# Supplementary material for: Reconstruction of 3D structures of MET antibodies from electron microscopy 2D class averages
Source: PLoS One. 2017 Apr 13;12(4):e0175758. doi: 10.1371/journal.pone.0175758 (PMC5391116; doi:10.1371/journal.pone.0175758)
Supplement: S2 File — (ZIP) [file pone.0175758.s002.zip]

Archive with 29 entries (29 files):
- IgG1-pdbs/0.8772_img4_m_460.pdb
- IgG1-pdbs/0.8899_img7_m_761.pdb
- IgG1-pdbs/0.8976_img3_m_107.pdb
- IgG1-pdbs/0.9027_img0_m_795.pdb
- IgG1-pdbs/0.9089_img2_m_1336.pdb
- IgG1-pdbs/0.9109_img1_m_303.pdb
- IgG1-pdbs/0.9119_img6_m_721.pdb
- IgG1-pdbs/0.9140_img5_m_945.pdb
- IgG2-pdbs/0.8988_img3_m_370.pdb
- IgG2-pdbs/0.9009_img1_m_368.pdb
- IgG2-pdbs/0.9070_img4_m_1260.pdb
- IgG2-pdbs/0.9186_img2_m_609.pdb
- IgG2-pdbs/0.9219_img0_m_994.pdb
- IgG4-Met-pdbs/0.8403_img13_m_988.pdb
- IgG4-Met-pdbs/0.8422_img12_m_2062.pdb
- IgG4-Met-pdbs/0.8452_img5_m_1009.pdb
- IgG4-Met-pdbs/0.8555_img0_m_593.pdb
- IgG4-Met-pdbs/0.8664_img18_m_940.pdb
- IgG4-Met-pdbs/0.8785_img15_m_1158.pdb
- IgG4-Met-pdbs/0.8811_img7_m_1785.pdb
- IgG4-pdbs/0.8526_img5_m_1301.pdb
- IgG4-pdbs/0.8573_img7_m_1073.pdb
- IgG4-pdbs/0.8611_img11_m_1460.pdb
- IgG4-pdbs/0.8780_img6_m_1071.pdb
- IgG4-pdbs/0.8825_img8_m_1861.pdb
- IgG4-pdbs/0.8897_img2_m_792.pdb
- IgG4-pdbs/0.8952_img17_m_1397.pdb
- IgG4-pdbs/0.8992_img4_m_543.pdb
- IgG4-pdbs/0.9093_img1_m_853.pdb
