# Supplementary material for: Reconstruction of 3D structures of MET antibodies from electron microscopy 2D class averages
Source: PLoS One. 2017 Apr 13;12(4):e0175758. doi: 10.1371/journal.pone.0175758 (PMC5391116; doi:10.1371/journal.pone.0175758)
Supplement: S2 File — (ZIP) [file pone.0175758.s002.zip › IgG1-pdbs/0.8772_img4_m_460.pdb]

MODEL        1
ATOM      1  CH3 ACE C   0     105.825 333.146  99.560  1.00  0.00           C  
ATOM      2  C   ACE C   0     105.433 332.700 100.962  1.00  0.00           C  
ATOM      3  O   ACE C   0     105.326 333.538 101.857  1.00  0.00           O  
ATOM      4  N   ASP C   1     105.231 331.380 101.130  1.00  0.00           N  
ATOM      5  CA  ASP C   1     104.931 330.681 102.388  1.00  0.00           C  
ATOM      6  C   ASP C   1     103.665 331.216 103.083  1.00  0.00           C  
ATOM      7  O   ASP C   1     103.762 332.002 104.027  1.00  0.00           O  
ATOM      8  CB  ASP C   1     106.129 330.567 103.374  1.00  0.00           C  
ATOM      9  CG  ASP C   1     107.427 330.000 102.783  1.00  0.00           C  
ATOM     10  OD1 ASP C   1     107.970 330.617 101.840  1.00  0.00           O  
ATOM     11  OD2 ASP C   1     107.899 328.983 103.338  1.00  0.00           O  
ATOM     12  N   ILE C   2     102.500 330.796 102.566  1.00  0.00           N  
ATOM     13  CA  ILE C   2     101.187 331.276 102.993  1.00  0.00           C  
ATOM     14  C   ILE C   2     100.363 330.101 103.557  1.00  0.00           C  
ATOM     15  O   ILE C   2     100.419 329.003 103.004  1.00  0.00           O  
ATOM     16  CB  ILE C   2     100.402 331.888 101.788  1.00  0.00           C  
ATOM     17  CG2 ILE C   2      99.043 332.473 102.221  1.00  0.00           C  
ATOM     18  CG1 ILE C   2     101.214 332.972 101.030  1.00  0.00           C  
ATOM     19  CD1 ILE C   2     101.915 332.440  99.772  1.00  0.00           C  
ATOM     20  N   GLN C   3      99.588 330.380 104.620  1.00  0.00           N  
ATOM     21  CA  GLN C   3      98.580 329.491 105.204  1.00  0.00           C  
ATOM     22  C   GLN C   3      97.238 330.240 105.266  1.00  0.00           C  
ATOM     23  O   GLN C   3      97.232 331.442 105.525  1.00  0.00           O  
ATOM     24  CB  GLN C   3      99.066 329.014 106.596  1.00  0.00           C  
ATOM     25  CG  GLN C   3      98.132 328.062 107.378  1.00  0.00           C  
ATOM     26  CD  GLN C   3      97.821 326.754 106.643  1.00  0.00           C  
ATOM     27  NE2 GLN C   3      98.540 325.681 106.979  1.00  0.00           N  
ATOM     28  OE1 GLN C   3      96.939 326.706 105.789  1.00  0.00           O  
ATOM     29  N   MET C   4      96.130 329.518 105.024  1.00  0.00           N  
ATOM     30  CA  MET C   4      94.776 330.073 104.949  1.00  0.00           C  
ATOM     31  C   MET C   4      93.950 329.834 106.220  1.00  0.00           C  
ATOM     32  O   MET C   4      94.287 328.989 107.051  1.00  0.00           O  
ATOM     33  CB  MET C   4      94.014 329.447 103.764  1.00  0.00           C  
ATOM     34  CG  MET C   4      94.748 329.493 102.423  1.00  0.00           C  
ATOM     35  SD  MET C   4      93.648 329.424 100.994  1.00  0.00           S  
ATOM     36  CE  MET C   4      93.040 331.122 100.989  1.00  0.00           C  
ATOM     37  N   THR C   5      92.823 330.554 106.271  1.00  0.00           N  
ATOM     38  CA  THR C   5      91.674 330.336 107.145  1.00  0.00           C  
ATOM     39  C   THR C   5      90.420 330.714 106.329  1.00  0.00           C  
ATOM     40  O   THR C   5      90.479 331.668 105.554  1.00  0.00           O  
ATOM     41  CB  THR C   5      91.761 331.241 108.408  1.00  0.00           C  
ATOM     42  OG1 THR C   5      92.762 330.721 109.262  1.00  0.00           O  
ATOM     43  CG2 THR C   5      90.473 331.381 109.245  1.00  0.00           C  
ATOM     44  N   GLN C   6      89.318 329.971 106.522  1.00  0.00           N  
ATOM     45  CA  GLN C   6      88.031 330.215 105.860  1.00  0.00           C  
ATOM     46  C   GLN C   6      86.923 330.390 106.909  1.00  0.00           C  
ATOM     47  O   GLN C   6      86.918 329.689 107.921  1.00  0.00           O  
ATOM     48  CB  GLN C   6      87.751 329.081 104.851  1.00  0.00           C  
ATOM     49  CG  GLN C   6      86.425 329.223 104.069  1.00  0.00           C  
ATOM     50  CD  GLN C   6      86.377 328.406 102.771  1.00  0.00           C  
ATOM     51  OE1 GLN C   6      87.254 327.594 102.487  1.00  0.00           O  
ATOM     52  NE2 GLN C   6      85.336 328.620 101.969  1.00  0.00           N  
ATOM     53  N   SER C   7      86.015 331.340 106.635  1.00  0.00           N  
ATOM     54  CA  SER C   7      84.939 331.769 107.526  1.00  0.00           C  
ATOM     55  C   SER C   7      83.724 332.164 106.658  1.00  0.00           C  
ATOM     56  O   SER C   7      83.894 333.012 105.781  1.00  0.00           O  
ATOM     57  CB  SER C   7      85.466 332.964 108.350  1.00  0.00           C  
ATOM     58  OG  SER C   7      84.481 333.458 109.237  1.00  0.00           O  
ATOM     59  N   PRO C   8      82.517 331.597 106.899  1.00  0.00           N  
ATOM     60  CA  PRO C   8      82.176 330.592 107.929  1.00  0.00           C  
ATOM     61  C   PRO C   8      82.751 329.184 107.678  1.00  0.00           C  
ATOM     62  O   PRO C   8      83.460 328.970 106.695  1.00  0.00           O  
ATOM     63  CD  PRO C   8      81.312 332.050 106.201  1.00  0.00           C  
ATOM     64  CB  PRO C   8      80.631 330.562 107.900  1.00  0.00           C  
ATOM     65  CG  PRO C   8      80.206 331.849 107.219  1.00  0.00           C  
ATOM     66  N   SER C   9      82.389 328.256 108.578  1.00  0.00           N  
ATOM     67  CA  SER C   9      82.548 326.807 108.411  1.00  0.00           C  
ATOM     68  C   SER C   9      81.207 326.145 108.016  1.00  0.00           C  
ATOM     69  O   SER C   9      81.220 325.068 107.422  1.00  0.00           O  
ATOM     70  CB  SER C   9      83.115 326.221 109.721  1.00  0.00           C  
ATOM     71  OG  SER C   9      83.401 324.842 109.605  1.00  0.00           O  
ATOM     72  N   SER C  10      80.081 326.818 108.312  1.00  0.00           N  
ATOM     73  CA  SER C  10      78.718 326.441 107.941  1.00  0.00           C  
ATOM     74  C   SER C  10      77.899 327.729 107.749  1.00  0.00           C  
ATOM     75  O   SER C  10      78.050 328.665 108.533  1.00  0.00           O  
ATOM     76  CB  SER C  10      78.126 325.472 108.990  1.00  0.00           C  
ATOM     77  OG  SER C  10      77.919 326.088 110.248  1.00  0.00           O  
ATOM     78  N   LEU C  11      77.080 327.763 106.687  1.00  0.00           N  
ATOM     79  CA  LEU C  11      76.459 328.986 106.176  1.00  0.00           C  
ATOM     80  C   LEU C  11      75.093 328.671 105.548  1.00  0.00           C  
ATOM     81  O   LEU C  11      74.892 327.558 105.065  1.00  0.00           O  
ATOM     82  CB  LEU C  11      77.467 329.613 105.181  1.00  0.00           C  
ATOM     83  CG  LEU C  11      77.060 330.904 104.437  1.00  0.00           C  
ATOM     84  CD1 LEU C  11      76.600 332.042 105.375  1.00  0.00           C  
ATOM     85  CD2 LEU C  11      78.217 331.343 103.518  1.00  0.00           C  
ATOM     86  N   SER C  12      74.184 329.661 105.553  1.00  0.00           N  
ATOM     87  CA  SER C  12      72.845 329.544 104.976  1.00  0.00           C  
ATOM     88  C   SER C  12      72.341 330.885 104.417  1.00  0.00           C  
ATOM     89  O   SER C  12      72.683 331.945 104.940  1.00  0.00           O  
ATOM     90  CB  SER C  12      71.870 328.919 106.006  1.00  0.00           C  
ATOM     91  OG  SER C  12      71.533 329.810 107.052  1.00  0.00           O  
ATOM     92  N   ALA C  13      71.493 330.780 103.383  1.00  0.00           N  
ATOM     93  CA  ALA C  13      70.783 331.868 102.709  1.00  0.00           C  
ATOM     94  C   ALA C  13      69.737 331.257 101.764  1.00  0.00           C  
ATOM     95  O   ALA C  13      69.921 330.135 101.297  1.00  0.00           O  
ATOM     96  CB  ALA C  13      71.770 332.772 101.949  1.00  0.00           C  
ATOM     97  N   SER C  14      68.634 331.980 101.520  1.00  0.00           N  
ATOM     98  CA  SER C  14      67.502 331.484 100.729  1.00  0.00           C  
ATOM     99  C   SER C  14      67.807 331.408  99.220  1.00  0.00           C  
ATOM    100  O   SER C  14      68.764 332.022  98.750  1.00  0.00           O  
ATOM    101  CB  SER C  14      66.271 332.372 101.012  1.00  0.00           C  
ATOM    102  OG  SER C  14      65.699 332.040 102.261  1.00  0.00           O  
ATOM    103  N   VAL C  15      66.972 330.666  98.473  1.00  0.00           N  
ATOM    104  CA  VAL C  15      67.002 330.653  97.008  1.00  0.00           C  
ATOM    105  C   VAL C  15      66.506 332.010  96.453  1.00  0.00           C  
ATOM    106  O   VAL C  15      65.473 332.515  96.897  1.00  0.00           O  
ATOM    107  CB  VAL C  15      66.180 329.460  96.436  1.00  0.00           C  
ATOM    108  CG1 VAL C  15      64.661 329.536  96.686  1.00  0.00           C  
ATOM    109  CG2 VAL C  15      66.457 329.206  94.942  1.00  0.00           C  
ATOM    110  N   GLY C  16      67.300 332.601  95.548  1.00  0.00           N  
ATOM    111  CA  GLY C  16      67.102 333.953  95.019  1.00  0.00           C  
ATOM    112  C   GLY C  16      67.693 335.048  95.932  1.00  0.00           C  
ATOM    113  O   GLY C  16      67.660 336.215  95.546  1.00  0.00           O  
ATOM    114  N   ASP C  17      68.249 334.691  97.104  1.00  0.00           N  
ATOM    115  CA  ASP C  17      68.919 335.594  98.049  1.00  0.00           C  
ATOM    116  C   ASP C  17      70.430 335.637  97.736  1.00  0.00           C  
ATOM    117  O   ASP C  17      70.938 334.776  97.018  1.00  0.00           O  
ATOM    118  CB  ASP C  17      68.664 335.107  99.499  1.00  0.00           C  
ATOM    119  CG  ASP C  17      68.921 336.115 100.627  1.00  0.00           C  
ATOM    120  OD1 ASP C  17      69.097 337.318 100.330  1.00  0.00           O  
ATOM    121  OD2 ASP C  17      68.898 335.650 101.787  1.00  0.00           O  
ATOM    122  N   ARG C  18      71.125 336.636  98.299  1.00  0.00           N  
ATOM    123  CA  ARG C  18      72.573 336.810  98.197  1.00  0.00           C  
ATOM    124  C   ARG C  18      73.266 336.342  99.488  1.00  0.00           C  
ATOM    125  O   ARG C  18      72.700 336.475 100.572  1.00  0.00           O  
ATOM    126  CB  ARG C  18      72.857 338.288  97.860  1.00  0.00           C  
ATOM    127  CG  ARG C  18      74.343 338.635  97.643  1.00  0.00           C  
ATOM    128  CD  ARG C  18      74.521 340.008  96.982  1.00  0.00           C  
ATOM    129  NE  ARG C  18      75.892 340.193  96.491  1.00  0.00           N  
ATOM    130  CZ  ARG C  18      76.288 341.134  95.617  1.00  0.00           C  
ATOM    131  NH1 ARG C  18      77.576 341.185  95.258  1.00  0.00           N  
ATOM    132  NH2 ARG C  18      75.422 342.013  95.093  1.00  0.00           N  
ATOM    133  N   VAL C  19      74.496 335.824  99.337  1.00  0.00           N  
ATOM    134  CA  VAL C  19      75.342 335.350 100.434  1.00  0.00           C  
ATOM    135  C   VAL C  19      76.809 335.755 100.175  1.00  0.00           C  
ATOM    136  O   VAL C  19      77.171 336.016  99.026  1.00  0.00           O  
ATOM    137  CB  VAL C  19      75.212 333.804 100.587  1.00  0.00           C  
ATOM    138  CG1 VAL C  19      75.938 332.980  99.504  1.00  0.00           C  
ATOM    139  CG2 VAL C  19      75.602 333.311 101.989  1.00  0.00           C  
ATOM    140  N   THR C  20      77.617 335.815 101.248  1.00  0.00           N  
ATOM    141  CA  THR C  20      79.037 336.181 101.210  1.00  0.00           C  
ATOM    142  C   THR C  20      79.866 335.222 102.086  1.00  0.00           C  
ATOM    143  O   THR C  20      79.400 334.803 103.146  1.00  0.00           O  
ATOM    144  CB  THR C  20      79.257 337.636 101.715  1.00  0.00           C  
ATOM    145  OG1 THR C  20      78.541 338.527 100.883  1.00  0.00           O  
ATOM    146  CG2 THR C  20      80.720 338.124 101.748  1.00  0.00           C  
ATOM    147  N   ILE C  21      81.081 334.904 101.610  1.00  0.00           N  
ATOM    148  CA  ILE C  21      82.056 334.013 102.242  1.00  0.00           C  
ATOM    149  C   ILE C  21      83.421 334.735 102.248  1.00  0.00           C  
ATOM    150  O   ILE C  21      83.729 335.446 101.292  1.00  0.00           O  
ATOM    151  CB  ILE C  21      82.230 332.682 101.437  1.00  0.00           C  
ATOM    152  CG2 ILE C  21      83.093 331.654 102.207  1.00  0.00           C  
ATOM    153  CG1 ILE C  21      80.870 332.046 101.056  1.00  0.00           C  
ATOM    154  CD1 ILE C  21      80.968 330.825 100.135  1.00  0.00           C  
ATOM    155  N   THR C  22      84.213 334.541 103.315  1.00  0.00           N  
ATOM    156  CA  THR C  22      85.517 335.183 103.517  1.00  0.00           C  
ATOM    157  C   THR C  22      86.636 334.129 103.629  1.00  0.00           C  
ATOM    158  O   THR C  22      86.427 333.078 104.234  1.00  0.00           O  
ATOM    159  CB  THR C  22      85.506 336.012 104.834  1.00  0.00           C  
ATOM    160  OG1 THR C  22      84.530 337.028 104.718  1.00  0.00           O  
ATOM    161  CG2 THR C  22      86.833 336.693 105.225  1.00  0.00           C  
ATOM    162  N   CYS C  23      87.812 334.456 103.069  1.00  0.00           N  
ATOM    163  CA  CYS C  23      89.065 333.734 103.285  1.00  0.00           C  
ATOM    164  C   CYS C  23      90.185 334.741 103.554  1.00  0.00           C  
ATOM    165  O   CYS C  23      90.499 335.553 102.685  1.00  0.00           O  
ATOM    166  CB  CYS C  23      89.426 332.825 102.093  1.00  0.00           C  
ATOM    167  SG  CYS C  23      88.477 331.289 102.000  1.00  0.00           S  
ATOM    168  N   SER C  24      90.787 334.629 104.746  1.00  0.00           N  
ATOM    169  CA  SER C  24      91.977 335.368 105.158  1.00  0.00           C  
ATOM    170  C   SER C  24      93.229 334.479 105.041  1.00  0.00           C  
ATOM    171  O   SER C  24      93.115 333.258 104.925  1.00  0.00           O  
ATOM    172  CB  SER C  24      91.748 335.913 106.585  1.00  0.00           C  
ATOM    173  OG  SER C  24      91.743 334.891 107.565  1.00  0.00           O  
ATOM    174  N   VAL C  25      94.404 335.124 105.071  1.00  0.00           N  
ATOM    175  CA  VAL C  25      95.711 334.478 104.957  1.00  0.00           C  
ATOM    176  C   VAL C  25      96.714 335.065 105.966  1.00  0.00           C  
ATOM    177  O   VAL C  25      96.647 336.252 106.286  1.00  0.00           O  
ATOM    178  CB  VAL C  25      96.301 334.616 103.524  1.00  0.00           C  
ATOM    179  CG1 VAL C  25      95.568 333.719 102.518  1.00  0.00           C  
ATOM    180  CG2 VAL C  25      96.400 336.060 102.996  1.00  0.00           C  
ATOM    181  N   SER C  26      97.630 334.202 106.438  1.00  0.00           N  
ATOM    182  CA  SER C  26      98.701 334.525 107.388  1.00  0.00           C  
ATOM    183  C   SER C  26      99.836 335.380 106.790  1.00  0.00           C  
ATOM    184  O   SER C  26     100.518 336.075 107.542  1.00  0.00           O  
ATOM    185  CB  SER C  26      99.236 333.207 107.990  1.00  0.00           C  
ATOM    186  OG  SER C  26     100.006 332.463 107.063  1.00  0.00           O  
ATOM    187  N   SER C  27     100.009 335.307 105.462  1.00  0.00           N  
ATOM    188  CA  SER C  27     100.994 336.052 104.689  1.00  0.00           C  
ATOM    189  C   SER C  27     100.285 336.593 103.443  1.00  0.00           C  
ATOM    190  O   SER C  27      99.589 335.833 102.766  1.00  0.00           O  
ATOM    191  CB  SER C  27     102.176 335.119 104.352  1.00  0.00           C  
ATOM    192  OG  SER C  27     103.153 335.753 103.550  1.00  0.00           O  
ATOM    193  N   SER C  28     100.462 337.900 103.182  1.00  0.00           N  
ATOM    194  CA  SER C  28      99.839 338.636 102.082  1.00  0.00           C  
ATOM    195  C   SER C  28     100.216 338.058 100.707  1.00  0.00           C  
ATOM    196  O   SER C  28     101.404 337.970 100.389  1.00  0.00           O  
ATOM    197  CB  SER C  28     100.211 340.128 102.211  1.00  0.00           C  
ATOM    198  OG  SER C  28      99.657 340.910 101.170  1.00  0.00           O  
ATOM    199  N   VAL C  29      99.189 337.678  99.932  1.00  0.00           N  
ATOM    200  CA  VAL C  29      99.337 337.142  98.582  1.00  0.00           C  
ATOM    201  C   VAL C  29      99.710 338.243  97.566  1.00  0.00           C  
ATOM    202  O   VAL C  29      99.026 339.261  97.465  1.00  0.00           O  
ATOM    203  CB  VAL C  29      98.060 336.394  98.106  1.00  0.00           C  
ATOM    204  CG1 VAL C  29      97.932 335.020  98.789  1.00  0.00           C  
ATOM    205  CG2 VAL C  29      96.752 337.184  98.289  1.00  0.00           C  
ATOM    206  N   SER C  30     100.817 338.004  96.845  1.00  0.00           N  
ATOM    207  CA  SER C  30     101.375 338.878  95.814  1.00  0.00           C  
ATOM    208  C   SER C  30     100.473 338.900  94.571  1.00  0.00           C  
ATOM    209  O   SER C  30     100.011 337.842  94.142  1.00  0.00           O  
ATOM    210  CB  SER C  30     102.801 338.397  95.481  1.00  0.00           C  
ATOM    211  OG  SER C  30     103.435 339.245  94.543  1.00  0.00           O  
ATOM    212  N   SER C  31     100.228 340.113  94.043  1.00  0.00           N  
ATOM    213  CA  SER C  31      99.343 340.407  92.907  1.00  0.00           C  
ATOM    214  C   SER C  31      97.880 339.956  93.146  1.00  0.00           C  
ATOM    215  O   SER C  31      97.179 339.609  92.195  1.00  0.00           O  
ATOM    216  CB  SER C  31      99.977 339.864  91.601  1.00  0.00           C  
ATOM    217  OG  SER C  31      99.306 340.321  90.443  1.00  0.00           O  
ATOM    218  N   ILE C  32      97.466 339.954  94.430  1.00  0.00           N  
ATOM    219  CA  ILE C  32      96.187 339.488  94.977  1.00  0.00           C  
ATOM    220  C   ILE C  32      95.759 338.072  94.510  1.00  0.00           C  
ATOM    221  O   ILE C  32      94.592 337.839  94.201  1.00  0.00           O  
ATOM    222  CB  ILE C  32      95.038 340.544  94.872  1.00  0.00           C  
ATOM    223  CG1 ILE C  32      94.618 340.938  93.434  1.00  0.00           C  
ATOM    224  CG2 ILE C  32      95.372 341.788  95.720  1.00  0.00           C  
ATOM    225  CD1 ILE C  32      93.345 341.797  93.367  1.00  0.00           C  
ATOM    226  N   TYR C  33      96.730 337.138  94.480  1.00  0.00           N  
ATOM    227  CA  TYR C  33      96.545 335.741  94.070  1.00  0.00           C  
ATOM    228  C   TYR C  33      95.974 334.856  95.196  1.00  0.00           C  
ATOM    229  O   TYR C  33      96.634 333.918  95.647  1.00  0.00           O  
ATOM    230  CB  TYR C  33      97.865 335.186  93.484  1.00  0.00           C  
ATOM    231  CG  TYR C  33      98.362 335.768  92.165  1.00  0.00           C  
ATOM    232  CD1 TYR C  33      97.500 336.426  91.257  1.00  0.00           C  
ATOM    233  CD2 TYR C  33      99.721 335.606  91.823  1.00  0.00           C  
ATOM    234  CE1 TYR C  33      97.993 336.912  90.031  1.00  0.00           C  
ATOM    235  CE2 TYR C  33     100.214 336.087  90.595  1.00  0.00           C  
ATOM    236  CZ  TYR C  33      99.349 336.740  89.697  1.00  0.00           C  
ATOM    237  OH  TYR C  33      99.822 337.212  88.508  1.00  0.00           O  
ATOM    238  N   LEU C  34      94.716 335.146  95.559  1.00  0.00           N  
ATOM    239  CA  LEU C  34      93.807 334.253  96.269  1.00  0.00           C  
ATOM    240  C   LEU C  34      92.650 333.941  95.309  1.00  0.00           C  
ATOM    241  O   LEU C  34      92.143 334.846  94.646  1.00  0.00           O  
ATOM    242  CB  LEU C  34      93.353 334.901  97.597  1.00  0.00           C  
ATOM    243  CG  LEU C  34      92.409 334.025  98.458  1.00  0.00           C  
ATOM    244  CD1 LEU C  34      92.650 334.274  99.953  1.00  0.00           C  
ATOM    245  CD2 LEU C  34      90.919 334.200  98.108  1.00  0.00           C  
ATOM    246  N   HIS C  35      92.284 332.656  95.236  1.00  0.00           N  
ATOM    247  CA  HIS C  35      91.353 332.094  94.254  1.00  0.00           C  
ATOM    248  C   HIS C  35      90.230 331.337  94.977  1.00  0.00           C  
ATOM    249  O   HIS C  35      90.377 331.010  96.153  1.00  0.00           O  
ATOM    250  CB  HIS C  35      92.138 331.166  93.296  1.00  0.00           C  
ATOM    251  CG  HIS C  35      93.472 331.709  92.839  1.00  0.00           C  
ATOM    252  ND1 HIS C  35      93.591 332.706  91.865  1.00  0.00           N  
ATOM    253  CD2 HIS C  35      94.732 331.400  93.308  1.00  0.00           C  
ATOM    254  CE1 HIS C  35      94.889 332.964  91.792  1.00  0.00           C  
ATOM    255  NE2 HIS C  35      95.613 332.222  92.630  1.00  0.00           N  
ATOM    256  N   TRP C  36      89.129 331.086  94.254  1.00  0.00           N  
ATOM    257  CA  TRP C  36      87.915 330.438  94.746  1.00  0.00           C  
ATOM    258  C   TRP C  36      87.436 329.352  93.776  1.00  0.00           C  
ATOM    259  O   TRP C  36      87.472 329.548  92.560  1.00  0.00           O  
ATOM    260  CB  TRP C  36      86.801 331.480  94.953  1.00  0.00           C  
ATOM    261  CG  TRP C  36      87.035 332.492  96.034  1.00  0.00           C  
ATOM    262  CD1 TRP C  36      87.707 333.659  95.906  1.00  0.00           C  
ATOM    263  NE1 TRP C  36      87.728 334.314  97.121  1.00  0.00           N  
ATOM    264  CE2 TRP C  36      87.084 333.590  98.101  1.00  0.00           C  
ATOM    265  CD2 TRP C  36      86.638 332.408  97.434  1.00  0.00           C  
ATOM    266  CE3 TRP C  36      85.921 331.464  98.205  1.00  0.00           C  
ATOM    267  CZ3 TRP C  36      85.639 331.694  99.564  1.00  0.00           C  
ATOM    268  CZ2 TRP C  36      86.823 333.824  99.462  1.00  0.00           C  
ATOM    269  CH2 TRP C  36      86.080 332.877 100.188  1.00  0.00           C  
ATOM    270  N   TYR C  37      86.976 328.237  94.361  1.00  0.00           N  
ATOM    271  CA  TYR C  37      86.464 327.048  93.680  1.00  0.00           C  
ATOM    272  C   TYR C  37      85.140 326.622  94.342  1.00  0.00           C  
ATOM    273  O   TYR C  37      84.943 326.886  95.529  1.00  0.00           O  
ATOM    274  CB  TYR C  37      87.524 325.919  93.759  1.00  0.00           C  
ATOM    275  CG  TYR C  37      88.774 326.129  92.911  1.00  0.00           C  
ATOM    276  CD1 TYR C  37      88.921 325.442  91.688  1.00  0.00           C  
ATOM    277  CE1 TYR C  37      90.045 325.669  90.867  1.00  0.00           C  
ATOM    278  CZ  TYR C  37      91.037 326.581  91.267  1.00  0.00           C  
ATOM    279  OH  TYR C  37      92.113 326.839  90.466  1.00  0.00           O  
ATOM    280  CD2 TYR C  37      89.794 327.013  93.326  1.00  0.00           C  
ATOM    281  CE2 TYR C  37      90.909 327.251  92.499  1.00  0.00           C  
ATOM    282  N   GLN C  38      84.259 325.963  93.571  1.00  0.00           N  
ATOM    283  CA  GLN C  38      82.941 325.498  94.014  1.00  0.00           C  
ATOM    284  C   GLN C  38      82.780 324.002  93.703  1.00  0.00           C  
ATOM    285  O   GLN C  38      82.968 323.601  92.553  1.00  0.00           O  
ATOM    286  CB  GLN C  38      81.855 326.354  93.322  1.00  0.00           C  
ATOM    287  CG  GLN C  38      80.398 325.982  93.690  1.00  0.00           C  
ATOM    288  CD  GLN C  38      79.356 326.795  92.914  1.00  0.00           C  
ATOM    289  NE2 GLN C  38      78.126 326.284  92.838  1.00  0.00           N  
ATOM    290  OE1 GLN C  38      79.640 327.874  92.400  1.00  0.00           O  
ATOM    291  N   GLN C  39      82.390 323.223  94.725  1.00  0.00           N  
ATOM    292  CA  GLN C  39      82.121 321.788  94.649  1.00  0.00           C  
ATOM    293  C   GLN C  39      80.671 321.510  95.070  1.00  0.00           C  
ATOM    294  O   GLN C  39      80.346 321.663  96.246  1.00  0.00           O  
ATOM    295  CB  GLN C  39      83.110 321.039  95.570  1.00  0.00           C  
ATOM    296  CG  GLN C  39      82.885 319.514  95.606  1.00  0.00           C  
ATOM    297  CD  GLN C  39      83.853 318.790  96.533  1.00  0.00           C  
ATOM    298  OE1 GLN C  39      85.002 318.563  96.170  1.00  0.00           O  
ATOM    299  NE2 GLN C  39      83.393 318.412  97.728  1.00  0.00           N  
ATOM    300  N   LYS C  40      79.852 321.028  94.123  1.00  0.00           N  
ATOM    301  CA  LYS C  40      78.525 320.469  94.403  1.00  0.00           C  
ATOM    302  C   LYS C  40      78.637 319.020  94.926  1.00  0.00           C  
ATOM    303  O   LYS C  40      79.635 318.358  94.635  1.00  0.00           O  
ATOM    304  CB  LYS C  40      77.682 320.472  93.110  1.00  0.00           C  
ATOM    305  CG  LYS C  40      77.310 321.875  92.610  1.00  0.00           C  
ATOM    306  CD  LYS C  40      76.634 321.895  91.226  1.00  0.00           C  
ATOM    307  CE  LYS C  40      75.250 321.221  91.158  1.00  0.00           C  
ATOM    308  NZ  LYS C  40      75.332 319.755  91.037  1.00  0.00           N  
ATOM    309  N   PRO C  41      77.581 318.513  95.604  1.00  0.00           N  
ATOM    310  CA  PRO C  41      77.429 317.064  95.841  1.00  0.00           C  
ATOM    311  C   PRO C  41      77.272 316.287  94.517  1.00  0.00           C  
ATOM    312  O   PRO C  41      76.401 316.625  93.712  1.00  0.00           O  
ATOM    313  CD  PRO C  41      76.436 319.266  96.131  1.00  0.00           C  
ATOM    314  CB  PRO C  41      76.183 316.973  96.738  1.00  0.00           C  
ATOM    315  CG  PRO C  41      75.369 318.215  96.412  1.00  0.00           C  
ATOM    316  N   GLY C  42      78.151 315.294  94.304  1.00  0.00           N  
ATOM    317  CA  GLY C  42      78.221 314.513  93.066  1.00  0.00           C  
ATOM    318  C   GLY C  42      79.128 315.171  92.011  1.00  0.00           C  
ATOM    319  O   GLY C  42      79.044 314.803  90.840  1.00  0.00           O  
ATOM    320  N   LYS C  43      79.980 316.134  92.407  1.00  0.00           N  
ATOM    321  CA  LYS C  43      80.921 316.846  91.539  1.00  0.00           C  
ATOM    322  C   LYS C  43      82.237 317.075  92.307  1.00  0.00           C  
ATOM    323  O   LYS C  43      82.244 317.029  93.538  1.00  0.00           O  
ATOM    324  CB  LYS C  43      80.265 318.181  91.101  1.00  0.00           C  
ATOM    325  CG  LYS C  43      80.909 318.856  89.871  1.00  0.00           C  
ATOM    326  CD  LYS C  43      80.201 320.148  89.416  1.00  0.00           C  
ATOM    327  CE  LYS C  43      80.298 321.340  90.385  1.00  0.00           C  
ATOM    328  NZ  LYS C  43      81.673 321.842  90.530  1.00  0.00           N  
ATOM    329  N   ALA C  44      83.322 317.346  91.564  1.00  0.00           N  
ATOM    330  CA  ALA C  44      84.601 317.835  92.090  1.00  0.00           C  
ATOM    331  C   ALA C  44      84.610 319.384  92.144  1.00  0.00           C  
ATOM    332  O   ALA C  44      83.675 320.001  91.628  1.00  0.00           O  
ATOM    333  CB  ALA C  44      85.718 317.285  91.185  1.00  0.00           C  
ATOM    334  N   PRO C  45      85.663 320.017  92.714  1.00  0.00           N  
ATOM    335  CA  PRO C  45      85.824 321.485  92.642  1.00  0.00           C  
ATOM    336  C   PRO C  45      86.048 322.005  91.205  1.00  0.00           C  
ATOM    337  O   PRO C  45      86.509 321.258  90.342  1.00  0.00           O  
ATOM    338  CD  PRO C  45      86.731 319.423  93.518  1.00  0.00           C  
ATOM    339  CB  PRO C  45      87.015 321.784  93.571  1.00  0.00           C  
ATOM    340  CG  PRO C  45      87.160 320.549  94.446  1.00  0.00           C  
ATOM    341  N   LYS C  46      85.679 323.272  90.972  1.00  0.00           N  
ATOM    342  CA  LYS C  46      85.789 323.935  89.673  1.00  0.00           C  
ATOM    343  C   LYS C  46      85.869 325.450  89.872  1.00  0.00           C  
ATOM    344  O   LYS C  46      85.137 325.987  90.704  1.00  0.00           O  
ATOM    345  CB  LYS C  46      84.617 323.504  88.754  1.00  0.00           C  
ATOM    346  CG  LYS C  46      85.071 322.633  87.569  1.00  0.00           C  
ATOM    347  CD  LYS C  46      84.019 321.617  87.090  1.00  0.00           C  
ATOM    348  CE  LYS C  46      83.895 320.366  87.978  1.00  0.00           C  
ATOM    349  NZ  LYS C  46      85.159 319.613  88.068  1.00  0.00           N  
ATOM    350  N   LEU C  47      86.788 326.087  89.124  1.00  0.00           N  
ATOM    351  CA  LEU C  47      87.189 327.487  89.286  1.00  0.00           C  
ATOM    352  C   LEU C  47      86.033 328.469  89.041  1.00  0.00           C  
ATOM    353  O   LEU C  47      85.297 328.315  88.066  1.00  0.00           O  
ATOM    354  CB  LEU C  47      88.409 327.765  88.376  1.00  0.00           C  
ATOM    355  CG  LEU C  47      89.061 329.162  88.514  1.00  0.00           C  
ATOM    356  CD1 LEU C  47      89.525 329.488  89.949  1.00  0.00           C  
ATOM    357  CD2 LEU C  47      90.195 329.346  87.488  1.00  0.00           C  
ATOM    358  N   LEU C  48      85.910 329.444  89.955  1.00  0.00           N  
ATOM    359  CA  LEU C  48      84.789 330.374  90.031  1.00  0.00           C  
ATOM    360  C   LEU C  48      85.282 331.827  89.945  1.00  0.00           C  
ATOM    361  O   LEU C  48      84.799 332.576  89.095  1.00  0.00           O  
ATOM    362  CB  LEU C  48      84.019 330.079  91.338  1.00  0.00           C  
ATOM    363  CG  LEU C  48      82.666 330.804  91.491  1.00  0.00           C  
ATOM    364  CD1 LEU C  48      81.667 330.410  90.380  1.00  0.00           C  
ATOM    365  CD2 LEU C  48      82.092 330.567  92.900  1.00  0.00           C  
ATOM    366  N   ILE C  49      86.247 332.186  90.807  1.00  0.00           N  
ATOM    367  CA  ILE C  49      86.933 333.475  90.798  1.00  0.00           C  
ATOM    368  C   ILE C  49      88.436 333.192  90.951  1.00  0.00           C  
ATOM    369  O   ILE C  49      88.816 332.404  91.813  1.00  0.00           O  
ATOM    370  CB  ILE C  49      86.505 334.397  91.986  1.00  0.00           C  
ATOM    371  CG2 ILE C  49      87.245 335.750  92.019  1.00  0.00           C  
ATOM    372  CG1 ILE C  49      84.981 334.633  92.086  1.00  0.00           C  
ATOM    373  CD1 ILE C  49      84.381 335.516  90.986  1.00  0.00           C  
ATOM    374  N   TYR C  50      89.261 333.862  90.138  1.00  0.00           N  
ATOM    375  CA  TYR C  50      90.721 333.808  90.213  1.00  0.00           C  
ATOM    376  C   TYR C  50      91.256 335.245  90.307  1.00  0.00           C  
ATOM    377  O   TYR C  50      90.609 336.175  89.822  1.00  0.00           O  
ATOM    378  CB  TYR C  50      91.275 333.030  88.997  1.00  0.00           C  
ATOM    379  CG  TYR C  50      91.181 333.743  87.657  1.00  0.00           C  
ATOM    380  CD1 TYR C  50      89.945 333.811  86.984  1.00  0.00           C  
ATOM    381  CE1 TYR C  50      89.836 334.542  85.790  1.00  0.00           C  
ATOM    382  CZ  TYR C  50      90.966 335.174  85.237  1.00  0.00           C  
ATOM    383  OH  TYR C  50      90.855 335.878  84.074  1.00  0.00           O  
ATOM    384  CD2 TYR C  50      92.315 334.374  87.104  1.00  0.00           C  
ATOM    385  CE2 TYR C  50      92.209 335.084  85.893  1.00  0.00           C  
ATOM    386  N   SER C  51      92.425 335.402  90.950  1.00  0.00           N  
ATOM    387  CA  SER C  51      93.099 336.680  91.213  1.00  0.00           C  
ATOM    388  C   SER C  51      92.189 337.681  91.969  1.00  0.00           C  
ATOM    389  O   SER C  51      92.126 338.859  91.616  1.00  0.00           O  
ATOM    390  CB  SER C  51      93.722 337.226  89.906  1.00  0.00           C  
ATOM    391  OG  SER C  51      94.561 338.338  90.145  1.00  0.00           O  
ATOM    392  N   THR C  52      91.483 337.149  92.985  1.00  0.00           N  
ATOM    393  CA  THR C  52      90.564 337.798  93.924  1.00  0.00           C  
ATOM    394  C   THR C  52      89.224 338.293  93.341  1.00  0.00           C  
ATOM    395  O   THR C  52      88.253 338.279  94.092  1.00  0.00           O  
ATOM    396  CB  THR C  52      91.246 338.956  94.711  1.00  0.00           C  
ATOM    397  OG1 THR C  52      92.187 338.372  95.584  1.00  0.00           O  
ATOM    398  CG2 THR C  52      90.354 339.902  95.532  1.00  0.00           C  
ATOM    399  N   SER C  53      89.164 338.716  92.065  1.00  0.00           N  
ATOM    400  CA  SER C  53      88.002 339.432  91.522  1.00  0.00           C  
ATOM    401  C   SER C  53      87.629 339.075  90.075  1.00  0.00           C  
ATOM    402  O   SER C  53      86.510 339.398  89.676  1.00  0.00           O  
ATOM    403  CB  SER C  53      88.224 340.949  91.717  1.00  0.00           C  
ATOM    404  OG  SER C  53      89.257 341.447  90.888  1.00  0.00           O  
ATOM    405  N   ASN C  54      88.527 338.426  89.311  1.00  0.00           N  
ATOM    406  CA  ASN C  54      88.286 338.077  87.907  1.00  0.00           C  
ATOM    407  C   ASN C  54      87.442 336.796  87.820  1.00  0.00           C  
ATOM    408  O   ASN C  54      87.836 335.775  88.382  1.00  0.00           O  
ATOM    409  CB  ASN C  54      89.614 337.906  87.132  1.00  0.00           C  
ATOM    410  CG  ASN C  54      90.527 339.135  87.195  1.00  0.00           C  
ATOM    411  ND2 ASN C  54      90.535 339.946  86.136  1.00  0.00           N  
ATOM    412  OD1 ASN C  54      91.228 339.342  88.183  1.00  0.00           O  
ATOM    413  N   LEU C  55      86.303 336.875  87.115  1.00  0.00           N  
ATOM    414  CA  LEU C  55      85.380 335.756  86.908  1.00  0.00           C  
ATOM    415  C   LEU C  55      85.940 334.768  85.875  1.00  0.00           C  
ATOM    416  O   LEU C  55      86.434 335.188  84.827  1.00  0.00           O  
ATOM    417  CB  LEU C  55      83.999 336.282  86.452  1.00  0.00           C  
ATOM    418  CG  LEU C  55      83.100 336.827  87.585  1.00  0.00           C  
ATOM    419  CD1 LEU C  55      83.676 338.071  88.289  1.00  0.00           C  
ATOM    420  CD2 LEU C  55      81.676 337.095  87.060  1.00  0.00           C  
ATOM    421  N   ALA C  56      85.813 333.470  86.191  1.00  0.00           N  
ATOM    422  CA  ALA C  56      86.200 332.358  85.326  1.00  0.00           C  
ATOM    423  C   ALA C  56      85.271 332.188  84.108  1.00  0.00           C  
ATOM    424  O   ALA C  56      84.225 332.835  84.034  1.00  0.00           O  
ATOM    425  CB  ALA C  56      86.254 331.084  86.185  1.00  0.00           C  
ATOM    426  N   SER C  57      85.674 331.328  83.157  1.00  0.00           N  
ATOM    427  CA  SER C  57      84.917 331.055  81.930  1.00  0.00           C  
ATOM    428  C   SER C  57      83.548 330.410  82.227  1.00  0.00           C  
ATOM    429  O   SER C  57      83.490 329.407  82.937  1.00  0.00           O  
ATOM    430  CB  SER C  57      85.761 330.177  80.986  1.00  0.00           C  
ATOM    431  OG  SER C  57      85.151 330.027  79.720  1.00  0.00           O  
ATOM    432  N   GLY C  58      82.485 331.009  81.667  1.00  0.00           N  
ATOM    433  CA  GLY C  58      81.105 330.538  81.791  1.00  0.00           C  
ATOM    434  C   GLY C  58      80.418 330.977  83.099  1.00  0.00           C  
ATOM    435  O   GLY C  58      79.241 330.663  83.274  1.00  0.00           O  
ATOM    436  N   VAL C  59      81.116 331.689  84.002  1.00  0.00           N  
ATOM    437  CA  VAL C  59      80.575 332.174  85.274  1.00  0.00           C  
ATOM    438  C   VAL C  59      79.796 333.494  85.042  1.00  0.00           C  
ATOM    439  O   VAL C  59      80.399 334.446  84.544  1.00  0.00           O  
ATOM    440  CB  VAL C  59      81.731 332.441  86.282  1.00  0.00           C  
ATOM    441  CG1 VAL C  59      81.308 333.174  87.569  1.00  0.00           C  
ATOM    442  CG2 VAL C  59      82.435 331.126  86.652  1.00  0.00           C  
ATOM    443  N   PRO C  60      78.483 333.535  85.379  1.00  0.00           N  
ATOM    444  CA  PRO C  60      77.662 334.749  85.203  1.00  0.00           C  
ATOM    445  C   PRO C  60      78.033 335.877  86.186  1.00  0.00           C  
ATOM    446  O   PRO C  60      78.523 335.603  87.280  1.00  0.00           O  
ATOM    447  CD  PRO C  60      77.698 332.443  85.962  1.00  0.00           C  
ATOM    448  CB  PRO C  60      76.227 334.239  85.408  1.00  0.00           C  
ATOM    449  CG  PRO C  60      76.360 333.060  86.356  1.00  0.00           C  
ATOM    450  N   SER C  61      77.783 337.127  85.756  1.00  0.00           N  
ATOM    451  CA  SER C  61      78.131 338.387  86.432  1.00  0.00           C  
ATOM    452  C   SER C  61      77.606 338.578  87.873  1.00  0.00           C  
ATOM    453  O   SER C  61      78.096 339.466  88.569  1.00  0.00           O  
ATOM    454  CB  SER C  61      77.683 339.560  85.537  1.00  0.00           C  
ATOM    455  OG  SER C  61      78.526 339.660  84.407  1.00  0.00           O  
ATOM    456  N   ARG C  62      76.643 337.744  88.300  1.00  0.00           N  
ATOM    457  CA  ARG C  62      76.106 337.680  89.662  1.00  0.00           C  
ATOM    458  C   ARG C  62      77.113 337.149  90.711  1.00  0.00           C  
ATOM    459  O   ARG C  62      76.968 337.480  91.887  1.00  0.00           O  
ATOM    460  CB  ARG C  62      74.799 336.861  89.628  1.00  0.00           C  
ATOM    461  CG  ARG C  62      74.971 335.370  89.281  1.00  0.00           C  
ATOM    462  CD  ARG C  62      73.633 334.655  89.057  1.00  0.00           C  
ATOM    463  NE  ARG C  62      73.811 333.205  88.914  1.00  0.00           N  
ATOM    464  CZ  ARG C  62      74.002 332.349  89.929  1.00  0.00           C  
ATOM    465  NH1 ARG C  62      74.033 332.772  91.200  1.00  0.00           N  
ATOM    466  NH2 ARG C  62      74.157 331.042  89.678  1.00  0.00           N  
ATOM    467  N   PHE C  63      78.129 336.385  90.270  1.00  0.00           N  
ATOM    468  CA  PHE C  63      79.311 336.050  91.066  1.00  0.00           C  
ATOM    469  C   PHE C  63      80.317 337.211  91.023  1.00  0.00           C  
ATOM    470  O   PHE C  63      80.476 337.839  89.976  1.00  0.00           O  
ATOM    471  CB  PHE C  63      79.979 334.775  90.516  1.00  0.00           C  
ATOM    472  CG  PHE C  63      79.210 333.482  90.714  1.00  0.00           C  
ATOM    473  CD1 PHE C  63      78.228 333.089  89.784  1.00  0.00           C  
ATOM    474  CE1 PHE C  63      77.504 331.922  89.985  1.00  0.00           C  
ATOM    475  CZ  PHE C  63      77.721 331.152  91.120  1.00  0.00           C  
ATOM    476  CD2 PHE C  63      79.381 332.720  91.889  1.00  0.00           C  
ATOM    477  CE2 PHE C  63      78.653 331.551  92.069  1.00  0.00           C  
ATOM    478  N   SER C  64      80.998 337.455  92.150  1.00  0.00           N  
ATOM    479  CA  SER C  64      82.009 338.502  92.287  1.00  0.00           C  
ATOM    480  C   SER C  64      82.874 338.216  93.522  1.00  0.00           C  
ATOM    481  O   SER C  64      82.408 337.563  94.454  1.00  0.00           O  
ATOM    482  CB  SER C  64      81.317 339.886  92.355  1.00  0.00           C  
ATOM    483  OG  SER C  64      82.247 340.948  92.456  1.00  0.00           O  
ATOM    484  N   GLY C  65      84.109 338.733  93.515  1.00  0.00           N  
ATOM    485  CA  GLY C  65      85.003 338.716  94.668  1.00  0.00           C  
ATOM    486  C   GLY C  65      85.694 340.081  94.776  1.00  0.00           C  
ATOM    487  O   GLY C  65      85.718 340.858  93.819  1.00  0.00           O  
ATOM    488  N   SER C  66      86.272 340.356  95.954  1.00  0.00           N  
ATOM    489  CA  SER C  66      86.944 341.615  96.279  1.00  0.00           C  
ATOM    490  C   SER C  66      87.815 341.434  97.534  1.00  0.00           C  
ATOM    491  O   SER C  66      87.481 340.624  98.399  1.00  0.00           O  
ATOM    492  CB  SER C  66      85.888 342.736  96.461  1.00  0.00           C  
ATOM    493  OG  SER C  66      86.472 343.991  96.749  1.00  0.00           O  
ATOM    494  N   GLY C  67      88.895 342.227  97.622  1.00  0.00           N  
ATOM    495  CA  GLY C  67      89.787 342.242  98.776  1.00  0.00           C  
ATOM    496  C   GLY C  67      91.181 342.727  98.373  1.00  0.00           C  
ATOM    497  O   GLY C  67      91.472 342.968  97.201  1.00  0.00           O  
ATOM    498  N   SER C  68      92.045 342.850  99.391  1.00  0.00           N  
ATOM    499  CA  SER C  68      93.439 343.280  99.293  1.00  0.00           C  
ATOM    500  C   SER C  68      94.171 342.943 100.603  1.00  0.00           C  
ATOM    501  O   SER C  68      93.534 342.818 101.651  1.00  0.00           O  
ATOM    502  CB  SER C  68      93.523 344.786  98.937  1.00  0.00           C  
ATOM    503  OG  SER C  68      93.054 345.621  99.979  1.00  0.00           O  
ATOM    504  N   GLY C  69      95.508 342.837 100.521  1.00  0.00           N  
ATOM    505  CA  GLY C  69      96.369 342.613 101.679  1.00  0.00           C  
ATOM    506  C   GLY C  69      96.282 341.148 102.117  1.00  0.00           C  
ATOM    507  O   GLY C  69      96.802 340.269 101.430  1.00  0.00           O  
ATOM    508  N   THR C  70      95.665 340.919 103.285  1.00  0.00           N  
ATOM    509  CA  THR C  70      95.570 339.623 103.958  1.00  0.00           C  
ATOM    510  C   THR C  70      94.117 339.114 104.103  1.00  0.00           C  
ATOM    511  O   THR C  70      93.949 338.022 104.643  1.00  0.00           O  
ATOM    512  CB  THR C  70      96.180 339.722 105.384  1.00  0.00           C  
ATOM    513  OG1 THR C  70      95.518 340.695 106.177  1.00  0.00           O  
ATOM    514  CG2 THR C  70      97.683 340.044 105.369  1.00  0.00           C  
ATOM    515  N   ASP C  71      93.104 339.869 103.636  1.00  0.00           N  
ATOM    516  CA  ASP C  71      91.680 339.522 103.768  1.00  0.00           C  
ATOM    517  C   ASP C  71      90.959 339.681 102.423  1.00  0.00           C  
ATOM    518  O   ASP C  71      91.112 340.710 101.762  1.00  0.00           O  
ATOM    519  CB  ASP C  71      90.946 340.295 104.888  1.00  0.00           C  
ATOM    520  CG  ASP C  71      91.633 340.207 106.254  1.00  0.00           C  
ATOM    521  OD1 ASP C  71      92.532 341.041 106.502  1.00  0.00           O  
ATOM    522  OD2 ASP C  71      91.251 339.299 107.021  1.00  0.00           O  
ATOM    523  N   PHE C  72      90.217 338.628 102.042  1.00  0.00           N  
ATOM    524  CA  PHE C  72      89.610 338.448 100.721  1.00  0.00           C  
ATOM    525  C   PHE C  72      88.233 337.782 100.853  1.00  0.00           C  
ATOM    526  O   PHE C  72      87.982 337.095 101.843  1.00  0.00           O  
ATOM    527  CB  PHE C  72      90.549 337.589  99.845  1.00  0.00           C  
ATOM    528  CG  PHE C  72      91.931 338.178  99.613  1.00  0.00           C  
ATOM    529  CD1 PHE C  72      92.997 337.907 100.501  1.00  0.00           C  
ATOM    530  CE1 PHE C  72      94.220 338.535 100.328  1.00  0.00           C  
ATOM    531  CZ  PHE C  72      94.401 339.449  99.296  1.00  0.00           C  
ATOM    532  CD2 PHE C  72      92.114 339.156  98.618  1.00  0.00           C  
ATOM    533  CE2 PHE C  72      93.349 339.761  98.448  1.00  0.00           C  
ATOM    534  N   THR C  73      87.360 337.999  99.854  1.00  0.00           N  
ATOM    535  CA  THR C  73      85.970 337.535  99.872  1.00  0.00           C  
ATOM    536  C   THR C  73      85.490 337.049  98.489  1.00  0.00           C  
ATOM    537  O   THR C  73      86.049 337.429  97.459  1.00  0.00           O  
ATOM    538  CB  THR C  73      84.990 338.651 100.354  1.00  0.00           C  
ATOM    539  OG1 THR C  73      84.809 339.681  99.396  1.00  0.00           O  
ATOM    540  CG2 THR C  73      85.357 339.283 101.706  1.00  0.00           C  
ATOM    541  N   LEU C  74      84.423 336.237  98.539  1.00  0.00           N  
ATOM    542  CA  LEU C  74      83.549 335.840  97.439  1.00  0.00           C  
ATOM    543  C   LEU C  74      82.107 336.155  97.863  1.00  0.00           C  
ATOM    544  O   LEU C  74      81.775 336.030  99.040  1.00  0.00           O  
ATOM    545  CB  LEU C  74      83.745 334.328  97.149  1.00  0.00           C  
ATOM    546  CG  LEU C  74      82.705 333.623  96.234  1.00  0.00           C  
ATOM    547  CD1 LEU C  74      82.611 334.245  94.828  1.00  0.00           C  
ATOM    548  CD2 LEU C  74      82.957 332.108  96.164  1.00  0.00           C  
ATOM    549  N   THR C  75      81.266 336.511  96.886  1.00  0.00           N  
ATOM    550  CA  THR C  75      79.840 336.734  97.071  1.00  0.00           C  
ATOM    551  C   THR C  75      79.062 336.233  95.842  1.00  0.00           C  
ATOM    552  O   THR C  75      79.481 336.468  94.708  1.00  0.00           O  
ATOM    553  CB  THR C  75      79.522 338.223  97.391  1.00  0.00           C  
ATOM    554  OG1 THR C  75      78.126 338.445  97.491  1.00  0.00           O  
ATOM    555  CG2 THR C  75      80.074 339.232  96.369  1.00  0.00           C  
ATOM    556  N   ILE C  76      77.955 335.525  96.115  1.00  0.00           N  
ATOM    557  CA  ILE C  76      77.099 334.895  95.119  1.00  0.00           C  
ATOM    558  C   ILE C  76      75.707 335.531  95.252  1.00  0.00           C  
ATOM    559  O   ILE C  76      74.980 335.220  96.198  1.00  0.00           O  
ATOM    560  CB  ILE C  76      76.970 333.353  95.339  1.00  0.00           C  
ATOM    561  CG2 ILE C  76      76.137 332.708  94.209  1.00  0.00           C  
ATOM    562  CG1 ILE C  76      78.348 332.653  95.461  1.00  0.00           C  
ATOM    563  CD1 ILE C  76      78.848 332.492  96.907  1.00  0.00           C  
ATOM    564  N   SER C  77      75.376 336.428  94.311  1.00  0.00           N  
ATOM    565  CA  SER C  77      74.065 337.068  94.220  1.00  0.00           C  
ATOM    566  C   SER C  77      73.075 336.148  93.487  1.00  0.00           C  
ATOM    567  O   SER C  77      73.452 335.520  92.497  1.00  0.00           O  
ATOM    568  CB  SER C  77      74.223 338.438  93.530  1.00  0.00           C  
ATOM    569  OG  SER C  77      73.019 339.178  93.553  1.00  0.00           O  
ATOM    570  N   SER C  78      71.831 336.103  93.994  1.00  0.00           N  
ATOM    571  CA  SER C  78      70.703 335.316  93.483  1.00  0.00           C  
ATOM    572  C   SER C  78      71.031 333.811  93.415  1.00  0.00           C  
ATOM    573  O   SER C  78      71.250 333.285  92.323  1.00  0.00           O  
ATOM    574  CB  SER C  78      70.202 335.906  92.142  1.00  0.00           C  
ATOM    575  OG  SER C  78      69.043 335.240  91.677  1.00  0.00           O  
ATOM    576  N   LEU C  79      71.094 333.170  94.594  1.00  0.00           N  
ATOM    577  CA  LEU C  79      71.409 331.752  94.780  1.00  0.00           C  
ATOM    578  C   LEU C  79      70.434 330.836  94.026  1.00  0.00           C  
ATOM    579  O   LEU C  79      69.240 330.847  94.315  1.00  0.00           O  
ATOM    580  CB  LEU C  79      71.398 331.424  96.289  1.00  0.00           C  
ATOM    581  CG  LEU C  79      72.638 331.929  97.056  1.00  0.00           C  
ATOM    582  CD1 LEU C  79      72.369 331.981  98.571  1.00  0.00           C  
ATOM    583  CD2 LEU C  79      73.881 331.080  96.741  1.00  0.00           C  
ATOM    584  N   GLN C  80      70.980 330.065  93.079  1.00  0.00           N  
ATOM    585  CA  GLN C  80      70.268 329.061  92.290  1.00  0.00           C  
ATOM    586  C   GLN C  80      70.373 327.678  92.974  1.00  0.00           C  
ATOM    587  O   GLN C  80      71.207 327.527  93.867  1.00  0.00           O  
ATOM    588  CB  GLN C  80      70.885 329.055  90.868  1.00  0.00           C  
ATOM    589  CG  GLN C  80      70.784 330.395  90.101  1.00  0.00           C  
ATOM    590  CD  GLN C  80      69.367 330.972  90.022  1.00  0.00           C  
ATOM    591  OE1 GLN C  80      69.114 332.077  90.498  1.00  0.00           O  
ATOM    592  NE2 GLN C  80      68.437 330.226  89.424  1.00  0.00           N  
ATOM    593  N   PRO C  81      69.565 326.675  92.543  1.00  0.00           N  
ATOM    594  CA  PRO C  81      69.625 325.298  93.086  1.00  0.00           C  
ATOM    595  C   PRO C  81      71.002 324.600  93.071  1.00  0.00           C  
ATOM    596  O   PRO C  81      71.268 323.791  93.959  1.00  0.00           O  
ATOM    597  CD  PRO C  81      68.458 326.800  91.591  1.00  0.00           C  
ATOM    598  CB  PRO C  81      68.589 324.524  92.257  1.00  0.00           C  
ATOM    599  CG  PRO C  81      67.582 325.583  91.848  1.00  0.00           C  
ATOM    600  N   GLU C  82      71.855 324.946  92.091  1.00  0.00           N  
ATOM    601  CA  GLU C  82      73.222 324.438  91.953  1.00  0.00           C  
ATOM    602  C   GLU C  82      74.252 325.167  92.840  1.00  0.00           C  
ATOM    603  O   GLU C  82      75.331 324.619  93.065  1.00  0.00           O  
ATOM    604  CB  GLU C  82      73.640 324.507  90.474  1.00  0.00           C  
ATOM    605  CG  GLU C  82      72.744 323.663  89.547  1.00  0.00           C  
ATOM    606  CD  GLU C  82      73.319 323.583  88.135  1.00  0.00           C  
ATOM    607  OE1 GLU C  82      72.843 324.359  87.279  1.00  0.00           O  
ATOM    608  OE2 GLU C  82      74.233 322.750  87.944  1.00  0.00           O  
ATOM    609  N   ASP C  83      73.909 326.369  93.335  1.00  0.00           N  
ATOM    610  CA  ASP C  83      74.750 327.204  94.203  1.00  0.00           C  
ATOM    611  C   ASP C  83      74.751 326.763  95.677  1.00  0.00           C  
ATOM    612  O   ASP C  83      75.544 327.303  96.450  1.00  0.00           O  
ATOM    613  CB  ASP C  83      74.420 328.710  94.113  1.00  0.00           C  
ATOM    614  CG  ASP C  83      74.377 329.299  92.703  1.00  0.00           C  
ATOM    615  OD1 ASP C  83      74.928 328.692  91.759  1.00  0.00           O  
ATOM    616  OD2 ASP C  83      73.836 330.418  92.604  1.00  0.00           O  
ATOM    617  N   PHE C  84      73.904 325.786  96.043  1.00  0.00           N  
ATOM    618  CA  PHE C  84      73.895 325.154  97.363  1.00  0.00           C  
ATOM    619  C   PHE C  84      74.949 324.038  97.383  1.00  0.00           C  
ATOM    620  O   PHE C  84      74.638 322.866  97.168  1.00  0.00           O  
ATOM    621  CB  PHE C  84      72.465 324.704  97.713  1.00  0.00           C  
ATOM    622  CG  PHE C  84      71.515 325.885  97.799  1.00  0.00           C  
ATOM    623  CD1 PHE C  84      71.644 326.806  98.857  1.00  0.00           C  
ATOM    624  CD2 PHE C  84      70.638 326.189  96.738  1.00  0.00           C  
ATOM    625  CE1 PHE C  84      70.906 327.979  98.856  1.00  0.00           C  
ATOM    626  CE2 PHE C  84      69.887 327.358  96.766  1.00  0.00           C  
ATOM    627  CZ  PHE C  84      70.023 328.249  97.822  1.00  0.00           C  
ATOM    628  N   ALA C  85      76.198 324.486  97.560  1.00  0.00           N  
ATOM    629  CA  ALA C  85      77.429 323.751  97.309  1.00  0.00           C  
ATOM    630  C   ALA C  85      78.479 324.129  98.361  1.00  0.00           C  
ATOM    631  O   ALA C  85      78.349 325.168  99.011  1.00  0.00           O  
ATOM    632  CB  ALA C  85      77.908 324.145  95.899  1.00  0.00           C  
ATOM    633  N   THR C  86      79.515 323.285  98.490  1.00  0.00           N  
ATOM    634  CA  THR C  86      80.673 323.546  99.343  1.00  0.00           C  
ATOM    635  C   THR C  86      81.722 324.363  98.573  1.00  0.00           C  
ATOM    636  O   THR C  86      82.334 323.855  97.633  1.00  0.00           O  
ATOM    637  CB  THR C  86      81.332 322.253  99.884  1.00  0.00           C  
ATOM    638  OG1 THR C  86      80.356 321.489 100.564  1.00  0.00           O  
ATOM    639  CG2 THR C  86      82.476 322.519 100.881  1.00  0.00           C  
ATOM    640  N   TYR C  87      81.892 325.623  98.996  1.00  0.00           N  
ATOM    641  CA  TYR C  87      82.862 326.559  98.438  1.00  0.00           C  
ATOM    642  C   TYR C  87      84.203 326.420  99.160  1.00  0.00           C  
ATOM    643  O   TYR C  87      84.232 326.194 100.368  1.00  0.00           O  
ATOM    644  CB  TYR C  87      82.329 327.993  98.576  1.00  0.00           C  
ATOM    645  CG  TYR C  87      81.094 328.269  97.740  1.00  0.00           C  
ATOM    646  CD1 TYR C  87      81.216 328.844  96.460  1.00  0.00           C  
ATOM    647  CE1 TYR C  87      80.065 329.089  95.687  1.00  0.00           C  
ATOM    648  CZ  TYR C  87      78.795 328.737  96.177  1.00  0.00           C  
ATOM    649  OH  TYR C  87      77.689 328.956  95.411  1.00  0.00           O  
ATOM    650  CD2 TYR C  87      79.818 327.934  98.236  1.00  0.00           C  
ATOM    651  CE2 TYR C  87      78.671 328.156  97.452  1.00  0.00           C  
ATOM    652  N   TYR C  88      85.280 326.587  98.384  1.00  0.00           N  
ATOM    653  CA  TYR C  88      86.670 326.501  98.816  1.00  0.00           C  
ATOM    654  C   TYR C  88      87.453 327.710  98.305  1.00  0.00           C  
ATOM    655  O   TYR C  88      86.997 328.410  97.401  1.00  0.00           O  
ATOM    656  CB  TYR C  88      87.285 325.208  98.246  1.00  0.00           C  
ATOM    657  CG  TYR C  88      86.694 323.933  98.806  1.00  0.00           C  
ATOM    658  CD1 TYR C  88      85.908 323.089  97.991  1.00  0.00           C  
ATOM    659  CE1 TYR C  88      85.400 321.887  98.516  1.00  0.00           C  
ATOM    660  CZ  TYR C  88      85.651 321.538  99.857  1.00  0.00           C  
ATOM    661  OH  TYR C  88      85.136 320.387 100.367  1.00  0.00           O  
ATOM    662  CD2 TYR C  88      86.948 323.581 100.147  1.00  0.00           C  
ATOM    663  CE2 TYR C  88      86.423 322.388 100.670  1.00  0.00           C  
ATOM    664  N   CYS C  89      88.650 327.896  98.877  1.00  0.00           N  
ATOM    665  CA  CYS C  89      89.620 328.897  98.456  1.00  0.00           C  
ATOM    666  C   CYS C  89      91.036 328.302  98.492  1.00  0.00           C  
ATOM    667  O   CYS C  89      91.287 327.377  99.263  1.00  0.00           O  
ATOM    668  SG  CYS C  89      89.715 329.939 101.108  1.00  0.00           S  
ATOM    669  CB  CYS C  89      89.455 330.163  99.325  1.00  0.00           C  
ATOM    670  N   GLN C  90      91.924 328.851  97.646  1.00  0.00           N  
ATOM    671  CA  GLN C  90      93.340 328.483  97.561  1.00  0.00           C  
ATOM    672  C   GLN C  90      94.183 329.733  97.260  1.00  0.00           C  
ATOM    673  O   GLN C  90      93.633 330.811  97.032  1.00  0.00           O  
ATOM    674  CB  GLN C  90      93.543 327.341  96.533  1.00  0.00           C  
ATOM    675  CG  GLN C  90      93.658 327.740  95.048  1.00  0.00           C  
ATOM    676  CD  GLN C  90      93.998 326.541  94.158  1.00  0.00           C  
ATOM    677  OE1 GLN C  90      93.225 325.590  94.063  1.00  0.00           O  
ATOM    678  NE2 GLN C  90      95.152 326.586  93.489  1.00  0.00           N  
ATOM    679  N   VAL C  91      95.512 329.550  97.246  1.00  0.00           N  
ATOM    680  CA  VAL C  91      96.489 330.584  96.905  1.00  0.00           C  
ATOM    681  C   VAL C  91      97.486 330.064  95.855  1.00  0.00           C  
ATOM    682  O   VAL C  91      97.711 328.857  95.751  1.00  0.00           O  
ATOM    683  CB  VAL C  91      97.287 331.045  98.158  1.00  0.00           C  
ATOM    684  CG1 VAL C  91      96.367 331.722  99.185  1.00  0.00           C  
ATOM    685  CG2 VAL C  91      98.127 329.938  98.831  1.00  0.00           C  
ATOM    686  N   TYR C  92      98.084 331.011  95.111  1.00  0.00           N  
ATOM    687  CA  TYR C  92      99.174 330.764  94.165  1.00  0.00           C  
ATOM    688  C   TYR C  92     100.068 332.016  94.074  1.00  0.00           C  
ATOM    689  O   TYR C  92     100.393 332.471  92.980  1.00  0.00           O  
ATOM    690  CB  TYR C  92      98.621 330.213  92.822  1.00  0.00           C  
ATOM    691  CG  TYR C  92      99.598 329.836  91.710  1.00  0.00           C  
ATOM    692  CD1 TYR C  92     100.945 329.494  91.975  1.00  0.00           C  
ATOM    693  CD2 TYR C  92      99.134 329.817  90.378  1.00  0.00           C  
ATOM    694  CE1 TYR C  92     101.818 329.169  90.917  1.00  0.00           C  
ATOM    695  CE2 TYR C  92     100.001 329.478  89.322  1.00  0.00           C  
ATOM    696  CZ  TYR C  92     101.345 329.157  89.590  1.00  0.00           C  
ATOM    697  OH  TYR C  92     102.182 328.823  88.566  1.00  0.00           O  
ATOM    698  N   SER C  93     100.451 332.538  95.251  1.00  0.00           N  
ATOM    699  CA  SER C  93     101.445 333.601  95.411  1.00  0.00           C  
ATOM    700  C   SER C  93     102.869 333.027  95.532  1.00  0.00           C  
ATOM    701  O   SER C  93     103.799 333.618  94.982  1.00  0.00           O  
ATOM    702  CB  SER C  93     101.059 334.448  96.639  1.00  0.00           C  
ATOM    703  OG  SER C  93     102.059 335.383  96.998  1.00  0.00           O  
ATOM    704  N   GLY C  94     103.012 331.902  96.247  1.00  0.00           N  
ATOM    705  CA  GLY C  94     104.300 331.260  96.468  1.00  0.00           C  
ATOM    706  C   GLY C  94     104.090 329.996  97.301  1.00  0.00           C  
ATOM    707  O   GLY C  94     103.090 329.848  98.007  1.00  0.00           O  
ATOM    708  N   TYR C  95     105.062 329.078  97.198  1.00  0.00           N  
ATOM    709  CA  TYR C  95     105.046 327.755  97.821  1.00  0.00           C  
ATOM    710  C   TYR C  95     105.508 327.811  99.295  1.00  0.00           C  
ATOM    711  O   TYR C  95     106.348 328.655  99.612  1.00  0.00           O  
ATOM    712  CB  TYR C  95     105.955 326.827  96.991  1.00  0.00           C  
ATOM    713  CG  TYR C  95     105.474 326.634  95.563  1.00  0.00           C  
ATOM    714  CD1 TYR C  95     106.066 327.353  94.502  1.00  0.00           C  
ATOM    715  CE1 TYR C  95     105.593 327.187  93.186  1.00  0.00           C  
ATOM    716  CZ  TYR C  95     104.529 326.302  92.923  1.00  0.00           C  
ATOM    717  OH  TYR C  95     104.070 326.143  91.647  1.00  0.00           O  
ATOM    718  CD2 TYR C  95     104.412 325.748  95.295  1.00  0.00           C  
ATOM    719  CE2 TYR C  95     103.940 325.582  93.980  1.00  0.00           C  
ATOM    720  N   PRO C  96     105.008 326.897 100.161  1.00  0.00           N  
ATOM    721  CA  PRO C  96     103.943 325.907  99.902  1.00  0.00           C  
ATOM    722  C   PRO C  96     102.542 326.537  99.762  1.00  0.00           C  
ATOM    723  O   PRO C  96     102.201 327.443 100.523  1.00  0.00           O  
ATOM    724  CD  PRO C  96     105.544 326.750 101.516  1.00  0.00           C  
ATOM    725  CB  PRO C  96     104.012 324.988 101.136  1.00  0.00           C  
ATOM    726  CG  PRO C  96     104.545 325.868 102.252  1.00  0.00           C  
ATOM    727  N   LEU C  97     101.762 326.029  98.790  1.00  0.00           N  
ATOM    728  CA  LEU C  97     100.350 326.385  98.609  1.00  0.00           C  
ATOM    729  C   LEU C  97      99.487 325.716  99.693  1.00  0.00           C  
ATOM    730  O   LEU C  97      99.885 324.697 100.259  1.00  0.00           O  
ATOM    731  CB  LEU C  97      99.842 325.973  97.207  1.00  0.00           C  
ATOM    732  CG  LEU C  97     100.746 326.330  96.007  1.00  0.00           C  
ATOM    733  CD1 LEU C  97     100.097 325.883  94.682  1.00  0.00           C  
ATOM    734  CD2 LEU C  97     101.171 327.809  95.974  1.00  0.00           C  
ATOM    735  N   THR C  98      98.320 326.306  99.968  1.00  0.00           N  
ATOM    736  CA  THR C  98      97.407 325.871 101.025  1.00  0.00           C  
ATOM    737  C   THR C  98      95.953 326.203 100.637  1.00  0.00           C  
ATOM    738  O   THR C  98      95.716 326.943  99.680  1.00  0.00           O  
ATOM    739  CB  THR C  98      97.736 326.567 102.377  1.00  0.00           C  
ATOM    740  OG1 THR C  98      97.791 327.969 102.207  1.00  0.00           O  
ATOM    741  CG2 THR C  98      99.061 326.099 103.002  1.00  0.00           C  
ATOM    742  N   PHE C  99      95.017 325.596 101.385  1.00  0.00           N  
ATOM    743  CA  PHE C  99      93.572 325.660 101.166  1.00  0.00           C  
ATOM    744  C   PHE C  99      92.819 326.060 102.439  1.00  0.00           C  
ATOM    745  O   PHE C  99      93.310 325.832 103.547  1.00  0.00           O  
ATOM    746  CB  PHE C  99      93.068 324.280 100.702  1.00  0.00           C  
ATOM    747  CG  PHE C  99      93.371 323.929  99.262  1.00  0.00           C  
ATOM    748  CD1 PHE C  99      94.623 323.388  98.909  1.00  0.00           C  
ATOM    749  CE1 PHE C  99      94.929 323.155  97.577  1.00  0.00           C  
ATOM    750  CZ  PHE C  99      94.010 323.468  96.585  1.00  0.00           C  
ATOM    751  CD2 PHE C  99      92.462 324.278  98.243  1.00  0.00           C  
ATOM    752  CE2 PHE C  99      92.781 324.022  96.918  1.00  0.00           C  
ATOM    753  N   GLY C 100      91.606 326.602 102.241  1.00  0.00           N  
ATOM    754  CA  GLY C 100      90.642 326.888 103.299  1.00  0.00           C  
ATOM    755  C   GLY C 100      89.905 325.610 103.736  1.00  0.00           C  
ATOM    756  O   GLY C 100      89.899 324.597 103.031  1.00  0.00           O  
ATOM    757  N   GLY C 101      89.253 325.689 104.909  1.00  0.00           N  
ATOM    758  CA  GLY C 101      88.557 324.577 105.564  1.00  0.00           C  
ATOM    759  C   GLY C 101      87.170 324.263 104.972  1.00  0.00           C  
ATOM    760  O   GLY C 101      86.549 323.297 105.410  1.00  0.00           O  
ATOM    761  N   GLY C 102      86.691 325.047 103.990  1.00  0.00           N  
ATOM    762  CA  GLY C 102      85.436 324.833 103.274  1.00  0.00           C  
ATOM    763  C   GLY C 102      84.213 325.341 104.054  1.00  0.00           C  
ATOM    764  O   GLY C 102      84.270 325.560 105.264  1.00  0.00           O  
ATOM    765  N   THR C 103      83.085 325.487 103.338  1.00  0.00           N  
ATOM    766  CA  THR C 103      81.769 325.770 103.910  1.00  0.00           C  
ATOM    767  C   THR C 103      80.662 325.537 102.871  1.00  0.00           C  
ATOM    768  O   THR C 103      80.724 326.092 101.772  1.00  0.00           O  
ATOM    769  CB  THR C 103      81.635 327.199 104.521  1.00  0.00           C  
ATOM    770  OG1 THR C 103      80.331 327.439 105.018  1.00  0.00           O  
ATOM    771  CG2 THR C 103      81.955 328.368 103.574  1.00  0.00           C  
ATOM    772  N   LYS C 104      79.659 324.732 103.262  1.00  0.00           N  
ATOM    773  CA  LYS C 104      78.418 324.544 102.519  1.00  0.00           C  
ATOM    774  C   LYS C 104      77.487 325.746 102.716  1.00  0.00           C  
ATOM    775  O   LYS C 104      77.197 326.102 103.859  1.00  0.00           O  
ATOM    776  CB  LYS C 104      77.748 323.213 102.937  1.00  0.00           C  
ATOM    777  CG  LYS C 104      76.385 322.949 102.263  1.00  0.00           C  
ATOM    778  CD  LYS C 104      75.801 321.566 102.589  1.00  0.00           C  
ATOM    779  CE  LYS C 104      74.422 321.316 101.953  1.00  0.00           C  
ATOM    780  NZ  LYS C 104      73.377 322.171 102.542  1.00  0.00           N  
ATOM    781  N   VAL C 105      76.992 326.287 101.593  1.00  0.00           N  
ATOM    782  CA  VAL C 105      75.841 327.184 101.564  1.00  0.00           C  
ATOM    783  C   VAL C 105      74.569 326.314 101.525  1.00  0.00           C  
ATOM    784  O   VAL C 105      74.455 325.422 100.683  1.00  0.00           O  
ATOM    785  CB  VAL C 105      75.882 328.132 100.332  1.00  0.00           C  
ATOM    786  CG1 VAL C 105      74.607 328.977 100.132  1.00  0.00           C  
ATOM    787  CG2 VAL C 105      77.088 329.083 100.426  1.00  0.00           C  
ATOM    788  N   GLU C 106      73.669 326.572 102.480  1.00  0.00           N  
ATOM    789  CA  GLU C 106      72.452 325.812 102.745  1.00  0.00           C  
ATOM    790  C   GLU C 106      71.224 326.655 102.374  1.00  0.00           C  
ATOM    791  O   GLU C 106      71.255 327.871 102.546  1.00  0.00           O  
ATOM    792  CB  GLU C 106      72.482 325.465 104.249  1.00  0.00           C  
ATOM    793  CG  GLU C 106      71.262 324.723 104.817  1.00  0.00           C  
ATOM    794  CD  GLU C 106      71.420 324.496 106.318  1.00  0.00           C  
ATOM    795  OE1 GLU C 106      72.333 323.726 106.683  1.00  0.00           O  
ATOM    796  OE2 GLU C 106      70.622 325.089 107.072  1.00  0.00           O  
ATOM    797  N   ILE C 107      70.154 325.991 101.900  1.00  0.00           N  
ATOM    798  CA  ILE C 107      68.868 326.625 101.603  1.00  0.00           C  
ATOM    799  C   ILE C 107      68.194 327.028 102.927  1.00  0.00           C  
ATOM    800  O   ILE C 107      67.782 326.145 103.685  1.00  0.00           O  
ATOM    801  CB  ILE C 107      67.901 325.681 100.818  1.00  0.00           C  
ATOM    802  CG2 ILE C 107      66.525 326.325 100.526  1.00  0.00           C  
ATOM    803  CG1 ILE C 107      68.533 325.165  99.506  1.00  0.00           C  
ATOM    804  CD1 ILE C 107      67.849 323.924  98.918  1.00  0.00           C  
ATOM    805  N   LYS C 108      68.117 328.344 103.189  1.00  0.00           N  
ATOM    806  CA  LYS C 108      67.437 328.879 104.368  1.00  0.00           C  
ATOM    807  C   LYS C 108      65.917 328.724 104.215  1.00  0.00           C  
ATOM    808  O   LYS C 108      65.350 329.164 103.214  1.00  0.00           O  
ATOM    809  CB  LYS C 108      67.881 330.329 104.655  1.00  0.00           C  
ATOM    810  CG  LYS C 108      67.226 330.992 105.884  1.00  0.00           C  
ATOM    811  CD  LYS C 108      67.468 330.239 107.207  1.00  0.00           C  
ATOM    812  CE  LYS C 108      66.828 330.912 108.430  1.00  0.00           C  
ATOM    813  NZ  LYS C 108      65.358 330.921 108.340  1.00  0.00           N  
ATOM    814  N   ARG C 109      65.317 328.064 105.212  1.00  0.00           N  
ATOM    815  CA  ARG C 109      63.938 327.596 105.210  1.00  0.00           C  
ATOM    816  C   ARG C 109      63.251 328.018 106.521  1.00  0.00           C  
ATOM    817  O   ARG C 109      63.926 328.374 107.491  1.00  0.00           O  
ATOM    818  CB  ARG C 109      64.004 326.057 105.050  1.00  0.00           C  
ATOM    819  CG  ARG C 109      62.675 325.327 104.789  1.00  0.00           C  
ATOM    820  CD  ARG C 109      62.888 323.810 104.716  1.00  0.00           C  
ATOM    821  NE  ARG C 109      61.634 323.061 104.576  1.00  0.00           N  
ATOM    822  CZ  ARG C 109      60.745 322.785 105.544  1.00  0.00           C  
ATOM    823  NH1 ARG C 109      60.909 323.230 106.796  1.00  0.00           N  
ATOM    824  NH2 ARG C 109      59.671 322.044 105.247  1.00  0.00           N  
ATOM    825  N   THR C 110      61.913 327.926 106.540  1.00  0.00           N  
ATOM    826  CA  THR C 110      61.096 327.968 107.754  1.00  0.00           C  
ATOM    827  C   THR C 110      61.391 326.759 108.678  1.00  0.00           C  
ATOM    828  O   THR C 110      61.776 325.694 108.190  1.00  0.00           O  
ATOM    829  CB  THR C 110      59.582 328.001 107.392  1.00  0.00           C  
ATOM    830  OG1 THR C 110      58.784 328.135 108.553  1.00  0.00           O  
ATOM    831  CG2 THR C 110      59.062 326.768 106.626  1.00  0.00           C  
ATOM    832  N   VAL C 111      61.220 326.954 109.993  1.00  0.00           N  
ATOM    833  CA  VAL C 111      61.446 325.929 111.011  1.00  0.00           C  
ATOM    834  C   VAL C 111      60.333 324.855 110.982  1.00  0.00           C  
ATOM    835  O   VAL C 111      59.165 325.194 110.792  1.00  0.00           O  
ATOM    836  CB  VAL C 111      61.532 326.576 112.424  1.00  0.00           C  
ATOM    837  CG1 VAL C 111      61.623 325.578 113.593  1.00  0.00           C  
ATOM    838  CG2 VAL C 111      62.719 327.553 112.512  1.00  0.00           C  
ATOM    839  N   ALA C 112      60.726 323.585 111.174  1.00  0.00           N  
ATOM    840  CA  ALA C 112      59.832 322.425 111.191  1.00  0.00           C  
ATOM    841  C   ALA C 112      60.335 321.374 112.189  1.00  0.00           C  
ATOM    842  O   ALA C 112      61.544 321.253 112.378  1.00  0.00           O  
ATOM    843  CB  ALA C 112      59.732 321.835 109.775  1.00  0.00           C  
ATOM    844  N   ALA C 113      59.392 320.629 112.793  1.00  0.00           N  
ATOM    845  CA  ALA C 113      59.652 319.611 113.816  1.00  0.00           C  
ATOM    846  C   ALA C 113      59.861 318.197 113.217  1.00  0.00           C  
ATOM    847  O   ALA C 113      59.427 317.962 112.088  1.00  0.00           O  
ATOM    848  CB  ALA C 113      58.474 319.609 114.800  1.00  0.00           C  
ATOM    849  N   PRO C 114      60.507 317.270 113.972  1.00  0.00           N  
ATOM    850  CA  PRO C 114      60.789 315.897 113.498  1.00  0.00           C  
ATOM    851  C   PRO C 114      59.563 314.981 113.342  1.00  0.00           C  
ATOM    852  O   PRO C 114      58.684 314.968 114.203  1.00  0.00           O  
ATOM    853  CD  PRO C 114      61.143 317.486 115.274  1.00  0.00           C  
ATOM    854  CB  PRO C 114      61.766 315.327 114.545  1.00  0.00           C  
ATOM    855  CG  PRO C 114      62.327 316.536 115.267  1.00  0.00           C  
ATOM    856  N   SER C 115      59.580 314.188 112.259  1.00  0.00           N  
ATOM    857  CA  SER C 115      58.707 313.043 112.015  1.00  0.00           C  
ATOM    858  C   SER C 115      59.394 311.791 112.586  1.00  0.00           C  
ATOM    859  O   SER C 115      60.217 311.174 111.907  1.00  0.00           O  
ATOM    860  CB  SER C 115      58.455 312.913 110.499  1.00  0.00           C  
ATOM    861  OG  SER C 115      57.623 313.964 110.053  1.00  0.00           O  
ATOM    862  N   VAL C 116      59.079 311.491 113.854  1.00  0.00           N  
ATOM    863  CA  VAL C 116      59.664 310.410 114.648  1.00  0.00           C  
ATOM    864  C   VAL C 116      59.059 309.025 114.327  1.00  0.00           C  
ATOM    865  O   VAL C 116      57.842 308.896 114.181  1.00  0.00           O  
ATOM    866  CB  VAL C 116      59.526 310.728 116.168  1.00  0.00           C  
ATOM    867  CG1 VAL C 116      58.091 311.103 116.591  1.00  0.00           C  
ATOM    868  CG2 VAL C 116      60.105 309.648 117.107  1.00  0.00           C  
ATOM    869  N   PHE C 117      59.946 308.019 114.252  1.00  0.00           N  
ATOM    870  CA  PHE C 117      59.645 306.597 114.059  1.00  0.00           C  
ATOM    871  C   PHE C 117      60.454 305.786 115.091  1.00  0.00           C  
ATOM    872  O   PHE C 117      61.442 306.300 115.614  1.00  0.00           O  
ATOM    873  CB  PHE C 117      60.049 306.183 112.624  1.00  0.00           C  
ATOM    874  CG  PHE C 117      59.440 307.006 111.499  1.00  0.00           C  
ATOM    875  CD1 PHE C 117      58.039 307.093 111.351  1.00  0.00           C  
ATOM    876  CD2 PHE C 117      60.269 307.704 110.595  1.00  0.00           C  
ATOM    877  CE1 PHE C 117      57.495 307.862 110.331  1.00  0.00           C  
ATOM    878  CE2 PHE C 117      59.703 308.462 109.579  1.00  0.00           C  
ATOM    879  CZ  PHE C 117      58.323 308.544 109.450  1.00  0.00           C  
ATOM    880  N   ILE C 118      60.050 304.531 115.356  1.00  0.00           N  
ATOM    881  CA  ILE C 118      60.739 303.644 116.305  1.00  0.00           C  
ATOM    882  C   ILE C 118      60.516 302.164 115.928  1.00  0.00           C  
ATOM    883  O   ILE C 118      59.433 301.823 115.448  1.00  0.00           O  
ATOM    884  CB  ILE C 118      60.271 303.905 117.770  1.00  0.00           C  
ATOM    885  CG2 ILE C 118      58.832 303.423 118.071  1.00  0.00           C  
ATOM    886  CG1 ILE C 118      61.273 303.349 118.804  1.00  0.00           C  
ATOM    887  CD1 ILE C 118      60.970 303.797 120.238  1.00  0.00           C  
ATOM    888  N   PHE C 119      61.551 301.326 116.129  1.00  0.00           N  
ATOM    889  CA  PHE C 119      61.594 299.933 115.664  1.00  0.00           C  
ATOM    890  C   PHE C 119      62.422 299.053 116.633  1.00  0.00           C  
ATOM    891  O   PHE C 119      63.562 299.423 116.917  1.00  0.00           O  
ATOM    892  CB  PHE C 119      62.277 299.897 114.276  1.00  0.00           C  
ATOM    893  CG  PHE C 119      61.643 300.745 113.189  1.00  0.00           C  
ATOM    894  CD1 PHE C 119      62.237 301.964 112.796  1.00  0.00           C  
ATOM    895  CE1 PHE C 119      61.603 302.775 111.864  1.00  0.00           C  
ATOM    896  CZ  PHE C 119      60.374 302.402 111.338  1.00  0.00           C  
ATOM    897  CD2 PHE C 119      60.387 300.389 112.659  1.00  0.00           C  
ATOM    898  CE2 PHE C 119      59.766 301.217 111.736  1.00  0.00           C  
ATOM    899  N   PRO C 120      61.896 297.878 117.073  1.00  0.00           N  
ATOM    900  CA  PRO C 120      62.727 296.849 117.738  1.00  0.00           C  
ATOM    901  C   PRO C 120      63.732 296.145 116.791  1.00  0.00           C  
ATOM    902  O   PRO C 120      63.501 296.140 115.580  1.00  0.00           O  
ATOM    903  CD  PRO C 120      60.498 297.455 116.998  1.00  0.00           C  
ATOM    904  CB  PRO C 120      61.699 295.823 118.252  1.00  0.00           C  
ATOM    905  CG  PRO C 120      60.508 295.966 117.328  1.00  0.00           C  
ATOM    906  N   PRO C 121      64.778 295.491 117.358  1.00  0.00           N  
ATOM    907  CA  PRO C 121      65.708 294.628 116.597  1.00  0.00           C  
ATOM    908  C   PRO C 121      65.032 293.368 116.013  1.00  0.00           C  
ATOM    909  O   PRO C 121      64.072 292.864 116.601  1.00  0.00           O  
ATOM    910  CD  PRO C 121      65.106 295.458 118.782  1.00  0.00           C  
ATOM    911  CB  PRO C 121      66.783 294.234 117.634  1.00  0.00           C  
ATOM    912  CG  PRO C 121      66.592 295.167 118.815  1.00  0.00           C  
ATOM    913  N   SER C 122      65.575 292.862 114.892  1.00  0.00           N  
ATOM    914  CA  SER C 122      65.184 291.578 114.293  1.00  0.00           C  
ATOM    915  C   SER C 122      65.577 290.366 115.160  1.00  0.00           C  
ATOM    916  O   SER C 122      66.482 290.466 115.988  1.00  0.00           O  
ATOM    917  CB  SER C 122      65.785 291.469 112.874  1.00  0.00           C  
ATOM    918  OG  SER C 122      67.189 291.287 112.877  1.00  0.00           O  
ATOM    919  N   ASP C 123      64.917 289.223 114.904  1.00  0.00           N  
ATOM    920  CA  ASP C 123      65.197 287.928 115.534  1.00  0.00           C  
ATOM    921  C   ASP C 123      66.625 287.432 115.223  1.00  0.00           C  
ATOM    922  O   ASP C 123      67.249 286.806 116.075  1.00  0.00           O  
ATOM    923  CB  ASP C 123      64.151 286.869 115.089  1.00  0.00           C  
ATOM    924  CG  ASP C 123      63.833 285.785 116.127  1.00  0.00           C  
ATOM    925  OD1 ASP C 123      63.905 286.089 117.338  1.00  0.00           O  
ATOM    926  OD2 ASP C 123      63.389 284.699 115.693  1.00  0.00           O  
ATOM    927  N   GLU C 124      67.108 287.760 114.017  1.00  0.00           N  
ATOM    928  CA  GLU C 124      68.442 287.478 113.492  1.00  0.00           C  
ATOM    929  C   GLU C 124      69.545 288.249 114.238  1.00  0.00           C  
ATOM    930  O   GLU C 124      70.605 287.680 114.490  1.00  0.00           O  
ATOM    931  CB  GLU C 124      68.445 287.848 111.997  1.00  0.00           C  
ATOM    932  CG  GLU C 124      67.374 287.098 111.180  1.00  0.00           C  
ATOM    933  CD  GLU C 124      67.230 287.671 109.776  1.00  0.00           C  
ATOM    934  OE1 GLU C 124      67.545 286.934 108.817  1.00  0.00           O  
ATOM    935  OE2 GLU C 124      66.787 288.837 109.679  1.00  0.00           O  
ATOM    936  N   GLN C 125      69.263 289.518 114.587  1.00  0.00           N  
ATOM    937  CA  GLN C 125      70.165 290.395 115.330  1.00  0.00           C  
ATOM    938  C   GLN C 125      70.265 289.991 116.810  1.00  0.00           C  
ATOM    939  O   GLN C 125      71.366 290.005 117.357  1.00  0.00           O  
ATOM    940  CB  GLN C 125      69.708 291.860 115.155  1.00  0.00           C  
ATOM    941  CG  GLN C 125      70.741 292.890 115.649  1.00  0.00           C  
ATOM    942  CD  GLN C 125      70.479 294.297 115.108  1.00  0.00           C  
ATOM    943  OE1 GLN C 125      69.347 294.774 115.107  1.00  0.00           O  
ATOM    944  NE2 GLN C 125      71.536 294.977 114.660  1.00  0.00           N  
ATOM    945  N   LEU C 126      69.128 289.604 117.415  1.00  0.00           N  
ATOM    946  CA  LEU C 126      69.031 289.146 118.804  1.00  0.00           C  
ATOM    947  C   LEU C 126      69.664 287.764 119.032  1.00  0.00           C  
ATOM    948  O   LEU C 126      70.246 287.548 120.095  1.00  0.00           O  
ATOM    949  CB  LEU C 126      67.552 289.182 119.255  1.00  0.00           C  
ATOM    950  CG  LEU C 126      66.935 290.601 119.323  1.00  0.00           C  
ATOM    951  CD1 LEU C 126      65.406 290.545 119.485  1.00  0.00           C  
ATOM    952  CD2 LEU C 126      67.589 291.508 120.384  1.00  0.00           C  
ATOM    953  N   LYS C 127      69.599 286.883 118.021  1.00  0.00           N  
ATOM    954  CA  LYS C 127      70.309 285.600 117.993  1.00  0.00           C  
ATOM    955  C   LYS C 127      71.810 285.741 117.669  1.00  0.00           C  
ATOM    956  O   LYS C 127      72.564 284.816 117.966  1.00  0.00           O  
ATOM    957  CB  LYS C 127      69.583 284.638 117.034  1.00  0.00           C  
ATOM    958  CG  LYS C 127      68.237 284.158 117.610  1.00  0.00           C  
ATOM    959  CD  LYS C 127      67.401 283.348 116.608  1.00  0.00           C  
ATOM    960  CE  LYS C 127      66.043 282.909 117.177  1.00  0.00           C  
ATOM    961  NZ  LYS C 127      66.195 281.954 118.288  1.00  0.00           N  
ATOM    962  N   SER C 128      72.226 286.909 117.143  1.00  0.00           N  
ATOM    963  CA  SER C 128      73.627 287.327 117.024  1.00  0.00           C  
ATOM    964  C   SER C 128      74.147 288.030 118.302  1.00  0.00           C  
ATOM    965  O   SER C 128      75.312 288.425 118.331  1.00  0.00           O  
ATOM    966  CB  SER C 128      73.797 288.221 115.778  1.00  0.00           C  
ATOM    967  OG  SER C 128      73.642 287.461 114.598  1.00  0.00           O  
ATOM    968  N   GLY C 129      73.297 288.162 119.339  1.00  0.00           N  
ATOM    969  CA  GLY C 129      73.655 288.694 120.656  1.00  0.00           C  
ATOM    970  C   GLY C 129      73.637 290.231 120.720  1.00  0.00           C  
ATOM    971  O   GLY C 129      74.139 290.783 121.698  1.00  0.00           O  
ATOM    972  N   THR C 130      73.076 290.912 119.706  1.00  0.00           N  
ATOM    973  CA  THR C 130      73.007 292.372 119.584  1.00  0.00           C  
ATOM    974  C   THR C 130      71.540 292.838 119.675  1.00  0.00           C  
ATOM    975  O   THR C 130      70.637 292.096 119.298  1.00  0.00           O  
ATOM    976  CB  THR C 130      73.577 292.802 118.201  1.00  0.00           C  
ATOM    977  OG1 THR C 130      74.943 292.447 118.148  1.00  0.00           O  
ATOM    978  CG2 THR C 130      73.481 294.302 117.853  1.00  0.00           C  
ATOM    979  N   ALA C 131      71.323 294.072 120.154  1.00  0.00           N  
ATOM    980  CA  ALA C 131      70.004 294.685 120.247  1.00  0.00           C  
ATOM    981  C   ALA C 131      70.093 296.179 119.922  1.00  0.00           C  
ATOM    982  O   ALA C 131      70.063 297.010 120.829  1.00  0.00           O  
ATOM    983  CB  ALA C 131      69.404 294.408 121.629  1.00  0.00           C  
ATOM    984  N   SER C 132      70.197 296.485 118.622  1.00  0.00           N  
ATOM    985  CA  SER C 132      70.199 297.849 118.107  1.00  0.00           C  
ATOM    986  C   SER C 132      68.758 298.315 117.871  1.00  0.00           C  
ATOM    987  O   SER C 132      68.196 298.062 116.804  1.00  0.00           O  
ATOM    988  CB  SER C 132      71.042 297.906 116.825  1.00  0.00           C  
ATOM    989  OG  SER C 132      72.414 297.724 117.114  1.00  0.00           O  
ATOM    990  N   VAL C 133      68.180 298.952 118.901  1.00  0.00           N  
ATOM    991  CA  VAL C 133      66.817 299.472 118.894  1.00  0.00           C  
ATOM    992  C   VAL C 133      66.843 300.860 118.223  1.00  0.00           C  
ATOM    993  O   VAL C 133      67.375 301.810 118.796  1.00  0.00           O  
ATOM    994  CB  VAL C 133      66.241 299.617 120.335  1.00  0.00           C  
ATOM    995  CG1 VAL C 133      64.726 299.871 120.306  1.00  0.00           C  
ATOM    996  CG2 VAL C 133      66.552 298.410 121.240  1.00  0.00           C  
ATOM    997  N   VAL C 134      66.338 300.931 116.984  1.00  0.00           N  
ATOM    998  CA  VAL C 134      66.468 302.102 116.116  1.00  0.00           C  
ATOM    999  C   VAL C 134      65.292 303.082 116.281  1.00  0.00           C  
ATOM   1000  O   VAL C 134      64.156 302.661 116.498  1.00  0.00           O  
ATOM   1001  CB  VAL C 134      66.594 301.651 114.632  1.00  0.00           C  
ATOM   1002  CG1 VAL C 134      66.396 302.739 113.559  1.00  0.00           C  
ATOM   1003  CG2 VAL C 134      67.954 300.964 114.396  1.00  0.00           C  
ATOM   1004  N   CYS C 135      65.613 304.375 116.131  1.00  0.00           N  
ATOM   1005  CA  CYS C 135      64.684 305.497 116.035  1.00  0.00           C  
ATOM   1006  C   CYS C 135      65.219 306.448 114.958  1.00  0.00           C  
ATOM   1007  O   CYS C 135      66.419 306.724 114.935  1.00  0.00           O  
ATOM   1008  CB  CYS C 135      64.545 306.164 117.414  1.00  0.00           C  
ATOM   1009  SG  CYS C 135      63.582 307.691 117.539  1.00  0.00           S  
ATOM   1010  N   LEU C 136      64.324 306.897 114.068  1.00  0.00           N  
ATOM   1011  CA  LEU C 136      64.674 307.677 112.881  1.00  0.00           C  
ATOM   1012  C   LEU C 136      63.820 308.948 112.862  1.00  0.00           C  
ATOM   1013  O   LEU C 136      62.593 308.862 112.915  1.00  0.00           O  
ATOM   1014  CB  LEU C 136      64.469 306.811 111.612  1.00  0.00           C  
ATOM   1015  CG  LEU C 136      65.416 305.585 111.531  1.00  0.00           C  
ATOM   1016  CD1 LEU C 136      64.966 304.559 110.471  1.00  0.00           C  
ATOM   1017  CD2 LEU C 136      66.904 305.978 111.390  1.00  0.00           C  
ATOM   1018  N   LEU C 137      64.509 310.096 112.802  1.00  0.00           N  
ATOM   1019  CA  LEU C 137      63.930 311.436 112.799  1.00  0.00           C  
ATOM   1020  C   LEU C 137      64.126 312.035 111.407  1.00  0.00           C  
ATOM   1021  O   LEU C 137      65.235 311.969 110.875  1.00  0.00           O  
ATOM   1022  CB  LEU C 137      64.641 312.312 113.860  1.00  0.00           C  
ATOM   1023  CG  LEU C 137      64.491 311.849 115.327  1.00  0.00           C  
ATOM   1024  CD1 LEU C 137      63.035 311.522 115.701  1.00  0.00           C  
ATOM   1025  CD2 LEU C 137      65.470 310.723 115.726  1.00  0.00           C  
ATOM   1026  N   ASN C 138      63.048 312.588 110.835  1.00  0.00           N  
ATOM   1027  CA  ASN C 138      63.015 313.055 109.446  1.00  0.00           C  
ATOM   1028  C   ASN C 138      62.217 314.357 109.316  1.00  0.00           C  
ATOM   1029  O   ASN C 138      61.387 314.661 110.168  1.00  0.00           O  
ATOM   1030  CB  ASN C 138      62.396 311.959 108.538  1.00  0.00           C  
ATOM   1031  CG  ASN C 138      63.211 310.665 108.494  1.00  0.00           C  
ATOM   1032  OD1 ASN C 138      62.855 309.672 109.123  1.00  0.00           O  
ATOM   1033  ND2 ASN C 138      64.326 310.682 107.766  1.00  0.00           N  
ATOM   1034  N   ASN C 139      62.462 315.073 108.207  1.00  0.00           N  
ATOM   1035  CA  ASN C 139      61.672 316.202 107.709  1.00  0.00           C  
ATOM   1036  C   ASN C 139      61.568 317.397 108.686  1.00  0.00           C  
ATOM   1037  O   ASN C 139      60.471 317.905 108.924  1.00  0.00           O  
ATOM   1038  CB  ASN C 139      60.286 315.702 107.212  1.00  0.00           C  
ATOM   1039  CG  ASN C 139      59.673 316.554 106.092  1.00  0.00           C  
ATOM   1040  ND2 ASN C 139      58.347 316.695 106.094  1.00  0.00           N  
ATOM   1041  OD1 ASN C 139      60.381 317.067 105.229  1.00  0.00           O  
ATOM   1042  N   PHE C 140      62.723 317.826 109.219  1.00  0.00           N  
ATOM   1043  CA  PHE C 140      62.843 318.964 110.133  1.00  0.00           C  
ATOM   1044  C   PHE C 140      63.865 319.989 109.617  1.00  0.00           C  
ATOM   1045  O   PHE C 140      64.681 319.669 108.755  1.00  0.00           O  
ATOM   1046  CB  PHE C 140      63.176 318.435 111.546  1.00  0.00           C  
ATOM   1047  CG  PHE C 140      64.476 317.669 111.732  1.00  0.00           C  
ATOM   1048  CD1 PHE C 140      64.471 316.260 111.822  1.00  0.00           C  
ATOM   1049  CE1 PHE C 140      65.670 315.578 111.974  1.00  0.00           C  
ATOM   1050  CZ  PHE C 140      66.872 316.270 111.995  1.00  0.00           C  
ATOM   1051  CD2 PHE C 140      65.708 318.350 111.733  1.00  0.00           C  
ATOM   1052  CE2 PHE C 140      66.896 317.650 111.871  1.00  0.00           C  
ATOM   1053  N   TYR C 141      63.821 321.204 110.181  1.00  0.00           N  
ATOM   1054  CA  TYR C 141      64.762 322.284 109.882  1.00  0.00           C  
ATOM   1055  C   TYR C 141      64.822 323.220 111.106  1.00  0.00           C  
ATOM   1056  O   TYR C 141      63.754 323.533 111.635  1.00  0.00           O  
ATOM   1057  CB  TYR C 141      64.293 323.030 108.611  1.00  0.00           C  
ATOM   1058  CG  TYR C 141      65.299 324.055 108.123  1.00  0.00           C  
ATOM   1059  CD1 TYR C 141      66.333 323.657 107.249  1.00  0.00           C  
ATOM   1060  CE1 TYR C 141      67.354 324.563 106.906  1.00  0.00           C  
ATOM   1061  CZ  TYR C 141      67.340 325.871 107.431  1.00  0.00           C  
ATOM   1062  OH  TYR C 141      68.365 326.727 107.163  1.00  0.00           O  
ATOM   1063  CD2 TYR C 141      65.260 325.380 108.605  1.00  0.00           C  
ATOM   1064  CE2 TYR C 141      66.283 326.286 108.263  1.00  0.00           C  
ATOM   1065  N   PRO C 142      66.021 323.677 111.548  1.00  0.00           N  
ATOM   1066  CA  PRO C 142      67.367 323.416 110.992  1.00  0.00           C  
ATOM   1067  C   PRO C 142      67.925 322.021 111.333  1.00  0.00           C  
ATOM   1068  O   PRO C 142      67.278 321.259 112.049  1.00  0.00           O  
ATOM   1069  CD  PRO C 142      66.094 324.603 112.680  1.00  0.00           C  
ATOM   1070  CB  PRO C 142      68.215 324.536 111.621  1.00  0.00           C  
ATOM   1071  CG  PRO C 142      67.577 324.768 112.980  1.00  0.00           C  
ATOM   1072  N   ARG C 143      69.122 321.723 110.793  1.00  0.00           N  
ATOM   1073  CA  ARG C 143      69.811 320.429 110.894  1.00  0.00           C  
ATOM   1074  C   ARG C 143      70.196 319.972 112.317  1.00  0.00           C  
ATOM   1075  O   ARG C 143      70.449 318.782 112.499  1.00  0.00           O  
ATOM   1076  CB  ARG C 143      71.005 320.414 109.915  1.00  0.00           C  
ATOM   1077  CG  ARG C 143      72.272 321.189 110.326  1.00  0.00           C  
ATOM   1078  CD  ARG C 143      73.336 321.206 109.211  1.00  0.00           C  
ATOM   1079  NE  ARG C 143      73.929 319.877 108.986  1.00  0.00           N  
ATOM   1080  CZ  ARG C 143      74.573 319.466 107.877  1.00  0.00           C  
ATOM   1081  NH1 ARG C 143      75.073 318.226 107.833  1.00  0.00           N  
ATOM   1082  NH2 ARG C 143      74.726 320.259 106.809  1.00  0.00           N  
ATOM   1083  N   GLU C 144      70.199 320.895 113.294  1.00  0.00           N  
ATOM   1084  CA  GLU C 144      70.343 320.599 114.720  1.00  0.00           C  
ATOM   1085  C   GLU C 144      69.083 319.897 115.266  1.00  0.00           C  
ATOM   1086  O   GLU C 144      67.971 320.295 114.923  1.00  0.00           O  
ATOM   1087  CB  GLU C 144      70.642 321.924 115.463  1.00  0.00           C  
ATOM   1088  CG  GLU C 144      70.803 321.836 116.998  1.00  0.00           C  
ATOM   1089  CD  GLU C 144      71.987 320.973 117.436  1.00  0.00           C  
ATOM   1090  OE1 GLU C 144      73.062 321.557 117.691  1.00  0.00           O  
ATOM   1091  OE2 GLU C 144      71.796 319.742 117.554  1.00  0.00           O  
ATOM   1092  N   ALA C 145      69.290 318.884 116.119  1.00  0.00           N  
ATOM   1093  CA  ALA C 145      68.241 318.087 116.748  1.00  0.00           C  
ATOM   1094  C   ALA C 145      68.846 317.299 117.918  1.00  0.00           C  
ATOM   1095  O   ALA C 145      69.913 316.707 117.756  1.00  0.00           O  
ATOM   1096  CB  ALA C 145      67.598 317.147 115.709  1.00  0.00           C  
ATOM   1097  N   LYS C 146      68.152 317.307 119.070  1.00  0.00           N  
ATOM   1098  CA  LYS C 146      68.582 316.637 120.301  1.00  0.00           C  
ATOM   1099  C   LYS C 146      67.640 315.463 120.604  1.00  0.00           C  
ATOM   1100  O   LYS C 146      66.432 315.595 120.403  1.00  0.00           O  
ATOM   1101  CB  LYS C 146      68.569 317.646 121.472  1.00  0.00           C  
ATOM   1102  CG  LYS C 146      69.446 318.900 121.276  1.00  0.00           C  
ATOM   1103  CD  LYS C 146      70.904 318.606 120.884  1.00  0.00           C  
ATOM   1104  CE  LYS C 146      71.784 319.863 120.902  1.00  0.00           C  
ATOM   1105  NZ  LYS C 146      73.084 319.609 120.258  1.00  0.00           N  
ATOM   1106  N   VAL C 147      68.212 314.343 121.077  1.00  0.00           N  
ATOM   1107  CA  VAL C 147      67.504 313.073 121.266  1.00  0.00           C  
ATOM   1108  C   VAL C 147      67.828 312.452 122.640  1.00  0.00           C  
ATOM   1109  O   VAL C 147      68.831 312.810 123.263  1.00  0.00           O  
ATOM   1110  CB  VAL C 147      67.879 312.048 120.147  1.00  0.00           C  
ATOM   1111  CG1 VAL C 147      67.775 312.654 118.733  1.00  0.00           C  
ATOM   1112  CG2 VAL C 147      69.245 311.355 120.321  1.00  0.00           C  
ATOM   1113  N   GLN C 148      66.981 311.500 123.060  1.00  0.00           N  
ATOM   1114  CA  GLN C 148      67.131 310.699 124.273  1.00  0.00           C  
ATOM   1115  C   GLN C 148      66.335 309.385 124.151  1.00  0.00           C  
ATOM   1116  O   GLN C 148      65.500 309.240 123.254  1.00  0.00           O  
ATOM   1117  CB  GLN C 148      66.728 311.523 125.524  1.00  0.00           C  
ATOM   1118  CG  GLN C 148      65.233 311.900 125.614  1.00  0.00           C  
ATOM   1119  CD  GLN C 148      64.910 312.673 126.893  1.00  0.00           C  
ATOM   1120  OE1 GLN C 148      65.500 313.718 127.159  1.00  0.00           O  
ATOM   1121  NE2 GLN C 148      63.955 312.179 127.679  1.00  0.00           N  
ATOM   1122  N   TRP C 149      66.603 308.464 125.088  1.00  0.00           N  
ATOM   1123  CA  TRP C 149      65.899 307.192 125.248  1.00  0.00           C  
ATOM   1124  C   TRP C 149      65.478 306.994 126.710  1.00  0.00           C  
ATOM   1125  O   TRP C 149      66.159 307.468 127.619  1.00  0.00           O  
ATOM   1126  CB  TRP C 149      66.790 306.027 124.774  1.00  0.00           C  
ATOM   1127  CG  TRP C 149      66.912 305.862 123.289  1.00  0.00           C  
ATOM   1128  CD1 TRP C 149      67.755 306.534 122.474  1.00  0.00           C  
ATOM   1129  NE1 TRP C 149      67.552 306.136 121.168  1.00  0.00           N  
ATOM   1130  CE2 TRP C 149      66.556 305.185 121.077  1.00  0.00           C  
ATOM   1131  CD2 TRP C 149      66.111 305.005 122.421  1.00  0.00           C  
ATOM   1132  CE3 TRP C 149      65.065 304.077 122.636  1.00  0.00           C  
ATOM   1133  CZ3 TRP C 149      64.495 303.358 121.566  1.00  0.00           C  
ATOM   1134  CZ2 TRP C 149      66.000 304.465 120.006  1.00  0.00           C  
ATOM   1135  CH2 TRP C 149      64.959 303.555 120.253  1.00  0.00           C  
ATOM   1136  N   LYS C 150      64.352 306.283 126.892  1.00  0.00           N  
ATOM   1137  CA  LYS C 150      63.751 305.948 128.181  1.00  0.00           C  
ATOM   1138  C   LYS C 150      63.256 304.494 128.172  1.00  0.00           C  
ATOM   1139  O   LYS C 150      62.807 304.000 127.136  1.00  0.00           O  
ATOM   1140  CB  LYS C 150      62.600 306.930 128.495  1.00  0.00           C  
ATOM   1141  CG  LYS C 150      63.083 308.352 128.842  1.00  0.00           C  
ATOM   1142  CD  LYS C 150      61.954 309.310 129.256  1.00  0.00           C  
ATOM   1143  CE  LYS C 150      61.035 309.714 128.094  1.00  0.00           C  
ATOM   1144  NZ  LYS C 150      60.029 310.697 128.530  1.00  0.00           N  
ATOM   1145  N   VAL C 151      63.352 303.846 129.344  1.00  0.00           N  
ATOM   1146  CA  VAL C 151      63.017 302.438 129.577  1.00  0.00           C  
ATOM   1147  C   VAL C 151      62.436 302.249 130.999  1.00  0.00           C  
ATOM   1148  O   VAL C 151      62.471 303.181 131.806  1.00  0.00           O  
ATOM   1149  CB  VAL C 151      64.274 301.527 129.424  1.00  0.00           C  
ATOM   1150  CG1 VAL C 151      64.829 301.510 127.992  1.00  0.00           C  
ATOM   1151  CG2 VAL C 151      65.403 301.828 130.426  1.00  0.00           C  
ATOM   1152  N   ASP C 152      61.915 301.039 131.275  1.00  0.00           N  
ATOM   1153  CA  ASP C 152      61.358 300.605 132.569  1.00  0.00           C  
ATOM   1154  C   ASP C 152      62.346 300.646 133.747  1.00  0.00           C  
ATOM   1155  O   ASP C 152      63.559 300.568 133.549  1.00  0.00           O  
ATOM   1156  CB  ASP C 152      60.754 299.177 132.503  1.00  0.00           C  
ATOM   1157  CG  ASP C 152      59.655 299.000 131.459  1.00  0.00           C  
ATOM   1158  OD1 ASP C 152      58.789 299.896 131.385  1.00  0.00           O  
ATOM   1159  OD2 ASP C 152      59.635 297.917 130.835  1.00  0.00           O  
ATOM   1160  N   ASN C 153      61.768 300.695 134.964  1.00  0.00           N  
ATOM   1161  CA  ASN C 153      62.439 300.582 136.266  1.00  0.00           C  
ATOM   1162  C   ASN C 153      63.301 301.817 136.614  1.00  0.00           C  
ATOM   1163  O   ASN C 153      63.297 302.809 135.885  1.00  0.00           O  
ATOM   1164  CB  ASN C 153      63.245 299.248 136.340  1.00  0.00           C  
ATOM   1165  CG  ASN C 153      63.217 298.583 137.720  1.00  0.00           C  
ATOM   1166  OD1 ASN C 153      64.089 298.833 138.546  1.00  0.00           O  
ATOM   1167  ND2 ASN C 153      62.219 297.732 137.972  1.00  0.00           N  
ATOM   1168  N   ALA C 154      64.040 301.721 137.733  1.00  0.00           N  
ATOM   1169  CA  ALA C 154      65.118 302.639 138.115  1.00  0.00           C  
ATOM   1170  C   ALA C 154      66.357 302.526 137.202  1.00  0.00           C  
ATOM   1171  O   ALA C 154      67.194 303.430 137.211  1.00  0.00           O  
ATOM   1172  CB  ALA C 154      65.496 302.370 139.580  1.00  0.00           C  
ATOM   1173  N   LEU C 155      66.430 301.438 136.415  1.00  0.00           N  
ATOM   1174  CA  LEU C 155      67.368 301.214 135.318  1.00  0.00           C  
ATOM   1175  C   LEU C 155      67.159 302.235 134.185  1.00  0.00           C  
ATOM   1176  O   LEU C 155      66.033 302.686 133.961  1.00  0.00           O  
ATOM   1177  CB  LEU C 155      67.152 299.786 134.763  1.00  0.00           C  
ATOM   1178  CG  LEU C 155      67.362 298.634 135.773  1.00  0.00           C  
ATOM   1179  CD1 LEU C 155      66.925 297.284 135.164  1.00  0.00           C  
ATOM   1180  CD2 LEU C 155      68.802 298.593 136.326  1.00  0.00           C  
ATOM   1181  N   GLN C 156      68.249 302.547 133.470  1.00  0.00           N  
ATOM   1182  CA  GLN C 156      68.236 303.433 132.311  1.00  0.00           C  
ATOM   1183  C   GLN C 156      69.243 302.920 131.273  1.00  0.00           C  
ATOM   1184  O   GLN C 156      70.283 302.371 131.641  1.00  0.00           O  
ATOM   1185  CB  GLN C 156      68.505 304.889 132.763  1.00  0.00           C  
ATOM   1186  CG  GLN C 156      68.428 305.983 131.673  1.00  0.00           C  
ATOM   1187  CD  GLN C 156      67.075 306.047 130.955  1.00  0.00           C  
ATOM   1188  NE2 GLN C 156      66.194 306.949 131.393  1.00  0.00           N  
ATOM   1189  OE1 GLN C 156      66.827 305.296 130.015  1.00  0.00           O  
ATOM   1190  N   SER C 157      68.905 303.126 129.992  1.00  0.00           N  
ATOM   1191  CA  SER C 157      69.702 302.726 128.843  1.00  0.00           C  
ATOM   1192  C   SER C 157      69.558 303.816 127.770  1.00  0.00           C  
ATOM   1193  O   SER C 157      68.450 304.041 127.280  1.00  0.00           O  
ATOM   1194  CB  SER C 157      69.248 301.324 128.387  1.00  0.00           C  
ATOM   1195  OG  SER C 157      70.050 300.852 127.330  1.00  0.00           O  
ATOM   1196  N   GLY C 158      70.678 304.493 127.468  1.00  0.00           N  
ATOM   1197  CA  GLY C 158      70.714 305.684 126.619  1.00  0.00           C  
ATOM   1198  C   GLY C 158      71.951 305.696 125.712  1.00  0.00           C  
ATOM   1199  O   GLY C 158      72.435 306.777 125.383  1.00  0.00           O  
ATOM   1200  N   ASN C 159      72.468 304.516 125.325  1.00  0.00           N  
ATOM   1201  CA  ASN C 159      73.645 304.315 124.465  1.00  0.00           C  
ATOM   1202  C   ASN C 159      73.324 304.574 122.973  1.00  0.00           C  
ATOM   1203  O   ASN C 159      73.398 303.653 122.159  1.00  0.00           O  
ATOM   1204  CB  ASN C 159      74.213 302.885 124.685  1.00  0.00           C  
ATOM   1205  CG  ASN C 159      74.563 302.565 126.143  1.00  0.00           C  
ATOM   1206  OD1 ASN C 159      73.680 302.265 126.946  1.00  0.00           O  
ATOM   1207  ND2 ASN C 159      75.850 302.613 126.488  1.00  0.00           N  
ATOM   1208  N   SER C 160      72.950 305.824 122.646  1.00  0.00           N  
ATOM   1209  CA  SER C 160      72.527 306.252 121.313  1.00  0.00           C  
ATOM   1210  C   SER C 160      73.719 306.466 120.360  1.00  0.00           C  
ATOM   1211  O   SER C 160      74.727 307.052 120.754  1.00  0.00           O  
ATOM   1212  CB  SER C 160      71.675 307.531 121.450  1.00  0.00           C  
ATOM   1213  OG  SER C 160      71.089 307.898 120.216  1.00  0.00           O  
ATOM   1214  N   GLN C 161      73.536 306.019 119.110  1.00  0.00           N  
ATOM   1215  CA  GLN C 161      74.418 306.228 117.966  1.00  0.00           C  
ATOM   1216  C   GLN C 161      73.703 307.166 116.982  1.00  0.00           C  
ATOM   1217  O   GLN C 161      72.632 306.815 116.484  1.00  0.00           O  
ATOM   1218  CB  GLN C 161      74.770 304.854 117.349  1.00  0.00           C  
ATOM   1219  CG  GLN C 161      75.461 304.921 115.974  1.00  0.00           C  
ATOM   1220  CD  GLN C 161      75.901 303.544 115.485  1.00  0.00           C  
ATOM   1221  NE2 GLN C 161      75.110 302.932 114.599  1.00  0.00           N  
ATOM   1222  OE1 GLN C 161      76.951 303.049 115.888  1.00  0.00           O  
ATOM   1223  N   GLU C 162      74.309 308.340 116.742  1.00  0.00           N  
ATOM   1224  CA  GLU C 162      73.701 309.445 116.004  1.00  0.00           C  
ATOM   1225  C   GLU C 162      74.600 309.910 114.854  1.00  0.00           C  
ATOM   1226  O   GLU C 162      75.822 309.943 115.006  1.00  0.00           O  
ATOM   1227  CB  GLU C 162      73.464 310.626 116.968  1.00  0.00           C  
ATOM   1228  CG  GLU C 162      72.567 310.298 118.176  1.00  0.00           C  
ATOM   1229  CD  GLU C 162      72.423 311.490 119.118  1.00  0.00           C  
ATOM   1230  OE1 GLU C 162      72.064 312.580 118.620  1.00  0.00           O  
ATOM   1231  OE2 GLU C 162      72.655 311.285 120.329  1.00  0.00           O  
ATOM   1232  N   SER C 163      73.955 310.339 113.759  1.00  0.00           N  
ATOM   1233  CA  SER C 163      74.583 311.026 112.635  1.00  0.00           C  
ATOM   1234  C   SER C 163      73.492 311.700 111.790  1.00  0.00           C  
ATOM   1235  O   SER C 163      72.477 311.069 111.486  1.00  0.00           O  
ATOM   1236  CB  SER C 163      75.445 310.057 111.801  1.00  0.00           C  
ATOM   1237  OG  SER C 163      76.123 310.752 110.774  1.00  0.00           O  
ATOM   1238  N   VAL C 164      73.736 312.969 111.427  1.00  0.00           N  
ATOM   1239  CA  VAL C 164      72.843 313.793 110.616  1.00  0.00           C  
ATOM   1240  C   VAL C 164      73.180 313.646 109.116  1.00  0.00           C  
ATOM   1241  O   VAL C 164      74.349 313.483 108.760  1.00  0.00           O  
ATOM   1242  CB  VAL C 164      72.948 315.290 111.048  1.00  0.00           C  
ATOM   1243  CG1 VAL C 164      74.276 315.985 110.682  1.00  0.00           C  
ATOM   1244  CG2 VAL C 164      71.758 316.145 110.574  1.00  0.00           C  
ATOM   1245  N   THR C 165      72.142 313.722 108.270  1.00  0.00           N  
ATOM   1246  CA  THR C 165      72.246 313.743 106.809  1.00  0.00           C  
ATOM   1247  C   THR C 165      72.650 315.140 106.285  1.00  0.00           C  
ATOM   1248  O   THR C 165      72.665 316.107 107.048  1.00  0.00           O  
ATOM   1249  CB  THR C 165      70.875 313.362 106.168  1.00  0.00           C  
ATOM   1250  OG1 THR C 165      69.880 314.363 106.322  1.00  0.00           O  
ATOM   1251  CG2 THR C 165      70.323 312.020 106.661  1.00  0.00           C  
ATOM   1252  N   GLU C 166      72.917 315.222 104.971  1.00  0.00           N  
ATOM   1253  CA  GLU C 166      72.897 316.482 104.223  1.00  0.00           C  
ATOM   1254  C   GLU C 166      71.479 316.796 103.717  1.00  0.00           C  
ATOM   1255  O   GLU C 166      70.574 315.970 103.856  1.00  0.00           O  
ATOM   1256  CB  GLU C 166      73.950 316.452 103.091  1.00  0.00           C  
ATOM   1257  CG  GLU C 166      75.412 316.481 103.590  1.00  0.00           C  
ATOM   1258  CD  GLU C 166      75.753 317.704 104.454  1.00  0.00           C  
ATOM   1259  OE1 GLU C 166      75.239 318.804 104.151  1.00  0.00           O  
ATOM   1260  OE2 GLU C 166      76.496 317.516 105.442  1.00  0.00           O  
ATOM   1261  N   GLN C 167      71.304 318.027 103.207  1.00  0.00           N  
ATOM   1262  CA  GLN C 167      70.006 318.622 102.886  1.00  0.00           C  
ATOM   1263  C   GLN C 167      69.236 317.857 101.793  1.00  0.00           C  
ATOM   1264  O   GLN C 167      69.810 317.509 100.761  1.00  0.00           O  
ATOM   1265  CB  GLN C 167      70.224 320.097 102.500  1.00  0.00           C  
ATOM   1266  CG  GLN C 167      68.924 320.924 102.450  1.00  0.00           C  
ATOM   1267  CD  GLN C 167      69.199 322.424 102.558  1.00  0.00           C  
ATOM   1268  OE1 GLN C 167      70.134 322.942 101.949  1.00  0.00           O  
ATOM   1269  NE2 GLN C 167      68.376 323.131 103.338  1.00  0.00           N  
ATOM   1270  N   ASP C 168      67.941 317.634 102.065  1.00  0.00           N  
ATOM   1271  CA  ASP C 168      66.963 316.972 101.203  1.00  0.00           C  
ATOM   1272  C   ASP C 168      66.717 317.795  99.923  1.00  0.00           C  
ATOM   1273  O   ASP C 168      66.505 319.003 100.006  1.00  0.00           O  
ATOM   1274  CB  ASP C 168      65.653 316.749 102.002  1.00  0.00           C  
ATOM   1275  CG  ASP C 168      64.547 315.965 101.290  1.00  0.00           C  
ATOM   1276  OD1 ASP C 168      64.856 315.241 100.318  1.00  0.00           O  
ATOM   1277  OD2 ASP C 168      63.399 316.066 101.773  1.00  0.00           O  
ATOM   1278  N   SER C 169      66.718 317.112  98.767  1.00  0.00           N  
ATOM   1279  CA  SER C 169      66.404 317.701  97.463  1.00  0.00           C  
ATOM   1280  C   SER C 169      64.893 317.954  97.269  1.00  0.00           C  
ATOM   1281  O   SER C 169      64.537 318.818  96.466  1.00  0.00           O  
ATOM   1282  CB  SER C 169      66.981 316.784  96.364  1.00  0.00           C  
ATOM   1283  OG  SER C 169      66.847 317.348  95.073  1.00  0.00           O  
ATOM   1284  N   LYS C 170      64.041 317.206  97.992  1.00  0.00           N  
ATOM   1285  CA  LYS C 170      62.584 317.288  97.917  1.00  0.00           C  
ATOM   1286  C   LYS C 170      62.042 318.504  98.692  1.00  0.00           C  
ATOM   1287  O   LYS C 170      61.506 319.418  98.066  1.00  0.00           O  
ATOM   1288  CB  LYS C 170      61.989 315.938  98.384  1.00  0.00           C  
ATOM   1289  CG  LYS C 170      60.455 315.834  98.325  1.00  0.00           C  
ATOM   1290  CD  LYS C 170      59.943 314.526  98.950  1.00  0.00           C  
ATOM   1291  CE  LYS C 170      58.414 314.455  99.068  1.00  0.00           C  
ATOM   1292  NZ  LYS C 170      57.901 315.399 100.077  1.00  0.00           N  
ATOM   1293  N   ASP C 171      62.173 318.478 100.031  1.00  0.00           N  
ATOM   1294  CA  ASP C 171      61.545 319.436 100.953  1.00  0.00           C  
ATOM   1295  C   ASP C 171      62.500 320.505 101.515  1.00  0.00           C  
ATOM   1296  O   ASP C 171      62.012 321.400 102.205  1.00  0.00           O  
ATOM   1297  CB  ASP C 171      60.799 318.714 102.108  1.00  0.00           C  
ATOM   1298  CG  ASP C 171      59.730 317.722 101.635  1.00  0.00           C  
ATOM   1299  OD1 ASP C 171      58.968 318.087 100.713  1.00  0.00           O  
ATOM   1300  OD2 ASP C 171      59.620 316.639 102.253  1.00  0.00           O  
ATOM   1301  N   SER C 172      63.817 320.420 101.231  1.00  0.00           N  
ATOM   1302  CA  SER C 172      64.879 321.310 101.746  1.00  0.00           C  
ATOM   1303  C   SER C 172      65.119 321.177 103.270  1.00  0.00           C  
ATOM   1304  O   SER C 172      65.637 322.098 103.901  1.00  0.00           O  
ATOM   1305  CB  SER C 172      64.678 322.772 101.272  1.00  0.00           C  
ATOM   1306  OG  SER C 172      64.853 322.853  99.873  1.00  0.00           O  
ATOM   1307  N   THR C 173      64.746 320.015 103.821  1.00  0.00           N  
ATOM   1308  CA  THR C 173      64.825 319.646 105.232  1.00  0.00           C  
ATOM   1309  C   THR C 173      66.017 318.700 105.496  1.00  0.00           C  
ATOM   1310  O   THR C 173      66.788 318.392 104.587  1.00  0.00           O  
ATOM   1311  CB  THR C 173      63.511 318.919 105.630  1.00  0.00           C  
ATOM   1312  OG1 THR C 173      63.295 317.771 104.826  1.00  0.00           O  
ATOM   1313  CG2 THR C 173      62.279 319.831 105.576  1.00  0.00           C  
ATOM   1314  N   TYR C 174      66.162 318.299 106.766  1.00  0.00           N  
ATOM   1315  CA  TYR C 174      67.216 317.441 107.298  1.00  0.00           C  
ATOM   1316  C   TYR C 174      66.622 316.288 108.117  1.00  0.00           C  
ATOM   1317  O   TYR C 174      65.450 316.325 108.496  1.00  0.00           O  
ATOM   1318  CB  TYR C 174      68.140 318.311 108.167  1.00  0.00           C  
ATOM   1319  CG  TYR C 174      69.150 319.106 107.367  1.00  0.00           C  
ATOM   1320  CD1 TYR C 174      70.400 318.526 107.079  1.00  0.00           C  
ATOM   1321  CE1 TYR C 174      71.383 319.270 106.404  1.00  0.00           C  
ATOM   1322  CZ  TYR C 174      71.115 320.590 106.000  1.00  0.00           C  
ATOM   1323  OH  TYR C 174      72.096 321.314 105.388  1.00  0.00           O  
ATOM   1324  CD2 TYR C 174      68.866 320.418 106.937  1.00  0.00           C  
ATOM   1325  CE2 TYR C 174      69.851 321.160 106.254  1.00  0.00           C  
ATOM   1326  N   SER C 175      67.470 315.275 108.358  1.00  0.00           N  
ATOM   1327  CA  SER C 175      67.137 314.033 109.052  1.00  0.00           C  
ATOM   1328  C   SER C 175      68.303 313.633 109.982  1.00  0.00           C  
ATOM   1329  O   SER C 175      69.454 313.936 109.665  1.00  0.00           O  
ATOM   1330  CB  SER C 175      66.858 312.951 107.988  1.00  0.00           C  
ATOM   1331  OG  SER C 175      65.739 313.279 107.188  1.00  0.00           O  
ATOM   1332  N   LEU C 176      67.992 312.943 111.095  1.00  0.00           N  
ATOM   1333  CA  LEU C 176      68.949 312.469 112.107  1.00  0.00           C  
ATOM   1334  C   LEU C 176      68.630 311.022 112.533  1.00  0.00           C  
ATOM   1335  O   LEU C 176      67.460 310.657 112.641  1.00  0.00           O  
ATOM   1336  CB  LEU C 176      68.943 313.462 113.303  1.00  0.00           C  
ATOM   1337  CG  LEU C 176      69.784 313.077 114.544  1.00  0.00           C  
ATOM   1338  CD1 LEU C 176      71.287 312.963 114.235  1.00  0.00           C  
ATOM   1339  CD2 LEU C 176      69.545 314.045 115.710  1.00  0.00           C  
ATOM   1340  N   SER C 177      69.689 310.236 112.788  1.00  0.00           N  
ATOM   1341  CA  SER C 177      69.633 308.882 113.352  1.00  0.00           C  
ATOM   1342  C   SER C 177      69.724 308.924 114.891  1.00  0.00           C  
ATOM   1343  O   SER C 177      70.340 309.834 115.444  1.00  0.00           O  
ATOM   1344  CB  SER C 177      70.787 308.059 112.736  1.00  0.00           C  
ATOM   1345  OG  SER C 177      70.854 306.737 113.239  1.00  0.00           O  
ATOM   1346  N   SER C 178      69.147 307.909 115.551  1.00  0.00           N  
ATOM   1347  CA  SER C 178      69.182 307.728 117.001  1.00  0.00           C  
ATOM   1348  C   SER C 178      69.011 306.232 117.293  1.00  0.00           C  
ATOM   1349  O   SER C 178      67.885 305.781 117.478  1.00  0.00           O  
ATOM   1350  CB  SER C 178      68.099 308.620 117.655  1.00  0.00           C  
ATOM   1351  OG  SER C 178      68.045 308.453 119.057  1.00  0.00           O  
ATOM   1352  N   THR C 179      70.116 305.473 117.281  1.00  0.00           N  
ATOM   1353  CA  THR C 179      70.096 304.017 117.434  1.00  0.00           C  
ATOM   1354  C   THR C 179      70.687 303.614 118.792  1.00  0.00           C  
ATOM   1355  O   THR C 179      71.900 303.693 118.972  1.00  0.00           O  
ATOM   1356  CB  THR C 179      70.909 303.330 116.303  1.00  0.00           C  
ATOM   1357  OG1 THR C 179      70.312 303.641 115.060  1.00  0.00           O  
ATOM   1358  CG2 THR C 179      71.026 301.798 116.420  1.00  0.00           C  
ATOM   1359  N   LEU C 180      69.817 303.163 119.712  1.00  0.00           N  
ATOM   1360  CA  LEU C 180      70.179 302.587 121.009  1.00  0.00           C  
ATOM   1361  C   LEU C 180      70.836 301.206 120.812  1.00  0.00           C  
ATOM   1362  O   LEU C 180      70.137 300.193 120.802  1.00  0.00           O  
ATOM   1363  CB  LEU C 180      68.914 302.559 121.903  1.00  0.00           C  
ATOM   1364  CG  LEU C 180      69.078 301.926 123.304  1.00  0.00           C  
ATOM   1365  CD1 LEU C 180      70.152 302.650 124.125  1.00  0.00           C  
ATOM   1366  CD2 LEU C 180      67.734 301.855 124.056  1.00  0.00           C  
ATOM   1367  N   THR C 181      72.164 301.211 120.612  1.00  0.00           N  
ATOM   1368  CA  THR C 181      72.971 300.021 120.362  1.00  0.00           C  
ATOM   1369  C   THR C 181      73.376 299.343 121.685  1.00  0.00           C  
ATOM   1370  O   THR C 181      73.942 299.994 122.563  1.00  0.00           O  
ATOM   1371  CB  THR C 181      74.202 300.329 119.462  1.00  0.00           C  
ATOM   1372  OG1 THR C 181      74.955 299.153 119.233  1.00  0.00           O  
ATOM   1373  CG2 THR C 181      75.165 301.413 119.981  1.00  0.00           C  
ATOM   1374  N   LEU C 182      73.011 298.058 121.806  1.00  0.00           N  
ATOM   1375  CA  LEU C 182      73.159 297.248 123.014  1.00  0.00           C  
ATOM   1376  C   LEU C 182      73.543 295.805 122.649  1.00  0.00           C  
ATOM   1377  O   LEU C 182      73.509 295.425 121.478  1.00  0.00           O  
ATOM   1378  CB  LEU C 182      71.815 297.210 123.792  1.00  0.00           C  
ATOM   1379  CG  LEU C 182      71.198 298.548 124.245  1.00  0.00           C  
ATOM   1380  CD1 LEU C 182      69.758 298.327 124.758  1.00  0.00           C  
ATOM   1381  CD2 LEU C 182      72.090 299.276 125.270  1.00  0.00           C  
ATOM   1382  N   SER C 183      73.819 295.012 123.695  1.00  0.00           N  
ATOM   1383  CA  SER C 183      73.739 293.552 123.670  1.00  0.00           C  
ATOM   1384  C   SER C 183      72.286 293.114 123.953  1.00  0.00           C  
ATOM   1385  O   SER C 183      71.536 293.857 124.590  1.00  0.00           O  
ATOM   1386  CB  SER C 183      74.721 292.999 124.726  1.00  0.00           C  
ATOM   1387  OG  SER C 183      74.728 291.583 124.767  1.00  0.00           O  
ATOM   1388  N   LYS C 184      71.929 291.891 123.522  1.00  0.00           N  
ATOM   1389  CA  LYS C 184      70.635 291.258 123.811  1.00  0.00           C  
ATOM   1390  C   LYS C 184      70.393 291.026 125.316  1.00  0.00           C  
ATOM   1391  O   LYS C 184      69.240 291.051 125.741  1.00  0.00           O  
ATOM   1392  CB  LYS C 184      70.495 289.966 122.971  1.00  0.00           C  
ATOM   1393  CG  LYS C 184      69.066 289.390 122.871  1.00  0.00           C  
ATOM   1394  CD  LYS C 184      68.681 288.317 123.899  1.00  0.00           C  
ATOM   1395  CE  LYS C 184      67.271 287.761 123.638  1.00  0.00           C  
ATOM   1396  NZ  LYS C 184      66.827 286.889 124.738  1.00  0.00           N  
ATOM   1397  N   ALA C 185      71.474 290.880 126.106  1.00  0.00           N  
ATOM   1398  CA  ALA C 185      71.447 290.783 127.568  1.00  0.00           C  
ATOM   1399  C   ALA C 185      70.864 292.023 128.277  1.00  0.00           C  
ATOM   1400  O   ALA C 185      70.230 291.860 129.320  1.00  0.00           O  
ATOM   1401  CB  ALA C 185      72.870 290.496 128.069  1.00  0.00           C  
ATOM   1402  N   ASP C 186      71.057 293.222 127.694  1.00  0.00           N  
ATOM   1403  CA  ASP C 186      70.470 294.477 128.175  1.00  0.00           C  
ATOM   1404  C   ASP C 186      69.002 294.622 127.723  1.00  0.00           C  
ATOM   1405  O   ASP C 186      68.220 295.253 128.434  1.00  0.00           O  
ATOM   1406  CB  ASP C 186      71.293 295.702 127.716  1.00  0.00           C  
ATOM   1407  CG  ASP C 186      71.063 296.944 128.584  1.00  0.00           C  
ATOM   1408  OD1 ASP C 186      70.356 297.862 128.114  1.00  0.00           O  
ATOM   1409  OD2 ASP C 186      71.620 296.955 129.705  1.00  0.00           O  
ATOM   1410  N   TYR C 187      68.657 294.033 126.566  1.00  0.00           N  
ATOM   1411  CA  TYR C 187      67.332 294.125 125.950  1.00  0.00           C  
ATOM   1412  C   TYR C 187      66.220 293.388 126.728  1.00  0.00           C  
ATOM   1413  O   TYR C 187      65.059 293.774 126.602  1.00  0.00           O  
ATOM   1414  CB  TYR C 187      67.421 293.673 124.481  1.00  0.00           C  
ATOM   1415  CG  TYR C 187      66.200 293.981 123.632  1.00  0.00           C  
ATOM   1416  CD1 TYR C 187      65.845 295.319 123.361  1.00  0.00           C  
ATOM   1417  CE1 TYR C 187      64.695 295.608 122.599  1.00  0.00           C  
ATOM   1418  CZ  TYR C 187      63.906 294.559 122.091  1.00  0.00           C  
ATOM   1419  OH  TYR C 187      62.785 294.832 121.368  1.00  0.00           O  
ATOM   1420  CD2 TYR C 187      65.410 292.933 123.115  1.00  0.00           C  
ATOM   1421  CE2 TYR C 187      64.275 293.223 122.336  1.00  0.00           C  
ATOM   1422  N   GLU C 188      66.587 292.380 127.536  1.00  0.00           N  
ATOM   1423  CA  GLU C 188      65.659 291.607 128.365  1.00  0.00           C  
ATOM   1424  C   GLU C 188      65.385 292.229 129.748  1.00  0.00           C  
ATOM   1425  O   GLU C 188      64.457 291.775 130.416  1.00  0.00           O  
ATOM   1426  CB  GLU C 188      66.185 290.160 128.510  1.00  0.00           C  
ATOM   1427  CG  GLU C 188      66.406 289.414 127.177  1.00  0.00           C  
ATOM   1428  CD  GLU C 188      65.155 289.369 126.300  1.00  0.00           C  
ATOM   1429  OE1 GLU C 188      65.178 290.027 125.236  1.00  0.00           O  
ATOM   1430  OE2 GLU C 188      64.202 288.677 126.715  1.00  0.00           O  
ATOM   1431  N   LYS C 189      66.162 293.251 130.154  1.00  0.00           N  
ATOM   1432  CA  LYS C 189      65.992 293.966 131.428  1.00  0.00           C  
ATOM   1433  C   LYS C 189      64.715 294.822 131.489  1.00  0.00           C  
ATOM   1434  O   LYS C 189      64.198 295.044 132.584  1.00  0.00           O  
ATOM   1435  CB  LYS C 189      67.208 294.879 131.677  1.00  0.00           C  
ATOM   1436  CG  LYS C 189      68.546 294.145 131.843  1.00  0.00           C  
ATOM   1437  CD  LYS C 189      69.696 295.144 132.018  1.00  0.00           C  
ATOM   1438  CE  LYS C 189      71.073 294.476 132.131  1.00  0.00           C  
ATOM   1439  NZ  LYS C 189      72.144 295.485 132.096  1.00  0.00           N  
ATOM   1440  N   HIS C 190      64.253 295.300 130.321  1.00  0.00           N  
ATOM   1441  CA  HIS C 190      63.114 296.204 130.168  1.00  0.00           C  
ATOM   1442  C   HIS C 190      62.198 295.659 129.064  1.00  0.00           C  
ATOM   1443  O   HIS C 190      62.674 294.988 128.147  1.00  0.00           O  
ATOM   1444  CB  HIS C 190      63.599 297.640 129.829  1.00  0.00           C  
ATOM   1445  CG  HIS C 190      64.983 298.018 130.309  1.00  0.00           C  
ATOM   1446  ND1 HIS C 190      66.099 297.959 129.491  1.00  0.00           N  
ATOM   1447  CD2 HIS C 190      65.445 298.467 131.526  1.00  0.00           C  
ATOM   1448  CE1 HIS C 190      67.150 298.347 130.218  1.00  0.00           C  
ATOM   1449  NE2 HIS C 190      66.827 298.668 131.465  1.00  0.00           N  
ATOM   1450  N   LYS C 191      60.901 295.980 129.163  1.00  0.00           N  
ATOM   1451  CA  LYS C 191      59.897 295.670 128.149  1.00  0.00           C  
ATOM   1452  C   LYS C 191      59.687 296.891 127.240  1.00  0.00           C  
ATOM   1453  O   LYS C 191      59.751 296.746 126.020  1.00  0.00           O  
ATOM   1454  CB  LYS C 191      58.591 295.221 128.838  1.00  0.00           C  
ATOM   1455  CG  LYS C 191      57.538 294.651 127.867  1.00  0.00           C  
ATOM   1456  CD  LYS C 191      56.174 294.356 128.521  1.00  0.00           C  
ATOM   1457  CE  LYS C 191      56.198 293.346 129.684  1.00  0.00           C  
ATOM   1458  NZ  LYS C 191      56.639 292.008 129.257  1.00  0.00           N  
ATOM   1459  N   VAL C 192      59.456 298.068 127.848  1.00  0.00           N  
ATOM   1460  CA  VAL C 192      59.270 299.339 127.151  1.00  0.00           C  
ATOM   1461  C   VAL C 192      60.612 299.890 126.642  1.00  0.00           C  
ATOM   1462  O   VAL C 192      61.596 299.903 127.388  1.00  0.00           O  
ATOM   1463  CB  VAL C 192      58.634 300.418 128.079  1.00  0.00           C  
ATOM   1464  CG1 VAL C 192      58.549 301.837 127.473  1.00  0.00           C  
ATOM   1465  CG2 VAL C 192      57.231 299.993 128.545  1.00  0.00           C  
ATOM   1466  N   TYR C 193      60.586 300.380 125.396  1.00  0.00           N  
ATOM   1467  CA  TYR C 193      61.652 301.162 124.778  1.00  0.00           C  
ATOM   1468  C   TYR C 193      60.982 302.340 124.072  1.00  0.00           C  
ATOM   1469  O   TYR C 193      60.207 302.129 123.138  1.00  0.00           O  
ATOM   1470  CB  TYR C 193      62.473 300.286 123.812  1.00  0.00           C  
ATOM   1471  CG  TYR C 193      63.297 299.234 124.522  1.00  0.00           C  
ATOM   1472  CD1 TYR C 193      64.554 299.579 125.057  1.00  0.00           C  
ATOM   1473  CE1 TYR C 193      65.249 298.660 125.864  1.00  0.00           C  
ATOM   1474  CZ  TYR C 193      64.686 297.400 126.134  1.00  0.00           C  
ATOM   1475  OH  TYR C 193      65.317 296.554 126.991  1.00  0.00           O  
ATOM   1476  CD2 TYR C 193      62.770 297.942 124.734  1.00  0.00           C  
ATOM   1477  CE2 TYR C 193      63.463 297.026 125.544  1.00  0.00           C  
ATOM   1478  N   ALA C 194      61.279 303.549 124.567  1.00  0.00           N  
ATOM   1479  CA  ALA C 194      60.731 304.808 124.082  1.00  0.00           C  
ATOM   1480  C   ALA C 194      61.869 305.707 123.601  1.00  0.00           C  
ATOM   1481  O   ALA C 194      62.856 305.873 124.315  1.00  0.00           O  
ATOM   1482  CB  ALA C 194      59.964 305.488 125.228  1.00  0.00           C  
ATOM   1483  N   CYS C 195      61.674 306.299 122.416  1.00  0.00           N  
ATOM   1484  CA  CYS C 195      62.521 307.341 121.847  1.00  0.00           C  
ATOM   1485  C   CYS C 195      61.774 308.669 121.982  1.00  0.00           C  
ATOM   1486  O   CYS C 195      60.589 308.727 121.654  1.00  0.00           O  
ATOM   1487  SG  CYS C 195      63.845 308.206 119.488  1.00  0.00           S  
ATOM   1488  CB  CYS C 195      62.785 307.021 120.367  1.00  0.00           C  
ATOM   1489  N   GLU C 196      62.482 309.707 122.442  1.00  0.00           N  
ATOM   1490  CA  GLU C 196      61.941 311.050 122.621  1.00  0.00           C  
ATOM   1491  C   GLU C 196      62.979 312.070 122.155  1.00  0.00           C  
ATOM   1492  O   GLU C 196      64.166 311.881 122.413  1.00  0.00           O  
ATOM   1493  CB  GLU C 196      61.511 311.223 124.092  1.00  0.00           C  
ATOM   1494  CG  GLU C 196      61.034 312.636 124.478  1.00  0.00           C  
ATOM   1495  CD  GLU C 196      60.455 312.646 125.889  1.00  0.00           C  
ATOM   1496  OE1 GLU C 196      59.387 312.018 126.070  1.00  0.00           O  
ATOM   1497  OE2 GLU C 196      61.095 313.245 126.780  1.00  0.00           O  
ATOM   1498  N   VAL C 197      62.516 313.121 121.464  1.00  0.00           N  
ATOM   1499  CA  VAL C 197      63.370 314.160 120.895  1.00  0.00           C  
ATOM   1500  C   VAL C 197      62.743 315.546 121.119  1.00  0.00           C  
ATOM   1501  O   VAL C 197      61.525 315.665 121.264  1.00  0.00           O  
ATOM   1502  CB  VAL C 197      63.646 313.930 119.376  1.00  0.00           C  
ATOM   1503  CG1 VAL C 197      64.184 312.515 119.107  1.00  0.00           C  
ATOM   1504  CG2 VAL C 197      62.492 314.249 118.406  1.00  0.00           C  
ATOM   1505  N   THR C 198      63.616 316.563 121.144  1.00  0.00           N  
ATOM   1506  CA  THR C 198      63.272 317.973 121.304  1.00  0.00           C  
ATOM   1507  C   THR C 198      63.995 318.782 120.210  1.00  0.00           C  
ATOM   1508  O   THR C 198      65.079 318.398 119.764  1.00  0.00           O  
ATOM   1509  CB  THR C 198      63.685 318.509 122.703  1.00  0.00           C  
ATOM   1510  OG1 THR C 198      65.089 318.572 122.884  1.00  0.00           O  
ATOM   1511  CG2 THR C 198      63.067 317.716 123.865  1.00  0.00           C  
ATOM   1512  N   HIS C 199      63.347 319.875 119.781  1.00  0.00           N  
ATOM   1513  CA  HIS C 199      63.706 320.612 118.572  1.00  0.00           C  
ATOM   1514  C   HIS C 199      63.390 322.109 118.703  1.00  0.00           C  
ATOM   1515  O   HIS C 199      62.755 322.536 119.667  1.00  0.00           O  
ATOM   1516  CB  HIS C 199      62.943 319.970 117.389  1.00  0.00           C  
ATOM   1517  CG  HIS C 199      63.631 320.154 116.067  1.00  0.00           C  
ATOM   1518  CD2 HIS C 199      64.711 319.462 115.571  1.00  0.00           C  
ATOM   1519  ND1 HIS C 199      63.253 321.139 115.149  1.00  0.00           N  
ATOM   1520  NE2 HIS C 199      65.024 320.056 114.364  1.00  0.00           N  
ATOM   1521  CE1 HIS C 199      64.137 321.030 114.168  1.00  0.00           C  
ATOM   1522  N   GLN C 200      63.823 322.873 117.688  1.00  0.00           N  
ATOM   1523  CA  GLN C 200      63.475 324.278 117.472  1.00  0.00           C  
ATOM   1524  C   GLN C 200      61.983 324.470 117.134  1.00  0.00           C  
ATOM   1525  O   GLN C 200      61.404 325.470 117.556  1.00  0.00           O  
ATOM   1526  CB  GLN C 200      64.348 324.875 116.342  1.00  0.00           C  
ATOM   1527  CG  GLN C 200      65.859 325.001 116.651  1.00  0.00           C  
ATOM   1528  CD  GLN C 200      66.661 323.698 116.541  1.00  0.00           C  
ATOM   1529  NE2 GLN C 200      67.799 323.628 117.232  1.00  0.00           N  
ATOM   1530  OE1 GLN C 200      66.278 322.775 115.826  1.00  0.00           O  
ATOM   1531  N   GLY C 201      61.397 323.516 116.387  1.00  0.00           N  
ATOM   1532  CA  GLY C 201      59.994 323.549 115.975  1.00  0.00           C  
ATOM   1533  C   GLY C 201      59.067 323.034 117.081  1.00  0.00           C  
ATOM   1534  O   GLY C 201      57.969 323.569 117.238  1.00  0.00           O  
ATOM   1535  N   LEU C 202      59.509 322.026 117.851  1.00  0.00           N  
ATOM   1536  CA  LEU C 202      58.781 321.452 118.981  1.00  0.00           C  
ATOM   1537  C   LEU C 202      59.802 321.053 120.050  1.00  0.00           C  
ATOM   1538  O   LEU C 202      60.348 319.951 119.992  1.00  0.00           O  
ATOM   1539  CB  LEU C 202      57.925 320.237 118.533  1.00  0.00           C  
ATOM   1540  CG  LEU C 202      56.580 320.587 117.854  1.00  0.00           C  
ATOM   1541  CD1 LEU C 202      55.911 319.331 117.258  1.00  0.00           C  
ATOM   1542  CD2 LEU C 202      55.628 321.357 118.794  1.00  0.00           C  
ATOM   1543  N   SER C 203      60.022 321.958 121.019  1.00  0.00           N  
ATOM   1544  CA  SER C 203      60.809 321.694 122.231  1.00  0.00           C  
ATOM   1545  C   SER C 203      60.059 320.775 123.221  1.00  0.00           C  
ATOM   1546  O   SER C 203      60.702 320.119 124.039  1.00  0.00           O  
ATOM   1547  CB  SER C 203      61.210 323.041 122.868  1.00  0.00           C  
ATOM   1548  OG  SER C 203      62.090 322.868 123.961  1.00  0.00           O  
ATOM   1549  N   SER C 204      58.722 320.717 123.090  1.00  0.00           N  
ATOM   1550  CA  SER C 204      57.833 319.741 123.716  1.00  0.00           C  
ATOM   1551  C   SER C 204      58.122 318.324 123.155  1.00  0.00           C  
ATOM   1552  O   SER C 204      58.286 318.219 121.939  1.00  0.00           O  
ATOM   1553  CB  SER C 204      56.388 320.175 123.385  1.00  0.00           C  
ATOM   1554  OG  SER C 204      55.430 319.315 123.971  1.00  0.00           O  
ATOM   1555  N   PRO C 205      58.176 317.283 124.026  1.00  0.00           N  
ATOM   1556  CA  PRO C 205      58.356 315.861 123.655  1.00  0.00           C  
ATOM   1557  C   PRO C 205      57.676 315.353 122.368  1.00  0.00           C  
ATOM   1558  O   PRO C 205      56.464 315.141 122.346  1.00  0.00           O  
ATOM   1559  CD  PRO C 205      58.066 317.405 125.486  1.00  0.00           C  
ATOM   1560  CB  PRO C 205      57.840 315.121 124.897  1.00  0.00           C  
ATOM   1561  CG  PRO C 205      58.294 316.003 126.041  1.00  0.00           C  
ATOM   1562  N   VAL C 206      58.501 315.156 121.331  1.00  0.00           N  
ATOM   1563  CA  VAL C 206      58.153 314.484 120.083  1.00  0.00           C  
ATOM   1564  C   VAL C 206      58.652 313.035 120.231  1.00  0.00           C  
ATOM   1565  O   VAL C 206      59.863 312.822 120.268  1.00  0.00           O  
ATOM   1566  CB  VAL C 206      58.855 315.186 118.882  1.00  0.00           C  
ATOM   1567  CG1 VAL C 206      58.801 314.412 117.554  1.00  0.00           C  
ATOM   1568  CG2 VAL C 206      58.297 316.602 118.670  1.00  0.00           C  
ATOM   1569  N   THR C 207      57.720 312.084 120.407  1.00  0.00           N  
ATOM   1570  CA  THR C 207      58.041 310.758 120.941  1.00  0.00           C  
ATOM   1571  C   THR C 207      57.162 309.633 120.359  1.00  0.00           C  
ATOM   1572  O   THR C 207      55.993 309.856 120.043  1.00  0.00           O  
ATOM   1573  CB  THR C 207      57.962 310.769 122.502  1.00  0.00           C  
ATOM   1574  OG1 THR C 207      58.217 309.499 123.076  1.00  0.00           O  
ATOM   1575  CG2 THR C 207      56.606 311.229 123.072  1.00  0.00           C  
ATOM   1576  N   LYS C 208      57.769 308.438 120.260  1.00  0.00           N  
ATOM   1577  CA  LYS C 208      57.133 307.153 119.969  1.00  0.00           C  
ATOM   1578  C   LYS C 208      57.669 306.101 120.954  1.00  0.00           C  
ATOM   1579  O   LYS C 208      58.740 306.285 121.532  1.00  0.00           O  
ATOM   1580  CB  LYS C 208      57.434 306.718 118.516  1.00  0.00           C  
ATOM   1581  CG  LYS C 208      56.853 307.624 117.420  1.00  0.00           C  
ATOM   1582  CD  LYS C 208      55.317 307.638 117.347  1.00  0.00           C  
ATOM   1583  CE  LYS C 208      54.800 308.560 116.234  1.00  0.00           C  
ATOM   1584  NZ  LYS C 208      53.328 308.590 116.202  1.00  0.00           N  
ATOM   1585  N   SER C 209      56.918 304.999 121.111  1.00  0.00           N  
ATOM   1586  CA  SER C 209      57.272 303.895 122.001  1.00  0.00           C  
ATOM   1587  C   SER C 209      56.626 302.584 121.526  1.00  0.00           C  
ATOM   1588  O   SER C 209      55.607 302.610 120.834  1.00  0.00           O  
ATOM   1589  CB  SER C 209      56.883 304.266 123.453  1.00  0.00           C  
ATOM   1590  OG  SER C 209      57.267 303.274 124.382  1.00  0.00           O  
ATOM   1591  N   PHE C 210      57.236 301.463 121.935  1.00  0.00           N  
ATOM   1592  CA  PHE C 210      56.735 300.105 121.736  1.00  0.00           C  
ATOM   1593  C   PHE C 210      57.095 299.261 122.976  1.00  0.00           C  
ATOM   1594  O   PHE C 210      57.978 299.639 123.751  1.00  0.00           O  
ATOM   1595  CB  PHE C 210      57.317 299.531 120.416  1.00  0.00           C  
ATOM   1596  CG  PHE C 210      58.778 299.102 120.454  1.00  0.00           C  
ATOM   1597  CD1 PHE C 210      59.121 297.818 120.925  1.00  0.00           C  
ATOM   1598  CE1 PHE C 210      60.446 297.492 121.159  1.00  0.00           C  
ATOM   1599  CZ  PHE C 210      61.449 298.410 120.878  1.00  0.00           C  
ATOM   1600  CD2 PHE C 210      59.804 300.038 120.218  1.00  0.00           C  
ATOM   1601  CE2 PHE C 210      61.130 299.677 120.403  1.00  0.00           C  
ATOM   1602  N   ASN C 211      56.428 298.102 123.096  1.00  0.00           N  
ATOM   1603  CA  ASN C 211      56.719 297.059 124.083  1.00  0.00           C  
ATOM   1604  C   ASN C 211      57.268 295.824 123.360  1.00  0.00           C  
ATOM   1605  O   ASN C 211      56.690 295.380 122.367  1.00  0.00           O  
ATOM   1606  CB  ASN C 211      55.424 296.700 124.846  1.00  0.00           C  
ATOM   1607  CG  ASN C 211      55.094 297.703 125.952  1.00  0.00           C  
ATOM   1608  ND2 ASN C 211      54.297 298.728 125.640  1.00  0.00           N  
ATOM   1609  OD1 ASN C 211      55.554 297.547 127.079  1.00  0.00           O  
ATOM   1610  N   ARG C 212      58.356 295.275 123.922  1.00  0.00           N  
ATOM   1611  CA  ARG C 212      58.982 294.004 123.550  1.00  0.00           C  
ATOM   1612  C   ARG C 212      58.067 292.785 123.800  1.00  0.00           C  
ATOM   1613  O   ARG C 212      58.204 291.779 123.102  1.00  0.00           O  
ATOM   1614  CB  ARG C 212      60.320 293.908 124.326  1.00  0.00           C  
ATOM   1615  CG  ARG C 212      61.072 292.565 124.242  1.00  0.00           C  
ATOM   1616  CD  ARG C 212      62.392 292.545 125.031  1.00  0.00           C  
ATOM   1617  NE  ARG C 212      62.196 292.589 126.485  1.00  0.00           N  
ATOM   1618  CZ  ARG C 212      61.884 291.556 127.285  1.00  0.00           C  
ATOM   1619  NH1 ARG C 212      61.681 290.325 126.800  1.00  0.00           N  
ATOM   1620  NH2 ARG C 212      61.788 291.766 128.602  1.00  0.00           N  
ATOM   1621  N   GLY C 213      57.168 292.896 124.795  1.00  0.00           N  
ATOM   1622  CA  GLY C 213      56.307 291.813 125.260  1.00  0.00           C  
ATOM   1623  C   GLY C 213      57.140 290.786 126.040  1.00  0.00           C  
ATOM   1624  O   GLY C 213      58.132 291.135 126.685  1.00  0.00           O  
ATOM   1625  N   GLU C 214      56.711 289.519 125.980  1.00  0.00           N  
ATOM   1626  CA  GLU C 214      57.412 288.359 126.541  1.00  0.00           C  
ATOM   1627  C   GLU C 214      58.206 287.635 125.432  1.00  0.00           C  
ATOM   1628  O   GLU C 214      58.206 286.407 125.370  1.00  0.00           O  
ATOM   1629  CB  GLU C 214      56.383 287.458 127.257  1.00  0.00           C  
ATOM   1630  CG  GLU C 214      55.680 288.176 128.428  1.00  0.00           C  
ATOM   1631  CD  GLU C 214      54.647 287.293 129.124  1.00  0.00           C  
ATOM   1632  OE1 GLU C 214      54.851 287.021 130.327  1.00  0.00           O  
ATOM   1633  OE2 GLU C 214      53.664 286.924 128.446  1.00  0.00           O  
ATOM   1634  N   CYS C 215      58.846 288.437 124.563  1.00  0.00           N  
ATOM   1635  CA  CYS C 215      59.529 288.029 123.340  1.00  0.00           C  
ATOM   1636  C   CYS C 215      60.746 288.952 123.109  1.00  0.00           C  
ATOM   1637  O   CYS C 215      61.404 289.325 124.080  1.00  0.00           O  
ATOM   1638  CB  CYS C 215      58.499 287.993 122.182  1.00  0.00           C  
ATOM   1639  SG  CYS C 215      57.476 286.502 122.041  1.00  0.00           S  
ATOM   1640  N   NMA C 215A     61.051 289.282 121.843  1.00  0.00           N  
ATOM   1641  CA  NMA C 215A     62.204 290.079 121.449  1.00  0.00           C  
ATOM   1642  CH3 ACE D   0      88.805 319.734  73.724  1.00  0.00           C  
ATOM   1643  C   ACE D   0      88.520 319.779  75.222  1.00  0.00           C  
ATOM   1644  O   ACE D   0      88.374 318.724  75.834  1.00  0.00           O  
ATOM   1645  N   GLN D   1      88.458 321.003  75.781  1.00  0.00           N  
ATOM   1646  CA  GLN D   1      88.251 321.394  77.185  1.00  0.00           C  
ATOM   1647  C   GLN D   1      89.351 320.934  78.165  1.00  0.00           C  
ATOM   1648  O   GLN D   1      90.111 320.009  77.887  1.00  0.00           O  
ATOM   1649  CB  GLN D   1      86.825 321.044  77.702  1.00  0.00           C  
ATOM   1650  CG  GLN D   1      86.518 319.562  78.036  1.00  0.00           C  
ATOM   1651  CD  GLN D   1      85.349 319.384  79.006  1.00  0.00           C  
ATOM   1652  OE1 GLN D   1      85.471 318.673  80.001  1.00  0.00           O  
ATOM   1653  NE2 GLN D   1      84.207 320.012  78.717  1.00  0.00           N  
ATOM   1654  N   VAL D   2      89.367 321.582  79.341  1.00  0.00           N  
ATOM   1655  CA  VAL D   2      90.082 321.100  80.520  1.00  0.00           C  
ATOM   1656  C   VAL D   2      89.280 319.964  81.186  1.00  0.00           C  
ATOM   1657  O   VAL D   2      88.084 320.120  81.433  1.00  0.00           O  
ATOM   1658  CB  VAL D   2      90.380 322.243  81.533  1.00  0.00           C  
ATOM   1659  CG1 VAL D   2      89.143 323.034  82.007  1.00  0.00           C  
ATOM   1660  CG2 VAL D   2      91.209 321.766  82.742  1.00  0.00           C  
ATOM   1661  N   GLN D   3      89.961 318.837  81.435  1.00  0.00           N  
ATOM   1662  CA  GLN D   3      89.376 317.640  82.024  1.00  0.00           C  
ATOM   1663  C   GLN D   3      90.477 316.898  82.785  1.00  0.00           C  
ATOM   1664  O   GLN D   3      91.457 316.470  82.176  1.00  0.00           O  
ATOM   1665  CB  GLN D   3      88.709 316.781  80.918  1.00  0.00           C  
ATOM   1666  CG  GLN D   3      88.046 315.465  81.382  1.00  0.00           C  
ATOM   1667  CD  GLN D   3      86.934 315.648  82.418  1.00  0.00           C  
ATOM   1668  OE1 GLN D   3      86.907 314.947  83.425  1.00  0.00           O  
ATOM   1669  NE2 GLN D   3      86.008 316.580  82.180  1.00  0.00           N  
ATOM   1670  N   LEU D   4      90.277 316.768  84.105  1.00  0.00           N  
ATOM   1671  CA  LEU D   4      91.147 316.037  85.019  1.00  0.00           C  
ATOM   1672  C   LEU D   4      90.345 314.870  85.606  1.00  0.00           C  
ATOM   1673  O   LEU D   4      89.220 315.070  86.064  1.00  0.00           O  
ATOM   1674  CB  LEU D   4      91.649 316.960  86.156  1.00  0.00           C  
ATOM   1675  CG  LEU D   4      92.852 317.861  85.799  1.00  0.00           C  
ATOM   1676  CD1 LEU D   4      92.477 318.990  84.818  1.00  0.00           C  
ATOM   1677  CD2 LEU D   4      93.514 318.412  87.081  1.00  0.00           C  
ATOM   1678  N   VAL D   5      90.965 313.683  85.610  1.00  0.00           N  
ATOM   1679  CA  VAL D   5      90.456 312.470  86.248  1.00  0.00           C  
ATOM   1680  C   VAL D   5      91.665 311.717  86.819  1.00  0.00           C  
ATOM   1681  O   VAL D   5      92.666 311.580  86.114  1.00  0.00           O  
ATOM   1682  CB  VAL D   5      89.717 311.530  85.245  1.00  0.00           C  
ATOM   1683  CG1 VAL D   5      89.277 310.185  85.864  1.00  0.00           C  
ATOM   1684  CG2 VAL D   5      88.500 312.212  84.595  1.00  0.00           C  
ATOM   1685  N   GLN D   6      91.543 311.220  88.059  1.00  0.00           N  
ATOM   1686  CA  GLN D   6      92.552 310.375  88.703  1.00  0.00           C  
ATOM   1687  C   GLN D   6      92.003 308.957  88.936  1.00  0.00           C  
ATOM   1688  O   GLN D   6      90.789 308.743  88.920  1.00  0.00           O  
ATOM   1689  CB  GLN D   6      93.090 311.057  89.992  1.00  0.00           C  
ATOM   1690  CG  GLN D   6      92.292 310.887  91.304  1.00  0.00           C  
ATOM   1691  CD  GLN D   6      90.937 311.592  91.293  1.00  0.00           C  
ATOM   1692  OE1 GLN D   6      90.815 312.708  91.786  1.00  0.00           O  
ATOM   1693  NE2 GLN D   6      89.909 310.948  90.735  1.00  0.00           N  
ATOM   1694  N   SER D   7      92.937 308.021  89.148  1.00  0.00           N  
ATOM   1695  CA  SER D   7      92.675 306.594  89.310  1.00  0.00           C  
ATOM   1696  C   SER D   7      93.598 306.002  90.386  1.00  0.00           C  
ATOM   1697  O   SER D   7      94.709 306.495  90.580  1.00  0.00           O  
ATOM   1698  CB  SER D   7      92.827 305.905  87.936  1.00  0.00           C  
ATOM   1699  OG  SER D   7      94.164 305.918  87.468  1.00  0.00           O  
ATOM   1700  N   GLY D   8      93.111 304.942  91.051  1.00  0.00           N  
ATOM   1701  CA  GLY D   8      93.812 304.235  92.121  1.00  0.00           C  
ATOM   1702  C   GLY D   8      93.521 304.885  93.481  1.00  0.00           C  
ATOM   1703  O   GLY D   8      93.353 306.101  93.580  1.00  0.00           O  
ATOM   1704  N   ALA D   9      93.500 304.048  94.531  1.00  0.00           N  
ATOM   1705  CA  ALA D   9      93.311 304.418  95.932  1.00  0.00           C  
ATOM   1706  C   ALA D   9      93.436 303.157  96.796  1.00  0.00           C  
ATOM   1707  O   ALA D   9      94.545 302.855  97.229  1.00  0.00           O  
ATOM   1708  CB  ALA D   9      91.990 305.174  96.172  1.00  0.00           C  
ATOM   1709  N   GLU D  10      92.310 302.450  97.020  1.00  0.00           N  
ATOM   1710  CA  GLU D  10      92.172 301.207  97.797  1.00  0.00           C  
ATOM   1711  C   GLU D  10      92.308 301.415  99.326  1.00  0.00           C  
ATOM   1712  O   GLU D  10      92.946 302.365  99.780  1.00  0.00           O  
ATOM   1713  CB  GLU D  10      93.095 300.096  97.209  1.00  0.00           C  
ATOM   1714  CG  GLU D  10      93.063 298.720  97.905  1.00  0.00           C  
ATOM   1715  CD  GLU D  10      94.044 297.749  97.254  1.00  0.00           C  
ATOM   1716  OE1 GLU D  10      95.196 297.699  97.739  1.00  0.00           O  
ATOM   1717  OE2 GLU D  10      93.633 297.088  96.275  1.00  0.00           O  
ATOM   1718  N   VAL D  11      91.685 300.502 100.091  1.00  0.00           N  
ATOM   1719  CA  VAL D  11      91.785 300.385 101.547  1.00  0.00           C  
ATOM   1720  C   VAL D  11      93.196 299.952 102.007  1.00  0.00           C  
ATOM   1721  O   VAL D  11      93.726 298.962 101.504  1.00  0.00           O  
ATOM   1722  CB  VAL D  11      90.715 299.389 102.092  1.00  0.00           C  
ATOM   1723  CG1 VAL D  11      90.705 298.006 101.404  1.00  0.00           C  
ATOM   1724  CG2 VAL D  11      90.787 299.203 103.619  1.00  0.00           C  
ATOM   1725  N   LYS D  12      93.765 300.713 102.958  1.00  0.00           N  
ATOM   1726  CA  LYS D  12      95.110 300.525 103.505  1.00  0.00           C  
ATOM   1727  C   LYS D  12      95.075 300.512 105.045  1.00  0.00           C  
ATOM   1728  O   LYS D  12      94.034 300.760 105.656  1.00  0.00           O  
ATOM   1729  CB  LYS D  12      96.036 301.669 103.014  1.00  0.00           C  
ATOM   1730  CG  LYS D  12      96.112 301.876 101.493  1.00  0.00           C  
ATOM   1731  CD  LYS D  12      96.638 300.668 100.703  1.00  0.00           C  
ATOM   1732  CE  LYS D  12      96.569 300.911  99.191  1.00  0.00           C  
ATOM   1733  NZ  LYS D  12      97.072 299.758  98.426  1.00  0.00           N  
ATOM   1734  N   LYS D  13      96.252 300.241 105.631  1.00  0.00           N  
ATOM   1735  CA  LYS D  13      96.538 300.324 107.064  1.00  0.00           C  
ATOM   1736  C   LYS D  13      97.750 301.260 107.286  1.00  0.00           C  
ATOM   1737  O   LYS D  13      98.504 301.487 106.337  1.00  0.00           O  
ATOM   1738  CB  LYS D  13      96.840 298.906 107.600  1.00  0.00           C  
ATOM   1739  CG  LYS D  13      95.660 297.930 107.478  1.00  0.00           C  
ATOM   1740  CD  LYS D  13      95.949 296.575 108.143  1.00  0.00           C  
ATOM   1741  CE  LYS D  13      94.845 295.533 107.916  1.00  0.00           C  
ATOM   1742  NZ  LYS D  13      93.564 295.952 108.508  1.00  0.00           N  
ATOM   1743  N   PRO D  14      97.949 301.772 108.526  1.00  0.00           N  
ATOM   1744  CA  PRO D  14      99.159 302.536 108.902  1.00  0.00           C  
ATOM   1745  C   PRO D  14     100.474 301.779 108.651  1.00  0.00           C  
ATOM   1746  O   PRO D  14     100.580 300.606 109.012  1.00  0.00           O  
ATOM   1747  CD  PRO D  14      97.016 301.705 109.650  1.00  0.00           C  
ATOM   1748  CB  PRO D  14      98.961 302.839 110.398  1.00  0.00           C  
ATOM   1749  CG  PRO D  14      97.460 302.801 110.605  1.00  0.00           C  
ATOM   1750  N   GLY D  15     101.436 302.469 108.021  1.00  0.00           N  
ATOM   1751  CA  GLY D  15     102.757 301.927 107.714  1.00  0.00           C  
ATOM   1752  C   GLY D  15     102.832 301.266 106.324  1.00  0.00           C  
ATOM   1753  O   GLY D  15     103.917 300.829 105.945  1.00  0.00           O  
ATOM   1754  N   ALA D  16     101.718 301.190 105.568  1.00  0.00           N  
ATOM   1755  CA  ALA D  16     101.636 300.567 104.239  1.00  0.00           C  
ATOM   1756  C   ALA D  16     102.145 301.499 103.116  1.00  0.00           C  
ATOM   1757  O   ALA D  16     103.095 302.251 103.334  1.00  0.00           O  
ATOM   1758  CB  ALA D  16     100.194 300.066 104.022  1.00  0.00           C  
ATOM   1759  N   SER D  17     101.516 301.435 101.929  1.00  0.00           N  
ATOM   1760  CA  SER D  17     101.813 302.283 100.772  1.00  0.00           C  
ATOM   1761  C   SER D  17     100.559 302.455  99.901  1.00  0.00           C  
ATOM   1762  O   SER D  17      99.723 301.552  99.857  1.00  0.00           O  
ATOM   1763  CB  SER D  17     102.971 301.670  99.953  1.00  0.00           C  
ATOM   1764  OG  SER D  17     104.224 301.978 100.529  1.00  0.00           O  
ATOM   1765  N   VAL D  18     100.475 303.594  99.195  1.00  0.00           N  
ATOM   1766  CA  VAL D  18      99.403 303.911  98.248  1.00  0.00           C  
ATOM   1767  C   VAL D  18      99.947 304.760  97.084  1.00  0.00           C  
ATOM   1768  O   VAL D  18     100.918 305.492  97.264  1.00  0.00           O  
ATOM   1769  CB  VAL D  18      98.207 304.637  98.942  1.00  0.00           C  
ATOM   1770  CG1 VAL D  18      98.531 306.027  99.519  1.00  0.00           C  
ATOM   1771  CG2 VAL D  18      96.973 304.752  98.032  1.00  0.00           C  
ATOM   1772  N   LYS D  19      99.299 304.648  95.913  1.00  0.00           N  
ATOM   1773  CA  LYS D  19      99.604 305.431  94.720  1.00  0.00           C  
ATOM   1774  C   LYS D  19      98.298 305.824  94.018  1.00  0.00           C  
ATOM   1775  O   LYS D  19      97.393 304.996  93.902  1.00  0.00           O  
ATOM   1776  CB  LYS D  19     100.584 304.646  93.817  1.00  0.00           C  
ATOM   1777  CG  LYS D  19     100.967 305.366  92.509  1.00  0.00           C  
ATOM   1778  CD  LYS D  19     102.189 304.753  91.807  1.00  0.00           C  
ATOM   1779  CE  LYS D  19     102.679 305.620  90.637  1.00  0.00           C  
ATOM   1780  NZ  LYS D  19     103.998 305.180  90.154  1.00  0.00           N  
ATOM   1781  N   VAL D  20      98.247 307.084  93.559  1.00  0.00           N  
ATOM   1782  CA  VAL D  20      97.134 307.660  92.806  1.00  0.00           C  
ATOM   1783  C   VAL D  20      97.731 308.367  91.570  1.00  0.00           C  
ATOM   1784  O   VAL D  20      98.775 309.012  91.682  1.00  0.00           O  
ATOM   1785  CB  VAL D  20      96.331 308.696  93.649  1.00  0.00           C  
ATOM   1786  CG1 VAL D  20      95.078 309.226  92.920  1.00  0.00           C  
ATOM   1787  CG2 VAL D  20      95.908 308.130  95.021  1.00  0.00           C  
ATOM   1788  N   SER D  21      97.072 308.204  90.411  1.00  0.00           N  
ATOM   1789  CA  SER D  21      97.574 308.632  89.105  1.00  0.00           C  
ATOM   1790  C   SER D  21      96.539 309.530  88.409  1.00  0.00           C  
ATOM   1791  O   SER D  21      95.553 309.018  87.881  1.00  0.00           O  
ATOM   1792  CB  SER D  21      97.867 307.372  88.261  1.00  0.00           C  
ATOM   1793  OG  SER D  21      98.970 306.665  88.789  1.00  0.00           O  
ATOM   1794  N   CYS D  22      96.801 310.848  88.416  1.00  0.00           N  
ATOM   1795  CA  CYS D  22      96.042 311.884  87.706  1.00  0.00           C  
ATOM   1796  C   CYS D  22      96.368 311.879  86.200  1.00  0.00           C  
ATOM   1797  O   CYS D  22      97.484 311.530  85.817  1.00  0.00           O  
ATOM   1798  CB  CYS D  22      96.365 313.247  88.350  1.00  0.00           C  
ATOM   1799  SG  CYS D  22      95.484 314.708  87.712  1.00  0.00           S  
ATOM   1800  N   LYS D  23      95.392 312.288  85.376  1.00  0.00           N  
ATOM   1801  CA  LYS D  23      95.527 312.368  83.926  1.00  0.00           C  
ATOM   1802  C   LYS D  23      94.876 313.649  83.391  1.00  0.00           C  
ATOM   1803  O   LYS D  23      93.737 313.948  83.748  1.00  0.00           O  
ATOM   1804  CB  LYS D  23      94.938 311.094  83.279  1.00  0.00           C  
ATOM   1805  CG  LYS D  23      95.068 311.082  81.745  1.00  0.00           C  
ATOM   1806  CD  LYS D  23      94.936 309.688  81.117  1.00  0.00           C  
ATOM   1807  CE  LYS D  23      95.059 309.710  79.583  1.00  0.00           C  
ATOM   1808  NZ  LYS D  23      96.364 310.235  79.138  1.00  0.00           N  
ATOM   1809  N   ALA D  24      95.607 314.330  82.493  1.00  0.00           N  
ATOM   1810  CA  ALA D  24      95.100 315.414  81.656  1.00  0.00           C  
ATOM   1811  C   ALA D  24      94.472 314.843  80.379  1.00  0.00           C  
ATOM   1812  O   ALA D  24      95.000 313.882  79.813  1.00  0.00           O  
ATOM   1813  CB  ALA D  24      96.267 316.337  81.281  1.00  0.00           C  
ATOM   1814  N   SER D  25      93.376 315.473  79.938  1.00  0.00           N  
ATOM   1815  CA  SER D  25      92.627 315.087  78.748  1.00  0.00           C  
ATOM   1816  C   SER D  25      92.051 316.345  78.085  1.00  0.00           C  
ATOM   1817  O   SER D  25      91.468 317.181  78.775  1.00  0.00           O  
ATOM   1818  CB  SER D  25      91.537 314.068  79.151  1.00  0.00           C  
ATOM   1819  OG  SER D  25      90.756 313.659  78.046  1.00  0.00           O  
ATOM   1820  N   GLY D  26      92.205 316.435  76.754  1.00  0.00           N  
ATOM   1821  CA  GLY D  26      91.642 317.507  75.933  1.00  0.00           C  
ATOM   1822  C   GLY D  26      92.493 318.790  75.911  1.00  0.00           C  
ATOM   1823  O   GLY D  26      92.067 319.768  75.299  1.00  0.00           O  
ATOM   1824  N   TYR D  27      93.671 318.801  76.558  1.00  0.00           N  
ATOM   1825  CA  TYR D  27      94.578 319.948  76.613  1.00  0.00           C  
ATOM   1826  C   TYR D  27      96.035 319.470  76.740  1.00  0.00           C  
ATOM   1827  O   TYR D  27      96.284 318.339  77.162  1.00  0.00           O  
ATOM   1828  CB  TYR D  27      94.162 320.898  77.764  1.00  0.00           C  
ATOM   1829  CG  TYR D  27      94.470 320.419  79.175  1.00  0.00           C  
ATOM   1830  CD1 TYR D  27      95.671 320.799  79.810  1.00  0.00           C  
ATOM   1831  CD2 TYR D  27      93.562 319.586  79.851  1.00  0.00           C  
ATOM   1832  CE1 TYR D  27      95.963 320.346  81.111  1.00  0.00           C  
ATOM   1833  CE2 TYR D  27      93.847 319.135  81.153  1.00  0.00           C  
ATOM   1834  CZ  TYR D  27      95.045 319.520  81.788  1.00  0.00           C  
ATOM   1835  OH  TYR D  27      95.321 319.085  83.051  1.00  0.00           O  
ATOM   1836  N   THR D  28      96.966 320.373  76.392  1.00  0.00           N  
ATOM   1837  CA  THR D  28      98.413 320.173  76.476  1.00  0.00           C  
ATOM   1838  C   THR D  28      98.888 320.117  77.942  1.00  0.00           C  
ATOM   1839  O   THR D  28      98.837 321.131  78.640  1.00  0.00           O  
ATOM   1840  CB  THR D  28      99.169 321.323  75.755  1.00  0.00           C  
ATOM   1841  OG1 THR D  28      98.785 321.339  74.393  1.00  0.00           O  
ATOM   1842  CG2 THR D  28     100.707 321.251  75.811  1.00  0.00           C  
ATOM   1843  N   PHE D  29      99.352 318.929  78.367  1.00  0.00           N  
ATOM   1844  CA  PHE D  29      99.875 318.652  79.707  1.00  0.00           C  
ATOM   1845  C   PHE D  29     101.101 319.504  80.086  1.00  0.00           C  
ATOM   1846  O   PHE D  29     101.186 319.962  81.223  1.00  0.00           O  
ATOM   1847  CB  PHE D  29     100.154 317.137  79.819  1.00  0.00           C  
ATOM   1848  CG  PHE D  29     100.754 316.641  81.125  1.00  0.00           C  
ATOM   1849  CD1 PHE D  29      99.913 316.277  82.193  1.00  0.00           C  
ATOM   1850  CE1 PHE D  29     100.457 315.889  83.405  1.00  0.00           C  
ATOM   1851  CZ  PHE D  29     101.831 315.903  83.591  1.00  0.00           C  
ATOM   1852  CD2 PHE D  29     102.148 316.678  81.337  1.00  0.00           C  
ATOM   1853  CE2 PHE D  29     102.676 316.300  82.563  1.00  0.00           C  
ATOM   1854  N   THR D  30     102.006 319.704  79.109  1.00  0.00           N  
ATOM   1855  CA  THR D  30     103.260 320.455  79.220  1.00  0.00           C  
ATOM   1856  C   THR D  30     103.092 321.943  79.606  1.00  0.00           C  
ATOM   1857  O   THR D  30     104.000 322.519  80.204  1.00  0.00           O  
ATOM   1858  CB  THR D  30     104.044 320.401  77.878  1.00  0.00           C  
ATOM   1859  OG1 THR D  30     104.123 319.062  77.425  1.00  0.00           O  
ATOM   1860  CG2 THR D  30     105.480 320.957  77.921  1.00  0.00           C  
ATOM   1861  N   ASP D  31     101.927 322.522  79.267  1.00  0.00           N  
ATOM   1862  CA  ASP D  31     101.582 323.930  79.457  1.00  0.00           C  
ATOM   1863  C   ASP D  31     101.250 324.283  80.928  1.00  0.00           C  
ATOM   1864  O   ASP D  31     101.360 325.455  81.288  1.00  0.00           O  
ATOM   1865  CB  ASP D  31     100.412 324.289  78.503  1.00  0.00           C  
ATOM   1866  CG  ASP D  31     100.127 325.782  78.310  1.00  0.00           C  
ATOM   1867  OD1 ASP D  31      98.965 326.086  77.964  1.00  0.00           O  
ATOM   1868  OD2 ASP D  31     101.083 326.583  78.409  1.00  0.00           O  
ATOM   1869  N   TYR D  32     100.843 323.292  81.746  1.00  0.00           N  
ATOM   1870  CA  TYR D  32     100.301 323.518  83.091  1.00  0.00           C  
ATOM   1871  C   TYR D  32     101.007 322.672  84.154  1.00  0.00           C  
ATOM   1872  O   TYR D  32     101.276 321.494  83.926  1.00  0.00           O  
ATOM   1873  CB  TYR D  32      98.798 323.192  83.089  1.00  0.00           C  
ATOM   1874  CG  TYR D  32      97.971 324.089  82.190  1.00  0.00           C  
ATOM   1875  CD1 TYR D  32      97.568 323.642  80.917  1.00  0.00           C  
ATOM   1876  CE1 TYR D  32      96.812 324.482  80.078  1.00  0.00           C  
ATOM   1877  CZ  TYR D  32      96.459 325.774  80.513  1.00  0.00           C  
ATOM   1878  OH  TYR D  32      95.721 326.586  79.703  1.00  0.00           O  
ATOM   1879  CD2 TYR D  32      97.621 325.383  82.621  1.00  0.00           C  
ATOM   1880  CE2 TYR D  32      96.871 326.226  81.782  1.00  0.00           C  
ATOM   1881  N   TYR D  33     101.230 323.289  85.327  1.00  0.00           N  
ATOM   1882  CA  TYR D  33     101.814 322.651  86.505  1.00  0.00           C  
ATOM   1883  C   TYR D  33     100.693 321.986  87.318  1.00  0.00           C  
ATOM   1884  O   TYR D  33      99.769 322.675  87.756  1.00  0.00           O  
ATOM   1885  CB  TYR D  33     102.596 323.688  87.347  1.00  0.00           C  
ATOM   1886  CG  TYR D  33     103.563 324.615  86.618  1.00  0.00           C  
ATOM   1887  CD1 TYR D  33     103.843 325.881  87.173  1.00  0.00           C  
ATOM   1888  CE1 TYR D  33     104.710 326.774  86.514  1.00  0.00           C  
ATOM   1889  CZ  TYR D  33     105.306 326.407  85.292  1.00  0.00           C  
ATOM   1890  OH  TYR D  33     106.141 327.276  84.653  1.00  0.00           O  
ATOM   1891  CD2 TYR D  33     104.178 324.247  85.400  1.00  0.00           C  
ATOM   1892  CE2 TYR D  33     105.037 325.142  84.734  1.00  0.00           C  
ATOM   1893  N   MET D  34     100.782 320.656  87.464  1.00  0.00           N  
ATOM   1894  CA  MET D  34      99.725 319.814  88.022  1.00  0.00           C  
ATOM   1895  C   MET D  34      99.841 319.715  89.547  1.00  0.00           C  
ATOM   1896  O   MET D  34     100.858 319.235  90.050  1.00  0.00           O  
ATOM   1897  CB  MET D  34      99.803 318.419  87.372  1.00  0.00           C  
ATOM   1898  CG  MET D  34      99.627 318.430  85.844  1.00  0.00           C  
ATOM   1899  SD  MET D  34      98.001 318.949  85.224  1.00  0.00           S  
ATOM   1900  CE  MET D  34      97.021 317.489  85.662  1.00  0.00           C  
ATOM   1901  N   HIS D  35      98.784 320.162  90.245  1.00  0.00           N  
ATOM   1902  CA  HIS D  35      98.645 320.063  91.699  1.00  0.00           C  
ATOM   1903  C   HIS D  35      98.318 318.629  92.141  1.00  0.00           C  
ATOM   1904  O   HIS D  35      97.720 317.862  91.386  1.00  0.00           O  
ATOM   1905  CB  HIS D  35      97.484 320.950  92.198  1.00  0.00           C  
ATOM   1906  CG  HIS D  35      97.575 322.440  91.992  1.00  0.00           C  
ATOM   1907  ND1 HIS D  35      97.392 323.051  90.763  1.00  0.00           N  
ATOM   1908  CD2 HIS D  35      97.723 323.469  92.897  1.00  0.00           C  
ATOM   1909  CE1 HIS D  35      97.421 324.369  90.971  1.00  0.00           C  
ATOM   1910  NE2 HIS D  35      97.630 324.698  92.240  1.00  0.00           N  
ATOM   1911  N   TRP D  36      98.620 318.367  93.415  1.00  0.00           N  
ATOM   1912  CA  TRP D  36      98.070 317.276  94.202  1.00  0.00           C  
ATOM   1913  C   TRP D  36      97.477 317.862  95.486  1.00  0.00           C  
ATOM   1914  O   TRP D  36      98.092 318.723  96.119  1.00  0.00           O  
ATOM   1915  CB  TRP D  36      99.153 316.229  94.482  1.00  0.00           C  
ATOM   1916  CG  TRP D  36      99.400 315.307  93.332  1.00  0.00           C  
ATOM   1917  CD1 TRP D  36     100.367 315.419  92.394  1.00  0.00           C  
ATOM   1918  NE1 TRP D  36     100.211 314.418  91.457  1.00  0.00           N  
ATOM   1919  CE2 TRP D  36      99.111 313.630  91.729  1.00  0.00           C  
ATOM   1920  CD2 TRP D  36      98.573 314.179  92.929  1.00  0.00           C  
ATOM   1921  CE3 TRP D  36      97.413 313.568  93.460  1.00  0.00           C  
ATOM   1922  CZ3 TRP D  36      96.808 312.471  92.817  1.00  0.00           C  
ATOM   1923  CZ2 TRP D  36      98.527 312.524  91.090  1.00  0.00           C  
ATOM   1924  CH2 TRP D  36      97.365 311.951  91.635  1.00  0.00           C  
ATOM   1925  N   VAL D  37      96.265 317.397  95.809  1.00  0.00           N  
ATOM   1926  CA  VAL D  37      95.425 317.896  96.895  1.00  0.00           C  
ATOM   1927  C   VAL D  37      94.670 316.686  97.500  1.00  0.00           C  
ATOM   1928  O   VAL D  37      94.548 315.651  96.844  1.00  0.00           O  
ATOM   1929  CB  VAL D  37      94.384 318.942  96.370  1.00  0.00           C  
ATOM   1930  CG1 VAL D  37      93.690 319.719  97.505  1.00  0.00           C  
ATOM   1931  CG2 VAL D  37      94.981 319.973  95.387  1.00  0.00           C  
ATOM   1932  N   ARG D  38      94.167 316.821  98.733  1.00  0.00           N  
ATOM   1933  CA  ARG D  38      93.249 315.867  99.357  1.00  0.00           C  
ATOM   1934  C   ARG D  38      92.129 316.606 100.096  1.00  0.00           C  
ATOM   1935  O   ARG D  38      92.260 317.795 100.384  1.00  0.00           O  
ATOM   1936  CB  ARG D  38      94.016 314.905 100.286  1.00  0.00           C  
ATOM   1937  CG  ARG D  38      94.696 315.552 101.509  1.00  0.00           C  
ATOM   1938  CD  ARG D  38      95.310 314.497 102.440  1.00  0.00           C  
ATOM   1939  NE  ARG D  38      96.256 315.093 103.391  1.00  0.00           N  
ATOM   1940  CZ  ARG D  38      97.339 314.480 103.900  1.00  0.00           C  
ATOM   1941  NH1 ARG D  38      97.673 313.238 103.527  1.00  0.00           N  
ATOM   1942  NH2 ARG D  38      98.086 315.135 104.794  1.00  0.00           N  
ATOM   1943  N   GLN D  39      91.056 315.863 100.400  1.00  0.00           N  
ATOM   1944  CA  GLN D  39      89.862 316.371 101.061  1.00  0.00           C  
ATOM   1945  C   GLN D  39      89.504 315.453 102.234  1.00  0.00           C  
ATOM   1946  O   GLN D  39      89.378 314.241 102.053  1.00  0.00           O  
ATOM   1947  CB  GLN D  39      88.722 316.412 100.031  1.00  0.00           C  
ATOM   1948  CG  GLN D  39      87.529 317.285 100.456  1.00  0.00           C  
ATOM   1949  CD  GLN D  39      86.551 317.439  99.297  1.00  0.00           C  
ATOM   1950  OE1 GLN D  39      85.623 316.649  99.149  1.00  0.00           O  
ATOM   1951  NE2 GLN D  39      86.773 318.448  98.453  1.00  0.00           N  
ATOM   1952  N   ALA D  40      89.293 316.072 103.404  1.00  0.00           N  
ATOM   1953  CA  ALA D  40      88.768 315.439 104.611  1.00  0.00           C  
ATOM   1954  C   ALA D  40      87.284 315.036 104.444  1.00  0.00           C  
ATOM   1955  O   ALA D  40      86.583 315.667 103.651  1.00  0.00           O  
ATOM   1956  CB  ALA D  40      88.918 316.449 105.762  1.00  0.00           C  
ATOM   1957  N   PRO D  41      86.805 314.038 105.225  1.00  0.00           N  
ATOM   1958  CA  PRO D  41      85.370 313.683 105.254  1.00  0.00           C  
ATOM   1959  C   PRO D  41      84.442 314.786 105.812  1.00  0.00           C  
ATOM   1960  O   PRO D  41      83.259 314.790 105.473  1.00  0.00           O  
ATOM   1961  CD  PRO D  41      87.579 313.194 106.139  1.00  0.00           C  
ATOM   1962  CB  PRO D  41      85.329 312.399 106.100  1.00  0.00           C  
ATOM   1963  CG  PRO D  41      86.539 312.505 107.016  1.00  0.00           C  
ATOM   1964  N   GLY D  42      85.005 315.731 106.589  1.00  0.00           N  
ATOM   1965  CA  GLY D  42      84.340 316.949 107.061  1.00  0.00           C  
ATOM   1966  C   GLY D  42      84.278 318.052 105.986  1.00  0.00           C  
ATOM   1967  O   GLY D  42      83.787 319.140 106.282  1.00  0.00           O  
ATOM   1968  N   GLN D  43      84.755 317.776 104.757  1.00  0.00           N  
ATOM   1969  CA  GLN D  43      84.701 318.617 103.557  1.00  0.00           C  
ATOM   1970  C   GLN D  43      85.595 319.867 103.659  1.00  0.00           C  
ATOM   1971  O   GLN D  43      85.126 320.976 103.402  1.00  0.00           O  
ATOM   1972  CB  GLN D  43      83.232 318.931 103.154  1.00  0.00           C  
ATOM   1973  CG  GLN D  43      82.333 317.696 102.935  1.00  0.00           C  
ATOM   1974  CD  GLN D  43      82.855 316.758 101.846  1.00  0.00           C  
ATOM   1975  OE1 GLN D  43      82.973 317.154 100.689  1.00  0.00           O  
ATOM   1976  NE2 GLN D  43      83.158 315.510 102.210  1.00  0.00           N  
ATOM   1977  N   GLY D  44      86.876 319.650 104.002  1.00  0.00           N  
ATOM   1978  CA  GLY D  44      87.917 320.675 104.019  1.00  0.00           C  
ATOM   1979  C   GLY D  44      89.083 320.181 103.162  1.00  0.00           C  
ATOM   1980  O   GLY D  44      89.505 319.034 103.307  1.00  0.00           O  
ATOM   1981  N   LEU D  45      89.617 321.059 102.297  1.00  0.00           N  
ATOM   1982  CA  LEU D  45      90.754 320.774 101.416  1.00  0.00           C  
ATOM   1983  C   LEU D  45      92.102 321.027 102.118  1.00  0.00           C  
ATOM   1984  O   LEU D  45      92.183 321.858 103.023  1.00  0.00           O  
ATOM   1985  CB  LEU D  45      90.636 321.643 100.140  1.00  0.00           C  
ATOM   1986  CG  LEU D  45      89.629 321.130  99.091  1.00  0.00           C  
ATOM   1987  CD1 LEU D  45      89.462 322.144  97.949  1.00  0.00           C  
ATOM   1988  CD2 LEU D  45      90.009 319.748  98.533  1.00  0.00           C  
ATOM   1989  N   GLU D  46      93.141 320.325 101.636  1.00  0.00           N  
ATOM   1990  CA  GLU D  46      94.531 320.439 102.074  1.00  0.00           C  
ATOM   1991  C   GLU D  46      95.461 320.031 100.920  1.00  0.00           C  
ATOM   1992  O   GLU D  46      95.247 318.982 100.317  1.00  0.00           O  
ATOM   1993  CB  GLU D  46      94.753 319.597 103.355  1.00  0.00           C  
ATOM   1994  CG  GLU D  46      96.217 319.537 103.840  1.00  0.00           C  
ATOM   1995  CD  GLU D  46      96.361 318.776 105.156  1.00  0.00           C  
ATOM   1996  OE1 GLU D  46      96.524 317.538 105.095  1.00  0.00           O  
ATOM   1997  OE2 GLU D  46      96.336 319.445 106.213  1.00  0.00           O  
ATOM   1998  N   TRP D  47      96.489 320.855 100.651  1.00  0.00           N  
ATOM   1999  CA  TRP D  47      97.493 320.633  99.603  1.00  0.00           C  
ATOM   2000  C   TRP D  47      98.494 319.526  99.991  1.00  0.00           C  
ATOM   2001  O   TRP D  47      98.665 319.237 101.175  1.00  0.00           O  
ATOM   2002  CB  TRP D  47      98.208 321.973  99.345  1.00  0.00           C  
ATOM   2003  CG  TRP D  47      99.125 322.078  98.158  1.00  0.00           C  
ATOM   2004  CD1 TRP D  47      98.750 322.047  96.857  1.00  0.00           C  
ATOM   2005  NE1 TRP D  47      99.843 322.289  96.053  1.00  0.00           N  
ATOM   2006  CE2 TRP D  47     100.992 322.465  96.794  1.00  0.00           C  
ATOM   2007  CD2 TRP D  47     100.569 322.282  98.145  1.00  0.00           C  
ATOM   2008  CE3 TRP D  47     101.565 322.359  99.142  1.00  0.00           C  
ATOM   2009  CZ3 TRP D  47     102.909 322.620  98.815  1.00  0.00           C  
ATOM   2010  CZ2 TRP D  47     102.325 322.761  96.461  1.00  0.00           C  
ATOM   2011  CH2 TRP D  47     103.291 322.834  97.480  1.00  0.00           C  
ATOM   2012  N   MET D  48      99.131 318.936  98.973  1.00  0.00           N  
ATOM   2013  CA  MET D  48     100.089 317.832  99.102  1.00  0.00           C  
ATOM   2014  C   MET D  48     101.453 318.214  98.511  1.00  0.00           C  
ATOM   2015  O   MET D  48     102.486 317.808  99.045  1.00  0.00           O  
ATOM   2016  CB  MET D  48      99.541 316.601  98.345  1.00  0.00           C  
ATOM   2017  CG  MET D  48      98.125 316.162  98.743  1.00  0.00           C  
ATOM   2018  SD  MET D  48      98.038 315.291 100.318  1.00  0.00           S  
ATOM   2019  CE  MET D  48      97.679 313.639  99.682  1.00  0.00           C  
ATOM   2020  N   GLY D  49     101.423 318.951  97.392  1.00  0.00           N  
ATOM   2021  CA  GLY D  49     102.584 319.236  96.565  1.00  0.00           C  
ATOM   2022  C   GLY D  49     102.102 319.558  95.146  1.00  0.00           C  
ATOM   2023  O   GLY D  49     100.912 319.477  94.837  1.00  0.00           O  
ATOM   2024  N   ARG D  50     103.047 319.949  94.282  1.00  0.00           N  
ATOM   2025  CA  ARG D  50     102.801 320.340  92.894  1.00  0.00           C  
ATOM   2026  C   ARG D  50     104.101 320.167  92.103  1.00  0.00           C  
ATOM   2027  O   ARG D  50     105.157 320.579  92.586  1.00  0.00           O  
ATOM   2028  CB  ARG D  50     102.255 321.786  92.851  1.00  0.00           C  
ATOM   2029  CG  ARG D  50     101.916 322.334  91.457  1.00  0.00           C  
ATOM   2030  CD  ARG D  50     101.226 323.699  91.549  1.00  0.00           C  
ATOM   2031  NE  ARG D  50     100.658 324.120  90.265  1.00  0.00           N  
ATOM   2032  CZ  ARG D  50     100.204 325.354  89.988  1.00  0.00           C  
ATOM   2033  NH1 ARG D  50      99.694 325.609  88.777  1.00  0.00           N  
ATOM   2034  NH2 ARG D  50     100.246 326.329  90.905  1.00  0.00           N  
ATOM   2035  N   VAL D  51     103.998 319.561  90.910  1.00  0.00           N  
ATOM   2036  CA  VAL D  51     105.149 319.218  90.077  1.00  0.00           C  
ATOM   2037  C   VAL D  51     104.954 319.750  88.647  1.00  0.00           C  
ATOM   2038  O   VAL D  51     103.872 319.630  88.070  1.00  0.00           O  
ATOM   2039  CB  VAL D  51     105.393 317.681  90.051  1.00  0.00           C  
ATOM   2040  CG1 VAL D  51     106.510 317.211  89.095  1.00  0.00           C  
ATOM   2041  CG2 VAL D  51     105.695 317.147  91.460  1.00  0.00           C  
ATOM   2042  N   ASN D  52     106.047 320.318  88.116  1.00  0.00           N  
ATOM   2043  CA  ASN D  52     106.203 320.829  86.754  1.00  0.00           C  
ATOM   2044  C   ASN D  52     106.342 319.639  85.778  1.00  0.00           C  
ATOM   2045  O   ASN D  52     107.061 318.703  86.121  1.00  0.00           O  
ATOM   2046  CB  ASN D  52     107.498 321.675  86.731  1.00  0.00           C  
ATOM   2047  CG  ASN D  52     107.397 322.980  87.527  1.00  0.00           C  
ATOM   2048  OD1 ASN D  52     107.018 324.013  86.986  1.00  0.00           O  
ATOM   2049  ND2 ASN D  52     107.751 322.946  88.814  1.00  0.00           N  
ATOM   2050  N   PRO D  53     105.692 319.677  84.587  1.00  0.00           N  
ATOM   2051  CA  PRO D  53     105.775 318.620  83.549  1.00  0.00           C  
ATOM   2052  C   PRO D  53     107.164 318.105  83.118  1.00  0.00           C  
ATOM   2053  O   PRO D  53     107.239 316.986  82.610  1.00  0.00           O  
ATOM   2054  CB  PRO D  53     105.021 319.217  82.356  1.00  0.00           C  
ATOM   2055  CG  PRO D  53     103.996 320.127  82.994  1.00  0.00           C  
ATOM   2056  CD  PRO D  53     104.748 320.714  84.177  1.00  0.00           C  
ATOM   2057  N   ASN D  54     108.228 318.890  83.364  1.00  0.00           N  
ATOM   2058  CA  ASN D  54     109.635 318.499  83.195  1.00  0.00           C  
ATOM   2059  C   ASN D  54     110.128 317.416  84.186  1.00  0.00           C  
ATOM   2060  O   ASN D  54     111.207 316.868  83.964  1.00  0.00           O  
ATOM   2061  CB  ASN D  54     110.534 319.764  83.220  1.00  0.00           C  
ATOM   2062  CG  ASN D  54     110.425 320.642  84.480  1.00  0.00           C  
ATOM   2063  OD1 ASN D  54     110.503 320.156  85.605  1.00  0.00           O  
ATOM   2064  ND2 ASN D  54     110.265 321.954  84.292  1.00  0.00           N  
ATOM   2065  N   ARG D  55     109.348 317.149  85.252  1.00  0.00           N  
ATOM   2066  CA  ARG D  55     109.549 316.177  86.334  1.00  0.00           C  
ATOM   2067  C   ARG D  55     110.571 316.615  87.403  1.00  0.00           C  
ATOM   2068  O   ARG D  55     110.432 316.204  88.554  1.00  0.00           O  
ATOM   2069  CB  ARG D  55     109.820 314.761  85.764  1.00  0.00           C  
ATOM   2070  CG  ARG D  55     109.797 313.614  86.794  1.00  0.00           C  
ATOM   2071  CD  ARG D  55     110.131 312.244  86.183  1.00  0.00           C  
ATOM   2072  NE  ARG D  55     111.550 312.132  85.814  1.00  0.00           N  
ATOM   2073  CZ  ARG D  55     112.560 311.862  86.659  1.00  0.00           C  
ATOM   2074  NH1 ARG D  55     113.812 311.817  86.189  1.00  0.00           N  
ATOM   2075  NH2 ARG D  55     112.338 311.634  87.962  1.00  0.00           N  
ATOM   2076  N   ARG D  56     111.566 317.432  87.021  1.00  0.00           N  
ATOM   2077  CA  ARG D  56     112.671 317.854  87.885  1.00  0.00           C  
ATOM   2078  C   ARG D  56     112.279 318.935  88.908  1.00  0.00           C  
ATOM   2079  O   ARG D  56     112.832 318.931  90.007  1.00  0.00           O  
ATOM   2080  CB  ARG D  56     113.870 318.323  87.028  1.00  0.00           C  
ATOM   2081  CG  ARG D  56     114.325 317.350  85.921  1.00  0.00           C  
ATOM   2082  CD  ARG D  56     114.564 315.910  86.409  1.00  0.00           C  
ATOM   2083  NE  ARG D  56     115.249 315.089  85.398  1.00  0.00           N  
ATOM   2084  CZ  ARG D  56     114.746 314.642  84.233  1.00  0.00           C  
ATOM   2085  NH1 ARG D  56     115.530 313.921  83.420  1.00  0.00           N  
ATOM   2086  NH2 ARG D  56     113.482 314.889  83.862  1.00  0.00           N  
ATOM   2087  N   GLY D  57     111.340 319.823  88.544  1.00  0.00           N  
ATOM   2088  CA  GLY D  57     110.843 320.877  89.423  1.00  0.00           C  
ATOM   2089  C   GLY D  57     109.684 320.309  90.244  1.00  0.00           C  
ATOM   2090  O   GLY D  57     108.611 320.067  89.691  1.00  0.00           O  
ATOM   2091  N   THR D  58     109.902 320.135  91.556  1.00  0.00           N  
ATOM   2092  CA  THR D  58     108.924 319.609  92.511  1.00  0.00           C  
ATOM   2093  C   THR D  58     108.851 320.529  93.745  1.00  0.00           C  
ATOM   2094  O   THR D  58     109.851 321.145  94.118  1.00  0.00           O  
ATOM   2095  CB  THR D  58     109.299 318.171  92.983  1.00  0.00           C  
ATOM   2096  OG1 THR D  58     110.424 318.129  93.845  1.00  0.00           O  
ATOM   2097  CG2 THR D  58     109.529 317.170  91.839  1.00  0.00           C  
ATOM   2098  N   THR D  59     107.659 320.588  94.360  1.00  0.00           N  
ATOM   2099  CA  THR D  59     107.369 321.355  95.573  1.00  0.00           C  
ATOM   2100  C   THR D  59     106.441 320.519  96.474  1.00  0.00           C  
ATOM   2101  O   THR D  59     105.592 319.791  95.958  1.00  0.00           O  
ATOM   2102  CB  THR D  59     106.681 322.714  95.248  1.00  0.00           C  
ATOM   2103  OG1 THR D  59     105.364 322.566  94.752  1.00  0.00           O  
ATOM   2104  CG2 THR D  59     107.475 323.599  94.274  1.00  0.00           C  
ATOM   2105  N   TYR D  60     106.640 320.625  97.800  1.00  0.00           N  
ATOM   2106  CA  TYR D  60     105.930 319.858  98.830  1.00  0.00           C  
ATOM   2107  C   TYR D  60     105.708 320.732 100.076  1.00  0.00           C  
ATOM   2108  O   TYR D  60     106.460 321.684 100.293  1.00  0.00           O  
ATOM   2109  CB  TYR D  60     106.754 318.605  99.227  1.00  0.00           C  
ATOM   2110  CG  TYR D  60     107.188 317.694  98.090  1.00  0.00           C  
ATOM   2111  CD1 TYR D  60     106.223 317.034  97.303  1.00  0.00           C  
ATOM   2112  CE1 TYR D  60     106.628 316.210  96.235  1.00  0.00           C  
ATOM   2113  CZ  TYR D  60     107.993 316.027  95.956  1.00  0.00           C  
ATOM   2114  OH  TYR D  60     108.373 315.218  94.923  1.00  0.00           O  
ATOM   2115  CD2 TYR D  60     108.559 317.510  97.807  1.00  0.00           C  
ATOM   2116  CE2 TYR D  60     108.962 316.679  96.744  1.00  0.00           C  
ATOM   2117  N   ASN D  61     104.711 320.359 100.896  1.00  0.00           N  
ATOM   2118  CA  ASN D  61     104.509 320.892 102.250  1.00  0.00           C  
ATOM   2119  C   ASN D  61     104.950 319.860 103.299  1.00  0.00           C  
ATOM   2120  O   ASN D  61     104.907 318.658 103.039  1.00  0.00           O  
ATOM   2121  CB  ASN D  61     103.049 321.365 102.471  1.00  0.00           C  
ATOM   2122  CG  ASN D  61     101.923 320.327 102.327  1.00  0.00           C  
ATOM   2123  OD1 ASN D  61     102.125 319.201 101.883  1.00  0.00           O  
ATOM   2124  ND2 ASN D  61     100.707 320.730 102.697  1.00  0.00           N  
ATOM   2125  N   GLN D  62     105.348 320.363 104.480  1.00  0.00           N  
ATOM   2126  CA  GLN D  62     105.880 319.568 105.590  1.00  0.00           C  
ATOM   2127  C   GLN D  62     104.859 318.649 106.290  1.00  0.00           C  
ATOM   2128  O   GLN D  62     105.275 317.708 106.967  1.00  0.00           O  
ATOM   2129  CB  GLN D  62     106.610 320.497 106.585  1.00  0.00           C  
ATOM   2130  CG  GLN D  62     107.825 321.250 105.993  1.00  0.00           C  
ATOM   2131  CD  GLN D  62     108.875 320.328 105.361  1.00  0.00           C  
ATOM   2132  OE1 GLN D  62     109.325 319.372 105.987  1.00  0.00           O  
ATOM   2133  NE2 GLN D  62     109.272 320.612 104.117  1.00  0.00           N  
ATOM   2134  N   LYS D  63     103.556 318.898 106.073  1.00  0.00           N  
ATOM   2135  CA  LYS D  63     102.445 318.036 106.488  1.00  0.00           C  
ATOM   2136  C   LYS D  63     102.423 316.683 105.741  1.00  0.00           C  
ATOM   2137  O   LYS D  63     101.978 315.688 106.318  1.00  0.00           O  
ATOM   2138  CB  LYS D  63     101.135 318.838 106.307  1.00  0.00           C  
ATOM   2139  CG  LYS D  63      99.813 318.113 106.634  1.00  0.00           C  
ATOM   2140  CD  LYS D  63      99.711 317.599 108.081  1.00  0.00           C  
ATOM   2141  CE  LYS D  63      98.361 316.937 108.400  1.00  0.00           C  
ATOM   2142  NZ  LYS D  63      97.254 317.907 108.452  1.00  0.00           N  
ATOM   2143  N   PHE D  64     102.919 316.668 104.491  1.00  0.00           N  
ATOM   2144  CA  PHE D  64     102.941 315.490 103.622  1.00  0.00           C  
ATOM   2145  C   PHE D  64     104.371 314.962 103.379  1.00  0.00           C  
ATOM   2146  O   PHE D  64     104.511 313.867 102.834  1.00  0.00           O  
ATOM   2147  CB  PHE D  64     102.213 315.859 102.309  1.00  0.00           C  
ATOM   2148  CG  PHE D  64     101.721 314.672 101.501  1.00  0.00           C  
ATOM   2149  CD1 PHE D  64     100.828 313.751 102.086  1.00  0.00           C  
ATOM   2150  CD2 PHE D  64     102.119 314.489 100.161  1.00  0.00           C  
ATOM   2151  CE1 PHE D  64     100.375 312.665 101.354  1.00  0.00           C  
ATOM   2152  CE2 PHE D  64     101.644 313.399  99.444  1.00  0.00           C  
ATOM   2153  CZ  PHE D  64     100.785 312.488 100.041  1.00  0.00           C  
ATOM   2154  N   GLU D  65     105.400 315.714 103.812  1.00  0.00           N  
ATOM   2155  CA  GLU D  65     106.818 315.375 103.659  1.00  0.00           C  
ATOM   2156  C   GLU D  65     107.255 314.205 104.563  1.00  0.00           C  
ATOM   2157  O   GLU D  65     106.608 313.919 105.573  1.00  0.00           O  
ATOM   2158  CB  GLU D  65     107.656 316.655 103.898  1.00  0.00           C  
ATOM   2159  CG  GLU D  65     109.156 316.585 103.547  1.00  0.00           C  
ATOM   2160  CD  GLU D  65     109.399 316.210 102.084  1.00  0.00           C  
ATOM   2161  OE1 GLU D  65     109.284 317.120 101.235  1.00  0.00           O  
ATOM   2162  OE2 GLU D  65     109.666 315.012 101.846  1.00  0.00           O  
ATOM   2163  N   GLY D  66     108.352 313.542 104.158  1.00  0.00           N  
ATOM   2164  CA  GLY D  66     108.908 312.359 104.814  1.00  0.00           C  
ATOM   2165  C   GLY D  66     108.201 311.067 104.366  1.00  0.00           C  
ATOM   2166  O   GLY D  66     108.499 310.000 104.902  1.00  0.00           O  
ATOM   2167  N   ARG D  67     107.266 311.167 103.407  1.00  0.00           N  
ATOM   2168  CA  ARG D  67     106.471 310.072 102.853  1.00  0.00           C  
ATOM   2169  C   ARG D  67     106.308 310.233 101.333  1.00  0.00           C  
ATOM   2170  O   ARG D  67     106.266 309.227 100.624  1.00  0.00           O  
ATOM   2171  CB  ARG D  67     105.082 310.041 103.528  1.00  0.00           C  
ATOM   2172  CG  ARG D  67     105.101 309.834 105.049  1.00  0.00           C  
ATOM   2173  CD  ARG D  67     103.722 309.488 105.635  1.00  0.00           C  
ATOM   2174  NE  ARG D  67     102.642 310.454 105.360  1.00  0.00           N  
ATOM   2175  CZ  ARG D  67     102.645 311.792 105.501  1.00  0.00           C  
ATOM   2176  NH1 ARG D  67     103.743 312.486 105.824  1.00  0.00           N  
ATOM   2177  NH2 ARG D  67     101.498 312.457 105.328  1.00  0.00           N  
ATOM   2178  N   VAL D  68     106.178 311.489 100.874  1.00  0.00           N  
ATOM   2179  CA  VAL D  68     105.864 311.878  99.501  1.00  0.00           C  
ATOM   2180  C   VAL D  68     106.963 311.550  98.469  1.00  0.00           C  
ATOM   2181  O   VAL D  68     108.152 311.584  98.781  1.00  0.00           O  
ATOM   2182  CB  VAL D  68     105.566 313.407  99.452  1.00  0.00           C  
ATOM   2183  CG1 VAL D  68     106.779 314.302  99.782  1.00  0.00           C  
ATOM   2184  CG2 VAL D  68     104.944 313.858  98.120  1.00  0.00           C  
ATOM   2185  N   THR D  69     106.504 311.289  97.238  1.00  0.00           N  
ATOM   2186  CA  THR D  69     107.278 311.266  96.001  1.00  0.00           C  
ATOM   2187  C   THR D  69     106.265 311.523  94.874  1.00  0.00           C  
ATOM   2188  O   THR D  69     105.270 310.807  94.784  1.00  0.00           O  
ATOM   2189  CB  THR D  69     107.975 309.895  95.774  1.00  0.00           C  
ATOM   2190  OG1 THR D  69     109.107 309.815  96.614  1.00  0.00           O  
ATOM   2191  CG2 THR D  69     108.458 309.594  94.340  1.00  0.00           C  
ATOM   2192  N   MET D  70     106.530 312.546  94.048  1.00  0.00           N  
ATOM   2193  CA  MET D  70     105.694 312.911  92.904  1.00  0.00           C  
ATOM   2194  C   MET D  70     106.559 313.025  91.644  1.00  0.00           C  
ATOM   2195  O   MET D  70     107.695 313.498  91.715  1.00  0.00           O  
ATOM   2196  CB  MET D  70     104.978 314.248  93.172  1.00  0.00           C  
ATOM   2197  CG  MET D  70     103.923 314.213  94.281  1.00  0.00           C  
ATOM   2198  SD  MET D  70     103.234 315.852  94.626  1.00  0.00           S  
ATOM   2199  CE  MET D  70     102.150 315.438  96.008  1.00  0.00           C  
ATOM   2200  N   THR D  71     105.976 312.606  90.512  1.00  0.00           N  
ATOM   2201  CA  THR D  71     106.576 312.664  89.180  1.00  0.00           C  
ATOM   2202  C   THR D  71     105.498 313.037  88.141  1.00  0.00           C  
ATOM   2203  O   THR D  71     104.309 313.056  88.457  1.00  0.00           O  
ATOM   2204  CB  THR D  71     107.231 311.309  88.775  1.00  0.00           C  
ATOM   2205  OG1 THR D  71     106.296 310.274  88.536  1.00  0.00           O  
ATOM   2206  CG2 THR D  71     108.297 310.798  89.757  1.00  0.00           C  
ATOM   2207  N   THR D  72     105.945 313.345  86.917  1.00  0.00           N  
ATOM   2208  CA  THR D  72     105.105 313.728  85.781  1.00  0.00           C  
ATOM   2209  C   THR D  72     105.742 313.214  84.474  1.00  0.00           C  
ATOM   2210  O   THR D  72     106.945 312.943  84.435  1.00  0.00           O  
ATOM   2211  CB  THR D  72     104.980 315.274  85.671  1.00  0.00           C  
ATOM   2212  OG1 THR D  72     106.253 315.887  85.622  1.00  0.00           O  
ATOM   2213  CG2 THR D  72     104.147 315.928  86.782  1.00  0.00           C  
ATOM   2214  N   ASP D  73     104.904 313.102  83.432  1.00  0.00           N  
ATOM   2215  CA  ASP D  73     105.305 312.706  82.086  1.00  0.00           C  
ATOM   2216  C   ASP D  73     104.390 313.414  81.071  1.00  0.00           C  
ATOM   2217  O   ASP D  73     103.167 313.308  81.170  1.00  0.00           O  
ATOM   2218  CB  ASP D  73     105.289 311.166  81.906  1.00  0.00           C  
ATOM   2219  CG  ASP D  73     105.769 310.673  80.534  1.00  0.00           C  
ATOM   2220  OD1 ASP D  73     106.560 311.394  79.885  1.00  0.00           O  
ATOM   2221  OD2 ASP D  73     105.359 309.552  80.163  1.00  0.00           O  
ATOM   2222  N   THR D  74     105.020 314.085  80.095  1.00  0.00           N  
ATOM   2223  CA  THR D  74     104.364 314.730  78.957  1.00  0.00           C  
ATOM   2224  C   THR D  74     103.956 313.730  77.852  1.00  0.00           C  
ATOM   2225  O   THR D  74     102.983 314.004  77.149  1.00  0.00           O  
ATOM   2226  CB  THR D  74     105.292 315.803  78.316  1.00  0.00           C  
ATOM   2227  OG1 THR D  74     106.419 315.238  77.667  1.00  0.00           O  
ATOM   2228  CG2 THR D  74     105.777 316.877  79.300  1.00  0.00           C  
ATOM   2229  N   SER D  75     104.679 312.600  77.728  1.00  0.00           N  
ATOM   2230  CA  SER D  75     104.441 311.570  76.715  1.00  0.00           C  
ATOM   2231  C   SER D  75     103.163 310.760  76.998  1.00  0.00           C  
ATOM   2232  O   SER D  75     102.369 310.557  76.081  1.00  0.00           O  
ATOM   2233  CB  SER D  75     105.695 310.678  76.590  1.00  0.00           C  
ATOM   2234  OG  SER D  75     105.568 309.727  75.551  1.00  0.00           O  
ATOM   2235  N   THR D  76     102.976 310.352  78.266  1.00  0.00           N  
ATOM   2236  CA  THR D  76     101.770 309.665  78.739  1.00  0.00           C  
ATOM   2237  C   THR D  76     100.623 310.649  79.080  1.00  0.00           C  
ATOM   2238  O   THR D  76      99.465 310.233  79.086  1.00  0.00           O  
ATOM   2239  CB  THR D  76     102.075 308.782  79.983  1.00  0.00           C  
ATOM   2240  OG1 THR D  76     103.152 307.913  79.691  1.00  0.00           O  
ATOM   2241  CG2 THR D  76     100.922 307.880  80.460  1.00  0.00           C  
ATOM   2242  N   SER D  77     100.962 311.935  79.309  1.00  0.00           N  
ATOM   2243  CA  SER D  77     100.056 313.048  79.626  1.00  0.00           C  
ATOM   2244  C   SER D  77      99.382 312.862  81.005  1.00  0.00           C  
ATOM   2245  O   SER D  77      98.161 312.973  81.123  1.00  0.00           O  
ATOM   2246  CB  SER D  77      99.082 313.299  78.443  1.00  0.00           C  
ATOM   2247  OG  SER D  77      98.265 314.436  78.629  1.00  0.00           O  
ATOM   2248  N   THR D  78     100.208 312.538  82.014  1.00  0.00           N  
ATOM   2249  CA  THR D  78      99.784 312.139  83.357  1.00  0.00           C  
ATOM   2250  C   THR D  78     100.765 312.664  84.422  1.00  0.00           C  
ATOM   2251  O   THR D  78     101.970 312.742  84.187  1.00  0.00           O  
ATOM   2252  CB  THR D  78      99.751 310.593  83.502  1.00  0.00           C  
ATOM   2253  OG1 THR D  78     100.978 310.024  83.085  1.00  0.00           O  
ATOM   2254  CG2 THR D  78      98.614 309.923  82.722  1.00  0.00           C  
ATOM   2255  N   ALA D  79     100.190 312.983  85.591  1.00  0.00           N  
ATOM   2256  CA  ALA D  79     100.892 313.318  86.825  1.00  0.00           C  
ATOM   2257  C   ALA D  79     100.683 312.185  87.840  1.00  0.00           C  
ATOM   2258  O   ALA D  79      99.669 311.492  87.791  1.00  0.00           O  
ATOM   2259  CB  ALA D  79     100.355 314.651  87.365  1.00  0.00           C  
ATOM   2260  N   TYR D  80     101.662 312.011  88.737  1.00  0.00           N  
ATOM   2261  CA  TYR D  80     101.731 310.896  89.677  1.00  0.00           C  
ATOM   2262  C   TYR D  80     102.036 311.395  91.090  1.00  0.00           C  
ATOM   2263  O   TYR D  80     102.758 312.377  91.264  1.00  0.00           O  
ATOM   2264  CB  TYR D  80     102.846 309.930  89.231  1.00  0.00           C  
ATOM   2265  CG  TYR D  80     102.627 309.275  87.880  1.00  0.00           C  
ATOM   2266  CD1 TYR D  80     101.828 308.118  87.791  1.00  0.00           C  
ATOM   2267  CE1 TYR D  80     101.615 307.497  86.547  1.00  0.00           C  
ATOM   2268  CZ  TYR D  80     102.203 308.032  85.384  1.00  0.00           C  
ATOM   2269  OH  TYR D  80     101.996 307.429  84.177  1.00  0.00           O  
ATOM   2270  CD2 TYR D  80     103.210 309.815  86.715  1.00  0.00           C  
ATOM   2271  CE2 TYR D  80     103.000 309.193  85.467  1.00  0.00           C  
ATOM   2272  N   MET D  81     101.516 310.641  92.066  1.00  0.00           N  
ATOM   2273  CA  MET D  81     101.856 310.736  93.477  1.00  0.00           C  
ATOM   2274  C   MET D  81     101.881 309.309  94.028  1.00  0.00           C  
ATOM   2275  O   MET D  81     100.898 308.586  93.872  1.00  0.00           O  
ATOM   2276  CB  MET D  81     100.831 311.626  94.210  1.00  0.00           C  
ATOM   2277  CG  MET D  81     101.004 311.697  95.743  1.00  0.00           C  
ATOM   2278  SD  MET D  81      99.469 311.496  96.678  1.00  0.00           S  
ATOM   2279  CE  MET D  81      99.185 309.719  96.438  1.00  0.00           C  
ATOM   2280  N   GLU D  82     102.986 308.958  94.695  1.00  0.00           N  
ATOM   2281  CA  GLU D  82     103.176 307.693  95.390  1.00  0.00           C  
ATOM   2282  C   GLU D  82     103.702 307.970  96.805  1.00  0.00           C  
ATOM   2283  O   GLU D  82     104.459 308.917  97.022  1.00  0.00           O  
ATOM   2284  CB  GLU D  82     104.065 306.760  94.548  1.00  0.00           C  
ATOM   2285  CG  GLU D  82     105.457 307.312  94.192  1.00  0.00           C  
ATOM   2286  CD  GLU D  82     106.262 306.327  93.348  1.00  0.00           C  
ATOM   2287  OE1 GLU D  82     105.750 305.932  92.276  1.00  0.00           O  
ATOM   2288  OE2 GLU D  82     107.376 305.983  93.798  1.00  0.00           O  
ATOM   2289  N   LEU D  83     103.221 307.151  97.747  1.00  0.00           N  
ATOM   2290  CA  LEU D  83     103.218 307.434  99.176  1.00  0.00           C  
ATOM   2291  C   LEU D  83     103.520 306.146  99.958  1.00  0.00           C  
ATOM   2292  O   LEU D  83     103.208 305.054  99.480  1.00  0.00           O  
ATOM   2293  CB  LEU D  83     101.822 308.018  99.498  1.00  0.00           C  
ATOM   2294  CG  LEU D  83     101.653 308.640 100.893  1.00  0.00           C  
ATOM   2295  CD1 LEU D  83     102.562 309.869 101.043  1.00  0.00           C  
ATOM   2296  CD2 LEU D  83     100.178 308.993 101.148  1.00  0.00           C  
ATOM   2297  N   ARG D  84     104.132 306.301 101.142  1.00  0.00           N  
ATOM   2298  CA  ARG D  84     104.669 305.199 101.945  1.00  0.00           C  
ATOM   2299  C   ARG D  84     104.796 305.610 103.420  1.00  0.00           C  
ATOM   2300  O   ARG D  84     104.965 306.792 103.712  1.00  0.00           O  
ATOM   2301  CB  ARG D  84     106.023 304.735 101.355  1.00  0.00           C  
ATOM   2302  CG  ARG D  84     107.079 305.853 101.201  1.00  0.00           C  
ATOM   2303  CD  ARG D  84     108.323 305.433 100.405  1.00  0.00           C  
ATOM   2304  NE  ARG D  84     108.028 305.161  98.989  1.00  0.00           N  
ATOM   2305  CZ  ARG D  84     107.725 306.057  98.034  1.00  0.00           C  
ATOM   2306  NH1 ARG D  84     107.520 305.622  96.784  1.00  0.00           N  
ATOM   2307  NH2 ARG D  84     107.625 307.369  98.297  1.00  0.00           N  
ATOM   2308  N   SER D  85     104.718 304.607 104.313  1.00  0.00           N  
ATOM   2309  CA  SER D  85     104.756 304.725 105.776  1.00  0.00           C  
ATOM   2310  C   SER D  85     103.553 305.533 106.315  1.00  0.00           C  
ATOM   2311  O   SER D  85     103.742 306.522 107.025  1.00  0.00           O  
ATOM   2312  CB  SER D  85     106.141 305.239 106.245  1.00  0.00           C  
ATOM   2313  OG  SER D  85     106.270 305.176 107.652  1.00  0.00           O  
ATOM   2314  N   LEU D  86     102.345 305.120 105.894  1.00  0.00           N  
ATOM   2315  CA  LEU D  86     101.101 305.896 105.959  1.00  0.00           C  
ATOM   2316  C   LEU D  86     100.656 306.315 107.373  1.00  0.00           C  
ATOM   2317  O   LEU D  86     100.853 305.567 108.331  1.00  0.00           O  
ATOM   2318  CB  LEU D  86      99.964 305.119 105.258  1.00  0.00           C  
ATOM   2319  CG  LEU D  86     100.268 304.614 103.833  1.00  0.00           C  
ATOM   2320  CD1 LEU D  86      99.028 303.948 103.202  1.00  0.00           C  
ATOM   2321  CD2 LEU D  86     100.846 305.706 102.925  1.00  0.00           C  
ATOM   2322  N   ARG D  87     100.033 307.502 107.439  1.00  0.00           N  
ATOM   2323  CA  ARG D  87      99.495 308.136 108.646  1.00  0.00           C  
ATOM   2324  C   ARG D  87      97.959 308.185 108.613  1.00  0.00           C  
ATOM   2325  O   ARG D  87      97.353 308.003 107.558  1.00  0.00           O  
ATOM   2326  CB  ARG D  87     100.012 309.590 108.702  1.00  0.00           C  
ATOM   2327  CG  ARG D  87     101.530 309.737 108.861  1.00  0.00           C  
ATOM   2328  CD  ARG D  87     101.913 311.221 108.905  1.00  0.00           C  
ATOM   2329  NE  ARG D  87     103.364 311.438 108.898  1.00  0.00           N  
ATOM   2330  CZ  ARG D  87     103.943 312.651 108.853  1.00  0.00           C  
ATOM   2331  NH1 ARG D  87     105.280 312.741 108.838  1.00  0.00           N  
ATOM   2332  NH2 ARG D  87     103.206 313.773 108.816  1.00  0.00           N  
ATOM   2333  N   SER D  88      97.366 308.549 109.765  1.00  0.00           N  
ATOM   2334  CA  SER D  88      95.959 308.946 109.890  1.00  0.00           C  
ATOM   2335  C   SER D  88      95.618 310.232 109.095  1.00  0.00           C  
ATOM   2336  O   SER D  88      94.464 310.393 108.701  1.00  0.00           O  
ATOM   2337  CB  SER D  88      95.614 309.080 111.387  1.00  0.00           C  
ATOM   2338  OG  SER D  88      94.237 309.324 111.597  1.00  0.00           O  
ATOM   2339  N   ASP D  89      96.630 311.082 108.823  1.00  0.00           N  
ATOM   2340  CA  ASP D  89      96.581 312.228 107.898  1.00  0.00           C  
ATOM   2341  C   ASP D  89      96.181 311.818 106.466  1.00  0.00           C  
ATOM   2342  O   ASP D  89      95.494 312.575 105.781  1.00  0.00           O  
ATOM   2343  CB  ASP D  89      97.926 313.003 107.788  1.00  0.00           C  
ATOM   2344  CG  ASP D  89      98.667 313.343 109.086  1.00  0.00           C  
ATOM   2345  OD1 ASP D  89      99.847 313.740 108.957  1.00  0.00           O  
ATOM   2346  OD2 ASP D  89      98.046 313.271 110.168  1.00  0.00           O  
ATOM   2347  N   ASP D  90      96.651 310.629 106.060  1.00  0.00           N  
ATOM   2348  CA  ASP D  90      96.522 310.044 104.725  1.00  0.00           C  
ATOM   2349  C   ASP D  90      95.173 309.329 104.491  1.00  0.00           C  
ATOM   2350  O   ASP D  90      94.947 308.858 103.377  1.00  0.00           O  
ATOM   2351  CB  ASP D  90      97.743 309.148 104.375  1.00  0.00           C  
ATOM   2352  CG  ASP D  90      99.113 309.800 104.632  1.00  0.00           C  
ATOM   2353  OD1 ASP D  90      99.214 311.042 104.525  1.00  0.00           O  
ATOM   2354  OD2 ASP D  90     100.074 309.036 104.869  1.00  0.00           O  
ATOM   2355  N   THR D  91      94.283 309.313 105.504  1.00  0.00           N  
ATOM   2356  CA  THR D  91      92.869 308.961 105.368  1.00  0.00           C  
ATOM   2357  C   THR D  91      92.106 310.181 104.813  1.00  0.00           C  
ATOM   2358  O   THR D  91      91.857 311.134 105.554  1.00  0.00           O  
ATOM   2359  CB  THR D  91      92.243 308.574 106.738  1.00  0.00           C  
ATOM   2360  OG1 THR D  91      92.897 307.430 107.239  1.00  0.00           O  
ATOM   2361  CG2 THR D  91      90.731 308.275 106.720  1.00  0.00           C  
ATOM   2362  N   ALA D  92      91.792 310.143 103.509  1.00  0.00           N  
ATOM   2363  CA  ALA D  92      91.200 311.252 102.761  1.00  0.00           C  
ATOM   2364  C   ALA D  92      90.806 310.800 101.349  1.00  0.00           C  
ATOM   2365  O   ALA D  92      91.261 309.757 100.882  1.00  0.00           O  
ATOM   2366  CB  ALA D  92      92.205 312.421 102.678  1.00  0.00           C  
ATOM   2367  N   VAL D  93      89.995 311.631 100.675  1.00  0.00           N  
ATOM   2368  CA  VAL D  93      89.699 311.503  99.249  1.00  0.00           C  
ATOM   2369  C   VAL D  93      90.754 312.311  98.472  1.00  0.00           C  
ATOM   2370  O   VAL D  93      90.946 313.485  98.776  1.00  0.00           O  
ATOM   2371  CB  VAL D  93      88.286 312.054  98.908  1.00  0.00           C  
ATOM   2372  CG1 VAL D  93      87.930 311.932  97.414  1.00  0.00           C  
ATOM   2373  CG2 VAL D  93      87.192 311.367  99.746  1.00  0.00           C  
ATOM   2374  N   TYR D  94      91.444 311.661  97.523  1.00  0.00           N  
ATOM   2375  CA  TYR D  94      92.590 312.217  96.796  1.00  0.00           C  
ATOM   2376  C   TYR D  94      92.140 312.888  95.493  1.00  0.00           C  
ATOM   2377  O   TYR D  94      91.272 312.360  94.801  1.00  0.00           O  
ATOM   2378  CB  TYR D  94      93.631 311.101  96.549  1.00  0.00           C  
ATOM   2379  CG  TYR D  94      94.481 310.765  97.768  1.00  0.00           C  
ATOM   2380  CD1 TYR D  94      93.881 310.276  98.946  1.00  0.00           C  
ATOM   2381  CE1 TYR D  94      94.648 310.052 100.104  1.00  0.00           C  
ATOM   2382  CZ  TYR D  94      96.038 310.259 100.075  1.00  0.00           C  
ATOM   2383  OH  TYR D  94      96.785 310.035 101.192  1.00  0.00           O  
ATOM   2384  CD2 TYR D  94      95.877 310.966  97.743  1.00  0.00           C  
ATOM   2385  CE2 TYR D  94      96.652 310.698  98.890  1.00  0.00           C  
ATOM   2386  N   TYR D  95      92.751 314.050  95.211  1.00  0.00           N  
ATOM   2387  CA  TYR D  95      92.410 314.974  94.131  1.00  0.00           C  
ATOM   2388  C   TYR D  95      93.669 315.472  93.401  1.00  0.00           C  
ATOM   2389  O   TYR D  95      94.779 315.384  93.926  1.00  0.00           O  
ATOM   2390  CB  TYR D  95      91.654 316.179  94.741  1.00  0.00           C  
ATOM   2391  CG  TYR D  95      90.194 315.931  95.066  1.00  0.00           C  
ATOM   2392  CD1 TYR D  95      89.804 315.534  96.360  1.00  0.00           C  
ATOM   2393  CE1 TYR D  95      88.447 315.299  96.645  1.00  0.00           C  
ATOM   2394  CZ  TYR D  95      87.471 315.471  95.646  1.00  0.00           C  
ATOM   2395  OH  TYR D  95      86.157 315.239  95.933  1.00  0.00           O  
ATOM   2396  CD2 TYR D  95      89.214 316.111  94.069  1.00  0.00           C  
ATOM   2397  CE2 TYR D  95      87.855 315.881  94.357  1.00  0.00           C  
ATOM   2398  N   CYS D  96      93.441 316.059  92.218  1.00  0.00           N  
ATOM   2399  CA  CYS D  96      94.411 316.861  91.474  1.00  0.00           C  
ATOM   2400  C   CYS D  96      93.713 318.097  90.886  1.00  0.00           C  
ATOM   2401  O   CYS D  96      92.490 318.095  90.734  1.00  0.00           O  
ATOM   2402  SG  CYS D  96      94.114 315.174  89.152  1.00  0.00           S  
ATOM   2403  CB  CYS D  96      95.129 315.998  90.414  1.00  0.00           C  
ATOM   2404  N   ALA D  97      94.507 319.140  90.591  1.00  0.00           N  
ATOM   2405  CA  ALA D  97      94.025 320.459  90.166  1.00  0.00           C  
ATOM   2406  C   ALA D  97      95.011 321.147  89.207  1.00  0.00           C  
ATOM   2407  O   ALA D  97      96.064 320.593  88.886  1.00  0.00           O  
ATOM   2408  CB  ALA D  97      93.746 321.322  91.410  1.00  0.00           C  
ATOM   2409  N   ARG D  98      94.631 322.356  88.762  1.00  0.00           N  
ATOM   2410  CA  ARG D  98      95.339 323.152  87.756  1.00  0.00           C  
ATOM   2411  C   ARG D  98      95.186 324.661  88.072  1.00  0.00           C  
ATOM   2412  O   ARG D  98      94.539 325.007  89.063  1.00  0.00           O  
ATOM   2413  CB  ARG D  98      94.777 322.745  86.369  1.00  0.00           C  
ATOM   2414  CG  ARG D  98      95.719 322.995  85.182  1.00  0.00           C  
ATOM   2415  CD  ARG D  98      95.061 322.707  83.829  1.00  0.00           C  
ATOM   2416  NE  ARG D  98      94.090 323.750  83.466  1.00  0.00           N  
ATOM   2417  CZ  ARG D  98      93.579 323.942  82.240  1.00  0.00           C  
ATOM   2418  NH1 ARG D  98      93.960 323.203  81.191  1.00  0.00           N  
ATOM   2419  NH2 ARG D  98      92.665 324.896  82.059  1.00  0.00           N  
ATOM   2420  N   ALA D  99      95.787 325.533  87.242  1.00  0.00           N  
ATOM   2421  CA  ALA D  99      95.661 326.994  87.318  1.00  0.00           C  
ATOM   2422  C   ALA D  99      95.533 327.584  85.905  1.00  0.00           C  
ATOM   2423  O   ALA D  99      96.423 327.371  85.081  1.00  0.00           O  
ATOM   2424  CB  ALA D  99      96.871 327.583  88.061  1.00  0.00           C  
ATOM   2425  N   ASN D 100      94.434 328.320  85.659  1.00  0.00           N  
ATOM   2426  CA  ASN D 100      94.070 328.940  84.377  1.00  0.00           C  
ATOM   2427  C   ASN D 100      92.893 329.923  84.593  1.00  0.00           C  
ATOM   2428  O   ASN D 100      92.559 330.243  85.733  1.00  0.00           O  
ATOM   2429  CB  ASN D 100      93.716 327.845  83.327  1.00  0.00           C  
ATOM   2430  CG  ASN D 100      93.812 328.295  81.861  1.00  0.00           C  
ATOM   2431  OD1 ASN D 100      94.791 328.914  81.452  1.00  0.00           O  
ATOM   2432  ND2 ASN D 100      92.785 327.992  81.064  1.00  0.00           N  
ATOM   2433  N   TRP D 101      92.271 330.372  83.487  1.00  0.00           N  
ATOM   2434  CA  TRP D 101      90.990 331.085  83.435  1.00  0.00           C  
ATOM   2435  C   TRP D 101      89.795 330.207  83.873  1.00  0.00           C  
ATOM   2436  O   TRP D 101      88.838 330.742  84.422  1.00  0.00           O  
ATOM   2437  CB  TRP D 101      90.801 331.633  81.999  1.00  0.00           C  
ATOM   2438  CG  TRP D 101      89.539 332.387  81.676  1.00  0.00           C  
ATOM   2439  CD1 TRP D 101      88.904 333.253  82.498  1.00  0.00           C  
ATOM   2440  CD2 TRP D 101      88.789 332.422  80.422  1.00  0.00           C  
ATOM   2441  NE1 TRP D 101      87.798 333.780  81.869  1.00  0.00           N  
ATOM   2442  CE2 TRP D 101      87.677 333.307  80.581  1.00  0.00           C  
ATOM   2443  CE3 TRP D 101      88.923 331.784  79.165  1.00  0.00           C  
ATOM   2444  CZ2 TRP D 101      86.745 333.537  79.555  1.00  0.00           C  
ATOM   2445  CZ3 TRP D 101      87.993 332.008  78.129  1.00  0.00           C  
ATOM   2446  CH2 TRP D 101      86.905 332.882  78.322  1.00  0.00           C  
ATOM   2447  N   LEU D 102      89.885 328.885  83.658  1.00  0.00           N  
ATOM   2448  CA  LEU D 102      88.933 327.883  84.138  1.00  0.00           C  
ATOM   2449  C   LEU D 102      89.678 326.552  84.268  1.00  0.00           C  
ATOM   2450  O   LEU D 102      90.461 326.216  83.380  1.00  0.00           O  
ATOM   2451  CB  LEU D 102      87.711 327.785  83.194  1.00  0.00           C  
ATOM   2452  CG  LEU D 102      86.665 326.696  83.554  1.00  0.00           C  
ATOM   2453  CD1 LEU D 102      86.000 326.941  84.926  1.00  0.00           C  
ATOM   2454  CD2 LEU D 102      85.630 326.504  82.428  1.00  0.00           C  
ATOM   2455  N   ASP D 103      89.403 325.822  85.359  1.00  0.00           N  
ATOM   2456  CA  ASP D 103      90.045 324.551  85.699  1.00  0.00           C  
ATOM   2457  C   ASP D 103      89.007 323.506  86.108  1.00  0.00           C  
ATOM   2458  O   ASP D 103      88.045 323.830  86.804  1.00  0.00           O  
ATOM   2459  CB  ASP D 103      91.088 324.690  86.828  1.00  0.00           C  
ATOM   2460  CG  ASP D 103      92.156 325.739  86.539  1.00  0.00           C  
ATOM   2461  OD1 ASP D 103      92.320 326.634  87.396  1.00  0.00           O  
ATOM   2462  OD2 ASP D 103      92.829 325.583  85.495  1.00  0.00           O  
ATOM   2463  N   TYR D 104      89.288 322.260  85.704  1.00  0.00           N  
ATOM   2464  CA  TYR D 104      88.598 321.051  86.139  1.00  0.00           C  
ATOM   2465  C   TYR D 104      89.510 320.314  87.139  1.00  0.00           C  
ATOM   2466  O   TYR D 104      90.733 320.440  87.064  1.00  0.00           O  
ATOM   2467  CB  TYR D 104      88.279 320.195  84.894  1.00  0.00           C  
ATOM   2468  CG  TYR D 104      87.153 319.192  85.058  1.00  0.00           C  
ATOM   2469  CD1 TYR D 104      87.407 317.920  85.606  1.00  0.00           C  
ATOM   2470  CE1 TYR D 104      86.358 316.996  85.776  1.00  0.00           C  
ATOM   2471  CZ  TYR D 104      85.052 317.333  85.378  1.00  0.00           C  
ATOM   2472  OH  TYR D 104      84.038 316.436  85.534  1.00  0.00           O  
ATOM   2473  CD2 TYR D 104      85.844 319.521  84.647  1.00  0.00           C  
ATOM   2474  CE2 TYR D 104      84.795 318.596  84.808  1.00  0.00           C  
ATOM   2475  N   TRP D 105      88.892 319.565  88.063  1.00  0.00           N  
ATOM   2476  CA  TRP D 105      89.575 318.755  89.072  1.00  0.00           C  
ATOM   2477  C   TRP D 105      89.234 317.275  88.897  1.00  0.00           C  
ATOM   2478  O   TRP D 105      88.151 316.949  88.409  1.00  0.00           O  
ATOM   2479  CB  TRP D 105      89.119 319.175  90.478  1.00  0.00           C  
ATOM   2480  CG  TRP D 105      89.701 320.428  91.053  1.00  0.00           C  
ATOM   2481  CD1 TRP D 105      89.722 321.658  90.491  1.00  0.00           C  
ATOM   2482  NE1 TRP D 105      90.303 322.550  91.366  1.00  0.00           N  
ATOM   2483  CE2 TRP D 105      90.667 321.947  92.549  1.00  0.00           C  
ATOM   2484  CD2 TRP D 105      90.300 320.582  92.373  1.00  0.00           C  
ATOM   2485  CE3 TRP D 105      90.560 319.699  93.447  1.00  0.00           C  
ATOM   2486  CZ3 TRP D 105      91.160 320.154  94.635  1.00  0.00           C  
ATOM   2487  CZ2 TRP D 105      91.262 322.417  93.731  1.00  0.00           C  
ATOM   2488  CH2 TRP D 105      91.511 321.508  94.774  1.00  0.00           C  
ATOM   2489  N   GLY D 106      90.147 316.416  89.387  1.00  0.00           N  
ATOM   2490  CA  GLY D 106      89.976 314.966  89.498  1.00  0.00           C  
ATOM   2491  C   GLY D 106      88.689 314.604  90.259  1.00  0.00           C  
ATOM   2492  O   GLY D 106      88.287 315.309  91.182  1.00  0.00           O  
ATOM   2493  N   GLN D 107      88.043 313.502  89.855  1.00  0.00           N  
ATOM   2494  CA  GLN D 107      86.722 313.073  90.329  1.00  0.00           C  
ATOM   2495  C   GLN D 107      86.652 312.545  91.782  1.00  0.00           C  
ATOM   2496  O   GLN D 107      85.552 312.239  92.242  1.00  0.00           O  
ATOM   2497  CB  GLN D 107      86.152 312.063  89.310  1.00  0.00           C  
ATOM   2498  CG  GLN D 107      85.817 312.719  87.954  1.00  0.00           C  
ATOM   2499  CD  GLN D 107      85.319 311.709  86.917  1.00  0.00           C  
ATOM   2500  OE1 GLN D 107      85.932 310.663  86.716  1.00  0.00           O  
ATOM   2501  NE2 GLN D 107      84.223 312.031  86.227  1.00  0.00           N  
ATOM   2502  N   GLY D 108      87.798 312.460  92.476  1.00  0.00           N  
ATOM   2503  CA  GLY D 108      87.940 311.948  93.837  1.00  0.00           C  
ATOM   2504  C   GLY D 108      88.130 310.423  93.822  1.00  0.00           C  
ATOM   2505  O   GLY D 108      87.415 309.711  93.116  1.00  0.00           O  
ATOM   2506  N   THR D 109      89.066 309.926  94.646  1.00  0.00           N  
ATOM   2507  CA  THR D 109      89.262 308.501  94.933  1.00  0.00           C  
ATOM   2508  C   THR D 109      89.560 308.343  96.439  1.00  0.00           C  
ATOM   2509  O   THR D 109      90.516 308.930  96.950  1.00  0.00           O  
ATOM   2510  CB  THR D 109      90.413 307.859  94.104  1.00  0.00           C  
ATOM   2511  OG1 THR D 109      91.671 308.477  94.317  1.00  0.00           O  
ATOM   2512  CG2 THR D 109      90.150 307.806  92.594  1.00  0.00           C  
ATOM   2513  N   THR D 110      88.695 307.581  97.127  1.00  0.00           N  
ATOM   2514  CA  THR D 110      88.699 307.410  98.582  1.00  0.00           C  
ATOM   2515  C   THR D 110      89.775 306.412  99.048  1.00  0.00           C  
ATOM   2516  O   THR D 110      89.658 305.216  98.773  1.00  0.00           O  
ATOM   2517  CB  THR D 110      87.316 306.911  99.090  1.00  0.00           C  
ATOM   2518  OG1 THR D 110      86.318 307.834  98.701  1.00  0.00           O  
ATOM   2519  CG2 THR D 110      87.206 306.710 100.614  1.00  0.00           C  
ATOM   2520  N   VAL D 111      90.772 306.931  99.781  1.00  0.00           N  
ATOM   2521  CA  VAL D 111      91.774 306.151 100.508  1.00  0.00           C  
ATOM   2522  C   VAL D 111      91.435 306.238 102.006  1.00  0.00           C  
ATOM   2523  O   VAL D 111      91.080 307.314 102.492  1.00  0.00           O  
ATOM   2524  CB  VAL D 111      93.202 306.744 100.315  1.00  0.00           C  
ATOM   2525  CG1 VAL D 111      94.305 306.077 101.169  1.00  0.00           C  
ATOM   2526  CG2 VAL D 111      93.637 306.727  98.841  1.00  0.00           C  
ATOM   2527  N   THR D 112      91.594 305.116 102.720  1.00  0.00           N  
ATOM   2528  CA  THR D 112      91.501 305.069 104.178  1.00  0.00           C  
ATOM   2529  C   THR D 112      92.719 304.314 104.725  1.00  0.00           C  
ATOM   2530  O   THR D 112      93.160 303.340 104.115  1.00  0.00           O  
ATOM   2531  CB  THR D 112      90.201 304.377 104.667  1.00  0.00           C  
ATOM   2532  OG1 THR D 112      90.177 302.990 104.379  1.00  0.00           O  
ATOM   2533  CG2 THR D 112      88.926 305.040 104.118  1.00  0.00           C  
ATOM   2534  N   VAL D 113      93.238 304.804 105.857  1.00  0.00           N  
ATOM   2535  CA  VAL D 113      94.442 304.302 106.507  1.00  0.00           C  
ATOM   2536  C   VAL D 113      94.106 304.085 107.993  1.00  0.00           C  
ATOM   2537  O   VAL D 113      94.285 304.985 108.816  1.00  0.00           O  
ATOM   2538  CB  VAL D 113      95.628 305.300 106.353  1.00  0.00           C  
ATOM   2539  CG1 VAL D 113      96.922 304.797 107.015  1.00  0.00           C  
ATOM   2540  CG2 VAL D 113      95.909 305.626 104.875  1.00  0.00           C  
ATOM   2541  N   SER D 114      93.586 302.887 108.297  1.00  0.00           N  
ATOM   2542  CA  SER D 114      93.228 302.463 109.647  1.00  0.00           C  
ATOM   2543  C   SER D 114      93.406 300.943 109.762  1.00  0.00           C  
ATOM   2544  O   SER D 114      93.137 300.219 108.801  1.00  0.00           O  
ATOM   2545  CB  SER D 114      91.796 302.930 109.990  1.00  0.00           C  
ATOM   2546  OG  SER D 114      91.420 302.569 111.305  1.00  0.00           O  
ATOM   2547  N   SER D 115      93.856 300.500 110.948  1.00  0.00           N  
ATOM   2548  CA  SER D 115      94.155 299.107 111.292  1.00  0.00           C  
ATOM   2549  C   SER D 115      92.942 298.152 111.288  1.00  0.00           C  
ATOM   2550  O   SER D 115      93.154 296.939 111.337  1.00  0.00           O  
ATOM   2551  CB  SER D 115      94.872 299.081 112.657  1.00  0.00           C  
ATOM   2552  OG  SER D 115      96.202 299.538 112.517  1.00  0.00           O  
ATOM   2553  N   ALA D 116      91.715 298.699 111.197  1.00  0.00           N  
ATOM   2554  CA  ALA D 116      90.449 297.982 111.026  1.00  0.00           C  
ATOM   2555  C   ALA D 116      90.468 297.042 109.809  1.00  0.00           C  
ATOM   2556  O   ALA D 116      90.921 297.443 108.735  1.00  0.00           O  
ATOM   2557  CB  ALA D 116      89.330 299.022 110.872  1.00  0.00           C  
ATOM   2558  N   SER D 117      89.999 295.800 110.011  1.00  0.00           N  
ATOM   2559  CA  SER D 117      89.967 294.754 108.989  1.00  0.00           C  
ATOM   2560  C   SER D 117      88.908 295.053 107.917  1.00  0.00           C  
ATOM   2561  O   SER D 117      87.765 295.338 108.274  1.00  0.00           O  
ATOM   2562  CB  SER D 117      89.712 293.397 109.677  1.00  0.00           C  
ATOM   2563  OG  SER D 117      89.733 292.327 108.750  1.00  0.00           O  
ATOM   2564  N   THR D 118      89.302 294.931 106.635  1.00  0.00           N  
ATOM   2565  CA  THR D 118      88.412 295.037 105.473  1.00  0.00           C  
ATOM   2566  C   THR D 118      87.315 293.959 105.526  1.00  0.00           C  
ATOM   2567  O   THR D 118      87.624 292.788 105.752  1.00  0.00           O  
ATOM   2568  CB  THR D 118      89.188 294.884 104.140  1.00  0.00           C  
ATOM   2569  OG1 THR D 118      90.225 295.844 104.097  1.00  0.00           O  
ATOM   2570  CG2 THR D 118      88.334 295.047 102.866  1.00  0.00           C  
ATOM   2571  N   LYS D 119      86.055 294.398 105.391  1.00  0.00           N  
ATOM   2572  CA  LYS D 119      84.890 293.611 105.778  1.00  0.00           C  
ATOM   2573  C   LYS D 119      83.673 294.031 104.942  1.00  0.00           C  
ATOM   2574  O   LYS D 119      83.481 295.224 104.706  1.00  0.00           O  
ATOM   2575  CB  LYS D 119      84.686 293.810 107.301  1.00  0.00           C  
ATOM   2576  CG  LYS D 119      83.412 293.205 107.914  1.00  0.00           C  
ATOM   2577  CD  LYS D 119      83.413 291.684 108.106  1.00  0.00           C  
ATOM   2578  CE  LYS D 119      84.363 291.221 109.221  1.00  0.00           C  
ATOM   2579  NZ  LYS D 119      84.052 289.848 109.644  1.00  0.00           N  
ATOM   2580  N   GLY D 120      82.857 293.034 104.561  1.00  0.00           N  
ATOM   2581  CA  GLY D 120      81.606 293.224 103.831  1.00  0.00           C  
ATOM   2582  C   GLY D 120      80.425 293.339 104.817  1.00  0.00           C  
ATOM   2583  O   GLY D 120      80.455 292.692 105.864  1.00  0.00           O  
ATOM   2584  N   PRO D 121      79.379 294.133 104.488  1.00  0.00           N  
ATOM   2585  CA  PRO D 121      78.238 294.433 105.379  1.00  0.00           C  
ATOM   2586  C   PRO D 121      77.327 293.240 105.702  1.00  0.00           C  
ATOM   2587  O   PRO D 121      77.234 292.298 104.917  1.00  0.00           O  
ATOM   2588  CD  PRO D 121      79.255 294.860 103.229  1.00  0.00           C  
ATOM   2589  CB  PRO D 121      77.465 295.523 104.613  1.00  0.00           C  
ATOM   2590  CG  PRO D 121      77.803 295.298 103.154  1.00  0.00           C  
ATOM   2591  N   SER D 122      76.646 293.353 106.853  1.00  0.00           N  
ATOM   2592  CA  SER D 122      75.551 292.489 107.280  1.00  0.00           C  
ATOM   2593  C   SER D 122      74.368 293.393 107.655  1.00  0.00           C  
ATOM   2594  O   SER D 122      74.471 294.157 108.617  1.00  0.00           O  
ATOM   2595  CB  SER D 122      76.003 291.628 108.477  1.00  0.00           C  
ATOM   2596  OG  SER D 122      76.819 290.566 108.030  1.00  0.00           O  
ATOM   2597  N   VAL D 123      73.279 293.305 106.874  1.00  0.00           N  
ATOM   2598  CA  VAL D 123      72.069 294.108 107.055  1.00  0.00           C  
ATOM   2599  C   VAL D 123      71.079 293.365 107.972  1.00  0.00           C  
ATOM   2600  O   VAL D 123      70.811 292.184 107.752  1.00  0.00           O  
ATOM   2601  CB  VAL D 123      71.366 294.391 105.697  1.00  0.00           C  
ATOM   2602  CG1 VAL D 123      70.040 295.171 105.818  1.00  0.00           C  
ATOM   2603  CG2 VAL D 123      72.300 295.138 104.727  1.00  0.00           C  
ATOM   2604  N   PHE D 124      70.548 294.094 108.962  1.00  0.00           N  
ATOM   2605  CA  PHE D 124      69.574 293.617 109.940  1.00  0.00           C  
ATOM   2606  C   PHE D 124      68.279 294.439 109.780  1.00  0.00           C  
ATOM   2607  O   PHE D 124      68.357 295.666 109.881  1.00  0.00           O  
ATOM   2608  CB  PHE D 124      70.168 293.815 111.350  1.00  0.00           C  
ATOM   2609  CG  PHE D 124      71.368 292.930 111.642  1.00  0.00           C  
ATOM   2610  CD1 PHE D 124      71.183 291.562 111.937  1.00  0.00           C  
ATOM   2611  CD2 PHE D 124      72.679 293.416 111.449  1.00  0.00           C  
ATOM   2612  CE1 PHE D 124      72.283 290.734 112.114  1.00  0.00           C  
ATOM   2613  CE2 PHE D 124      73.765 292.568 111.622  1.00  0.00           C  
ATOM   2614  CZ  PHE D 124      73.568 291.236 111.964  1.00  0.00           C  
ATOM   2615  N   PRO D 125      67.122 293.777 109.524  1.00  0.00           N  
ATOM   2616  CA  PRO D 125      65.794 294.429 109.504  1.00  0.00           C  
ATOM   2617  C   PRO D 125      65.429 295.243 110.756  1.00  0.00           C  
ATOM   2618  O   PRO D 125      65.657 294.784 111.876  1.00  0.00           O  
ATOM   2619  CD  PRO D 125      67.004 292.356 109.180  1.00  0.00           C  
ATOM   2620  CB  PRO D 125      64.814 293.254 109.351  1.00  0.00           C  
ATOM   2621  CG  PRO D 125      65.605 292.201 108.604  1.00  0.00           C  
ATOM   2622  N   LEU D 126      64.821 296.414 110.528  1.00  0.00           N  
ATOM   2623  CA  LEU D 126      64.098 297.170 111.550  1.00  0.00           C  
ATOM   2624  C   LEU D 126      62.640 297.269 111.081  1.00  0.00           C  
ATOM   2625  O   LEU D 126      62.130 298.351 110.791  1.00  0.00           O  
ATOM   2626  CB  LEU D 126      64.781 298.531 111.814  1.00  0.00           C  
ATOM   2627  CG  LEU D 126      65.992 298.490 112.765  1.00  0.00           C  
ATOM   2628  CD1 LEU D 126      65.635 298.026 114.187  1.00  0.00           C  
ATOM   2629  CD2 LEU D 126      67.229 297.774 112.210  1.00  0.00           C  
ATOM   2630  N   ALA D 127      62.018 296.083 111.015  1.00  0.00           N  
ATOM   2631  CA  ALA D 127      60.599 295.860 110.779  1.00  0.00           C  
ATOM   2632  C   ALA D 127      59.999 295.407 112.121  1.00  0.00           C  
ATOM   2633  O   ALA D 127      60.546 294.483 112.730  1.00  0.00           O  
ATOM   2634  CB  ALA D 127      60.479 294.757 109.727  1.00  0.00           C  
ATOM   2635  N   PRO D 128      58.955 296.106 112.613  1.00  0.00           N  
ATOM   2636  CA  PRO D 128      58.561 296.003 114.024  1.00  0.00           C  
ATOM   2637  C   PRO D 128      57.837 294.694 114.385  1.00  0.00           C  
ATOM   2638  O   PRO D 128      56.890 294.300 113.704  1.00  0.00           O  
ATOM   2639  CB  PRO D 128      57.697 297.257 114.236  1.00  0.00           C  
ATOM   2640  CG  PRO D 128      57.068 297.521 112.881  1.00  0.00           C  
ATOM   2641  CD  PRO D 128      58.169 297.121 111.907  1.00  0.00           C  
ATOM   2642  N   SER D 129      58.295 294.064 115.481  1.00  0.00           N  
ATOM   2643  CA  SER D 129      57.631 292.930 116.130  1.00  0.00           C  
ATOM   2644  C   SER D 129      56.316 293.345 116.823  1.00  0.00           C  
ATOM   2645  O   SER D 129      55.369 292.559 116.829  1.00  0.00           O  
ATOM   2646  CB  SER D 129      58.625 292.244 117.093  1.00  0.00           C  
ATOM   2647  OG  SER D 129      58.087 291.059 117.652  1.00  0.00           O  
ATOM   2648  N   SER D 130      56.265 294.592 117.323  1.00  0.00           N  
ATOM   2649  CA  SER D 130      55.052 295.297 117.739  1.00  0.00           C  
ATOM   2650  C   SER D 130      54.239 295.764 116.511  1.00  0.00           C  
ATOM   2651  O   SER D 130      54.785 295.850 115.410  1.00  0.00           O  
ATOM   2652  CB  SER D 130      55.497 296.483 118.629  1.00  0.00           C  
ATOM   2653  OG  SER D 130      54.414 297.247 119.124  1.00  0.00           O  
ATOM   2654  N   LYS D 131      52.953 296.096 116.720  1.00  0.00           N  
ATOM   2655  CA  LYS D 131      52.110 296.749 115.711  1.00  0.00           C  
ATOM   2656  C   LYS D 131      52.585 298.190 115.429  1.00  0.00           C  
ATOM   2657  O   LYS D 131      53.079 298.856 116.342  1.00  0.00           O  
ATOM   2658  CB  LYS D 131      50.630 296.698 116.162  1.00  0.00           C  
ATOM   2659  CG  LYS D 131      50.266 297.562 117.388  1.00  0.00           C  
ATOM   2660  CD  LYS D 131      48.774 297.480 117.741  1.00  0.00           C  
ATOM   2661  CE  LYS D 131      48.395 298.402 118.908  1.00  0.00           C  
ATOM   2662  NZ  LYS D 131      46.954 298.337 119.200  1.00  0.00           N  
ATOM   2663  N   SER D 132      52.411 298.643 114.176  1.00  0.00           N  
ATOM   2664  CA  SER D 132      52.780 299.989 113.737  1.00  0.00           C  
ATOM   2665  C   SER D 132      52.088 300.330 112.408  1.00  0.00           C  
ATOM   2666  O   SER D 132      51.915 299.459 111.555  1.00  0.00           O  
ATOM   2667  CB  SER D 132      54.319 300.107 113.613  1.00  0.00           C  
ATOM   2668  OG  SER D 132      54.723 301.427 113.294  1.00  0.00           O  
ATOM   2669  N   THR D 133      51.777 301.624 112.251  1.00  0.00           N  
ATOM   2670  CA  THR D 133      51.362 302.252 110.996  1.00  0.00           C  
ATOM   2671  C   THR D 133      51.818 303.733 110.927  1.00  0.00           C  
ATOM   2672  O   THR D 133      51.544 304.397 109.929  1.00  0.00           O  
ATOM   2673  CB  THR D 133      49.826 302.117 110.764  1.00  0.00           C  
ATOM   2674  OG1 THR D 133      49.455 302.562 109.470  1.00  0.00           O  
ATOM   2675  CG2 THR D 133      48.960 302.890 111.778  1.00  0.00           C  
ATOM   2676  N   SER D 134      52.517 304.214 111.976  1.00  0.00           N  
ATOM   2677  CA  SER D 134      53.160 305.527 112.121  1.00  0.00           C  
ATOM   2678  C   SER D 134      52.250 306.730 111.784  1.00  0.00           C  
ATOM   2679  O   SER D 134      52.623 307.586 110.983  1.00  0.00           O  
ATOM   2680  CB  SER D 134      54.505 305.538 111.362  1.00  0.00           C  
ATOM   2681  OG  SER D 134      55.436 304.680 111.992  1.00  0.00           O  
ATOM   2682  N   GLY D 135      51.057 306.761 112.406  1.00  0.00           N  
ATOM   2683  CA  GLY D 135      50.074 307.835 112.240  1.00  0.00           C  
ATOM   2684  C   GLY D 135      49.275 307.725 110.929  1.00  0.00           C  
ATOM   2685  O   GLY D 135      48.677 308.717 110.514  1.00  0.00           O  
ATOM   2686  N   GLY D 136      49.273 306.550 110.274  1.00  0.00           N  
ATOM   2687  CA  GLY D 136      48.599 306.315 108.995  1.00  0.00           C  
ATOM   2688  C   GLY D 136      49.529 306.566 107.795  1.00  0.00           C  
ATOM   2689  O   GLY D 136      49.071 306.470 106.659  1.00  0.00           O  
ATOM   2690  N   THR D 137      50.816 306.870 108.034  1.00  0.00           N  
ATOM   2691  CA  THR D 137      51.861 307.001 107.022  1.00  0.00           C  
ATOM   2692  C   THR D 137      53.054 306.163 107.513  1.00  0.00           C  
ATOM   2693  O   THR D 137      53.919 306.672 108.225  1.00  0.00           O  
ATOM   2694  CB  THR D 137      52.274 308.483 106.811  1.00  0.00           C  
ATOM   2695  OG1 THR D 137      51.156 309.198 106.321  1.00  0.00           O  
ATOM   2696  CG2 THR D 137      53.420 308.705 105.808  1.00  0.00           C  
ATOM   2697  N   ALA D 138      53.009 304.862 107.178  1.00  0.00           N  
ATOM   2698  CA  ALA D 138      53.939 303.830 107.635  1.00  0.00           C  
ATOM   2699  C   ALA D 138      55.393 304.063 107.206  1.00  0.00           C  
ATOM   2700  O   ALA D 138      55.646 304.661 106.161  1.00  0.00           O  
ATOM   2701  CB  ALA D 138      53.446 302.469 107.137  1.00  0.00           C  
ATOM   2702  N   ALA D 139      56.317 303.544 108.023  1.00  0.00           N  
ATOM   2703  CA  ALA D 139      57.750 303.596 107.771  1.00  0.00           C  
ATOM   2704  C   ALA D 139      58.408 302.276 108.175  1.00  0.00           C  
ATOM   2705  O   ALA D 139      57.877 301.545 109.011  1.00  0.00           O  
ATOM   2706  CB  ALA D 139      58.354 304.787 108.534  1.00  0.00           C  
ATOM   2707  N   LEU D 140      59.575 302.022 107.569  1.00  0.00           N  
ATOM   2708  CA  LEU D 140      60.468 300.907 107.867  1.00  0.00           C  
ATOM   2709  C   LEU D 140      61.911 301.425 107.873  1.00  0.00           C  
ATOM   2710  O   LEU D 140      62.190 302.479 107.299  1.00  0.00           O  
ATOM   2711  CB  LEU D 140      60.292 299.793 106.807  1.00  0.00           C  
ATOM   2712  CG  LEU D 140      58.989 298.971 106.919  1.00  0.00           C  
ATOM   2713  CD1 LEU D 140      58.851 298.010 105.722  1.00  0.00           C  
ATOM   2714  CD2 LEU D 140      58.873 298.238 108.271  1.00  0.00           C  
ATOM   2715  N   GLY D 141      62.807 300.664 108.516  1.00  0.00           N  
ATOM   2716  CA  GLY D 141      64.227 300.991 108.578  1.00  0.00           C  
ATOM   2717  C   GLY D 141      65.071 299.736 108.348  1.00  0.00           C  
ATOM   2718  O   GLY D 141      64.567 298.613 108.273  1.00  0.00           O  
ATOM   2719  N   CYS D 142      66.389 299.953 108.296  1.00  0.00           N  
ATOM   2720  CA  CYS D 142      67.416 298.918 108.297  1.00  0.00           C  
ATOM   2721  C   CYS D 142      68.698 299.478 108.919  1.00  0.00           C  
ATOM   2722  O   CYS D 142      68.951 300.682 108.824  1.00  0.00           O  
ATOM   2723  CB  CYS D 142      67.653 298.369 106.876  1.00  0.00           C  
ATOM   2724  SG  CYS D 142      68.129 299.565 105.595  1.00  0.00           S  
ATOM   2725  N   LEU D 143      69.487 298.578 109.522  1.00  0.00           N  
ATOM   2726  CA  LEU D 143      70.807 298.876 110.060  1.00  0.00           C  
ATOM   2727  C   LEU D 143      71.818 297.924 109.418  1.00  0.00           C  
ATOM   2728  O   LEU D 143      71.729 296.710 109.592  1.00  0.00           O  
ATOM   2729  CB  LEU D 143      70.797 298.756 111.599  1.00  0.00           C  
ATOM   2730  CG  LEU D 143      72.149 299.058 112.297  1.00  0.00           C  
ATOM   2731  CD1 LEU D 143      72.546 300.544 112.165  1.00  0.00           C  
ATOM   2732  CD2 LEU D 143      72.130 298.580 113.759  1.00  0.00           C  
ATOM   2733  N   VAL D 144      72.797 298.532 108.742  1.00  0.00           N  
ATOM   2734  CA  VAL D 144      74.033 297.916 108.290  1.00  0.00           C  
ATOM   2735  C   VAL D 144      75.003 297.884 109.484  1.00  0.00           C  
ATOM   2736  O   VAL D 144      75.103 298.873 110.210  1.00  0.00           O  
ATOM   2737  CB  VAL D 144      74.699 298.774 107.177  1.00  0.00           C  
ATOM   2738  CG1 VAL D 144      75.913 298.073 106.544  1.00  0.00           C  
ATOM   2739  CG2 VAL D 144      73.700 299.156 106.073  1.00  0.00           C  
ATOM   2740  N   LYS D 145      75.703 296.757 109.664  1.00  0.00           N  
ATOM   2741  CA  LYS D 145      76.683 296.577 110.729  1.00  0.00           C  
ATOM   2742  C   LYS D 145      77.802 295.648 110.247  1.00  0.00           C  
ATOM   2743  O   LYS D 145      77.537 294.705 109.502  1.00  0.00           O  
ATOM   2744  CB  LYS D 145      75.967 296.082 112.012  1.00  0.00           C  
ATOM   2745  CG  LYS D 145      76.876 295.675 113.193  1.00  0.00           C  
ATOM   2746  CD  LYS D 145      77.735 296.826 113.750  1.00  0.00           C  
ATOM   2747  CE  LYS D 145      78.761 296.381 114.803  1.00  0.00           C  
ATOM   2748  NZ  LYS D 145      79.803 295.509 114.237  1.00  0.00           N  
ATOM   2749  N   ASP D 146      79.025 295.942 110.722  1.00  0.00           N  
ATOM   2750  CA  ASP D 146      80.263 295.197 110.505  1.00  0.00           C  
ATOM   2751  C   ASP D 146      80.698 295.319 109.034  1.00  0.00           C  
ATOM   2752  O   ASP D 146      80.379 294.447 108.229  1.00  0.00           O  
ATOM   2753  CB  ASP D 146      80.166 293.723 111.000  1.00  0.00           C  
ATOM   2754  CG  ASP D 146      81.510 292.994 111.117  1.00  0.00           C  
ATOM   2755  OD1 ASP D 146      81.494 291.747 111.028  1.00  0.00           O  
ATOM   2756  OD2 ASP D 146      82.522 293.678 111.384  1.00  0.00           O  
ATOM   2757  N   TYR D 147      81.404 296.414 108.717  1.00  0.00           N  
ATOM   2758  CA  TYR D 147      82.020 296.663 107.413  1.00  0.00           C  
ATOM   2759  C   TYR D 147      83.132 297.709 107.564  1.00  0.00           C  
ATOM   2760  O   TYR D 147      83.102 298.503 108.504  1.00  0.00           O  
ATOM   2761  CB  TYR D 147      80.969 297.079 106.357  1.00  0.00           C  
ATOM   2762  CG  TYR D 147      80.448 298.500 106.462  1.00  0.00           C  
ATOM   2763  CD1 TYR D 147      81.068 299.532 105.726  1.00  0.00           C  
ATOM   2764  CE1 TYR D 147      80.602 300.852 105.840  1.00  0.00           C  
ATOM   2765  CZ  TYR D 147      79.498 301.136 106.662  1.00  0.00           C  
ATOM   2766  OH  TYR D 147      79.043 302.414 106.745  1.00  0.00           O  
ATOM   2767  CD2 TYR D 147      79.362 298.793 107.310  1.00  0.00           C  
ATOM   2768  CE2 TYR D 147      78.876 300.111 107.402  1.00  0.00           C  
ATOM   2769  N   PHE D 148      84.069 297.712 106.607  1.00  0.00           N  
ATOM   2770  CA  PHE D 148      85.142 298.700 106.526  1.00  0.00           C  
ATOM   2771  C   PHE D 148      85.761 298.658 105.119  1.00  0.00           C  
ATOM   2772  O   PHE D 148      86.019 297.554 104.635  1.00  0.00           O  
ATOM   2773  CB  PHE D 148      86.203 298.411 107.618  1.00  0.00           C  
ATOM   2774  CG  PHE D 148      87.415 299.330 107.626  1.00  0.00           C  
ATOM   2775  CD1 PHE D 148      88.600 298.964 106.955  1.00  0.00           C  
ATOM   2776  CE1 PHE D 148      89.654 299.861 106.866  1.00  0.00           C  
ATOM   2777  CZ  PHE D 148      89.529 301.140 107.390  1.00  0.00           C  
ATOM   2778  CD2 PHE D 148      87.308 300.630 108.165  1.00  0.00           C  
ATOM   2779  CE2 PHE D 148      88.363 301.523 108.041  1.00  0.00           C  
ATOM   2780  N   PRO D 149      86.037 299.828 104.493  1.00  0.00           N  
ATOM   2781  CA  PRO D 149      85.739 301.206 104.944  1.00  0.00           C  
ATOM   2782  C   PRO D 149      84.384 301.731 104.427  1.00  0.00           C  
ATOM   2783  O   PRO D 149      83.673 301.023 103.715  1.00  0.00           O  
ATOM   2784  CD  PRO D 149      86.855 299.887 103.289  1.00  0.00           C  
ATOM   2785  CB  PRO D 149      86.911 302.026 104.359  1.00  0.00           C  
ATOM   2786  CG  PRO D 149      87.771 301.061 103.560  1.00  0.00           C  
ATOM   2787  N   GLU D 150      84.093 303.005 104.741  1.00  0.00           N  
ATOM   2788  CA  GLU D 150      83.109 303.829 104.028  1.00  0.00           C  
ATOM   2789  C   GLU D 150      83.606 304.223 102.615  1.00  0.00           C  
ATOM   2790  O   GLU D 150      84.818 304.230 102.385  1.00  0.00           O  
ATOM   2791  CB  GLU D 150      82.824 305.103 104.855  1.00  0.00           C  
ATOM   2792  CG  GLU D 150      81.856 304.879 106.027  1.00  0.00           C  
ATOM   2793  CD  GLU D 150      81.531 306.199 106.723  1.00  0.00           C  
ATOM   2794  OE1 GLU D 150      80.416 306.713 106.482  1.00  0.00           O  
ATOM   2795  OE2 GLU D 150      82.404 306.674 107.482  1.00  0.00           O  
ATOM   2796  N   PRO D 151      82.690 304.626 101.702  1.00  0.00           N  
ATOM   2797  CA  PRO D 151      81.222 304.628 101.850  1.00  0.00           C  
ATOM   2798  C   PRO D 151      80.569 303.266 101.546  1.00  0.00           C  
ATOM   2799  O   PRO D 151      81.221 302.362 101.020  1.00  0.00           O  
ATOM   2800  CD  PRO D 151      83.099 305.208 100.421  1.00  0.00           C  
ATOM   2801  CB  PRO D 151      80.799 305.685 100.814  1.00  0.00           C  
ATOM   2802  CG  PRO D 151      81.804 305.526  99.683  1.00  0.00           C  
ATOM   2803  N   VAL D 152      79.263 303.185 101.842  1.00  0.00           N  
ATOM   2804  CA  VAL D 152      78.359 302.148 101.349  1.00  0.00           C  
ATOM   2805  C   VAL D 152      77.083 302.802 100.798  1.00  0.00           C  
ATOM   2806  O   VAL D 152      76.590 303.780 101.361  1.00  0.00           O  
ATOM   2807  CB  VAL D 152      77.950 301.116 102.439  1.00  0.00           C  
ATOM   2808  CG1 VAL D 152      79.126 300.201 102.792  1.00  0.00           C  
ATOM   2809  CG2 VAL D 152      77.303 301.711 103.705  1.00  0.00           C  
ATOM   2810  N   THR D 153      76.574 302.219  99.705  1.00  0.00           N  
ATOM   2811  CA  THR D 153      75.287 302.559  99.098  1.00  0.00           C  
ATOM   2812  C   THR D 153      74.140 301.961  99.933  1.00  0.00           C  
ATOM   2813  O   THR D 153      74.315 300.881 100.494  1.00  0.00           O  
ATOM   2814  CB  THR D 153      75.200 301.943  97.672  1.00  0.00           C  
ATOM   2815  OG1 THR D 153      76.213 302.508  96.863  1.00  0.00           O  
ATOM   2816  CG2 THR D 153      73.859 302.099  96.928  1.00  0.00           C  
ATOM   2817  N   VAL D 154      72.982 302.642  99.954  1.00  0.00           N  
ATOM   2818  CA  VAL D 154      71.721 302.049 100.400  1.00  0.00           C  
ATOM   2819  C   VAL D 154      70.606 302.526  99.452  1.00  0.00           C  
ATOM   2820  O   VAL D 154      70.517 303.721  99.166  1.00  0.00           O  
ATOM   2821  CB  VAL D 154      71.313 302.421 101.855  1.00  0.00           C  
ATOM   2822  CG1 VAL D 154      70.051 301.653 102.304  1.00  0.00           C  
ATOM   2823  CG2 VAL D 154      72.442 302.205 102.880  1.00  0.00           C  
ATOM   2824  N   SER D 155      69.772 301.577  99.006  1.00  0.00           N  
ATOM   2825  CA  SER D 155      68.590 301.807  98.177  1.00  0.00           C  
ATOM   2826  C   SER D 155      67.475 300.833  98.589  1.00  0.00           C  
ATOM   2827  O   SER D 155      67.762 299.798  99.195  1.00  0.00           O  
ATOM   2828  CB  SER D 155      68.975 301.720  96.683  1.00  0.00           C  
ATOM   2829  OG  SER D 155      69.269 300.400  96.268  1.00  0.00           O  
ATOM   2830  N   TRP D 156      66.221 301.200  98.274  1.00  0.00           N  
ATOM   2831  CA  TRP D 156      65.034 300.483  98.735  1.00  0.00           C  
ATOM   2832  C   TRP D 156      64.246 299.822  97.599  1.00  0.00           C  
ATOM   2833  O   TRP D 156      64.102 300.399  96.523  1.00  0.00           O  
ATOM   2834  CB  TRP D 156      64.151 301.425  99.571  1.00  0.00           C  
ATOM   2835  CG  TRP D 156      64.656 301.660 100.962  1.00  0.00           C  
ATOM   2836  CD1 TRP D 156      65.563 302.589 101.338  1.00  0.00           C  
ATOM   2837  NE1 TRP D 156      65.801 302.481 102.693  1.00  0.00           N  
ATOM   2838  CE2 TRP D 156      65.072 301.455 103.259  1.00  0.00           C  
ATOM   2839  CD2 TRP D 156      64.360 300.882 102.161  1.00  0.00           C  
ATOM   2840  CE3 TRP D 156      63.546 299.757 102.435  1.00  0.00           C  
ATOM   2841  CZ3 TRP D 156      63.419 299.251 103.743  1.00  0.00           C  
ATOM   2842  CZ2 TRP D 156      64.945 300.966 104.570  1.00  0.00           C  
ATOM   2843  CH2 TRP D 156      64.104 299.865 104.810  1.00  0.00           C  
ATOM   2844  N   ASN D 157      63.726 298.622  97.912  1.00  0.00           N  
ATOM   2845  CA  ASN D 157      62.820 297.785  97.112  1.00  0.00           C  
ATOM   2846  C   ASN D 157      63.470 297.322  95.790  1.00  0.00           C  
ATOM   2847  O   ASN D 157      62.800 297.291  94.760  1.00  0.00           O  
ATOM   2848  CB  ASN D 157      61.441 298.479  96.894  1.00  0.00           C  
ATOM   2849  CG  ASN D 157      60.644 298.793  98.170  1.00  0.00           C  
ATOM   2850  OD1 ASN D 157      61.199 298.982  99.251  1.00  0.00           O  
ATOM   2851  ND2 ASN D 157      59.317 298.872  98.044  1.00  0.00           N  
ATOM   2852  N   SER D 158      64.774 296.996  95.839  1.00  0.00           N  
ATOM   2853  CA  SER D 158      65.637 296.678  94.690  1.00  0.00           C  
ATOM   2854  C   SER D 158      65.803 297.868  93.723  1.00  0.00           C  
ATOM   2855  O   SER D 158      65.808 297.687  92.505  1.00  0.00           O  
ATOM   2856  CB  SER D 158      65.224 295.346  94.020  1.00  0.00           C  
ATOM   2857  OG  SER D 158      65.580 294.260  94.852  1.00  0.00           O  
ATOM   2858  N   GLY D 159      65.929 299.074  94.303  1.00  0.00           N  
ATOM   2859  CA  GLY D 159      66.066 300.347  93.594  1.00  0.00           C  
ATOM   2860  C   GLY D 159      64.727 300.893  93.064  1.00  0.00           C  
ATOM   2861  O   GLY D 159      64.728 301.960  92.453  1.00  0.00           O  
ATOM   2862  N   ALA D 160      63.599 300.191  93.288  1.00  0.00           N  
ATOM   2863  CA  ALA D 160      62.268 300.568  92.806  1.00  0.00           C  
ATOM   2864  C   ALA D 160      61.571 301.656  93.644  1.00  0.00           C  
ATOM   2865  O   ALA D 160      60.513 302.122  93.220  1.00  0.00           O  
ATOM   2866  CB  ALA D 160      61.386 299.310  92.731  1.00  0.00           C  
ATOM   2867  N   LEU D 161      62.148 302.040  94.798  1.00  0.00           N  
ATOM   2868  CA  LEU D 161      61.589 303.054  95.687  1.00  0.00           C  
ATOM   2869  C   LEU D 161      62.697 303.966  96.234  1.00  0.00           C  
ATOM   2870  O   LEU D 161      63.777 303.492  96.589  1.00  0.00           O  
ATOM   2871  CB  LEU D 161      60.784 302.362  96.812  1.00  0.00           C  
ATOM   2872  CG  LEU D 161      59.910 303.307  97.669  1.00  0.00           C  
ATOM   2873  CD1 LEU D 161      58.872 304.077  96.830  1.00  0.00           C  
ATOM   2874  CD2 LEU D 161      59.230 302.535  98.810  1.00  0.00           C  
ATOM   2875  N   THR D 162      62.370 305.262  96.311  1.00  0.00           N  
ATOM   2876  CA  THR D 162      63.216 306.324  96.854  1.00  0.00           C  
ATOM   2877  C   THR D 162      62.382 307.409  97.585  1.00  0.00           C  
ATOM   2878  O   THR D 162      62.959 308.341  98.146  1.00  0.00           O  
ATOM   2879  CB  THR D 162      64.106 306.949  95.738  1.00  0.00           C  
ATOM   2880  OG1 THR D 162      65.040 307.873  96.268  1.00  0.00           O  
ATOM   2881  CG2 THR D 162      63.323 307.679  94.631  1.00  0.00           C  
ATOM   2882  N   SER D 163      61.042 307.266  97.594  1.00  0.00           N  
ATOM   2883  CA  SER D 163      60.108 308.153  98.289  1.00  0.00           C  
ATOM   2884  C   SER D 163      60.234 307.998  99.813  1.00  0.00           C  
ATOM   2885  O   SER D 163      60.119 306.882 100.321  1.00  0.00           O  
ATOM   2886  CB  SER D 163      58.673 307.860  97.800  1.00  0.00           C  
ATOM   2887  OG  SER D 163      57.726 308.727  98.397  1.00  0.00           O  
ATOM   2888  N   GLY D 164      60.471 309.130 100.498  1.00  0.00           N  
ATOM   2889  CA  GLY D 164      60.617 309.205 101.953  1.00  0.00           C  
ATOM   2890  C   GLY D 164      61.918 308.566 102.474  1.00  0.00           C  
ATOM   2891  O   GLY D 164      62.025 308.350 103.681  1.00  0.00           O  
ATOM   2892  N   VAL D 165      62.878 308.245 101.586  1.00  0.00           N  
ATOM   2893  CA  VAL D 165      64.157 307.630 101.930  1.00  0.00           C  
ATOM   2894  C   VAL D 165      65.198 308.705 102.271  1.00  0.00           C  
ATOM   2895  O   VAL D 165      65.361 309.663 101.515  1.00  0.00           O  
ATOM   2896  CB  VAL D 165      64.701 306.740 100.771  1.00  0.00           C  
ATOM   2897  CG1 VAL D 165      66.149 306.228 100.957  1.00  0.00           C  
ATOM   2898  CG2 VAL D 165      63.772 305.543 100.520  1.00  0.00           C  
ATOM   2899  N   HIS D 166      65.903 308.486 103.391  1.00  0.00           N  
ATOM   2900  CA  HIS D 166      67.047 309.276 103.833  1.00  0.00           C  
ATOM   2901  C   HIS D 166      68.080 308.304 104.414  1.00  0.00           C  
ATOM   2902  O   HIS D 166      67.762 307.572 105.351  1.00  0.00           O  
ATOM   2903  CB  HIS D 166      66.618 310.346 104.865  1.00  0.00           C  
ATOM   2904  CG  HIS D 166      65.600 311.353 104.379  1.00  0.00           C  
ATOM   2905  ND1 HIS D 166      64.224 311.193 104.584  1.00  0.00           N  
ATOM   2906  CD2 HIS D 166      65.810 312.535 103.695  1.00  0.00           C  
ATOM   2907  CE1 HIS D 166      63.668 312.257 104.021  1.00  0.00           C  
ATOM   2908  NE2 HIS D 166      64.558 313.087 103.478  1.00  0.00           N  
ATOM   2909  N   THR D 167      69.294 308.305 103.841  1.00  0.00           N  
ATOM   2910  CA  THR D 167      70.405 307.465 104.289  1.00  0.00           C  
ATOM   2911  C   THR D 167      71.362 308.313 105.145  1.00  0.00           C  
ATOM   2912  O   THR D 167      71.846 309.350 104.692  1.00  0.00           O  
ATOM   2913  CB  THR D 167      71.187 306.865 103.091  1.00  0.00           C  
ATOM   2914  OG1 THR D 167      70.296 306.062 102.339  1.00  0.00           O  
ATOM   2915  CG2 THR D 167      72.397 305.991 103.473  1.00  0.00           C  
ATOM   2916  N   PHE D 168      71.586 307.842 106.378  1.00  0.00           N  
ATOM   2917  CA  PHE D 168      72.367 308.507 107.418  1.00  0.00           C  
ATOM   2918  C   PHE D 168      73.831 308.036 107.310  1.00  0.00           C  
ATOM   2919  O   PHE D 168      74.030 306.831 107.180  1.00  0.00           O  
ATOM   2920  CB  PHE D 168      71.770 308.080 108.777  1.00  0.00           C  
ATOM   2921  CG  PHE D 168      70.284 308.365 108.931  1.00  0.00           C  
ATOM   2922  CD1 PHE D 168      69.326 307.396 108.565  1.00  0.00           C  
ATOM   2923  CE1 PHE D 168      67.971 307.687 108.594  1.00  0.00           C  
ATOM   2924  CZ  PHE D 168      67.545 308.950 108.973  1.00  0.00           C  
ATOM   2925  CD2 PHE D 168      69.836 309.655 109.275  1.00  0.00           C  
ATOM   2926  CE2 PHE D 168      68.475 309.923 109.304  1.00  0.00           C  
ATOM   2927  N   PRO D 169      74.834 308.950 107.369  1.00  0.00           N  
ATOM   2928  CA  PRO D 169      76.265 308.569 107.446  1.00  0.00           C  
ATOM   2929  C   PRO D 169      76.621 307.653 108.637  1.00  0.00           C  
ATOM   2930  O   PRO D 169      75.917 307.660 109.648  1.00  0.00           O  
ATOM   2931  CD  PRO D 169      74.676 310.404 107.377  1.00  0.00           C  
ATOM   2932  CB  PRO D 169      77.011 309.912 107.525  1.00  0.00           C  
ATOM   2933  CG  PRO D 169      76.042 310.945 106.977  1.00  0.00           C  
ATOM   2934  N   ALA D 170      77.692 306.859 108.481  1.00  0.00           N  
ATOM   2935  CA  ALA D 170      78.099 305.850 109.461  1.00  0.00           C  
ATOM   2936  C   ALA D 170      78.756 306.431 110.721  1.00  0.00           C  
ATOM   2937  O   ALA D 170      79.240 307.563 110.718  1.00  0.00           O  
ATOM   2938  CB  ALA D 170      79.066 304.863 108.794  1.00  0.00           C  
ATOM   2939  N   VAL D 171      78.790 305.587 111.761  1.00  0.00           N  
ATOM   2940  CA  VAL D 171      79.508 305.805 113.012  1.00  0.00           C  
ATOM   2941  C   VAL D 171      80.315 304.528 113.320  1.00  0.00           C  
ATOM   2942  O   VAL D 171      79.829 303.423 113.072  1.00  0.00           O  
ATOM   2943  CB  VAL D 171      78.522 306.076 114.184  1.00  0.00           C  
ATOM   2944  CG1 VAL D 171      79.187 306.158 115.576  1.00  0.00           C  
ATOM   2945  CG2 VAL D 171      77.682 307.344 113.943  1.00  0.00           C  
ATOM   2946  N   LEU D 172      81.533 304.714 113.853  1.00  0.00           N  
ATOM   2947  CA  LEU D 172      82.473 303.660 114.248  1.00  0.00           C  
ATOM   2948  C   LEU D 172      81.879 302.765 115.357  1.00  0.00           C  
ATOM   2949  O   LEU D 172      81.451 303.296 116.384  1.00  0.00           O  
ATOM   2950  CB  LEU D 172      83.774 304.353 114.723  1.00  0.00           C  
ATOM   2951  CG  LEU D 172      85.041 303.468 114.704  1.00  0.00           C  
ATOM   2952  CD1 LEU D 172      85.636 303.387 113.282  1.00  0.00           C  
ATOM   2953  CD2 LEU D 172      86.090 303.952 115.726  1.00  0.00           C  
ATOM   2954  N   GLN D 173      81.859 301.438 115.142  1.00  0.00           N  
ATOM   2955  CA  GLN D 173      81.322 300.476 116.111  1.00  0.00           C  
ATOM   2956  C   GLN D 173      82.024 299.121 115.932  1.00  0.00           C  
ATOM   2957  O   GLN D 173      82.176 298.670 114.798  1.00  0.00           O  
ATOM   2958  CB  GLN D 173      79.784 300.354 115.955  1.00  0.00           C  
ATOM   2959  CG  GLN D 173      79.110 299.586 117.118  1.00  0.00           C  
ATOM   2960  CD  GLN D 173      77.637 299.243 116.875  1.00  0.00           C  
ATOM   2961  OE1 GLN D 173      77.229 298.103 117.075  1.00  0.00           O  
ATOM   2962  NE2 GLN D 173      76.822 300.213 116.463  1.00  0.00           N  
ATOM   2963  N   SER D 174      82.378 298.499 117.073  1.00  0.00           N  
ATOM   2964  CA  SER D 174      83.105 297.232 117.242  1.00  0.00           C  
ATOM   2965  C   SER D 174      84.604 297.401 116.938  1.00  0.00           C  
ATOM   2966  O   SER D 174      85.074 296.927 115.904  1.00  0.00           O  
ATOM   2967  CB  SER D 174      82.463 296.059 116.459  1.00  0.00           C  
ATOM   2968  OG  SER D 174      81.196 295.732 116.992  1.00  0.00           O  
ATOM   2969  N   SER D 175      85.312 298.081 117.861  1.00  0.00           N  
ATOM   2970  CA  SER D 175      86.738 298.440 117.808  1.00  0.00           C  
ATOM   2971  C   SER D 175      86.994 299.459 116.681  1.00  0.00           C  
ATOM   2972  O   SER D 175      86.770 300.651 116.898  1.00  0.00           O  
ATOM   2973  CB  SER D 175      87.634 297.173 117.778  1.00  0.00           C  
ATOM   2974  OG  SER D 175      89.008 297.501 117.824  1.00  0.00           O  
ATOM   2975  N   GLY D 176      87.384 298.968 115.495  1.00  0.00           N  
ATOM   2976  CA  GLY D 176      87.345 299.706 114.236  1.00  0.00           C  
ATOM   2977  C   GLY D 176      85.927 299.575 113.663  1.00  0.00           C  
ATOM   2978  O   GLY D 176      84.949 299.778 114.382  1.00  0.00           O  
ATOM   2979  N   LEU D 177      85.826 299.235 112.365  1.00  0.00           N  
ATOM   2980  CA  LEU D 177      84.586 298.874 111.657  1.00  0.00           C  
ATOM   2981  C   LEU D 177      83.552 300.030 111.616  1.00  0.00           C  
ATOM   2982  O   LEU D 177      83.892 301.164 111.948  1.00  0.00           O  
ATOM   2983  CB  LEU D 177      84.023 297.524 112.202  1.00  0.00           C  
ATOM   2984  CG  LEU D 177      84.857 296.253 111.886  1.00  0.00           C  
ATOM   2985  CD1 LEU D 177      84.971 295.962 110.383  1.00  0.00           C  
ATOM   2986  CD2 LEU D 177      86.220 296.166 112.598  1.00  0.00           C  
ATOM   2987  N   TYR D 178      82.322 299.753 111.155  1.00  0.00           N  
ATOM   2988  CA  TYR D 178      81.271 300.759 110.976  1.00  0.00           C  
ATOM   2989  C   TYR D 178      79.875 300.162 111.179  1.00  0.00           C  
ATOM   2990  O   TYR D 178      79.681 298.950 111.066  1.00  0.00           O  
ATOM   2991  CB  TYR D 178      81.376 301.402 109.571  1.00  0.00           C  
ATOM   2992  CG  TYR D 178      82.483 302.420 109.385  1.00  0.00           C  
ATOM   2993  CD1 TYR D 178      82.412 303.662 110.051  1.00  0.00           C  
ATOM   2994  CE1 TYR D 178      83.421 304.624 109.863  1.00  0.00           C  
ATOM   2995  CZ  TYR D 178      84.505 304.349 109.006  1.00  0.00           C  
ATOM   2996  OH  TYR D 178      85.477 305.285 108.805  1.00  0.00           O  
ATOM   2997  CD2 TYR D 178      83.571 302.146 108.531  1.00  0.00           C  
ATOM   2998  CE2 TYR D 178      84.579 303.110 108.343  1.00  0.00           C  
ATOM   2999  N   SER D 179      78.924 301.073 111.430  1.00  0.00           N  
ATOM   3000  CA  SER D 179      77.493 300.829 111.516  1.00  0.00           C  
ATOM   3001  C   SER D 179      76.766 302.049 110.925  1.00  0.00           C  
ATOM   3002  O   SER D 179      77.087 303.177 111.295  1.00  0.00           O  
ATOM   3003  CB  SER D 179      77.123 300.542 112.985  1.00  0.00           C  
ATOM   3004  OG  SER D 179      75.744 300.272 113.142  1.00  0.00           O  
ATOM   3005  N   LEU D 180      75.821 301.796 110.005  1.00  0.00           N  
ATOM   3006  CA  LEU D 180      75.135 302.804 109.189  1.00  0.00           C  
ATOM   3007  C   LEU D 180      73.645 302.448 109.070  1.00  0.00           C  
ATOM   3008  O   LEU D 180      73.323 301.269 108.950  1.00  0.00           O  
ATOM   3009  CB  LEU D 180      75.880 302.899 107.830  1.00  0.00           C  
ATOM   3010  CG  LEU D 180      75.216 303.767 106.735  1.00  0.00           C  
ATOM   3011  CD1 LEU D 180      76.244 304.518 105.858  1.00  0.00           C  
ATOM   3012  CD2 LEU D 180      74.205 302.978 105.877  1.00  0.00           C  
ATOM   3013  N   SER D 181      72.764 303.461 109.080  1.00  0.00           N  
ATOM   3014  CA  SER D 181      71.307 303.293 109.035  1.00  0.00           C  
ATOM   3015  C   SER D 181      70.680 303.978 107.805  1.00  0.00           C  
ATOM   3016  O   SER D 181      71.320 304.804 107.152  1.00  0.00           O  
ATOM   3017  CB  SER D 181      70.717 303.794 110.375  1.00  0.00           C  
ATOM   3018  OG  SER D 181      70.799 305.198 110.519  1.00  0.00           O  
ATOM   3019  N   SER D 182      69.409 303.628 107.537  1.00  0.00           N  
ATOM   3020  CA  SER D 182      68.567 304.213 106.491  1.00  0.00           C  
ATOM   3021  C   SER D 182      67.086 303.983 106.841  1.00  0.00           C  
ATOM   3022  O   SER D 182      66.764 302.999 107.508  1.00  0.00           O  
ATOM   3023  CB  SER D 182      68.941 303.610 105.119  1.00  0.00           C  
ATOM   3024  OG  SER D 182      68.216 304.191 104.051  1.00  0.00           O  
ATOM   3025  N   VAL D 183      66.220 304.888 106.357  1.00  0.00           N  
ATOM   3026  CA  VAL D 183      64.761 304.833 106.493  1.00  0.00           C  
ATOM   3027  C   VAL D 183      64.096 304.769 105.102  1.00  0.00           C  
ATOM   3028  O   VAL D 183      64.734 305.082 104.098  1.00  0.00           O  
ATOM   3029  CB  VAL D 183      64.242 306.097 107.254  1.00  0.00           C  
ATOM   3030  CG1 VAL D 183      64.373 307.416 106.472  1.00  0.00           C  
ATOM   3031  CG2 VAL D 183      62.799 305.969 107.785  1.00  0.00           C  
ATOM   3032  N   VAL D 184      62.807 304.409 105.096  1.00  0.00           N  
ATOM   3033  CA  VAL D 184      61.853 304.601 104.007  1.00  0.00           C  
ATOM   3034  C   VAL D 184      60.491 304.947 104.638  1.00  0.00           C  
ATOM   3035  O   VAL D 184      60.179 304.426 105.709  1.00  0.00           O  
ATOM   3036  CB  VAL D 184      61.734 303.333 103.114  1.00  0.00           C  
ATOM   3037  CG1 VAL D 184      61.230 302.077 103.853  1.00  0.00           C  
ATOM   3038  CG2 VAL D 184      60.881 303.559 101.856  1.00  0.00           C  
ATOM   3039  N   THR D 185      59.715 305.827 103.983  1.00  0.00           N  
ATOM   3040  CA  THR D 185      58.402 306.270 104.464  1.00  0.00           C  
ATOM   3041  C   THR D 185      57.420 306.352 103.282  1.00  0.00           C  
ATOM   3042  O   THR D 185      57.766 306.907 102.240  1.00  0.00           O  
ATOM   3043  CB  THR D 185      58.478 307.657 105.162  1.00  0.00           C  
ATOM   3044  OG1 THR D 185      59.365 307.588 106.259  1.00  0.00           O  
ATOM   3045  CG2 THR D 185      57.136 308.189 105.693  1.00  0.00           C  
ATOM   3046  N   VAL D 186      56.218 305.784 103.474  1.00  0.00           N  
ATOM   3047  CA  VAL D 186      55.177 305.629 102.454  1.00  0.00           C  
ATOM   3048  C   VAL D 186      53.773 305.840 103.072  1.00  0.00           C  
ATOM   3049  O   VAL D 186      53.597 305.567 104.258  1.00  0.00           O  
ATOM   3050  CB  VAL D 186      55.222 304.198 101.830  1.00  0.00           C  
ATOM   3051  CG1 VAL D 186      56.477 303.994 100.963  1.00  0.00           C  
ATOM   3052  CG2 VAL D 186      55.064 303.047 102.850  1.00  0.00           C  
ATOM   3053  N   PRO D 187      52.787 306.313 102.272  1.00  0.00           N  
ATOM   3054  CA  PRO D 187      51.396 306.467 102.739  1.00  0.00           C  
ATOM   3055  C   PRO D 187      50.708 305.108 102.995  1.00  0.00           C  
ATOM   3056  O   PRO D 187      50.565 304.319 102.061  1.00  0.00           O  
ATOM   3057  CB  PRO D 187      50.724 307.269 101.611  1.00  0.00           C  
ATOM   3058  CG  PRO D 187      51.512 306.919 100.359  1.00  0.00           C  
ATOM   3059  CD  PRO D 187      52.934 306.752 100.880  1.00  0.00           C  
ATOM   3060  N   SER D 188      50.315 304.879 104.261  1.00  0.00           N  
ATOM   3061  CA  SER D 188      49.655 303.681 104.804  1.00  0.00           C  
ATOM   3062  C   SER D 188      50.574 302.440 104.868  1.00  0.00           C  
ATOM   3063  O   SER D 188      51.566 302.351 104.145  1.00  0.00           O  
ATOM   3064  CB  SER D 188      48.328 303.409 104.051  1.00  0.00           C  
ATOM   3065  OG  SER D 188      47.535 302.435 104.700  1.00  0.00           O  
ATOM   3066  N   SER D 189      50.214 301.495 105.755  1.00  0.00           N  
ATOM   3067  CA  SER D 189      50.878 300.201 105.924  1.00  0.00           C  
ATOM   3068  C   SER D 189      50.674 299.312 104.683  1.00  0.00           C  
ATOM   3069  O   SER D 189      49.536 298.961 104.368  1.00  0.00           O  
ATOM   3070  CB  SER D 189      50.369 299.546 107.224  1.00  0.00           C  
ATOM   3071  OG  SER D 189      50.977 298.289 107.456  1.00  0.00           O  
ATOM   3072  N   SER D 190      51.787 298.990 104.006  1.00  0.00           N  
ATOM   3073  CA  SER D 190      51.811 298.304 102.714  1.00  0.00           C  
ATOM   3074  C   SER D 190      52.922 297.239 102.617  1.00  0.00           C  
ATOM   3075  O   SER D 190      53.227 296.803 101.509  1.00  0.00           O  
ATOM   3076  CB  SER D 190      51.853 299.365 101.590  1.00  0.00           C  
ATOM   3077  OG  SER D 190      53.079 300.069 101.568  1.00  0.00           O  
ATOM   3078  N   LEU D 191      53.476 296.805 103.766  1.00  0.00           N  
ATOM   3079  CA  LEU D 191      54.476 295.735 103.871  1.00  0.00           C  
ATOM   3080  C   LEU D 191      53.924 294.337 103.506  1.00  0.00           C  
ATOM   3081  O   LEU D 191      54.697 293.486 103.067  1.00  0.00           O  
ATOM   3082  CB  LEU D 191      55.094 295.793 105.292  1.00  0.00           C  
ATOM   3083  CG  LEU D 191      56.195 294.755 105.624  1.00  0.00           C  
ATOM   3084  CD1 LEU D 191      57.381 294.822 104.638  1.00  0.00           C  
ATOM   3085  CD2 LEU D 191      56.653 294.903 107.092  1.00  0.00           C  
ATOM   3086  N   GLY D 192      52.601 294.136 103.653  1.00  0.00           N  
ATOM   3087  CA  GLY D 192      51.907 292.912 103.247  1.00  0.00           C  
ATOM   3088  C   GLY D 192      51.440 292.964 101.780  1.00  0.00           C  
ATOM   3089  O   GLY D 192      51.024 291.934 101.255  1.00  0.00           O  
ATOM   3090  N   THR D 193      51.504 294.138 101.127  1.00  0.00           N  
ATOM   3091  CA  THR D 193      51.103 294.359  99.732  1.00  0.00           C  
ATOM   3092  C   THR D 193      52.319 294.383  98.782  1.00  0.00           C  
ATOM   3093  O   THR D 193      52.178 294.019  97.614  1.00  0.00           O  
ATOM   3094  CB  THR D 193      50.359 295.718  99.602  1.00  0.00           C  
ATOM   3095  OG1 THR D 193      49.194 295.677 100.404  1.00  0.00           O  
ATOM   3096  CG2 THR D 193      49.924 296.126  98.181  1.00  0.00           C  
ATOM   3097  N   GLN D 194      53.484 294.799  99.303  1.00  0.00           N  
ATOM   3098  CA  GLN D 194      54.739 294.967  98.580  1.00  0.00           C  
ATOM   3099  C   GLN D 194      55.894 294.574  99.510  1.00  0.00           C  
ATOM   3100  O   GLN D 194      55.856 294.919 100.690  1.00  0.00           O  
ATOM   3101  CB  GLN D 194      54.830 296.440  98.101  1.00  0.00           C  
ATOM   3102  CG  GLN D 194      56.171 296.895  97.479  1.00  0.00           C  
ATOM   3103  CD  GLN D 194      56.592 296.089  96.247  1.00  0.00           C  
ATOM   3104  OE1 GLN D 194      55.770 295.773  95.390  1.00  0.00           O  
ATOM   3105  NE2 GLN D 194      57.883 295.772  96.140  1.00  0.00           N  
ATOM   3106  N   THR D 195      56.912 293.895  98.958  1.00  0.00           N  
ATOM   3107  CA  THR D 195      58.149 293.567  99.667  1.00  0.00           C  
ATOM   3108  C   THR D 195      59.075 294.797  99.771  1.00  0.00           C  
ATOM   3109  O   THR D 195      59.310 295.475  98.771  1.00  0.00           O  
ATOM   3110  CB  THR D 195      58.895 292.376  98.997  1.00  0.00           C  
ATOM   3111  OG1 THR D 195      60.086 292.059  99.696  1.00  0.00           O  
ATOM   3112  CG2 THR D 195      59.295 292.588  97.523  1.00  0.00           C  
ATOM   3113  N   TYR D 196      59.578 295.050 100.989  1.00  0.00           N  
ATOM   3114  CA  TYR D 196      60.531 296.118 101.282  1.00  0.00           C  
ATOM   3115  C   TYR D 196      61.880 295.475 101.598  1.00  0.00           C  
ATOM   3116  O   TYR D 196      61.959 294.609 102.468  1.00  0.00           O  
ATOM   3117  CB  TYR D 196      60.013 297.003 102.432  1.00  0.00           C  
ATOM   3118  CG  TYR D 196      58.894 297.936 102.000  1.00  0.00           C  
ATOM   3119  CD1 TYR D 196      57.596 297.430 101.790  1.00  0.00           C  
ATOM   3120  CD2 TYR D 196      59.157 299.299 101.746  1.00  0.00           C  
ATOM   3121  CE1 TYR D 196      56.583 298.257 101.277  1.00  0.00           C  
ATOM   3122  CE2 TYR D 196      58.135 300.135 101.254  1.00  0.00           C  
ATOM   3123  CZ  TYR D 196      56.856 299.607 100.990  1.00  0.00           C  
ATOM   3124  OH  TYR D 196      55.885 300.391 100.445  1.00  0.00           O  
ATOM   3125  N   ILE D 197      62.895 295.893 100.833  1.00  0.00           N  
ATOM   3126  CA  ILE D 197      64.234 295.316 100.827  1.00  0.00           C  
ATOM   3127  C   ILE D 197      65.232 296.470 100.985  1.00  0.00           C  
ATOM   3128  O   ILE D 197      65.054 297.504 100.350  1.00  0.00           O  
ATOM   3129  CB  ILE D 197      64.528 294.586  99.475  1.00  0.00           C  
ATOM   3130  CG1 ILE D 197      63.455 293.514  99.147  1.00  0.00           C  
ATOM   3131  CG2 ILE D 197      65.931 293.943  99.424  1.00  0.00           C  
ATOM   3132  CD1 ILE D 197      63.561 292.939  97.728  1.00  0.00           C  
ATOM   3133  N   CYS D 198      66.263 296.260 101.816  1.00  0.00           N  
ATOM   3134  CA  CYS D 198      67.356 297.201 102.038  1.00  0.00           C  
ATOM   3135  C   CYS D 198      68.603 296.651 101.328  1.00  0.00           C  
ATOM   3136  O   CYS D 198      69.232 295.711 101.817  1.00  0.00           O  
ATOM   3137  SG  CYS D 198      68.922 298.401 104.121  1.00  0.00           S  
ATOM   3138  CB  CYS D 198      67.517 297.402 103.554  1.00  0.00           C  
ATOM   3139  N   ASN D 199      68.876 297.227 100.148  1.00  0.00           N  
ATOM   3140  CA  ASN D 199      69.897 296.795  99.192  1.00  0.00           C  
ATOM   3141  C   ASN D 199      71.169 297.619  99.409  1.00  0.00           C  
ATOM   3142  O   ASN D 199      71.162 298.817  99.128  1.00  0.00           O  
ATOM   3143  CB  ASN D 199      69.381 296.975  97.745  1.00  0.00           C  
ATOM   3144  CG  ASN D 199      68.051 296.271  97.473  1.00  0.00           C  
ATOM   3145  OD1 ASN D 199      66.988 296.791  97.811  1.00  0.00           O  
ATOM   3146  ND2 ASN D 199      68.099 295.100  96.841  1.00  0.00           N  
ATOM   3147  N   VAL D 200      72.214 296.964  99.940  1.00  0.00           N  
ATOM   3148  CA  VAL D 200      73.414 297.620 100.455  1.00  0.00           C  
ATOM   3149  C   VAL D 200      74.670 296.998  99.828  1.00  0.00           C  
ATOM   3150  O   VAL D 200      74.937 295.819 100.058  1.00  0.00           O  
ATOM   3151  CB  VAL D 200      73.490 297.484 102.004  1.00  0.00           C  
ATOM   3152  CG1 VAL D 200      74.768 298.074 102.639  1.00  0.00           C  
ATOM   3153  CG2 VAL D 200      72.242 298.107 102.654  1.00  0.00           C  
ATOM   3154  N   ASN D 201      75.414 297.818  99.067  1.00  0.00           N  
ATOM   3155  CA  ASN D 201      76.649 297.440  98.376  1.00  0.00           C  
ATOM   3156  C   ASN D 201      77.869 298.052  99.086  1.00  0.00           C  
ATOM   3157  O   ASN D 201      77.801 299.184  99.567  1.00  0.00           O  
ATOM   3158  CB  ASN D 201      76.556 297.931  96.910  1.00  0.00           C  
ATOM   3159  CG  ASN D 201      77.720 297.474  96.018  1.00  0.00           C  
ATOM   3160  ND2 ASN D 201      78.368 298.416  95.330  1.00  0.00           N  
ATOM   3161  OD1 ASN D 201      78.032 296.287  95.949  1.00  0.00           O  
ATOM   3162  N   HIS D 202      78.973 297.292  99.070  1.00  0.00           N  
ATOM   3163  CA  HIS D 202      80.287 297.676  99.572  1.00  0.00           C  
ATOM   3164  C   HIS D 202      81.337 297.154  98.582  1.00  0.00           C  
ATOM   3165  O   HIS D 202      81.724 295.989  98.663  1.00  0.00           O  
ATOM   3166  CB  HIS D 202      80.467 297.088 100.982  1.00  0.00           C  
ATOM   3167  CG  HIS D 202      81.806 297.361 101.614  1.00  0.00           C  
ATOM   3168  ND1 HIS D 202      82.831 296.411 101.631  1.00  0.00           N  
ATOM   3169  CD2 HIS D 202      82.259 298.513 102.220  1.00  0.00           C  
ATOM   3170  CE1 HIS D 202      83.847 297.014 102.231  1.00  0.00           C  
ATOM   3171  NE2 HIS D 202      83.563 298.262 102.597  1.00  0.00           N  
ATOM   3172  N   LYS D 203      81.773 298.027  97.661  1.00  0.00           N  
ATOM   3173  CA  LYS D 203      82.757 297.698  96.627  1.00  0.00           C  
ATOM   3174  C   LYS D 203      84.236 297.496  97.069  1.00  0.00           C  
ATOM   3175  O   LYS D 203      84.916 296.736  96.380  1.00  0.00           O  
ATOM   3176  CB  LYS D 203      82.575 298.640  95.416  1.00  0.00           C  
ATOM   3177  CG  LYS D 203      83.433 298.285  94.184  1.00  0.00           C  
ATOM   3178  CD  LYS D 203      82.940 298.915  92.868  1.00  0.00           C  
ATOM   3179  CE  LYS D 203      81.632 298.318  92.316  1.00  0.00           C  
ATOM   3180  NZ  LYS D 203      81.767 296.883  92.000  1.00  0.00           N  
ATOM   3181  N   PRO D 204      84.703 298.041  98.224  1.00  0.00           N  
ATOM   3182  CA  PRO D 204      86.042 297.713  98.771  1.00  0.00           C  
ATOM   3183  C   PRO D 204      86.291 296.250  99.205  1.00  0.00           C  
ATOM   3184  O   PRO D 204      87.454 295.891  99.388  1.00  0.00           O  
ATOM   3185  CB  PRO D 204      86.236 298.699  99.933  1.00  0.00           C  
ATOM   3186  CG  PRO D 204      85.342 299.875  99.583  1.00  0.00           C  
ATOM   3187  CD  PRO D 204      84.149 299.207  98.916  1.00  0.00           C  
ATOM   3188  N   SER D 205      85.227 295.436  99.322  1.00  0.00           N  
ATOM   3189  CA  SER D 205      85.297 293.973  99.443  1.00  0.00           C  
ATOM   3190  C   SER D 205      84.480 293.261  98.343  1.00  0.00           C  
ATOM   3191  O   SER D 205      84.559 292.037  98.243  1.00  0.00           O  
ATOM   3192  CB  SER D 205      84.867 293.551 100.867  1.00  0.00           C  
ATOM   3193  OG  SER D 205      83.466 293.606 101.052  1.00  0.00           O  
ATOM   3194  N   ASN D 206      83.702 294.031  97.559  1.00  0.00           N  
ATOM   3195  CA  ASN D 206      82.775 293.602  96.505  1.00  0.00           C  
ATOM   3196  C   ASN D 206      81.585 292.750  97.005  1.00  0.00           C  
ATOM   3197  O   ASN D 206      80.948 292.069  96.203  1.00  0.00           O  
ATOM   3198  CB  ASN D 206      83.532 292.952  95.317  1.00  0.00           C  
ATOM   3199  CG  ASN D 206      82.951 293.317  93.944  1.00  0.00           C  
ATOM   3200  OD1 ASN D 206      82.689 294.484  93.655  1.00  0.00           O  
ATOM   3201  ND2 ASN D 206      82.768 292.317  93.080  1.00  0.00           N  
ATOM   3202  N   THR D 207      81.282 292.839  98.311  1.00  0.00           N  
ATOM   3203  CA  THR D 207      80.127 292.212  98.949  1.00  0.00           C  
ATOM   3204  C   THR D 207      78.884 293.105  98.784  1.00  0.00           C  
ATOM   3205  O   THR D 207      78.990 294.327  98.891  1.00  0.00           O  
ATOM   3206  CB  THR D 207      80.385 292.022 100.469  1.00  0.00           C  
ATOM   3207  OG1 THR D 207      81.464 291.125 100.640  1.00  0.00           O  
ATOM   3208  CG2 THR D 207      79.197 291.488 101.298  1.00  0.00           C  
ATOM   3209  N   LYS D 208      77.725 292.465  98.565  1.00  0.00           N  
ATOM   3210  CA  LYS D 208      76.424 293.122  98.511  1.00  0.00           C  
ATOM   3211  C   LYS D 208      75.393 292.238  99.220  1.00  0.00           C  
ATOM   3212  O   LYS D 208      75.377 291.027  98.998  1.00  0.00           O  
ATOM   3213  CB  LYS D 208      76.052 293.425  97.041  1.00  0.00           C  
ATOM   3214  CG  LYS D 208      74.736 294.212  96.868  1.00  0.00           C  
ATOM   3215  CD  LYS D 208      74.518 294.748  95.442  1.00  0.00           C  
ATOM   3216  CE  LYS D 208      74.270 293.672  94.373  1.00  0.00           C  
ATOM   3217  NZ  LYS D 208      72.958 293.024  94.539  1.00  0.00           N  
ATOM   3218  N   VAL D 209      74.553 292.874 100.051  1.00  0.00           N  
ATOM   3219  CA  VAL D 209      73.477 292.233 100.799  1.00  0.00           C  
ATOM   3220  C   VAL D 209      72.154 292.928 100.444  1.00  0.00           C  
ATOM   3221  O   VAL D 209      72.020 294.136 100.640  1.00  0.00           O  
ATOM   3222  CB  VAL D 209      73.717 292.321 102.335  1.00  0.00           C  
ATOM   3223  CG1 VAL D 209      72.511 291.883 103.192  1.00  0.00           C  
ATOM   3224  CG2 VAL D 209      74.949 291.499 102.744  1.00  0.00           C  
ATOM   3225  N   ASP D 210      71.211 292.124  99.935  1.00  0.00           N  
ATOM   3226  CA  ASP D 210      69.883 292.532  99.473  1.00  0.00           C  
ATOM   3227  C   ASP D 210      68.821 291.917 100.396  1.00  0.00           C  
ATOM   3228  O   ASP D 210      67.963 291.158  99.942  1.00  0.00           O  
ATOM   3229  CB  ASP D 210      69.653 292.186  97.980  1.00  0.00           C  
ATOM   3230  CG  ASP D 210      70.785 292.646  97.055  1.00  0.00           C  
ATOM   3231  OD1 ASP D 210      71.714 291.838  96.835  1.00  0.00           O  
ATOM   3232  OD2 ASP D 210      70.698 293.793  96.563  1.00  0.00           O  
ATOM   3233  N   LYS D 211      68.932 292.232 101.698  1.00  0.00           N  
ATOM   3234  CA  LYS D 211      68.114 291.648 102.756  1.00  0.00           C  
ATOM   3235  C   LYS D 211      66.707 292.261 102.796  1.00  0.00           C  
ATOM   3236  O   LYS D 211      66.582 293.484 102.879  1.00  0.00           O  
ATOM   3237  CB  LYS D 211      68.843 291.829 104.103  1.00  0.00           C  
ATOM   3238  CG  LYS D 211      68.162 291.177 105.320  1.00  0.00           C  
ATOM   3239  CD  LYS D 211      67.981 289.658 105.158  1.00  0.00           C  
ATOM   3240  CE  LYS D 211      67.564 288.953 106.451  1.00  0.00           C  
ATOM   3241  NZ  LYS D 211      66.198 289.312 106.868  1.00  0.00           N  
ATOM   3242  N   LYS D 212      65.684 291.389 102.801  1.00  0.00           N  
ATOM   3243  CA  LYS D 212      64.290 291.764 103.030  1.00  0.00           C  
ATOM   3244  C   LYS D 212      64.095 292.228 104.482  1.00  0.00           C  
ATOM   3245  O   LYS D 212      64.431 291.489 105.410  1.00  0.00           O  
ATOM   3246  CB  LYS D 212      63.359 290.584 102.683  1.00  0.00           C  
ATOM   3247  CG  LYS D 212      61.858 290.937 102.765  1.00  0.00           C  
ATOM   3248  CD  LYS D 212      60.952 289.710 102.613  1.00  0.00           C  
ATOM   3249  CE  LYS D 212      59.470 290.047 102.836  1.00  0.00           C  
ATOM   3250  NZ  LYS D 212      58.644 288.829 102.840  1.00  0.00           N  
ATOM   3251  N   VAL D 213      63.534 293.435 104.631  1.00  0.00           N  
ATOM   3252  CA  VAL D 213      63.165 294.044 105.903  1.00  0.00           C  
ATOM   3253  C   VAL D 213      61.808 293.461 106.348  1.00  0.00           C  
ATOM   3254  O   VAL D 213      60.763 293.899 105.866  1.00  0.00           O  
ATOM   3255  CB  VAL D 213      63.138 295.594 105.760  1.00  0.00           C  
ATOM   3256  CG1 VAL D 213      62.516 296.359 106.941  1.00  0.00           C  
ATOM   3257  CG2 VAL D 213      64.566 296.116 105.505  1.00  0.00           C  
ATOM   3258  N   GLU D 214      61.881 292.414 107.188  1.00  0.00           N  
ATOM   3259  CA  GLU D 214      60.792 291.479 107.478  1.00  0.00           C  
ATOM   3260  C   GLU D 214      60.629 291.331 109.012  1.00  0.00           C  
ATOM   3261  O   GLU D 214      61.637 291.117 109.688  1.00  0.00           O  
ATOM   3262  CB  GLU D 214      61.171 290.147 106.799  1.00  0.00           C  
ATOM   3263  CG  GLU D 214      60.073 289.068 106.868  1.00  0.00           C  
ATOM   3264  CD  GLU D 214      60.423 287.845 106.019  1.00  0.00           C  
ATOM   3265  OE1 GLU D 214      59.576 287.485 105.170  1.00  0.00           O  
ATOM   3266  OE2 GLU D 214      61.535 287.306 106.210  1.00  0.00           O  
ATOM   3267  N   PRO D 215      59.395 291.515 109.545  1.00  0.00           N  
ATOM   3268  CA  PRO D 215      59.160 291.686 110.995  1.00  0.00           C  
ATOM   3269  C   PRO D 215      59.187 290.396 111.836  1.00  0.00           C  
ATOM   3270  O   PRO D 215      59.361 289.301 111.303  1.00  0.00           O  
ATOM   3271  CB  PRO D 215      57.770 292.356 111.039  1.00  0.00           C  
ATOM   3272  CG  PRO D 215      57.047 291.789 109.832  1.00  0.00           C  
ATOM   3273  CD  PRO D 215      58.156 291.723 108.790  1.00  0.00           C  
ATOM   3274  N   LYS D 216      58.952 290.599 113.146  1.00  0.00           N  
ATOM   3275  CA  LYS D 216      58.719 289.621 114.214  1.00  0.00           C  
ATOM   3276  C   LYS D 216      59.997 288.997 114.791  1.00  0.00           C  
ATOM   3277  O   LYS D 216      60.969 288.762 114.072  1.00  0.00           O  
ATOM   3278  CB  LYS D 216      57.653 288.558 113.841  1.00  0.00           C  
ATOM   3279  CG  LYS D 216      56.253 289.139 113.558  1.00  0.00           C  
ATOM   3280  CD  LYS D 216      55.503 289.615 114.818  1.00  0.00           C  
ATOM   3281  CE  LYS D 216      54.233 290.423 114.508  1.00  0.00           C  
ATOM   3282  NZ  LYS D 216      54.549 291.755 113.958  1.00  0.00           N  
ATOM   3283  N   SER D 217      59.941 288.753 116.110  1.00  0.00           N  
ATOM   3284  CA  SER D 217      61.025 288.210 116.920  1.00  0.00           C  
ATOM   3285  C   SER D 217      60.459 287.659 118.236  1.00  0.00           C  
ATOM   3286  O   SER D 217      59.491 288.211 118.761  1.00  0.00           O  
ATOM   3287  CB  SER D 217      62.089 289.305 117.158  1.00  0.00           C  
ATOM   3288  OG  SER D 217      63.111 288.863 118.024  1.00  0.00           O  
ATOM   3289  N   CYS D 218      61.112 286.609 118.759  1.00  0.00           N  
ATOM   3290  CA  CYS D 218      60.842 286.025 120.071  1.00  0.00           C  
ATOM   3291  C   CYS D 218      61.988 285.073 120.439  1.00  0.00           C  
ATOM   3292  O   CYS D 218      62.471 284.346 119.571  1.00  0.00           O  
ATOM   3293  CB  CYS D 218      59.484 285.275 120.086  1.00  0.00           C  
ATOM   3294  SG  CYS D 218      58.810 284.979 121.744  1.00  0.00           S  
ATOM   3295  N   ASP D 219      62.344 285.033 121.733  1.00  0.00           N  
ATOM   3296  CA  ASP D 219      63.092 283.929 122.338  1.00  0.00           C  
ATOM   3297  C   ASP D 219      62.115 282.764 122.560  1.00  0.00           C  
ATOM   3298  O   ASP D 219      61.604 282.600 123.667  1.00  0.00           O  
ATOM   3299  CB  ASP D 219      63.887 284.268 123.628  1.00  0.00           C  
ATOM   3300  CG  ASP D 219      63.360 285.384 124.543  1.00  0.00           C  
ATOM   3301  OD1 ASP D 219      62.188 285.795 124.412  1.00  0.00           O  
ATOM   3302  OD2 ASP D 219      64.171 285.780 125.410  1.00  0.00           O  
ATOM   3303  N   LYS D 220      61.829 282.028 121.476  1.00  0.00           N  
ATOM   3304  CA  LYS D 220      60.727 281.070 121.390  1.00  0.00           C  
ATOM   3305  C   LYS D 220      59.990 280.931 122.732  1.00  0.00           C  
ATOM   3306  O   LYS D 220      60.639 280.893 123.777  1.00  0.00           O  
ATOM   3307  CB  LYS D 220      61.272 279.692 120.936  1.00  0.00           C  
ATOM   3308  CG  LYS D 220      62.335 279.713 119.813  1.00  0.00           C  
ATOM   3309  CD  LYS D 220      61.927 280.452 118.527  1.00  0.00           C  
ATOM   3310  CE  LYS D 220      63.083 280.517 117.514  1.00  0.00           C  
ATOM   3311  NZ  LYS D 220      62.779 281.416 116.390  1.00  0.00           N  
ATOM   3312  N   THR D 221      58.654 280.805 122.682  1.00  0.00           N  
ATOM   3313  CA  THR D 221      57.815 280.569 123.866  1.00  0.00           C  
ATOM   3314  C   THR D 221      57.983 279.151 124.472  1.00  0.00           C  
ATOM   3315  O   THR D 221      57.507 278.903 125.577  1.00  0.00           O  
ATOM   3316  CB  THR D 221      56.311 280.826 123.587  1.00  0.00           C  
ATOM   3317  OG1 THR D 221      56.158 281.997 122.805  1.00  0.00           O  
ATOM   3318  CG2 THR D 221      55.473 281.020 124.867  1.00  0.00           C  
ATOM   3319  N   HIS D 222      58.715 278.268 123.765  1.00  0.00           N  
ATOM   3320  CA  HIS D 222      59.244 277.004 124.283  1.00  0.00           C  
ATOM   3321  C   HIS D 222      58.232 276.206 125.125  1.00  0.00           C  
ATOM   3322  O   HIS D 222      58.338 274.981 125.160  1.00  0.00           O  
ATOM   3323  CB  HIS D 222      60.534 277.267 125.083  1.00  0.00           C  
ATOM   3324  CG  HIS D 222      61.731 277.533 124.213  1.00  0.00           C  
ATOM   3325  ND1 HIS D 222      62.527 276.513 123.718  1.00  0.00           N  
ATOM   3326  CD2 HIS D 222      62.293 278.703 123.752  1.00  0.00           C  
ATOM   3327  CE1 HIS D 222      63.507 277.085 123.016  1.00  0.00           C  
ATOM   3328  NE2 HIS D 222      63.417 278.410 122.975  1.00  0.00           N  
ATOM   3329  N   THR D 223      57.265 276.898 125.754  1.00  0.00           N  
ATOM   3330  CA  THR D 223      56.133 276.280 126.446  1.00  0.00           C  
ATOM   3331  C   THR D 223      55.587 275.083 125.639  1.00  0.00           C  
ATOM   3332  O   THR D 223      54.620 274.469 126.085  1.00  0.00           O  
ATOM   3333  CB  THR D 223      54.979 277.291 126.698  1.00  0.00           C  
ATOM   3334  OG1 THR D 223      55.474 278.398 127.427  1.00  0.00           O  
ATOM   3335  CG2 THR D 223      53.777 276.711 127.464  1.00  0.00           C  
ATOM   3336  N   CYS D 224      56.257 274.765 124.513  1.00  0.00           N  
ATOM   3337  CA  CYS D 224      56.025 273.644 123.586  1.00  0.00           C  
ATOM   3338  C   CYS D 224      54.610 273.654 122.932  1.00  0.00           C  
ATOM   3339  O   CYS D 224      53.632 273.411 123.640  1.00  0.00           O  
ATOM   3340  CB  CYS D 224      56.309 272.301 124.301  1.00  0.00           C  
ATOM   3341  SG  CYS D 224      56.471 270.885 123.177  1.00  0.00           S  
ATOM   3342  N   PRO D 225      54.505 273.891 121.597  1.00  0.00           N  
ATOM   3343  CA  PRO D 225      53.200 273.911 120.893  1.00  0.00           C  
ATOM   3344  C   PRO D 225      52.257 272.687 121.029  1.00  0.00           C  
ATOM   3345  O   PRO D 225      51.074 272.928 121.276  1.00  0.00           O  
ATOM   3346  CD  PRO D 225      55.582 274.323 120.702  1.00  0.00           C  
ATOM   3347  CB  PRO D 225      53.553 274.236 119.430  1.00  0.00           C  
ATOM   3348  CG  PRO D 225      54.879 274.970 119.514  1.00  0.00           C  
ATOM   3349  N   PRO D 226      52.736 271.422 120.915  1.00  0.00           N  
ATOM   3350  CA  PRO D 226      51.867 270.249 121.139  1.00  0.00           C  
ATOM   3351  C   PRO D 226      51.594 269.937 122.624  1.00  0.00           C  
ATOM   3352  O   PRO D 226      52.412 270.244 123.494  1.00  0.00           O  
ATOM   3353  CB  PRO D 226      52.621 269.101 120.453  1.00  0.00           C  
ATOM   3354  CG  PRO D 226      54.082 269.494 120.550  1.00  0.00           C  
ATOM   3355  CD  PRO D 226      54.036 271.007 120.374  1.00  0.00           C  
ATOM   3356  N   CYS D 227      50.448 269.280 122.847  1.00  0.00           N  
ATOM   3357  CA  CYS D 227      49.987 268.709 124.119  1.00  0.00           C  
ATOM   3358  C   CYS D 227      49.217 267.377 123.905  1.00  0.00           C  
ATOM   3359  O   CYS D 227      49.584 266.401 124.563  1.00  0.00           O  
ATOM   3360  CB  CYS D 227      49.259 269.768 124.981  1.00  0.00           C  
ATOM   3361  SG  CYS D 227      48.399 269.181 126.470  1.00  0.00           S  
ATOM   3362  N   PRO D 228      48.274 267.287 122.930  1.00  0.00           N  
ATOM   3363  CA  PRO D 228      47.974 266.000 122.274  1.00  0.00           C  
ATOM   3364  C   PRO D 228      46.957 265.117 123.025  1.00  0.00           C  
ATOM   3365  O   PRO D 228      47.049 263.894 122.931  1.00  0.00           O  
ATOM   3366  CD  PRO D 228      47.602 268.365 122.209  1.00  0.00           C  
ATOM   3367  CB  PRO D 228      47.495 266.404 120.856  1.00  0.00           C  
ATOM   3368  CG  PRO D 228      47.678 267.913 120.760  1.00  0.00           C  
ATOM   3369  N   ALA D 229      45.995 265.754 123.717  1.00  0.00           N  
ATOM   3370  CA  ALA D 229      44.784 265.144 124.277  1.00  0.00           C  
ATOM   3371  C   ALA D 229      43.953 264.431 123.178  1.00  0.00           C  
ATOM   3372  O   ALA D 229      43.344 265.135 122.370  1.00  0.00           O  
ATOM   3373  CB  ALA D 229      43.962 266.275 124.916  1.00  0.00           C  
ATOM   3374  N   PRO D 230      43.947 263.074 123.139  1.00  0.00           N  
ATOM   3375  CA  PRO D 230      43.129 262.292 122.183  1.00  0.00           C  
ATOM   3376  C   PRO D 230      41.609 262.525 122.268  1.00  0.00           C  
ATOM   3377  O   PRO D 230      40.999 262.201 123.285  1.00  0.00           O  
ATOM   3378  CD  PRO D 230      44.760 262.178 123.967  1.00  0.00           C  
ATOM   3379  CB  PRO D 230      43.454 260.826 122.529  1.00  0.00           C  
ATOM   3380  CG  PRO D 230      44.812 260.870 123.197  1.00  0.00           C  
ATOM   3381  N   GLU D 231      41.040 263.025 121.161  1.00  0.00           N  
ATOM   3382  CA  GLU D 231      39.605 263.049 120.861  1.00  0.00           C  
ATOM   3383  C   GLU D 231      39.295 261.956 119.825  1.00  0.00           C  
ATOM   3384  O   GLU D 231      39.975 261.875 118.800  1.00  0.00           O  
ATOM   3385  CB  GLU D 231      39.146 264.450 120.383  1.00  0.00           C  
ATOM   3386  CG  GLU D 231      39.038 265.532 121.484  1.00  0.00           C  
ATOM   3387  CD  GLU D 231      38.063 265.196 122.623  1.00  0.00           C  
ATOM   3388  OE1 GLU D 231      37.065 264.493 122.348  1.00  0.00           O  
ATOM   3389  OE2 GLU D 231      38.330 265.654 123.754  1.00  0.00           O  
ATOM   3390  N   LEU D 232      38.286 261.115 120.120  1.00  0.00           N  
ATOM   3391  CA  LEU D 232      37.960 259.919 119.336  1.00  0.00           C  
ATOM   3392  C   LEU D 232      36.484 259.928 118.893  1.00  0.00           C  
ATOM   3393  O   LEU D 232      35.593 260.010 119.739  1.00  0.00           O  
ATOM   3394  CB  LEU D 232      38.329 258.670 120.183  1.00  0.00           C  
ATOM   3395  CG  LEU D 232      38.129 257.288 119.517  1.00  0.00           C  
ATOM   3396  CD1 LEU D 232      38.947 257.134 118.215  1.00  0.00           C  
ATOM   3397  CD2 LEU D 232      38.414 256.150 120.522  1.00  0.00           C  
ATOM   3398  N   LEU D 233      36.273 259.814 117.571  1.00  0.00           N  
ATOM   3399  CA  LEU D 233      34.968 259.707 116.913  1.00  0.00           C  
ATOM   3400  C   LEU D 233      34.947 258.449 116.021  1.00  0.00           C  
ATOM   3401  O   LEU D 233      34.054 258.310 115.184  1.00  0.00           O  
ATOM   3402  CB  LEU D 233      34.723 261.010 116.111  1.00  0.00           C  
ATOM   3403  CG  LEU D 233      33.391 261.099 115.326  1.00  0.00           C  
ATOM   3404  CD1 LEU D 233      32.153 260.934 116.234  1.00  0.00           C  
ATOM   3405  CD2 LEU D 233      33.333 262.395 114.489  1.00  0.00           C  
ATOM   3406  N   GLY D 234      33.855 257.648 116.061  1.00  0.00           N  
ATOM   3407  CA  GLY D 234      33.737 256.346 115.396  1.00  0.00           C  
ATOM   3408  C   GLY D 234      33.229 256.421 113.944  1.00  0.00           C  
ATOM   3409  O   GLY D 234      33.203 255.385 113.282  1.00  0.00           O  
ATOM   3410  N   GLY D 235      32.826 257.605 113.446  1.00  0.00           N  
ATOM   3411  CA  GLY D 235      32.340 257.811 112.075  1.00  0.00           C  
ATOM   3412  C   GLY D 235      30.947 257.182 111.839  1.00  0.00           C  
ATOM   3413  O   GLY D 235      30.240 256.888 112.807  1.00  0.00           O  
ATOM   3414  N   PRO D 236      30.524 256.996 110.565  1.00  0.00           N  
ATOM   3415  CA  PRO D 236      29.219 256.397 110.218  1.00  0.00           C  
ATOM   3416  C   PRO D 236      29.096 254.907 110.584  1.00  0.00           C  
ATOM   3417  O   PRO D 236      29.818 254.082 110.022  1.00  0.00           O  
ATOM   3418  CD  PRO D 236      31.234 257.449 109.365  1.00  0.00           C  
ATOM   3419  CB  PRO D 236      29.100 256.617 108.702  1.00  0.00           C  
ATOM   3420  CG  PRO D 236      30.528 256.759 108.206  1.00  0.00           C  
ATOM   3421  N   SER D 237      28.171 254.601 111.506  1.00  0.00           N  
ATOM   3422  CA  SER D 237      27.857 253.240 111.939  1.00  0.00           C  
ATOM   3423  C   SER D 237      26.757 252.622 111.058  1.00  0.00           C  
ATOM   3424  O   SER D 237      25.769 253.292 110.749  1.00  0.00           O  
ATOM   3425  CB  SER D 237      27.467 253.269 113.431  1.00  0.00           C  
ATOM   3426  OG  SER D 237      27.225 251.970 113.935  1.00  0.00           O  
ATOM   3427  N   VAL D 238      26.951 251.343 110.700  1.00  0.00           N  
ATOM   3428  CA  VAL D 238      26.033 250.556 109.877  1.00  0.00           C  
ATOM   3429  C   VAL D 238      25.024 249.814 110.768  1.00  0.00           C  
ATOM   3430  O   VAL D 238      25.412 249.249 111.792  1.00  0.00           O  
ATOM   3431  CB  VAL D 238      26.792 249.485 109.041  1.00  0.00           C  
ATOM   3432  CG1 VAL D 238      25.883 248.633 108.131  1.00  0.00           C  
ATOM   3433  CG2 VAL D 238      27.898 250.132 108.197  1.00  0.00           C  
ATOM   3434  N   PHE D 239      23.759 249.810 110.326  1.00  0.00           N  
ATOM   3435  CA  PHE D 239      22.651 249.073 110.928  1.00  0.00           C  
ATOM   3436  C   PHE D 239      21.867 248.335 109.834  1.00  0.00           C  
ATOM   3437  O   PHE D 239      21.974 248.683 108.656  1.00  0.00           O  
ATOM   3438  CB  PHE D 239      21.751 250.026 111.744  1.00  0.00           C  
ATOM   3439  CG  PHE D 239      22.465 250.662 112.922  1.00  0.00           C  
ATOM   3440  CD1 PHE D 239      22.992 251.968 112.820  1.00  0.00           C  
ATOM   3441  CE1 PHE D 239      23.775 252.479 113.848  1.00  0.00           C  
ATOM   3442  CZ  PHE D 239      24.071 251.699 114.957  1.00  0.00           C  
ATOM   3443  CD2 PHE D 239      22.783 249.878 114.051  1.00  0.00           C  
ATOM   3444  CE2 PHE D 239      23.582 250.404 115.057  1.00  0.00           C  
ATOM   3445  N   LEU D 240      21.104 247.312 110.248  1.00  0.00           N  
ATOM   3446  CA  LEU D 240      20.371 246.428 109.347  1.00  0.00           C  
ATOM   3447  C   LEU D 240      19.009 246.085 109.967  1.00  0.00           C  
ATOM   3448  O   LEU D 240      18.949 245.719 111.141  1.00  0.00           O  
ATOM   3449  CB  LEU D 240      21.235 245.176 109.066  1.00  0.00           C  
ATOM   3450  CG  LEU D 240      20.884 244.436 107.762  1.00  0.00           C  
ATOM   3451  CD1 LEU D 240      21.096 245.311 106.517  1.00  0.00           C  
ATOM   3452  CD2 LEU D 240      21.699 243.146 107.637  1.00  0.00           C  
ATOM   3453  N   PHE D 241      17.949 246.240 109.158  1.00  0.00           N  
ATOM   3454  CA  PHE D 241      16.545 246.116 109.549  1.00  0.00           C  
ATOM   3455  C   PHE D 241      15.865 245.023 108.696  1.00  0.00           C  
ATOM   3456  O   PHE D 241      16.106 244.981 107.488  1.00  0.00           O  
ATOM   3457  CB  PHE D 241      15.859 247.480 109.320  1.00  0.00           C  
ATOM   3458  CG  PHE D 241      16.226 248.567 110.318  1.00  0.00           C  
ATOM   3459  CD1 PHE D 241      17.423 249.303 110.175  1.00  0.00           C  
ATOM   3460  CE1 PHE D 241      17.785 250.233 111.140  1.00  0.00           C  
ATOM   3461  CZ  PHE D 241      16.986 250.431 112.258  1.00  0.00           C  
ATOM   3462  CD2 PHE D 241      15.450 248.745 111.483  1.00  0.00           C  
ATOM   3463  CE2 PHE D 241      15.825 249.687 112.432  1.00  0.00           C  
ATOM   3464  N   PRO D 242      15.048 244.143 109.324  1.00  0.00           N  
ATOM   3465  CA  PRO D 242      14.478 242.967 108.640  1.00  0.00           C  
ATOM   3466  C   PRO D 242      13.217 243.289 107.800  1.00  0.00           C  
ATOM   3467  O   PRO D 242      12.669 244.386 107.923  1.00  0.00           O  
ATOM   3468  CD  PRO D 242      14.622 244.199 110.728  1.00  0.00           C  
ATOM   3469  CB  PRO D 242      14.136 242.047 109.825  1.00  0.00           C  
ATOM   3470  CG  PRO D 242      13.698 243.001 110.925  1.00  0.00           C  
ATOM   3471  N   PRO D 243      12.718 242.286 107.038  1.00  0.00           N  
ATOM   3472  CA  PRO D 243      11.347 242.297 106.498  1.00  0.00           C  
ATOM   3473  C   PRO D 243      10.269 242.099 107.576  1.00  0.00           C  
ATOM   3474  O   PRO D 243      10.561 241.642 108.682  1.00  0.00           O  
ATOM   3475  CD  PRO D 243      13.423 241.063 106.651  1.00  0.00           C  
ATOM   3476  CB  PRO D 243      11.342 241.099 105.536  1.00  0.00           C  
ATOM   3477  CG  PRO D 243      12.348 240.126 106.121  1.00  0.00           C  
ATOM   3478  N   LYS D 244       9.018 242.370 107.177  1.00  0.00           N  
ATOM   3479  CA  LYS D 244       7.825 241.929 107.896  1.00  0.00           C  
ATOM   3480  C   LYS D 244       7.677 240.400 107.722  1.00  0.00           C  
ATOM   3481  O   LYS D 244       7.803 239.926 106.589  1.00  0.00           O  
ATOM   3482  CB  LYS D 244       6.582 242.606 107.279  1.00  0.00           C  
ATOM   3483  CG  LYS D 244       6.640 244.141 107.209  1.00  0.00           C  
ATOM   3484  CD  LYS D 244       5.331 244.736 106.659  1.00  0.00           C  
ATOM   3485  CE  LYS D 244       5.483 246.142 106.060  1.00  0.00           C  
ATOM   3486  NZ  LYS D 244       6.341 246.130 104.861  1.00  0.00           N  
ATOM   3487  N   PRO D 245       7.345 239.655 108.805  1.00  0.00           N  
ATOM   3488  CA  PRO D 245       6.835 238.274 108.681  1.00  0.00           C  
ATOM   3489  C   PRO D 245       5.612 238.126 107.753  1.00  0.00           C  
ATOM   3490  O   PRO D 245       5.498 237.100 107.093  1.00  0.00           O  
ATOM   3491  CB  PRO D 245       6.498 237.864 110.123  1.00  0.00           C  
ATOM   3492  CG  PRO D 245       7.344 238.774 110.997  1.00  0.00           C  
ATOM   3493  CD  PRO D 245       7.384 240.076 110.204  1.00  0.00           C  
ATOM   3494  N   LYS D 246       4.764 239.171 107.675  1.00  0.00           N  
ATOM   3495  CA  LYS D 246       3.608 239.256 106.782  1.00  0.00           C  
ATOM   3496  C   LYS D 246       3.992 239.110 105.298  1.00  0.00           C  
ATOM   3497  O   LYS D 246       3.391 238.296 104.599  1.00  0.00           O  
ATOM   3498  CB  LYS D 246       2.864 240.589 107.026  1.00  0.00           C  
ATOM   3499  CG  LYS D 246       1.430 240.576 106.475  1.00  0.00           C  
ATOM   3500  CD  LYS D 246       0.631 241.844 106.798  1.00  0.00           C  
ATOM   3501  CE  LYS D 246      -0.837 241.704 106.370  1.00  0.00           C  
ATOM   3502  NZ  LYS D 246      -1.625 242.902 106.704  1.00  0.00           N  
ATOM   3503  N   ASP D 247       5.006 239.877 104.865  1.00  0.00           N  
ATOM   3504  CA  ASP D 247       5.516 239.892 103.489  1.00  0.00           C  
ATOM   3505  C   ASP D 247       6.242 238.597 103.082  1.00  0.00           C  
ATOM   3506  O   ASP D 247       6.250 238.272 101.896  1.00  0.00           O  
ATOM   3507  CB  ASP D 247       6.379 241.136 103.162  1.00  0.00           C  
ATOM   3508  CG  ASP D 247       5.733 242.485 103.512  1.00  0.00           C  
ATOM   3509  OD1 ASP D 247       4.485 242.546 103.603  1.00  0.00           O  
ATOM   3510  OD2 ASP D 247       6.503 243.462 103.638  1.00  0.00           O  
ATOM   3511  N   THR D 248       6.797 237.870 104.065  1.00  0.00           N  
ATOM   3512  CA  THR D 248       7.412 236.557 103.870  1.00  0.00           C  
ATOM   3513  C   THR D 248       6.363 235.435 103.706  1.00  0.00           C  
ATOM   3514  O   THR D 248       6.532 234.570 102.847  1.00  0.00           O  
ATOM   3515  CB  THR D 248       8.326 236.179 105.068  1.00  0.00           C  
ATOM   3516  OG1 THR D 248       9.287 237.193 105.291  1.00  0.00           O  
ATOM   3517  CG2 THR D 248       9.089 234.858 104.889  1.00  0.00           C  
ATOM   3518  N   LEU D 249       5.307 235.476 104.538  1.00  0.00           N  
ATOM   3519  CA  LEU D 249       4.322 234.405 104.731  1.00  0.00           C  
ATOM   3520  C   LEU D 249       3.111 234.484 103.777  1.00  0.00           C  
ATOM   3521  O   LEU D 249       2.083 233.866 104.050  1.00  0.00           O  
ATOM   3522  CB  LEU D 249       3.942 234.362 106.233  1.00  0.00           C  
ATOM   3523  CG  LEU D 249       5.133 233.981 107.152  1.00  0.00           C  
ATOM   3524  CD1 LEU D 249       4.875 234.341 108.627  1.00  0.00           C  
ATOM   3525  CD2 LEU D 249       5.530 232.505 107.002  1.00  0.00           C  
ATOM   3526  N   MET D 250       3.278 235.182 102.643  1.00  0.00           N  
ATOM   3527  CA  MET D 250       2.417 235.105 101.465  1.00  0.00           C  
ATOM   3528  C   MET D 250       3.321 235.193 100.233  1.00  0.00           C  
ATOM   3529  O   MET D 250       4.170 236.083 100.159  1.00  0.00           O  
ATOM   3530  CB  MET D 250       1.348 236.220 101.479  1.00  0.00           C  
ATOM   3531  CG  MET D 250      -0.038 235.716 101.906  1.00  0.00           C  
ATOM   3532  SD  MET D 250      -1.254 237.038 102.145  1.00  0.00           S  
ATOM   3533  CE  MET D 250      -2.572 236.095 102.955  1.00  0.00           C  
ATOM   3534  N   ILE D 251       3.101 234.265  99.288  1.00  0.00           N  
ATOM   3535  CA  ILE D 251       3.913 234.037  98.087  1.00  0.00           C  
ATOM   3536  C   ILE D 251       3.687 235.048  96.932  1.00  0.00           C  
ATOM   3537  O   ILE D 251       3.979 234.731  95.777  1.00  0.00           O  
ATOM   3538  CB  ILE D 251       3.744 232.573  97.582  1.00  0.00           C  
ATOM   3539  CG2 ILE D 251       4.301 231.571  98.613  1.00  0.00           C  
ATOM   3540  CG1 ILE D 251       2.294 232.221  97.165  1.00  0.00           C  
ATOM   3541  CD1 ILE D 251       2.170 230.881  96.426  1.00  0.00           C  
ATOM   3542  N   SER D 252       3.210 236.258  97.261  1.00  0.00           N  
ATOM   3543  CA  SER D 252       2.967 237.355  96.323  1.00  0.00           C  
ATOM   3544  C   SER D 252       3.336 238.740  96.895  1.00  0.00           C  
ATOM   3545  O   SER D 252       3.236 239.716  96.152  1.00  0.00           O  
ATOM   3546  CB  SER D 252       1.503 237.277  95.834  1.00  0.00           C  
ATOM   3547  OG  SER D 252       0.581 237.649  96.843  1.00  0.00           O  
ATOM   3548  N   ARG D 253       3.734 238.817  98.179  1.00  0.00           N  
ATOM   3549  CA  ARG D 253       4.050 240.075  98.864  1.00  0.00           C  
ATOM   3550  C   ARG D 253       5.542 240.445  98.787  1.00  0.00           C  
ATOM   3551  O   ARG D 253       5.837 241.634  98.688  1.00  0.00           O  
ATOM   3552  CB  ARG D 253       3.597 239.979 100.329  1.00  0.00           C  
ATOM   3553  CG  ARG D 253       2.069 239.941 100.522  1.00  0.00           C  
ATOM   3554  CD  ARG D 253       1.661 239.930 102.004  1.00  0.00           C  
ATOM   3555  NE  ARG D 253       1.983 241.195 102.679  1.00  0.00           N  
ATOM   3556  CZ  ARG D 253       1.171 242.252 102.824  1.00  0.00           C  
ATOM   3557  NH1 ARG D 253       1.668 243.362 103.383  1.00  0.00           N  
ATOM   3558  NH2 ARG D 253      -0.107 242.217 102.423  1.00  0.00           N  
ATOM   3559  N   THR D 254       6.431 239.435  98.809  1.00  0.00           N  
ATOM   3560  CA  THR D 254       7.893 239.507  98.646  1.00  0.00           C  
ATOM   3561  C   THR D 254       8.621 240.292  99.775  1.00  0.00           C  
ATOM   3562  O   THR D 254       8.518 241.520  99.807  1.00  0.00           O  
ATOM   3563  CB  THR D 254       8.307 240.112  97.272  1.00  0.00           C  
ATOM   3564  OG1 THR D 254       7.645 239.417  96.232  1.00  0.00           O  
ATOM   3565  CG2 THR D 254       9.817 240.034  96.984  1.00  0.00           C  
ATOM   3566  N   PRO D 255       9.356 239.595 100.677  1.00  0.00           N  
ATOM   3567  CA  PRO D 255      10.129 240.267 101.741  1.00  0.00           C  
ATOM   3568  C   PRO D 255      11.400 240.983 101.232  1.00  0.00           C  
ATOM   3569  O   PRO D 255      11.824 240.766 100.097  1.00  0.00           O  
ATOM   3570  CD  PRO D 255       9.519 238.137 100.741  1.00  0.00           C  
ATOM   3571  CB  PRO D 255      10.444 239.120 102.713  1.00  0.00           C  
ATOM   3572  CG  PRO D 255      10.545 237.884 101.841  1.00  0.00           C  
ATOM   3573  N   GLU D 256      11.978 241.840 102.086  1.00  0.00           N  
ATOM   3574  CA  GLU D 256      13.165 242.642 101.794  1.00  0.00           C  
ATOM   3575  C   GLU D 256      13.864 243.070 103.095  1.00  0.00           C  
ATOM   3576  O   GLU D 256      13.208 243.608 103.987  1.00  0.00           O  
ATOM   3577  CB  GLU D 256      12.760 243.830 100.886  1.00  0.00           C  
ATOM   3578  CG  GLU D 256      13.824 244.926 100.686  1.00  0.00           C  
ATOM   3579  CD  GLU D 256      13.387 245.934  99.628  1.00  0.00           C  
ATOM   3580  OE1 GLU D 256      13.378 245.539  98.441  1.00  0.00           O  
ATOM   3581  OE2 GLU D 256      13.083 247.081 100.022  1.00  0.00           O  
ATOM   3582  N   VAL D 257      15.191 242.859 103.153  1.00  0.00           N  
ATOM   3583  CA  VAL D 257      16.079 243.376 104.199  1.00  0.00           C  
ATOM   3584  C   VAL D 257      16.665 244.716 103.707  1.00  0.00           C  
ATOM   3585  O   VAL D 257      17.046 244.815 102.540  1.00  0.00           O  
ATOM   3586  CB  VAL D 257      17.252 242.387 104.484  1.00  0.00           C  
ATOM   3587  CG1 VAL D 257      18.306 242.914 105.482  1.00  0.00           C  
ATOM   3588  CG2 VAL D 257      16.744 241.033 105.007  1.00  0.00           C  
ATOM   3589  N   THR D 258      16.720 245.717 104.598  1.00  0.00           N  
ATOM   3590  CA  THR D 258      17.126 247.087 104.272  1.00  0.00           C  
ATOM   3591  C   THR D 258      18.219 247.562 105.243  1.00  0.00           C  
ATOM   3592  O   THR D 258      18.070 247.424 106.456  1.00  0.00           O  
ATOM   3593  CB  THR D 258      15.914 248.050 104.379  1.00  0.00           C  
ATOM   3594  OG1 THR D 258      14.941 247.669 103.426  1.00  0.00           O  
ATOM   3595  CG2 THR D 258      16.195 249.554 104.194  1.00  0.00           C  
ATOM   3596  N   CYS D 259      19.293 248.125 104.669  1.00  0.00           N  
ATOM   3597  CA  CYS D 259      20.436 248.691 105.379  1.00  0.00           C  
ATOM   3598  C   CYS D 259      20.227 250.190 105.605  1.00  0.00           C  
ATOM   3599  O   CYS D 259      19.667 250.867 104.743  1.00  0.00           O  
ATOM   3600  CB  CYS D 259      21.715 248.420 104.566  1.00  0.00           C  
ATOM   3601  SG  CYS D 259      23.268 248.960 105.331  1.00  0.00           S  
ATOM   3602  N   VAL D 260      20.693 250.665 106.767  1.00  0.00           N  
ATOM   3603  CA  VAL D 260      20.585 252.051 107.200  1.00  0.00           C  
ATOM   3604  C   VAL D 260      21.925 252.441 107.841  1.00  0.00           C  
ATOM   3605  O   VAL D 260      22.297 251.868 108.864  1.00  0.00           O  
ATOM   3606  CB  VAL D 260      19.454 252.220 108.254  1.00  0.00           C  
ATOM   3607  CG1 VAL D 260      19.325 253.661 108.775  1.00  0.00           C  
ATOM   3608  CG2 VAL D 260      18.088 251.757 107.720  1.00  0.00           C  
ATOM   3609  N   VAL D 261      22.629 253.398 107.222  1.00  0.00           N  
ATOM   3610  CA  VAL D 261      23.951 253.850 107.644  1.00  0.00           C  
ATOM   3611  C   VAL D 261      23.826 255.324 108.061  1.00  0.00           C  
ATOM   3612  O   VAL D 261      23.886 256.214 107.212  1.00  0.00           O  
ATOM   3613  CB  VAL D 261      24.993 253.707 106.495  1.00  0.00           C  
ATOM   3614  CG1 VAL D 261      26.414 254.136 106.917  1.00  0.00           C  
ATOM   3615  CG2 VAL D 261      25.027 252.270 105.941  1.00  0.00           C  
ATOM   3616  N   VAL D 262      23.602 255.543 109.366  1.00  0.00           N  
ATOM   3617  CA  VAL D 262      23.457 256.866 109.979  1.00  0.00           C  
ATOM   3618  C   VAL D 262      24.814 257.570 110.168  1.00  0.00           C  
ATOM   3619  O   VAL D 262      25.851 256.906 110.228  1.00  0.00           O  
ATOM   3620  CB  VAL D 262      22.774 256.769 111.377  1.00  0.00           C  
ATOM   3621  CG1 VAL D 262      21.329 256.260 111.271  1.00  0.00           C  
ATOM   3622  CG2 VAL D 262      23.566 255.959 112.425  1.00  0.00           C  
ATOM   3623  N   ASP D 263      24.754 258.906 110.306  1.00  0.00           N  
ATOM   3624  CA  ASP D 263      25.867 259.782 110.693  1.00  0.00           C  
ATOM   3625  C   ASP D 263      27.015 259.820 109.664  1.00  0.00           C  
ATOM   3626  O   ASP D 263      28.181 259.953 110.042  1.00  0.00           O  
ATOM   3627  CB  ASP D 263      26.373 259.556 112.146  1.00  0.00           C  
ATOM   3628  CG  ASP D 263      25.271 259.496 113.214  1.00  0.00           C  
ATOM   3629  OD1 ASP D 263      25.525 258.832 114.241  1.00  0.00           O  
ATOM   3630  OD2 ASP D 263      24.236 260.178 113.036  1.00  0.00           O  
ATOM   3631  N   VAL D 264      26.654 259.732 108.372  1.00  0.00           N  
ATOM   3632  CA  VAL D 264      27.551 259.947 107.237  1.00  0.00           C  
ATOM   3633  C   VAL D 264      27.917 261.439 107.151  1.00  0.00           C  
ATOM   3634  O   VAL D 264      27.028 262.286 107.238  1.00  0.00           O  
ATOM   3635  CB  VAL D 264      26.887 259.473 105.910  1.00  0.00           C  
ATOM   3636  CG1 VAL D 264      27.622 259.902 104.625  1.00  0.00           C  
ATOM   3637  CG2 VAL D 264      26.698 257.946 105.911  1.00  0.00           C  
ATOM   3638  N   SER D 265      29.223 261.721 107.018  1.00  0.00           N  
ATOM   3639  CA  SER D 265      29.788 263.071 106.990  1.00  0.00           C  
ATOM   3640  C   SER D 265      29.238 263.916 105.830  1.00  0.00           C  
ATOM   3641  O   SER D 265      29.049 263.397 104.730  1.00  0.00           O  
ATOM   3642  CB  SER D 265      31.324 262.954 106.931  1.00  0.00           C  
ATOM   3643  OG  SER D 265      31.970 264.213 106.883  1.00  0.00           O  
ATOM   3644  N   HIS D 266      29.027 265.214 106.099  1.00  0.00           N  
ATOM   3645  CA  HIS D 266      28.603 266.197 105.102  1.00  0.00           C  
ATOM   3646  C   HIS D 266      29.668 266.456 104.014  1.00  0.00           C  
ATOM   3647  O   HIS D 266      29.307 266.823 102.896  1.00  0.00           O  
ATOM   3648  CB  HIS D 266      28.189 267.496 105.817  1.00  0.00           C  
ATOM   3649  CG  HIS D 266      27.227 268.349 105.030  1.00  0.00           C  
ATOM   3650  CD2 HIS D 266      27.415 269.494 104.288  1.00  0.00           C  
ATOM   3651  ND1 HIS D 266      25.873 268.068 104.950  1.00  0.00           N  
ATOM   3652  NE2 HIS D 266      26.194 269.918 103.757  1.00  0.00           N  
ATOM   3653  CE1 HIS D 266      25.320 269.022 104.199  1.00  0.00           C  
ATOM   3654  N   GLU D 267      30.947 266.223 104.363  1.00  0.00           N  
ATOM   3655  CA  GLU D 267      32.116 266.365 103.495  1.00  0.00           C  
ATOM   3656  C   GLU D 267      32.498 265.049 102.786  1.00  0.00           C  
ATOM   3657  O   GLU D 267      33.386 265.079 101.934  1.00  0.00           O  
ATOM   3658  CB  GLU D 267      33.304 266.887 104.340  1.00  0.00           C  
ATOM   3659  CG  GLU D 267      33.013 268.133 105.209  1.00  0.00           C  
ATOM   3660  CD  GLU D 267      32.487 269.328 104.412  1.00  0.00           C  
ATOM   3661  OE1 GLU D 267      33.250 269.821 103.553  1.00  0.00           O  
ATOM   3662  OE2 GLU D 267      31.329 269.723 104.675  1.00  0.00           O  
ATOM   3663  N   ASP D 268      31.832 263.932 103.130  1.00  0.00           N  
ATOM   3664  CA  ASP D 268      32.037 262.613 102.530  1.00  0.00           C  
ATOM   3665  C   ASP D 268      30.676 261.889 102.411  1.00  0.00           C  
ATOM   3666  O   ASP D 268      30.442 260.934 103.152  1.00  0.00           O  
ATOM   3667  CB  ASP D 268      33.128 261.797 103.283  1.00  0.00           C  
ATOM   3668  CG  ASP D 268      33.474 260.422 102.688  1.00  0.00           C  
ATOM   3669  OD1 ASP D 268      33.259 260.230 101.470  1.00  0.00           O  
ATOM   3670  OD2 ASP D 268      34.012 259.601 103.463  1.00  0.00           O  
ATOM   3671  N   PRO D 269      29.788 262.345 101.492  1.00  0.00           N  
ATOM   3672  CA  PRO D 269      28.580 261.583 101.122  1.00  0.00           C  
ATOM   3673  C   PRO D 269      28.857 260.357 100.221  1.00  0.00           C  
ATOM   3674  O   PRO D 269      27.969 259.519 100.068  1.00  0.00           O  
ATOM   3675  CD  PRO D 269      29.876 263.598 100.735  1.00  0.00           C  
ATOM   3676  CB  PRO D 269      27.720 262.627 100.394  1.00  0.00           C  
ATOM   3677  CG  PRO D 269      28.729 263.550  99.731  1.00  0.00           C  
ATOM   3678  N   GLU D 270      30.073 260.273  99.650  1.00  0.00           N  
ATOM   3679  CA  GLU D 270      30.517 259.270  98.678  1.00  0.00           C  
ATOM   3680  C   GLU D 270      30.980 257.951  99.334  1.00  0.00           C  
ATOM   3681  O   GLU D 270      31.951 257.345  98.878  1.00  0.00           O  
ATOM   3682  CB  GLU D 270      31.624 259.897  97.790  1.00  0.00           C  
ATOM   3683  CG  GLU D 270      31.245 261.217  97.082  1.00  0.00           C  
ATOM   3684  CD  GLU D 270      30.041 261.091  96.146  1.00  0.00           C  
ATOM   3685  OE1 GLU D 270      30.067 260.174  95.296  1.00  0.00           O  
ATOM   3686  OE2 GLU D 270      29.116 261.919  96.295  1.00  0.00           O  
ATOM   3687  N   VAL D 271      30.273 257.520 100.391  1.00  0.00           N  
ATOM   3688  CA  VAL D 271      30.556 256.300 101.144  1.00  0.00           C  
ATOM   3689  C   VAL D 271      30.082 255.042 100.388  1.00  0.00           C  
ATOM   3690  O   VAL D 271      29.117 255.108  99.623  1.00  0.00           O  
ATOM   3691  CB  VAL D 271      29.878 256.338 102.545  1.00  0.00           C  
ATOM   3692  CG1 VAL D 271      30.278 257.603 103.323  1.00  0.00           C  
ATOM   3693  CG2 VAL D 271      28.343 256.213 102.544  1.00  0.00           C  
ATOM   3694  N   LYS D 272      30.764 253.913 100.637  1.00  0.00           N  
ATOM   3695  CA  LYS D 272      30.415 252.603 100.081  1.00  0.00           C  
ATOM   3696  C   LYS D 272      29.147 252.004 100.714  1.00  0.00           C  
ATOM   3697  O   LYS D 272      28.706 252.446 101.774  1.00  0.00           O  
ATOM   3698  CB  LYS D 272      31.605 251.638 100.257  1.00  0.00           C  
ATOM   3699  CG  LYS D 272      32.818 251.992  99.383  1.00  0.00           C  
ATOM   3700  CD  LYS D 272      33.936 250.947  99.499  1.00  0.00           C  
ATOM   3701  CE  LYS D 272      35.172 251.308  98.666  1.00  0.00           C  
ATOM   3702  NZ  LYS D 272      36.212 250.270  98.775  1.00  0.00           N  
ATOM   3703  N   PHE D 273      28.622 250.969 100.045  1.00  0.00           N  
ATOM   3704  CA  PHE D 273      27.560 250.087 100.520  1.00  0.00           C  
ATOM   3705  C   PHE D 273      27.814 248.711  99.884  1.00  0.00           C  
ATOM   3706  O   PHE D 273      28.216 248.636  98.722  1.00  0.00           O  
ATOM   3707  CB  PHE D 273      26.168 250.688 100.190  1.00  0.00           C  
ATOM   3708  CG  PHE D 273      25.773 250.710  98.722  1.00  0.00           C  
ATOM   3709  CD1 PHE D 273      25.084 249.618  98.151  1.00  0.00           C  
ATOM   3710  CD2 PHE D 273      26.258 251.731  97.876  1.00  0.00           C  
ATOM   3711  CE1 PHE D 273      24.863 249.575  96.781  1.00  0.00           C  
ATOM   3712  CE2 PHE D 273      26.025 251.669  96.508  1.00  0.00           C  
ATOM   3713  CZ  PHE D 273      25.334 250.595  95.965  1.00  0.00           C  
ATOM   3714  N   ASN D 274      27.586 247.650 100.671  1.00  0.00           N  
ATOM   3715  CA  ASN D 274      27.789 246.254 100.273  1.00  0.00           C  
ATOM   3716  C   ASN D 274      26.578 245.425 100.717  1.00  0.00           C  
ATOM   3717  O   ASN D 274      25.862 245.823 101.638  1.00  0.00           O  
ATOM   3718  CB  ASN D 274      29.082 245.694 100.914  1.00  0.00           C  
ATOM   3719  CG  ASN D 274      30.363 246.381 100.429  1.00  0.00           C  
ATOM   3720  OD1 ASN D 274      30.748 246.239  99.272  1.00  0.00           O  
ATOM   3721  ND2 ASN D 274      31.031 247.126 101.313  1.00  0.00           N  
ATOM   3722  N   TRP D 275      26.386 244.276 100.050  1.00  0.00           N  
ATOM   3723  CA  TRP D 275      25.296 243.340 100.312  1.00  0.00           C  
ATOM   3724  C   TRP D 275      25.755 241.897 100.127  1.00  0.00           C  
ATOM   3725  O   TRP D 275      26.460 241.599  99.165  1.00  0.00           O  
ATOM   3726  CB  TRP D 275      24.092 243.654  99.410  1.00  0.00           C  
ATOM   3727  CG  TRP D 275      23.229 244.763  99.909  1.00  0.00           C  
ATOM   3728  CD1 TRP D 275      23.144 246.013  99.405  1.00  0.00           C  
ATOM   3729  NE1 TRP D 275      22.221 246.734 100.133  1.00  0.00           N  
ATOM   3730  CE2 TRP D 275      21.689 245.987 101.164  1.00  0.00           C  
ATOM   3731  CD2 TRP D 275      22.359 244.734 101.074  1.00  0.00           C  
ATOM   3732  CE3 TRP D 275      22.051 243.759 102.051  1.00  0.00           C  
ATOM   3733  CZ3 TRP D 275      21.080 244.001 103.042  1.00  0.00           C  
ATOM   3734  CZ2 TRP D 275      20.718 246.236 102.145  1.00  0.00           C  
ATOM   3735  CH2 TRP D 275      20.404 245.234 103.077  1.00  0.00           C  
ATOM   3736  N   TYR D 276      25.322 241.035 101.060  1.00  0.00           N  
ATOM   3737  CA  TYR D 276      25.697 239.627 101.128  1.00  0.00           C  
ATOM   3738  C   TYR D 276      24.462 238.787 101.482  1.00  0.00           C  
ATOM   3739  O   TYR D 276      23.593 239.259 102.219  1.00  0.00           O  
ATOM   3740  CB  TYR D 276      26.803 239.408 102.194  1.00  0.00           C  
ATOM   3741  CG  TYR D 276      27.965 240.396 102.209  1.00  0.00           C  
ATOM   3742  CD1 TYR D 276      27.830 241.644 102.853  1.00  0.00           C  
ATOM   3743  CD2 TYR D 276      29.188 240.078 101.585  1.00  0.00           C  
ATOM   3744  CE1 TYR D 276      28.883 242.576 102.847  1.00  0.00           C  
ATOM   3745  CE2 TYR D 276      30.243 241.012 101.567  1.00  0.00           C  
ATOM   3746  CZ  TYR D 276      30.089 242.265 102.191  1.00  0.00           C  
ATOM   3747  OH  TYR D 276      31.100 243.181 102.150  1.00  0.00           O  
ATOM   3748  N   VAL D 277      24.450 237.537 100.994  1.00  0.00           N  
ATOM   3749  CA  VAL D 277      23.516 236.486 101.394  1.00  0.00           C  
ATOM   3750  C   VAL D 277      24.368 235.253 101.726  1.00  0.00           C  
ATOM   3751  O   VAL D 277      25.100 234.781 100.856  1.00  0.00           O  
ATOM   3752  CB  VAL D 277      22.502 236.121 100.269  1.00  0.00           C  
ATOM   3753  CG1 VAL D 277      21.626 234.889 100.590  1.00  0.00           C  
ATOM   3754  CG2 VAL D 277      21.588 237.312  99.939  1.00  0.00           C  
ATOM   3755  N   ASP D 278      24.283 234.782 102.983  1.00  0.00           N  
ATOM   3756  CA  ASP D 278      25.096 233.690 103.545  1.00  0.00           C  
ATOM   3757  C   ASP D 278      26.604 234.025 103.607  1.00  0.00           C  
ATOM   3758  O   ASP D 278      27.443 233.131 103.492  1.00  0.00           O  
ATOM   3759  CB  ASP D 278      24.801 232.295 102.929  1.00  0.00           C  
ATOM   3760  CG  ASP D 278      23.319 231.909 102.964  1.00  0.00           C  
ATOM   3761  OD1 ASP D 278      22.870 231.256 101.996  1.00  0.00           O  
ATOM   3762  OD2 ASP D 278      22.679 232.196 104.000  1.00  0.00           O  
ATOM   3763  N   GLY D 279      26.916 235.319 103.800  1.00  0.00           N  
ATOM   3764  CA  GLY D 279      28.268 235.857 103.957  1.00  0.00           C  
ATOM   3765  C   GLY D 279      28.989 236.119 102.621  1.00  0.00           C  
ATOM   3766  O   GLY D 279      29.955 236.882 102.621  1.00  0.00           O  
ATOM   3767  N   VAL D 280      28.530 235.535 101.498  1.00  0.00           N  
ATOM   3768  CA  VAL D 280      29.075 235.759 100.156  1.00  0.00           C  
ATOM   3769  C   VAL D 280      28.327 236.911  99.453  1.00  0.00           C  
ATOM   3770  O   VAL D 280      27.103 237.004  99.558  1.00  0.00           O  
ATOM   3771  CB  VAL D 280      29.041 234.462  99.294  1.00  0.00           C  
ATOM   3772  CG1 VAL D 280      27.646 233.829  99.127  1.00  0.00           C  
ATOM   3773  CG2 VAL D 280      29.706 234.637  97.914  1.00  0.00           C  
ATOM   3774  N   GLU D 281      29.099 237.786  98.787  1.00  0.00           N  
ATOM   3775  CA  GLU D 281      28.641 239.054  98.216  1.00  0.00           C  
ATOM   3776  C   GLU D 281      27.791 238.847  96.949  1.00  0.00           C  
ATOM   3777  O   GLU D 281      28.152 238.025  96.105  1.00  0.00           O  
ATOM   3778  CB  GLU D 281      29.878 239.947  97.983  1.00  0.00           C  
ATOM   3779  CG  GLU D 281      29.552 241.425  97.692  1.00  0.00           C  
ATOM   3780  CD  GLU D 281      30.813 242.287  97.665  1.00  0.00           C  
ATOM   3781  OE1 GLU D 281      31.326 242.578  98.768  1.00  0.00           O  
ATOM   3782  OE2 GLU D 281      31.248 242.634  96.544  1.00  0.00           O  
ATOM   3783  N   VAL D 282      26.676 239.589  96.856  1.00  0.00           N  
ATOM   3784  CA  VAL D 282      25.695 239.475  95.773  1.00  0.00           C  
ATOM   3785  C   VAL D 282      26.073 240.332  94.547  1.00  0.00           C  
ATOM   3786  O   VAL D 282      26.799 241.317  94.681  1.00  0.00           O  
ATOM   3787  CB  VAL D 282      24.270 239.908  96.240  1.00  0.00           C  
ATOM   3788  CG1 VAL D 282      23.804 239.108  97.468  1.00  0.00           C  
ATOM   3789  CG2 VAL D 282      24.060 241.422  96.461  1.00  0.00           C  
ATOM   3790  N   HIS D 283      25.504 239.956  93.391  1.00  0.00           N  
ATOM   3791  CA  HIS D 283      25.489 240.752  92.166  1.00  0.00           C  
ATOM   3792  C   HIS D 283      24.025 241.065  91.831  1.00  0.00           C  
ATOM   3793  O   HIS D 283      23.217 240.138  91.741  1.00  0.00           O  
ATOM   3794  CB  HIS D 283      26.182 239.970  91.031  1.00  0.00           C  
ATOM   3795  CG  HIS D 283      26.103 240.630  89.674  1.00  0.00           C  
ATOM   3796  CD2 HIS D 283      25.467 240.185  88.533  1.00  0.00           C  
ATOM   3797  ND1 HIS D 283      26.689 241.872  89.407  1.00  0.00           N  
ATOM   3798  NE2 HIS D 283      25.667 241.160  87.572  1.00  0.00           N  
ATOM   3799  CE1 HIS D 283      26.392 242.125  88.140  1.00  0.00           C  
ATOM   3800  N   ASN D 284      23.724 242.363  91.651  1.00  0.00           N  
ATOM   3801  CA  ASN D 284      22.391 242.927  91.415  1.00  0.00           C  
ATOM   3802  C   ASN D 284      21.469 242.669  92.625  1.00  0.00           C  
ATOM   3803  O   ASN D 284      21.554 243.419  93.596  1.00  0.00           O  
ATOM   3804  CB  ASN D 284      21.817 242.465  90.044  1.00  0.00           C  
ATOM   3805  CG  ASN D 284      20.627 243.315  89.576  1.00  0.00           C  
ATOM   3806  OD1 ASN D 284      19.486 243.063  89.961  1.00  0.00           O  
ATOM   3807  ND2 ASN D 284      20.887 244.322  88.741  1.00  0.00           N  
ATOM   3808  N   ALA D 285      20.610 241.635  92.539  1.00  0.00           N  
ATOM   3809  CA  ALA D 285      19.649 241.200  93.559  1.00  0.00           C  
ATOM   3810  C   ALA D 285      18.600 242.272  93.934  1.00  0.00           C  
ATOM   3811  O   ALA D 285      18.105 242.281  95.063  1.00  0.00           O  
ATOM   3812  CB  ALA D 285      20.402 240.625  94.775  1.00  0.00           C  
ATOM   3813  N   LYS D 286      18.286 243.147  92.960  1.00  0.00           N  
ATOM   3814  CA  LYS D 286      17.338 244.266  93.024  1.00  0.00           C  
ATOM   3815  C   LYS D 286      17.731 245.373  94.028  1.00  0.00           C  
ATOM   3816  O   LYS D 286      16.859 246.109  94.491  1.00  0.00           O  
ATOM   3817  CB  LYS D 286      15.886 243.759  93.224  1.00  0.00           C  
ATOM   3818  CG  LYS D 286      15.412 242.690  92.218  1.00  0.00           C  
ATOM   3819  CD  LYS D 286      15.524 243.110  90.743  1.00  0.00           C  
ATOM   3820  CE  LYS D 286      14.952 242.053  89.788  1.00  0.00           C  
ATOM   3821  NZ  LYS D 286      15.109 242.463  88.383  1.00  0.00           N  
ATOM   3822  N   THR D 287      19.038 245.493  94.323  1.00  0.00           N  
ATOM   3823  CA  THR D 287      19.609 246.522  95.193  1.00  0.00           C  
ATOM   3824  C   THR D 287      19.530 247.923  94.555  1.00  0.00           C  
ATOM   3825  O   THR D 287      19.774 248.069  93.356  1.00  0.00           O  
ATOM   3826  CB  THR D 287      21.091 246.190  95.519  1.00  0.00           C  
ATOM   3827  OG1 THR D 287      21.120 245.032  96.332  1.00  0.00           O  
ATOM   3828  CG2 THR D 287      21.898 247.280  96.246  1.00  0.00           C  
ATOM   3829  N   LYS D 288      19.191 248.921  95.389  1.00  0.00           N  
ATOM   3830  CA  LYS D 288      18.991 250.311  94.992  1.00  0.00           C  
ATOM   3831  C   LYS D 288      19.447 251.233  96.143  1.00  0.00           C  
ATOM   3832  O   LYS D 288      18.729 251.320  97.142  1.00  0.00           O  
ATOM   3833  CB  LYS D 288      17.501 250.509  94.615  1.00  0.00           C  
ATOM   3834  CG  LYS D 288      17.082 251.954  94.268  1.00  0.00           C  
ATOM   3835  CD  LYS D 288      17.924 252.652  93.185  1.00  0.00           C  
ATOM   3836  CE  LYS D 288      17.949 251.915  91.837  1.00  0.00           C  
ATOM   3837  NZ  LYS D 288      18.730 252.662  90.837  1.00  0.00           N  
ATOM   3838  N   PRO D 289      20.617 251.902  96.006  1.00  0.00           N  
ATOM   3839  CA  PRO D 289      21.072 252.894  96.997  1.00  0.00           C  
ATOM   3840  C   PRO D 289      20.344 254.249  96.873  1.00  0.00           C  
ATOM   3841  O   PRO D 289      19.898 254.622  95.787  1.00  0.00           O  
ATOM   3842  CB  PRO D 289      22.569 253.026  96.687  1.00  0.00           C  
ATOM   3843  CG  PRO D 289      22.659 252.814  95.186  1.00  0.00           C  
ATOM   3844  CD  PRO D 289      21.601 251.746  94.927  1.00  0.00           C  
ATOM   3845  N   ARG D 290      20.278 254.963  98.005  1.00  0.00           N  
ATOM   3846  CA  ARG D 290      19.775 256.330  98.138  1.00  0.00           C  
ATOM   3847  C   ARG D 290      20.505 257.032  99.299  1.00  0.00           C  
ATOM   3848  O   ARG D 290      21.257 256.391 100.035  1.00  0.00           O  
ATOM   3849  CB  ARG D 290      18.234 256.320  98.309  1.00  0.00           C  
ATOM   3850  CG  ARG D 290      17.715 255.692  99.621  1.00  0.00           C  
ATOM   3851  CD  ARG D 290      16.204 255.869  99.840  1.00  0.00           C  
ATOM   3852  NE  ARG D 290      15.841 257.261 100.147  1.00  0.00           N  
ATOM   3853  CZ  ARG D 290      15.842 257.831 101.364  1.00  0.00           C  
ATOM   3854  NH1 ARG D 290      15.500 259.119 101.491  1.00  0.00           N  
ATOM   3855  NH2 ARG D 290      16.173 257.145 102.466  1.00  0.00           N  
ATOM   3856  N   GLU D 291      20.241 258.338  99.459  1.00  0.00           N  
ATOM   3857  CA  GLU D 291      20.761 259.154 100.556  1.00  0.00           C  
ATOM   3858  C   GLU D 291      19.718 260.209 100.963  1.00  0.00           C  
ATOM   3859  O   GLU D 291      18.847 260.553 100.161  1.00  0.00           O  
ATOM   3860  CB  GLU D 291      22.134 259.739 100.151  1.00  0.00           C  
ATOM   3861  CG  GLU D 291      22.882 260.452 101.294  1.00  0.00           C  
ATOM   3862  CD  GLU D 291      24.282 260.908 100.887  1.00  0.00           C  
ATOM   3863  OE1 GLU D 291      25.226 260.578 101.637  1.00  0.00           O  
ATOM   3864  OE2 GLU D 291      24.380 261.599  99.850  1.00  0.00           O  
ATOM   3865  N   GLU D 292      19.809 260.668 102.222  1.00  0.00           N  
ATOM   3866  CA  GLU D 292      18.825 261.532 102.872  1.00  0.00           C  
ATOM   3867  C   GLU D 292      19.556 262.632 103.661  1.00  0.00           C  
ATOM   3868  O   GLU D 292      20.432 262.311 104.461  1.00  0.00           O  
ATOM   3869  CB  GLU D 292      17.940 260.626 103.752  1.00  0.00           C  
ATOM   3870  CG  GLU D 292      16.690 261.305 104.344  1.00  0.00           C  
ATOM   3871  CD  GLU D 292      15.784 260.309 105.074  1.00  0.00           C  
ATOM   3872  OE1 GLU D 292      15.249 260.690 106.137  1.00  0.00           O  
ATOM   3873  OE2 GLU D 292      15.647 259.169 104.573  1.00  0.00           O  
ATOM   3874  N   GLN D 293      19.197 263.898 103.391  1.00  0.00           N  
ATOM   3875  CA  GLN D 293      19.843 265.108 103.916  1.00  0.00           C  
ATOM   3876  C   GLN D 293      19.327 265.496 105.315  1.00  0.00           C  
ATOM   3877  O   GLN D 293      18.142 265.307 105.594  1.00  0.00           O  
ATOM   3878  CB  GLN D 293      19.588 266.237 102.885  1.00  0.00           C  
ATOM   3879  CG  GLN D 293      20.148 267.645 103.198  1.00  0.00           C  
ATOM   3880  CD  GLN D 293      21.676 267.695 103.206  1.00  0.00           C  
ATOM   3881  NE2 GLN D 293      22.264 268.327 102.189  1.00  0.00           N  
ATOM   3882  OE1 GLN D 293      22.320 267.172 104.113  1.00  0.00           O  
ATOM   3883  N   TYR D 294      20.217 266.084 106.138  1.00  0.00           N  
ATOM   3884  CA  TYR D 294      19.901 266.657 107.452  1.00  0.00           C  
ATOM   3885  C   TYR D 294      20.738 267.920 107.731  1.00  0.00           C  
ATOM   3886  O   TYR D 294      21.615 268.290 106.952  1.00  0.00           O  
ATOM   3887  CB  TYR D 294      20.118 265.631 108.592  1.00  0.00           C  
ATOM   3888  CG  TYR D 294      19.477 264.280 108.389  1.00  0.00           C  
ATOM   3889  CD1 TYR D 294      20.261 263.208 107.930  1.00  0.00           C  
ATOM   3890  CD2 TYR D 294      18.095 264.099 108.609  1.00  0.00           C  
ATOM   3891  CE1 TYR D 294      19.662 261.972 107.667  1.00  0.00           C  
ATOM   3892  CE2 TYR D 294      17.498 262.849 108.353  1.00  0.00           C  
ATOM   3893  CZ  TYR D 294      18.286 261.782 107.877  1.00  0.00           C  
ATOM   3894  OH  TYR D 294      17.724 260.573 107.601  1.00  0.00           O  
ATOM   3895  N   ASN D 295      20.438 268.519 108.895  1.00  0.00           N  
ATOM   3896  CA  ASN D 295      21.073 269.661 109.584  1.00  0.00           C  
ATOM   3897  C   ASN D 295      22.616 269.622 109.655  1.00  0.00           C  
ATOM   3898  O   ASN D 295      23.222 270.691 109.604  1.00  0.00           O  
ATOM   3899  CB  ASN D 295      20.478 269.952 111.016  1.00  0.00           C  
ATOM   3900  CG  ASN D 295      19.758 268.743 111.644  1.00  0.00           C  
ATOM   3901  ND2 ASN D 295      20.494 267.900 112.397  1.00  0.00           N  
ATOM   3902  OD1 ASN D 295      18.578 268.543 111.348  1.00  0.00           O  
ATOM   3903  N   SER D 296      23.215 268.427 109.801  1.00  0.00           N  
ATOM   3904  CA  SER D 296      24.658 268.268 110.027  1.00  0.00           C  
ATOM   3905  C   SER D 296      25.270 267.045 109.320  1.00  0.00           C  
ATOM   3906  O   SER D 296      26.495 266.980 109.221  1.00  0.00           O  
ATOM   3907  CB  SER D 296      24.922 268.180 111.546  1.00  0.00           C  
ATOM   3908  OG  SER D 296      24.822 269.448 112.158  1.00  0.00           O  
ATOM   3909  N   THR D 297      24.436 266.087 108.888  1.00  0.00           N  
ATOM   3910  CA  THR D 297      24.865 264.778 108.390  1.00  0.00           C  
ATOM   3911  C   THR D 297      23.994 264.338 107.194  1.00  0.00           C  
ATOM   3912  O   THR D 297      23.043 265.028 106.823  1.00  0.00           O  
ATOM   3913  CB  THR D 297      24.751 263.695 109.515  1.00  0.00           C  
ATOM   3914  OG1 THR D 297      23.409 263.384 109.852  1.00  0.00           O  
ATOM   3915  CG2 THR D 297      25.521 264.022 110.803  1.00  0.00           C  
ATOM   3916  N   TYR D 298      24.338 263.163 106.651  1.00  0.00           N  
ATOM   3917  CA  TYR D 298      23.523 262.367 105.740  1.00  0.00           C  
ATOM   3918  C   TYR D 298      23.223 260.994 106.379  1.00  0.00           C  
ATOM   3919  O   TYR D 298      23.824 260.636 107.395  1.00  0.00           O  
ATOM   3920  CB  TYR D 298      24.283 262.183 104.409  1.00  0.00           C  
ATOM   3921  CG  TYR D 298      24.437 263.431 103.559  1.00  0.00           C  
ATOM   3922  CD1 TYR D 298      23.352 263.901 102.792  1.00  0.00           C  
ATOM   3923  CD2 TYR D 298      25.679 264.096 103.491  1.00  0.00           C  
ATOM   3924  CE1 TYR D 298      23.507 265.025 101.959  1.00  0.00           C  
ATOM   3925  CE2 TYR D 298      25.831 265.224 102.661  1.00  0.00           C  
ATOM   3926  CZ  TYR D 298      24.745 265.693 101.900  1.00  0.00           C  
ATOM   3927  OH  TYR D 298      24.895 266.797 101.110  1.00  0.00           O  
ATOM   3928  N   ARG D 299      22.311 260.241 105.745  1.00  0.00           N  
ATOM   3929  CA  ARG D 299      22.031 258.838 106.045  1.00  0.00           C  
ATOM   3930  C   ARG D 299      21.846 258.109 104.716  1.00  0.00           C  
ATOM   3931  O   ARG D 299      20.809 258.283 104.073  1.00  0.00           O  
ATOM   3932  CB  ARG D 299      20.795 258.710 106.967  1.00  0.00           C  
ATOM   3933  CG  ARG D 299      20.363 257.280 107.351  1.00  0.00           C  
ATOM   3934  CD  ARG D 299      19.071 257.267 108.189  1.00  0.00           C  
ATOM   3935  NE  ARG D 299      17.865 257.498 107.375  1.00  0.00           N  
ATOM   3936  CZ  ARG D 299      16.718 256.797 107.423  1.00  0.00           C  
ATOM   3937  NH1 ARG D 299      16.568 255.745 108.240  1.00  0.00           N  
ATOM   3938  NH2 ARG D 299      15.693 257.154 106.640  1.00  0.00           N  
ATOM   3939  N   VAL D 300      22.847 257.299 104.340  1.00  0.00           N  
ATOM   3940  CA  VAL D 300      22.762 256.397 103.195  1.00  0.00           C  
ATOM   3941  C   VAL D 300      21.931 255.160 103.568  1.00  0.00           C  
ATOM   3942  O   VAL D 300      22.203 254.518 104.581  1.00  0.00           O  
ATOM   3943  CB  VAL D 300      24.168 255.982 102.674  1.00  0.00           C  
ATOM   3944  CG1 VAL D 300      24.197 254.764 101.722  1.00  0.00           C  
ATOM   3945  CG2 VAL D 300      24.831 257.184 101.981  1.00  0.00           C  
ATOM   3946  N   VAL D 301      20.928 254.869 102.729  1.00  0.00           N  
ATOM   3947  CA  VAL D 301      20.044 253.716 102.851  1.00  0.00           C  
ATOM   3948  C   VAL D 301      20.152 252.903 101.550  1.00  0.00           C  
ATOM   3949  O   VAL D 301      20.278 253.484 100.475  1.00  0.00           O  
ATOM   3950  CB  VAL D 301      18.570 254.172 103.084  1.00  0.00           C  
ATOM   3951  CG1 VAL D 301      17.500 253.067 102.933  1.00  0.00           C  
ATOM   3952  CG2 VAL D 301      18.416 254.852 104.458  1.00  0.00           C  
ATOM   3953  N   SER D 302      20.099 251.571 101.675  1.00  0.00           N  
ATOM   3954  CA  SER D 302      20.145 250.637 100.552  1.00  0.00           C  
ATOM   3955  C   SER D 302      19.238 249.437 100.866  1.00  0.00           C  
ATOM   3956  O   SER D 302      18.849 249.259 102.020  1.00  0.00           O  
ATOM   3957  CB  SER D 302      21.617 250.255 100.278  1.00  0.00           C  
ATOM   3958  OG  SER D 302      21.753 249.506  99.088  1.00  0.00           O  
ATOM   3959  N   VAL D 303      18.897 248.645  99.838  1.00  0.00           N  
ATOM   3960  CA  VAL D 303      17.962 247.520  99.943  1.00  0.00           C  
ATOM   3961  C   VAL D 303      18.540 246.236  99.319  1.00  0.00           C  
ATOM   3962  O   VAL D 303      19.488 246.295  98.538  1.00  0.00           O  
ATOM   3963  CB  VAL D 303      16.609 247.848  99.248  1.00  0.00           C  
ATOM   3964  CG1 VAL D 303      15.892 249.031  99.919  1.00  0.00           C  
ATOM   3965  CG2 VAL D 303      16.686 248.053  97.722  1.00  0.00           C  
ATOM   3966  N   LEU D 304      17.931 245.099  99.685  1.00  0.00           N  
ATOM   3967  CA  LEU D 304      18.202 243.774  99.141  1.00  0.00           C  
ATOM   3968  C   LEU D 304      16.902 242.975  99.235  1.00  0.00           C  
ATOM   3969  O   LEU D 304      16.511 242.590 100.338  1.00  0.00           O  
ATOM   3970  CB  LEU D 304      19.370 243.106  99.908  1.00  0.00           C  
ATOM   3971  CG  LEU D 304      19.659 241.633  99.531  1.00  0.00           C  
ATOM   3972  CD1 LEU D 304      20.018 241.472  98.046  1.00  0.00           C  
ATOM   3973  CD2 LEU D 304      20.726 241.007 100.443  1.00  0.00           C  
ATOM   3974  N   THR D 305      16.261 242.742  98.081  1.00  0.00           N  
ATOM   3975  CA  THR D 305      15.025 241.968  97.979  1.00  0.00           C  
ATOM   3976  C   THR D 305      15.288 240.465  98.208  1.00  0.00           C  
ATOM   3977  O   THR D 305      16.265 239.930  97.681  1.00  0.00           O  
ATOM   3978  CB  THR D 305      14.357 242.157  96.594  1.00  0.00           C  
ATOM   3979  OG1 THR D 305      14.205 243.542  96.334  1.00  0.00           O  
ATOM   3980  CG2 THR D 305      12.972 241.504  96.458  1.00  0.00           C  
ATOM   3981  N   VAL D 306      14.423 239.835  99.015  1.00  0.00           N  
ATOM   3982  CA  VAL D 306      14.559 238.462  99.502  1.00  0.00           C  
ATOM   3983  C   VAL D 306      13.340 237.626  99.055  1.00  0.00           C  
ATOM   3984  O   VAL D 306      12.257 238.175  98.853  1.00  0.00           O  
ATOM   3985  CB  VAL D 306      14.673 238.476 101.061  1.00  0.00           C  
ATOM   3986  CG1 VAL D 306      14.621 237.099 101.748  1.00  0.00           C  
ATOM   3987  CG2 VAL D 306      15.949 239.211 101.511  1.00  0.00           C  
ATOM   3988  N   LEU D 307      13.540 236.307  98.887  1.00  0.00           N  
ATOM   3989  CA  LEU D 307      12.494 235.351  98.513  1.00  0.00           C  
ATOM   3990  C   LEU D 307      11.639 234.948  99.730  1.00  0.00           C  
ATOM   3991  O   LEU D 307      12.138 234.925 100.855  1.00  0.00           O  
ATOM   3992  CB  LEU D 307      13.180 234.131  97.854  1.00  0.00           C  
ATOM   3993  CG  LEU D 307      12.261 233.015  97.300  1.00  0.00           C  
ATOM   3994  CD1 LEU D 307      11.301 233.535  96.207  1.00  0.00           C  
ATOM   3995  CD2 LEU D 307      13.092 231.803  96.828  1.00  0.00           C  
ATOM   3996  N   HIS D 308      10.373 234.588  99.461  1.00  0.00           N  
ATOM   3997  CA  HIS D 308       9.356 234.138 100.423  1.00  0.00           C  
ATOM   3998  C   HIS D 308       9.767 232.966 101.338  1.00  0.00           C  
ATOM   3999  O   HIS D 308       9.169 232.822 102.401  1.00  0.00           O  
ATOM   4000  CB  HIS D 308       8.077 233.744  99.655  1.00  0.00           C  
ATOM   4001  CG  HIS D 308       7.611 234.745  98.629  1.00  0.00           C  
ATOM   4002  ND1 HIS D 308       7.666 234.503  97.266  1.00  0.00           N  
ATOM   4003  CD2 HIS D 308       7.045 235.992  98.761  1.00  0.00           C  
ATOM   4004  CE1 HIS D 308       7.163 235.577  96.654  1.00  0.00           C  
ATOM   4005  NE2 HIS D 308       6.761 236.518  97.499  1.00  0.00           N  
ATOM   4006  N   GLN D 309      10.753 232.156 100.914  1.00  0.00           N  
ATOM   4007  CA  GLN D 309      11.248 230.986 101.640  1.00  0.00           C  
ATOM   4008  C   GLN D 309      12.714 231.121 102.090  1.00  0.00           C  
ATOM   4009  O   GLN D 309      13.126 230.343 102.949  1.00  0.00           O  
ATOM   4010  CB  GLN D 309      11.040 229.731 100.769  1.00  0.00           C  
ATOM   4011  CG  GLN D 309       9.553 229.349 100.628  1.00  0.00           C  
ATOM   4012  CD  GLN D 309       9.347 228.096  99.775  1.00  0.00           C  
ATOM   4013  NE2 GLN D 309       8.497 227.179 100.238  1.00  0.00           N  
ATOM   4014  OE1 GLN D 309       9.924 227.968  98.697  1.00  0.00           O  
ATOM   4015  N   ASP D 310      13.471 232.095 101.552  1.00  0.00           N  
ATOM   4016  CA  ASP D 310      14.861 232.364 101.950  1.00  0.00           C  
ATOM   4017  C   ASP D 310      14.990 233.078 103.305  1.00  0.00           C  
ATOM   4018  O   ASP D 310      16.003 232.870 103.976  1.00  0.00           O  
ATOM   4019  CB  ASP D 310      15.700 233.090 100.874  1.00  0.00           C  
ATOM   4020  CG  ASP D 310      15.946 232.298  99.586  1.00  0.00           C  
ATOM   4021  OD1 ASP D 310      16.719 232.828  98.759  1.00  0.00           O  
ATOM   4022  OD2 ASP D 310      15.417 231.174  99.453  1.00  0.00           O  
ATOM   4023  N   TRP D 311      13.974 233.859 103.715  1.00  0.00           N  
ATOM   4024  CA  TRP D 311      13.888 234.375 105.083  1.00  0.00           C  
ATOM   4025  C   TRP D 311      13.519 233.256 106.078  1.00  0.00           C  
ATOM   4026  O   TRP D 311      14.121 233.207 107.150  1.00  0.00           O  
ATOM   4027  CB  TRP D 311      12.938 235.589 105.166  1.00  0.00           C  
ATOM   4028  CG  TRP D 311      12.887 236.277 106.504  1.00  0.00           C  
ATOM   4029  CD1 TRP D 311      11.897 236.164 107.420  1.00  0.00           C  
ATOM   4030  NE1 TRP D 311      12.223 236.882 108.552  1.00  0.00           N  
ATOM   4031  CE2 TRP D 311      13.459 237.481 108.437  1.00  0.00           C  
ATOM   4032  CD2 TRP D 311      13.908 237.116 107.131  1.00  0.00           C  
ATOM   4033  CE3 TRP D 311      15.176 237.603 106.733  1.00  0.00           C  
ATOM   4034  CZ3 TRP D 311      15.959 238.397 107.596  1.00  0.00           C  
ATOM   4035  CZ2 TRP D 311      14.231 238.273 109.306  1.00  0.00           C  
ATOM   4036  CH2 TRP D 311      15.492 238.728 108.882  1.00  0.00           C  
ATOM   4037  N   LEU D 312      12.603 232.349 105.680  1.00  0.00           N  
ATOM   4038  CA  LEU D 312      12.195 231.160 106.446  1.00  0.00           C  
ATOM   4039  C   LEU D 312      13.332 230.145 106.675  1.00  0.00           C  
ATOM   4040  O   LEU D 312      13.323 229.466 107.700  1.00  0.00           O  
ATOM   4041  CB  LEU D 312      10.988 230.460 105.779  1.00  0.00           C  
ATOM   4042  CG  LEU D 312       9.729 231.335 105.585  1.00  0.00           C  
ATOM   4043  CD1 LEU D 312       8.587 230.533 104.930  1.00  0.00           C  
ATOM   4044  CD2 LEU D 312       9.252 231.988 106.891  1.00  0.00           C  
ATOM   4045  N   ASN D 313      14.299 230.092 105.742  1.00  0.00           N  
ATOM   4046  CA  ASN D 313      15.514 229.279 105.816  1.00  0.00           C  
ATOM   4047  C   ASN D 313      16.510 229.759 106.900  1.00  0.00           C  
ATOM   4048  O   ASN D 313      17.368 228.975 107.304  1.00  0.00           O  
ATOM   4049  CB  ASN D 313      16.172 229.262 104.415  1.00  0.00           C  
ATOM   4050  CG  ASN D 313      17.169 228.117 104.206  1.00  0.00           C  
ATOM   4051  ND2 ASN D 313      18.450 228.447 104.029  1.00  0.00           N  
ATOM   4052  OD1 ASN D 313      16.784 226.951 104.193  1.00  0.00           O  
ATOM   4053  N   GLY D 314      16.372 231.012 107.369  1.00  0.00           N  
ATOM   4054  CA  GLY D 314      17.187 231.577 108.445  1.00  0.00           C  
ATOM   4055  C   GLY D 314      18.576 232.019 107.960  1.00  0.00           C  
ATOM   4056  O   GLY D 314      19.499 232.063 108.771  1.00  0.00           O  
ATOM   4057  N   LYS D 315      18.723 232.340 106.660  1.00  0.00           N  
ATOM   4058  CA  LYS D 315      19.951 232.841 106.031  1.00  0.00           C  
ATOM   4059  C   LYS D 315      20.497 234.118 106.692  1.00  0.00           C  
ATOM   4060  O   LYS D 315      19.709 234.947 107.152  1.00  0.00           O  
ATOM   4061  CB  LYS D 315      19.664 233.135 104.544  1.00  0.00           C  
ATOM   4062  CG  LYS D 315      19.405 231.884 103.693  1.00  0.00           C  
ATOM   4063  CD  LYS D 315      19.423 232.198 102.191  1.00  0.00           C  
ATOM   4064  CE  LYS D 315      19.043 230.992 101.324  1.00  0.00           C  
ATOM   4065  NZ  LYS D 315      19.133 231.315  99.890  1.00  0.00           N  
ATOM   4066  N   GLU D 316      21.833 234.272 106.675  1.00  0.00           N  
ATOM   4067  CA  GLU D 316      22.488 235.530 107.030  1.00  0.00           C  
ATOM   4068  C   GLU D 316      22.295 236.555 105.906  1.00  0.00           C  
ATOM   4069  O   GLU D 316      22.482 236.228 104.736  1.00  0.00           O  
ATOM   4070  CB  GLU D 316      23.986 235.307 107.349  1.00  0.00           C  
ATOM   4071  CG  GLU D 316      24.756 236.608 107.686  1.00  0.00           C  
ATOM   4072  CD  GLU D 316      26.224 236.355 108.019  1.00  0.00           C  
ATOM   4073  OE1 GLU D 316      26.500 236.085 109.208  1.00  0.00           O  
ATOM   4074  OE2 GLU D 316      27.046 236.456 107.082  1.00  0.00           O  
ATOM   4075  N   TYR D 317      21.966 237.784 106.309  1.00  0.00           N  
ATOM   4076  CA  TYR D 317      21.957 238.969 105.463  1.00  0.00           C  
ATOM   4077  C   TYR D 317      22.845 239.994 106.165  1.00  0.00           C  
ATOM   4078  O   TYR D 317      22.715 240.163 107.377  1.00  0.00           O  
ATOM   4079  CB  TYR D 317      20.511 239.473 105.286  1.00  0.00           C  
ATOM   4080  CG  TYR D 317      19.602 238.450 104.632  1.00  0.00           C  
ATOM   4081  CD1 TYR D 317      18.841 237.567 105.427  1.00  0.00           C  
ATOM   4082  CD2 TYR D 317      19.557 238.340 103.228  1.00  0.00           C  
ATOM   4083  CE1 TYR D 317      18.060 236.564 104.823  1.00  0.00           C  
ATOM   4084  CE2 TYR D 317      18.773 237.340 102.623  1.00  0.00           C  
ATOM   4085  CZ  TYR D 317      18.033 236.446 103.420  1.00  0.00           C  
ATOM   4086  OH  TYR D 317      17.302 235.458 102.831  1.00  0.00           O  
ATOM   4087  N   LYS D 318      23.748 240.629 105.406  1.00  0.00           N  
ATOM   4088  CA  LYS D 318      24.752 241.551 105.935  1.00  0.00           C  
ATOM   4089  C   LYS D 318      24.816 242.812 105.064  1.00  0.00           C  
ATOM   4090  O   LYS D 318      24.583 242.743 103.856  1.00  0.00           O  
ATOM   4091  CB  LYS D 318      26.108 240.808 106.040  1.00  0.00           C  
ATOM   4092  CG  LYS D 318      27.311 241.647 106.527  1.00  0.00           C  
ATOM   4093  CD  LYS D 318      28.664 240.922 106.445  1.00  0.00           C  
ATOM   4094  CE  LYS D 318      28.779 239.689 107.352  1.00  0.00           C  
ATOM   4095  NZ  LYS D 318      30.155 239.171 107.381  1.00  0.00           N  
ATOM   4096  N   CYS D 319      25.183 243.925 105.710  1.00  0.00           N  
ATOM   4097  CA  CYS D 319      25.586 245.175 105.077  1.00  0.00           C  
ATOM   4098  C   CYS D 319      26.901 245.636 105.720  1.00  0.00           C  
ATOM   4099  O   CYS D 319      27.106 245.407 106.914  1.00  0.00           O  
ATOM   4100  SG  CYS D 319      24.684 247.808 104.433  1.00  0.00           S  
ATOM   4101  CB  CYS D 319      24.462 246.208 105.258  1.00  0.00           C  
ATOM   4102  N   LYS D 320      27.760 246.282 104.919  1.00  0.00           N  
ATOM   4103  CA  LYS D 320      29.077 246.769 105.333  1.00  0.00           C  
ATOM   4104  C   LYS D 320      29.444 248.019 104.523  1.00  0.00           C  
ATOM   4105  O   LYS D 320      29.017 248.144 103.374  1.00  0.00           O  
ATOM   4106  CB  LYS D 320      30.105 245.625 105.170  1.00  0.00           C  
ATOM   4107  CG  LYS D 320      31.540 245.969 105.606  1.00  0.00           C  
ATOM   4108  CD  LYS D 320      32.446 244.728 105.658  1.00  0.00           C  
ATOM   4109  CE  LYS D 320      33.795 244.982 106.346  1.00  0.00           C  
ATOM   4110  NZ  LYS D 320      33.628 245.235 107.788  1.00  0.00           N  
ATOM   4111  N   VAL D 321      30.245 248.910 105.129  1.00  0.00           N  
ATOM   4112  CA  VAL D 321      30.747 250.128 104.489  1.00  0.00           C  
ATOM   4113  C   VAL D 321      32.232 250.350 104.839  1.00  0.00           C  
ATOM   4114  O   VAL D 321      32.726 249.823 105.838  1.00  0.00           O  
ATOM   4115  CB  VAL D 321      29.937 251.391 104.913  1.00  0.00           C  
ATOM   4116  CG1 VAL D 321      28.430 251.231 104.663  1.00  0.00           C  
ATOM   4117  CG2 VAL D 321      30.200 251.907 106.344  1.00  0.00           C  
ATOM   4118  N   SER D 322      32.894 251.163 104.004  1.00  0.00           N  
ATOM   4119  CA  SER D 322      34.265 251.633 104.176  1.00  0.00           C  
ATOM   4120  C   SER D 322      34.389 252.972 103.439  1.00  0.00           C  
ATOM   4121  O   SER D 322      33.985 253.059 102.280  1.00  0.00           O  
ATOM   4122  CB  SER D 322      35.263 250.564 103.678  1.00  0.00           C  
ATOM   4123  OG  SER D 322      36.604 250.994 103.813  1.00  0.00           O  
ATOM   4124  N   ASN D 323      34.919 253.996 104.127  1.00  0.00           N  
ATOM   4125  CA  ASN D 323      34.973 255.375 103.629  1.00  0.00           C  
ATOM   4126  C   ASN D 323      36.026 256.203 104.386  1.00  0.00           C  
ATOM   4127  O   ASN D 323      36.609 255.719 105.355  1.00  0.00           O  
ATOM   4128  CB  ASN D 323      33.556 256.009 103.638  1.00  0.00           C  
ATOM   4129  CG  ASN D 323      32.894 256.110 105.017  1.00  0.00           C  
ATOM   4130  OD1 ASN D 323      33.159 257.044 105.768  1.00  0.00           O  
ATOM   4131  ND2 ASN D 323      32.010 255.164 105.344  1.00  0.00           N  
ATOM   4132  N   LYS D 324      36.263 257.437 103.904  1.00  0.00           N  
ATOM   4133  CA  LYS D 324      37.269 258.366 104.428  1.00  0.00           C  
ATOM   4134  C   LYS D 324      36.918 258.936 105.818  1.00  0.00           C  
ATOM   4135  O   LYS D 324      37.825 259.116 106.630  1.00  0.00           O  
ATOM   4136  CB  LYS D 324      37.521 259.467 103.370  1.00  0.00           C  
ATOM   4137  CG  LYS D 324      38.553 260.554 103.735  1.00  0.00           C  
ATOM   4138  CD  LYS D 324      39.968 260.010 103.992  1.00  0.00           C  
ATOM   4139  CE  LYS D 324      40.982 261.127 104.277  1.00  0.00           C  
ATOM   4140  NZ  LYS D 324      42.325 260.577 104.531  1.00  0.00           N  
ATOM   4141  N   ALA D 325      35.621 259.179 106.075  1.00  0.00           N  
ATOM   4142  CA  ALA D 325      35.098 259.653 107.362  1.00  0.00           C  
ATOM   4143  C   ALA D 325      35.026 258.572 108.463  1.00  0.00           C  
ATOM   4144  O   ALA D 325      34.751 258.915 109.614  1.00  0.00           O  
ATOM   4145  CB  ALA D 325      33.717 260.279 107.124  1.00  0.00           C  
ATOM   4146  N   LEU D 326      35.261 257.303 108.096  1.00  0.00           N  
ATOM   4147  CA  LEU D 326      35.176 256.131 108.962  1.00  0.00           C  
ATOM   4148  C   LEU D 326      36.604 255.611 109.245  1.00  0.00           C  
ATOM   4149  O   LEU D 326      37.310 255.287 108.290  1.00  0.00           O  
ATOM   4150  CB  LEU D 326      34.339 255.093 108.188  1.00  0.00           C  
ATOM   4151  CG  LEU D 326      34.129 253.738 108.890  1.00  0.00           C  
ATOM   4152  CD1 LEU D 326      33.221 253.852 110.131  1.00  0.00           C  
ATOM   4153  CD2 LEU D 326      33.619 252.703 107.876  1.00  0.00           C  
ATOM   4154  N   PRO D 327      37.014 255.522 110.533  1.00  0.00           N  
ATOM   4155  CA  PRO D 327      38.363 255.047 110.899  1.00  0.00           C  
ATOM   4156  C   PRO D 327      38.592 253.523 110.771  1.00  0.00           C  
ATOM   4157  O   PRO D 327      39.750 253.108 110.775  1.00  0.00           O  
ATOM   4158  CD  PRO D 327      36.247 255.901 111.721  1.00  0.00           C  
ATOM   4159  CB  PRO D 327      38.514 255.523 112.353  1.00  0.00           C  
ATOM   4160  CG  PRO D 327      37.101 255.476 112.912  1.00  0.00           C  
ATOM   4161  N   ALA D 328      37.514 252.723 110.674  1.00  0.00           N  
ATOM   4162  CA  ALA D 328      37.556 251.259 110.649  1.00  0.00           C  
ATOM   4163  C   ALA D 328      36.224 250.728 110.074  1.00  0.00           C  
ATOM   4164  O   ALA D 328      35.188 251.105 110.620  1.00  0.00           O  
ATOM   4165  CB  ALA D 328      37.748 250.756 112.093  1.00  0.00           C  
ATOM   4166  N   PRO D 329      36.248 249.892 109.003  1.00  0.00           N  
ATOM   4167  CA  PRO D 329      35.050 249.250 108.407  1.00  0.00           C  
ATOM   4168  C   PRO D 329      34.060 248.572 109.378  1.00  0.00           C  
ATOM   4169  O   PRO D 329      34.337 247.479 109.872  1.00  0.00           O  
ATOM   4170  CB  PRO D 329      35.632 248.264 107.380  1.00  0.00           C  
ATOM   4171  CG  PRO D 329      36.929 248.914 106.944  1.00  0.00           C  
ATOM   4172  CD  PRO D 329      37.445 249.544 108.229  1.00  0.00           C  
ATOM   4173  N   ILE D 330      32.915 249.237 109.607  1.00  0.00           N  
ATOM   4174  CA  ILE D 330      31.798 248.744 110.419  1.00  0.00           C  
ATOM   4175  C   ILE D 330      30.803 247.965 109.529  1.00  0.00           C  
ATOM   4176  O   ILE D 330      30.656 248.283 108.347  1.00  0.00           O  
ATOM   4177  CB  ILE D 330      31.073 249.925 111.146  1.00  0.00           C  
ATOM   4178  CG2 ILE D 330      29.739 249.548 111.836  1.00  0.00           C  
ATOM   4179  CG1 ILE D 330      32.011 250.573 112.194  1.00  0.00           C  
ATOM   4180  CD1 ILE D 330      31.542 251.936 112.726  1.00  0.00           C  
ATOM   4181  N   GLU D 331      30.144 246.959 110.128  1.00  0.00           N  
ATOM   4182  CA  GLU D 331      29.132 246.111 109.495  1.00  0.00           C  
ATOM   4183  C   GLU D 331      28.029 245.751 110.508  1.00  0.00           C  
ATOM   4184  O   GLU D 331      28.200 245.955 111.711  1.00  0.00           O  
ATOM   4185  CB  GLU D 331      29.820 244.861 108.893  1.00  0.00           C  
ATOM   4186  CG  GLU D 331      30.396 243.854 109.912  1.00  0.00           C  
ATOM   4187  CD  GLU D 331      31.130 242.706 109.218  1.00  0.00           C  
ATOM   4188  OE1 GLU D 331      32.244 242.966 108.714  1.00  0.00           O  
ATOM   4189  OE2 GLU D 331      30.568 241.589 109.193  1.00  0.00           O  
ATOM   4190  N   LYS D 332      26.927 245.185 109.990  1.00  0.00           N  
ATOM   4191  CA  LYS D 332      25.831 244.628 110.782  1.00  0.00           C  
ATOM   4192  C   LYS D 332      25.174 243.471 110.014  1.00  0.00           C  
ATOM   4193  O   LYS D 332      24.956 243.589 108.808  1.00  0.00           O  
ATOM   4194  CB  LYS D 332      24.827 245.744 111.164  1.00  0.00           C  
ATOM   4195  CG  LYS D 332      23.596 245.291 111.980  1.00  0.00           C  
ATOM   4196  CD  LYS D 332      23.934 244.672 113.346  1.00  0.00           C  
ATOM   4197  CE  LYS D 332      22.675 244.358 114.165  1.00  0.00           C  
ATOM   4198  NZ  LYS D 332      23.015 243.682 115.428  1.00  0.00           N  
ATOM   4199  N   THR D 333      24.852 242.396 110.752  1.00  0.00           N  
ATOM   4200  CA  THR D 333      24.177 241.192 110.267  1.00  0.00           C  
ATOM   4201  C   THR D 333      22.774 241.061 110.890  1.00  0.00           C  
ATOM   4202  O   THR D 333      22.519 241.608 111.966  1.00  0.00           O  
ATOM   4203  CB  THR D 333      24.973 239.917 110.666  1.00  0.00           C  
ATOM   4204  OG1 THR D 333      25.055 239.738 112.071  1.00  0.00           O  
ATOM   4205  CG2 THR D 333      26.387 239.888 110.081  1.00  0.00           C  
ATOM   4206  N   ILE D 334      21.907 240.296 110.208  1.00  0.00           N  
ATOM   4207  CA  ILE D 334      20.569 239.941 110.676  1.00  0.00           C  
ATOM   4208  C   ILE D 334      20.107 238.628 110.011  1.00  0.00           C  
ATOM   4209  O   ILE D 334      20.552 238.297 108.911  1.00  0.00           O  
ATOM   4210  CB  ILE D 334      19.536 241.079 110.392  1.00  0.00           C  
ATOM   4211  CG2 ILE D 334      19.044 241.163 108.928  1.00  0.00           C  
ATOM   4212  CG1 ILE D 334      18.341 241.019 111.368  1.00  0.00           C  
ATOM   4213  CD1 ILE D 334      17.601 242.351 111.502  1.00  0.00           C  
ATOM   4214  N   SER D 335      19.204 237.918 110.701  1.00  0.00           N  
ATOM   4215  CA  SER D 335      18.556 236.687 110.252  1.00  0.00           C  
ATOM   4216  C   SER D 335      17.267 236.459 111.059  1.00  0.00           C  
ATOM   4217  O   SER D 335      17.076 237.081 112.106  1.00  0.00           O  
ATOM   4218  CB  SER D 335      19.544 235.496 110.334  1.00  0.00           C  
ATOM   4219  OG  SER D 335      19.831 235.110 111.664  1.00  0.00           O  
ATOM   4220  N   LYS D 336      16.412 235.554 110.556  1.00  0.00           N  
ATOM   4221  CA  LYS D 336      15.183 235.112 111.220  1.00  0.00           C  
ATOM   4222  C   LYS D 336      15.487 234.266 112.475  1.00  0.00           C  
ATOM   4223  O   LYS D 336      16.488 233.545 112.492  1.00  0.00           O  
ATOM   4224  CB  LYS D 336      14.355 234.313 110.191  1.00  0.00           C  
ATOM   4225  CG  LYS D 336      12.962 233.880 110.676  1.00  0.00           C  
ATOM   4226  CD  LYS D 336      12.252 232.954 109.684  1.00  0.00           C  
ATOM   4227  CE  LYS D 336      10.944 232.353 110.212  1.00  0.00           C  
ATOM   4228  NZ  LYS D 336      11.155 231.520 111.405  1.00  0.00           N  
ATOM   4229  N   ALA D 337      14.587 234.338 113.474  1.00  0.00           N  
ATOM   4230  CA  ALA D 337      14.590 233.486 114.665  1.00  0.00           C  
ATOM   4231  C   ALA D 337      14.310 232.016 114.305  1.00  0.00           C  
ATOM   4232  O   ALA D 337      13.304 231.720 113.657  1.00  0.00           O  
ATOM   4233  CB  ALA D 337      13.556 234.016 115.670  1.00  0.00           C  
ATOM   4234  N   LYS D 338      15.222 231.126 114.725  1.00  0.00           N  
ATOM   4235  CA  LYS D 338      15.267 229.715 114.330  1.00  0.00           C  
ATOM   4236  C   LYS D 338      14.497 228.806 115.309  1.00  0.00           C  
ATOM   4237  O   LYS D 338      14.999 227.748 115.692  1.00  0.00           O  
ATOM   4238  CB  LYS D 338      16.746 229.305 114.137  1.00  0.00           C  
ATOM   4239  CG  LYS D 338      17.426 230.070 112.988  1.00  0.00           C  
ATOM   4240  CD  LYS D 338      18.925 229.764 112.853  1.00  0.00           C  
ATOM   4241  CE  LYS D 338      19.579 230.490 111.667  1.00  0.00           C  
ATOM   4242  NZ  LYS D 338      19.484 231.956 111.791  1.00  0.00           N  
ATOM   4243  N   GLY D 339      13.276 229.228 115.677  1.00  0.00           N  
ATOM   4244  CA  GLY D 339      12.351 228.444 116.491  1.00  0.00           C  
ATOM   4245  C   GLY D 339      11.637 227.403 115.617  1.00  0.00           C  
ATOM   4246  O   GLY D 339      11.480 227.589 114.409  1.00  0.00           O  
ATOM   4247  N   GLN D 340      11.192 226.312 116.254  1.00  0.00           N  
ATOM   4248  CA  GLN D 340      10.506 225.192 115.608  1.00  0.00           C  
ATOM   4249  C   GLN D 340       9.012 225.527 115.396  1.00  0.00           C  
ATOM   4250  O   GLN D 340       8.397 226.049 116.327  1.00  0.00           O  
ATOM   4251  CB  GLN D 340      10.668 223.948 116.513  1.00  0.00           C  
ATOM   4252  CG  GLN D 340      12.129 223.512 116.773  1.00  0.00           C  
ATOM   4253  CD  GLN D 340      12.936 223.275 115.491  1.00  0.00           C  
ATOM   4254  OE1 GLN D 340      12.515 222.521 114.619  1.00  0.00           O  
ATOM   4255  NE2 GLN D 340      14.104 223.912 115.378  1.00  0.00           N  
ATOM   4256  N   PRO D 341       8.463 225.255 114.187  1.00  0.00           N  
ATOM   4257  CA  PRO D 341       7.104 225.683 113.796  1.00  0.00           C  
ATOM   4258  C   PRO D 341       5.980 225.056 114.645  1.00  0.00           C  
ATOM   4259  O   PRO D 341       5.841 223.833 114.673  1.00  0.00           O  
ATOM   4260  CB  PRO D 341       7.009 225.276 112.313  1.00  0.00           C  
ATOM   4261  CG  PRO D 341       7.981 224.120 112.161  1.00  0.00           C  
ATOM   4262  CD  PRO D 341       9.109 224.507 113.106  1.00  0.00           C  
ATOM   4263  N   ARG D 342       5.209 225.927 115.314  1.00  0.00           N  
ATOM   4264  CA  ARG D 342       4.055 225.589 116.145  1.00  0.00           C  
ATOM   4265  C   ARG D 342       2.853 226.418 115.659  1.00  0.00           C  
ATOM   4266  O   ARG D 342       2.953 227.644 115.588  1.00  0.00           O  
ATOM   4267  CB  ARG D 342       4.421 225.860 117.620  1.00  0.00           C  
ATOM   4268  CG  ARG D 342       3.284 225.618 118.626  1.00  0.00           C  
ATOM   4269  CD  ARG D 342       3.714 225.877 120.078  1.00  0.00           C  
ATOM   4270  NE  ARG D 342       2.558 225.903 120.985  1.00  0.00           N  
ATOM   4271  CZ  ARG D 342       2.591 225.793 122.324  1.00  0.00           C  
ATOM   4272  NH1 ARG D 342       3.733 225.569 122.990  1.00  0.00           N  
ATOM   4273  NH2 ARG D 342       1.452 225.913 123.016  1.00  0.00           N  
ATOM   4274  N   GLU D 343       1.755 225.718 115.322  1.00  0.00           N  
ATOM   4275  CA  GLU D 343       0.533 226.253 114.715  1.00  0.00           C  
ATOM   4276  C   GLU D 343      -0.225 227.217 115.661  1.00  0.00           C  
ATOM   4277  O   GLU D 343      -0.677 226.753 116.709  1.00  0.00           O  
ATOM   4278  CB  GLU D 343      -0.352 225.047 114.330  1.00  0.00           C  
ATOM   4279  CG  GLU D 343      -1.605 225.436 113.520  1.00  0.00           C  
ATOM   4280  CD  GLU D 343      -2.496 224.234 113.216  1.00  0.00           C  
ATOM   4281  OE1 GLU D 343      -2.622 223.906 112.016  1.00  0.00           O  
ATOM   4282  OE2 GLU D 343      -3.044 223.673 114.191  1.00  0.00           O  
ATOM   4283  N   PRO D 344      -0.392 228.509 115.277  1.00  0.00           N  
ATOM   4284  CA  PRO D 344      -1.289 229.440 115.990  1.00  0.00           C  
ATOM   4285  C   PRO D 344      -2.755 228.983 115.972  1.00  0.00           C  
ATOM   4286  O   PRO D 344      -3.322 228.786 114.897  1.00  0.00           O  
ATOM   4287  CD  PRO D 344       0.180 229.146 114.093  1.00  0.00           C  
ATOM   4288  CB  PRO D 344      -1.127 230.787 115.256  1.00  0.00           C  
ATOM   4289  CG  PRO D 344       0.081 230.641 114.353  1.00  0.00           C  
ATOM   4290  N   GLN D 345      -3.332 228.842 117.173  1.00  0.00           N  
ATOM   4291  CA  GLN D 345      -4.737 228.513 117.383  1.00  0.00           C  
ATOM   4292  C   GLN D 345      -5.542 229.821 117.395  1.00  0.00           C  
ATOM   4293  O   GLN D 345      -5.765 230.401 118.460  1.00  0.00           O  
ATOM   4294  CB  GLN D 345      -4.878 227.697 118.692  1.00  0.00           C  
ATOM   4295  CG  GLN D 345      -4.032 226.406 118.749  1.00  0.00           C  
ATOM   4296  CD  GLN D 345      -4.290 225.453 117.578  1.00  0.00           C  
ATOM   4297  OE1 GLN D 345      -5.421 225.021 117.365  1.00  0.00           O  
ATOM   4298  NE2 GLN D 345      -3.245 225.119 116.818  1.00  0.00           N  
ATOM   4299  N   VAL D 346      -5.919 230.276 116.187  1.00  0.00           N  
ATOM   4300  CA  VAL D 346      -6.727 231.474 115.964  1.00  0.00           C  
ATOM   4301  C   VAL D 346      -8.169 231.275 116.467  1.00  0.00           C  
ATOM   4302  O   VAL D 346      -8.831 230.305 116.097  1.00  0.00           O  
ATOM   4303  CB  VAL D 346      -6.730 231.909 114.465  1.00  0.00           C  
ATOM   4304  CG1 VAL D 346      -7.302 230.865 113.482  1.00  0.00           C  
ATOM   4305  CG2 VAL D 346      -7.431 233.265 114.239  1.00  0.00           C  
ATOM   4306  N   TYR D 347      -8.607 232.211 117.316  1.00  0.00           N  
ATOM   4307  CA  TYR D 347      -9.957 232.298 117.857  1.00  0.00           C  
ATOM   4308  C   TYR D 347     -10.505 233.697 117.558  1.00  0.00           C  
ATOM   4309  O   TYR D 347      -9.735 234.654 117.475  1.00  0.00           O  
ATOM   4310  CB  TYR D 347      -9.949 232.054 119.385  1.00  0.00           C  
ATOM   4311  CG  TYR D 347      -9.232 230.807 119.883  1.00  0.00           C  
ATOM   4312  CD1 TYR D 347      -8.373 230.890 120.999  1.00  0.00           C  
ATOM   4313  CE1 TYR D 347      -7.703 229.744 121.469  1.00  0.00           C  
ATOM   4314  CZ  TYR D 347      -7.891 228.505 120.824  1.00  0.00           C  
ATOM   4315  OH  TYR D 347      -7.273 227.382 121.291  1.00  0.00           O  
ATOM   4316  CD2 TYR D 347      -9.419 229.562 119.244  1.00  0.00           C  
ATOM   4317  CE2 TYR D 347      -8.736 228.420 119.702  1.00  0.00           C  
ATOM   4318  N   THR D 348     -11.833 233.795 117.447  1.00  0.00           N  
ATOM   4319  CA  THR D 348     -12.548 235.064 117.363  1.00  0.00           C  
ATOM   4320  C   THR D 348     -13.619 235.087 118.462  1.00  0.00           C  
ATOM   4321  O   THR D 348     -14.281 234.079 118.716  1.00  0.00           O  
ATOM   4322  CB  THR D 348     -13.214 235.272 115.980  1.00  0.00           C  
ATOM   4323  OG1 THR D 348     -14.155 234.259 115.667  1.00  0.00           O  
ATOM   4324  CG2 THR D 348     -12.201 235.390 114.835  1.00  0.00           C  
ATOM   4325  N   LEU D 349     -13.727 236.256 119.109  1.00  0.00           N  
ATOM   4326  CA  LEU D 349     -14.656 236.541 120.199  1.00  0.00           C  
ATOM   4327  C   LEU D 349     -15.469 237.788 119.805  1.00  0.00           C  
ATOM   4328  O   LEU D 349     -14.926 238.672 119.137  1.00  0.00           O  
ATOM   4329  CB  LEU D 349     -13.851 236.809 121.493  1.00  0.00           C  
ATOM   4330  CG  LEU D 349     -13.033 235.610 122.028  1.00  0.00           C  
ATOM   4331  CD1 LEU D 349     -12.179 236.037 123.240  1.00  0.00           C  
ATOM   4332  CD2 LEU D 349     -13.911 234.378 122.337  1.00  0.00           C  
ATOM   4333  N   PRO D 350     -16.764 237.841 120.193  1.00  0.00           N  
ATOM   4334  CA  PRO D 350     -17.670 238.922 119.762  1.00  0.00           C  
ATOM   4335  C   PRO D 350     -17.285 240.314 120.316  1.00  0.00           C  
ATOM   4336  O   PRO D 350     -16.529 240.393 121.285  1.00  0.00           O  
ATOM   4337  CD  PRO D 350     -17.447 236.879 121.062  1.00  0.00           C  
ATOM   4338  CB  PRO D 350     -19.039 238.448 120.278  1.00  0.00           C  
ATOM   4339  CG  PRO D 350     -18.730 237.579 121.483  1.00  0.00           C  
ATOM   4340  N   PRO D 351     -17.837 241.390 119.713  1.00  0.00           N  
ATOM   4341  CA  PRO D 351     -17.647 242.752 120.228  1.00  0.00           C  
ATOM   4342  C   PRO D 351     -18.437 242.979 121.525  1.00  0.00           C  
ATOM   4343  O   PRO D 351     -19.409 242.264 121.784  1.00  0.00           O  
ATOM   4344  CD  PRO D 351     -18.764 241.372 118.580  1.00  0.00           C  
ATOM   4345  CB  PRO D 351     -18.165 243.632 119.083  1.00  0.00           C  
ATOM   4346  CG  PRO D 351     -19.260 242.807 118.431  1.00  0.00           C  
ATOM   4347  N   SER D 352     -17.997 243.970 122.315  1.00  0.00           N  
ATOM   4348  CA  SER D 352     -18.645 244.355 123.567  1.00  0.00           C  
ATOM   4349  C   SER D 352     -20.110 244.779 123.355  1.00  0.00           C  
ATOM   4350  O   SER D 352     -20.387 245.724 122.615  1.00  0.00           O  
ATOM   4351  CB  SER D 352     -17.815 245.440 124.270  1.00  0.00           C  
ATOM   4352  OG  SER D 352     -18.468 245.885 125.444  1.00  0.00           O  
ATOM   4353  N   ARG D 353     -21.005 244.049 124.032  1.00  0.00           N  
ATOM   4354  CA  ARG D 353     -22.448 244.267 124.016  1.00  0.00           C  
ATOM   4355  C   ARG D 353     -22.885 245.414 124.948  1.00  0.00           C  
ATOM   4356  O   ARG D 353     -24.012 245.888 124.818  1.00  0.00           O  
ATOM   4357  CB  ARG D 353     -23.153 242.943 124.360  1.00  0.00           C  
ATOM   4358  CG  ARG D 353     -22.850 241.792 123.378  1.00  0.00           C  
ATOM   4359  CD  ARG D 353     -23.373 240.427 123.850  1.00  0.00           C  
ATOM   4360  NE  ARG D 353     -22.597 239.907 124.984  1.00  0.00           N  
ATOM   4361  CZ  ARG D 353     -22.925 238.847 125.741  1.00  0.00           C  
ATOM   4362  NH1 ARG D 353     -22.123 238.492 126.752  1.00  0.00           N  
ATOM   4363  NH2 ARG D 353     -24.039 238.139 125.501  1.00  0.00           N  
ATOM   4364  N   ASP D 354     -21.973 245.867 125.826  1.00  0.00           N  
ATOM   4365  CA  ASP D 354     -22.093 247.094 126.620  1.00  0.00           C  
ATOM   4366  C   ASP D 354     -21.658 248.332 125.810  1.00  0.00           C  
ATOM   4367  O   ASP D 354     -22.130 249.431 126.101  1.00  0.00           O  
ATOM   4368  CB  ASP D 354     -21.305 247.021 127.950  1.00  0.00           C  
ATOM   4369  CG  ASP D 354     -21.589 245.786 128.818  1.00  0.00           C  
ATOM   4370  OD1 ASP D 354     -20.723 245.497 129.673  1.00  0.00           O  
ATOM   4371  OD2 ASP D 354     -22.677 245.191 128.675  1.00  0.00           O  
ATOM   4372  N   GLU D 355     -20.796 248.137 124.794  1.00  0.00           N  
ATOM   4373  CA  GLU D 355     -20.369 249.174 123.849  1.00  0.00           C  
ATOM   4374  C   GLU D 355     -21.418 249.432 122.744  1.00  0.00           C  
ATOM   4375  O   GLU D 355     -21.309 250.448 122.062  1.00  0.00           O  
ATOM   4376  CB  GLU D 355     -18.972 248.802 123.296  1.00  0.00           C  
ATOM   4377  CG  GLU D 355     -18.197 249.966 122.641  1.00  0.00           C  
ATOM   4378  CD  GLU D 355     -16.773 249.604 122.196  1.00  0.00           C  
ATOM   4379  OE1 GLU D 355     -16.516 248.404 121.950  1.00  0.00           O  
ATOM   4380  OE2 GLU D 355     -15.958 250.549 122.089  1.00  0.00           O  
ATOM   4381  N   LEU D 356     -22.447 248.566 122.613  1.00  0.00           N  
ATOM   4382  CA  LEU D 356     -23.625 248.767 121.750  1.00  0.00           C  
ATOM   4383  C   LEU D 356     -24.522 249.956 122.174  1.00  0.00           C  
ATOM   4384  O   LEU D 356     -25.418 250.320 121.415  1.00  0.00           O  
ATOM   4385  CB  LEU D 356     -24.464 247.465 121.673  1.00  0.00           C  
ATOM   4386  CG  LEU D 356     -23.884 246.345 120.777  1.00  0.00           C  
ATOM   4387  CD1 LEU D 356     -24.606 245.002 121.020  1.00  0.00           C  
ATOM   4388  CD2 LEU D 356     -23.891 246.728 119.280  1.00  0.00           C  
ATOM   4389  N   THR D 357     -24.252 250.573 123.336  1.00  0.00           N  
ATOM   4390  CA  THR D 357     -24.792 251.877 123.736  1.00  0.00           C  
ATOM   4391  C   THR D 357     -24.261 253.039 122.858  1.00  0.00           C  
ATOM   4392  O   THR D 357     -24.961 254.042 122.718  1.00  0.00           O  
ATOM   4393  CB  THR D 357     -24.439 252.195 125.214  1.00  0.00           C  
ATOM   4394  OG1 THR D 357     -23.037 252.248 125.429  1.00  0.00           O  
ATOM   4395  CG2 THR D 357     -25.048 251.187 126.201  1.00  0.00           C  
ATOM   4396  N   LYS D 358     -23.073 252.865 122.252  1.00  0.00           N  
ATOM   4397  CA  LYS D 358     -22.452 253.795 121.308  1.00  0.00           C  
ATOM   4398  C   LYS D 358     -22.868 253.466 119.863  1.00  0.00           C  
ATOM   4399  O   LYS D 358     -23.425 252.399 119.599  1.00  0.00           O  
ATOM   4400  CB  LYS D 358     -20.914 253.700 121.436  1.00  0.00           C  
ATOM   4401  CG  LYS D 358     -20.373 253.949 122.854  1.00  0.00           C  
ATOM   4402  CD  LYS D 358     -18.838 253.883 122.901  1.00  0.00           C  
ATOM   4403  CE  LYS D 358     -18.252 254.044 124.312  1.00  0.00           C  
ATOM   4404  NZ  LYS D 358     -18.679 252.962 125.215  1.00  0.00           N  
ATOM   4405  N   ASN D 359     -22.542 254.388 118.943  1.00  0.00           N  
ATOM   4406  CA  ASN D 359     -22.703 254.237 117.491  1.00  0.00           C  
ATOM   4407  C   ASN D 359     -21.728 253.226 116.843  1.00  0.00           C  
ATOM   4408  O   ASN D 359     -21.947 252.861 115.688  1.00  0.00           O  
ATOM   4409  CB  ASN D 359     -22.604 255.626 116.808  1.00  0.00           C  
ATOM   4410  CG  ASN D 359     -21.233 256.310 116.937  1.00  0.00           C  
ATOM   4411  OD1 ASN D 359     -20.833 256.701 118.031  1.00  0.00           O  
ATOM   4412  ND2 ASN D 359     -20.514 256.459 115.823  1.00  0.00           N  
ATOM   4413  N   GLN D 360     -20.674 252.816 117.571  1.00  0.00           N  
ATOM   4414  CA  GLN D 360     -19.603 251.959 117.072  1.00  0.00           C  
ATOM   4415  C   GLN D 360     -19.080 251.063 118.203  1.00  0.00           C  
ATOM   4416  O   GLN D 360     -18.975 251.514 119.344  1.00  0.00           O  
ATOM   4417  CB  GLN D 360     -18.498 252.855 116.459  1.00  0.00           C  
ATOM   4418  CG  GLN D 360     -17.377 252.087 115.735  1.00  0.00           C  
ATOM   4419  CD  GLN D 360     -16.340 253.020 115.116  1.00  0.00           C  
ATOM   4420  OE1 GLN D 360     -15.439 253.493 115.805  1.00  0.00           O  
ATOM   4421  NE2 GLN D 360     -16.451 253.278 113.811  1.00  0.00           N  
ATOM   4422  N   VAL D 361     -18.741 249.817 117.839  1.00  0.00           N  
ATOM   4423  CA  VAL D 361     -18.130 248.805 118.703  1.00  0.00           C  
ATOM   4424  C   VAL D 361     -16.783 248.342 118.113  1.00  0.00           C  
ATOM   4425  O   VAL D 361     -16.400 248.794 117.033  1.00  0.00           O  
ATOM   4426  CB  VAL D 361     -19.064 247.571 118.874  1.00  0.00           C  
ATOM   4427  CG1 VAL D 361     -20.366 247.958 119.585  1.00  0.00           C  
ATOM   4428  CG2 VAL D 361     -19.357 246.775 117.584  1.00  0.00           C  
ATOM   4429  N   SER D 362     -16.077 247.453 118.833  1.00  0.00           N  
ATOM   4430  CA  SER D 362     -14.821 246.875 118.366  1.00  0.00           C  
ATOM   4431  C   SER D 362     -14.776 245.364 118.623  1.00  0.00           C  
ATOM   4432  O   SER D 362     -15.060 244.913 119.732  1.00  0.00           O  
ATOM   4433  CB  SER D 362     -13.639 247.633 118.995  1.00  0.00           C  
ATOM   4434  OG  SER D 362     -12.420 247.221 118.412  1.00  0.00           O  
ATOM   4435  N   LEU D 363     -14.404 244.629 117.563  1.00  0.00           N  
ATOM   4436  CA  LEU D 363     -14.260 243.176 117.499  1.00  0.00           C  
ATOM   4437  C   LEU D 363     -12.956 242.706 118.172  1.00  0.00           C  
ATOM   4438  O   LEU D 363     -12.060 243.519 118.396  1.00  0.00           O  
ATOM   4439  CB  LEU D 363     -14.274 242.755 116.011  1.00  0.00           C  
ATOM   4440  CG  LEU D 363     -15.473 243.267 115.177  1.00  0.00           C  
ATOM   4441  CD1 LEU D 363     -15.279 242.945 113.689  1.00  0.00           C  
ATOM   4442  CD2 LEU D 363     -16.823 242.737 115.689  1.00  0.00           C  
ATOM   4443  N   THR D 364     -12.876 241.399 118.473  1.00  0.00           N  
ATOM   4444  CA  THR D 364     -11.743 240.790 119.176  1.00  0.00           C  
ATOM   4445  C   THR D 364     -11.314 239.470 118.508  1.00  0.00           C  
ATOM   4446  O   THR D 364     -12.162 238.703 118.052  1.00  0.00           O  
ATOM   4447  CB  THR D 364     -12.120 240.495 120.653  1.00  0.00           C  
ATOM   4448  OG1 THR D 364     -12.382 241.717 121.313  1.00  0.00           O  
ATOM   4449  CG2 THR D 364     -11.064 239.747 121.484  1.00  0.00           C  
ATOM   4450  N   CYS D 365      -9.993 239.234 118.487  1.00  0.00           N  
ATOM   4451  CA  CYS D 365      -9.365 238.027 117.962  1.00  0.00           C  
ATOM   4452  C   CYS D 365      -8.197 237.639 118.872  1.00  0.00           C  
ATOM   4453  O   CYS D 365      -7.156 238.290 118.826  1.00  0.00           O  
ATOM   4454  CB  CYS D 365      -8.942 238.256 116.497  1.00  0.00           C  
ATOM   4455  SG  CYS D 365      -8.052 236.911 115.666  1.00  0.00           S  
ATOM   4456  N   LEU D 366      -8.405 236.582 119.675  1.00  0.00           N  
ATOM   4457  CA  LEU D 366      -7.387 235.948 120.513  1.00  0.00           C  
ATOM   4458  C   LEU D 366      -6.633 234.925 119.649  1.00  0.00           C  
ATOM   4459  O   LEU D 366      -7.261 234.021 119.105  1.00  0.00           O  
ATOM   4460  CB  LEU D 366      -8.099 235.282 121.720  1.00  0.00           C  
ATOM   4461  CG  LEU D 366      -7.220 234.874 122.929  1.00  0.00           C  
ATOM   4462  CD1 LEU D 366      -8.107 234.394 124.096  1.00  0.00           C  
ATOM   4463  CD2 LEU D 366      -6.123 233.834 122.631  1.00  0.00           C  
ATOM   4464  N   VAL D 367      -5.305 235.060 119.569  1.00  0.00           N  
ATOM   4465  CA  VAL D 367      -4.429 234.094 118.907  1.00  0.00           C  
ATOM   4466  C   VAL D 367      -3.453 233.578 119.980  1.00  0.00           C  
ATOM   4467  O   VAL D 367      -2.937 234.386 120.749  1.00  0.00           O  
ATOM   4468  CB  VAL D 367      -3.608 234.760 117.771  1.00  0.00           C  
ATOM   4469  CG1 VAL D 367      -2.752 233.755 116.975  1.00  0.00           C  
ATOM   4470  CG2 VAL D 367      -4.494 235.568 116.803  1.00  0.00           C  
ATOM   4471  N   LYS D 368      -3.243 232.256 120.044  1.00  0.00           N  
ATOM   4472  CA  LYS D 368      -2.500 231.622 121.135  1.00  0.00           C  
ATOM   4473  C   LYS D 368      -1.765 230.366 120.659  1.00  0.00           C  
ATOM   4474  O   LYS D 368      -2.250 229.665 119.771  1.00  0.00           O  
ATOM   4475  CB  LYS D 368      -3.475 231.362 122.311  1.00  0.00           C  
ATOM   4476  CG  LYS D 368      -2.917 230.540 123.487  1.00  0.00           C  
ATOM   4477  CD  LYS D 368      -3.871 230.498 124.689  1.00  0.00           C  
ATOM   4478  CE  LYS D 368      -3.335 229.607 125.818  1.00  0.00           C  
ATOM   4479  NZ  LYS D 368      -4.226 229.634 126.986  1.00  0.00           N  
ATOM   4480  N   GLY D 369      -0.625 230.089 121.312  1.00  0.00           N  
ATOM   4481  CA  GLY D 369       0.104 228.834 121.193  1.00  0.00           C  
ATOM   4482  C   GLY D 369       0.890 228.768 119.883  1.00  0.00           C  
ATOM   4483  O   GLY D 369       0.618 227.880 119.079  1.00  0.00           O  
ATOM   4484  N   PHE D 370       1.857 229.679 119.674  1.00  0.00           N  
ATOM   4485  CA  PHE D 370       2.718 229.693 118.488  1.00  0.00           C  
ATOM   4486  C   PHE D 370       4.169 230.049 118.825  1.00  0.00           C  
ATOM   4487  O   PHE D 370       4.432 230.784 119.777  1.00  0.00           O  
ATOM   4488  CB  PHE D 370       2.134 230.612 117.398  1.00  0.00           C  
ATOM   4489  CG  PHE D 370       1.964 232.079 117.756  1.00  0.00           C  
ATOM   4490  CD1 PHE D 370       0.754 232.533 118.321  1.00  0.00           C  
ATOM   4491  CE1 PHE D 370       0.628 233.858 118.713  1.00  0.00           C  
ATOM   4492  CZ  PHE D 370       1.703 234.729 118.598  1.00  0.00           C  
ATOM   4493  CD2 PHE D 370       3.055 232.970 117.662  1.00  0.00           C  
ATOM   4494  CE2 PHE D 370       2.912 234.286 118.077  1.00  0.00           C  
ATOM   4495  N   TYR D 371       5.079 229.522 117.997  1.00  0.00           N  
ATOM   4496  CA  TYR D 371       6.526 229.659 118.113  1.00  0.00           C  
ATOM   4497  C   TYR D 371       7.113 229.383 116.714  1.00  0.00           C  
ATOM   4498  O   TYR D 371       6.683 228.410 116.094  1.00  0.00           O  
ATOM   4499  CB  TYR D 371       7.033 228.631 119.154  1.00  0.00           C  
ATOM   4500  CG  TYR D 371       8.501 228.753 119.518  1.00  0.00           C  
ATOM   4501  CD1 TYR D 371       8.954 229.883 120.230  1.00  0.00           C  
ATOM   4502  CD2 TYR D 371       9.415 227.739 119.165  1.00  0.00           C  
ATOM   4503  CE1 TYR D 371      10.316 230.013 120.562  1.00  0.00           C  
ATOM   4504  CE2 TYR D 371      10.774 227.862 119.509  1.00  0.00           C  
ATOM   4505  CZ  TYR D 371      11.228 229.003 120.197  1.00  0.00           C  
ATOM   4506  OH  TYR D 371      12.550 229.124 120.510  1.00  0.00           O  
ATOM   4507  N   PRO D 372       8.052 230.216 116.207  1.00  0.00           N  
ATOM   4508  CA  PRO D 372       8.602 231.443 116.816  1.00  0.00           C  
ATOM   4509  C   PRO D 372       7.642 232.648 116.762  1.00  0.00           C  
ATOM   4510  O   PRO D 372       6.519 232.536 116.267  1.00  0.00           O  
ATOM   4511  CD  PRO D 372       8.669 229.939 114.910  1.00  0.00           C  
ATOM   4512  CB  PRO D 372       9.879 231.688 115.987  1.00  0.00           C  
ATOM   4513  CG  PRO D 372       9.549 231.144 114.610  1.00  0.00           C  
ATOM   4514  N   SER D 373       8.136 233.791 117.267  1.00  0.00           N  
ATOM   4515  CA  SER D 373       7.479 235.103 117.259  1.00  0.00           C  
ATOM   4516  C   SER D 373       7.351 235.748 115.854  1.00  0.00           C  
ATOM   4517  O   SER D 373       6.793 236.840 115.749  1.00  0.00           O  
ATOM   4518  CB  SER D 373       8.248 236.010 118.246  1.00  0.00           C  
ATOM   4519  OG  SER D 373       7.600 237.244 118.481  1.00  0.00           O  
ATOM   4520  N   ASP D 374       7.860 235.076 114.805  1.00  0.00           N  
ATOM   4521  CA  ASP D 374       7.774 235.459 113.392  1.00  0.00           C  
ATOM   4522  C   ASP D 374       6.359 235.181 112.848  1.00  0.00           C  
ATOM   4523  O   ASP D 374       6.122 234.142 112.231  1.00  0.00           O  
ATOM   4524  CB  ASP D 374       8.870 234.771 112.538  1.00  0.00           C  
ATOM   4525  CG  ASP D 374      10.281 234.879 113.127  1.00  0.00           C  
ATOM   4526  OD1 ASP D 374      10.960 233.831 113.169  1.00  0.00           O  
ATOM   4527  OD2 ASP D 374      10.688 236.016 113.450  1.00  0.00           O  
ATOM   4528  N   ILE D 375       5.441 236.114 113.133  1.00  0.00           N  
ATOM   4529  CA  ILE D 375       4.010 236.010 112.856  1.00  0.00           C  
ATOM   4530  C   ILE D 375       3.464 237.379 112.407  1.00  0.00           C  
ATOM   4531  O   ILE D 375       4.063 238.415 112.703  1.00  0.00           O  
ATOM   4532  CB  ILE D 375       3.247 235.553 114.144  1.00  0.00           C  
ATOM   4533  CG2 ILE D 375       3.239 236.606 115.271  1.00  0.00           C  
ATOM   4534  CG1 ILE D 375       1.812 235.053 113.850  1.00  0.00           C  
ATOM   4535  CD1 ILE D 375       1.241 234.094 114.897  1.00  0.00           C  
ATOM   4536  N   ALA D 376       2.305 237.349 111.735  1.00  0.00           N  
ATOM   4537  CA  ALA D 376       1.501 238.521 111.413  1.00  0.00           C  
ATOM   4538  C   ALA D 376       0.011 238.206 111.596  1.00  0.00           C  
ATOM   4539  O   ALA D 376      -0.381 237.037 111.620  1.00  0.00           O  
ATOM   4540  CB  ALA D 376       1.824 238.978 109.984  1.00  0.00           C  
ATOM   4541  N   VAL D 377      -0.790 239.271 111.733  1.00  0.00           N  
ATOM   4542  CA  VAL D 377      -2.235 239.208 111.940  1.00  0.00           C  
ATOM   4543  C   VAL D 377      -2.900 240.469 111.354  1.00  0.00           C  
ATOM   4544  O   VAL D 377      -2.281 241.534 111.329  1.00  0.00           O  
ATOM   4545  CB  VAL D 377      -2.588 239.018 113.452  1.00  0.00           C  
ATOM   4546  CG1 VAL D 377      -2.077 240.148 114.368  1.00  0.00           C  
ATOM   4547  CG2 VAL D 377      -4.090 238.778 113.710  1.00  0.00           C  
ATOM   4548  N   GLU D 378      -4.140 240.312 110.871  1.00  0.00           N  
ATOM   4549  CA  GLU D 378      -4.951 241.362 110.257  1.00  0.00           C  
ATOM   4550  C   GLU D 378      -6.444 241.002 110.341  1.00  0.00           C  
ATOM   4551  O   GLU D 378      -6.800 239.967 110.907  1.00  0.00           O  
ATOM   4552  CB  GLU D 378      -4.477 241.615 108.803  1.00  0.00           C  
ATOM   4553  CG  GLU D 378      -4.764 240.485 107.787  1.00  0.00           C  
ATOM   4554  CD  GLU D 378      -4.241 240.811 106.385  1.00  0.00           C  
ATOM   4555  OE1 GLU D 378      -4.294 242.002 106.002  1.00  0.00           O  
ATOM   4556  OE2 GLU D 378      -3.744 239.870 105.730  1.00  0.00           O  
ATOM   4557  N   TRP D 379      -7.284 241.871 109.755  1.00  0.00           N  
ATOM   4558  CA  TRP D 379      -8.710 241.624 109.547  1.00  0.00           C  
ATOM   4559  C   TRP D 379      -9.096 241.907 108.095  1.00  0.00           C  
ATOM   4560  O   TRP D 379      -8.546 242.809 107.461  1.00  0.00           O  
ATOM   4561  CB  TRP D 379      -9.574 242.478 110.488  1.00  0.00           C  
ATOM   4562  CG  TRP D 379      -9.512 242.136 111.943  1.00  0.00           C  
ATOM   4563  CD1 TRP D 379      -8.477 242.400 112.769  1.00  0.00           C  
ATOM   4564  NE1 TRP D 379      -8.774 241.959 114.037  1.00  0.00           N  
ATOM   4565  CE2 TRP D 379     -10.024 241.388 114.100  1.00  0.00           C  
ATOM   4566  CD2 TRP D 379     -10.511 241.454 112.761  1.00  0.00           C  
ATOM   4567  CE3 TRP D 379     -11.790 240.898 112.519  1.00  0.00           C  
ATOM   4568  CZ3 TRP D 379     -12.534 240.294 113.552  1.00  0.00           C  
ATOM   4569  CZ2 TRP D 379     -10.775 240.834 115.147  1.00  0.00           C  
ATOM   4570  CH2 TRP D 379     -12.030 240.268 114.866  1.00  0.00           C  
ATOM   4571  N   GLU D 380     -10.072 241.121 107.629  1.00  0.00           N  
ATOM   4572  CA  GLU D 380     -10.635 241.132 106.289  1.00  0.00           C  
ATOM   4573  C   GLU D 380     -12.169 241.118 106.368  1.00  0.00           C  
ATOM   4574  O   GLU D 380     -12.741 240.719 107.384  1.00  0.00           O  
ATOM   4575  CB  GLU D 380     -10.129 239.889 105.523  1.00  0.00           C  
ATOM   4576  CG  GLU D 380      -8.598 239.815 105.373  1.00  0.00           C  
ATOM   4577  CD  GLU D 380      -8.183 238.624 104.519  1.00  0.00           C  
ATOM   4578  OE1 GLU D 380      -8.076 237.521 105.096  1.00  0.00           O  
ATOM   4579  OE2 GLU D 380      -8.008 238.834 103.298  1.00  0.00           O  
ATOM   4580  N   SER D 381     -12.803 241.514 105.258  1.00  0.00           N  
ATOM   4581  CA  SER D 381     -14.232 241.352 105.017  1.00  0.00           C  
ATOM   4582  C   SER D 381     -14.435 241.216 103.505  1.00  0.00           C  
ATOM   4583  O   SER D 381     -13.912 242.035 102.750  1.00  0.00           O  
ATOM   4584  CB  SER D 381     -15.027 242.517 105.639  1.00  0.00           C  
ATOM   4585  OG  SER D 381     -16.419 242.275 105.573  1.00  0.00           O  
ATOM   4586  N   ASN D 382     -15.162 240.161 103.099  1.00  0.00           N  
ATOM   4587  CA  ASN D 382     -15.341 239.719 101.708  1.00  0.00           C  
ATOM   4588  C   ASN D 382     -14.039 239.136 101.100  1.00  0.00           C  
ATOM   4589  O   ASN D 382     -13.834 239.228  99.889  1.00  0.00           O  
ATOM   4590  CB  ASN D 382     -15.986 240.837 100.839  1.00  0.00           C  
ATOM   4591  CG  ASN D 382     -16.800 240.322  99.648  1.00  0.00           C  
ATOM   4592  OD1 ASN D 382     -16.426 240.544  98.500  1.00  0.00           O  
ATOM   4593  ND2 ASN D 382     -17.923 239.649  99.910  1.00  0.00           N  
ATOM   4594  N   GLY D 383     -13.190 238.531 101.951  1.00  0.00           N  
ATOM   4595  CA  GLY D 383     -11.945 237.869 101.552  1.00  0.00           C  
ATOM   4596  C   GLY D 383     -10.828 238.856 101.171  1.00  0.00           C  
ATOM   4597  O   GLY D 383      -9.926 238.472 100.429  1.00  0.00           O  
ATOM   4598  N   GLN D 384     -10.898 240.111 101.648  1.00  0.00           N  
ATOM   4599  CA  GLN D 384      -9.958 241.190 101.334  1.00  0.00           C  
ATOM   4600  C   GLN D 384      -9.845 242.138 102.551  1.00  0.00           C  
ATOM   4601  O   GLN D 384     -10.868 242.354 103.203  1.00  0.00           O  
ATOM   4602  CB  GLN D 384     -10.440 241.914 100.053  1.00  0.00           C  
ATOM   4603  CG  GLN D 384     -11.843 242.560 100.142  1.00  0.00           C  
ATOM   4604  CD  GLN D 384     -12.339 243.133  98.812  1.00  0.00           C  
ATOM   4605  OE1 GLN D 384     -11.560 243.405  97.901  1.00  0.00           O  
ATOM   4606  NE2 GLN D 384     -13.653 243.340  98.706  1.00  0.00           N  
ATOM   4607  N   PRO D 385      -8.633 242.677 102.849  1.00  0.00           N  
ATOM   4608  CA  PRO D 385      -8.383 243.612 103.973  1.00  0.00           C  
ATOM   4609  C   PRO D 385      -9.395 244.758 104.169  1.00  0.00           C  
ATOM   4610  O   PRO D 385      -9.556 245.598 103.284  1.00  0.00           O  
ATOM   4611  CB  PRO D 385      -6.968 244.143 103.699  1.00  0.00           C  
ATOM   4612  CG  PRO D 385      -6.274 242.984 103.015  1.00  0.00           C  
ATOM   4613  CD  PRO D 385      -7.376 242.385 102.149  1.00  0.00           C  
ATOM   4614  N   GLU D 386     -10.052 244.748 105.341  1.00  0.00           N  
ATOM   4615  CA  GLU D 386     -10.988 245.776 105.804  1.00  0.00           C  
ATOM   4616  C   GLU D 386     -10.221 246.972 106.410  1.00  0.00           C  
ATOM   4617  O   GLU D 386      -9.053 246.834 106.773  1.00  0.00           O  
ATOM   4618  CB  GLU D 386     -11.968 245.097 106.798  1.00  0.00           C  
ATOM   4619  CG  GLU D 386     -13.093 245.962 107.411  1.00  0.00           C  
ATOM   4620  CD  GLU D 386     -14.034 246.582 106.373  1.00  0.00           C  
ATOM   4621  OE1 GLU D 386     -15.062 245.939 106.069  1.00  0.00           O  
ATOM   4622  OE2 GLU D 386     -13.713 247.698 105.909  1.00  0.00           O  
ATOM   4623  N   ASN D 387     -10.882 248.135 106.491  1.00  0.00           N  
ATOM   4624  CA  ASN D 387     -10.310 249.374 107.031  1.00  0.00           C  
ATOM   4625  C   ASN D 387     -10.463 249.448 108.560  1.00  0.00           C  
ATOM   4626  O   ASN D 387     -11.463 248.979 109.100  1.00  0.00           O  
ATOM   4627  CB  ASN D 387     -10.998 250.599 106.380  1.00  0.00           C  
ATOM   4628  CG  ASN D 387     -10.892 250.660 104.849  1.00  0.00           C  
ATOM   4629  OD1 ASN D 387     -11.886 250.899 104.171  1.00  0.00           O  
ATOM   4630  ND2 ASN D 387      -9.693 250.461 104.296  1.00  0.00           N  
ATOM   4631  N   ASN D 388      -9.486 250.108 109.209  1.00  0.00           N  
ATOM   4632  CA  ASN D 388      -9.452 250.465 110.636  1.00  0.00           C  
ATOM   4633  C   ASN D 388      -9.313 249.256 111.586  1.00  0.00           C  
ATOM   4634  O   ASN D 388      -9.952 249.239 112.641  1.00  0.00           O  
ATOM   4635  CB  ASN D 388     -10.633 251.398 111.030  1.00  0.00           C  
ATOM   4636  CG  ASN D 388     -10.672 252.714 110.248  1.00  0.00           C  
ATOM   4637  OD1 ASN D 388      -9.676 253.434 110.191  1.00  0.00           O  
ATOM   4638  ND2 ASN D 388     -11.826 253.046 109.666  1.00  0.00           N  
ATOM   4639  N   TYR D 389      -8.440 248.294 111.230  1.00  0.00           N  
ATOM   4640  CA  TYR D 389      -7.941 247.284 112.171  1.00  0.00           C  
ATOM   4641  C   TYR D 389      -6.620 247.743 112.804  1.00  0.00           C  
ATOM   4642  O   TYR D 389      -5.922 248.589 112.240  1.00  0.00           O  
ATOM   4643  CB  TYR D 389      -7.837 245.890 111.506  1.00  0.00           C  
ATOM   4644  CG  TYR D 389      -6.822 245.676 110.392  1.00  0.00           C  
ATOM   4645  CD1 TYR D 389      -5.449 245.513 110.677  1.00  0.00           C  
ATOM   4646  CE1 TYR D 389      -4.530 245.286 109.633  1.00  0.00           C  
ATOM   4647  CZ  TYR D 389      -4.982 245.200 108.302  1.00  0.00           C  
ATOM   4648  OH  TYR D 389      -4.095 244.956 107.294  1.00  0.00           O  
ATOM   4649  CD2 TYR D 389      -7.269 245.572 109.061  1.00  0.00           C  
ATOM   4650  CE2 TYR D 389      -6.354 245.335 108.017  1.00  0.00           C  
ATOM   4651  N   LYS D 390      -6.297 247.148 113.962  1.00  0.00           N  
ATOM   4652  CA  LYS D 390      -5.053 247.402 114.679  1.00  0.00           C  
ATOM   4653  C   LYS D 390      -4.596 246.120 115.392  1.00  0.00           C  
ATOM   4654  O   LYS D 390      -5.420 245.267 115.725  1.00  0.00           O  
ATOM   4655  CB  LYS D 390      -5.245 248.594 115.648  1.00  0.00           C  
ATOM   4656  CG  LYS D 390      -3.952 249.378 115.936  1.00  0.00           C  
ATOM   4657  CD  LYS D 390      -3.491 250.245 114.752  1.00  0.00           C  
ATOM   4658  CE  LYS D 390      -2.009 250.635 114.836  1.00  0.00           C  
ATOM   4659  NZ  LYS D 390      -1.651 251.587 113.771  1.00  0.00           N  
ATOM   4660  N   THR D 391      -3.274 246.009 115.585  1.00  0.00           N  
ATOM   4661  CA  THR D 391      -2.591 244.827 116.106  1.00  0.00           C  
ATOM   4662  C   THR D 391      -1.666 245.216 117.275  1.00  0.00           C  
ATOM   4663  O   THR D 391      -1.257 246.374 117.376  1.00  0.00           O  
ATOM   4664  CB  THR D 391      -1.716 244.172 114.992  1.00  0.00           C  
ATOM   4665  OG1 THR D 391      -0.526 244.888 114.700  1.00  0.00           O  
ATOM   4666  CG2 THR D 391      -2.462 243.929 113.671  1.00  0.00           C  
ATOM   4667  N   THR D 392      -1.318 244.218 118.100  1.00  0.00           N  
ATOM   4668  CA  THR D 392      -0.292 244.316 119.141  1.00  0.00           C  
ATOM   4669  C   THR D 392       0.969 243.530 118.699  1.00  0.00           C  
ATOM   4670  O   THR D 392       0.859 242.667 117.828  1.00  0.00           O  
ATOM   4671  CB  THR D 392      -0.805 243.724 120.488  1.00  0.00           C  
ATOM   4672  OG1 THR D 392      -0.851 242.306 120.530  1.00  0.00           O  
ATOM   4673  CG2 THR D 392      -2.169 244.286 120.915  1.00  0.00           C  
ATOM   4674  N   PRO D 393       2.136 243.779 119.337  1.00  0.00           N  
ATOM   4675  CA  PRO D 393       3.270 242.831 119.292  1.00  0.00           C  
ATOM   4676  C   PRO D 393       2.956 241.491 120.010  1.00  0.00           C  
ATOM   4677  O   PRO D 393       2.226 241.517 121.004  1.00  0.00           O  
ATOM   4678  CB  PRO D 393       4.396 243.587 120.024  1.00  0.00           C  
ATOM   4679  CG  PRO D 393       4.006 245.055 119.961  1.00  0.00           C  
ATOM   4680  CD  PRO D 393       2.488 245.014 120.035  1.00  0.00           C  
ATOM   4681  N   PRO D 394       3.541 240.360 119.541  1.00  0.00           N  
ATOM   4682  CA  PRO D 394       3.524 239.077 120.279  1.00  0.00           C  
ATOM   4683  C   PRO D 394       4.204 239.139 121.661  1.00  0.00           C  
ATOM   4684  O   PRO D 394       5.220 239.817 121.815  1.00  0.00           O  
ATOM   4685  CD  PRO D 394       4.222 240.209 118.255  1.00  0.00           C  
ATOM   4686  CB  PRO D 394       4.268 238.097 119.354  1.00  0.00           C  
ATOM   4687  CG  PRO D 394       4.181 238.714 117.972  1.00  0.00           C  
ATOM   4688  N   VAL D 395       3.623 238.413 122.624  1.00  0.00           N  
ATOM   4689  CA  VAL D 395       4.073 238.324 124.016  1.00  0.00           C  
ATOM   4690  C   VAL D 395       3.873 236.896 124.555  1.00  0.00           C  
ATOM   4691  O   VAL D 395       2.942 236.215 124.134  1.00  0.00           O  
ATOM   4692  CB  VAL D 395       3.301 239.313 124.935  1.00  0.00           C  
ATOM   4693  CG1 VAL D 395       3.976 240.692 124.977  1.00  0.00           C  
ATOM   4694  CG2 VAL D 395       1.810 239.448 124.565  1.00  0.00           C  
ATOM   4695  N   LEU D 396       4.774 236.463 125.455  1.00  0.00           N  
ATOM   4696  CA  LEU D 396       4.854 235.099 125.989  1.00  0.00           C  
ATOM   4697  C   LEU D 396       3.669 234.736 126.908  1.00  0.00           C  
ATOM   4698  O   LEU D 396       3.397 235.463 127.863  1.00  0.00           O  
ATOM   4699  CB  LEU D 396       6.224 234.937 126.695  1.00  0.00           C  
ATOM   4700  CG  LEU D 396       6.537 233.534 127.270  1.00  0.00           C  
ATOM   4701  CD1 LEU D 396       6.511 232.434 126.188  1.00  0.00           C  
ATOM   4702  CD2 LEU D 396       7.863 233.545 128.060  1.00  0.00           C  
ATOM   4703  N   ASP D 397       3.032 233.588 126.619  1.00  0.00           N  
ATOM   4704  CA  ASP D 397       1.929 232.994 127.379  1.00  0.00           C  
ATOM   4705  C   ASP D 397       2.458 231.866 128.290  1.00  0.00           C  
ATOM   4706  O   ASP D 397       3.613 231.448 128.192  1.00  0.00           O  
ATOM   4707  CB  ASP D 397       0.837 232.424 126.429  1.00  0.00           C  
ATOM   4708  CG  ASP D 397      -0.604 232.549 126.948  1.00  0.00           C  
ATOM   4709  OD1 ASP D 397      -0.802 232.663 128.180  1.00  0.00           O  
ATOM   4710  OD2 ASP D 397      -1.517 232.467 126.100  1.00  0.00           O  
ATOM   4711  N   SER D 398       1.555 231.386 129.155  1.00  0.00           N  
ATOM   4712  CA  SER D 398       1.732 230.291 130.107  1.00  0.00           C  
ATOM   4713  C   SER D 398       1.870 228.889 129.472  1.00  0.00           C  
ATOM   4714  O   SER D 398       2.273 227.970 130.185  1.00  0.00           O  
ATOM   4715  CB  SER D 398       0.577 230.361 131.130  1.00  0.00           C  
ATOM   4716  OG  SER D 398      -0.666 230.010 130.551  1.00  0.00           O  
ATOM   4717  N   ASP D 399       1.568 228.740 128.166  1.00  0.00           N  
ATOM   4718  CA  ASP D 399       1.691 227.477 127.417  1.00  0.00           C  
ATOM   4719  C   ASP D 399       3.134 227.198 126.919  1.00  0.00           C  
ATOM   4720  O   ASP D 399       3.332 226.238 126.171  1.00  0.00           O  
ATOM   4721  CB  ASP D 399       0.647 227.351 126.274  1.00  0.00           C  
ATOM   4722  CG  ASP D 399       0.615 228.481 125.234  1.00  0.00           C  
ATOM   4723  OD1 ASP D 399       1.670 229.118 125.021  1.00  0.00           O  
ATOM   4724  OD2 ASP D 399      -0.447 228.615 124.591  1.00  0.00           O  
ATOM   4725  N   GLY D 400       4.104 228.039 127.323  1.00  0.00           N  
ATOM   4726  CA  GLY D 400       5.513 227.938 126.944  1.00  0.00           C  
ATOM   4727  C   GLY D 400       5.805 228.620 125.598  1.00  0.00           C  
ATOM   4728  O   GLY D 400       6.905 228.445 125.073  1.00  0.00           O  
ATOM   4729  N   SER D 401       4.846 229.373 125.033  1.00  0.00           N  
ATOM   4730  CA  SER D 401       4.951 230.008 123.721  1.00  0.00           C  
ATOM   4731  C   SER D 401       4.085 231.281 123.650  1.00  0.00           C  
ATOM   4732  O   SER D 401       3.377 231.601 124.602  1.00  0.00           O  
ATOM   4733  CB  SER D 401       4.634 228.954 122.641  1.00  0.00           C  
ATOM   4734  OG  SER D 401       3.249 228.735 122.502  1.00  0.00           O  
ATOM   4735  N   PHE D 402       4.200 232.011 122.531  1.00  0.00           N  
ATOM   4736  CA  PHE D 402       3.606 233.333 122.323  1.00  0.00           C  
ATOM   4737  C   PHE D 402       2.080 233.324 122.115  1.00  0.00           C  
ATOM   4738  O   PHE D 402       1.527 232.345 121.613  1.00  0.00           O  
ATOM   4739  CB  PHE D 402       4.312 234.012 121.131  1.00  0.00           C  
ATOM   4740  CG  PHE D 402       5.779 234.332 121.350  1.00  0.00           C  
ATOM   4741  CD1 PHE D 402       6.770 233.362 121.086  1.00  0.00           C  
ATOM   4742  CD2 PHE D 402       6.151 235.539 121.974  1.00  0.00           C  
ATOM   4743  CE1 PHE D 402       8.097 233.623 121.399  1.00  0.00           C  
ATOM   4744  CE2 PHE D 402       7.483 235.783 122.279  1.00  0.00           C  
ATOM   4745  CZ  PHE D 402       8.451 234.829 121.992  1.00  0.00           C  
ATOM   4746  N   PHE D 403       1.456 234.461 122.466  1.00  0.00           N  
ATOM   4747  CA  PHE D 403       0.074 234.824 122.156  1.00  0.00           C  
ATOM   4748  C   PHE D 403       0.054 236.237 121.538  1.00  0.00           C  
ATOM   4749  O   PHE D 403       1.020 236.993 121.657  1.00  0.00           O  
ATOM   4750  CB  PHE D 403      -0.806 234.696 123.426  1.00  0.00           C  
ATOM   4751  CG  PHE D 403      -0.811 235.841 124.433  1.00  0.00           C  
ATOM   4752  CD1 PHE D 403       0.158 235.895 125.456  1.00  0.00           C  
ATOM   4753  CE1 PHE D 403       0.169 236.953 126.354  1.00  0.00           C  
ATOM   4754  CZ  PHE D 403      -0.755 237.983 126.230  1.00  0.00           C  
ATOM   4755  CD2 PHE D 403      -1.712 236.920 124.292  1.00  0.00           C  
ATOM   4756  CE2 PHE D 403      -1.680 237.975 125.197  1.00  0.00           C  
ATOM   4757  N   LEU D 404      -1.071 236.544 120.879  1.00  0.00           N  
ATOM   4758  CA  LEU D 404      -1.337 237.778 120.145  1.00  0.00           C  
ATOM   4759  C   LEU D 404      -2.785 238.232 120.395  1.00  0.00           C  
ATOM   4760  O   LEU D 404      -3.639 237.420 120.758  1.00  0.00           O  
ATOM   4761  CB  LEU D 404      -1.131 237.506 118.627  1.00  0.00           C  
ATOM   4762  CG  LEU D 404       0.033 238.261 117.967  1.00  0.00           C  
ATOM   4763  CD1 LEU D 404       0.170 237.812 116.502  1.00  0.00           C  
ATOM   4764  CD2 LEU D 404      -0.122 239.786 118.058  1.00  0.00           C  
ATOM   4765  N   TYR D 405      -3.037 239.518 120.110  1.00  0.00           N  
ATOM   4766  CA  TYR D 405      -4.372 240.075 119.919  1.00  0.00           C  
ATOM   4767  C   TYR D 405      -4.397 241.025 118.718  1.00  0.00           C  
ATOM   4768  O   TYR D 405      -3.390 241.653 118.384  1.00  0.00           O  
ATOM   4769  CB  TYR D 405      -4.857 240.807 121.182  1.00  0.00           C  
ATOM   4770  CG  TYR D 405      -5.459 239.917 122.248  1.00  0.00           C  
ATOM   4771  CD1 TYR D 405      -4.705 239.568 123.382  1.00  0.00           C  
ATOM   4772  CE1 TYR D 405      -5.298 238.834 124.423  1.00  0.00           C  
ATOM   4773  CZ  TYR D 405      -6.634 238.403 124.314  1.00  0.00           C  
ATOM   4774  OH  TYR D 405      -7.198 237.689 125.330  1.00  0.00           O  
ATOM   4775  CD2 TYR D 405      -6.794 239.475 122.130  1.00  0.00           C  
ATOM   4776  CE2 TYR D 405      -7.379 238.711 123.159  1.00  0.00           C  
ATOM   4777  N   SER D 406      -5.597 241.133 118.134  1.00  0.00           N  
ATOM   4778  CA  SER D 406      -5.938 242.078 117.081  1.00  0.00           C  
ATOM   4779  C   SER D 406      -7.428 242.440 117.206  1.00  0.00           C  
ATOM   4780  O   SER D 406      -8.213 241.654 117.741  1.00  0.00           O  
ATOM   4781  CB  SER D 406      -5.555 241.473 115.713  1.00  0.00           C  
ATOM   4782  OG  SER D 406      -5.775 242.382 114.654  1.00  0.00           O  
ATOM   4783  N   LYS D 407      -7.779 243.633 116.709  1.00  0.00           N  
ATOM   4784  CA  LYS D 407      -9.117 244.218 116.790  1.00  0.00           C  
ATOM   4785  C   LYS D 407      -9.478 244.928 115.482  1.00  0.00           C  
ATOM   4786  O   LYS D 407      -8.593 245.257 114.694  1.00  0.00           O  
ATOM   4787  CB  LYS D 407      -9.164 245.184 117.991  1.00  0.00           C  
ATOM   4788  CG  LYS D 407      -8.284 246.445 117.860  1.00  0.00           C  
ATOM   4789  CD  LYS D 407      -8.138 247.219 119.176  1.00  0.00           C  
ATOM   4790  CE  LYS D 407      -9.418 247.866 119.717  1.00  0.00           C  
ATOM   4791  NZ  LYS D 407      -9.890 248.941 118.831  1.00  0.00           N  
ATOM   4792  N   LEU D 408     -10.784 245.171 115.307  1.00  0.00           N  
ATOM   4793  CA  LEU D 408     -11.353 245.881 114.167  1.00  0.00           C  
ATOM   4794  C   LEU D 408     -12.565 246.675 114.656  1.00  0.00           C  
ATOM   4795  O   LEU D 408     -13.509 246.073 115.161  1.00  0.00           O  
ATOM   4796  CB  LEU D 408     -11.682 244.861 113.046  1.00  0.00           C  
ATOM   4797  CG  LEU D 408     -12.464 245.391 111.822  1.00  0.00           C  
ATOM   4798  CD1 LEU D 408     -11.724 246.518 111.081  1.00  0.00           C  
ATOM   4799  CD2 LEU D 408     -12.888 244.247 110.880  1.00  0.00           C  
ATOM   4800  N   THR D 409     -12.518 248.007 114.492  1.00  0.00           N  
ATOM   4801  CA  THR D 409     -13.638 248.897 114.799  1.00  0.00           C  
ATOM   4802  C   THR D 409     -14.691 248.815 113.675  1.00  0.00           C  
ATOM   4803  O   THR D 409     -14.357 249.001 112.503  1.00  0.00           O  
ATOM   4804  CB  THR D 409     -13.177 250.370 114.979  1.00  0.00           C  
ATOM   4805  OG1 THR D 409     -12.646 250.935 113.794  1.00  0.00           O  
ATOM   4806  CG2 THR D 409     -12.146 250.542 116.107  1.00  0.00           C  
ATOM   4807  N   VAL D 410     -15.936 248.502 114.065  1.00  0.00           N  
ATOM   4808  CA  VAL D 410     -17.075 248.339 113.162  1.00  0.00           C  
ATOM   4809  C   VAL D 410     -18.297 249.026 113.780  1.00  0.00           C  
ATOM   4810  O   VAL D 410     -18.512 248.935 114.989  1.00  0.00           O  
ATOM   4811  CB  VAL D 410     -17.419 246.842 112.892  1.00  0.00           C  
ATOM   4812  CG1 VAL D 410     -16.227 246.100 112.274  1.00  0.00           C  
ATOM   4813  CG2 VAL D 410     -17.974 246.040 114.090  1.00  0.00           C  
ATOM   4814  N   ASP D 411     -19.074 249.715 112.933  1.00  0.00           N  
ATOM   4815  CA  ASP D 411     -20.280 250.451 113.329  1.00  0.00           C  
ATOM   4816  C   ASP D 411     -21.373 249.510 113.858  1.00  0.00           C  
ATOM   4817  O   ASP D 411     -21.426 248.345 113.463  1.00  0.00           O  
ATOM   4818  CB  ASP D 411     -20.852 251.337 112.196  1.00  0.00           C  
ATOM   4819  CG  ASP D 411     -19.812 252.174 111.442  1.00  0.00           C  
ATOM   4820  OD1 ASP D 411     -20.079 252.453 110.253  1.00  0.00           O  
ATOM   4821  OD2 ASP D 411     -18.810 252.576 112.075  1.00  0.00           O  
ATOM   4822  N   LYS D 412     -22.259 250.052 114.706  1.00  0.00           N  
ATOM   4823  CA  LYS D 412     -23.473 249.370 115.160  1.00  0.00           C  
ATOM   4824  C   LYS D 412     -24.453 249.085 114.002  1.00  0.00           C  
ATOM   4825  O   LYS D 412     -25.112 248.048 114.021  1.00  0.00           O  
ATOM   4826  CB  LYS D 412     -24.108 250.195 116.297  1.00  0.00           C  
ATOM   4827  CG  LYS D 412     -25.393 249.585 116.890  1.00  0.00           C  
ATOM   4828  CD  LYS D 412     -25.798 250.226 118.224  1.00  0.00           C  
ATOM   4829  CE  LYS D 412     -26.259 251.687 118.104  1.00  0.00           C  
ATOM   4830  NZ  LYS D 412     -26.536 252.268 119.429  1.00  0.00           N  
ATOM   4831  N   SER D 413     -24.471 249.974 112.993  1.00  0.00           N  
ATOM   4832  CA  SER D 413     -25.194 249.804 111.734  1.00  0.00           C  
ATOM   4833  C   SER D 413     -24.631 248.655 110.873  1.00  0.00           C  
ATOM   4834  O   SER D 413     -25.418 247.926 110.277  1.00  0.00           O  
ATOM   4835  CB  SER D 413     -25.189 251.148 110.975  1.00  0.00           C  
ATOM   4836  OG  SER D 413     -25.960 251.096 109.791  1.00  0.00           O  
ATOM   4837  N   ARG D 414     -23.294 248.497 110.846  1.00  0.00           N  
ATOM   4838  CA  ARG D 414     -22.594 247.416 110.144  1.00  0.00           C  
ATOM   4839  C   ARG D 414     -22.743 246.053 110.848  1.00  0.00           C  
ATOM   4840  O   ARG D 414     -22.825 245.034 110.164  1.00  0.00           O  
ATOM   4841  CB  ARG D 414     -21.102 247.777 109.988  1.00  0.00           C  
ATOM   4842  CG  ARG D 414     -20.820 249.015 109.110  1.00  0.00           C  
ATOM   4843  CD  ARG D 414     -20.834 248.740 107.598  1.00  0.00           C  
ATOM   4844  NE  ARG D 414     -19.663 247.965 107.156  1.00  0.00           N  
ATOM   4845  CZ  ARG D 414     -19.573 247.242 106.026  1.00  0.00           C  
ATOM   4846  NH1 ARG D 414     -18.431 246.599 105.743  1.00  0.00           N  
ATOM   4847  NH2 ARG D 414     -20.603 247.153 105.172  1.00  0.00           N  
ATOM   4848  N   TRP D 415     -22.788 246.060 112.191  1.00  0.00           N  
ATOM   4849  CA  TRP D 415     -22.957 244.870 113.028  1.00  0.00           C  
ATOM   4850  C   TRP D 415     -24.407 244.339 113.057  1.00  0.00           C  
ATOM   4851  O   TRP D 415     -24.603 243.180 113.418  1.00  0.00           O  
ATOM   4852  CB  TRP D 415     -22.402 245.168 114.437  1.00  0.00           C  
ATOM   4853  CG  TRP D 415     -22.367 244.006 115.387  1.00  0.00           C  
ATOM   4854  CD1 TRP D 415     -23.148 243.853 116.483  1.00  0.00           C  
ATOM   4855  NE1 TRP D 415     -22.878 242.637 117.078  1.00  0.00           N  
ATOM   4856  CE2 TRP D 415     -21.913 241.934 116.386  1.00  0.00           C  
ATOM   4857  CD2 TRP D 415     -21.561 242.791 115.299  1.00  0.00           C  
ATOM   4858  CE3 TRP D 415     -20.572 242.319 114.403  1.00  0.00           C  
ATOM   4859  CZ3 TRP D 415     -19.965 241.059 114.580  1.00  0.00           C  
ATOM   4860  CZ2 TRP D 415     -21.311 240.678 116.576  1.00  0.00           C  
ATOM   4861  CH2 TRP D 415     -20.330 240.242 115.667  1.00  0.00           C  
ATOM   4862  N   GLN D 416     -25.386 245.170 112.660  1.00  0.00           N  
ATOM   4863  CA  GLN D 416     -26.795 244.791 112.522  1.00  0.00           C  
ATOM   4864  C   GLN D 416     -27.223 244.615 111.051  1.00  0.00           C  
ATOM   4865  O   GLN D 416     -28.282 244.036 110.815  1.00  0.00           O  
ATOM   4866  CB  GLN D 416     -27.673 245.818 113.270  1.00  0.00           C  
ATOM   4867  CG  GLN D 416     -27.475 245.826 114.805  1.00  0.00           C  
ATOM   4868  CD  GLN D 416     -27.830 244.494 115.475  1.00  0.00           C  
ATOM   4869  OE1 GLN D 416     -28.967 244.038 115.390  1.00  0.00           O  
ATOM   4870  NE2 GLN D 416     -26.863 243.869 116.150  1.00  0.00           N  
ATOM   4871  N   GLN D 417     -26.387 245.060 110.094  1.00  0.00           N  
ATOM   4872  CA  GLN D 417     -26.522 244.777 108.661  1.00  0.00           C  
ATOM   4873  C   GLN D 417     -26.207 243.308 108.321  1.00  0.00           C  
ATOM   4874  O   GLN D 417     -26.859 242.740 107.446  1.00  0.00           O  
ATOM   4875  CB  GLN D 417     -25.631 245.761 107.862  1.00  0.00           C  
ATOM   4876  CG  GLN D 417     -25.513 245.486 106.345  1.00  0.00           C  
ATOM   4877  CD  GLN D 417     -24.665 246.523 105.602  1.00  0.00           C  
ATOM   4878  OE1 GLN D 417     -23.774 247.149 106.174  1.00  0.00           O  
ATOM   4879  NE2 GLN D 417     -24.914 246.679 104.301  1.00  0.00           N  
ATOM   4880  N   GLY D 418     -25.204 242.742 109.013  1.00  0.00           N  
ATOM   4881  CA  GLY D 418     -24.651 241.422 108.738  1.00  0.00           C  
ATOM   4882  C   GLY D 418     -23.557 241.584 107.682  1.00  0.00           C  
ATOM   4883  O   GLY D 418     -23.848 241.778 106.503  1.00  0.00           O  
ATOM   4884  N   ASN D 419     -22.298 241.484 108.132  1.00  0.00           N  
ATOM   4885  CA  ASN D 419     -21.083 241.541 107.320  1.00  0.00           C  
ATOM   4886  C   ASN D 419     -20.115 240.489 107.867  1.00  0.00           C  
ATOM   4887  O   ASN D 419     -20.042 240.299 109.084  1.00  0.00           O  
ATOM   4888  CB  ASN D 419     -20.461 242.954 107.406  1.00  0.00           C  
ATOM   4889  CG  ASN D 419     -21.236 244.015 106.621  1.00  0.00           C  
ATOM   4890  OD1 ASN D 419     -21.189 244.038 105.392  1.00  0.00           O  
ATOM   4891  ND2 ASN D 419     -21.940 244.905 107.322  1.00  0.00           N  
ATOM   4892  N   VAL D 420     -19.375 239.840 106.954  1.00  0.00           N  
ATOM   4893  CA  VAL D 420     -18.415 238.775 107.254  1.00  0.00           C  
ATOM   4894  C   VAL D 420     -17.046 239.338 107.710  1.00  0.00           C  
ATOM   4895  O   VAL D 420     -16.011 239.089 107.093  1.00  0.00           O  
ATOM   4896  CB  VAL D 420     -18.315 237.772 106.061  1.00  0.00           C  
ATOM   4897  CG1 VAL D 420     -17.793 238.371 104.737  1.00  0.00           C  
ATOM   4898  CG2 VAL D 420     -17.554 236.476 106.414  1.00  0.00           C  
ATOM   4899  N   PHE D 421     -17.070 240.095 108.822  1.00  0.00           N  
ATOM   4900  CA  PHE D 421     -15.884 240.579 109.527  1.00  0.00           C  
ATOM   4901  C   PHE D 421     -15.112 239.395 110.123  1.00  0.00           C  
ATOM   4902  O   PHE D 421     -15.705 238.575 110.828  1.00  0.00           O  
ATOM   4903  CB  PHE D 421     -16.294 241.564 110.632  1.00  0.00           C  
ATOM   4904  CG  PHE D 421     -16.976 242.836 110.158  1.00  0.00           C  
ATOM   4905  CD1 PHE D 421     -16.335 243.681 109.228  1.00  0.00           C  
ATOM   4906  CD2 PHE D 421     -18.224 243.222 110.693  1.00  0.00           C  
ATOM   4907  CE1 PHE D 421     -16.937 244.869 108.843  1.00  0.00           C  
ATOM   4908  CE2 PHE D 421     -18.806 244.420 110.300  1.00  0.00           C  
ATOM   4909  CZ  PHE D 421     -18.164 245.236 109.375  1.00  0.00           C  
ATOM   4910  N   SER D 422     -13.826 239.300 109.766  1.00  0.00           N  
ATOM   4911  CA  SER D 422     -13.062 238.070 109.900  1.00  0.00           C  
ATOM   4912  C   SER D 422     -11.590 238.373 110.173  1.00  0.00           C  
ATOM   4913  O   SER D 422     -10.982 239.133 109.427  1.00  0.00           O  
ATOM   4914  CB  SER D 422     -13.270 237.256 108.604  1.00  0.00           C  
ATOM   4915  OG  SER D 422     -12.566 236.038 108.626  1.00  0.00           O  
ATOM   4916  N   CYS D 423     -11.041 237.732 111.215  1.00  0.00           N  
ATOM   4917  CA  CYS D 423      -9.620 237.756 111.549  1.00  0.00           C  
ATOM   4918  C   CYS D 423      -8.846 236.801 110.624  1.00  0.00           C  
ATOM   4919  O   CYS D 423      -9.386 235.769 110.224  1.00  0.00           O  
ATOM   4920  SG  CYS D 423      -7.826 237.603 113.762  1.00  0.00           S  
ATOM   4921  CB  CYS D 423      -9.467 237.353 113.027  1.00  0.00           C  
ATOM   4922  N   SER D 424      -7.589 237.156 110.328  1.00  0.00           N  
ATOM   4923  CA  SER D 424      -6.664 236.347 109.542  1.00  0.00           C  
ATOM   4924  C   SER D 424      -5.287 236.383 110.215  1.00  0.00           C  
ATOM   4925  O   SER D 424      -4.812 237.467 110.547  1.00  0.00           O  
ATOM   4926  CB  SER D 424      -6.638 236.864 108.089  1.00  0.00           C  
ATOM   4927  OG  SER D 424      -5.702 236.164 107.294  1.00  0.00           O  
ATOM   4928  N   VAL D 425      -4.683 235.198 110.391  1.00  0.00           N  
ATOM   4929  CA  VAL D 425      -3.359 235.007 110.986  1.00  0.00           C  
ATOM   4930  C   VAL D 425      -2.439 234.348 109.945  1.00  0.00           C  
ATOM   4931  O   VAL D 425      -2.904 233.536 109.146  1.00  0.00           O  
ATOM   4932  CB  VAL D 425      -3.440 234.105 112.252  1.00  0.00           C  
ATOM   4933  CG1 VAL D 425      -2.074 233.687 112.837  1.00  0.00           C  
ATOM   4934  CG2 VAL D 425      -4.263 234.789 113.355  1.00  0.00           C  
ATOM   4935  N   MET D 426      -1.155 234.735 109.966  1.00  0.00           N  
ATOM   4936  CA  MET D 426      -0.139 234.315 109.004  1.00  0.00           C  
ATOM   4937  C   MET D 426       1.111 233.859 109.762  1.00  0.00           C  
ATOM   4938  O   MET D 426       1.721 234.671 110.456  1.00  0.00           O
[truncated: 441,863 more chars]
