# Supplementary material for: Reconstruction of 3D structures of MET antibodies from electron microscopy 2D class averages
Source: PLoS One. 2017 Apr 13;12(4):e0175758. doi: 10.1371/journal.pone.0175758 (PMC5391116; doi:10.1371/journal.pone.0175758)
Supplement: S2 File — (ZIP) [file pone.0175758.s002.zip › IgG1-pdbs/0.8899_img7_m_761.pdb]

MODEL        1
ATOM      1  CH3 ACE C   0    -213.602-181.179 203.241  1.00  0.00           C  
ATOM      2  C   ACE C   0    -212.612-182.306 202.977  1.00  0.00           C  
ATOM      3  O   ACE C   0    -212.944-183.250 202.261  1.00  0.00           O  
ATOM      4  N   ASP C   1    -211.408-182.190 203.567  1.00  0.00           N  
ATOM      5  CA  ASP C   1    -210.310-183.165 203.546  1.00  0.00           C  
ATOM      6  C   ASP C   1    -209.853-183.523 202.119  1.00  0.00           C  
ATOM      7  O   ASP C   1    -210.238-184.567 201.589  1.00  0.00           O  
ATOM      8  CB  ASP C   1    -210.549-184.435 204.412  1.00  0.00           C  
ATOM      9  CG  ASP C   1    -210.966-184.180 205.868  1.00  0.00           C  
ATOM     10  OD1 ASP C   1    -212.029-183.558 206.080  1.00  0.00           O  
ATOM     11  OD2 ASP C   1    -210.238-184.678 206.754  1.00  0.00           O  
ATOM     12  N   ILE C   2    -209.066-182.618 201.520  1.00  0.00           N  
ATOM     13  CA  ILE C   2    -208.623-182.699 200.128  1.00  0.00           C  
ATOM     14  C   ILE C   2    -207.085-182.790 200.079  1.00  0.00           C  
ATOM     15  O   ILE C   2    -206.414-182.109 200.854  1.00  0.00           O  
ATOM     16  CB  ILE C   2    -209.063-181.430 199.331  1.00  0.00           C  
ATOM     17  CG2 ILE C   2    -208.678-181.523 197.841  1.00  0.00           C  
ATOM     18  CG1 ILE C   2    -210.583-181.140 199.454  1.00  0.00           C  
ATOM     19  CD1 ILE C   2    -210.917-180.083 200.518  1.00  0.00           C  
ATOM     20  N   GLN C   3    -206.570-183.599 199.136  1.00  0.00           N  
ATOM     21  CA  GLN C   3    -205.156-183.700 198.767  1.00  0.00           C  
ATOM     22  C   GLN C   3    -205.023-183.474 197.251  1.00  0.00           C  
ATOM     23  O   GLN C   3    -205.894-183.911 196.500  1.00  0.00           O  
ATOM     24  CB  GLN C   3    -204.607-185.076 199.220  1.00  0.00           C  
ATOM     25  CG  GLN C   3    -203.120-185.373 198.917  1.00  0.00           C  
ATOM     26  CD  GLN C   3    -202.146-184.378 199.552  1.00  0.00           C  
ATOM     27  NE2 GLN C   3    -201.571-184.736 200.701  1.00  0.00           N  
ATOM     28  OE1 GLN C   3    -201.904-183.301 199.011  1.00  0.00           O  
ATOM     29  N   MET C   4    -203.940-182.794 196.833  1.00  0.00           N  
ATOM     30  CA  MET C   4    -203.690-182.405 195.443  1.00  0.00           C  
ATOM     31  C   MET C   4    -202.675-183.312 194.733  1.00  0.00           C  
ATOM     32  O   MET C   4    -201.929-184.055 195.369  1.00  0.00           O  
ATOM     33  CB  MET C   4    -203.155-180.960 195.388  1.00  0.00           C  
ATOM     34  CG  MET C   4    -203.990-179.930 196.150  1.00  0.00           C  
ATOM     35  SD  MET C   4    -203.792-178.244 195.536  1.00  0.00           S  
ATOM     36  CE  MET C   4    -204.820-178.332 194.055  1.00  0.00           C  
ATOM     37  N   THR C   5    -202.636-183.136 193.405  1.00  0.00           N  
ATOM     38  CA  THR C   5    -201.590-183.574 192.487  1.00  0.00           C  
ATOM     39  C   THR C   5    -201.478-182.492 191.395  1.00  0.00           C  
ATOM     40  O   THR C   5    -202.503-181.936 191.000  1.00  0.00           O  
ATOM     41  CB  THR C   5    -201.965-184.933 191.830  1.00  0.00           C  
ATOM     42  OG1 THR C   5    -201.820-185.953 192.799  1.00  0.00           O  
ATOM     43  CG2 THR C   5    -201.143-185.355 190.596  1.00  0.00           C  
ATOM     44  N   GLN C   6    -200.249-182.218 190.925  1.00  0.00           N  
ATOM     45  CA  GLN C   6    -199.968-181.248 189.862  1.00  0.00           C  
ATOM     46  C   GLN C   6    -199.200-181.926 188.717  1.00  0.00           C  
ATOM     47  O   GLN C   6    -198.332-182.762 188.971  1.00  0.00           O  
ATOM     48  CB  GLN C   6    -199.230-180.031 190.461  1.00  0.00           C  
ATOM     49  CG  GLN C   6    -198.883-178.918 189.444  1.00  0.00           C  
ATOM     50  CD  GLN C   6    -198.609-177.552 190.087  1.00  0.00           C  
ATOM     51  OE1 GLN C   6    -198.514-177.418 191.305  1.00  0.00           O  
ATOM     52  NE2 GLN C   6    -198.476-176.519 189.256  1.00  0.00           N  
ATOM     53  N   SER C   7    -199.559-181.550 187.480  1.00  0.00           N  
ATOM     54  CA  SER C   7    -199.059-182.131 186.237  1.00  0.00           C  
ATOM     55  C   SER C   7    -198.998-181.013 185.172  1.00  0.00           C  
ATOM     56  O   SER C   7    -200.027-180.379 184.944  1.00  0.00           O  
ATOM     57  CB  SER C   7    -200.031-183.258 185.827  1.00  0.00           C  
ATOM     58  OG  SER C   7    -199.631-183.874 184.617  1.00  0.00           O  
ATOM     59  N   PRO C   8    -197.838-180.781 184.511  1.00  0.00           N  
ATOM     60  CA  PRO C   8    -196.546-181.484 184.672  1.00  0.00           C  
ATOM     61  C   PRO C   8    -195.809-181.192 185.994  1.00  0.00           C  
ATOM     62  O   PRO C   8    -196.315-180.449 186.835  1.00  0.00           O  
ATOM     63  CD  PRO C   8    -197.776-179.836 183.395  1.00  0.00           C  
ATOM     64  CB  PRO C   8    -195.716-180.985 183.467  1.00  0.00           C  
ATOM     65  CG  PRO C   8    -196.721-180.425 182.477  1.00  0.00           C  
ATOM     66  N   SER C   9    -194.607-181.778 186.115  1.00  0.00           N  
ATOM     67  CA  SER C   9    -193.594-181.434 187.117  1.00  0.00           C  
ATOM     68  C   SER C   9    -192.483-180.549 186.503  1.00  0.00           C  
ATOM     69  O   SER C   9    -191.819-179.820 187.237  1.00  0.00           O  
ATOM     70  CB  SER C   9    -193.027-182.741 187.712  1.00  0.00           C  
ATOM     71  OG  SER C   9    -192.120-182.494 188.768  1.00  0.00           O  
ATOM     72  N   SER C  10    -192.333-180.597 185.167  1.00  0.00           N  
ATOM     73  CA  SER C  10    -191.429-179.776 184.363  1.00  0.00           C  
ATOM     74  C   SER C  10    -192.077-179.557 182.986  1.00  0.00           C  
ATOM     75  O   SER C  10    -192.658-180.492 182.434  1.00  0.00           O  
ATOM     76  CB  SER C  10    -190.028-180.426 184.302  1.00  0.00           C  
ATOM     77  OG  SER C  10    -190.020-181.644 183.581  1.00  0.00           O  
ATOM     78  N   LEU C  11    -191.998-178.318 182.478  1.00  0.00           N  
ATOM     79  CA  LEU C  11    -192.796-177.849 181.344  1.00  0.00           C  
ATOM     80  C   LEU C  11    -192.019-176.796 180.541  1.00  0.00           C  
ATOM     81  O   LEU C  11    -191.179-176.100 181.110  1.00  0.00           O  
ATOM     82  CB  LEU C  11    -194.129-177.321 181.930  1.00  0.00           C  
ATOM     83  CG  LEU C  11    -195.166-176.709 180.961  1.00  0.00           C  
ATOM     84  CD1 LEU C  11    -195.538-177.636 179.783  1.00  0.00           C  
ATOM     85  CD2 LEU C  11    -196.406-176.266 181.763  1.00  0.00           C  
ATOM     86  N   SER C  12    -192.324-176.687 179.236  1.00  0.00           N  
ATOM     87  CA  SER C  12    -191.701-175.721 178.330  1.00  0.00           C  
ATOM     88  C   SER C  12    -192.669-175.262 177.227  1.00  0.00           C  
ATOM     89  O   SER C  12    -193.530-176.029 176.796  1.00  0.00           O  
ATOM     90  CB  SER C  12    -190.376-176.293 177.765  1.00  0.00           C  
ATOM     91  OG  SER C  12    -190.585-177.318 176.812  1.00  0.00           O  
ATOM     92  N   ALA C  13    -192.458-174.017 176.775  1.00  0.00           N  
ATOM     93  CA  ALA C  13    -193.152-173.347 175.675  1.00  0.00           C  
ATOM     94  C   ALA C  13    -192.406-172.044 175.349  1.00  0.00           C  
ATOM     95  O   ALA C  13    -191.756-171.478 176.227  1.00  0.00           O  
ATOM     96  CB  ALA C  13    -194.621-173.077 176.044  1.00  0.00           C  
ATOM     97  N   SER C  14    -192.471-171.599 174.085  1.00  0.00           N  
ATOM     98  CA  SER C  14    -191.724-170.433 173.599  1.00  0.00           C  
ATOM     99  C   SER C  14    -192.287-169.095 174.118  1.00  0.00           C  
ATOM    100  O   SER C  14    -193.423-169.043 174.589  1.00  0.00           O  
ATOM    101  CB  SER C  14    -191.693-170.472 172.056  1.00  0.00           C  
ATOM    102  OG  SER C  14    -190.745-171.419 171.605  1.00  0.00           O  
ATOM    103  N   VAL C  15    -191.488-168.021 174.005  1.00  0.00           N  
ATOM    104  CA  VAL C  15    -191.942-166.651 174.263  1.00  0.00           C  
ATOM    105  C   VAL C  15    -192.926-166.201 173.156  1.00  0.00           C  
ATOM    106  O   VAL C  15    -192.646-166.388 171.970  1.00  0.00           O  
ATOM    107  CB  VAL C  15    -190.739-165.672 174.400  1.00  0.00           C  
ATOM    108  CG1 VAL C  15    -189.922-165.461 173.109  1.00  0.00           C  
ATOM    109  CG2 VAL C  15    -191.142-164.311 174.998  1.00  0.00           C  
ATOM    110  N   GLY C  16    -194.092-165.686 173.578  1.00  0.00           N  
ATOM    111  CA  GLY C  16    -195.222-165.350 172.707  1.00  0.00           C  
ATOM    112  C   GLY C  16    -196.120-166.564 172.394  1.00  0.00           C  
ATOM    113  O   GLY C  16    -197.147-166.380 171.741  1.00  0.00           O  
ATOM    114  N   ASP C  17    -195.772-167.775 172.865  1.00  0.00           N  
ATOM    115  CA  ASP C  17    -196.551-169.011 172.721  1.00  0.00           C  
ATOM    116  C   ASP C  17    -197.476-169.181 173.944  1.00  0.00           C  
ATOM    117  O   ASP C  17    -197.282-168.519 174.964  1.00  0.00           O  
ATOM    118  CB  ASP C  17    -195.585-170.218 172.582  1.00  0.00           C  
ATOM    119  CG  ASP C  17    -196.173-171.518 172.020  1.00  0.00           C  
ATOM    120  OD1 ASP C  17    -197.311-171.487 171.498  1.00  0.00           O  
ATOM    121  OD2 ASP C  17    -195.438-172.526 172.097  1.00  0.00           O  
ATOM    122  N   ARG C  18    -198.463-170.082 173.822  1.00  0.00           N  
ATOM    123  CA  ARG C  18    -199.395-170.451 174.886  1.00  0.00           C  
ATOM    124  C   ARG C  18    -198.994-171.797 175.513  1.00  0.00           C  
ATOM    125  O   ARG C  18    -198.467-172.665 174.819  1.00  0.00           O  
ATOM    126  CB  ARG C  18    -200.820-170.462 174.293  1.00  0.00           C  
ATOM    127  CG  ARG C  18    -201.944-170.762 175.304  1.00  0.00           C  
ATOM    128  CD  ARG C  18    -203.329-170.418 174.741  1.00  0.00           C  
ATOM    129  NE  ARG C  18    -204.349-170.400 175.795  1.00  0.00           N  
ATOM    130  CZ  ARG C  18    -205.571-169.853 175.692  1.00  0.00           C  
ATOM    131  NH1 ARG C  18    -206.401-169.913 176.739  1.00  0.00           N  
ATOM    132  NH2 ARG C  18    -205.973-169.241 174.568  1.00  0.00           N  
ATOM    133  N   VAL C  19    -199.278-171.942 176.817  1.00  0.00           N  
ATOM    134  CA  VAL C  19    -199.012-173.152 177.599  1.00  0.00           C  
ATOM    135  C   VAL C  19    -200.185-173.418 178.566  1.00  0.00           C  
ATOM    136  O   VAL C  19    -200.936-172.490 178.877  1.00  0.00           O  
ATOM    137  CB  VAL C  19    -197.671-173.005 178.381  1.00  0.00           C  
ATOM    138  CG1 VAL C  19    -197.732-172.073 179.609  1.00  0.00           C  
ATOM    139  CG2 VAL C  19    -197.055-174.360 178.765  1.00  0.00           C  
ATOM    140  N   THR C  20    -200.330-174.679 179.008  1.00  0.00           N  
ATOM    141  CA  THR C  20    -201.381-175.132 179.926  1.00  0.00           C  
ATOM    142  C   THR C  20    -200.788-176.049 181.014  1.00  0.00           C  
ATOM    143  O   THR C  20    -199.885-176.837 180.728  1.00  0.00           O  
ATOM    144  CB  THR C  20    -202.495-175.909 179.168  1.00  0.00           C  
ATOM    145  OG1 THR C  20    -203.079-175.056 178.203  1.00  0.00           O  
ATOM    146  CG2 THR C  20    -203.642-176.461 180.038  1.00  0.00           C  
ATOM    147  N   ILE C  21    -201.322-175.918 182.239  1.00  0.00           N  
ATOM    148  CA  ILE C  21    -200.937-176.662 183.440  1.00  0.00           C  
ATOM    149  C   ILE C  21    -202.227-177.196 184.098  1.00  0.00           C  
ATOM    150  O   ILE C  21    -203.245-176.506 184.072  1.00  0.00           O  
ATOM    151  CB  ILE C  21    -200.221-175.741 184.483  1.00  0.00           C  
ATOM    152  CG2 ILE C  21    -199.625-176.558 185.655  1.00  0.00           C  
ATOM    153  CG1 ILE C  21    -199.117-174.870 183.836  1.00  0.00           C  
ATOM    154  CD1 ILE C  21    -198.483-173.835 184.773  1.00  0.00           C  
ATOM    155  N   THR C  22    -202.165-178.406 184.678  1.00  0.00           N  
ATOM    156  CA  THR C  22    -203.298-179.093 185.305  1.00  0.00           C  
ATOM    157  C   THR C  22    -203.018-179.365 186.796  1.00  0.00           C  
ATOM    158  O   THR C  22    -201.890-179.700 187.155  1.00  0.00           O  
ATOM    159  CB  THR C  22    -203.545-180.462 184.607  1.00  0.00           C  
ATOM    160  OG1 THR C  22    -203.872-180.224 183.252  1.00  0.00           O  
ATOM    161  CG2 THR C  22    -204.665-181.341 185.201  1.00  0.00           C  
ATOM    162  N   CYS C  23    -204.069-179.248 187.625  1.00  0.00           N  
ATOM    163  CA  CYS C  23    -204.091-179.712 189.012  1.00  0.00           C  
ATOM    164  C   CYS C  23    -205.396-180.467 189.268  1.00  0.00           C  
ATOM    165  O   CYS C  23    -206.472-179.877 189.173  1.00  0.00           O  
ATOM    166  CB  CYS C  23    -203.926-178.553 190.015  1.00  0.00           C  
ATOM    167  SG  CYS C  23    -202.237-177.931 190.179  1.00  0.00           S  
ATOM    168  N   SER C  24    -205.260-181.750 189.628  1.00  0.00           N  
ATOM    169  CA  SER C  24    -206.348-182.616 190.076  1.00  0.00           C  
ATOM    170  C   SER C  24    -206.338-182.740 191.610  1.00  0.00           C  
ATOM    171  O   SER C  24    -205.346-182.399 192.255  1.00  0.00           O  
ATOM    172  CB  SER C  24    -206.220-183.977 189.354  1.00  0.00           C  
ATOM    173  OG  SER C  24    -205.107-184.730 189.801  1.00  0.00           O  
ATOM    174  N   VAL C  25    -207.460-183.229 192.161  1.00  0.00           N  
ATOM    175  CA  VAL C  25    -207.671-183.411 193.595  1.00  0.00           C  
ATOM    176  C   VAL C  25    -208.356-184.757 193.891  1.00  0.00           C  
ATOM    177  O   VAL C  25    -209.164-185.230 193.092  1.00  0.00           O  
ATOM    178  CB  VAL C  25    -208.532-182.266 194.203  1.00  0.00           C  
ATOM    179  CG1 VAL C  25    -207.742-180.953 194.302  1.00  0.00           C  
ATOM    180  CG2 VAL C  25    -209.891-182.035 193.514  1.00  0.00           C  
ATOM    181  N   SER C  26    -208.011-185.337 195.054  1.00  0.00           N  
ATOM    182  CA  SER C  26    -208.539-186.605 195.569  1.00  0.00           C  
ATOM    183  C   SER C  26    -209.999-186.525 196.060  1.00  0.00           C  
ATOM    184  O   SER C  26    -210.679-187.550 196.077  1.00  0.00           O  
ATOM    185  CB  SER C  26    -207.593-187.118 196.675  1.00  0.00           C  
ATOM    186  OG  SER C  26    -207.692-186.360 197.867  1.00  0.00           O  
ATOM    187  N   SER C  27    -210.440-185.318 196.445  1.00  0.00           N  
ATOM    188  CA  SER C  27    -211.786-185.010 196.908  1.00  0.00           C  
ATOM    189  C   SER C  27    -212.222-183.714 196.217  1.00  0.00           C  
ATOM    190  O   SER C  27    -211.462-182.744 196.216  1.00  0.00           O  
ATOM    191  CB  SER C  27    -211.773-184.900 198.447  1.00  0.00           C  
ATOM    192  OG  SER C  27    -213.036-184.545 198.973  1.00  0.00           O  
ATOM    193  N   SER C  28    -213.433-183.735 195.630  1.00  0.00           N  
ATOM    194  CA  SER C  28    -214.025-182.632 194.871  1.00  0.00           C  
ATOM    195  C   SER C  28    -214.187-181.361 195.723  1.00  0.00           C  
ATOM    196  O   SER C  28    -214.840-181.406 196.767  1.00  0.00           O  
ATOM    197  CB  SER C  28    -215.364-183.109 194.270  1.00  0.00           C  
ATOM    198  OG  SER C  28    -216.010-182.090 193.531  1.00  0.00           O  
ATOM    199  N   VAL C  29    -213.582-180.261 195.249  1.00  0.00           N  
ATOM    200  CA  VAL C  29    -213.649-178.950 195.890  1.00  0.00           C  
ATOM    201  C   VAL C  29    -215.030-178.288 195.696  1.00  0.00           C  
ATOM    202  O   VAL C  29    -215.506-178.152 194.568  1.00  0.00           O  
ATOM    203  CB  VAL C  29    -212.528-177.997 195.388  1.00  0.00           C  
ATOM    204  CG1 VAL C  29    -211.163-178.376 195.989  1.00  0.00           C  
ATOM    205  CG2 VAL C  29    -212.409-177.901 193.857  1.00  0.00           C  
ATOM    206  N   SER C  30    -215.644-177.906 196.826  1.00  0.00           N  
ATOM    207  CA  SER C  30    -216.948-177.249 196.914  1.00  0.00           C  
ATOM    208  C   SER C  30    -216.871-175.811 196.376  1.00  0.00           C  
ATOM    209  O   SER C  30    -215.920-175.098 196.697  1.00  0.00           O  
ATOM    210  CB  SER C  30    -217.420-177.288 198.380  1.00  0.00           C  
ATOM    211  OG  SER C  30    -218.714-176.735 198.529  1.00  0.00           O  
ATOM    212  N   SER C  31    -217.865-175.439 195.549  1.00  0.00           N  
ATOM    213  CA  SER C  31    -217.979-174.152 194.848  1.00  0.00           C  
ATOM    214  C   SER C  31    -216.777-173.861 193.914  1.00  0.00           C  
ATOM    215  O   SER C  31    -216.424-172.700 193.707  1.00  0.00           O  
ATOM    216  CB  SER C  31    -218.283-173.029 195.871  1.00  0.00           C  
ATOM    217  OG  SER C  31    -218.646-171.812 195.248  1.00  0.00           O  
ATOM    218  N   ILE C  32    -216.164-174.942 193.390  1.00  0.00           N  
ATOM    219  CA  ILE C  32    -214.953-174.994 192.563  1.00  0.00           C  
ATOM    220  C   ILE C  32    -213.748-174.197 193.128  1.00  0.00           C  
ATOM    221  O   ILE C  32    -213.042-173.516 192.384  1.00  0.00           O  
ATOM    222  CB  ILE C  32    -215.216-174.720 191.046  1.00  0.00           C  
ATOM    223  CG1 ILE C  32    -215.747-173.306 190.701  1.00  0.00           C  
ATOM    224  CG2 ILE C  32    -216.118-175.820 190.449  1.00  0.00           C  
ATOM    225  CD1 ILE C  32    -215.779-172.998 189.196  1.00  0.00           C  
ATOM    226  N   TYR C  33    -213.529-174.309 194.452  1.00  0.00           N  
ATOM    227  CA  TYR C  33    -212.449-173.642 195.189  1.00  0.00           C  
ATOM    228  C   TYR C  33    -211.103-174.383 195.082  1.00  0.00           C  
ATOM    229  O   TYR C  33    -210.569-174.854 196.090  1.00  0.00           O  
ATOM    230  CB  TYR C  33    -212.886-173.399 196.655  1.00  0.00           C  
ATOM    231  CG  TYR C  33    -214.013-172.405 196.910  1.00  0.00           C  
ATOM    232  CD1 TYR C  33    -214.358-171.398 195.977  1.00  0.00           C  
ATOM    233  CD2 TYR C  33    -214.706-172.468 198.137  1.00  0.00           C  
ATOM    234  CE1 TYR C  33    -215.379-170.474 196.272  1.00  0.00           C  
ATOM    235  CE2 TYR C  33    -215.724-171.542 198.435  1.00  0.00           C  
ATOM    236  CZ  TYR C  33    -216.060-170.543 197.501  1.00  0.00           C  
ATOM    237  OH  TYR C  33    -217.048-169.645 197.782  1.00  0.00           O  
ATOM    238  N   LEU C  34    -210.558-174.392 193.856  1.00  0.00           N  
ATOM    239  CA  LEU C  34    -209.154-174.638 193.550  1.00  0.00           C  
ATOM    240  C   LEU C  34    -208.591-173.337 192.962  1.00  0.00           C  
ATOM    241  O   LEU C  34    -209.244-172.708 192.130  1.00  0.00           O  
ATOM    242  CB  LEU C  34    -209.021-175.853 192.605  1.00  0.00           C  
ATOM    243  CG  LEU C  34    -207.564-176.236 192.238  1.00  0.00           C  
ATOM    244  CD1 LEU C  34    -207.430-177.752 192.053  1.00  0.00           C  
ATOM    245  CD2 LEU C  34    -207.024-175.485 191.005  1.00  0.00           C  
ATOM    246  N   HIS C  35    -207.401-172.949 193.438  1.00  0.00           N  
ATOM    247  CA  HIS C  35    -206.766-171.655 193.181  1.00  0.00           C  
ATOM    248  C   HIS C  35    -205.352-171.870 192.622  1.00  0.00           C  
ATOM    249  O   HIS C  35    -204.810-172.967 192.751  1.00  0.00           O  
ATOM    250  CB  HIS C  35    -206.737-170.840 194.497  1.00  0.00           C  
ATOM    251  CG  HIS C  35    -208.012-170.902 195.307  1.00  0.00           C  
ATOM    252  ND1 HIS C  35    -209.163-170.186 194.965  1.00  0.00           N  
ATOM    253  CD2 HIS C  35    -208.287-171.673 196.418  1.00  0.00           C  
ATOM    254  CE1 HIS C  35    -210.074-170.549 195.856  1.00  0.00           C  
ATOM    255  NE2 HIS C  35    -209.611-171.434 196.738  1.00  0.00           N  
ATOM    256  N   TRP C  36    -204.794-170.818 192.006  1.00  0.00           N  
ATOM    257  CA  TRP C  36    -203.490-170.808 191.347  1.00  0.00           C  
ATOM    258  C   TRP C  36    -202.675-169.576 191.754  1.00  0.00           C  
ATOM    259  O   TRP C  36    -203.222-168.476 191.856  1.00  0.00           O  
ATOM    260  CB  TRP C  36    -203.666-170.835 189.818  1.00  0.00           C  
ATOM    261  CG  TRP C  36    -204.259-172.085 189.244  1.00  0.00           C  
ATOM    262  CD1 TRP C  36    -205.578-172.358 189.110  1.00  0.00           C  
ATOM    263  NE1 TRP C  36    -205.736-173.612 188.556  1.00  0.00           N  
ATOM    264  CE2 TRP C  36    -204.521-174.222 188.319  1.00  0.00           C  
ATOM    265  CD2 TRP C  36    -203.556-173.268 188.761  1.00  0.00           C  
ATOM    266  CE3 TRP C  36    -202.192-173.622 188.629  1.00  0.00           C  
ATOM    267  CZ3 TRP C  36    -201.809-174.851 188.060  1.00  0.00           C  
ATOM    268  CZ2 TRP C  36    -204.153-175.460 187.765  1.00  0.00           C  
ATOM    269  CH2 TRP C  36    -202.787-175.762 187.619  1.00  0.00           C  
ATOM    270  N   TYR C  37    -201.369-169.805 191.954  1.00  0.00           N  
ATOM    271  CA  TYR C  37    -200.365-168.818 192.351  1.00  0.00           C  
ATOM    272  C   TYR C  37    -199.127-168.971 191.448  1.00  0.00           C  
ATOM    273  O   TYR C  37    -198.868-170.069 190.953  1.00  0.00           O  
ATOM    274  CB  TYR C  37    -200.005-169.029 193.846  1.00  0.00           C  
ATOM    275  CG  TYR C  37    -201.091-168.644 194.845  1.00  0.00           C  
ATOM    276  CD1 TYR C  37    -200.999-167.428 195.553  1.00  0.00           C  
ATOM    277  CE1 TYR C  37    -202.022-167.033 196.438  1.00  0.00           C  
ATOM    278  CZ  TYR C  37    -203.147-167.857 196.629  1.00  0.00           C  
ATOM    279  OH  TYR C  37    -204.163-167.471 197.456  1.00  0.00           O  
ATOM    280  CD2 TYR C  37    -202.201-169.485 195.071  1.00  0.00           C  
ATOM    281  CE2 TYR C  37    -203.232-169.084 195.944  1.00  0.00           C  
ATOM    282  N   GLN C  38    -198.377-167.872 191.254  1.00  0.00           N  
ATOM    283  CA  GLN C  38    -197.178-167.816 190.412  1.00  0.00           C  
ATOM    284  C   GLN C  38    -196.002-167.232 191.212  1.00  0.00           C  
ATOM    285  O   GLN C  38    -196.137-166.143 191.773  1.00  0.00           O  
ATOM    286  CB  GLN C  38    -197.495-166.976 189.154  1.00  0.00           C  
ATOM    287  CG  GLN C  38    -196.320-166.822 188.159  1.00  0.00           C  
ATOM    288  CD  GLN C  38    -196.652-165.910 186.972  1.00  0.00           C  
ATOM    289  NE2 GLN C  38    -195.623-165.383 186.307  1.00  0.00           N  
ATOM    290  OE1 GLN C  38    -197.816-165.689 186.643  1.00  0.00           O  
ATOM    291  N   GLN C  39    -194.865-167.948 191.204  1.00  0.00           N  
ATOM    292  CA  GLN C  39    -193.611-167.562 191.844  1.00  0.00           C  
ATOM    293  C   GLN C  39    -192.496-167.473 190.792  1.00  0.00           C  
ATOM    294  O   GLN C  39    -192.086-168.505 190.262  1.00  0.00           O  
ATOM    295  CB  GLN C  39    -193.255-168.603 192.929  1.00  0.00           C  
ATOM    296  CG  GLN C  39    -191.917-168.322 193.640  1.00  0.00           C  
ATOM    297  CD  GLN C  39    -191.570-169.368 194.693  1.00  0.00           C  
ATOM    298  OE1 GLN C  39    -192.107-169.337 195.795  1.00  0.00           O  
ATOM    299  NE2 GLN C  39    -190.661-170.290 194.366  1.00  0.00           N  
ATOM    300  N   LYS C  40    -191.973-166.259 190.570  1.00  0.00           N  
ATOM    301  CA  LYS C  40    -190.744-166.030 189.801  1.00  0.00           C  
ATOM    302  C   LYS C  40    -189.495-166.321 190.661  1.00  0.00           C  
ATOM    303  O   LYS C  40    -189.585-166.240 191.888  1.00  0.00           O  
ATOM    304  CB  LYS C  40    -190.699-164.561 189.329  1.00  0.00           C  
ATOM    305  CG  LYS C  40    -191.769-164.207 188.285  1.00  0.00           C  
ATOM    306  CD  LYS C  40    -191.851-162.707 187.949  1.00  0.00           C  
ATOM    307  CE  LYS C  40    -190.610-162.116 187.257  1.00  0.00           C  
ATOM    308  NZ  LYS C  40    -189.527-161.788 188.202  1.00  0.00           N  
ATOM    309  N   PRO C  41    -188.328-166.557 190.017  1.00  0.00           N  
ATOM    310  CA  PRO C  41    -187.027-166.496 190.711  1.00  0.00           C  
ATOM    311  C   PRO C  41    -186.734-165.079 191.246  1.00  0.00           C  
ATOM    312  O   PRO C  41    -186.791-164.115 190.480  1.00  0.00           O  
ATOM    313  CD  PRO C  41    -188.161-166.827 188.584  1.00  0.00           C  
ATOM    314  CB  PRO C  41    -186.023-166.948 189.637  1.00  0.00           C  
ATOM    315  CG  PRO C  41    -186.679-166.597 188.310  1.00  0.00           C  
ATOM    316  N   GLY C  42    -186.477-164.984 192.562  1.00  0.00           N  
ATOM    317  CA  GLY C  42    -186.273-163.714 193.266  1.00  0.00           C  
ATOM    318  C   GLY C  42    -187.598-163.105 193.762  1.00  0.00           C  
ATOM    319  O   GLY C  42    -187.620-161.920 194.092  1.00  0.00           O  
ATOM    320  N   LYS C  43    -188.688-163.890 193.811  1.00  0.00           N  
ATOM    321  CA  LYS C  43    -190.014-163.476 194.274  1.00  0.00           C  
ATOM    322  C   LYS C  43    -190.654-164.632 195.066  1.00  0.00           C  
ATOM    323  O   LYS C  43    -190.244-165.782 194.910  1.00  0.00           O  
ATOM    324  CB  LYS C  43    -190.861-163.082 193.035  1.00  0.00           C  
ATOM    325  CG  LYS C  43    -192.112-162.231 193.339  1.00  0.00           C  
ATOM    326  CD  LYS C  43    -192.903-161.800 192.089  1.00  0.00           C  
ATOM    327  CE  LYS C  43    -193.602-162.933 191.316  1.00  0.00           C  
ATOM    328  NZ  LYS C  43    -194.679-163.566 192.090  1.00  0.00           N  
ATOM    329  N   ALA C  44    -191.668-164.305 195.883  1.00  0.00           N  
ATOM    330  CA  ALA C  44    -192.569-165.264 196.532  1.00  0.00           C  
ATOM    331  C   ALA C  44    -193.785-165.570 195.620  1.00  0.00           C  
ATOM    332  O   ALA C  44    -193.940-164.904 194.593  1.00  0.00           O  
ATOM    333  CB  ALA C  44    -193.000-164.663 197.881  1.00  0.00           C  
ATOM    334  N   PRO C  45    -194.668-166.527 195.996  1.00  0.00           N  
ATOM    335  CA  PRO C  45    -195.938-166.746 195.273  1.00  0.00           C  
ATOM    336  C   PRO C  45    -196.908-165.549 195.366  1.00  0.00           C  
ATOM    337  O   PRO C  45    -196.825-164.754 196.303  1.00  0.00           O  
ATOM    338  CD  PRO C  45    -194.513-167.507 197.070  1.00  0.00           C  
ATOM    339  CB  PRO C  45    -196.517-168.027 195.900  1.00  0.00           C  
ATOM    340  CG  PRO C  45    -195.348-168.693 196.606  1.00  0.00           C  
ATOM    341  N   LYS C  46    -197.789-165.424 194.363  1.00  0.00           N  
ATOM    342  CA  LYS C  46    -198.771-164.344 194.261  1.00  0.00           C  
ATOM    343  C   LYS C  46    -199.953-164.802 193.404  1.00  0.00           C  
ATOM    344  O   LYS C  46    -199.737-165.449 192.378  1.00  0.00           O  
ATOM    345  CB  LYS C  46    -198.093-163.057 193.725  1.00  0.00           C  
ATOM    346  CG  LYS C  46    -198.006-161.940 194.779  1.00  0.00           C  
ATOM    347  CD  LYS C  46    -196.793-161.006 194.614  1.00  0.00           C  
ATOM    348  CE  LYS C  46    -195.463-161.600 195.115  1.00  0.00           C  
ATOM    349  NZ  LYS C  46    -195.505-161.945 196.547  1.00  0.00           N  
ATOM    350  N   LEU C  47    -201.171-164.480 193.874  1.00  0.00           N  
ATOM    351  CA  LEU C  47    -202.443-164.981 193.344  1.00  0.00           C  
ATOM    352  C   LEU C  47    -202.687-164.561 191.886  1.00  0.00           C  
ATOM    353  O   LEU C  47    -202.475-163.398 191.542  1.00  0.00           O  
ATOM    354  CB  LEU C  47    -203.584-164.540 194.290  1.00  0.00           C  
ATOM    355  CG  LEU C  47    -204.994-165.093 193.966  1.00  0.00           C  
ATOM    356  CD1 LEU C  47    -205.057-166.634 193.922  1.00  0.00           C  
ATOM    357  CD2 LEU C  47    -206.052-164.501 194.916  1.00  0.00           C  
ATOM    358  N   LEU C  48    -203.114-165.541 191.075  1.00  0.00           N  
ATOM    359  CA  LEU C  48    -203.238-165.425 189.626  1.00  0.00           C  
ATOM    360  C   LEU C  48    -204.675-165.729 189.177  1.00  0.00           C  
ATOM    361  O   LEU C  48    -205.275-164.906 188.485  1.00  0.00           O  
ATOM    362  CB  LEU C  48    -202.196-166.372 188.988  1.00  0.00           C  
ATOM    363  CG  LEU C  48    -202.011-166.224 187.464  1.00  0.00           C  
ATOM    364  CD1 LEU C  48    -201.513-164.816 187.072  1.00  0.00           C  
ATOM    365  CD2 LEU C  48    -201.089-167.337 186.930  1.00  0.00           C  
ATOM    366  N   ILE C  49    -205.203-166.889 189.601  1.00  0.00           N  
ATOM    367  CA  ILE C  49    -206.589-167.297 189.389  1.00  0.00           C  
ATOM    368  C   ILE C  49    -207.111-167.848 190.726  1.00  0.00           C  
ATOM    369  O   ILE C  49    -206.422-168.645 191.358  1.00  0.00           O  
ATOM    370  CB  ILE C  49    -206.731-168.432 188.324  1.00  0.00           C  
ATOM    371  CG2 ILE C  49    -208.183-168.906 188.112  1.00  0.00           C  
ATOM    372  CG1 ILE C  49    -206.083-168.105 186.961  1.00  0.00           C  
ATOM    373  CD1 ILE C  49    -206.805-167.034 186.134  1.00  0.00           C  
ATOM    374  N   TYR C  50    -208.326-167.443 191.112  1.00  0.00           N  
ATOM    375  CA  TYR C  50    -209.030-167.945 192.292  1.00  0.00           C  
ATOM    376  C   TYR C  50    -210.422-168.428 191.858  1.00  0.00           C  
ATOM    377  O   TYR C  50    -210.967-167.928 190.872  1.00  0.00           O  
ATOM    378  CB  TYR C  50    -209.079-166.844 193.377  1.00  0.00           C  
ATOM    379  CG  TYR C  50    -210.005-165.673 193.089  1.00  0.00           C  
ATOM    380  CD1 TYR C  50    -209.613-164.679 192.170  1.00  0.00           C  
ATOM    381  CE1 TYR C  50    -210.502-163.642 191.838  1.00  0.00           C  
ATOM    382  CZ  TYR C  50    -211.768-163.567 192.448  1.00  0.00           C  
ATOM    383  OH  TYR C  50    -212.623-162.555 192.125  1.00  0.00           O  
ATOM    384  CD2 TYR C  50    -211.272-165.597 193.703  1.00  0.00           C  
ATOM    385  CE2 TYR C  50    -212.151-164.543 193.388  1.00  0.00           C  
ATOM    386  N   SER C  51    -210.965-169.411 192.596  1.00  0.00           N  
ATOM    387  CA  SER C  51    -212.254-170.069 192.340  1.00  0.00           C  
ATOM    388  C   SER C  51    -212.335-170.668 190.912  1.00  0.00           C  
ATOM    389  O   SER C  51    -213.343-170.509 190.224  1.00  0.00           O  
ATOM    390  CB  SER C  51    -213.416-169.118 192.714  1.00  0.00           C  
ATOM    391  OG  SER C  51    -214.666-169.777 192.690  1.00  0.00           O  
ATOM    392  N   THR C  52    -211.230-171.321 190.507  1.00  0.00           N  
ATOM    393  CA  THR C  52    -210.972-172.031 189.251  1.00  0.00           C  
ATOM    394  C   THR C  52    -210.837-171.160 187.986  1.00  0.00           C  
ATOM    395  O   THR C  52    -210.082-171.570 187.107  1.00  0.00           O  
ATOM    396  CB  THR C  52    -212.009-173.166 188.992  1.00  0.00           C  
ATOM    397  OG1 THR C  52    -211.774-174.174 189.948  1.00  0.00           O  
ATOM    398  CG2 THR C  52    -212.037-173.820 187.601  1.00  0.00           C  
ATOM    399  N   SER C  53    -211.532-170.013 187.886  1.00  0.00           N  
ATOM    400  CA  SER C  53    -211.653-169.268 186.626  1.00  0.00           C  
ATOM    401  C   SER C  53    -211.616-167.737 186.762  1.00  0.00           C  
ATOM    402  O   SER C  53    -211.405-167.077 185.744  1.00  0.00           O  
ATOM    403  CB  SER C  53    -212.913-169.764 185.880  1.00  0.00           C  
ATOM    404  OG  SER C  53    -214.106-169.378 186.536  1.00  0.00           O  
ATOM    405  N   ASN C  54    -211.811-167.186 187.973  1.00  0.00           N  
ATOM    406  CA  ASN C  54    -211.836-165.738 188.203  1.00  0.00           C  
ATOM    407  C   ASN C  54    -210.404-165.193 188.299  1.00  0.00           C  
ATOM    408  O   ASN C  54    -209.630-165.674 189.126  1.00  0.00           O  
ATOM    409  CB  ASN C  54    -212.639-165.382 189.479  1.00  0.00           C  
ATOM    410  CG  ASN C  54    -214.074-165.918 189.472  1.00  0.00           C  
ATOM    411  ND2 ASN C  54    -215.047-165.056 189.163  1.00  0.00           N  
ATOM    412  OD1 ASN C  54    -214.306-167.091 189.753  1.00  0.00           O  
ATOM    413  N   LEU C  55    -210.081-164.199 187.456  1.00  0.00           N  
ATOM    414  CA  LEU C  55    -208.772-163.543 187.413  1.00  0.00           C  
ATOM    415  C   LEU C  55    -208.601-162.583 188.597  1.00  0.00           C  
ATOM    416  O   LEU C  55    -209.516-161.815 188.903  1.00  0.00           O  
ATOM    417  CB  LEU C  55    -208.599-162.784 186.077  1.00  0.00           C  
ATOM    418  CG  LEU C  55    -208.211-163.665 184.868  1.00  0.00           C  
ATOM    419  CD1 LEU C  55    -209.286-164.703 184.487  1.00  0.00           C  
ATOM    420  CD2 LEU C  55    -207.833-162.787 183.661  1.00  0.00           C  
ATOM    421  N   ALA C  56    -207.408-162.630 189.211  1.00  0.00           N  
ATOM    422  CA  ALA C  56    -206.995-161.753 190.306  1.00  0.00           C  
ATOM    423  C   ALA C  56    -206.745-160.301 189.853  1.00  0.00           C  
ATOM    424  O   ALA C  56    -206.728-160.021 188.654  1.00  0.00           O  
ATOM    425  CB  ALA C  56    -205.751-162.369 190.963  1.00  0.00           C  
ATOM    426  N   SER C  57    -206.567-159.390 190.826  1.00  0.00           N  
ATOM    427  CA  SER C  57    -206.328-157.965 190.573  1.00  0.00           C  
ATOM    428  C   SER C  57    -205.005-157.725 189.820  1.00  0.00           C  
ATOM    429  O   SER C  57    -203.960-158.212 190.254  1.00  0.00           O  
ATOM    430  CB  SER C  57    -206.367-157.190 191.905  1.00  0.00           C  
ATOM    431  OG  SER C  57    -206.315-155.792 191.704  1.00  0.00           O  
ATOM    432  N   GLY C  58    -205.090-156.974 188.710  1.00  0.00           N  
ATOM    433  CA  GLY C  58    -203.950-156.598 187.871  1.00  0.00           C  
ATOM    434  C   GLY C  58    -203.536-157.690 186.866  1.00  0.00           C  
ATOM    435  O   GLY C  58    -202.614-157.449 186.089  1.00  0.00           O  
ATOM    436  N   VAL C  59    -204.192-158.866 186.863  1.00  0.00           N  
ATOM    437  CA  VAL C  59    -203.900-159.976 185.952  1.00  0.00           C  
ATOM    438  C   VAL C  59    -204.608-159.737 184.593  1.00  0.00           C  
ATOM    439  O   VAL C  59    -205.833-159.607 184.590  1.00  0.00           O  
ATOM    440  CB  VAL C  59    -204.413-161.314 186.559  1.00  0.00           C  
ATOM    441  CG1 VAL C  59    -204.375-162.516 185.595  1.00  0.00           C  
ATOM    442  CG2 VAL C  59    -203.629-161.662 187.835  1.00  0.00           C  
ATOM    443  N   PRO C  60    -203.845-159.664 183.475  1.00  0.00           N  
ATOM    444  CA  PRO C  60    -204.428-159.448 182.137  1.00  0.00           C  
ATOM    445  C   PRO C  60    -205.217-160.667 181.617  1.00  0.00           C  
ATOM    446  O   PRO C  60    -204.922-161.798 182.000  1.00  0.00           O  
ATOM    447  CD  PRO C  60    -202.386-159.797 183.404  1.00  0.00           C  
ATOM    448  CB  PRO C  60    -203.204-159.124 181.264  1.00  0.00           C  
ATOM    449  CG  PRO C  60    -202.050-159.863 181.918  1.00  0.00           C  
ATOM    450  N   SER C  61    -206.207-160.390 180.750  1.00  0.00           N  
ATOM    451  CA  SER C  61    -207.182-161.335 180.181  1.00  0.00           C  
ATOM    452  C   SER C  61    -206.614-162.561 179.431  1.00  0.00           C  
ATOM    453  O   SER C  61    -207.364-163.507 179.192  1.00  0.00           O  
ATOM    454  CB  SER C  61    -208.149-160.548 179.274  1.00  0.00           C  
ATOM    455  OG  SER C  61    -209.020-159.758 180.059  1.00  0.00           O  
ATOM    456  N   ARG C  62    -205.315-162.536 179.091  1.00  0.00           N  
ATOM    457  CA  ARG C  62    -204.564-163.643 178.492  1.00  0.00           C  
ATOM    458  C   ARG C  62    -204.352-164.845 179.443  1.00  0.00           C  
ATOM    459  O   ARG C  62    -204.177-165.960 178.954  1.00  0.00           O  
ATOM    460  CB  ARG C  62    -203.236-163.082 177.941  1.00  0.00           C  
ATOM    461  CG  ARG C  62    -202.252-162.567 179.007  1.00  0.00           C  
ATOM    462  CD  ARG C  62    -201.048-161.836 178.399  1.00  0.00           C  
ATOM    463  NE  ARG C  62    -200.036-161.520 179.415  1.00  0.00           N  
ATOM    464  CZ  ARG C  62    -199.147-162.393 179.913  1.00  0.00           C  
ATOM    465  NH1 ARG C  62    -199.110-163.664 179.494  1.00  0.00           N  
ATOM    466  NH2 ARG C  62    -198.271-161.991 180.844  1.00  0.00           N  
ATOM    467  N   PHE C  63    -204.417-164.615 180.768  1.00  0.00           N  
ATOM    468  CA  PHE C  63    -204.530-165.665 181.781  1.00  0.00           C  
ATOM    469  C   PHE C  63    -205.994-166.116 181.904  1.00  0.00           C  
ATOM    470  O   PHE C  63    -206.897-165.282 181.821  1.00  0.00           O  
ATOM    471  CB  PHE C  63    -204.041-165.143 183.146  1.00  0.00           C  
ATOM    472  CG  PHE C  63    -202.550-164.887 183.263  1.00  0.00           C  
ATOM    473  CD1 PHE C  63    -202.006-163.652 182.858  1.00  0.00           C  
ATOM    474  CE1 PHE C  63    -200.638-163.433 182.939  1.00  0.00           C  
ATOM    475  CZ  PHE C  63    -199.794-164.440 183.389  1.00  0.00           C  
ATOM    476  CD2 PHE C  63    -201.676-165.918 183.666  1.00  0.00           C  
ATOM    477  CE2 PHE C  63    -200.310-165.677 183.748  1.00  0.00           C  
ATOM    478  N   SER C  64    -206.202-167.420 182.128  1.00  0.00           N  
ATOM    479  CA  SER C  64    -207.523-168.025 182.294  1.00  0.00           C  
ATOM    480  C   SER C  64    -207.373-169.400 182.960  1.00  0.00           C  
ATOM    481  O   SER C  64    -206.324-170.028 182.830  1.00  0.00           O  
ATOM    482  CB  SER C  64    -208.234-168.105 180.920  1.00  0.00           C  
ATOM    483  OG  SER C  64    -209.534-168.653 181.019  1.00  0.00           O  
ATOM    484  N   GLY C  65    -208.436-169.850 183.638  1.00  0.00           N  
ATOM    485  CA  GLY C  65    -208.540-171.201 184.181  1.00  0.00           C  
ATOM    486  C   GLY C  65    -209.952-171.732 183.911  1.00  0.00           C  
ATOM    487  O   GLY C  65    -210.875-170.968 183.620  1.00  0.00           O  
ATOM    488  N   SER C  66    -210.115-173.058 184.028  1.00  0.00           N  
ATOM    489  CA  SER C  66    -211.367-173.772 183.771  1.00  0.00           C  
ATOM    490  C   SER C  66    -211.298-175.184 184.376  1.00  0.00           C  
ATOM    491  O   SER C  66    -210.214-175.764 184.454  1.00  0.00           O  
ATOM    492  CB  SER C  66    -211.642-173.805 182.245  1.00  0.00           C  
ATOM    493  OG  SER C  66    -212.857-174.456 181.928  1.00  0.00           O  
ATOM    494  N   GLY C  67    -212.469-175.721 184.754  1.00  0.00           N  
ATOM    495  CA  GLY C  67    -212.597-177.077 185.277  1.00  0.00           C  
ATOM    496  C   GLY C  67    -213.840-177.199 186.160  1.00  0.00           C  
ATOM    497  O   GLY C  67    -214.543-176.225 186.430  1.00  0.00           O  
ATOM    498  N   SER C  68    -214.081-178.435 186.618  1.00  0.00           N  
ATOM    499  CA  SER C  68    -215.186-178.834 187.488  1.00  0.00           C  
ATOM    500  C   SER C  68    -214.904-180.231 188.066  1.00  0.00           C  
ATOM    501  O   SER C  68    -214.148-181.003 187.472  1.00  0.00           O  
ATOM    502  CB  SER C  68    -216.533-178.770 186.724  1.00  0.00           C  
ATOM    503  OG  SER C  68    -216.628-179.744 185.700  1.00  0.00           O  
ATOM    504  N   GLY C  69    -215.550-180.541 189.203  1.00  0.00           N  
ATOM    505  CA  GLY C  69    -215.471-181.852 189.841  1.00  0.00           C  
ATOM    506  C   GLY C  69    -214.130-181.999 190.564  1.00  0.00           C  
ATOM    507  O   GLY C  69    -213.918-181.369 191.600  1.00  0.00           O  
ATOM    508  N   THR C  70    -213.265-182.873 190.029  1.00  0.00           N  
ATOM    509  CA  THR C  70    -211.980-183.266 190.612  1.00  0.00           C  
ATOM    510  C   THR C  70    -210.767-182.880 189.736  1.00  0.00           C  
ATOM    511  O   THR C  70    -209.648-183.160 190.162  1.00  0.00           O  
ATOM    512  CB  THR C  70    -211.944-184.806 190.820  1.00  0.00           C  
ATOM    513  OG1 THR C  70    -212.123-185.508 189.601  1.00  0.00           O  
ATOM    514  CG2 THR C  70    -212.996-185.298 191.827  1.00  0.00           C  
ATOM    515  N   ASP C  71    -210.975-182.258 188.559  1.00  0.00           N  
ATOM    516  CA  ASP C  71    -209.910-181.896 187.611  1.00  0.00           C  
ATOM    517  C   ASP C  71    -210.067-180.441 187.152  1.00  0.00           C  
ATOM    518  O   ASP C  71    -211.165-180.033 186.771  1.00  0.00           O  
ATOM    519  CB  ASP C  71    -209.790-182.853 186.402  1.00  0.00           C  
ATOM    520  CG  ASP C  71    -209.665-184.329 186.790  1.00  0.00           C  
ATOM    521  OD1 ASP C  71    -210.724-184.968 186.976  1.00  0.00           O  
ATOM    522  OD2 ASP C  71    -208.508-184.787 186.903  1.00  0.00           O  
ATOM    523  N   PHE C  72    -208.958-179.687 187.240  1.00  0.00           N  
ATOM    524  CA  PHE C  72    -208.901-178.234 187.067  1.00  0.00           C  
ATOM    525  C   PHE C  72    -207.607-177.834 186.345  1.00  0.00           C  
ATOM    526  O   PHE C  72    -206.627-178.577 186.398  1.00  0.00           O  
ATOM    527  CB  PHE C  72    -208.984-177.555 188.452  1.00  0.00           C  
ATOM    528  CG  PHE C  72    -210.250-177.851 189.240  1.00  0.00           C  
ATOM    529  CD1 PHE C  72    -210.325-178.961 190.109  1.00  0.00           C  
ATOM    530  CE1 PHE C  72    -211.521-179.271 190.739  1.00  0.00           C  
ATOM    531  CZ  PHE C  72    -212.655-178.505 190.503  1.00  0.00           C  
ATOM    532  CD2 PHE C  72    -211.425-177.130 188.963  1.00  0.00           C  
ATOM    533  CE2 PHE C  72    -212.609-177.441 189.614  1.00  0.00           C  
ATOM    534  N   THR C  73    -207.624-176.668 185.677  1.00  0.00           N  
ATOM    535  CA  THR C  73    -206.518-176.189 184.842  1.00  0.00           C  
ATOM    536  C   THR C  73    -206.304-174.667 184.961  1.00  0.00           C  
ATOM    537  O   THR C  73    -207.216-173.929 185.339  1.00  0.00           O  
ATOM    538  CB  THR C  73    -206.739-176.528 183.334  1.00  0.00           C  
ATOM    539  OG1 THR C  73    -207.753-175.741 182.733  1.00  0.00           O  
ATOM    540  CG2 THR C  73    -207.018-178.010 183.046  1.00  0.00           C  
ATOM    541  N   LEU C  74    -205.083-174.259 184.582  1.00  0.00           N  
ATOM    542  CA  LEU C  74    -204.644-172.897 184.290  1.00  0.00           C  
ATOM    543  C   LEU C  74    -204.004-172.911 182.894  1.00  0.00           C  
ATOM    544  O   LEU C  74    -203.368-173.897 182.523  1.00  0.00           O  
ATOM    545  CB  LEU C  74    -203.639-172.438 185.380  1.00  0.00           C  
ATOM    546  CG  LEU C  74    -202.813-171.151 185.108  1.00  0.00           C  
ATOM    547  CD1 LEU C  74    -203.686-169.902 184.884  1.00  0.00           C  
ATOM    548  CD2 LEU C  74    -201.765-170.915 186.209  1.00  0.00           C  
ATOM    549  N   THR C  75    -204.142-171.797 182.168  1.00  0.00           N  
ATOM    550  CA  THR C  75    -203.510-171.576 180.875  1.00  0.00           C  
ATOM    551  C   THR C  75    -203.080-170.105 180.742  1.00  0.00           C  
ATOM    552  O   THR C  75    -203.836-169.205 181.110  1.00  0.00           O  
ATOM    553  CB  THR C  75    -204.425-172.024 179.698  1.00  0.00           C  
ATOM    554  OG1 THR C  75    -203.836-171.732 178.443  1.00  0.00           O  
ATOM    555  CG2 THR C  75    -205.829-171.394 179.701  1.00  0.00           C  
ATOM    556  N   ILE C  76    -201.852-169.914 180.235  1.00  0.00           N  
ATOM    557  CA  ILE C  76    -201.207-168.616 180.080  1.00  0.00           C  
ATOM    558  C   ILE C  76    -200.937-168.424 178.579  1.00  0.00           C  
ATOM    559  O   ILE C  76    -200.017-169.043 178.039  1.00  0.00           O  
ATOM    560  CB  ILE C  76    -199.849-168.534 180.849  1.00  0.00           C  
ATOM    561  CG2 ILE C  76    -199.245-167.115 180.741  1.00  0.00           C  
ATOM    562  CG1 ILE C  76    -199.983-168.951 182.337  1.00  0.00           C  
ATOM    563  CD1 ILE C  76    -199.676-170.433 182.606  1.00  0.00           C  
ATOM    564  N   SER C  77    -201.762-167.586 177.934  1.00  0.00           N  
ATOM    565  CA  SER C  77    -201.605-167.208 176.530  1.00  0.00           C  
ATOM    566  C   SER C  77    -200.579-166.072 176.397  1.00  0.00           C  
ATOM    567  O   SER C  77    -200.583-165.153 177.218  1.00  0.00           O  
ATOM    568  CB  SER C  77    -202.987-166.830 175.957  1.00  0.00           C  
ATOM    569  OG  SER C  77    -202.930-166.608 174.562  1.00  0.00           O  
ATOM    570  N   SER C  78    -199.732-166.164 175.358  1.00  0.00           N  
ATOM    571  CA  SER C  78    -198.670-165.217 175.003  1.00  0.00           C  
ATOM    572  C   SER C  78    -197.672-165.006 176.158  1.00  0.00           C  
ATOM    573  O   SER C  78    -197.705-163.962 176.809  1.00  0.00           O  
ATOM    574  CB  SER C  78    -199.286-163.901 174.464  1.00  0.00           C  
ATOM    575  OG  SER C  78    -198.288-163.006 174.007  1.00  0.00           O  
ATOM    576  N   LEU C  79    -196.836-166.029 176.404  1.00  0.00           N  
ATOM    577  CA  LEU C  79    -195.820-166.069 177.459  1.00  0.00           C  
ATOM    578  C   LEU C  79    -194.812-164.918 177.338  1.00  0.00           C  
ATOM    579  O   LEU C  79    -194.102-164.830 176.340  1.00  0.00           O  
ATOM    580  CB  LEU C  79    -195.091-167.429 177.411  1.00  0.00           C  
ATOM    581  CG  LEU C  79    -195.911-168.606 177.981  1.00  0.00           C  
ATOM    582  CD1 LEU C  79    -195.346-169.956 177.503  1.00  0.00           C  
ATOM    583  CD2 LEU C  79    -195.989-168.548 179.516  1.00  0.00           C  
ATOM    584  N   GLN C  80    -194.778-164.067 178.371  1.00  0.00           N  
ATOM    585  CA  GLN C  80    -193.849-162.947 178.518  1.00  0.00           C  
ATOM    586  C   GLN C  80    -192.599-163.397 179.308  1.00  0.00           C  
ATOM    587  O   GLN C  80    -192.645-164.464 179.923  1.00  0.00           O  
ATOM    588  CB  GLN C  80    -194.606-161.797 179.229  1.00  0.00           C  
ATOM    589  CG  GLN C  80    -195.850-161.264 178.479  1.00  0.00           C  
ATOM    590  CD  GLN C  80    -195.584-160.856 177.027  1.00  0.00           C  
ATOM    591  OE1 GLN C  80    -196.180-161.405 176.104  1.00  0.00           O  
ATOM    592  NE2 GLN C  80    -194.686-159.892 176.819  1.00  0.00           N  
ATOM    593  N   PRO C  81    -191.511-162.585 179.323  1.00  0.00           N  
ATOM    594  CA  PRO C  81    -190.284-162.889 180.097  1.00  0.00           C  
ATOM    595  C   PRO C  81    -190.461-163.178 181.604  1.00  0.00           C  
ATOM    596  O   PRO C  81    -189.689-163.961 182.152  1.00  0.00           O  
ATOM    597  CD  PRO C  81    -191.318-161.377 178.516  1.00  0.00           C  
ATOM    598  CB  PRO C  81    -189.379-161.673 179.855  1.00  0.00           C  
ATOM    599  CG  PRO C  81    -189.811-161.156 178.496  1.00  0.00           C  
ATOM    600  N   GLU C  82    -191.485-162.571 182.228  1.00  0.00           N  
ATOM    601  CA  GLU C  82    -191.846-162.773 183.632  1.00  0.00           C  
ATOM    602  C   GLU C  82    -192.695-164.035 183.886  1.00  0.00           C  
ATOM    603  O   GLU C  82    -192.760-164.482 185.031  1.00  0.00           O  
ATOM    604  CB  GLU C  82    -192.575-161.519 184.151  1.00  0.00           C  
ATOM    605  CG  GLU C  82    -191.718-160.242 184.080  1.00  0.00           C  
ATOM    606  CD  GLU C  82    -192.391-159.076 184.799  1.00  0.00           C  
ATOM    607  OE1 GLU C  82    -193.015-158.254 184.097  1.00  0.00           O  
ATOM    608  OE2 GLU C  82    -192.271-159.037 186.044  1.00  0.00           O  
ATOM    609  N   ASP C  83    -193.315-164.592 182.831  1.00  0.00           N  
ATOM    610  CA  ASP C  83    -194.153-165.797 182.875  1.00  0.00           C  
ATOM    611  C   ASP C  83    -193.353-167.111 182.908  1.00  0.00           C  
ATOM    612  O   ASP C  83    -193.961-168.163 183.102  1.00  0.00           O  
ATOM    613  CB  ASP C  83    -195.200-165.857 181.742  1.00  0.00           C  
ATOM    614  CG  ASP C  83    -196.078-164.616 181.578  1.00  0.00           C  
ATOM    615  OD1 ASP C  83    -196.176-163.796 182.517  1.00  0.00           O  
ATOM    616  OD2 ASP C  83    -196.709-164.541 180.505  1.00  0.00           O  
ATOM    617  N   PHE C  84    -192.019-167.040 182.753  1.00  0.00           N  
ATOM    618  CA  PHE C  84    -191.110-168.173 182.915  1.00  0.00           C  
ATOM    619  C   PHE C  84    -190.774-168.329 184.405  1.00  0.00           C  
ATOM    620  O   PHE C  84    -189.748-167.843 184.880  1.00  0.00           O  
ATOM    621  CB  PHE C  84    -189.892-167.997 181.990  1.00  0.00           C  
ATOM    622  CG  PHE C  84    -190.301-167.983 180.527  1.00  0.00           C  
ATOM    623  CD1 PHE C  84    -190.774-169.166 179.926  1.00  0.00           C  
ATOM    624  CD2 PHE C  84    -190.406-166.772 179.815  1.00  0.00           C  
ATOM    625  CE1 PHE C  84    -191.314-169.132 178.651  1.00  0.00           C  
ATOM    626  CE2 PHE C  84    -190.927-166.760 178.528  1.00  0.00           C  
ATOM    627  CZ  PHE C  84    -191.381-167.938 177.950  1.00  0.00           C  
ATOM    628  N   ALA C  85    -191.733-168.945 185.106  1.00  0.00           N  
ATOM    629  CA  ALA C  85    -191.878-168.963 186.555  1.00  0.00           C  
ATOM    630  C   ALA C  85    -192.407-170.330 187.004  1.00  0.00           C  
ATOM    631  O   ALA C  85    -192.964-171.070 186.190  1.00  0.00           O  
ATOM    632  CB  ALA C  85    -192.875-167.846 186.920  1.00  0.00           C  
ATOM    633  N   THR C  86    -192.246-170.627 188.304  1.00  0.00           N  
ATOM    634  CA  THR C  86    -192.801-171.819 188.939  1.00  0.00           C  
ATOM    635  C   THR C  86    -194.238-171.545 189.410  1.00  0.00           C  
ATOM    636  O   THR C  86    -194.447-170.765 190.340  1.00  0.00           O  
ATOM    637  CB  THR C  86    -191.958-172.317 190.140  1.00  0.00           C  
ATOM    638  OG1 THR C  86    -190.630-172.536 189.709  1.00  0.00           O  
ATOM    639  CG2 THR C  86    -192.466-173.641 190.738  1.00  0.00           C  
ATOM    640  N   TYR C  87    -195.196-172.199 188.740  1.00  0.00           N  
ATOM    641  CA  TYR C  87    -196.621-172.120 189.047  1.00  0.00           C  
ATOM    642  C   TYR C  87    -196.997-173.181 190.083  1.00  0.00           C  
ATOM    643  O   TYR C  87    -196.461-174.288 190.052  1.00  0.00           O  
ATOM    644  CB  TYR C  87    -197.435-172.321 187.758  1.00  0.00           C  
ATOM    645  CG  TYR C  87    -197.258-171.208 186.744  1.00  0.00           C  
ATOM    646  CD1 TYR C  87    -198.171-170.136 186.700  1.00  0.00           C  
ATOM    647  CE1 TYR C  87    -197.995-169.102 185.760  1.00  0.00           C  
ATOM    648  CZ  TYR C  87    -196.896-169.122 184.883  1.00  0.00           C  
ATOM    649  OH  TYR C  87    -196.721-168.104 183.993  1.00  0.00           O  
ATOM    650  CD2 TYR C  87    -196.167-171.235 185.851  1.00  0.00           C  
ATOM    651  CE2 TYR C  87    -195.980-170.187 184.931  1.00  0.00           C  
ATOM    652  N   TYR C  88    -197.935-172.804 190.959  1.00  0.00           N  
ATOM    653  CA  TYR C  88    -198.465-173.617 192.047  1.00  0.00           C  
ATOM    654  C   TYR C  88    -199.994-173.569 192.038  1.00  0.00           C  
ATOM    655  O   TYR C  88    -200.585-172.696 191.402  1.00  0.00           O  
ATOM    656  CB  TYR C  88    -197.940-173.056 193.382  1.00  0.00           C  
ATOM    657  CG  TYR C  88    -196.446-173.196 193.576  1.00  0.00           C  
ATOM    658  CD1 TYR C  88    -195.612-172.057 193.574  1.00  0.00           C  
ATOM    659  CE1 TYR C  88    -194.230-172.201 193.797  1.00  0.00           C  
ATOM    660  CZ  TYR C  88    -193.676-173.479 193.995  1.00  0.00           C  
ATOM    661  OH  TYR C  88    -192.335-173.616 194.184  1.00  0.00           O  
ATOM    662  CD2 TYR C  88    -195.891-174.475 193.780  1.00  0.00           C  
ATOM    663  CE2 TYR C  88    -194.507-174.615 193.984  1.00  0.00           C  
ATOM    664  N   CYS C  89    -200.596-174.497 192.790  1.00  0.00           N  
ATOM    665  CA  CYS C  89    -202.032-174.557 193.038  1.00  0.00           C  
ATOM    666  C   CYS C  89    -202.294-174.922 194.505  1.00  0.00           C  
ATOM    667  O   CYS C  89    -201.457-175.574 195.130  1.00  0.00           O  
ATOM    668  SG  CYS C  89    -202.092-177.247 192.093  1.00  0.00           S  
ATOM    669  CB  CYS C  89    -202.681-175.530 192.028  1.00  0.00           C  
ATOM    670  N   GLN C  90    -203.458-174.486 195.018  1.00  0.00           N  
ATOM    671  CA  GLN C  90    -203.938-174.773 196.372  1.00  0.00           C  
ATOM    672  C   GLN C  90    -205.466-174.949 196.354  1.00  0.00           C  
ATOM    673  O   GLN C  90    -206.099-174.743 195.318  1.00  0.00           O  
ATOM    674  CB  GLN C  90    -203.455-173.685 197.363  1.00  0.00           C  
ATOM    675  CG  GLN C  90    -204.286-172.387 197.448  1.00  0.00           C  
ATOM    676  CD  GLN C  90    -203.789-171.460 198.560  1.00  0.00           C  
ATOM    677  OE1 GLN C  90    -202.658-170.983 198.520  1.00  0.00           O  
ATOM    678  NE2 GLN C  90    -204.638-171.188 199.553  1.00  0.00           N  
ATOM    679  N   VAL C  91    -206.024-175.307 197.519  1.00  0.00           N  
ATOM    680  CA  VAL C  91    -207.464-175.450 197.740  1.00  0.00           C  
ATOM    681  C   VAL C  91    -207.900-174.680 198.999  1.00  0.00           C  
ATOM    682  O   VAL C  91    -207.093-174.454 199.903  1.00  0.00           O  
ATOM    683  CB  VAL C  91    -207.865-176.943 197.910  1.00  0.00           C  
ATOM    684  CG1 VAL C  91    -207.603-177.739 196.624  1.00  0.00           C  
ATOM    685  CG2 VAL C  91    -207.225-177.650 199.124  1.00  0.00           C  
ATOM    686  N   TYR C  92    -209.193-174.317 199.031  1.00  0.00           N  
ATOM    687  CA  TYR C  92    -209.862-173.717 200.187  1.00  0.00           C  
ATOM    688  C   TYR C  92    -211.353-174.104 200.176  1.00  0.00           C  
ATOM    689  O   TYR C  92    -212.221-173.249 200.335  1.00  0.00           O  
ATOM    690  CB  TYR C  92    -209.545-172.198 200.279  1.00  0.00           C  
ATOM    691  CG  TYR C  92    -210.102-171.388 201.448  1.00  0.00           C  
ATOM    692  CD1 TYR C  92    -210.460-171.987 202.678  1.00  0.00           C  
ATOM    693  CD2 TYR C  92    -210.252-169.993 201.295  1.00  0.00           C  
ATOM    694  CE1 TYR C  92    -210.988-171.204 203.725  1.00  0.00           C  
ATOM    695  CE2 TYR C  92    -210.764-169.208 202.346  1.00  0.00           C  
ATOM    696  CZ  TYR C  92    -211.136-169.814 203.561  1.00  0.00           C  
ATOM    697  OH  TYR C  92    -211.626-169.049 204.579  1.00  0.00           O  
ATOM    698  N   SER C  93    -211.609-175.410 199.993  1.00  0.00           N  
ATOM    699  CA  SER C  93    -212.926-176.033 200.132  1.00  0.00           C  
ATOM    700  C   SER C  93    -213.184-176.484 201.583  1.00  0.00           C  
ATOM    701  O   SER C  93    -214.311-176.345 202.058  1.00  0.00           O  
ATOM    702  CB  SER C  93    -213.017-177.208 199.139  1.00  0.00           C  
ATOM    703  OG  SER C  93    -214.175-177.999 199.329  1.00  0.00           O  
ATOM    704  N   GLY C  94    -212.149-177.016 202.248  1.00  0.00           N  
ATOM    705  CA  GLY C  94    -212.252-177.507 203.614  1.00  0.00           C  
ATOM    706  C   GLY C  94    -210.883-178.022 204.062  1.00  0.00           C  
ATOM    707  O   GLY C  94    -210.023-178.359 203.247  1.00  0.00           O  
ATOM    708  N   TYR C  95    -210.700-178.069 205.389  1.00  0.00           N  
ATOM    709  CA  TYR C  95    -209.452-178.435 206.058  1.00  0.00           C  
ATOM    710  C   TYR C  95    -209.288-179.968 206.166  1.00  0.00           C  
ATOM    711  O   TYR C  95    -210.302-180.657 206.289  1.00  0.00           O  
ATOM    712  CB  TYR C  95    -209.450-177.779 207.454  1.00  0.00           C  
ATOM    713  CG  TYR C  95    -209.482-176.261 207.405  1.00  0.00           C  
ATOM    714  CD1 TYR C  95    -210.688-175.559 207.615  1.00  0.00           C  
ATOM    715  CE1 TYR C  95    -210.711-174.154 207.539  1.00  0.00           C  
ATOM    716  CZ  TYR C  95    -209.530-173.442 207.255  1.00  0.00           C  
ATOM    717  OH  TYR C  95    -209.553-172.079 207.180  1.00  0.00           O  
ATOM    718  CD2 TYR C  95    -208.301-175.544 207.122  1.00  0.00           C  
ATOM    719  CE2 TYR C  95    -208.324-174.140 207.048  1.00  0.00           C  
ATOM    720  N   PRO C  96    -208.035-180.482 206.174  1.00  0.00           N  
ATOM    721  CA  PRO C  96    -206.768-179.757 205.948  1.00  0.00           C  
ATOM    722  C   PRO C  96    -206.572-179.304 204.488  1.00  0.00           C  
ATOM    723  O   PRO C  96    -206.877-180.063 203.566  1.00  0.00           O  
ATOM    724  CD  PRO C  96    -207.786-181.894 206.476  1.00  0.00           C  
ATOM    725  CB  PRO C  96    -205.697-180.787 206.353  1.00  0.00           C  
ATOM    726  CG  PRO C  96    -206.334-182.139 206.089  1.00  0.00           C  
ATOM    727  N   LEU C  97    -206.055-178.073 204.315  1.00  0.00           N  
ATOM    728  CA  LEU C  97    -205.650-177.534 203.013  1.00  0.00           C  
ATOM    729  C   LEU C  97    -204.331-178.183 202.553  1.00  0.00           C  
ATOM    730  O   LEU C  97    -203.560-178.670 203.382  1.00  0.00           O  
ATOM    731  CB  LEU C  97    -205.484-175.996 203.067  1.00  0.00           C  
ATOM    732  CG  LEU C  97    -206.612-175.201 203.759  1.00  0.00           C  
ATOM    733  CD1 LEU C  97    -206.322-173.687 203.710  1.00  0.00           C  
ATOM    734  CD2 LEU C  97    -208.019-175.539 203.233  1.00  0.00           C  
ATOM    735  N   THR C  98    -204.099-178.185 201.237  1.00  0.00           N  
ATOM    736  CA  THR C  98    -202.950-178.831 200.606  1.00  0.00           C  
ATOM    737  C   THR C  98    -202.566-178.081 199.315  1.00  0.00           C  
ATOM    738  O   THR C  98    -203.319-177.231 198.840  1.00  0.00           O  
ATOM    739  CB  THR C  98    -203.259-180.314 200.250  1.00  0.00           C  
ATOM    740  OG1 THR C  98    -204.452-180.400 199.496  1.00  0.00           O  
ATOM    741  CG2 THR C  98    -203.396-181.225 201.482  1.00  0.00           C  
ATOM    742  N   PHE C  99    -201.361-178.402 198.814  1.00  0.00           N  
ATOM    743  CA  PHE C  99    -200.718-177.771 197.663  1.00  0.00           C  
ATOM    744  C   PHE C  99    -200.247-178.805 196.633  1.00  0.00           C  
ATOM    745  O   PHE C  99    -199.986-179.956 196.987  1.00  0.00           O  
ATOM    746  CB  PHE C  99    -199.501-176.959 198.145  1.00  0.00           C  
ATOM    747  CG  PHE C  99    -199.824-175.640 198.812  1.00  0.00           C  
ATOM    748  CD1 PHE C  99    -200.162-175.600 200.178  1.00  0.00           C  
ATOM    749  CE1 PHE C  99    -200.547-174.402 200.764  1.00  0.00           C  
ATOM    750  CZ  PHE C  99    -200.615-173.244 200.003  1.00  0.00           C  
ATOM    751  CD2 PHE C  99    -199.934-174.466 198.042  1.00  0.00           C  
ATOM    752  CE2 PHE C  99    -200.305-173.276 198.650  1.00  0.00           C  
ATOM    753  N   GLY C 100    -200.097-178.340 195.382  1.00  0.00           N  
ATOM    754  CA  GLY C 100    -199.493-179.090 194.285  1.00  0.00           C  
ATOM    755  C   GLY C 100    -197.957-179.069 194.383  1.00  0.00           C  
ATOM    756  O   GLY C 100    -197.367-178.242 195.083  1.00  0.00           O  
ATOM    757  N   GLY C 101    -197.316-179.987 193.640  1.00  0.00           N  
ATOM    758  CA  GLY C 101    -195.867-180.213 193.639  1.00  0.00           C  
ATOM    759  C   GLY C 101    -195.069-179.186 192.813  1.00  0.00           C  
ATOM    760  O   GLY C 101    -193.841-179.252 192.820  1.00  0.00           O  
ATOM    761  N   GLY C 102    -195.739-178.247 192.124  1.00  0.00           N  
ATOM    762  CA  GLY C 102    -195.127-177.159 191.361  1.00  0.00           C  
ATOM    763  C   GLY C 102    -194.647-177.606 189.971  1.00  0.00           C  
ATOM    764  O   GLY C 102    -194.479-178.795 189.702  1.00  0.00           O  
ATOM    765  N   THR C 103    -194.386-176.616 189.100  1.00  0.00           N  
ATOM    766  CA  THR C 103    -193.741-176.801 187.801  1.00  0.00           C  
ATOM    767  C   THR C 103    -193.292-175.454 187.219  1.00  0.00           C  
ATOM    768  O   THR C 103    -194.101-174.531 187.111  1.00  0.00           O  
ATOM    769  CB  THR C 103    -194.616-177.568 186.761  1.00  0.00           C  
ATOM    770  OG1 THR C 103    -193.967-177.680 185.507  1.00  0.00           O  
ATOM    771  CG2 THR C 103    -196.002-176.964 186.473  1.00  0.00           C  
ATOM    772  N   LYS C 104    -192.005-175.387 186.835  1.00  0.00           N  
ATOM    773  CA  LYS C 104    -191.430-174.284 186.074  1.00  0.00           C  
ATOM    774  C   LYS C 104    -191.831-174.384 184.597  1.00  0.00           C  
ATOM    775  O   LYS C 104    -191.610-175.427 183.982  1.00  0.00           O  
ATOM    776  CB  LYS C 104    -189.894-174.258 186.260  1.00  0.00           C  
ATOM    777  CG  LYS C 104    -189.172-173.170 185.435  1.00  0.00           C  
ATOM    778  CD  LYS C 104    -187.668-173.076 185.734  1.00  0.00           C  
ATOM    779  CE  LYS C 104    -186.938-172.020 184.883  1.00  0.00           C  
ATOM    780  NZ  LYS C 104    -186.884-172.398 183.461  1.00  0.00           N  
ATOM    781  N   VAL C 105    -192.344-173.267 184.059  1.00  0.00           N  
ATOM    782  CA  VAL C 105    -192.456-173.037 182.621  1.00  0.00           C  
ATOM    783  C   VAL C 105    -191.108-172.476 182.129  1.00  0.00           C  
ATOM    784  O   VAL C 105    -190.599-171.505 182.692  1.00  0.00           O  
ATOM    785  CB  VAL C 105    -193.607-172.047 182.287  1.00  0.00           C  
ATOM    786  CG1 VAL C 105    -193.665-171.611 180.807  1.00  0.00           C  
ATOM    787  CG2 VAL C 105    -194.968-172.654 182.672  1.00  0.00           C  
ATOM    788  N   GLU C 106    -190.546-173.142 181.115  1.00  0.00           N  
ATOM    789  CA  GLU C 106    -189.220-172.901 180.554  1.00  0.00           C  
ATOM    790  C   GLU C 106    -189.355-172.317 179.142  1.00  0.00           C  
ATOM    791  O   GLU C 106    -190.283-172.687 178.424  1.00  0.00           O  
ATOM    792  CB  GLU C 106    -188.500-174.265 180.552  1.00  0.00           C  
ATOM    793  CG  GLU C 106    -187.094-174.310 179.931  1.00  0.00           C  
ATOM    794  CD  GLU C 106    -186.537-175.731 179.959  1.00  0.00           C  
ATOM    795  OE1 GLU C 106    -186.297-176.225 181.081  1.00  0.00           O  
ATOM    796  OE2 GLU C 106    -186.356-176.295 178.860  1.00  0.00           O  
ATOM    797  N   ILE C 107    -188.410-171.442 178.754  1.00  0.00           N  
ATOM    798  CA  ILE C 107    -188.326-170.877 177.406  1.00  0.00           C  
ATOM    799  C   ILE C 107    -187.882-171.983 176.429  1.00  0.00           C  
ATOM    800  O   ILE C 107    -186.734-172.427 176.505  1.00  0.00           O  
ATOM    801  CB  ILE C 107    -187.308-169.694 177.313  1.00  0.00           C  
ATOM    802  CG2 ILE C 107    -187.183-169.109 175.886  1.00  0.00           C  
ATOM    803  CG1 ILE C 107    -187.634-168.569 178.319  1.00  0.00           C  
ATOM    804  CD1 ILE C 107    -186.471-167.609 178.597  1.00  0.00           C  
ATOM    805  N   LYS C 108    -188.806-172.420 175.555  1.00  0.00           N  
ATOM    806  CA  LYS C 108    -188.510-173.409 174.520  1.00  0.00           C  
ATOM    807  C   LYS C 108    -187.633-172.780 173.426  1.00  0.00           C  
ATOM    808  O   LYS C 108    -187.990-171.741 172.872  1.00  0.00           O  
ATOM    809  CB  LYS C 108    -189.805-174.047 173.976  1.00  0.00           C  
ATOM    810  CG  LYS C 108    -189.608-175.112 172.876  1.00  0.00           C  
ATOM    811  CD  LYS C 108    -188.734-176.305 173.309  1.00  0.00           C  
ATOM    812  CE  LYS C 108    -188.555-177.370 172.217  1.00  0.00           C  
ATOM    813  NZ  LYS C 108    -187.814-176.843 171.057  1.00  0.00           N  
ATOM    814  N   ARG C 109    -186.488-173.429 173.185  1.00  0.00           N  
ATOM    815  CA  ARG C 109    -185.390-172.934 172.364  1.00  0.00           C  
ATOM    816  C   ARG C 109    -184.961-174.027 171.369  1.00  0.00           C  
ATOM    817  O   ARG C 109    -185.301-175.200 171.547  1.00  0.00           O  
ATOM    818  CB  ARG C 109    -184.255-172.554 173.346  1.00  0.00           C  
ATOM    819  CG  ARG C 109    -183.056-171.790 172.760  1.00  0.00           C  
ATOM    820  CD  ARG C 109    -181.988-171.537 173.832  1.00  0.00           C  
ATOM    821  NE  ARG C 109    -180.776-170.905 173.298  1.00  0.00           N  
ATOM    822  CZ  ARG C 109    -179.793-171.501 172.605  1.00  0.00           C  
ATOM    823  NH1 ARG C 109    -179.847-172.800 172.282  1.00  0.00           N  
ATOM    824  NH2 ARG C 109    -178.729-170.778 172.233  1.00  0.00           N  
ATOM    825  N   THR C 110    -184.177-173.624 170.357  1.00  0.00           N  
ATOM    826  CA  THR C 110    -183.407-174.525 169.498  1.00  0.00           C  
ATOM    827  C   THR C 110    -182.322-175.287 170.301  1.00  0.00           C  
ATOM    828  O   THR C 110    -181.830-174.771 171.308  1.00  0.00           O  
ATOM    829  CB  THR C 110    -182.747-173.733 168.332  1.00  0.00           C  
ATOM    830  OG1 THR C 110    -182.076-174.605 167.440  1.00  0.00           O  
ATOM    831  CG2 THR C 110    -181.729-172.656 168.760  1.00  0.00           C  
ATOM    832  N   VAL C 111    -181.983-176.502 169.848  1.00  0.00           N  
ATOM    833  CA  VAL C 111    -180.977-177.360 170.474  1.00  0.00           C  
ATOM    834  C   VAL C 111    -179.549-176.822 170.225  1.00  0.00           C  
ATOM    835  O   VAL C 111    -179.260-176.344 169.128  1.00  0.00           O  
ATOM    836  CB  VAL C 111    -181.102-178.818 169.944  1.00  0.00           C  
ATOM    837  CG1 VAL C 111    -180.000-179.782 170.424  1.00  0.00           C  
ATOM    838  CG2 VAL C 111    -182.476-179.419 170.300  1.00  0.00           C  
ATOM    839  N   ALA C 112    -178.690-176.915 171.255  1.00  0.00           N  
ATOM    840  CA  ALA C 112    -177.293-176.473 171.223  1.00  0.00           C  
ATOM    841  C   ALA C 112    -176.420-177.390 172.088  1.00  0.00           C  
ATOM    842  O   ALA C 112    -176.904-177.914 173.090  1.00  0.00           O  
ATOM    843  CB  ALA C 112    -177.208-175.016 171.708  1.00  0.00           C  
ATOM    844  N   ALA C 113    -175.148-177.552 171.682  1.00  0.00           N  
ATOM    845  CA  ALA C 113    -174.165-178.425 172.331  1.00  0.00           C  
ATOM    846  C   ALA C 113    -173.338-177.697 173.420  1.00  0.00           C  
ATOM    847  O   ALA C 113    -173.269-176.467 173.388  1.00  0.00           O  
ATOM    848  CB  ALA C 113    -173.240-178.994 171.245  1.00  0.00           C  
ATOM    849  N   PRO C 114    -172.712-178.451 174.361  1.00  0.00           N  
ATOM    850  CA  PRO C 114    -171.918-177.867 175.466  1.00  0.00           C  
ATOM    851  C   PRO C 114    -170.594-177.202 175.055  1.00  0.00           C  
ATOM    852  O   PRO C 114    -169.856-177.743 174.231  1.00  0.00           O  
ATOM    853  CD  PRO C 114    -172.819-179.901 174.540  1.00  0.00           C  
ATOM    854  CB  PRO C 114    -171.660-179.054 176.416  1.00  0.00           C  
ATOM    855  CG  PRO C 114    -172.692-180.098 176.039  1.00  0.00           C  
ATOM    856  N   SER C 115    -170.306-176.061 175.701  1.00  0.00           N  
ATOM    857  CA  SER C 115    -169.012-175.382 175.717  1.00  0.00           C  
ATOM    858  C   SER C 115    -168.208-175.922 176.912  1.00  0.00           C  
ATOM    859  O   SER C 115    -168.361-175.433 178.032  1.00  0.00           O  
ATOM    860  CB  SER C 115    -169.242-173.861 175.826  1.00  0.00           C  
ATOM    861  OG  SER C 115    -169.774-173.361 174.617  1.00  0.00           O  
ATOM    862  N   VAL C 116    -167.414-176.969 176.643  1.00  0.00           N  
ATOM    863  CA  VAL C 116    -166.623-177.716 177.622  1.00  0.00           C  
ATOM    864  C   VAL C 116    -165.305-177.007 178.004  1.00  0.00           C  
ATOM    865  O   VAL C 116    -164.607-176.481 177.134  1.00  0.00           O  
ATOM    866  CB  VAL C 116    -166.337-179.154 177.090  1.00  0.00           C  
ATOM    867  CG1 VAL C 116    -165.748-179.179 175.664  1.00  0.00           C  
ATOM    868  CG2 VAL C 116    -165.499-180.036 178.040  1.00  0.00           C  
ATOM    869  N   PHE C 117    -164.999-177.042 179.311  1.00  0.00           N  
ATOM    870  CA  PHE C 117    -163.772-176.538 179.937  1.00  0.00           C  
ATOM    871  C   PHE C 117    -163.239-177.621 180.897  1.00  0.00           C  
ATOM    872  O   PHE C 117    -164.007-178.493 181.301  1.00  0.00           O  
ATOM    873  CB  PHE C 117    -164.096-175.244 180.722  1.00  0.00           C  
ATOM    874  CG  PHE C 117    -164.773-174.139 179.928  1.00  0.00           C  
ATOM    875  CD1 PHE C 117    -164.148-173.590 178.786  1.00  0.00           C  
ATOM    876  CD2 PHE C 117    -166.040-173.653 180.315  1.00  0.00           C  
ATOM    877  CE1 PHE C 117    -164.784-172.593 178.059  1.00  0.00           C  
ATOM    878  CE2 PHE C 117    -166.654-172.650 179.576  1.00  0.00           C  
ATOM    879  CZ  PHE C 117    -166.031-172.127 178.451  1.00  0.00           C  
ATOM    880  N   ILE C 118    -161.951-177.543 181.274  1.00  0.00           N  
ATOM    881  CA  ILE C 118    -161.319-178.498 182.197  1.00  0.00           C  
ATOM    882  C   ILE C 118    -160.145-177.837 182.946  1.00  0.00           C  
ATOM    883  O   ILE C 118    -159.451-177.003 182.361  1.00  0.00           O  
ATOM    884  CB  ILE C 118    -160.831-179.775 181.446  1.00  0.00           C  
ATOM    885  CG2 ILE C 118    -159.598-179.546 180.541  1.00  0.00           C  
ATOM    886  CG1 ILE C 118    -160.602-180.960 182.411  1.00  0.00           C  
ATOM    887  CD1 ILE C 118    -160.357-182.287 181.686  1.00  0.00           C  
ATOM    888  N   PHE C 119    -159.964-178.202 184.232  1.00  0.00           N  
ATOM    889  CA  PHE C 119    -159.026-177.553 185.155  1.00  0.00           C  
ATOM    890  C   PHE C 119    -158.467-178.568 186.181  1.00  0.00           C  
ATOM    891  O   PHE C 119    -159.275-179.241 186.825  1.00  0.00           O  
ATOM    892  CB  PHE C 119    -159.783-176.448 185.932  1.00  0.00           C  
ATOM    893  CG  PHE C 119    -160.454-175.374 185.098  1.00  0.00           C  
ATOM    894  CD1 PHE C 119    -161.854-175.383 184.912  1.00  0.00           C  
ATOM    895  CE1 PHE C 119    -162.449-174.448 184.076  1.00  0.00           C  
ATOM    896  CZ  PHE C 119    -161.666-173.521 183.400  1.00  0.00           C  
ATOM    897  CD2 PHE C 119    -159.672-174.438 184.391  1.00  0.00           C  
ATOM    898  CE2 PHE C 119    -160.284-173.518 183.552  1.00  0.00           C  
ATOM    899  N   PRO C 120    -157.125-178.634 186.386  1.00  0.00           N  
ATOM    900  CA  PRO C 120    -156.543-179.341 187.549  1.00  0.00           C  
ATOM    901  C   PRO C 120    -156.806-178.640 188.907  1.00  0.00           C  
ATOM    902  O   PRO C 120    -157.050-177.433 188.913  1.00  0.00           O  
ATOM    903  CD  PRO C 120    -156.075-178.071 185.537  1.00  0.00           C  
ATOM    904  CB  PRO C 120    -155.030-179.348 187.257  1.00  0.00           C  
ATOM    905  CG  PRO C 120    -154.800-178.142 186.368  1.00  0.00           C  
ATOM    906  N   PRO C 121    -156.664-179.382 190.034  1.00  0.00           N  
ATOM    907  CA  PRO C 121    -156.703-178.809 191.398  1.00  0.00           C  
ATOM    908  C   PRO C 121    -155.528-177.851 191.692  1.00  0.00           C  
ATOM    909  O   PRO C 121    -154.443-178.032 191.134  1.00  0.00           O  
ATOM    910  CD  PRO C 121    -156.375-180.814 190.096  1.00  0.00           C  
ATOM    911  CB  PRO C 121    -156.639-180.044 192.324  1.00  0.00           C  
ATOM    912  CG  PRO C 121    -156.918-181.247 191.442  1.00  0.00           C  
ATOM    913  N   SER C 122    -155.756-176.879 192.592  1.00  0.00           N  
ATOM    914  CA  SER C 122    -154.716-175.990 193.128  1.00  0.00           C  
ATOM    915  C   SER C 122    -153.698-176.727 194.020  1.00  0.00           C  
ATOM    916  O   SER C 122    -154.000-177.793 194.552  1.00  0.00           O  
ATOM    917  CB  SER C 122    -155.382-174.822 193.889  1.00  0.00           C  
ATOM    918  OG  SER C 122    -155.977-175.220 195.110  1.00  0.00           O  
ATOM    919  N   ASP C 123    -152.522-176.101 194.207  1.00  0.00           N  
ATOM    920  CA  ASP C 123    -151.450-176.568 195.093  1.00  0.00           C  
ATOM    921  C   ASP C 123    -151.905-176.625 196.567  1.00  0.00           C  
ATOM    922  O   ASP C 123    -151.476-177.513 197.300  1.00  0.00           O  
ATOM    923  CB  ASP C 123    -150.196-175.661 194.953  1.00  0.00           C  
ATOM    924  CG  ASP C 123    -148.851-176.363 195.178  1.00  0.00           C  
ATOM    925  OD1 ASP C 123    -148.759-177.572 194.872  1.00  0.00           O  
ATOM    926  OD2 ASP C 123    -147.890-175.646 195.532  1.00  0.00           O  
ATOM    927  N   GLU C 124    -152.790-175.692 196.944  1.00  0.00           N  
ATOM    928  CA  GLU C 124    -153.430-175.557 198.249  1.00  0.00           C  
ATOM    929  C   GLU C 124    -154.394-176.715 198.557  1.00  0.00           C  
ATOM    930  O   GLU C 124    -154.425-177.181 199.695  1.00  0.00           O  
ATOM    931  CB  GLU C 124    -154.184-174.213 198.264  1.00  0.00           C  
ATOM    932  CG  GLU C 124    -153.276-173.000 197.980  1.00  0.00           C  
ATOM    933  CD  GLU C 124    -154.084-171.731 197.745  1.00  0.00           C  
ATOM    934  OE1 GLU C 124    -153.959-170.806 198.574  1.00  0.00           O  
ATOM    935  OE2 GLU C 124    -154.804-171.695 196.722  1.00  0.00           O  
ATOM    936  N   GLN C 125    -155.143-177.164 197.533  1.00  0.00           N  
ATOM    937  CA  GLN C 125    -156.087-178.277 197.621  1.00  0.00           C  
ATOM    938  C   GLN C 125    -155.366-179.632 197.710  1.00  0.00           C  
ATOM    939  O   GLN C 125    -155.790-180.481 198.493  1.00  0.00           O  
ATOM    940  CB  GLN C 125    -157.061-178.213 196.424  1.00  0.00           C  
ATOM    941  CG  GLN C 125    -158.271-179.156 196.563  1.00  0.00           C  
ATOM    942  CD  GLN C 125    -159.413-178.796 195.611  1.00  0.00           C  
ATOM    943  OE1 GLN C 125    -159.195-178.533 194.432  1.00  0.00           O  
ATOM    944  NE2 GLN C 125    -160.647-178.806 196.119  1.00  0.00           N  
ATOM    945  N   LEU C 126    -154.274-179.794 196.942  1.00  0.00           N  
ATOM    946  CA  LEU C 126    -153.434-180.996 196.919  1.00  0.00           C  
ATOM    947  C   LEU C 126    -152.603-181.176 198.200  1.00  0.00           C  
ATOM    948  O   LEU C 126    -152.413-182.315 198.627  1.00  0.00           O  
ATOM    949  CB  LEU C 126    -152.546-180.978 195.655  1.00  0.00           C  
ATOM    950  CG  LEU C 126    -153.323-181.086 194.321  1.00  0.00           C  
ATOM    951  CD1 LEU C 126    -152.424-180.767 193.113  1.00  0.00           C  
ATOM    952  CD2 LEU C 126    -154.062-182.426 194.144  1.00  0.00           C  
ATOM    953  N   LYS C 127    -152.181-180.064 198.822  1.00  0.00           N  
ATOM    954  CA  LYS C 127    -151.547-180.043 200.144  1.00  0.00           C  
ATOM    955  C   LYS C 127    -152.549-180.215 201.303  1.00  0.00           C  
ATOM    956  O   LYS C 127    -152.122-180.571 202.400  1.00  0.00           O  
ATOM    957  CB  LYS C 127    -150.696-178.766 200.280  1.00  0.00           C  
ATOM    958  CG  LYS C 127    -149.428-178.824 199.405  1.00  0.00           C  
ATOM    959  CD  LYS C 127    -148.654-177.497 199.370  1.00  0.00           C  
ATOM    960  CE  LYS C 127    -147.415-177.550 198.462  1.00  0.00           C  
ATOM    961  NZ  LYS C 127    -146.398-178.485 198.974  1.00  0.00           N  
ATOM    962  N   SER C 128    -153.855-180.036 201.028  1.00  0.00           N  
ATOM    963  CA  SER C 128    -154.961-180.416 201.914  1.00  0.00           C  
ATOM    964  C   SER C 128    -155.400-181.887 201.716  1.00  0.00           C  
ATOM    965  O   SER C 128    -156.319-182.330 202.406  1.00  0.00           O  
ATOM    966  CB  SER C 128    -156.142-179.441 201.714  1.00  0.00           C  
ATOM    967  OG  SER C 128    -155.818-178.163 202.219  1.00  0.00           O  
ATOM    968  N   GLY C 129    -154.739-182.626 200.805  1.00  0.00           N  
ATOM    969  CA  GLY C 129    -154.946-184.058 200.574  1.00  0.00           C  
ATOM    970  C   GLY C 129    -156.136-184.362 199.646  1.00  0.00           C  
ATOM    971  O   GLY C 129    -156.537-185.522 199.570  1.00  0.00           O  
ATOM    972  N   THR C 130    -156.690-183.351 198.956  1.00  0.00           N  
ATOM    973  CA  THR C 130    -157.848-183.453 198.062  1.00  0.00           C  
ATOM    974  C   THR C 130    -157.416-183.171 196.608  1.00  0.00           C  
ATOM    975  O   THR C 130    -156.468-182.423 196.386  1.00  0.00           O  
ATOM    976  CB  THR C 130    -158.913-182.396 198.474  1.00  0.00           C  
ATOM    977  OG1 THR C 130    -159.368-182.700 199.778  1.00  0.00           O  
ATOM    978  CG2 THR C 130    -160.158-182.283 197.570  1.00  0.00           C  
ATOM    979  N   ALA C 131    -158.133-183.756 195.638  1.00  0.00           N  
ATOM    980  CA  ALA C 131    -157.896-183.543 194.215  1.00  0.00           C  
ATOM    981  C   ALA C 131    -159.225-183.509 193.459  1.00  0.00           C  
ATOM    982  O   ALA C 131    -159.590-184.487 192.806  1.00  0.00           O  
ATOM    983  CB  ALA C 131    -156.935-184.616 193.689  1.00  0.00           C  
ATOM    984  N   SER C 132    -159.921-182.368 193.561  1.00  0.00           N  
ATOM    985  CA  SER C 132    -161.161-182.107 192.840  1.00  0.00           C  
ATOM    986  C   SER C 132    -160.843-181.526 191.458  1.00  0.00           C  
ATOM    987  O   SER C 132    -160.673-180.312 191.324  1.00  0.00           O  
ATOM    988  CB  SER C 132    -162.043-181.167 193.673  1.00  0.00           C  
ATOM    989  OG  SER C 132    -162.535-181.823 194.824  1.00  0.00           O  
ATOM    990  N   VAL C 133    -160.728-182.422 190.466  1.00  0.00           N  
ATOM    991  CA  VAL C 133    -160.423-182.089 189.078  1.00  0.00           C  
ATOM    992  C   VAL C 133    -161.743-181.690 188.386  1.00  0.00           C  
ATOM    993  O   VAL C 133    -162.600-182.545 188.162  1.00  0.00           O  
ATOM    994  CB  VAL C 133    -159.794-183.290 188.314  1.00  0.00           C  
ATOM    995  CG1 VAL C 133    -159.204-182.848 186.966  1.00  0.00           C  
ATOM    996  CG2 VAL C 133    -158.723-184.039 189.132  1.00  0.00           C  
ATOM    997  N   VAL C 134    -161.914-180.387 188.134  1.00  0.00           N  
ATOM    998  CA  VAL C 134    -163.176-179.801 187.682  1.00  0.00           C  
ATOM    999  C   VAL C 134    -163.282-179.760 186.147  1.00  0.00           C  
ATOM   1000  O   VAL C 134    -162.283-179.553 185.459  1.00  0.00           O  
ATOM   1001  CB  VAL C 134    -163.339-178.371 188.276  1.00  0.00           C  
ATOM   1002  CG1 VAL C 134    -164.427-177.481 187.644  1.00  0.00           C  
ATOM   1003  CG2 VAL C 134    -163.585-178.448 189.796  1.00  0.00           C  
ATOM   1004  N   CYS C 135    -164.522-179.926 185.665  1.00  0.00           N  
ATOM   1005  CA  CYS C 135    -164.951-179.738 184.282  1.00  0.00           C  
ATOM   1006  C   CYS C 135    -166.316-179.043 184.314  1.00  0.00           C  
ATOM   1007  O   CYS C 135    -167.175-179.427 185.108  1.00  0.00           O  
ATOM   1008  CB  CYS C 135    -164.983-181.100 183.568  1.00  0.00           C  
ATOM   1009  SG  CYS C 135    -165.648-181.174 181.887  1.00  0.00           S  
ATOM   1010  N   LEU C 136    -166.473-178.008 183.476  1.00  0.00           N  
ATOM   1011  CA  LEU C 136    -167.640-177.126 183.478  1.00  0.00           C  
ATOM   1012  C   LEU C 136    -168.204-177.056 182.056  1.00  0.00           C  
ATOM   1013  O   LEU C 136    -167.472-176.722 181.123  1.00  0.00           O  
ATOM   1014  CB  LEU C 136    -167.235-175.732 184.019  1.00  0.00           C  
ATOM   1015  CG  LEU C 136    -166.788-175.742 185.504  1.00  0.00           C  
ATOM   1016  CD1 LEU C 136    -166.062-174.444 185.912  1.00  0.00           C  
ATOM   1017  CD2 LEU C 136    -167.926-176.122 186.476  1.00  0.00           C  
ATOM   1018  N   LEU C 137    -169.495-177.395 181.937  1.00  0.00           N  
ATOM   1019  CA  LEU C 137    -170.253-177.435 180.690  1.00  0.00           C  
ATOM   1020  C   LEU C 137    -171.257-176.284 180.708  1.00  0.00           C  
ATOM   1021  O   LEU C 137    -171.952-176.108 181.709  1.00  0.00           O  
ATOM   1022  CB  LEU C 137    -170.996-178.788 180.577  1.00  0.00           C  
ATOM   1023  CG  LEU C 137    -170.100-180.045 180.506  1.00  0.00           C  
ATOM   1024  CD1 LEU C 137    -168.958-179.905 179.482  1.00  0.00           C  
ATOM   1025  CD2 LEU C 137    -169.602-180.533 181.882  1.00  0.00           C  
ATOM   1026  N   ASN C 138    -171.302-175.510 179.613  1.00  0.00           N  
ATOM   1027  CA  ASN C 138    -172.081-174.271 179.527  1.00  0.00           C  
ATOM   1028  C   ASN C 138    -172.732-174.121 178.149  1.00  0.00           C  
ATOM   1029  O   ASN C 138    -172.274-174.719 177.179  1.00  0.00           O  
ATOM   1030  CB  ASN C 138    -171.165-173.054 179.819  1.00  0.00           C  
ATOM   1031  CG  ASN C 138    -170.582-173.049 181.234  1.00  0.00           C  
ATOM   1032  OD1 ASN C 138    -169.414-173.370 181.438  1.00  0.00           O  
ATOM   1033  ND2 ASN C 138    -171.406-172.704 182.221  1.00  0.00           N  
ATOM   1034  N   ASN C 139    -173.769-173.269 178.092  1.00  0.00           N  
ATOM   1035  CA  ASN C 139    -174.400-172.746 176.877  1.00  0.00           C  
ATOM   1036  C   ASN C 139    -174.992-173.826 175.943  1.00  0.00           C  
ATOM   1037  O   ASN C 139    -174.744-173.801 174.737  1.00  0.00           O  
ATOM   1038  CB  ASN C 139    -173.425-171.779 176.147  1.00  0.00           C  
ATOM   1039  CG  ASN C 139    -174.121-170.682 175.332  1.00  0.00           C  
ATOM   1040  ND2 ASN C 139    -173.533-170.305 174.196  1.00  0.00           N  
ATOM   1041  OD1 ASN C 139    -175.165-170.167 175.724  1.00  0.00           O  
ATOM   1042  N   PHE C 140    -175.778-174.746 176.525  1.00  0.00           N  
ATOM   1043  CA  PHE C 140    -176.462-175.825 175.812  1.00  0.00           C  
ATOM   1044  C   PHE C 140    -177.972-175.817 176.101  1.00  0.00           C  
ATOM   1045  O   PHE C 140    -178.413-175.200 177.068  1.00  0.00           O  
ATOM   1046  CB  PHE C 140    -175.786-177.168 176.170  1.00  0.00           C  
ATOM   1047  CG  PHE C 140    -175.806-177.610 177.624  1.00  0.00           C  
ATOM   1048  CD1 PHE C 140    -174.661-177.464 178.435  1.00  0.00           C  
ATOM   1049  CE1 PHE C 140    -174.704-177.858 179.765  1.00  0.00           C  
ATOM   1050  CZ  PHE C 140    -175.881-178.353 180.310  1.00  0.00           C  
ATOM   1051  CD2 PHE C 140    -176.996-178.094 178.203  1.00  0.00           C  
ATOM   1052  CE2 PHE C 140    -177.024-178.469 179.536  1.00  0.00           C  
ATOM   1053  N   TYR C 141    -178.739-176.529 175.265  1.00  0.00           N  
ATOM   1054  CA  TYR C 141    -180.182-176.709 175.424  1.00  0.00           C  
ATOM   1055  C   TYR C 141    -180.581-178.029 174.732  1.00  0.00           C  
ATOM   1056  O   TYR C 141    -180.104-178.254 173.620  1.00  0.00           O  
ATOM   1057  CB  TYR C 141    -180.916-175.494 174.807  1.00  0.00           C  
ATOM   1058  CG  TYR C 141    -182.409-175.506 175.080  1.00  0.00           C  
ATOM   1059  CD1 TYR C 141    -182.907-174.933 176.269  1.00  0.00           C  
ATOM   1060  CE1 TYR C 141    -184.268-175.066 176.599  1.00  0.00           C  
ATOM   1061  CZ  TYR C 141    -185.135-175.767 175.740  1.00  0.00           C  
ATOM   1062  OH  TYR C 141    -186.437-175.964 176.091  1.00  0.00           O  
ATOM   1063  CD2 TYR C 141    -183.291-176.163 174.196  1.00  0.00           C  
ATOM   1064  CE2 TYR C 141    -184.652-176.297 174.529  1.00  0.00           C  
ATOM   1065  N   PRO C 142    -181.440-178.880 175.348  1.00  0.00           N  
ATOM   1066  CA  PRO C 142    -182.112-178.723 176.656  1.00  0.00           C  
ATOM   1067  C   PRO C 142    -181.197-178.984 177.867  1.00  0.00           C  
ATOM   1068  O   PRO C 142    -180.033-179.338 177.691  1.00  0.00           O  
ATOM   1069  CD  PRO C 142    -181.866-180.116 174.688  1.00  0.00           C  
ATOM   1070  CB  PRO C 142    -183.255-179.751 176.575  1.00  0.00           C  
ATOM   1071  CG  PRO C 142    -182.686-180.872 175.723  1.00  0.00           C  
ATOM   1072  N   ARG C 143    -181.756-178.790 179.076  1.00  0.00           N  
ATOM   1073  CA  ARG C 143    -181.064-178.883 180.368  1.00  0.00           C  
ATOM   1074  C   ARG C 143    -180.469-180.262 180.724  1.00  0.00           C  
ATOM   1075  O   ARG C 143    -179.603-180.316 181.597  1.00  0.00           O  
ATOM   1076  CB  ARG C 143    -181.982-178.321 181.477  1.00  0.00           C  
ATOM   1077  CG  ARG C 143    -183.138-179.216 181.963  1.00  0.00           C  
ATOM   1078  CD  ARG C 143    -184.054-178.493 182.970  1.00  0.00           C  
ATOM   1079  NE  ARG C 143    -183.382-178.245 184.258  1.00  0.00           N  
ATOM   1080  CZ  ARG C 143    -183.735-177.332 185.181  1.00  0.00           C  
ATOM   1081  NH1 ARG C 143    -183.030-177.239 186.314  1.00  0.00           N  
ATOM   1082  NH2 ARG C 143    -184.773-176.503 185.001  1.00  0.00           N  
ATOM   1083  N   GLU C 144    -180.902-181.330 180.033  1.00  0.00           N  
ATOM   1084  CA  GLU C 144    -180.306-182.665 180.102  1.00  0.00           C  
ATOM   1085  C   GLU C 144    -178.918-182.683 179.431  1.00  0.00           C  
ATOM   1086  O   GLU C 144    -178.752-182.090 178.366  1.00  0.00           O  
ATOM   1087  CB  GLU C 144    -181.285-183.668 179.447  1.00  0.00           C  
ATOM   1088  CG  GLU C 144    -180.831-185.145 179.391  1.00  0.00           C  
ATOM   1089  CD  GLU C 144    -180.636-185.773 180.772  1.00  0.00           C  
ATOM   1090  OE1 GLU C 144    -181.589-186.433 181.243  1.00  0.00           O  
ATOM   1091  OE2 GLU C 144    -179.524-185.627 181.326  1.00  0.00           O  
ATOM   1092  N   ALA C 145    -177.962-183.382 180.059  1.00  0.00           N  
ATOM   1093  CA  ALA C 145    -176.584-183.527 179.598  1.00  0.00           C  
ATOM   1094  C   ALA C 145    -175.922-184.681 180.361  1.00  0.00           C  
ATOM   1095  O   ALA C 145    -176.065-184.756 181.582  1.00  0.00           O  
ATOM   1096  CB  ALA C 145    -175.820-182.205 179.800  1.00  0.00           C  
ATOM   1097  N   LYS C 146    -175.208-185.554 179.630  1.00  0.00           N  
ATOM   1098  CA  LYS C 146    -174.526-186.733 180.175  1.00  0.00           C  
ATOM   1099  C   LYS C 146    -173.007-186.542 180.070  1.00  0.00           C  
ATOM   1100  O   LYS C 146    -172.537-186.009 179.065  1.00  0.00           O  
ATOM   1101  CB  LYS C 146    -174.960-187.992 179.391  1.00  0.00           C  
ATOM   1102  CG  LYS C 146    -176.476-188.277 179.381  1.00  0.00           C  
ATOM   1103  CD  LYS C 146    -177.132-188.302 180.772  1.00  0.00           C  
ATOM   1104  CE  LYS C 146    -178.587-188.788 180.729  1.00  0.00           C  
ATOM   1105  NZ  LYS C 146    -179.269-188.534 182.010  1.00  0.00           N  
ATOM   1106  N   VAL C 147    -172.276-186.977 181.110  1.00  0.00           N  
ATOM   1107  CA  VAL C 147    -170.838-186.734 181.264  1.00  0.00           C  
ATOM   1108  C   VAL C 147    -170.096-188.022 181.677  1.00  0.00           C  
ATOM   1109  O   VAL C 147    -170.716-188.968 182.167  1.00  0.00           O  
ATOM   1110  CB  VAL C 147    -170.565-185.630 182.338  1.00  0.00           C  
ATOM   1111  CG1 VAL C 147    -171.425-184.368 182.116  1.00  0.00           C  
ATOM   1112  CG2 VAL C 147    -170.684-186.092 183.803  1.00  0.00           C  
ATOM   1113  N   GLN C 148    -168.766-188.005 181.498  1.00  0.00           N  
ATOM   1114  CA  GLN C 148    -167.837-189.060 181.902  1.00  0.00           C  
ATOM   1115  C   GLN C 148    -166.415-188.491 182.061  1.00  0.00           C  
ATOM   1116  O   GLN C 148    -166.134-187.373 181.621  1.00  0.00           O  
ATOM   1117  CB  GLN C 148    -167.894-190.248 180.906  1.00  0.00           C  
ATOM   1118  CG  GLN C 148    -167.379-189.942 179.483  1.00  0.00           C  
ATOM   1119  CD  GLN C 148    -167.429-191.171 178.575  1.00  0.00           C  
ATOM   1120  OE1 GLN C 148    -168.486-191.769 178.389  1.00  0.00           O  
ATOM   1121  NE2 GLN C 148    -166.293-191.541 177.985  1.00  0.00           N  
ATOM   1122  N   TRP C 149    -165.538-189.303 182.672  1.00  0.00           N  
ATOM   1123  CA  TRP C 149    -164.110-189.035 182.835  1.00  0.00           C  
ATOM   1124  C   TRP C 149    -163.283-190.248 182.392  1.00  0.00           C  
ATOM   1125  O   TRP C 149    -163.739-191.384 182.514  1.00  0.00           O  
ATOM   1126  CB  TRP C 149    -163.803-188.669 184.300  1.00  0.00           C  
ATOM   1127  CG  TRP C 149    -164.191-187.284 184.721  1.00  0.00           C  
ATOM   1128  CD1 TRP C 149    -165.418-186.882 185.122  1.00  0.00           C  
ATOM   1129  NE1 TRP C 149    -165.396-185.529 185.395  1.00  0.00           N  
ATOM   1130  CE2 TRP C 149    -164.144-184.988 185.177  1.00  0.00           C  
ATOM   1131  CD2 TRP C 149    -163.356-186.087 184.724  1.00  0.00           C  
ATOM   1132  CE3 TRP C 149    -162.003-185.822 184.405  1.00  0.00           C  
ATOM   1133  CZ3 TRP C 149    -161.460-184.529 184.539  1.00  0.00           C  
ATOM   1134  CZ2 TRP C 149    -163.609-183.697 185.323  1.00  0.00           C  
ATOM   1135  CH2 TRP C 149    -162.263-183.466 184.993  1.00  0.00           C  
ATOM   1136  N   LYS C 150    -162.070-189.962 181.887  1.00  0.00           N  
ATOM   1137  CA  LYS C 150    -161.093-190.938 181.408  1.00  0.00           C  
ATOM   1138  C   LYS C 150    -159.683-190.544 181.872  1.00  0.00           C  
ATOM   1139  O   LYS C 150    -159.372-189.355 181.965  1.00  0.00           O  
ATOM   1140  CB  LYS C 150    -161.169-191.045 179.870  1.00  0.00           C  
ATOM   1141  CG  LYS C 150    -162.443-191.748 179.363  1.00  0.00           C  
ATOM   1142  CD  LYS C 150    -162.480-191.952 177.840  1.00  0.00           C  
ATOM   1143  CE  LYS C 150    -162.673-190.649 177.051  1.00  0.00           C  
ATOM   1144  NZ  LYS C 150    -162.788-190.913 175.608  1.00  0.00           N  
ATOM   1145  N   VAL C 151    -158.859-191.569 182.148  1.00  0.00           N  
ATOM   1146  CA  VAL C 151    -157.495-191.458 182.674  1.00  0.00           C  
ATOM   1147  C   VAL C 151    -156.604-192.588 182.106  1.00  0.00           C  
ATOM   1148  O   VAL C 151    -157.113-193.507 181.461  1.00  0.00           O  
ATOM   1149  CB  VAL C 151    -157.483-191.545 184.232  1.00  0.00           C  
ATOM   1150  CG1 VAL C 151    -158.202-190.364 184.903  1.00  0.00           C  
ATOM   1151  CG2 VAL C 151    -158.010-192.876 184.798  1.00  0.00           C  
ATOM   1152  N   ASP C 152    -155.285-192.492 182.360  1.00  0.00           N  
ATOM   1153  CA  ASP C 152    -154.252-193.469 181.975  1.00  0.00           C  
ATOM   1154  C   ASP C 152    -154.443-194.882 182.553  1.00  0.00           C  
ATOM   1155  O   ASP C 152    -155.082-195.049 183.593  1.00  0.00           O  
ATOM   1156  CB  ASP C 152    -152.822-192.993 182.344  1.00  0.00           C  
ATOM   1157  CG  ASP C 152    -152.422-191.651 181.736  1.00  0.00           C  
ATOM   1158  OD1 ASP C 152    -152.698-191.466 180.533  1.00  0.00           O  
ATOM   1159  OD2 ASP C 152    -151.745-190.884 182.453  1.00  0.00           O  
ATOM   1160  N   ASN C 153    -153.805-195.857 181.879  1.00  0.00           N  
ATOM   1161  CA  ASN C 153    -153.669-197.264 182.277  1.00  0.00           C  
ATOM   1162  C   ASN C 153    -154.996-198.053 182.183  1.00  0.00           C  
ATOM   1163  O   ASN C 153    -156.003-197.528 181.709  1.00  0.00           O  
ATOM   1164  CB  ASN C 153    -153.015-197.362 183.691  1.00  0.00           C  
ATOM   1165  CG  ASN C 153    -152.049-198.540 183.847  1.00  0.00           C  
ATOM   1166  OD1 ASN C 153    -152.454-199.621 184.266  1.00  0.00           O  
ATOM   1167  ND2 ASN C 153    -150.772-198.338 183.516  1.00  0.00           N  
ATOM   1168  N   ALA C 154    -154.967-199.312 182.655  1.00  0.00           N  
ATOM   1169  CA  ALA C 154    -156.146-200.145 182.912  1.00  0.00           C  
ATOM   1170  C   ALA C 154    -156.988-199.643 184.104  1.00  0.00           C  
ATOM   1171  O   ALA C 154    -158.143-200.052 184.235  1.00  0.00           O  
ATOM   1172  CB  ALA C 154    -155.682-201.591 183.146  1.00  0.00           C  
ATOM   1173  N   LEU C 155    -156.406-198.749 184.922  1.00  0.00           N  
ATOM   1174  CA  LEU C 155    -157.059-197.965 185.967  1.00  0.00           C  
ATOM   1175  C   LEU C 155    -158.106-197.004 185.376  1.00  0.00           C  
ATOM   1176  O   LEU C 155    -157.938-196.527 184.251  1.00  0.00           O  
ATOM   1177  CB  LEU C 155    -155.984-197.147 186.720  1.00  0.00           C  
ATOM   1178  CG  LEU C 155    -154.872-197.972 187.409  1.00  0.00           C  
ATOM   1179  CD1 LEU C 155    -153.758-197.049 187.949  1.00  0.00           C  
ATOM   1180  CD2 LEU C 155    -155.429-198.919 188.493  1.00  0.00           C  
ATOM   1181  N   GLN C 156    -159.146-196.714 186.168  1.00  0.00           N  
ATOM   1182  CA  GLN C 156    -160.197-195.763 185.815  1.00  0.00           C  
ATOM   1183  C   GLN C 156    -160.640-195.009 187.076  1.00  0.00           C  
ATOM   1184  O   GLN C 156    -160.641-195.579 188.167  1.00  0.00           O  
ATOM   1185  CB  GLN C 156    -161.354-196.506 185.103  1.00  0.00           C  
ATOM   1186  CG  GLN C 156    -162.515-195.637 184.567  1.00  0.00           C  
ATOM   1187  CD  GLN C 156    -162.072-194.565 183.565  1.00  0.00           C  
ATOM   1188  NE2 GLN C 156    -162.190-194.856 182.267  1.00  0.00           N  
ATOM   1189  OE1 GLN C 156    -161.635-193.484 183.953  1.00  0.00           O  
ATOM   1190  N   SER C 157    -161.017-193.738 186.883  1.00  0.00           N  
ATOM   1191  CA  SER C 157    -161.473-192.834 187.928  1.00  0.00           C  
ATOM   1192  C   SER C 157    -162.590-191.959 187.337  1.00  0.00           C  
ATOM   1193  O   SER C 157    -162.335-191.201 186.400  1.00  0.00           O  
ATOM   1194  CB  SER C 157    -160.263-192.042 188.460  1.00  0.00           C  
ATOM   1195  OG  SER C 157    -160.635-191.213 189.539  1.00  0.00           O  
ATOM   1196  N   GLY C 158    -163.809-192.124 187.875  1.00  0.00           N  
ATOM   1197  CA  GLY C 158    -165.034-191.531 187.335  1.00  0.00           C  
ATOM   1198  C   GLY C 158    -165.972-191.055 188.450  1.00  0.00           C  
ATOM   1199  O   GLY C 158    -167.186-191.067 188.250  1.00  0.00           O  
ATOM   1200  N   ASN C 159    -165.429-190.655 189.614  1.00  0.00           N  
ATOM   1201  CA  ASN C 159    -166.153-190.171 190.799  1.00  0.00           C  
ATOM   1202  C   ASN C 159    -166.647-188.714 190.621  1.00  0.00           C  
ATOM   1203  O   ASN C 159    -166.206-187.823 191.346  1.00  0.00           O  
ATOM   1204  CB  ASN C 159    -165.252-190.316 192.056  1.00  0.00           C  
ATOM   1205  CG  ASN C 159    -164.736-191.739 192.298  1.00  0.00           C  
ATOM   1206  OD1 ASN C 159    -163.787-192.179 191.650  1.00  0.00           O  
ATOM   1207  ND2 ASN C 159    -165.346-192.461 193.239  1.00  0.00           N  
ATOM   1208  N   SER C 160    -167.540-188.498 189.640  1.00  0.00           N  
ATOM   1209  CA  SER C 160    -168.066-187.187 189.256  1.00  0.00           C  
ATOM   1210  C   SER C 160    -169.156-186.687 190.225  1.00  0.00           C  
ATOM   1211  O   SER C 160    -170.031-187.457 190.620  1.00  0.00           O  
ATOM   1212  CB  SER C 160    -168.587-187.266 187.807  1.00  0.00           C  
ATOM   1213  OG  SER C 160    -168.948-185.990 187.316  1.00  0.00           O  
ATOM   1214  N   GLN C 161    -169.089-185.384 190.534  1.00  0.00           N  
ATOM   1215  CA  GLN C 161    -170.070-184.610 191.287  1.00  0.00           C  
ATOM   1216  C   GLN C 161    -170.738-183.622 190.320  1.00  0.00           C  
ATOM   1217  O   GLN C 161    -170.048-182.774 189.751  1.00  0.00           O  
ATOM   1218  CB  GLN C 161    -169.356-183.913 192.469  1.00  0.00           C  
ATOM   1219  CG  GLN C 161    -170.194-182.842 193.190  1.00  0.00           C  
ATOM   1220  CD  GLN C 161    -169.486-182.291 194.425  1.00  0.00           C  
ATOM   1221  NE2 GLN C 161    -168.855-181.121 194.292  1.00  0.00           N  
ATOM   1222  OE1 GLN C 161    -169.521-182.907 195.487  1.00  0.00           O  
ATOM   1223  N   GLU C 162    -172.061-183.770 190.148  1.00  0.00           N  
ATOM   1224  CA  GLU C 162    -172.842-183.072 189.129  1.00  0.00           C  
ATOM   1225  C   GLU C 162    -174.038-182.339 189.747  1.00  0.00           C  
ATOM   1226  O   GLU C 162    -174.661-182.856 190.674  1.00  0.00           O  
ATOM   1227  CB  GLU C 162    -173.358-184.098 188.098  1.00  0.00           C  
ATOM   1228  CG  GLU C 162    -172.254-184.909 187.393  1.00  0.00           C  
ATOM   1229  CD  GLU C 162    -172.835-185.944 186.433  1.00  0.00           C  
ATOM   1230  OE1 GLU C 162    -173.663-185.547 185.584  1.00  0.00           O  
ATOM   1231  OE2 GLU C 162    -172.423-187.119 186.552  1.00  0.00           O  
ATOM   1232  N   SER C 163    -174.373-181.186 189.150  1.00  0.00           N  
ATOM   1233  CA  SER C 163    -175.594-180.431 189.418  1.00  0.00           C  
ATOM   1234  C   SER C 163    -175.812-179.418 188.286  1.00  0.00           C  
ATOM   1235  O   SER C 163    -174.869-178.723 187.896  1.00  0.00           O  
ATOM   1236  CB  SER C 163    -175.536-179.751 190.800  1.00  0.00           C  
ATOM   1237  OG  SER C 163    -176.758-179.105 191.089  1.00  0.00           O  
ATOM   1238  N   VAL C 164    -177.057-179.357 187.789  1.00  0.00           N  
ATOM   1239  CA  VAL C 164    -177.488-178.459 186.720  1.00  0.00           C  
ATOM   1240  C   VAL C 164    -178.009-177.128 187.305  1.00  0.00           C  
ATOM   1241  O   VAL C 164    -178.605-177.119 188.383  1.00  0.00           O  
ATOM   1242  CB  VAL C 164    -178.596-179.140 185.856  1.00  0.00           C  
ATOM   1243  CG1 VAL C 164    -179.960-179.310 186.559  1.00  0.00           C  
ATOM   1244  CG2 VAL C 164    -178.793-178.474 184.482  1.00  0.00           C  
ATOM   1245  N   THR C 165    -177.781-176.033 186.566  1.00  0.00           N  
ATOM   1246  CA  THR C 165    -178.301-174.694 186.860  1.00  0.00           C  
ATOM   1247  C   THR C 165    -179.781-174.552 186.440  1.00  0.00           C  
ATOM   1248  O   THR C 165    -180.323-175.430 185.766  1.00  0.00           O  
ATOM   1249  CB  THR C 165    -177.473-173.617 186.094  1.00  0.00           C  
ATOM   1250  OG1 THR C 165    -177.695-173.624 184.692  1.00  0.00           O  
ATOM   1251  CG2 THR C 165    -175.967-173.695 186.369  1.00  0.00           C  
ATOM   1252  N   GLU C 166    -180.389-173.410 186.806  1.00  0.00           N  
ATOM   1253  CA  GLU C 166    -181.607-172.907 186.165  1.00  0.00           C  
ATOM   1254  C   GLU C 166    -181.263-172.055 184.931  1.00  0.00           C  
ATOM   1255  O   GLU C 166    -180.089-171.777 184.677  1.00  0.00           O  
ATOM   1256  CB  GLU C 166    -182.485-172.157 187.193  1.00  0.00           C  
ATOM   1257  CG  GLU C 166    -183.127-173.072 188.260  1.00  0.00           C  
ATOM   1258  CD  GLU C 166    -184.010-174.186 187.679  1.00  0.00           C  
ATOM   1259  OE1 GLU C 166    -184.704-173.924 186.672  1.00  0.00           O  
ATOM   1260  OE2 GLU C 166    -183.951-175.307 188.229  1.00  0.00           O  
ATOM   1261  N   GLN C 167    -182.304-171.723 184.147  1.00  0.00           N  
ATOM   1262  CA  GLN C 167    -182.189-171.126 182.817  1.00  0.00           C  
ATOM   1263  C   GLN C 167    -181.512-169.743 182.823  1.00  0.00           C  
ATOM   1264  O   GLN C 167    -181.856-168.890 183.641  1.00  0.00           O  
ATOM   1265  CB  GLN C 167    -183.591-171.069 182.181  1.00  0.00           C  
ATOM   1266  CG  GLN C 167    -183.577-170.763 180.671  1.00  0.00           C  
ATOM   1267  CD  GLN C 167    -184.877-171.192 179.991  1.00  0.00           C  
ATOM   1268  OE1 GLN C 167    -185.968-170.985 180.523  1.00  0.00           O  
ATOM   1269  NE2 GLN C 167    -184.766-171.791 178.802  1.00  0.00           N  
ATOM   1270  N   ASP C 168    -180.570-169.570 181.883  1.00  0.00           N  
ATOM   1271  CA  ASP C 168    -179.795-168.358 181.627  1.00  0.00           C  
ATOM   1272  C   ASP C 168    -180.709-167.215 181.146  1.00  0.00           C  
ATOM   1273  O   ASP C 168    -181.528-167.425 180.254  1.00  0.00           O  
ATOM   1274  CB  ASP C 168    -178.680-168.676 180.595  1.00  0.00           C  
ATOM   1275  CG  ASP C 168    -177.694-167.546 180.287  1.00  0.00           C  
ATOM   1276  OD1 ASP C 168    -177.582-166.609 181.108  1.00  0.00           O  
ATOM   1277  OD2 ASP C 168    -177.022-167.669 179.242  1.00  0.00           O  
ATOM   1278  N   SER C 169    -180.523-166.018 181.725  1.00  0.00           N  
ATOM   1279  CA  SER C 169    -181.223-164.795 181.331  1.00  0.00           C  
ATOM   1280  C   SER C 169    -180.688-164.197 180.011  1.00  0.00           C  
ATOM   1281  O   SER C 169    -181.429-163.476 179.344  1.00  0.00           O  
ATOM   1282  CB  SER C 169    -181.139-163.787 182.497  1.00  0.00           C  
ATOM   1283  OG  SER C 169    -181.909-162.625 182.257  1.00  0.00           O  
ATOM   1284  N   LYS C 170    -179.424-164.498 179.663  1.00  0.00           N  
ATOM   1285  CA  LYS C 170    -178.742-164.000 178.469  1.00  0.00           C  
ATOM   1286  C   LYS C 170    -179.183-164.762 177.205  1.00  0.00           C  
ATOM   1287  O   LYS C 170    -179.817-164.161 176.338  1.00  0.00           O  
ATOM   1288  CB  LYS C 170    -177.217-164.040 178.718  1.00  0.00           C  
ATOM   1289  CG  LYS C 170    -176.343-163.504 177.570  1.00  0.00           C  
ATOM   1290  CD  LYS C 170    -174.845-163.723 177.837  1.00  0.00           C  
ATOM   1291  CE  LYS C 170    -173.946-163.362 176.645  1.00  0.00           C  
ATOM   1292  NZ  LYS C 170    -174.116-164.307 175.527  1.00  0.00           N  
ATOM   1293  N   ASP C 171    -178.821-166.055 177.118  1.00  0.00           N  
ATOM   1294  CA  ASP C 171    -178.966-166.888 175.914  1.00  0.00           C  
ATOM   1295  C   ASP C 171    -180.145-167.878 175.959  1.00  0.00           C  
ATOM   1296  O   ASP C 171    -180.386-168.524 174.939  1.00  0.00           O  
ATOM   1297  CB  ASP C 171    -177.647-167.629 175.569  1.00  0.00           C  
ATOM   1298  CG  ASP C 171    -176.442-166.701 175.376  1.00  0.00           C  
ATOM   1299  OD1 ASP C 171    -176.612-165.664 174.698  1.00  0.00           O  
ATOM   1300  OD2 ASP C 171    -175.337-167.072 175.830  1.00  0.00           O  
ATOM   1301  N   SER C 172    -180.860-167.993 177.097  1.00  0.00           N  
ATOM   1302  CA  SER C 172    -181.968-168.943 177.340  1.00  0.00           C  
ATOM   1303  C   SER C 172    -181.521-170.425 177.374  1.00  0.00           C  
ATOM   1304  O   SER C 172    -182.330-171.324 177.147  1.00  0.00           O  
ATOM   1305  CB  SER C 172    -183.165-168.674 176.393  1.00  0.00           C  
ATOM   1306  OG  SER C 172    -183.749-167.427 176.700  1.00  0.00           O  
ATOM   1307  N   THR C 173    -180.233-170.641 177.676  1.00  0.00           N  
ATOM   1308  CA  THR C 173    -179.551-171.931 177.739  1.00  0.00           C  
ATOM   1309  C   THR C 173    -179.349-172.385 179.202  1.00  0.00           C  
ATOM   1310  O   THR C 173    -179.790-171.715 180.134  1.00  0.00           O  
ATOM   1311  CB  THR C 173    -178.160-171.790 177.061  1.00  0.00           C  
ATOM   1312  OG1 THR C 173    -177.383-170.783 177.688  1.00  0.00           O  
ATOM   1313  CG2 THR C 173    -178.250-171.516 175.555  1.00  0.00           C  
ATOM   1314  N   TYR C 174    -178.718-173.557 179.356  1.00  0.00           N  
ATOM   1315  CA  TYR C 174    -178.431-174.235 180.615  1.00  0.00           C  
ATOM   1316  C   TYR C 174    -176.952-174.637 180.697  1.00  0.00           C  
ATOM   1317  O   TYR C 174    -176.248-174.646 179.685  1.00  0.00           O  
ATOM   1318  CB  TYR C 174    -179.339-175.472 180.706  1.00  0.00           C  
ATOM   1319  CG  TYR C 174    -180.747-175.155 181.164  1.00  0.00           C  
ATOM   1320  CD1 TYR C 174    -181.036-175.168 182.541  1.00  0.00           C  
ATOM   1321  CE1 TYR C 174    -182.350-174.952 182.989  1.00  0.00           C  
ATOM   1322  CZ  TYR C 174    -183.379-174.706 182.062  1.00  0.00           C  
ATOM   1323  OH  TYR C 174    -184.657-174.544 182.509  1.00  0.00           O  
ATOM   1324  CD2 TYR C 174    -181.770-174.879 180.233  1.00  0.00           C  
ATOM   1325  CE2 TYR C 174    -183.087-174.654 180.684  1.00  0.00           C  
ATOM   1326  N   SER C 175    -176.524-174.956 181.928  1.00  0.00           N  
ATOM   1327  CA  SER C 175    -175.149-175.306 182.286  1.00  0.00           C  
ATOM   1328  C   SER C 175    -175.162-176.466 183.306  1.00  0.00           C  
ATOM   1329  O   SER C 175    -176.106-176.565 184.090  1.00  0.00           O  
ATOM   1330  CB  SER C 175    -174.472-174.047 182.865  1.00  0.00           C  
ATOM   1331  OG  SER C 175    -174.386-173.010 181.906  1.00  0.00           O  
ATOM   1332  N   LEU C 176    -174.109-177.307 183.293  1.00  0.00           N  
ATOM   1333  CA  LEU C 176    -173.929-178.469 184.175  1.00  0.00           C  
ATOM   1334  C   LEU C 176    -172.483-178.537 184.707  1.00  0.00           C  
ATOM   1335  O   LEU C 176    -171.544-178.227 183.976  1.00  0.00           O  
ATOM   1336  CB  LEU C 176    -174.346-179.752 183.404  1.00  0.00           C  
ATOM   1337  CG  LEU C 176    -174.103-181.109 184.107  1.00  0.00           C  
ATOM   1338  CD1 LEU C 176    -174.900-181.254 185.415  1.00  0.00           C  
ATOM   1339  CD2 LEU C 176    -174.388-182.289 183.169  1.00  0.00           C  
ATOM   1340  N   SER C 177    -172.340-178.970 185.972  1.00  0.00           N  
ATOM   1341  CA  SER C 177    -171.065-179.261 186.635  1.00  0.00           C  
ATOM   1342  C   SER C 177    -170.674-180.741 186.447  1.00  0.00           C  
ATOM   1343  O   SER C 177    -171.551-181.595 186.316  1.00  0.00           O  
ATOM   1344  CB  SER C 177    -171.209-178.898 188.131  1.00  0.00           C  
ATOM   1345  OG  SER C 177    -170.043-179.176 188.885  1.00  0.00           O  
ATOM   1346  N   SER C 178    -169.363-181.023 186.484  1.00  0.00           N  
ATOM   1347  CA  SER C 178    -168.793-182.366 186.395  1.00  0.00           C  
ATOM   1348  C   SER C 178    -167.428-182.345 187.093  1.00  0.00           C  
ATOM   1349  O   SER C 178    -166.421-182.106 186.436  1.00  0.00           O  
ATOM   1350  CB  SER C 178    -168.729-182.798 184.910  1.00  0.00           C  
ATOM   1351  OG  SER C 178    -168.140-184.073 184.749  1.00  0.00           O  
ATOM   1352  N   THR C 179    -167.413-182.545 188.420  1.00  0.00           N  
ATOM   1353  CA  THR C 179    -166.203-182.445 189.237  1.00  0.00           C  
ATOM   1354  C   THR C 179    -165.777-183.835 189.733  1.00  0.00           C  
ATOM   1355  O   THR C 179    -166.424-184.382 190.623  1.00  0.00           O  
ATOM   1356  CB  THR C 179    -166.433-181.518 190.460  1.00  0.00           C  
ATOM   1357  OG1 THR C 179    -166.744-180.220 189.994  1.00  0.00           O  
ATOM   1358  CG2 THR C 179    -165.244-181.414 191.435  1.00  0.00           C  
ATOM   1359  N   LEU C 180    -164.680-184.362 189.166  1.00  0.00           N  
ATOM   1360  CA  LEU C 180    -164.016-185.597 189.593  1.00  0.00           C  
ATOM   1361  C   LEU C 180    -163.329-185.386 190.956  1.00  0.00           C  
ATOM   1362  O   LEU C 180    -162.160-185.000 190.998  1.00  0.00           O  
ATOM   1363  CB  LEU C 180    -163.052-186.050 188.467  1.00  0.00           C  
ATOM   1364  CG  LEU C 180    -162.208-187.313 188.753  1.00  0.00           C  
ATOM   1365  CD1 LEU C 180    -163.097-188.526 189.056  1.00  0.00           C  
ATOM   1366  CD2 LEU C 180    -161.213-187.601 187.612  1.00  0.00           C  
ATOM   1367  N   THR C 181    -164.093-185.599 192.039  1.00  0.00           N  
ATOM   1368  CA  THR C 181    -163.653-185.415 193.418  1.00  0.00           C  
ATOM   1369  C   THR C 181    -162.923-186.671 193.935  1.00  0.00           C  
ATOM   1370  O   THR C 181    -163.469-187.772 193.867  1.00  0.00           O  
ATOM   1371  CB  THR C 181    -164.822-184.992 194.352  1.00  0.00           C  
ATOM   1372  OG1 THR C 181    -164.357-184.813 195.677  1.00  0.00           O  
ATOM   1373  CG2 THR C 181    -166.029-185.946 194.401  1.00  0.00           C  
ATOM   1374  N   LEU C 182    -161.675-186.465 194.382  1.00  0.00           N  
ATOM   1375  CA  LEU C 182    -160.741-187.513 194.790  1.00  0.00           C  
ATOM   1376  C   LEU C 182    -159.912-187.051 196.000  1.00  0.00           C  
ATOM   1377  O   LEU C 182    -159.952-185.878 196.376  1.00  0.00           O  
ATOM   1378  CB  LEU C 182    -159.764-187.832 193.625  1.00  0.00           C  
ATOM   1379  CG  LEU C 182    -160.359-188.288 192.279  1.00  0.00           C  
ATOM   1380  CD1 LEU C 182    -159.269-188.299 191.186  1.00  0.00           C  
ATOM   1381  CD2 LEU C 182    -161.094-189.638 192.402  1.00  0.00           C  
ATOM   1382  N   SER C 183    -159.109-187.988 196.523  1.00  0.00           N  
ATOM   1383  CA  SER C 183    -157.917-187.704 197.322  1.00  0.00           C  
ATOM   1384  C   SER C 183    -156.716-187.459 196.382  1.00  0.00           C  
ATOM   1385  O   SER C 183    -156.714-187.953 195.251  1.00  0.00           O  
ATOM   1386  CB  SER C 183    -157.671-188.902 198.265  1.00  0.00           C  
ATOM   1387  OG  SER C 183    -156.541-188.713 199.096  1.00  0.00           O  
ATOM   1388  N   LYS C 184    -155.692-186.747 196.883  1.00  0.00           N  
ATOM   1389  CA  LYS C 184    -154.419-186.525 196.183  1.00  0.00           C  
ATOM   1390  C   LYS C 184    -153.647-187.828 195.896  1.00  0.00           C  
ATOM   1391  O   LYS C 184    -152.928-187.883 194.900  1.00  0.00           O  
ATOM   1392  CB  LYS C 184    -153.579-185.485 196.960  1.00  0.00           C  
ATOM   1393  CG  LYS C 184    -152.400-184.865 196.179  1.00  0.00           C  
ATOM   1394  CD  LYS C 184    -151.031-185.541 196.346  1.00  0.00           C  
ATOM   1395  CE  LYS C 184    -149.927-184.778 195.593  1.00  0.00           C  
ATOM   1396  NZ  LYS C 184    -148.666-185.537 195.584  1.00  0.00           N  
ATOM   1397  N   ALA C 185    -153.858-188.874 196.719  1.00  0.00           N  
ATOM   1398  CA  ALA C 185    -153.319-190.222 196.530  1.00  0.00           C  
ATOM   1399  C   ALA C 185    -153.777-190.915 195.229  1.00  0.00           C  
ATOM   1400  O   ALA C 185    -152.994-191.676 194.661  1.00  0.00           O  
ATOM   1401  CB  ALA C 185    -153.687-191.076 197.753  1.00  0.00           C  
ATOM   1402  N   ASP C 186    -155.007-190.620 194.767  1.00  0.00           N  
ATOM   1403  CA  ASP C 186    -155.545-191.098 193.489  1.00  0.00           C  
ATOM   1404  C   ASP C 186    -155.025-190.254 192.308  1.00  0.00           C  
ATOM   1405  O   ASP C 186    -154.894-190.787 191.206  1.00  0.00           O  
ATOM   1406  CB  ASP C 186    -157.091-191.115 193.493  1.00  0.00           C  
ATOM   1407  CG  ASP C 186    -157.687-192.062 192.447  1.00  0.00           C  
ATOM   1408  OD1 ASP C 186    -158.187-191.557 191.417  1.00  0.00           O  
ATOM   1409  OD2 ASP C 186    -157.645-193.285 192.711  1.00  0.00           O  
ATOM   1410  N   TYR C 187    -154.730-188.967 192.557  1.00  0.00           N  
ATOM   1411  CA  TYR C 187    -154.294-188.004 191.546  1.00  0.00           C  
ATOM   1412  C   TYR C 187    -152.886-188.279 190.976  1.00  0.00           C  
ATOM   1413  O   TYR C 187    -152.618-187.872 189.846  1.00  0.00           O  
ATOM   1414  CB  TYR C 187    -154.434-186.577 192.108  1.00  0.00           C  
ATOM   1415  CG  TYR C 187    -154.293-185.460 191.087  1.00  0.00           C  
ATOM   1416  CD1 TYR C 187    -155.250-185.316 190.060  1.00  0.00           C  
ATOM   1417  CE1 TYR C 187    -155.107-184.301 189.094  1.00  0.00           C  
ATOM   1418  CZ  TYR C 187    -154.015-183.415 189.163  1.00  0.00           C  
ATOM   1419  OH  TYR C 187    -153.863-182.440 188.223  1.00  0.00           O  
ATOM   1420  CD2 TYR C 187    -153.205-184.566 191.156  1.00  0.00           C  
ATOM   1421  CE2 TYR C 187    -153.076-183.539 190.203  1.00  0.00           C  
ATOM   1422  N   GLU C 188    -152.033-188.985 191.736  1.00  0.00           N  
ATOM   1423  CA  GLU C 188    -150.676-189.358 191.326  1.00  0.00           C  
ATOM   1424  C   GLU C 188    -150.601-190.674 190.529  1.00  0.00           C  
ATOM   1425  O   GLU C 188    -149.547-190.948 189.956  1.00  0.00           O  
ATOM   1426  CB  GLU C 188    -149.762-189.416 192.571  1.00  0.00           C  
ATOM   1427  CG  GLU C 188    -149.696-188.110 193.390  1.00  0.00           C  
ATOM   1428  CD  GLU C 188    -149.270-186.903 192.558  1.00  0.00           C  
ATOM   1429  OE1 GLU C 188    -150.129-186.016 192.353  1.00  0.00           O  
ATOM   1430  OE2 GLU C 188    -148.093-186.890 192.144  1.00  0.00           O  
ATOM   1431  N   LYS C 189    -151.696-191.458 190.484  1.00  0.00           N  
ATOM   1432  CA  LYS C 189    -151.782-192.718 189.734  1.00  0.00           C  
ATOM   1433  C   LYS C 189    -151.769-192.529 188.206  1.00  0.00           C  
ATOM   1434  O   LYS C 189    -151.336-193.438 187.497  1.00  0.00           O  
ATOM   1435  CB  LYS C 189    -153.071-193.468 190.124  1.00  0.00           C  
ATOM   1436  CG  LYS C 189    -153.144-193.908 191.592  1.00  0.00           C  
ATOM   1437  CD  LYS C 189    -154.488-194.583 191.892  1.00  0.00           C  
ATOM   1438  CE  LYS C 189    -154.649-194.997 193.360  1.00  0.00           C  
ATOM   1439  NZ  LYS C 189    -156.025-195.450 193.624  1.00  0.00           N  
ATOM   1440  N   HIS C 190    -152.263-191.371 187.738  1.00  0.00           N  
ATOM   1441  CA  HIS C 190    -152.425-191.029 186.324  1.00  0.00           C  
ATOM   1442  C   HIS C 190    -151.850-189.626 186.088  1.00  0.00           C  
ATOM   1443  O   HIS C 190    -151.849-188.799 187.002  1.00  0.00           O  
ATOM   1444  CB  HIS C 190    -153.923-191.090 185.918  1.00  0.00           C  
ATOM   1445  CG  HIS C 190    -154.805-192.021 186.722  1.00  0.00           C  
ATOM   1446  ND1 HIS C 190    -155.597-191.580 187.768  1.00  0.00           N  
ATOM   1447  CD2 HIS C 190    -155.032-193.376 186.638  1.00  0.00           C  
ATOM   1448  CE1 HIS C 190    -156.236-192.643 188.263  1.00  0.00           C  
ATOM   1449  NE2 HIS C 190    -155.938-193.770 187.627  1.00  0.00           N  
ATOM   1450  N   LYS C 191    -151.389-189.382 184.854  1.00  0.00           N  
ATOM   1451  CA  LYS C 191    -150.925-188.075 184.394  1.00  0.00           C  
ATOM   1452  C   LYS C 191    -152.061-187.355 183.649  1.00  0.00           C  
ATOM   1453  O   LYS C 191    -152.353-186.206 183.973  1.00  0.00           O  
ATOM   1454  CB  LYS C 191    -149.670-188.254 183.515  1.00  0.00           C  
ATOM   1455  CG  LYS C 191    -148.960-186.931 183.162  1.00  0.00           C  
ATOM   1456  CD  LYS C 191    -147.806-187.086 182.153  1.00  0.00           C  
ATOM   1457  CE  LYS C 191    -146.663-188.022 182.586  1.00  0.00           C  
ATOM   1458  NZ  LYS C 191    -145.965-187.536 183.789  1.00  0.00           N  
ATOM   1459  N   VAL C 192    -152.685-188.049 182.681  1.00  0.00           N  
ATOM   1460  CA  VAL C 192    -153.808-187.544 181.892  1.00  0.00           C  
ATOM   1461  C   VAL C 192    -155.109-187.561 182.714  1.00  0.00           C  
ATOM   1462  O   VAL C 192    -155.408-188.559 183.373  1.00  0.00           O  
ATOM   1463  CB  VAL C 192    -154.044-188.398 180.611  1.00  0.00           C  
ATOM   1464  CG1 VAL C 192    -155.310-188.034 179.803  1.00  0.00           C  
ATOM   1465  CG2 VAL C 192    -152.825-188.344 179.674  1.00  0.00           C  
ATOM   1466  N   TYR C 193    -155.866-186.462 182.596  1.00  0.00           N  
ATOM   1467  CA  TYR C 193    -157.236-186.330 183.077  1.00  0.00           C  
ATOM   1468  C   TYR C 193    -158.032-185.656 181.962  1.00  0.00           C  
ATOM   1469  O   TYR C 193    -157.743-184.510 181.613  1.00  0.00           O  
ATOM   1470  CB  TYR C 193    -157.271-185.529 184.393  1.00  0.00           C  
ATOM   1471  CG  TYR C 193    -156.653-186.274 185.557  1.00  0.00           C  
ATOM   1472  CD1 TYR C 193    -157.426-187.211 186.271  1.00  0.00           C  
ATOM   1473  CE1 TYR C 193    -156.816-188.031 187.239  1.00  0.00           C  
ATOM   1474  CZ  TYR C 193    -155.439-187.909 187.491  1.00  0.00           C  
ATOM   1475  OH  TYR C 193    -154.839-188.768 188.357  1.00  0.00           O  
ATOM   1476  CD2 TYR C 193    -155.287-186.103 185.865  1.00  0.00           C  
ATOM   1477  CE2 TYR C 193    -154.679-186.924 186.830  1.00  0.00           C  
ATOM   1478  N   ALA C 194    -158.996-186.407 181.411  1.00  0.00           N  
ATOM   1479  CA  ALA C 194    -159.853-185.991 180.309  1.00  0.00           C  
ATOM   1480  C   ALA C 194    -161.314-186.028 180.761  1.00  0.00           C  
ATOM   1481  O   ALA C 194    -161.746-187.024 181.337  1.00  0.00           O  
ATOM   1482  CB  ALA C 194    -159.637-186.946 179.126  1.00  0.00           C  
ATOM   1483  N   CYS C 195    -162.043-184.952 180.439  1.00  0.00           N  
ATOM   1484  CA  CYS C 195    -163.490-184.844 180.588  1.00  0.00           C  
ATOM   1485  C   CYS C 195    -164.107-184.961 179.192  1.00  0.00           C  
ATOM   1486  O   CYS C 195    -163.630-184.303 178.268  1.00  0.00           O  
ATOM   1487  SG  CYS C 195    -165.596-183.168 181.494  1.00  0.00           S  
ATOM   1488  CB  CYS C 195    -163.829-183.480 181.212  1.00  0.00           C  
ATOM   1489  N   GLU C 196    -165.162-185.775 179.073  1.00  0.00           N  
ATOM   1490  CA  GLU C 196    -165.887-185.998 177.828  1.00  0.00           C  
ATOM   1491  C   GLU C 196    -167.385-186.039 178.123  1.00  0.00           C  
ATOM   1492  O   GLU C 196    -167.783-186.609 179.138  1.00  0.00           O  
ATOM   1493  CB  GLU C 196    -165.346-187.277 177.158  1.00  0.00           C  
ATOM   1494  CG  GLU C 196    -166.097-187.726 175.889  1.00  0.00           C  
ATOM   1495  CD  GLU C 196    -165.367-188.879 175.207  1.00  0.00           C  
ATOM   1496  OE1 GLU C 196    -164.251-188.624 174.700  1.00  0.00           O  
ATOM   1497  OE2 GLU C 196    -165.906-190.005 175.226  1.00  0.00           O  
ATOM   1498  N   VAL C 197    -168.186-185.421 177.245  1.00  0.00           N  
ATOM   1499  CA  VAL C 197    -169.634-185.315 177.400  1.00  0.00           C  
ATOM   1500  C   VAL C 197    -170.333-185.560 176.053  1.00  0.00           C  
ATOM   1501  O   VAL C 197    -169.741-185.348 174.993  1.00  0.00           O  
ATOM   1502  CB  VAL C 197    -170.063-183.932 177.988  1.00  0.00           C  
ATOM   1503  CG1 VAL C 197    -169.307-183.612 179.288  1.00  0.00           C  
ATOM   1504  CG2 VAL C 197    -170.004-182.724 177.033  1.00  0.00           C  
ATOM   1505  N   THR C 198    -171.591-186.012 176.145  1.00  0.00           N  
ATOM   1506  CA  THR C 198    -172.478-186.288 175.017  1.00  0.00           C  
ATOM   1507  C   THR C 198    -173.837-185.610 175.285  1.00  0.00           C  
ATOM   1508  O   THR C 198    -174.240-185.455 176.440  1.00  0.00           O  
ATOM   1509  CB  THR C 198    -172.693-187.814 174.816  1.00  0.00           C  
ATOM   1510  OG1 THR C 198    -173.427-188.417 175.866  1.00  0.00           O  
ATOM   1511  CG2 THR C 198    -171.382-188.590 174.612  1.00  0.00           C  
ATOM   1512  N   HIS C 199    -174.493-185.188 174.193  1.00  0.00           N  
ATOM   1513  CA  HIS C 199    -175.637-184.282 174.231  1.00  0.00           C  
ATOM   1514  C   HIS C 199    -176.615-184.552 173.080  1.00  0.00           C  
ATOM   1515  O   HIS C 199    -176.325-185.335 172.178  1.00  0.00           O  
ATOM   1516  CB  HIS C 199    -175.088-182.835 174.185  1.00  0.00           C  
ATOM   1517  CG  HIS C 199    -176.002-181.831 174.826  1.00  0.00           C  
ATOM   1518  CD2 HIS C 199    -176.176-181.578 176.167  1.00  0.00           C  
ATOM   1519  ND1 HIS C 199    -176.864-181.014 174.088  1.00  0.00           N  
ATOM   1520  NE2 HIS C 199    -177.181-180.636 176.251  1.00  0.00           N  
ATOM   1521  CE1 HIS C 199    -177.546-180.343 175.005  1.00  0.00           C  
ATOM   1522  N   GLN C 200    -177.761-183.854 173.131  1.00  0.00           N  
ATOM   1523  CA  GLN C 200    -178.757-183.774 172.062  1.00  0.00           C  
ATOM   1524  C   GLN C 200    -178.227-183.037 170.816  1.00  0.00           C  
ATOM   1525  O   GLN C 200    -178.584-183.420 169.704  1.00  0.00           O  
ATOM   1526  CB  GLN C 200    -180.038-183.073 172.579  1.00  0.00           C  
ATOM   1527  CG  GLN C 200    -180.839-183.839 173.657  1.00  0.00           C  
ATOM   1528  CD  GLN C 200    -180.263-183.767 175.077  1.00  0.00           C  
ATOM   1529  NE2 GLN C 200    -180.596-184.748 175.915  1.00  0.00           N  
ATOM   1530  OE1 GLN C 200    -179.549-182.830 175.425  1.00  0.00           O  
ATOM   1531  N   GLY C 201    -177.391-182.002 171.026  1.00  0.00           N  
ATOM   1532  CA  GLY C 201    -176.804-181.197 169.955  1.00  0.00           C  
ATOM   1533  C   GLY C 201    -175.568-181.873 169.351  1.00  0.00           C  
ATOM   1534  O   GLY C 201    -175.365-181.776 168.142  1.00  0.00           O  
ATOM   1535  N   LEU C 202    -174.765-182.566 170.178  1.00  0.00           N  
ATOM   1536  CA  LEU C 202    -173.581-183.314 169.763  1.00  0.00           C  
ATOM   1537  C   LEU C 202    -173.475-184.562 170.645  1.00  0.00           C  
ATOM   1538  O   LEU C 202    -172.907-184.494 171.734  1.00  0.00           O  
ATOM   1539  CB  LEU C 202    -172.303-182.438 169.866  1.00  0.00           C  
ATOM   1540  CG  LEU C 202    -172.080-181.450 168.697  1.00  0.00           C  
ATOM   1541  CD1 LEU C 202    -170.914-180.484 168.994  1.00  0.00           C  
ATOM   1542  CD2 LEU C 202    -171.901-182.171 167.344  1.00  0.00           C  
ATOM   1543  N   SER C 203    -174.011-185.686 170.138  1.00  0.00           N  
ATOM   1544  CA  SER C 203    -173.845-187.019 170.731  1.00  0.00           C  
ATOM   1545  C   SER C 203    -172.418-187.573 170.524  1.00  0.00           C  
ATOM   1546  O   SER C 203    -171.986-188.428 171.295  1.00  0.00           O  
ATOM   1547  CB  SER C 203    -174.929-187.957 170.160  1.00  0.00           C  
ATOM   1548  OG  SER C 203    -174.921-189.222 170.794  1.00  0.00           O  
ATOM   1549  N   SER C 204    -171.706-187.038 169.516  1.00  0.00           N  
ATOM   1550  CA  SER C 204    -170.273-187.197 169.287  1.00  0.00           C  
ATOM   1551  C   SER C 204    -169.475-186.528 170.437  1.00  0.00           C  
ATOM   1552  O   SER C 204    -169.851-185.418 170.815  1.00  0.00           O  
ATOM   1553  CB  SER C 204    -169.957-186.521 167.937  1.00  0.00           C  
ATOM   1554  OG  SER C 204    -168.591-186.642 167.591  1.00  0.00           O  
ATOM   1555  N   PRO C 205    -168.412-187.193 170.957  1.00  0.00           N  
ATOM   1556  CA  PRO C 205    -167.494-186.669 171.993  1.00  0.00           C  
ATOM   1557  C   PRO C 205    -167.127-185.171 171.949  1.00  0.00           C  
ATOM   1558  O   PRO C 205    -166.325-184.751 171.114  1.00  0.00           O  
ATOM   1559  CD  PRO C 205    -168.002-188.551 170.574  1.00  0.00           C  
ATOM   1560  CB  PRO C 205    -166.253-187.559 171.827  1.00  0.00           C  
ATOM   1561  CG  PRO C 205    -166.841-188.914 171.494  1.00  0.00           C  
ATOM   1562  N   VAL C 206    -167.723-184.414 172.880  1.00  0.00           N  
ATOM   1563  CA  VAL C 206    -167.389-183.029 173.190  1.00  0.00           C  
ATOM   1564  C   VAL C 206    -166.459-183.082 174.416  1.00  0.00           C  
ATOM   1565  O   VAL C 206    -166.916-183.448 175.497  1.00  0.00           O  
ATOM   1566  CB  VAL C 206    -168.683-182.225 173.520  1.00  0.00           C  
ATOM   1567  CG1 VAL C 206    -168.449-180.836 174.136  1.00  0.00           C  
ATOM   1568  CG2 VAL C 206    -169.577-182.088 172.277  1.00  0.00           C  
ATOM   1569  N   THR C 207    -165.160-182.812 174.208  1.00  0.00           N  
ATOM   1570  CA  THR C 207    -164.114-183.194 175.160  1.00  0.00           C  
ATOM   1571  C   THR C 207    -162.938-182.200 175.213  1.00  0.00           C  
ATOM   1572  O   THR C 207    -162.596-181.585 174.201  1.00  0.00           O  
ATOM   1573  CB  THR C 207    -163.603-184.639 174.850  1.00  0.00           C  
ATOM   1574  OG1 THR C 207    -162.555-185.049 175.712  1.00  0.00           O  
ATOM   1575  CG2 THR C 207    -163.079-184.839 173.415  1.00  0.00           C  
ATOM   1576  N   LYS C 208    -162.342-182.095 176.412  1.00  0.00           N  
ATOM   1577  CA  LYS C 208    -161.076-181.421 176.707  1.00  0.00           C  
ATOM   1578  C   LYS C 208    -160.223-182.338 177.599  1.00  0.00           C  
ATOM   1579  O   LYS C 208    -160.757-183.234 178.253  1.00  0.00           O  
ATOM   1580  CB  LYS C 208    -161.335-180.076 177.425  1.00  0.00           C  
ATOM   1581  CG  LYS C 208    -162.082-179.019 176.599  1.00  0.00           C  
ATOM   1582  CD  LYS C 208    -161.307-178.489 175.383  1.00  0.00           C  
ATOM   1583  CE  LYS C 208    -162.107-177.437 174.601  1.00  0.00           C  
ATOM   1584  NZ  LYS C 208    -161.364-176.967 173.419  1.00  0.00           N  
ATOM   1585  N   SER C 209    -158.906-182.079 177.625  1.00  0.00           N  
ATOM   1586  CA  SER C 209    -157.945-182.843 178.420  1.00  0.00           C  
ATOM   1587  C   SER C 209    -156.712-181.988 178.749  1.00  0.00           C  
ATOM   1588  O   SER C 209    -156.407-181.035 178.032  1.00  0.00           O  
ATOM   1589  CB  SER C 209    -157.588-184.149 177.669  1.00  0.00           C  
ATOM   1590  OG  SER C 209    -156.720-184.977 178.415  1.00  0.00           O  
ATOM   1591  N   PHE C 210    -156.018-182.375 179.831  1.00  0.00           N  
ATOM   1592  CA  PHE C 210    -154.739-181.816 180.261  1.00  0.00           C  
ATOM   1593  C   PHE C 210    -153.880-182.952 180.854  1.00  0.00           C  
ATOM   1594  O   PHE C 210    -154.407-184.008 181.213  1.00  0.00           O  
ATOM   1595  CB  PHE C 210    -154.996-180.659 181.264  1.00  0.00           C  
ATOM   1596  CG  PHE C 210    -155.414-181.066 182.670  1.00  0.00           C  
ATOM   1597  CD1 PHE C 210    -154.432-181.403 183.626  1.00  0.00           C  
ATOM   1598  CE1 PHE C 210    -154.801-181.970 184.835  1.00  0.00           C  
ATOM   1599  CZ  PHE C 210    -156.143-182.158 185.134  1.00  0.00           C  
ATOM   1600  CD2 PHE C 210    -156.770-181.306 182.971  1.00  0.00           C  
ATOM   1601  CE2 PHE C 210    -157.125-181.822 184.210  1.00  0.00           C  
ATOM   1602  N   ASN C 211    -152.573-182.675 180.987  1.00  0.00           N  
ATOM   1603  CA  ASN C 211    -151.597-183.521 181.679  1.00  0.00           C  
ATOM   1604  C   ASN C 211    -151.129-182.807 182.951  1.00  0.00           C  
ATOM   1605  O   ASN C 211    -150.777-181.628 182.906  1.00  0.00           O  
ATOM   1606  CB  ASN C 211    -150.396-183.788 180.743  1.00  0.00           C  
ATOM   1607  CG  ASN C 211    -150.679-184.889 179.721  1.00  0.00           C  
ATOM   1608  ND2 ASN C 211    -151.166-184.523 178.535  1.00  0.00           N  
ATOM   1609  OD1 ASN C 211    -150.450-186.063 180.004  1.00  0.00           O  
ATOM   1610  N   ARG C 212    -151.095-183.574 184.052  1.00  0.00           N  
ATOM   1611  CA  ARG C 212    -150.531-183.207 185.353  1.00  0.00           C  
ATOM   1612  C   ARG C 212    -149.007-182.968 185.305  1.00  0.00           C  
ATOM   1613  O   ARG C 212    -148.496-182.191 186.113  1.00  0.00           O  
ATOM   1614  CB  ARG C 212    -150.924-184.325 186.354  1.00  0.00           C  
ATOM   1615  CG  ARG C 212    -150.281-184.255 187.753  1.00  0.00           C  
ATOM   1616  CD  ARG C 212    -150.719-185.391 188.692  1.00  0.00           C  
ATOM   1617  NE  ARG C 212    -150.205-186.706 188.287  1.00  0.00           N  
ATOM   1618  CZ  ARG C 212    -148.978-187.194 188.523  1.00  0.00           C  
ATOM   1619  NH1 ARG C 212    -148.043-186.478 189.161  1.00  0.00           N  
ATOM   1620  NH2 ARG C 212    -148.689-188.437 188.120  1.00  0.00           N  
ATOM   1621  N   GLY C 213    -148.316-183.648 184.373  1.00  0.00           N  
ATOM   1622  CA  GLY C 213    -146.861-183.650 184.253  1.00  0.00           C  
ATOM   1623  C   GLY C 213    -146.249-184.467 185.399  1.00  0.00           C  
ATOM   1624  O   GLY C 213    -146.849-185.429 185.883  1.00  0.00           O  
ATOM   1625  N   GLU C 214    -145.035-184.075 185.812  1.00  0.00           N  
ATOM   1626  CA  GLU C 214    -144.314-184.626 186.965  1.00  0.00           C  
ATOM   1627  C   GLU C 214    -144.499-183.706 188.191  1.00  0.00           C  
ATOM   1628  O   GLU C 214    -143.545-183.448 188.923  1.00  0.00           O  
ATOM   1629  CB  GLU C 214    -142.837-184.841 186.566  1.00  0.00           C  
ATOM   1630  CG  GLU C 214    -142.677-185.845 185.406  1.00  0.00           C  
ATOM   1631  CD  GLU C 214    -141.220-186.043 184.998  1.00  0.00           C  
ATOM   1632  OE1 GLU C 214    -140.743-187.191 185.134  1.00  0.00           O  
ATOM   1633  OE2 GLU C 214    -140.617-185.050 184.538  1.00  0.00           O  
ATOM   1634  N   CYS C 215    -145.737-183.213 188.361  1.00  0.00           N  
ATOM   1635  CA  CYS C 215    -146.149-182.205 189.333  1.00  0.00           C  
ATOM   1636  C   CYS C 215    -147.594-182.505 189.791  1.00  0.00           C  
ATOM   1637  O   CYS C 215    -147.938-183.676 189.946  1.00  0.00           O  
ATOM   1638  CB  CYS C 215    -145.932-180.799 188.713  1.00  0.00           C  
ATOM   1639  SG  CYS C 215    -144.255-180.115 188.799  1.00  0.00           S  
ATOM   1640  N   NMA C 215A   -148.404-181.461 190.034  1.00  0.00           N  
ATOM   1641  CA  NMA C 215A   -149.763-181.569 190.542  1.00  0.00           C  
ATOM   1642  CH3 ACE D   0    -201.920-149.592 201.576  1.00  0.00           C  
ATOM   1643  C   ACE D   0    -201.348-150.920 201.095  1.00  0.00           C  
ATOM   1644  O   ACE D   0    -200.247-151.278 201.504  1.00  0.00           O  
ATOM   1645  N   GLN D   1    -202.113-151.624 200.240  1.00  0.00           N  
ATOM   1646  CA  GLN D   1    -201.883-152.944 199.630  1.00  0.00           C  
ATOM   1647  C   GLN D   1    -201.798-154.123 200.623  1.00  0.00           C  
ATOM   1648  O   GLN D   1    -201.551-153.940 201.813  1.00  0.00           O  
ATOM   1649  CB  GLN D   1    -200.696-152.943 198.623  1.00  0.00           C  
ATOM   1650  CG  GLN D   1    -199.257-152.922 199.199  1.00  0.00           C  
ATOM   1651  CD  GLN D   1    -198.201-153.451 198.226  1.00  0.00           C  
ATOM   1652  OE1 GLN D   1    -197.398-154.308 198.588  1.00  0.00           O  
ATOM   1653  NE2 GLN D   1    -198.187-152.937 196.994  1.00  0.00           N  
ATOM   1654  N   VAL D   2    -201.960-155.337 200.073  1.00  0.00           N  
ATOM   1655  CA  VAL D   2    -201.594-156.582 200.745  1.00  0.00           C  
ATOM   1656  C   VAL D   2    -200.067-156.781 200.672  1.00  0.00           C  
ATOM   1657  O   VAL D   2    -199.484-156.677 199.592  1.00  0.00           O  
ATOM   1658  CB  VAL D   2    -202.346-157.809 200.153  1.00  0.00           C  
ATOM   1659  CG1 VAL D   2    -202.176-158.009 198.633  1.00  0.00           C  
ATOM   1660  CG2 VAL D   2    -202.034-159.118 200.906  1.00  0.00           C  
ATOM   1661  N   GLN D   3    -199.456-157.038 201.838  1.00  0.00           N  
ATOM   1662  CA  GLN D   3    -198.017-157.220 201.986  1.00  0.00           C  
ATOM   1663  C   GLN D   3    -197.776-158.147 203.179  1.00  0.00           C  
ATOM   1664  O   GLN D   3    -198.141-157.801 204.303  1.00  0.00           O  
ATOM   1665  CB  GLN D   3    -197.326-155.840 202.131  1.00  0.00           C  
ATOM   1666  CG  GLN D   3    -195.790-155.862 202.306  1.00  0.00           C  
ATOM   1667  CD  GLN D   3    -195.032-156.530 201.156  1.00  0.00           C  
ATOM   1668  OE1 GLN D   3    -194.153-157.353 201.392  1.00  0.00           O  
ATOM   1669  NE2 GLN D   3    -195.354-156.177 199.910  1.00  0.00           N  
ATOM   1670  N   LEU D   4    -197.164-159.305 202.894  1.00  0.00           N  
ATOM   1671  CA  LEU D   4    -196.762-160.309 203.875  1.00  0.00           C  
ATOM   1672  C   LEU D   4    -195.235-160.428 203.832  1.00  0.00           C  
ATOM   1673  O   LEU D   4    -194.660-160.550 202.751  1.00  0.00           O  
ATOM   1674  CB  LEU D   4    -197.410-161.677 203.555  1.00  0.00           C  
ATOM   1675  CG  LEU D   4    -198.868-161.852 204.037  1.00  0.00           C  
ATOM   1676  CD1 LEU D   4    -199.866-161.001 203.226  1.00  0.00           C  
ATOM   1677  CD2 LEU D   4    -199.260-163.346 204.041  1.00  0.00           C  
ATOM   1678  N   VAL D   5    -194.620-160.425 205.022  1.00  0.00           N  
ATOM   1679  CA  VAL D   5    -193.195-160.674 205.233  1.00  0.00           C  
ATOM   1680  C   VAL D   5    -193.061-161.453 206.548  1.00  0.00           C  
ATOM   1681  O   VAL D   5    -193.695-161.071 207.532  1.00  0.00           O  
ATOM   1682  CB  VAL D   5    -192.368-159.355 205.353  1.00  0.00           C  
ATOM   1683  CG1 VAL D   5    -190.880-159.586 205.699  1.00  0.00           C  
ATOM   1684  CG2 VAL D   5    -192.465-158.487 204.085  1.00  0.00           C  
ATOM   1685  N   GLN D   6    -192.221-162.500 206.553  1.00  0.00           N  
ATOM   1686  CA  GLN D   6    -191.886-163.273 207.752  1.00  0.00           C  
ATOM   1687  C   GLN D   6    -190.402-163.095 208.114  1.00  0.00           C  
ATOM   1688  O   GLN D   6    -189.597-162.679 207.278  1.00  0.00           O  
ATOM   1689  CB  GLN D   6    -192.316-164.756 207.580  1.00  0.00           C  
ATOM   1690  CG  GLN D   6    -191.357-165.720 206.844  1.00  0.00           C  
ATOM   1691  CD  GLN D   6    -191.206-165.415 205.355  1.00  0.00           C  
ATOM   1692  OE1 GLN D   6    -191.875-166.023 204.527  1.00  0.00           O  
ATOM   1693  NE2 GLN D   6    -190.325-164.477 205.003  1.00  0.00           N  
ATOM   1694  N   SER D   7    -190.087-163.425 209.373  1.00  0.00           N  
ATOM   1695  CA  SER D   7    -188.769-163.267 209.979  1.00  0.00           C  
ATOM   1696  C   SER D   7    -188.457-164.458 210.894  1.00  0.00           C  
ATOM   1697  O   SER D   7    -189.373-165.057 211.457  1.00  0.00           O  
ATOM   1698  CB  SER D   7    -188.724-161.909 210.715  1.00  0.00           C  
ATOM   1699  OG  SER D   7    -189.583-161.876 211.841  1.00  0.00           O  
ATOM   1700  N   GLY D   8    -187.156-164.764 211.028  1.00  0.00           N  
ATOM   1701  CA  GLY D   8    -186.637-165.867 211.837  1.00  0.00           C  
ATOM   1702  C   GLY D   8    -186.582-167.162 211.015  1.00  0.00           C  
ATOM   1703  O   GLY D   8    -187.427-167.401 210.150  1.00  0.00           O  
ATOM   1704  N   ALA D   9    -185.585-168.004 211.328  1.00  0.00           N  
ATOM   1705  CA  ALA D   9    -185.350-169.325 210.745  1.00  0.00           C  
ATOM   1706  C   ALA D   9    -184.150-169.969 211.452  1.00  0.00           C  
ATOM   1707  O   ALA D   9    -184.364-170.663 212.444  1.00  0.00           O  
ATOM   1708  CB  ALA D   9    -185.178-169.274 209.214  1.00  0.00           C  
ATOM   1709  N   GLU D  10    -182.928-169.725 210.939  1.00  0.00           N  
ATOM   1710  CA  GLU D  10    -181.632-170.211 211.441  1.00  0.00           C  
ATOM   1711  C   GLU D  10    -181.401-171.722 211.192  1.00  0.00           C  
ATOM   1712  O   GLU D  10    -182.349-172.496 211.071  1.00  0.00           O  
ATOM   1713  CB  GLU D  10    -181.419-169.757 212.918  1.00  0.00           C  
ATOM   1714  CG  GLU D  10    -180.099-170.176 213.593  1.00  0.00           C  
ATOM   1715  CD  GLU D  10    -180.044-169.704 215.044  1.00  0.00           C  
ATOM   1716  OE1 GLU D  10    -180.463-170.499 215.914  1.00  0.00           O  
ATOM   1717  OE2 GLU D  10    -179.605-168.554 215.256  1.00  0.00           O  
ATOM   1718  N   VAL D  11    -180.114-172.104 211.115  1.00  0.00           N  
ATOM   1719  CA  VAL D  11    -179.628-173.482 211.040  1.00  0.00           C  
ATOM   1720  C   VAL D  11    -179.887-174.271 212.344  1.00  0.00           C  
ATOM   1721  O   VAL D  11    -179.535-173.798 213.424  1.00  0.00           O  
ATOM   1722  CB  VAL D  11    -178.107-173.509 210.692  1.00  0.00           C  
ATOM   1723  CG1 VAL D  11    -177.217-172.636 211.602  1.00  0.00           C  
ATOM   1724  CG2 VAL D  11    -177.529-174.935 210.623  1.00  0.00           C  
ATOM   1725  N   LYS D  12    -180.497-175.459 212.203  1.00  0.00           N  
ATOM   1726  CA  LYS D  12    -180.891-176.349 213.298  1.00  0.00           C  
ATOM   1727  C   LYS D  12    -180.390-177.783 213.041  1.00  0.00           C  
ATOM   1728  O   LYS D  12    -179.851-178.083 211.975  1.00  0.00           O  
ATOM   1729  CB  LYS D  12    -182.435-176.354 213.435  1.00  0.00           C  
ATOM   1730  CG  LYS D  12    -183.107-174.982 213.609  1.00  0.00           C  
ATOM   1731  CD  LYS D  12    -182.669-174.202 214.859  1.00  0.00           C  
ATOM   1732  CE  LYS D  12    -183.288-172.800 214.893  1.00  0.00           C  
ATOM   1733  NZ  LYS D  12    -182.875-172.045 216.088  1.00  0.00           N  
ATOM   1734  N   LYS D  13    -180.616-178.646 214.045  1.00  0.00           N  
ATOM   1735  CA  LYS D  13    -180.393-180.091 214.004  1.00  0.00           C  
ATOM   1736  C   LYS D  13    -181.705-180.817 214.382  1.00  0.00           C  
ATOM   1737  O   LYS D  13    -182.574-180.191 214.993  1.00  0.00           O  
ATOM   1738  CB  LYS D  13    -179.265-180.456 214.994  1.00  0.00           C  
ATOM   1739  CG  LYS D  13    -177.905-179.826 214.649  1.00  0.00           C  
ATOM   1740  CD  LYS D  13    -176.781-180.318 215.572  1.00  0.00           C  
ATOM   1741  CE  LYS D  13    -175.442-179.601 215.343  1.00  0.00           C  
ATOM   1742  NZ  LYS D  13    -174.917-179.839 213.988  1.00  0.00           N  
ATOM   1743  N   PRO D  14    -181.837-182.127 214.048  1.00  0.00           N  
ATOM   1744  CA  PRO D  14    -182.964-182.968 214.501  1.00  0.00           C  
ATOM   1745  C   PRO D  14    -183.134-183.006 216.031  1.00  0.00           C  
ATOM   1746  O   PRO D  14    -182.151-183.187 216.748  1.00  0.00           O  
ATOM   1747  CD  PRO D  14    -180.946-182.889 213.174  1.00  0.00           C  
ATOM   1748  CB  PRO D  14    -182.642-184.363 213.937  1.00  0.00           C  
ATOM   1749  CG  PRO D  14    -181.756-184.099 212.736  1.00  0.00           C  
ATOM   1750  N   GLY D  15    -184.382-182.818 216.485  1.00  0.00           N  
ATOM   1751  CA  GLY D  15    -184.743-182.839 217.901  1.00  0.00           C  
ATOM   1752  C   GLY D  15    -184.684-181.450 218.563  1.00  0.00           C  
ATOM   1753  O   GLY D  15    -185.026-181.351 219.739  1.00  0.00           O  
ATOM   1754  N   ALA D  16    -184.268-180.391 217.839  1.00  0.00           N  
ATOM   1755  CA  ALA D  16    -184.139-179.017 218.343  1.00  0.00           C  
ATOM   1756  C   ALA D  16    -185.491-178.267 218.373  1.00  0.00           C  
ATOM   1757  O   ALA D  16    -186.521-178.880 218.653  1.00  0.00           O  
ATOM   1758  CB  ALA D  16    -183.047-178.295 217.526  1.00  0.00           C  
ATOM   1759  N   SER D  17    -185.472-176.952 218.093  1.00  0.00           N  
ATOM   1760  CA  SER D  17    -186.655-176.092 218.009  1.00  0.00           C  
ATOM   1761  C   SER D  17    -186.397-174.923 217.046  1.00  0.00           C  
ATOM   1762  O   SER D  17    -185.254-174.482 216.919  1.00  0.00           O  
ATOM   1763  CB  SER D  17    -187.030-175.573 219.415  1.00  0.00           C  
ATOM   1764  OG  SER D  17    -187.759-176.542 220.139  1.00  0.00           O  
ATOM   1765  N   VAL D  18    -187.473-174.420 216.418  1.00  0.00           N  
ATOM   1766  CA  VAL D  18    -187.448-173.258 215.526  1.00  0.00           C  
ATOM   1767  C   VAL D  18    -188.766-172.467 215.637  1.00  0.00           C  
ATOM   1768  O   VAL D  18    -189.802-173.048 215.952  1.00  0.00           O  
ATOM   1769  CB  VAL D  18    -187.180-173.666 214.042  1.00  0.00           C  
ATOM   1770  CG1 VAL D  18    -188.276-174.531 213.393  1.00  0.00           C  
ATOM   1771  CG2 VAL D  18    -186.901-172.458 213.134  1.00  0.00           C  
ATOM   1772  N   LYS D  19    -188.694-171.153 215.369  1.00  0.00           N  
ATOM   1773  CA  LYS D  19    -189.841-170.252 215.334  1.00  0.00           C  
ATOM   1774  C   LYS D  19    -189.679-169.261 214.174  1.00  0.00           C  
ATOM   1775  O   LYS D  19    -188.581-168.744 213.959  1.00  0.00           O  
ATOM   1776  CB  LYS D  19    -190.013-169.572 216.713  1.00  0.00           C  
ATOM   1777  CG  LYS D  19    -191.187-168.575 216.796  1.00  0.00           C  
ATOM   1778  CD  LYS D  19    -191.559-168.185 218.234  1.00  0.00           C  
ATOM   1779  CE  LYS D  19    -192.864-167.375 218.293  1.00  0.00           C  
ATOM   1780  NZ  LYS D  19    -193.358-167.248 219.674  1.00  0.00           N  
ATOM   1781  N   VAL D  20    -190.791-169.019 213.463  1.00  0.00           N  
ATOM   1782  CA  VAL D  20    -190.893-168.069 212.357  1.00  0.00           C  
ATOM   1783  C   VAL D  20    -192.146-167.203 212.605  1.00  0.00           C  
ATOM   1784  O   VAL D  20    -193.173-167.729 213.038  1.00  0.00           O  
ATOM   1785  CB  VAL D  20    -191.031-168.788 210.980  1.00  0.00           C  
ATOM   1786  CG1 VAL D  20    -191.015-167.811 209.786  1.00  0.00           C  
ATOM   1787  CG2 VAL D  20    -189.940-169.856 210.765  1.00  0.00           C  
ATOM   1788  N   SER D  21    -192.025-165.890 212.355  1.00  0.00           N  
ATOM   1789  CA  SER D  21    -193.029-164.882 212.704  1.00  0.00           C  
ATOM   1790  C   SER D  21    -193.409-164.064 211.461  1.00  0.00           C  
ATOM   1791  O   SER D  21    -192.646-163.186 211.060  1.00  0.00           O  
ATOM   1792  CB  SER D  21    -192.444-163.974 213.807  1.00  0.00           C  
ATOM   1793  OG  SER D  21    -192.303-164.689 215.017  1.00  0.00           O  
ATOM   1794  N   CYS D  22    -194.590-164.363 210.894  1.00  0.00           N  
ATOM   1795  CA  CYS D  22    -195.228-163.635 209.790  1.00  0.00           C  
ATOM   1796  C   CYS D  22    -195.857-162.318 210.284  1.00  0.00           C  
ATOM   1797  O   CYS D  22    -196.286-162.239 211.435  1.00  0.00           O  
ATOM   1798  CB  CYS D  22    -196.282-164.559 209.146  1.00  0.00           C  
ATOM   1799  SG  CYS D  22    -197.170-163.931 207.686  1.00  0.00           S  
ATOM   1800  N   LYS D  23    -195.921-161.316 209.395  1.00  0.00           N  
ATOM   1801  CA  LYS D  23    -196.499-160.008 209.677  1.00  0.00           C  
ATOM   1802  C   LYS D  23    -197.335-159.516 208.490  1.00  0.00           C  
ATOM   1803  O   LYS D  23    -196.863-159.556 207.355  1.00  0.00           O  
ATOM   1804  CB  LYS D  23    -195.377-159.015 210.058  1.00  0.00           C  
ATOM   1805  CG  LYS D  23    -195.906-157.611 210.404  1.00  0.00           C  
ATOM   1806  CD  LYS D  23    -194.924-156.754 211.215  1.00  0.00           C  
ATOM   1807  CE  LYS D  23    -195.478-155.355 211.535  1.00  0.00           C  
ATOM   1808  NZ  LYS D  23    -196.717-155.417 212.333  1.00  0.00           N  
ATOM   1809  N   ALA D  24    -198.536-159.005 208.808  1.00  0.00           N  
ATOM   1810  CA  ALA D  24    -199.384-158.241 207.898  1.00  0.00           C  
ATOM   1811  C   ALA D  24    -198.993-156.760 207.931  1.00  0.00           C  
ATOM   1812  O   ALA D  24    -198.682-156.231 209.002  1.00  0.00           O  
ATOM   1813  CB  ALA D  24    -200.845-158.392 208.340  1.00  0.00           C  
ATOM   1814  N   SER D  25    -199.049-156.116 206.757  1.00  0.00           N  
ATOM   1815  CA  SER D  25    -198.713-154.710 206.572  1.00  0.00           C  
ATOM   1816  C   SER D  25    -199.610-154.117 205.476  1.00  0.00           C  
ATOM   1817  O   SER D  25    -199.753-154.725 204.416  1.00  0.00           O  
ATOM   1818  CB  SER D  25    -197.207-154.594 206.244  1.00  0.00           C  
ATOM   1819  OG  SER D  25    -196.810-153.254 206.033  1.00  0.00           O  
ATOM   1820  N   GLY D  26    -200.170-152.928 205.751  1.00  0.00           N  
ATOM   1821  CA  GLY D  26    -200.975-152.160 204.800  1.00  0.00           C  
ATOM   1822  C   GLY D  26    -202.446-152.606 204.726  1.00  0.00           C  
ATOM   1823  O   GLY D  26    -203.185-152.061 203.906  1.00  0.00           O  
ATOM   1824  N   TYR D  27    -202.878-153.571 205.555  1.00  0.00           N  
ATOM   1825  CA  TYR D  27    -204.249-154.083 205.594  1.00  0.00           C  
ATOM   1826  C   TYR D  27    -204.599-154.565 207.011  1.00  0.00           C  
ATOM   1827  O   TYR D  27    -203.704-154.852 207.809  1.00  0.00           O  
ATOM   1828  CB  TYR D  27    -204.428-155.192 204.527  1.00  0.00           C  
ATOM   1829  CG  TYR D  27    -203.779-156.534 204.836  1.00  0.00           C  
ATOM   1830  CD1 TYR D  27    -204.519-157.555 205.469  1.00  0.00           C  
ATOM   1831  CD2 TYR D  27    -202.432-156.759 204.501  1.00  0.00           C  
ATOM   1832  CE1 TYR D  27    -203.914-158.791 205.768  1.00  0.00           C  
ATOM   1833  CE2 TYR D  27    -201.827-157.995 204.793  1.00  0.00           C  
ATOM   1834  CZ  TYR D  27    -202.569-159.016 205.420  1.00  0.00           C  
ATOM   1835  OH  TYR D  27    -201.983-160.214 205.700  1.00  0.00           O  
ATOM   1836  N   THR D  28    -205.912-154.665 207.273  1.00  0.00           N  
ATOM   1837  CA  THR D  28    -206.490-155.149 208.529  1.00  0.00           C  
ATOM   1838  C   THR D  28    -206.248-156.660 208.713  1.00  0.00           C  
ATOM   1839  O   THR D  28    -206.809-157.465 207.968  1.00  0.00           O  
ATOM   1840  CB  THR D  28    -208.021-154.887 208.563  1.00  0.00           C  
ATOM   1841  OG1 THR D  28    -208.249-153.494 208.459  1.00  0.00           O  
ATOM   1842  CG2 THR D  28    -208.757-155.392 209.819  1.00  0.00           C  
ATOM   1843  N   PHE D  29    -205.419-157.007 209.713  1.00  0.00           N  
ATOM   1844  CA  PHE D  29    -205.064-158.379 210.087  1.00  0.00           C  
ATOM   1845  C   PHE D  29    -206.271-159.244 210.501  1.00  0.00           C  
ATOM   1846  O   PHE D  29    -206.329-160.412 210.126  1.00  0.00           O  
ATOM   1847  CB  PHE D  29    -203.977-158.322 211.183  1.00  0.00           C  
ATOM   1848  CG  PHE D  29    -203.500-159.649 211.748  1.00  0.00           C  
ATOM   1849  CD1 PHE D  29    -202.440-160.340 211.131  1.00  0.00           C  
ATOM   1850  CE1 PHE D  29    -202.047-161.580 211.604  1.00  0.00           C  
ATOM   1851  CZ  PHE D  29    -202.727-162.172 212.658  1.00  0.00           C  
ATOM   1852  CD2 PHE D  29    -204.199-160.275 212.802  1.00  0.00           C  
ATOM   1853  CE2 PHE D  29    -203.801-161.525 213.254  1.00  0.00           C  
ATOM   1854  N   THR D  30    -207.205-158.632 211.252  1.00  0.00           N  
ATOM   1855  CA  THR D  30    -208.428-159.237 211.790  1.00  0.00           C  
ATOM   1856  C   THR D  30    -209.399-159.791 210.723  1.00  0.00           C  
ATOM   1857  O   THR D  30    -210.152-160.720 211.013  1.00  0.00           O  
ATOM   1858  CB  THR D  30    -209.210-158.204 212.651  1.00  0.00           C  
ATOM   1859  OG1 THR D  30    -208.329-157.586 213.570  1.00  0.00           O  
ATOM   1860  CG2 THR D  30    -210.394-158.768 213.457  1.00  0.00           C  
ATOM   1861  N   ASP D  31    -209.349-159.214 209.510  1.00  0.00           N  
ATOM   1862  CA  ASP D  31    -210.224-159.517 208.379  1.00  0.00           C  
ATOM   1863  C   ASP D  31    -209.878-160.856 207.681  1.00  0.00           C  
ATOM   1864  O   ASP D  31    -210.754-161.418 207.025  1.00  0.00           O  
ATOM   1865  CB  ASP D  31    -210.184-158.326 207.385  1.00  0.00           C  
ATOM   1866  CG  ASP D  31    -211.276-158.301 206.311  1.00  0.00           C  
ATOM   1867  OD1 ASP D  31    -211.011-157.674 205.262  1.00  0.00           O  
ATOM   1868  OD2 ASP D  31    -212.386-158.812 206.583  1.00  0.00           O  
ATOM   1869  N   TYR D  32    -208.628-161.341 207.815  1.00  0.00           N  
ATOM   1870  CA  TYR D  32    -208.108-162.477 207.044  1.00  0.00           C  
ATOM   1871  C   TYR D  32    -207.485-163.551 207.939  1.00  0.00           C  
ATOM   1872  O   TYR D  32    -206.762-163.226 208.881  1.00  0.00           O  
ATOM   1873  CB  TYR D  32    -207.059-161.969 206.043  1.00  0.00           C  
ATOM   1874  CG  TYR D  32    -207.609-161.020 204.997  1.00  0.00           C  
ATOM   1875  CD1 TYR D  32    -207.434-159.629 205.135  1.00  0.00           C  
ATOM   1876  CE1 TYR D  32    -207.957-158.750 204.169  1.00  0.00           C  
ATOM   1877  CZ  TYR D  32    -208.661-159.261 203.063  1.00  0.00           C  
ATOM   1878  OH  TYR D  32    -209.164-158.409 202.124  1.00  0.00           O  
ATOM   1879  CD2 TYR D  32    -208.318-161.528 203.892  1.00  0.00           C  
ATOM   1880  CE2 TYR D  32    -208.847-160.652 202.930  1.00  0.00           C  
ATOM   1881  N   TYR D  33    -207.732-164.820 207.574  1.00  0.00           N  
ATOM   1882  CA  TYR D  33    -207.172-166.001 208.231  1.00  0.00           C  
ATOM   1883  C   TYR D  33    -205.805-166.317 207.607  1.00  0.00           C  
ATOM   1884  O   TYR D  33    -205.730-166.562 206.400  1.00  0.00           O  
ATOM   1885  CB  TYR D  33    -208.148-167.196 208.114  1.00  0.00           C  
ATOM   1886  CG  TYR D  33    -209.616-166.953 208.449  1.00  0.00           C  
ATOM   1887  CD1 TYR D  33    -210.597-167.766 207.841  1.00  0.00           C  
ATOM   1888  CE1 TYR D  33    -211.964-167.553 208.106  1.00  0.00           C  
ATOM   1889  CZ  TYR D  33    -212.361-166.525 208.984  1.00  0.00           C  
ATOM   1890  OH  TYR D  33    -213.686-166.318 209.234  1.00  0.00           O  
ATOM   1891  CD2 TYR D  33    -210.023-165.936 209.341  1.00  0.00           C  
ATOM   1892  CE2 TYR D  33    -211.388-165.715 209.600  1.00  0.00           C  
ATOM   1893  N   MET D  34    -204.753-166.265 208.436  1.00  0.00           N  
ATOM   1894  CA  MET D  34    -203.357-166.333 208.007  1.00  0.00           C  
ATOM   1895  C   MET D  34    -202.873-167.785 207.921  1.00  0.00           C  
ATOM   1896  O   MET D  34    -202.875-168.487 208.935  1.00  0.00           O  
ATOM   1897  CB  MET D  34    -202.492-165.519 208.988  1.00  0.00           C  
ATOM   1898  CG  MET D  34    -202.876-164.033 209.077  1.00  0.00           C  
ATOM   1899  SD  MET D  34    -202.622-163.044 207.575  1.00  0.00           S  
ATOM   1900  CE  MET D  34    -200.812-162.920 207.587  1.00  0.00           C  
ATOM   1901  N   HIS D  35    -202.456-168.194 206.711  1.00  0.00           N  
ATOM   1902  CA  HIS D  35    -201.858-169.501 206.437  1.00  0.00           C  
ATOM   1903  C   HIS D  35    -200.414-169.585 206.952  1.00  0.00           C  
ATOM   1904  O   HIS D  35    -199.722-168.569 207.044  1.00  0.00           O  
ATOM   1905  CB  HIS D  35    -201.797-169.763 204.917  1.00  0.00           C  
ATOM   1906  CG  HIS D  35    -203.087-169.839 204.144  1.00  0.00           C  
ATOM   1907  ND1 HIS D  35    -203.853-168.729 203.830  1.00  0.00           N  
ATOM   1908  CD2 HIS D  35    -203.704-170.901 203.518  1.00  0.00           C  
ATOM   1909  CE1 HIS D  35    -204.848-169.148 203.045  1.00  0.00           C  
ATOM   1910  NE2 HIS D  35    -204.831-170.456 202.824  1.00  0.00           N  
ATOM   1911  N   TRP D  36    -199.975-170.830 207.150  1.00  0.00           N  
ATOM   1912  CA  TRP D  36    -198.579-171.226 207.233  1.00  0.00           C  
ATOM   1913  C   TRP D  36    -198.337-172.348 206.220  1.00  0.00           C  
ATOM   1914  O   TRP D  36    -199.150-173.268 206.106  1.00  0.00           O  
ATOM   1915  CB  TRP D  36    -198.235-171.646 208.666  1.00  0.00           C  
ATOM   1916  CG  TRP D  36    -197.986-170.491 209.580  1.00  0.00           C  
ATOM   1917  CD1 TRP D  36    -198.873-169.919 210.427  1.00  0.00           C  
ATOM   1918  NE1 TRP D  36    -198.285-168.829 211.036  1.00  0.00           N  
ATOM   1919  CE2 TRP D  36    -196.997-168.625 210.583  1.00  0.00           C  
ATOM   1920  CD2 TRP D  36    -196.779-169.679 209.649  1.00  0.00           C  
ATOM   1921  CE3 TRP D  36    -195.522-169.728 209.005  1.00  0.00           C  
ATOM   1922  CZ3 TRP D  36    -194.530-168.763 209.268  1.00  0.00           C  
ATOM   1923  CZ2 TRP D  36    -196.008-167.669 210.867  1.00  0.00           C  
ATOM   1924  CH2 TRP D  36    -194.774-167.736 210.197  1.00  0.00           C  
ATOM   1925  N   VAL D  37    -197.231-172.209 205.481  1.00  0.00           N  
ATOM   1926  CA  VAL D  37    -196.850-173.058 204.354  1.00  0.00           C  
ATOM   1927  C   VAL D  37    -195.308-173.201 204.372  1.00  0.00           C  
ATOM   1928  O   VAL D  37    -194.624-172.380 204.984  1.00  0.00           O  
ATOM   1929  CB  VAL D  37    -197.293-172.420 202.993  1.00  0.00           C  
ATOM   1930  CG1 VAL D  37    -197.194-173.402 201.811  1.00  0.00           C  
ATOM   1931  CG2 VAL D  37    -198.725-171.844 203.012  1.00  0.00           C  
ATOM   1932  N   ARG D  38    -194.772-174.230 203.704  1.00  0.00           N  
ATOM   1933  CA  ARG D  38    -193.341-174.384 203.439  1.00  0.00           C  
ATOM   1934  C   ARG D  38    -193.109-174.859 202.002  1.00  0.00           C  
ATOM   1935  O   ARG D  38    -194.031-175.363 201.364  1.00  0.00           O  
ATOM   1936  CB  ARG D  38    -192.698-175.331 204.472  1.00  0.00           C  
ATOM   1937  CG  ARG D  38    -193.194-176.791 204.444  1.00  0.00           C  
ATOM   1938  CD  ARG D  38    -192.396-177.679 205.408  1.00  0.00           C  
ATOM   1939  NE  ARG D  38    -193.076-178.955 205.663  1.00  0.00           N  
ATOM   1940  CZ  ARG D  38    -193.005-179.660 206.804  1.00  0.00           C  
ATOM   1941  NH1 ARG D  38    -192.311-179.211 207.857  1.00  0.00           N  
ATOM   1942  NH2 ARG D  38    -193.643-180.833 206.876  1.00  0.00           N  
ATOM   1943  N   GLN D  39    -191.861-174.699 201.539  1.00  0.00           N  
ATOM   1944  CA  GLN D  39    -191.431-175.043 200.191  1.00  0.00           C  
ATOM   1945  C   GLN D  39    -190.156-175.888 200.266  1.00  0.00           C  
ATOM   1946  O   GLN D  39    -189.185-175.482 200.906  1.00  0.00           O  
ATOM   1947  CB  GLN D  39    -191.180-173.738 199.420  1.00  0.00           C  
ATOM   1948  CG  GLN D  39    -191.111-173.918 197.894  1.00  0.00           C  
ATOM   1949  CD  GLN D  39    -191.075-172.560 197.205  1.00  0.00           C  
ATOM   1950  OE1 GLN D  39    -190.004-172.012 196.955  1.00  0.00           O  
ATOM   1951  NE2 GLN D  39    -192.249-171.998 196.918  1.00  0.00           N  
ATOM   1952  N   ALA D  40    -190.177-177.023 199.555  1.00  0.00           N  
ATOM   1953  CA  ALA D  40    -189.028-177.896 199.324  1.00  0.00           C  
ATOM   1954  C   ALA D  40    -187.978-177.226 198.408  1.00  0.00           C  
ATOM   1955  O   ALA D  40    -188.352-176.370 197.603  1.00  0.00           O  
ATOM   1956  CB  ALA D  40    -189.555-179.186 198.672  1.00  0.00           C  
ATOM   1957  N   PRO D  41    -186.695-177.651 198.495  1.00  0.00           N  
ATOM   1958  CA  PRO D  41    -185.647-177.189 197.558  1.00  0.00           C  
ATOM   1959  C   PRO D  41    -185.863-177.611 196.086  1.00  0.00           C  
ATOM   1960  O   PRO D  41    -185.345-176.935 195.197  1.00  0.00           O  
ATOM   1961  CD  PRO D  41    -186.154-178.607 199.464  1.00  0.00           C  
ATOM   1962  CB  PRO D  41    -184.350-177.762 198.151  1.00  0.00           C  
ATOM   1963  CG  PRO D  41    -184.791-179.005 198.908  1.00  0.00           C  
ATOM   1964  N   GLY D  42    -186.669-178.665 195.860  1.00  0.00           N  
ATOM   1965  CA  GLY D  42    -187.139-179.105 194.544  1.00  0.00           C  
ATOM   1966  C   GLY D  42    -188.311-178.256 194.010  1.00  0.00           C  
ATOM   1967  O   GLY D  42    -188.823-178.563 192.936  1.00  0.00           O  
ATOM   1968  N   GLN D  43    -188.720-177.200 194.741  1.00  0.00           N  
ATOM   1969  CA  GLN D  43    -189.726-176.194 194.389  1.00  0.00           C  
ATOM   1970  C   GLN D  43    -191.157-176.763 194.348  1.00  0.00           C  
ATOM   1971  O   GLN D  43    -191.867-176.560 193.362  1.00  0.00           O  
ATOM   1972  CB  GLN D  43    -189.324-175.423 193.099  1.00  0.00           C  
ATOM   1973  CG  GLN D  43    -187.939-174.744 193.144  1.00  0.00           C  
ATOM   1974  CD  GLN D  43    -187.803-173.726 194.277  1.00  0.00           C  
ATOM   1975  OE1 GLN D  43    -188.535-172.740 194.317  1.00  0.00           O  
ATOM   1976  NE2 GLN D  43    -186.864-173.957 195.196  1.00  0.00           N  
ATOM   1977  N   GLY D  44    -191.554-177.436 195.441  1.00  0.00           N  
ATOM   1978  CA  GLY D  44    -192.912-177.934 195.661  1.00  0.00           C  
ATOM   1979  C   GLY D  44    -193.396-177.400 197.010  1.00  0.00           C  
ATOM   1980  O   GLY D  44    -192.665-177.478 197.998  1.00  0.00           O  
ATOM   1981  N   LEU D  45    -194.640-176.891 197.050  1.00  0.00           N  
ATOM   1982  CA  LEU D  45    -195.282-176.362 198.257  1.00  0.00           C  
ATOM   1983  C   LEU D  45    -195.978-177.469 199.071  1.00  0.00           C  
ATOM   1984  O   LEU D  45    -196.403-178.479 198.508  1.00  0.00           O  
ATOM   1985  CB  LEU D  45    -196.301-175.269 197.849  1.00  0.00           C  
ATOM   1986  CG  LEU D  45    -195.684-173.896 197.512  1.00  0.00           C  
ATOM   1987  CD1 LEU D  45    -196.750-172.937 196.959  1.00  0.00           C  
ATOM   1988  CD2 LEU D  45    -194.961-173.262 198.711  1.00  0.00           C  
ATOM   1989  N   GLU D  46    -196.117-177.216 200.382  1.00  0.00           N  
ATOM   1990  CA  GLU D  46    -196.807-178.066 201.353  1.00  0.00           C  
ATOM   1991  C   GLU D  46    -197.328-177.197 202.509  1.00  0.00           C  
ATOM   1992  O   GLU D  46    -196.568-176.395 203.048  1.00  0.00           O  
ATOM   1993  CB  GLU D  46    -195.864-179.199 201.827  1.00  0.00           C  
ATOM   1994  CG  GLU D  46    -196.440-180.087 202.950  1.00  0.00           C  
ATOM   1995  CD  GLU D  46    -195.508-181.244 203.310  1.00  0.00           C  
ATOM   1996  OE1 GLU D  46    -194.632-181.035 204.177  1.00  0.00           O  
ATOM   1997  OE2 GLU D  46    -195.702-182.337 202.735  1.00  0.00           O  
ATOM   1998  N   TRP D  47    -198.604-177.388 202.882  1.00  0.00           N  
ATOM   1999  CA  TRP D  47    -199.280-176.671 203.971  1.00  0.00           C  
ATOM   2000  C   TRP D  47    -198.811-177.158 205.357  1.00  0.00           C  
ATOM   2001  O   TRP D  47    -198.309-178.275 205.482  1.00  0.00           O  
ATOM   2002  CB  TRP D  47    -200.798-176.862 203.791  1.00  0.00           C  
ATOM   2003  CG  TRP D  47    -201.728-176.041 204.639  1.00  0.00           C  
ATOM   2004  CD1 TRP D  47    -201.904-174.700 204.561  1.00  0.00           C  
ATOM   2005  NE1 TRP D  47    -202.920-174.315 205.410  1.00  0.00           N  
ATOM   2006  CE2 TRP D  47    -203.438-175.387 206.106  1.00  0.00           C  
ATOM   2007  CD2 TRP D  47    -202.655-176.497 205.670  1.00  0.00           C  
ATOM   2008  CE3 TRP D  47    -202.935-177.747 206.263  1.00  0.00           C  
ATOM   2009  CZ3 TRP D  47    -203.950-177.889 207.226  1.00  0.00           C  
ATOM   2010  CZ2 TRP D  47    -204.477-175.524 207.043  1.00  0.00           C  
ATOM   2011  CH2 TRP D  47    -204.731-176.785 207.609  1.00  0.00           C  
ATOM   2012  N   MET D  48    -198.991-176.298 206.368  1.00  0.00           N  
ATOM   2013  CA  MET D  48    -198.581-176.528 207.757  1.00  0.00           C  
ATOM   2014  C   MET D  48    -199.785-176.447 208.707  1.00  0.00           C  
ATOM   2015  O   MET D  48    -199.844-177.195 209.682  1.00  0.00           O  
ATOM   2016  CB  MET D  48    -197.549-175.451 208.161  1.00  0.00           C  
ATOM   2017  CG  MET D  48    -196.333-175.327 207.234  1.00  0.00           C  
ATOM   2018  SD  MET D  48    -195.113-176.639 207.435  1.00  0.00           S  
ATOM   2019  CE  MET D  48    -193.811-175.664 208.219  1.00  0.00           C  
ATOM   2020  N   GLY D  49    -200.696-175.506 208.421  1.00  0.00           N  
ATOM   2021  CA  GLY D  49    -201.788-175.127 209.303  1.00  0.00           C  
ATOM   2022  C   GLY D  49    -202.224-173.701 208.949  1.00  0.00           C  
ATOM   2023  O   GLY D  49    -201.627-173.038 208.099  1.00  0.00           O  
ATOM   2024  N   ARG D  50    -203.297-173.238 209.603  1.00  0.00           N  
ATOM   2025  CA  ARG D  50    -203.902-171.924 209.392  1.00  0.00           C  
ATOM   2026  C   ARG D  50    -204.693-171.545 210.647  1.00  0.00           C  
ATOM   2027  O   ARG D  50    -205.428-172.385 211.169  1.00  0.00           O  
ATOM   2028  CB  ARG D  50    -204.773-171.954 208.114  1.00  0.00           C  
ATOM   2029  CG  ARG D  50    -205.456-170.630 207.737  1.00  0.00           C  
ATOM   2030  CD  ARG D  50    -206.145-170.730 206.373  1.00  0.00           C  
ATOM   2031  NE  ARG D  50    -206.575-169.422 205.871  1.00  0.00           N  
ATOM   2032  CZ  ARG D  50    -207.398-169.224 204.827  1.00  0.00           C  
ATOM   2033  NH1 ARG D  50    -207.703-167.975 204.460  1.00  0.00           N  
ATOM   2034  NH2 ARG D  50    -207.912-170.258 204.147  1.00  0.00           N  
ATOM   2035  N   VAL D  51    -204.524-170.296 211.105  1.00  0.00           N  
ATOM   2036  CA  VAL D  51    -205.115-169.805 212.349  1.00  0.00           C  
ATOM   2037  C   VAL D  51    -205.872-168.488 212.101  1.00  0.00           C  
ATOM   2038  O   VAL D  51    -205.383-167.601 211.400  1.00  0.00           O  
ATOM   2039  CB  VAL D  51    -204.033-169.603 213.450  1.00  0.00           C  
ATOM   2040  CG1 VAL D  51    -204.543-168.967 214.760  1.00  0.00           C  
ATOM   2041  CG2 VAL D  51    -203.337-170.933 213.787  1.00  0.00           C  
ATOM   2042  N   ASN D  52    -207.061-168.413 212.717  1.00  0.00           N  
ATOM   2043  CA  ASN D  52    -207.966-167.263 212.750  1.00  0.00           C  
ATOM   2044  C   ASN D  52    -207.395-166.194 213.709  1.00  0.00           C  
ATOM   2045  O   ASN D  52    -206.927-166.583 214.779  1.00  0.00           O  
ATOM   2046  CB  ASN D  52    -209.326-167.770 213.284  1.00  0.00           C  
ATOM   2047  CG  ASN D  52    -210.062-168.700 212.315  1.00  0.00           C  
ATOM   2048  OD1 ASN D  52    -210.848-168.245 211.491  1.00  0.00           O  
ATOM   2049  ND2 ASN D  52    -209.828-170.011 212.419  1.00  0.00           N  
ATOM   2050  N   PRO D  53    -207.448-164.887 213.354  1.00  0.00           N  
ATOM   2051  CA  PRO D  53    -206.972-163.764 214.201  1.00  0.00           C  
ATOM   2052  C   PRO D  53    -207.428-163.695 215.674  1.00  0.00           C  
ATOM   2053  O   PRO D  53    -206.736-163.060 216.469  1.00  0.00           O  
ATOM   2054  CB  PRO D  53    -207.413-162.513 213.435  1.00  0.00           C  
ATOM   2055  CG  PRO D  53    -207.398-162.951 211.988  1.00  0.00           C  
ATOM   2056  CD  PRO D  53    -207.898-164.384 212.057  1.00  0.00           C  
ATOM   2057  N   ASN D  54    -208.536-164.375 216.019  1.00  0.00           N  
ATOM   2058  CA  ASN D  54    -209.019-164.578 217.393  1.00  0.00           C  
ATOM   2059  C   ASN D  54    -208.117-165.482 218.267  1.00  0.00           C  
ATOM   2060  O   ASN D  54    -208.319-165.510 219.481  1.00  0.00           O  
ATOM   2061  CB  ASN D  54    -210.488-165.079 217.359  1.00  0.00           C  
ATOM   2062  CG  ASN D  54    -210.740-166.371 216.562  1.00  0.00           C  
ATOM   2063  OD1 ASN D  54    -210.051-167.374 216.737  1.00  0.00           O  
ATOM   2064  ND2 ASN D  54    -211.753-166.361 215.693  1.00  0.00           N  
ATOM   2065  N   ARG D  55    -207.167-166.204 217.642  1.00  0.00           N  
ATOM   2066  CA  ARG D  55    -206.171-167.124 218.206  1.00  0.00           C  
ATOM   2067  C   ARG D  55    -206.729-168.508 218.596  1.00  0.00           C  
ATOM   2068  O   ARG D  55    -205.976-169.480 218.551  1.00  0.00           O  
ATOM   2069  CB  ARG D  55    -205.366-166.440 219.341  1.00  0.00           C  
ATOM   2070  CG  ARG D  55    -204.130-167.214 219.838  1.00  0.00           C  
ATOM   2071  CD  ARG D  55    -203.407-166.519 221.003  1.00  0.00           C  
ATOM   2072  NE  ARG D  55    -204.180-166.583 222.253  1.00  0.00           N  
ATOM   2073  CZ  ARG D  55    -204.238-167.637 223.085  1.00  0.00           C  
ATOM   2074  NH1 ARG D  55    -205.008-167.566 224.178  1.00  0.00           N  
ATOM   2075  NH2 ARG D  55    -203.543-168.757 222.842  1.00  0.00           N  
ATOM   2076  N   ARG D  56    -208.019-168.583 218.966  1.00  0.00           N  
ATOM   2077  CA  ARG D  56    -208.671-169.796 219.462  1.00  0.00           C  
ATOM   2078  C   ARG D  56    -209.007-170.815 218.359  1.00  0.00           C  
ATOM   2079  O   ARG D  56    -208.959-172.013 218.631  1.00  0.00           O  
ATOM   2080  CB  ARG D  56    -209.937-169.430 220.271  1.00  0.00           C  
ATOM   2081  CG  ARG D  56    -209.745-168.369 221.373  1.00  0.00           C  
ATOM   2082  CD  ARG D  56    -208.580-168.664 222.335  1.00  0.00           C  
ATOM   2083  NE  ARG D  56    -208.601-167.789 223.518  1.00  0.00           N  
ATOM   2084  CZ  ARG D  56    -208.338-166.470 223.560  1.00  0.00           C  
ATOM   2085  NH1 ARG D  56    -208.430-165.826 224.730  1.00  0.00           N  
ATOM   2086  NH2 ARG D  56    -207.982-165.781 222.468  1.00  0.00           N  
ATOM   2087  N   GLY D  57    -209.327-170.333 217.146  1.00  0.00           N  
ATOM   2088  CA  GLY D  57    -209.631-171.180 215.997  1.00  0.00           C  
ATOM   2089  C   GLY D  57    -208.319-171.507 215.284  1.00  0.00           C  
ATOM   2090  O   GLY D  57    -207.731-170.625 214.659  1.00  0.00           O  
ATOM   2091  N   THR D  58    -207.892-172.778 215.357  1.00  0.00           N  
ATOM   2092  CA  THR D  58    -206.668-173.295 214.742  1.00  0.00           C  
ATOM   2093  C   THR D  58    -206.980-174.582 213.954  1.00  0.00           C  
ATOM   2094  O   THR D  58    -207.881-175.333 214.330  1.00  0.00           O  
ATOM   2095  CB  THR D  58    -205.581-173.618 215.813  1.00  0.00           C  
ATOM   2096  OG1 THR D  58    -205.877-174.761 216.598  1.00  0.00           O  
ATOM   2097  CG2 THR D  58    -205.260-172.450 216.760  1.00  0.00           C  
ATOM   2098  N   THR D  59    -206.211-174.809 212.879  1.00  0.00           N  
ATOM   2099  CA  THR D  59    -206.293-175.985 212.011  1.00  0.00           C  
ATOM   2100  C   THR D  59    -204.865-176.416 211.627  1.00  0.00           C  
ATOM   2101  O   THR D  59    -204.000-175.555 211.460  1.00  0.00           O  
ATOM   2102  CB  THR D  59    -207.107-175.693 210.715  1.00  0.00           C  
ATOM   2103  OG1 THR D  59    -206.448-174.804 209.833  1.00  0.00           O  
ATOM   2104  CG2 THR D  59    -208.526-175.162 210.976  1.00  0.00           C  
ATOM   2105  N   TYR D  60    -204.648-177.738 211.519  1.00  0.00           N  
ATOM   2106  CA  TYR D  60    -203.349-178.367 211.248  1.00  0.00           C  
ATOM   2107  C   TYR D  60    -203.543-179.612 210.365  1.00  0.00           C  
ATOM   2108  O   TYR D  60    -204.628-180.197 210.370  1.00  0.00           O  
ATOM   2109  CB  TYR D  60    -202.670-178.786 212.578  1.00  0.00           C  
ATOM   2110  CG  TYR D  60    -202.525-177.700 213.632  1.00  0.00           C  
ATOM   2111  CD1 TYR D  60    -201.735-176.562 213.374  1.00  0.00           C  
ATOM   2112  CE1 TYR D  60    -201.622-175.547 214.344  1.00  0.00           C  
ATOM   2113  CZ  TYR D  60    -202.282-175.667 215.580  1.00  0.00           C  
ATOM   2114  OH  TYR D  60    -202.158-174.680 216.515  1.00  0.00           O  
ATOM   2115  CD2 TYR D  60    -203.190-177.818 214.872  1.00  0.00           C  
ATOM   2116  CE2 TYR D  60    -203.068-176.807 215.844  1.00  0.00           C  
ATOM   2117  N   ASN D  61    -202.470-180.021 209.667  1.00  0.00           N  
ATOM   2118  CA  ASN D  61    -202.371-181.318 208.985  1.00  0.00           C  
ATOM   2119  C   ASN D  61    -201.464-182.269 209.781  1.00  0.00           C  
ATOM   2120  O   ASN D  61    -200.569-181.816 210.493  1.00  0.00           O  
ATOM   2121  CB  ASN D  61    -201.910-181.162 207.513  1.00  0.00           C  
ATOM   2122  CG  ASN D  61    -200.538-180.518 207.251  1.00  0.00           C  
ATOM   2123  OD1 ASN D  61    -199.888-179.979 208.142  1.00  0.00           O  
ATOM   2124  ND2 ASN D  61    -200.101-180.563 205.991  1.00  0.00           N  
ATOM   2125  N   GLN D  62    -201.711-183.579 209.619  1.00  0.00           N  
ATOM   2126  CA  GLN D  62    -201.022-184.654 210.339  1.00  0.00           C  
ATOM   2127  C   GLN D  62    -199.540-184.854 209.961  1.00  0.00           C  
ATOM   2128  O   GLN D  62    -198.806-185.463 210.740  1.00  0.00           O  
ATOM   2129  CB  GLN D  62    -201.838-185.961 210.220  1.00  0.00           C  
ATOM   2130  CG  GLN D  62    -203.256-185.895 210.834  1.00  0.00           C  
ATOM   2131  CD  GLN D  62    -203.272-185.467 212.306  1.00  0.00           C  
ATOM   2132  OE1 GLN D  62    -202.560-186.036 213.129  1.00  0.00           O  
ATOM   2133  NE2 GLN D  62    -204.087-184.466 212.645  1.00  0.00           N  
ATOM   2134  N   LYS D  63    -199.117-184.297 208.812  1.00  0.00           N  
ATOM   2135  CA  LYS D  63    -197.722-184.212 208.373  1.00  0.00           C  
ATOM   2136  C   LYS D  63    -196.866-183.284 209.266  1.00  0.00           C  
ATOM   2137  O   LYS D  63    -195.666-183.529 209.408  1.00  0.00           O  
ATOM   2138  CB  LYS D  63    -197.722-183.776 206.888  1.00  0.00           C  
ATOM   2139  CG  LYS D  63    -196.350-183.567 206.215  1.00  0.00           C  
ATOM   2140  CD  LYS D  63    -195.445-184.811 206.213  1.00  0.00           C  
ATOM   2141  CE  LYS D  63    -194.111-184.596 205.482  1.00  0.00           C  
ATOM   2142  NZ  LYS D  63    -194.281-184.468 204.024  1.00  0.00           N  
ATOM   2143  N   PHE D  64    -197.498-182.257 209.860  1.00  0.00           N  
ATOM   2144  CA  PHE D  64    -196.844-181.256 210.703  1.00  0.00           C  
ATOM   2145  C   PHE D  64    -197.253-181.374 212.188  1.00  0.00           C  
ATOM   2146  O   PHE D  64    -196.626-180.726 213.027  1.00  0.00           O  
ATOM   2147  CB  PHE D  64    -197.155-179.863 210.110  1.00  0.00           C  
ATOM   2148  CG  PHE D  64    -196.203-178.762 210.542  1.00  0.00           C  
ATOM   2149  CD1 PHE D  64    -194.822-178.891 210.284  1.00  0.00           C  
ATOM   2150  CD2 PHE D  64    -196.678-177.594 211.172  1.00  0.00           C  
ATOM   2151  CE1 PHE D  64    -193.947-177.892 210.675  1.00  0.00           C  
ATOM   2152  CE2 PHE D  64    -195.784-176.600 211.545  1.00  0.00           C  
ATOM   2153  CZ  PHE D  64    -194.425-176.753 211.306  1.00  0.00           C  
ATOM   2154  N   GLU D  65    -198.259-182.213 212.496  1.00  0.00           N  
ATOM   2155  CA  GLU D  65    -198.784-182.442 213.844  1.00  0.00           C  
ATOM   2156  C   GLU D  65    -197.810-183.233 214.741  1.00  0.00           C  
ATOM   2157  O   GLU D  65    -196.933-183.941 214.240  1.00  0.00           O  
ATOM   2158  CB  GLU D  65    -200.168-183.129 213.722  1.00  0.00           C  
ATOM   2159  CG  GLU D  65    -201.011-183.240 215.009  1.00  0.00           C  
ATOM   2160  CD  GLU D  65    -201.290-181.879 215.647  1.00  0.00           C  
ATOM   2161  OE1 GLU D  65    -202.210-181.194 215.151  1.00  0.00           O  
ATOM   2162  OE2 GLU D  65    -200.554-181.541 216.599  1.00  0.00           O  
ATOM   2163  N   GLY D  66    -197.988-183.077 216.064  1.00  0.00           N  
ATOM   2164  CA  GLY D  66    -197.141-183.670 217.100  1.00  0.00           C  
ATOM   2165  C   GLY D  66    -195.882-182.825 217.368  1.00  0.00           C  
ATOM   2166  O   GLY D  66    -195.030-183.245 218.148  1.00  0.00           O  
ATOM   2167  N   ARG D  67    -195.763-181.657 216.713  1.00  0.00           N  
ATOM   2168  CA  ARG D  67    -194.645-180.720 216.811  1.00  0.00           C  
ATOM   2169  C   ARG D  67    -195.153-179.268 216.821  1.00  0.00           C  
ATOM   2170  O   ARG D  67    -194.551-178.426 217.487  1.00  0.00           O  
ATOM   2171  CB  ARG D  67    -193.681-180.929 215.622  1.00  0.00           C  
ATOM   2172  CG  ARG D  67    -193.061-182.329 215.524  1.00  0.00           C  
ATOM   2173  CD  ARG D  67    -191.881-182.407 214.543  1.00  0.00           C  
ATOM   2174  NE  ARG D  67    -192.162-181.980 213.160  1.00  0.00           N  
ATOM   2175  CZ  ARG D  67    -193.180-182.330 212.354  1.00  0.00           C  
ATOM   2176  NH1 ARG D  67    -194.210-183.078 212.768  1.00  0.00           N  
ATOM   2177  NH2 ARG D  67    -193.156-181.930 211.079  1.00  0.00           N  
ATOM   2178  N   VAL D  68    -196.221-179.002 216.049  1.00  0.00           N  
ATOM   2179  CA  VAL D  68    -196.785-177.681 215.782  1.00  0.00           C  
ATOM   2180  C   VAL D  68    -197.420-176.990 217.006  1.00  0.00           C  
ATOM   2181  O   VAL D  68    -197.980-177.648 217.882  1.00  0.00           O  
ATOM   2182  CB  VAL D  68    -197.855-177.793 214.654  1.00  0.00           C  
ATOM   2183  CG1 VAL D  68    -199.102-178.615 215.042  1.00  0.00           C  
ATOM   2184  CG2 VAL D  68    -198.292-176.428 214.099  1.00  0.00           C  
ATOM   2185  N   THR D  69    -197.350-175.652 216.984  1.00  0.00           N  
ATOM   2186  CA  THR D  69    -198.118-174.721 217.803  1.00  0.00           C  
ATOM   2187  C   THR D  69    -198.134-173.398 217.020  1.00  0.00           C  
ATOM   2188  O   THR D  69    -197.068-172.897 216.664  1.00  0.00           O  
ATOM   2189  CB  THR D  69    -197.469-174.495 219.198  1.00  0.00           C  
ATOM   2190  OG1 THR D  69    -197.744-175.614 220.014  1.00  0.00           O  
ATOM   2191  CG2 THR D  69    -197.925-173.245 219.978  1.00  0.00           C  
ATOM   2192  N   MET D  70    -199.338-172.869 216.755  1.00  0.00           N  
ATOM   2193  CA  MET D  70    -199.536-171.600 216.054  1.00  0.00           C  
ATOM   2194  C   MET D  70    -200.468-170.696 216.869  1.00  0.00           C  
ATOM   2195  O   MET D  70    -201.420-171.183 217.481  1.00  0.00           O  
ATOM   2196  CB  MET D  70    -200.136-171.853 214.659  1.00  0.00           C  
ATOM   2197  CG  MET D  70    -199.213-172.570 213.670  1.00  0.00           C  
ATOM   2198  SD  MET D  70    -200.042-172.953 212.107  1.00  0.00           S  
ATOM   2199  CE  MET D  70    -198.719-173.856 211.277  1.00  0.00           C  
ATOM   2200  N   THR D  71    -200.177-169.389 216.825  1.00  0.00           N  
ATOM   2201  CA  THR D  71    -200.947-168.328 217.471  1.00  0.00           C  
ATOM   2202  C   THR D  71    -200.993-167.087 216.557  1.00  0.00           C  
ATOM   2203  O   THR D  71    -200.284-167.028 215.552  1.00  0.00           O  
ATOM   2204  CB  THR D  71    -200.342-167.926 218.851  1.00  0.00           C  
ATOM   2205  OG1 THR D  71    -199.102-167.250 218.753  1.00  0.00           O  
ATOM   2206  CG2 THR D  71    -200.198-169.088 219.847  1.00  0.00           C  
ATOM   2207  N   THR D  72    -201.848-166.122 216.919  1.00  0.00           N  
ATOM   2208  CA  THR D  72    -202.057-164.863 216.201  1.00  0.00           C  
ATOM   2209  C   THR D  72    -202.386-163.746 217.210  1.00  0.00           C  
ATOM   2210  O   THR D  72    -202.817-164.028 218.330  1.00  0.00           O  
ATOM   2211  CB  THR D  72    -203.250-164.975 215.210  1.00  0.00           C  
ATOM   2212  OG1 THR D  72    -204.422-165.412 215.869  1.00  0.00           O  
ATOM   2213  CG2 THR D  72    -202.989-165.872 213.993  1.00  0.00           C  
ATOM   2214  N   ASP D  73    -202.175-162.495 216.770  1.00  0.00           N  
ATOM   2215  CA  ASP D  73    -202.485-161.286 217.529  1.00  0.00           C  
ATOM   2216  C   ASP D  73    -202.875-160.172 216.542  1.00  0.00           C  
ATOM   2217  O   ASP D  73    -202.117-159.879 215.618  1.00  0.00           O  
ATOM   2218  CB  ASP D  73    -201.311-160.862 218.449  1.00  0.00           C  
ATOM   2219  CG  ASP D  73    -201.594-159.639 219.330  1.00  0.00           C  
ATOM   2220  OD1 ASP D  73    -202.781-159.386 219.635  1.00  0.00           O  
ATOM   2221  OD2 ASP D  73    -200.604-158.986 219.721  1.00  0.00           O  
ATOM   2222  N   THR D  74    -204.039-159.554 216.799  1.00  0.00           N  
ATOM   2223  CA  THR D  74    -204.553-158.393 216.072  1.00  0.00           C  
ATOM   2224  C   THR D  74    -203.884-157.069 216.505  1.00  0.00           C  
ATOM   2225  O   THR D  74    -203.805-156.160 215.681  1.00  0.00           O  
ATOM   2226  CB  THR D  74    -206.088-158.246 216.276  1.00  0.00           C  
ATOM   2227  OG1 THR D  74    -206.434-157.885 217.604  1.00  0.00           O  
ATOM   2228  CG2 THR D  74    -206.895-159.491 215.879  1.00  0.00           C  
ATOM   2229  N   SER D  75    -203.408-156.988 217.763  1.00  0.00           N  
ATOM   2230  CA  SER D  75    -202.776-155.797 218.335  1.00  0.00           C  
ATOM   2231  C   SER D  75    -201.375-155.546 217.753  1.00  0.00           C  
ATOM   2232  O   SER D  75    -201.075-154.411 217.383  1.00  0.00           O  
ATOM   2233  CB  SER D  75    -202.768-155.914 219.875  1.00  0.00           C  
ATOM   2234  OG  SER D  75    -202.267-154.744 220.493  1.00  0.00           O  
ATOM   2235  N   THR D  76    -200.562-156.613 217.650  1.00  0.00           N  
ATOM   2236  CA  THR D  76    -199.239-156.581 217.023  1.00  0.00           C  
ATOM   2237  C   THR D  76    -199.309-156.716 215.482  1.00  0.00           C  
ATOM   2238  O   THR D  76    -198.367-156.303 214.804  1.00  0.00           O  
ATOM   2239  CB  THR D  76    -198.317-157.698 217.593  1.00  0.00           C  
ATOM   2240  OG1 THR D  76    -198.287-157.609 219.003  1.00  0.00           O  
ATOM   2241  CG2 THR D  76    -196.849-157.651 217.134  1.00  0.00           C  
ATOM   2242  N   SER D  77    -200.436-157.241 214.958  1.00  0.00           N  
ATOM   2243  CA  SER D  77    -200.744-157.447 213.535  1.00  0.00           C  
ATOM   2244  C   SER D  77    -199.817-158.508 212.899  1.00  0.00           C  
ATOM   2245  O   SER D  77    -199.226-158.268 211.845  1.00  0.00           O  
ATOM   2246  CB  SER D  77    -200.791-156.082 212.797  1.00  0.00           C  
ATOM   2247  OG  SER D  77    -201.205-156.195 211.451  1.00  0.00           O  
ATOM   2248  N   THR D  78    -199.687-159.653 213.590  1.00  0.00           N  
ATOM   2249  CA  THR D  78    -198.738-160.722 213.281  1.00  0.00           C  
ATOM   2250  C   THR D  78    -199.342-162.102 213.588  1.00  0.00           C  
ATOM   2251  O   THR D  78    -200.112-162.259 214.536  1.00  0.00           O  
ATOM   2252  CB  THR D  78    -197.449-160.597 214.141  1.00  0.00           C  
ATOM   2253  OG1 THR D  78    -197.773-160.483 215.515  1.00  0.00           O  
ATOM   2254  CG2 THR D  78    -196.557-159.412 213.752  1.00  0.00           C  
ATOM   2255  N   ALA D  79    -198.934-163.080 212.764  1.00  0.00           N  
ATOM   2256  CA  ALA D  79    -199.191-164.507 212.936  1.00  0.00           C  
ATOM   2257  C   ALA D  79    -197.872-165.212 213.279  1.00  0.00           C  
ATOM   2258  O   ALA D  79    -196.802-164.748 212.889  1.00  0.00           O  
ATOM   2259  CB  ALA D  79    -199.799-165.067 211.642  1.00  0.00           C  
ATOM   2260  N   TYR D  80    -197.976-166.323 214.020  1.00  0.00           N  
ATOM   2261  CA  TYR D  80    -196.841-167.045 214.587  1.00  0.00           C  
ATOM   2262  C   TYR D  80    -196.962-168.545 214.318  1.00  0.00           C  
ATOM   2263  O   TYR D  80    -198.068-169.086 214.288  1.00  0.00           O  
ATOM   2264  CB  TYR D  80    -196.798-166.805 216.109  1.00  0.00           C  
ATOM   2265  CG  TYR D  80    -196.578-165.364 216.527  1.00  0.00           C  
ATOM   2266  CD1 TYR D  80    -195.267-164.850 216.587  1.00  0.00           C  
ATOM   2267  CE1 TYR D  80    -195.043-163.516 216.973  1.00  0.00           C  
ATOM   2268  CZ  TYR D  80    -196.135-162.690 217.305  1.00  0.00           C  
ATOM   2269  OH  TYR D  80    -195.918-161.395 217.680  1.00  0.00           O  
ATOM   2270  CD2 TYR D  80    -197.671-164.532 216.853  1.00  0.00           C  
ATOM   2271  CE2 TYR D  80    -197.448-163.197 217.243  1.00  0.00           C  
ATOM   2272  N   MET D  81    -195.791-169.181 214.199  1.00  0.00           N  
ATOM   2273  CA  MET D  81    -195.614-170.625 214.196  1.00  0.00           C  
ATOM   2274  C   MET D  81    -194.327-170.919 214.969  1.00  0.00           C  
ATOM   2275  O   MET D  81    -193.284-170.358 214.638  1.00  0.00           O  
ATOM   2276  CB  MET D  81    -195.554-171.150 212.745  1.00  0.00           C  
ATOM   2277  CG  MET D  81    -195.232-172.653 212.607  1.00  0.00           C  
ATOM   2278  SD  MET D  81    -193.975-173.035 211.361  1.00  0.00           S  
ATOM   2279  CE  MET D  81    -192.492-172.434 212.216  1.00  0.00           C  
ATOM   2280  N   GLU D  82    -194.428-171.823 215.951  1.00  0.00           N  
ATOM   2281  CA  GLU D  82    -193.310-172.327 216.739  1.00  0.00           C  
ATOM   2282  C   GLU D  82    -193.375-173.860 216.777  1.00  0.00           C  
ATOM   2283  O   GLU D  82    -194.459-174.447 216.788  1.00  0.00           O  
ATOM   2284  CB  GLU D  82    -193.300-171.653 218.123  1.00  0.00           C  
ATOM   2285  CG  GLU D  82    -194.580-171.829 218.959  1.00  0.00           C  
ATOM   2286  CD  GLU D  82    -194.482-171.120 220.307  1.00  0.00           C  
ATOM   2287  OE1 GLU D  82    -194.228-169.893 220.298  1.00  0.00           O  
ATOM   2288  OE2 GLU D  82    -194.657-171.822 221.325  1.00  0.00           O  
ATOM   2289  N   LEU D  83    -192.184-174.467 216.731  1.00  0.00           N  
ATOM   2290  CA  LEU D  83    -191.967-175.855 216.342  1.00  0.00           C  
ATOM   2291  C   LEU D  83    -190.866-176.471 217.219  1.00  0.00           C  
ATOM   2292  O   LEU D  83    -189.984-175.751 217.687  1.00  0.00           O  
ATOM   2293  CB  LEU D  83    -191.595-175.829 214.841  1.00  0.00           C  
ATOM   2294  CG  LEU D  83    -191.572-177.190 214.127  1.00  0.00           C  
ATOM   2295  CD1 LEU D  83    -192.979-177.805 214.103  1.00  0.00           C  
ATOM   2296  CD2 LEU D  83    -190.996-177.041 212.709  1.00  0.00           C  
ATOM   2297  N   ARG D  84    -190.947-177.793 217.433  1.00  0.00           N  
ATOM   2298  CA  ARG D  84    -190.112-178.531 218.384  1.00  0.00           C  
ATOM   2299  C   ARG D  84    -190.052-180.020 218.016  1.00  0.00           C  
ATOM   2300  O   ARG D  84    -190.989-180.538 217.410  1.00  0.00           O  
ATOM   2301  CB  ARG D  84    -190.639-178.309 219.822  1.00  0.00           C  
ATOM   2302  CG  ARG D  84    -192.129-178.666 220.027  1.00  0.00           C  
ATOM   2303  CD  ARG D  84    -192.696-178.225 221.384  1.00  0.00           C  
ATOM   2304  NE  ARG D  84    -192.759-176.761 221.527  1.00  0.00           N  
ATOM   2305  CZ  ARG D  84    -193.603-175.919 220.906  1.00  0.00           C  
ATOM   2306  NH1 ARG D  84    -193.532-174.613 221.192  1.00  0.00           N  
ATOM   2307  NH2 ARG D  84    -194.508-176.349 220.017  1.00  0.00           N  
ATOM   2308  N   SER D  85    -188.943-180.673 218.406  1.00  0.00           N  
ATOM   2309  CA  SER D  85    -188.608-182.078 218.142  1.00  0.00           C  
ATOM   2310  C   SER D  85    -188.449-182.353 216.628  1.00  0.00           C  
ATOM   2311  O   SER D  85    -189.115-183.238 216.088  1.00  0.00           O  
ATOM   2312  CB  SER D  85    -189.602-183.021 218.867  1.00  0.00           C  
ATOM   2313  OG  SER D  85    -189.189-184.371 218.791  1.00  0.00           O  
ATOM   2314  N   LEU D  86    -187.614-181.525 215.976  1.00  0.00           N  
ATOM   2315  CA  LEU D  86    -187.553-181.337 214.523  1.00  0.00           C  
ATOM   2316  C   LEU D  86    -187.217-182.598 213.706  1.00  0.00           C  
ATOM   2317  O   LEU D  86    -186.435-183.437 214.154  1.00  0.00           O  
ATOM   2318  CB  LEU D  86    -186.553-180.208 214.184  1.00  0.00           C  
ATOM   2319  CG  LEU D  86    -186.750-178.879 214.941  1.00  0.00           C  
ATOM   2320  CD1 LEU D  86    -185.761-177.805 214.445  1.00  0.00           C  
ATOM   2321  CD2 LEU D  86    -188.199-178.378 214.898  1.00  0.00           C  
ATOM   2322  N   ARG D  87    -187.809-182.666 212.502  1.00  0.00           N  
ATOM   2323  CA  ARG D  87    -187.659-183.739 211.517  1.00  0.00           C  
ATOM   2324  C   ARG D  87    -186.898-183.253 210.274  1.00  0.00           C  
ATOM   2325  O   ARG D  87    -186.756-182.050 210.061  1.00  0.00           O  
ATOM   2326  CB  ARG D  87    -189.066-184.184 211.065  1.00  0.00           C  
ATOM   2327  CG  ARG D  87    -189.934-184.816 212.159  1.00  0.00           C  
ATOM   2328  CD  ARG D  87    -191.298-185.214 211.585  1.00  0.00           C  
ATOM   2329  NE  ARG D  87    -192.237-185.681 212.610  1.00  0.00           N  
ATOM   2330  CZ  ARG D  87    -193.517-186.010 212.365  1.00  0.00           C  
ATOM   2331  NH1 ARG D  87    -194.298-186.414 213.376  1.00  0.00           N  
ATOM   2332  NH2 ARG D  87    -194.029-185.936 211.125  1.00  0.00           N  
ATOM   2333  N   SER D  88    -186.521-184.214 209.412  1.00  0.00           N  
ATOM   2334  CA  SER D  88    -186.056-183.971 208.041  1.00  0.00           C  
ATOM   2335  C   SER D  88    -187.138-183.331 207.136  1.00  0.00           C  
ATOM   2336  O   SER D  88    -186.778-182.638 206.186  1.00  0.00           O  
ATOM   2337  CB  SER D  88    -185.520-185.296 207.458  1.00  0.00           C  
ATOM   2338  OG  SER D  88    -184.924-185.117 206.189  1.00  0.00           O  
ATOM   2339  N   ASP D  89    -188.428-183.519 207.481  1.00  0.00           N  
ATOM   2340  CA  ASP D  89    -189.595-182.822 206.911  1.00  0.00           C  
ATOM   2341  C   ASP D  89    -189.498-181.290 207.055  1.00  0.00           C  
ATOM   2342  O   ASP D  89    -189.944-180.560 206.171  1.00  0.00           O  
ATOM   2343  CB  ASP D  89    -190.951-183.250 207.541  1.00  0.00           C  
ATOM   2344  CG  ASP D  89    -191.214-184.749 207.731  1.00  0.00           C  
ATOM   2345  OD1 ASP D  89    -192.190-185.048 208.455  1.00  0.00           O  
ATOM   2346  OD2 ASP D  89    -190.497-185.566 207.114  1.00  0.00           O  
ATOM   2347  N   ASP D  90    -188.927-180.856 208.191  1.00  0.00           N  
ATOM   2348  CA  ASP D  90    -188.805-179.468 208.637  1.00  0.00           C  
ATOM   2349  C   ASP D  90    -187.600-178.725 208.021  1.00  0.00           C  
ATOM   2350  O   ASP D  90    -187.449-177.533 208.290  1.00  0.00           O  
ATOM   2351  CB  ASP D  90    -188.846-179.363 210.187  1.00  0.00           C  
ATOM   2352  CG  ASP D  90    -190.005-180.124 210.853  1.00  0.00           C  
ATOM   2353  OD1 ASP D  90    -191.077-180.255 210.219  1.00  0.00           O  
ATOM   2354  OD2 ASP D  90    -189.834-180.512 212.028  1.00  0.00           O  
ATOM   2355  N   THR D  91    -186.808-179.405 207.168  1.00  0.00           N  
ATOM   2356  CA  THR D  91    -185.823-178.793 206.272  1.00  0.00           C  
ATOM   2357  C   THR D  91    -186.558-178.239 205.035  1.00  0.00           C  
ATOM   2358  O   THR D  91    -186.955-179.014 204.163  1.00  0.00           O  
ATOM   2359  CB  THR D  91    -184.767-179.828 205.792  1.00  0.00           C  
ATOM   2360  OG1 THR D  91    -184.051-180.311 206.908  1.00  0.00           O  
ATOM   2361  CG2 THR D  91    -183.738-179.306 204.770  1.00  0.00           C  
ATOM   2362  N   ALA D  92    -186.764-176.913 205.009  1.00  0.00           N  
ATOM   2363  CA  ALA D  92    -187.560-176.212 204.001  1.00  0.00           C  
ATOM   2364  C   ALA D  92    -187.426-174.693 204.171  1.00  0.00           C  
ATOM   2365  O   ALA D  92    -186.983-174.223 205.217  1.00  0.00           O  
ATOM   2366  CB  ALA D  92    -189.040-176.628 204.125  1.00  0.00           C  
ATOM   2367  N   VAL D  93    -187.863-173.950 203.143  1.00  0.00           N  
ATOM   2368  CA  VAL D  93    -188.043-172.500 203.201  1.00  0.00           C  
ATOM   2369  C   VAL D  93    -189.479-172.221 203.684  1.00  0.00           C  
ATOM   2370  O   VAL D  93    -190.417-172.755 203.100  1.00  0.00           O  
ATOM   2371  CB  VAL D  93    -187.840-171.843 201.807  1.00  0.00           C  
ATOM   2372  CG1 VAL D  93    -188.013-170.312 201.826  1.00  0.00           C  
ATOM   2373  CG2 VAL D  93    -186.462-172.188 201.214  1.00  0.00           C  
ATOM   2374  N   TYR D  94    -189.618-171.432 204.760  1.00  0.00           N  
ATOM   2375  CA  TYR D  94    -190.886-171.186 205.455  1.00  0.00           C  
ATOM   2376  C   TYR D  94    -191.579-169.935 204.903  1.00  0.00           C  
ATOM   2377  O   TYR D  94    -190.915-168.936 204.631  1.00  0.00           O  
ATOM   2378  CB  TYR D  94    -190.625-171.086 206.975  1.00  0.00           C  
ATOM   2379  CG  TYR D  94    -190.433-172.434 207.661  1.00  0.00           C  
ATOM   2380  CD1 TYR D  94    -189.368-173.280 207.291  1.00  0.00           C  
ATOM   2381  CE1 TYR D  94    -189.240-174.563 207.855  1.00  0.00           C  
ATOM   2382  CZ  TYR D  94    -190.145-174.989 208.840  1.00  0.00           C  
ATOM   2383  OH  TYR D  94    -190.019-176.227 209.394  1.00  0.00           O  
ATOM   2384  CD2 TYR D  94    -191.338-172.865 208.655  1.00  0.00           C  
ATOM   2385  CE2 TYR D  94    -191.181-174.132 209.253  1.00  0.00           C  
ATOM   2386  N   TYR D  95    -192.908-170.043 204.750  1.00  0.00           N  
ATOM   2387  CA  TYR D  95    -193.793-169.075 204.102  1.00  0.00           C  
ATOM   2388  C   TYR D  95    -195.075-168.851 204.921  1.00  0.00           C  
ATOM   2389  O   TYR D  95    -195.430-169.665 205.773  1.00  0.00           O  
ATOM   2390  CB  TYR D  95    -194.162-169.615 202.699  1.00  0.00           C  
ATOM   2391  CG  TYR D  95    -193.096-169.440 201.634  1.00  0.00           C  
ATOM   2392  CD1 TYR D  95    -192.180-170.473 201.360  1.00  0.00           C  
ATOM   2393  CE1 TYR D  95    -191.190-170.293 200.376  1.00  0.00           C  
ATOM   2394  CZ  TYR D  95    -191.118-169.089 199.654  1.00  0.00           C  
ATOM   2395  OH  TYR D  95    -190.154-168.923 198.702  1.00  0.00           O  
ATOM   2396  CD2 TYR D  95    -193.028-168.237 200.905  1.00  0.00           C  
ATOM   2397  CE2 TYR D  95    -192.041-168.060 199.916  1.00  0.00           C  
ATOM   2398  N   CYS D  96    -195.783-167.766 204.577  1.00  0.00           N  
ATOM   2399  CA  CYS D  96    -197.157-167.490 204.991  1.00  0.00           C  
ATOM   2400  C   CYS D  96    -197.949-166.929 203.800  1.00  0.00           C  
ATOM   2401  O   CYS D  96    -197.349-166.416 202.853  1.00  0.00           O  
ATOM   2402  SG  CYS D  96    -196.375-164.947 206.103  1.00  0.00           S  
ATOM   2403  CB  CYS D  96    -197.177-166.572 206.232  1.00  0.00           C  
ATOM   2404  N   ALA D  97    -199.285-167.062 203.862  1.00  0.00           N  
ATOM   2405  CA  ALA D  97    -200.206-166.730 202.770  1.00  0.00           C  
ATOM   2406  C   ALA D  97    -201.565-166.239 203.296  1.00  0.00           C  
ATOM   2407  O   ALA D  97    -201.780-166.166 204.507  1.00  0.00           O  
ATOM   2408  CB  ALA D  97    -200.362-167.955 201.849  1.00  0.00           C  
ATOM   2409  N   ARG D  98    -202.461-165.902 202.353  1.00  0.00           N  
ATOM   2410  CA  ARG D  98    -203.773-165.300 202.601  1.00  0.00           C  
ATOM   2411  C   ARG D  98    -204.791-165.797 201.544  1.00  0.00           C  
ATOM   2412  O   ARG D  98    -204.421-166.588 200.674  1.00  0.00           O  
ATOM   2413  CB  ARG D  98    -203.579-163.762 202.608  1.00  0.00           C  
ATOM   2414  CG  ARG D  98    -204.637-162.972 203.392  1.00  0.00           C  
ATOM   2415  CD  ARG D  98    -204.476-161.455 203.246  1.00  0.00           C  
ATOM   2416  NE  ARG D  98    -204.903-160.991 201.917  1.00  0.00           N  
ATOM   2417  CZ  ARG D  98    -205.163-159.717 201.587  1.00  0.00           C  
ATOM   2418  NH1 ARG D  98    -205.099-158.726 202.486  1.00  0.00           N  
ATOM   2419  NH2 ARG D  98    -205.491-159.426 200.329  1.00  0.00           N  
ATOM   2420  N   ALA D  99    -206.053-165.340 201.636  1.00  0.00           N  
ATOM   2421  CA  ALA D  99    -207.121-165.611 200.665  1.00  0.00           C  
ATOM   2422  C   ALA D  99    -207.955-164.340 200.435  1.00  0.00           C  
ATOM   2423  O   ALA D  99    -208.508-163.801 201.394  1.00  0.00           O  
ATOM   2424  CB  ALA D  99    -207.998-166.769 201.167  1.00  0.00           C  
ATOM   2425  N   ASN D 100    -208.035-163.898 199.168  1.00  0.00           N  
ATOM   2426  CA  ASN D 100    -208.727-162.685 198.711  1.00  0.00           C  
ATOM   2427  C   ASN D 100    -208.819-162.691 197.164  1.00  0.00           C  
ATOM   2428  O   ASN D 100    -208.547-163.714 196.537  1.00  0.00           O  
ATOM   2429  CB  ASN D 100    -207.994-161.413 199.235  1.00  0.00           C  
ATOM   2430  CG  ASN D 100    -208.851-160.139 199.272  1.00  0.00           C  
ATOM   2431  OD1 ASN D 100    -209.982-160.150 199.748  1.00  0.00           O  
ATOM   2432  ND2 ASN D 100    -208.314-159.030 198.756  1.00  0.00           N  
ATOM   2433  N   TRP D 101    -209.186-161.537 196.576  1.00  0.00           N  
ATOM   2434  CA  TRP D 101    -209.092-161.217 195.148  1.00  0.00           C  
ATOM   2435  C   TRP D 101    -207.632-161.126 194.649  1.00  0.00           C  
ATOM   2436  O   TRP D 101    -207.383-161.438 193.489  1.00  0.00           O  
ATOM   2437  CB  TRP D 101    -209.867-159.900 194.897  1.00  0.00           C  
ATOM   2438  CG  TRP D 101    -209.898-159.338 193.500  1.00  0.00           C  
ATOM   2439  CD1 TRP D 101    -209.997-160.059 192.362  1.00  0.00           C  
ATOM   2440  CD2 TRP D 101    -209.915-157.939 193.077  1.00  0.00           C  
ATOM   2441  NE1 TRP D 101    -210.025-159.220 191.268  1.00  0.00           N  
ATOM   2442  CE2 TRP D 101    -209.982-157.897 191.649  1.00  0.00           C  
ATOM   2443  CE3 TRP D 101    -209.866-156.695 193.751  1.00  0.00           C  
ATOM   2444  CZ2 TRP D 101    -209.988-156.689 190.931  1.00  0.00           C  
ATOM   2445  CZ3 TRP D 101    -209.870-155.478 193.041  1.00  0.00           C  
ATOM   2446  CH2 TRP D 101    -209.930-155.472 191.634  1.00  0.00           C  
ATOM   2447  N   LEU D 102    -206.697-160.736 195.528  1.00  0.00           N  
ATOM   2448  CA  LEU D 102    -205.254-160.736 195.289  1.00  0.00           C  
ATOM   2449  C   LEU D 102    -204.553-160.868 196.643  1.00  0.00           C  
ATOM   2450  O   LEU D 102    -204.971-160.215 197.599  1.00  0.00           O  
ATOM   2451  CB  LEU D 102    -204.822-159.464 194.521  1.00  0.00           C  
ATOM   2452  CG  LEU D 102    -203.297-159.310 194.274  1.00  0.00           C  
ATOM   2453  CD1 LEU D 102    -202.720-160.437 193.391  1.00  0.00           C  
ATOM   2454  CD2 LEU D 102    -202.944-157.908 193.738  1.00  0.00           C  
ATOM   2455  N   ASP D 103    -203.494-161.690 196.686  1.00  0.00           N  
ATOM   2456  CA  ASP D 103    -202.721-161.997 197.890  1.00  0.00           C  
ATOM   2457  C   ASP D 103    -201.221-161.898 197.617  1.00  0.00           C  
ATOM   2458  O   ASP D 103    -200.756-162.314 196.555  1.00  0.00           O  
ATOM   2459  CB  ASP D 103    -203.036-163.395 198.464  1.00  0.00           C  
ATOM   2460  CG  ASP D 103    -204.518-163.617 198.740  1.00  0.00           C  
ATOM   2461  OD1 ASP D 103    -205.051-164.617 198.211  1.00  0.00           O  
ATOM   2462  OD2 ASP D 103    -205.069-162.814 199.526  1.00  0.00           O  
ATOM   2463  N   TYR D 104    -200.504-161.400 198.634  1.00  0.00           N  
ATOM   2464  CA  TYR D 104    -199.049-161.404 198.730  1.00  0.00           C  
ATOM   2465  C   TYR D 104    -198.639-162.500 199.734  1.00  0.00           C  
ATOM   2466  O   TYR D 104    -199.407-162.819 200.644  1.00  0.00           O  
ATOM   2467  CB  TYR D 104    -198.585-160.000 199.172  1.00  0.00           C  
ATOM   2468  CG  TYR D 104    -197.146-159.651 198.842  1.00  0.00           C  
ATOM   2469  CD1 TYR D 104    -196.104-160.035 199.706  1.00  0.00           C  
ATOM   2470  CE1 TYR D 104    -194.767-159.728 199.391  1.00  0.00           C  
ATOM   2471  CZ  TYR D 104    -194.467-159.014 198.216  1.00  0.00           C  
ATOM   2472  OH  TYR D 104    -193.174-158.708 197.914  1.00  0.00           O  
ATOM   2473  CD2 TYR D 104    -196.843-158.923 197.672  1.00  0.00           C  
ATOM   2474  CE2 TYR D 104    -195.507-158.607 197.358  1.00  0.00           C  
ATOM   2475  N   TRP D 105    -197.437-163.059 199.541  1.00  0.00           N  
ATOM   2476  CA  TRP D 105    -196.846-164.081 200.405  1.00  0.00           C  
ATOM   2477  C   TRP D 105    -195.546-163.574 201.031  1.00  0.00           C  
ATOM   2478  O   TRP D 105    -194.867-162.736 200.438  1.00  0.00           O  
ATOM   2479  CB  TRP D 105    -196.508-165.333 199.580  1.00  0.00           C  
ATOM   2480  CG  TRP D 105    -197.630-166.253 199.217  1.00  0.00           C  
ATOM   2481  CD1 TRP D 105    -198.789-165.930 198.597  1.00  0.00           C  
ATOM   2482  NE1 TRP D 105    -199.533-167.073 198.401  1.00  0.00           N  
ATOM   2483  CE2 TRP D 105    -198.886-168.197 198.861  1.00  0.00           C  
ATOM   2484  CD2 TRP D 105    -197.664-167.698 199.399  1.00  0.00           C  
ATOM   2485  CE3 TRP D 105    -196.772-168.641 199.960  1.00  0.00           C  
ATOM   2486  CZ3 TRP D 105    -197.084-170.012 199.987  1.00  0.00           C  
ATOM   2487  CZ2 TRP D 105    -199.209-169.563 198.875  1.00  0.00           C  
ATOM   2488  CH2 TRP D 105    -198.300-170.470 199.448  1.00  0.00           C  
ATOM   2489  N   GLY D 106    -195.197-164.170 202.185  1.00  0.00           N  
ATOM   2490  CA  GLY D 106    -193.924-163.987 202.884  1.00  0.00           C  
ATOM   2491  C   GLY D 106    -192.725-164.255 201.959  1.00  0.00           C  
ATOM   2492  O   GLY D 106    -192.788-165.114 201.083  1.00  0.00           O  
ATOM   2493  N   GLN D 107    -191.635-163.500 202.156  1.00  0.00           N  
ATOM   2494  CA  GLN D 107    -190.453-163.477 201.285  1.00  0.00           C  
ATOM   2495  C   GLN D 107    -189.552-164.735 201.316  1.00  0.00           C  
ATOM   2496  O   GLN D 107    -188.589-164.787 200.553  1.00  0.00           O  
ATOM   2497  CB  GLN D 107    -189.664-162.184 201.584  1.00  0.00           C  
ATOM   2498  CG  GLN D 107    -190.424-160.915 201.140  1.00  0.00           C  
ATOM   2499  CD  GLN D 107    -189.678-159.627 201.498  1.00  0.00           C  
ATOM   2500  OE1 GLN D 107    -189.235-159.453 202.629  1.00  0.00           O  
ATOM   2501  NE2 GLN D 107    -189.568-158.701 200.543  1.00  0.00           N  
ATOM   2502  N   GLY D 108    -189.877-165.720 202.170  1.00  0.00           N  
ATOM   2503  CA  GLY D 108    -189.128-166.958 202.374  1.00  0.00           C  
ATOM   2504  C   GLY D 108    -188.025-166.754 203.424  1.00  0.00           C  
ATOM   2505  O   GLY D 108    -187.299-165.760 203.383  1.00  0.00           O  
ATOM   2506  N   THR D 109    -187.871-167.729 204.334  1.00  0.00           N  
ATOM   2507  CA  THR D 109    -186.757-167.827 205.283  1.00  0.00           C  
ATOM   2508  C   THR D 109    -186.328-169.306 205.380  1.00  0.00           C  
ATOM   2509  O   THR D 109    -187.140-170.170 205.717  1.00  0.00           O  
ATOM   2510  CB  THR D 109    -187.109-167.292 206.701  1.00  0.00           C  
ATOM   2511  OG1 THR D 109    -188.196-167.971 207.305  1.00  0.00           O  
ATOM   2512  CG2 THR D 109    -187.391-165.784 206.755  1.00  0.00           C  
ATOM   2513  N   THR D 110    -185.055-169.567 205.036  1.00  0.00           N  
ATOM   2514  CA  THR D 110    -184.477-170.907 204.916  1.00  0.00           C  
ATOM   2515  C   THR D 110    -184.110-171.507 206.285  1.00  0.00           C  
ATOM   2516  O   THR D 110    -183.185-171.020 206.937  1.00  0.00           O  
ATOM   2517  CB  THR D 110    -183.197-170.885 204.032  1.00  0.00           C  
ATOM   2518  OG1 THR D 110    -183.521-170.369 202.757  1.00  0.00           O  
ATOM   2519  CG2 THR D 110    -182.511-172.252 203.829  1.00  0.00           C  
ATOM   2520  N   VAL D 111    -184.822-172.581 206.660  1.00  0.00           N  
ATOM   2521  CA  VAL D 111    -184.510-173.440 207.802  1.00  0.00           C  
ATOM   2522  C   VAL D 111    -183.940-174.760 207.252  1.00  0.00           C  
ATOM   2523  O   VAL D 111    -184.457-175.283 206.263  1.00  0.00           O  
ATOM   2524  CB  VAL D 111    -185.791-173.786 208.618  1.00  0.00           C  
ATOM   2525  CG1 VAL D 111    -185.583-174.814 209.754  1.00  0.00           C  
ATOM   2526  CG2 VAL D 111    -186.459-172.531 209.200  1.00  0.00           C  
ATOM   2527  N   THR D 112    -182.916-175.297 207.927  1.00  0.00           N  
ATOM   2528  CA  THR D 112    -182.383-176.629 207.657  1.00  0.00           C  
ATOM   2529  C   THR D 112    -182.260-177.389 208.984  1.00  0.00           C  
ATOM   2530  O   THR D 112    -181.906-176.791 210.000  1.00  0.00           O  
ATOM   2531  CB  THR D 112    -180.999-176.583 206.957  1.00  0.00           C  
ATOM   2532  OG1 THR D 112    -179.976-176.080 207.797  1.00  0.00           O  
ATOM   2533  CG2 THR D 112    -181.021-175.791 205.638  1.00  0.00           C  
ATOM   2534  N   VAL D 113    -182.574-178.690 208.935  1.00  0.00           N  
ATOM   2535  CA  VAL D 113    -182.612-179.581 210.086  1.00  0.00           C  
ATOM   2536  C   VAL D 113    -181.807-180.840 209.718  1.00  0.00           C  
ATOM   2537  O   VAL D 113    -182.362-181.813 209.204  1.00  0.00           O  
ATOM   2538  CB  VAL D 113    -184.074-179.956 210.465  1.00  0.00           C  
ATOM   2539  CG1 VAL D 113    -184.156-180.887 211.687  1.00  0.00           C  
ATOM   2540  CG2 VAL D 113    -184.934-178.706 210.723  1.00  0.00           C  
ATOM   2541  N   SER D 114    -180.490-180.774 209.963  1.00  0.00           N  
ATOM   2542  CA  SER D 114    -179.551-181.866 209.720  1.00  0.00           C  
ATOM   2543  C   SER D 114    -178.405-181.780 210.737  1.00  0.00           C  
ATOM   2544  O   SER D 114    -177.985-180.679 211.097  1.00  0.00           O  
ATOM   2545  CB  SER D 114    -179.063-181.831 208.255  1.00  0.00           C  
ATOM   2546  OG  SER D 114    -178.175-182.893 207.967  1.00  0.00           O  
ATOM   2547  N   SER D 115    -177.927-182.957 211.171  1.00  0.00           N  
ATOM   2548  CA  SER D 115    -176.876-183.145 212.176  1.00  0.00           C  
ATOM   2549  C   SER D 115    -175.481-182.621 211.775  1.00  0.00           C  
ATOM   2550  O   SER D 115    -174.616-182.533 212.648  1.00  0.00           O  
ATOM   2551  CB  SER D 115    -176.815-184.639 212.550  1.00  0.00           C  
ATOM   2552  OG  SER D 115    -177.922-184.984 213.359  1.00  0.00           O  
ATOM   2553  N   ALA D 116    -175.297-182.253 210.493  1.00  0.00           N  
ATOM   2554  CA  ALA D 116    -174.113-181.593 209.934  1.00  0.00           C  
ATOM   2555  C   ALA D 116    -173.750-180.303 210.689  1.00  0.00           C  
ATOM   2556  O   ALA D 116    -174.636-179.496 210.977  1.00  0.00           O  
ATOM   2557  CB  ALA D 116    -174.394-181.279 208.458  1.00  0.00           C  
ATOM   2558  N   SER D 117    -172.458-180.149 211.015  1.00  0.00           N  
ATOM   2559  CA  SER D 117    -171.926-179.010 211.761  1.00  0.00           C  
ATOM   2560  C   SER D 117    -171.932-177.731 210.910  1.00  0.00           C  
ATOM   2561  O   SER D 117    -171.446-177.768 209.780  1.00  0.00           O  
ATOM   2562  CB  SER D 117    -170.504-179.358 212.252  1.00  0.00           C  
ATOM   2563  OG  SER D 117    -169.950-178.321 213.039  1.00  0.00           O  
ATOM   2564  N   THR D 118    -172.436-176.626 211.491  1.00  0.00           N  
ATOM   2565  CA  THR D 118    -172.407-175.284 210.901  1.00  0.00           C  
ATOM   2566  C   THR D 118    -170.957-174.825 210.655  1.00  0.00           C  
ATOM   2567  O   THR D 118    -170.123-174.942 211.554  1.00  0.00           O  
ATOM   2568  CB  THR D 118    -173.104-174.240 211.813  1.00  0.00           C  
ATOM   2569  OG1 THR D 118    -174.424-174.669 212.078  1.00  0.00           O  
ATOM   2570  CG2 THR D 118    -173.172-172.812 211.234  1.00  0.00           C  
ATOM   2571  N   LYS D 119    -170.682-174.391 209.418  1.00  0.00           N  
ATOM   2572  CA  LYS D 119    -169.327-174.274 208.894  1.00  0.00           C  
ATOM   2573  C   LYS D 119    -169.274-173.190 207.810  1.00  0.00           C  
ATOM   2574  O   LYS D 119    -170.191-173.104 206.992  1.00  0.00           O  
ATOM   2575  CB  LYS D 119    -168.909-175.675 208.382  1.00  0.00           C  
ATOM   2576  CG  LYS D 119    -167.571-175.769 207.631  1.00  0.00           C  
ATOM   2577  CD  LYS D 119    -166.307-175.701 208.496  1.00  0.00           C  
ATOM   2578  CE  LYS D 119    -166.099-176.961 209.352  1.00  0.00           C  
ATOM   2579  NZ  LYS D 119    -164.718-177.041 209.847  1.00  0.00           N  
ATOM   2580  N   GLY D 120    -168.171-172.423 207.805  1.00  0.00           N  
ATOM   2581  CA  GLY D 120    -167.885-171.391 206.814  1.00  0.00           C  
ATOM   2582  C   GLY D 120    -167.052-171.979 205.656  1.00  0.00           C  
ATOM   2583  O   GLY D 120    -166.234-172.866 205.899  1.00  0.00           O  
ATOM   2584  N   PRO D 121    -167.230-171.483 204.409  1.00  0.00           N  
ATOM   2585  CA  PRO D 121    -166.594-172.023 203.190  1.00  0.00           C  
ATOM   2586  C   PRO D 121    -165.069-171.858 203.117  1.00  0.00           C  
ATOM   2587  O   PRO D 121    -164.514-170.939 203.718  1.00  0.00           O  
ATOM   2588  CD  PRO D 121    -168.128-170.380 204.077  1.00  0.00           C  
ATOM   2589  CB  PRO D 121    -167.285-171.248 202.052  1.00  0.00           C  
ATOM   2590  CG  PRO D 121    -167.733-169.942 202.678  1.00  0.00           C  
ATOM   2591  N   SER D 122    -164.447-172.752 202.333  1.00  0.00           N  
ATOM   2592  CA  SER D 122    -163.054-172.682 201.906  1.00  0.00           C  
ATOM   2593  C   SER D 122    -163.031-172.824 200.377  1.00  0.00           C  
ATOM   2594  O   SER D 122    -163.396-173.882 199.862  1.00  0.00           O  
ATOM   2595  CB  SER D 122    -162.243-173.804 202.586  1.00  0.00           C  
ATOM   2596  OG  SER D 122    -161.969-173.458 203.928  1.00  0.00           O  
ATOM   2597  N   VAL D 123    -162.628-171.747 199.684  1.00  0.00           N  
ATOM   2598  CA  VAL D 123    -162.570-171.682 198.222  1.00  0.00           C  
ATOM   2599  C   VAL D 123    -161.179-172.124 197.733  1.00  0.00           C  
ATOM   2600  O   VAL D 123    -160.168-171.644 198.248  1.00  0.00           O  
ATOM   2601  CB  VAL D 123    -162.841-170.240 197.707  1.00  0.00           C  
ATOM   2602  CG1 VAL D 123    -162.723-170.080 196.177  1.00  0.00           C  
ATOM   2603  CG2 VAL D 123    -164.221-169.732 198.159  1.00  0.00           C  
ATOM   2604  N   PHE D 124    -161.173-173.012 196.729  1.00  0.00           N  
ATOM   2605  CA  PHE D 124    -159.981-173.560 196.086  1.00  0.00           C  
ATOM   2606  C   PHE D 124    -160.000-173.152 194.599  1.00  0.00           C  
ATOM   2607  O   PHE D 124    -160.982-173.469 193.924  1.00  0.00           O  
ATOM   2608  CB  PHE D 124    -160.020-175.096 196.226  1.00  0.00           C  
ATOM   2609  CG  PHE D 124    -159.861-175.588 197.654  1.00  0.00           C  
ATOM   2610  CD1 PHE D 124    -158.589-175.588 198.265  1.00  0.00           C  
ATOM   2611  CD2 PHE D 124    -160.997-175.882 198.439  1.00  0.00           C  
ATOM   2612  CE1 PHE D 124    -158.457-175.951 199.599  1.00  0.00           C  
ATOM   2613  CE2 PHE D 124    -160.844-176.235 199.773  1.00  0.00           C  
ATOM   2614  CZ  PHE D 124    -159.579-176.280 200.347  1.00  0.00           C  
ATOM   2615  N   PRO D 125    -158.944-172.453 194.108  1.00  0.00           N  
ATOM   2616  CA  PRO D 125    -158.766-172.139 192.674  1.00  0.00           C  
ATOM   2617  C   PRO D 125    -158.835-173.338 191.713  1.00  0.00           C  
ATOM   2618  O   PRO D 125    -158.248-174.383 191.992  1.00  0.00           O  
ATOM   2619  CD  PRO D 125    -157.861-171.864 194.902  1.00  0.00           C  
ATOM   2620  CB  PRO D 125    -157.366-171.509 192.610  1.00  0.00           C  
ATOM   2621  CG  PRO D 125    -157.176-170.874 193.971  1.00  0.00           C  
ATOM   2622  N   LEU D 126    -159.513-173.130 190.576  1.00  0.00           N  
ATOM   2623  CA  LEU D 126    -159.418-173.994 189.401  1.00  0.00           C  
ATOM   2624  C   LEU D 126    -158.871-173.129 188.256  1.00  0.00           C  
ATOM   2625  O   LEU D 126    -159.549-172.878 187.260  1.00  0.00           O  
ATOM   2626  CB  LEU D 126    -160.774-174.669 189.103  1.00  0.00           C  
ATOM   2627  CG  LEU D 126    -161.090-175.922 189.942  1.00  0.00           C  
ATOM   2628  CD1 LEU D 126    -160.098-177.074 189.713  1.00  0.00           C  
ATOM   2629  CD2 LEU D 126    -161.345-175.658 191.432  1.00  0.00           C  
ATOM   2630  N   ALA D 127    -157.624-172.687 188.469  1.00  0.00           N  
ATOM   2631  CA  ALA D 127    -156.771-172.001 187.511  1.00  0.00           C  
ATOM   2632  C   ALA D 127    -155.684-173.007 187.094  1.00  0.00           C  
ATOM   2633  O   ALA D 127    -155.054-173.594 187.977  1.00  0.00           O  
ATOM   2634  CB  ALA D 127    -156.156-170.798 188.225  1.00  0.00           C  
ATOM   2635  N   PRO D 128    -155.536-173.266 185.777  1.00  0.00           N  
ATOM   2636  CA  PRO D 128    -154.815-174.456 185.309  1.00  0.00           C  
ATOM   2637  C   PRO D 128    -153.285-174.365 185.446  1.00  0.00           C  
ATOM   2638  O   PRO D 128    -152.683-173.374 185.031  1.00  0.00           O  
ATOM   2639  CB  PRO D 128    -155.288-174.599 183.853  1.00  0.00           C  
ATOM   2640  CG  PRO D 128    -155.581-173.178 183.405  1.00  0.00           C  
ATOM   2641  CD  PRO D 128    -156.144-172.531 184.665  1.00  0.00           C  
ATOM   2642  N   SER D 129    -152.691-175.431 186.013  1.00  0.00           N  
ATOM   2643  CA  SER D 129    -151.244-175.654 186.052  1.00  0.00           C  
ATOM   2644  C   SER D 129    -150.667-175.975 184.657  1.00  0.00           C  
ATOM   2645  O   SER D 129    -149.543-175.568 184.366  1.00  0.00           O  
ATOM   2646  CB  SER D 129    -150.929-176.747 187.097  1.00  0.00           C  
ATOM   2647  OG  SER D 129    -149.536-176.918 187.280  1.00  0.00           O  
ATOM   2648  N   SER D 130    -151.475-176.633 183.808  1.00  0.00           N  
ATOM   2649  CA  SER D 130    -151.266-176.772 182.365  1.00  0.00           C  
ATOM   2650  C   SER D 130    -151.584-175.448 181.634  1.00  0.00           C  
ATOM   2651  O   SER D 130    -152.279-174.593 182.186  1.00  0.00           O  
ATOM   2652  CB  SER D 130    -152.168-177.934 181.886  1.00  0.00           C  
ATOM   2653  OG  SER D 130    -152.051-178.196 180.499  1.00  0.00           O  
ATOM   2654  N   LYS D 131    -151.106-175.310 180.384  1.00  0.00           N  
ATOM   2655  CA  LYS D 131    -151.488-174.214 179.487  1.00  0.00           C  
ATOM   2656  C   LYS D 131    -152.967-174.326 179.060  1.00  0.00           C  
ATOM   2657  O   LYS D 131    -153.476-175.441 178.920  1.00  0.00           O  
ATOM   2658  CB  LYS D 131    -150.529-174.183 178.273  1.00  0.00           C  
ATOM   2659  CG  LYS D 131    -150.646-175.364 177.286  1.00  0.00           C  
ATOM   2660  CD  LYS D 131    -149.686-175.232 176.095  1.00  0.00           C  
ATOM   2661  CE  LYS D 131    -149.861-176.365 175.073  1.00  0.00           C  
ATOM   2662  NZ  LYS D 131    -148.959-176.193 173.921  1.00  0.00           N  
ATOM   2663  N   SER D 132    -153.619-173.171 178.848  1.00  0.00           N  
ATOM   2664  CA  SER D 132    -155.015-173.089 178.419  1.00  0.00           C  
ATOM   2665  C   SER D 132    -155.328-171.686 177.872  1.00  0.00           C  
ATOM   2666  O   SER D 132    -154.808-170.692 178.378  1.00  0.00           O  
ATOM   2667  CB  SER D 132    -155.957-173.456 179.590  1.00  0.00           C  
ATOM   2668  OG  SER D 132    -157.313-173.494 179.183  1.00  0.00           O  
ATOM   2669  N   THR D 133    -156.237-171.655 176.889  1.00  0.00           N  
ATOM   2670  CA  THR D 133    -156.900-170.453 176.383  1.00  0.00           C  
ATOM   2671  C   THR D 133    -158.336-170.766 175.886  1.00  0.00           C  
ATOM   2672  O   THR D 133    -159.024-169.854 175.431  1.00  0.00           O  
ATOM   2673  CB  THR D 133    -156.055-169.750 175.277  1.00  0.00           C  
ATOM   2674  OG1 THR D 133    -156.610-168.495 174.921  1.00  0.00           O  
ATOM   2675  CG2 THR D 133    -155.901-170.566 173.980  1.00  0.00           C  
ATOM   2676  N   SER D 134    -158.765-172.042 175.997  1.00  0.00           N  
ATOM   2677  CA  SER D 134    -160.100-172.585 175.713  1.00  0.00           C  
ATOM   2678  C   SER D 134    -160.676-172.190 174.335  1.00  0.00           C  
ATOM   2679  O   SER D 134    -161.797-171.689 174.251  1.00  0.00           O  
ATOM   2680  CB  SER D 134    -161.050-172.280 176.892  1.00  0.00           C  
ATOM   2681  OG  SER D 134    -160.668-173.014 178.038  1.00  0.00           O  
ATOM   2682  N   GLY D 135    -159.881-172.418 173.273  1.00  0.00           N  
ATOM   2683  CA  GLY D 135    -160.266-172.140 171.886  1.00  0.00           C  
ATOM   2684  C   GLY D 135    -160.160-170.649 171.518  1.00  0.00           C  
ATOM   2685  O   GLY D 135    -160.758-170.239 170.525  1.00  0.00           O  
ATOM   2686  N   GLY D 136    -159.428-169.843 172.308  1.00  0.00           N  
ATOM   2687  CA  GLY D 136    -159.278-168.399 172.108  1.00  0.00           C  
ATOM   2688  C   GLY D 136    -160.336-167.594 172.884  1.00  0.00           C  
ATOM   2689  O   GLY D 136    -160.366-166.372 172.750  1.00  0.00           O  
ATOM   2690  N   THR D 137    -161.181-168.257 173.689  1.00  0.00           N  
ATOM   2691  CA  THR D 137    -162.145-167.643 174.599  1.00  0.00           C  
ATOM   2692  C   THR D 137    -161.961-168.327 175.963  1.00  0.00           C  
ATOM   2693  O   THR D 137    -162.601-169.341 176.242  1.00  0.00           O  
ATOM   2694  CB  THR D 137    -163.604-167.810 174.088  1.00  0.00           C  
ATOM   2695  OG1 THR D 137    -163.730-167.128 172.855  1.00  0.00           O  
ATOM   2696  CG2 THR D 137    -164.690-167.250 175.021  1.00  0.00           C  
ATOM   2697  N   ALA D 138    -161.009-167.788 176.743  1.00  0.00           N  
ATOM   2698  CA  ALA D 138    -160.541-168.331 178.019  1.00  0.00           C  
ATOM   2699  C   ALA D 138    -161.623-168.404 179.103  1.00  0.00           C  
ATOM   2700  O   ALA D 138    -162.551-167.597 179.113  1.00  0.00           O  
ATOM   2701  CB  ALA D 138    -159.354-167.493 178.503  1.00  0.00           C  
ATOM   2702  N   ALA D 139    -161.449-169.367 180.016  1.00  0.00           N  
ATOM   2703  CA  ALA D 139    -162.323-169.571 181.162  1.00  0.00           C  
ATOM   2704  C   ALA D 139    -161.499-169.936 182.399  1.00  0.00           C  
ATOM   2705  O   ALA D 139    -160.383-170.442 182.278  1.00  0.00           O  
ATOM   2706  CB  ALA D 139    -163.352-170.663 180.824  1.00  0.00           C  
ATOM   2707  N   LEU D 140    -162.099-169.678 183.568  1.00  0.00           N  
ATOM   2708  CA  LEU D 140    -161.595-170.046 184.887  1.00  0.00           C  
ATOM   2709  C   LEU D 140    -162.765-170.570 185.728  1.00  0.00           C  
ATOM   2710  O   LEU D 140    -163.922-170.288 185.417  1.00  0.00           O  
ATOM   2711  CB  LEU D 140    -160.944-168.815 185.565  1.00  0.00           C  
ATOM   2712  CG  LEU D 140    -159.571-168.393 184.995  1.00  0.00           C  
ATOM   2713  CD1 LEU D 140    -159.103-167.071 185.635  1.00  0.00           C  
ATOM   2714  CD2 LEU D 140    -158.515-169.510 185.126  1.00  0.00           C  
ATOM   2715  N   GLY D 141    -162.437-171.323 186.787  1.00  0.00           N  
ATOM   2716  CA  GLY D 141    -163.425-171.863 187.715  1.00  0.00           C  
ATOM   2717  C   GLY D 141    -162.944-171.699 189.157  1.00  0.00           C  
ATOM   2718  O   GLY D 141    -161.813-171.293 189.428  1.00  0.00           O  
ATOM   2719  N   CYS D 142    -163.829-172.082 190.085  1.00  0.00           N  
ATOM   2720  CA  CYS D 142    -163.548-172.224 191.508  1.00  0.00           C  
ATOM   2721  C   CYS D 142    -164.478-173.287 192.102  1.00  0.00           C  
ATOM   2722  O   CYS D 142    -165.594-173.470 191.611  1.00  0.00           O  
ATOM   2723  CB  CYS D 142    -163.676-170.873 192.238  1.00  0.00           C  
ATOM   2724  SG  CYS D 142    -165.266-170.007 192.110  1.00  0.00           S  
ATOM   2725  N   LEU D 143    -163.995-173.946 193.165  1.00  0.00           N  
ATOM   2726  CA  LEU D 143    -164.763-174.898 193.956  1.00  0.00           C  
ATOM   2727  C   LEU D 143    -164.738-174.446 195.417  1.00  0.00           C  
ATOM   2728  O   LEU D 143    -163.676-174.386 196.034  1.00  0.00           O  
ATOM   2729  CB  LEU D 143    -164.191-176.322 193.782  1.00  0.00           C  
ATOM   2730  CG  LEU D 143    -164.929-177.434 194.571  1.00  0.00           C  
ATOM   2731  CD1 LEU D 143    -166.357-177.672 194.033  1.00  0.00           C  
ATOM   2732  CD2 LEU D 143    -164.092-178.725 194.612  1.00  0.00           C  
ATOM   2733  N   VAL D 144    -165.943-174.205 195.941  1.00  0.00           N  
ATOM   2734  CA  VAL D 144    -166.246-174.054 197.354  1.00  0.00           C  
ATOM   2735  C   VAL D 144    -166.364-175.464 197.961  1.00  0.00           C  
ATOM   2736  O   VAL D 144    -166.979-176.336 197.348  1.00  0.00           O  
ATOM   2737  CB  VAL D 144    -167.618-173.348 197.551  1.00  0.00           C  
ATOM   2738  CG1 VAL D 144    -167.896-173.008 199.024  1.00  0.00           C  
ATOM   2739  CG2 VAL D 144    -167.731-172.072 196.702  1.00  0.00           C  
ATOM   2740  N   LYS D 145    -165.786-175.661 199.151  1.00  0.00           N  
ATOM   2741  CA  LYS D 145    -165.834-176.928 199.871  1.00  0.00           C  
ATOM   2742  C   LYS D 145    -165.835-176.662 201.380  1.00  0.00           C  
ATOM   2743  O   LYS D 145    -165.176-175.729 201.839  1.00  0.00           O  
ATOM   2744  CB  LYS D 145    -164.670-177.837 199.396  1.00  0.00           C  
ATOM   2745  CG  LYS D 145    -164.465-179.154 200.176  1.00  0.00           C  
ATOM   2746  CD  LYS D 145    -165.659-180.124 200.096  1.00  0.00           C  
ATOM   2747  CE  LYS D 145    -165.524-181.350 201.011  1.00  0.00           C  
ATOM   2748  NZ  LYS D 145    -165.556-180.992 202.438  1.00  0.00           N  
ATOM   2749  N   ASP D 146    -166.566-177.525 202.106  1.00  0.00           N  
ATOM   2750  CA  ASP D 146    -166.695-177.576 203.561  1.00  0.00           C  
ATOM   2751  C   ASP D 146    -167.473-176.344 204.061  1.00  0.00           C  
ATOM   2752  O   ASP D 146    -166.859-175.349 204.444  1.00  0.00           O  
ATOM   2753  CB  ASP D 146    -165.324-177.771 204.274  1.00  0.00           C  
ATOM   2754  CG  ASP D 146    -165.419-178.168 205.752  1.00  0.00           C  
ATOM   2755  OD1 ASP D 146    -164.449-177.878 206.487  1.00  0.00           O  
ATOM   2756  OD2 ASP D 146    -166.413-178.836 206.113  1.00  0.00           O  
ATOM   2757  N   TYR D 147    -168.809-176.437 204.027  1.00  0.00           N  
ATOM   2758  CA  TYR D 147    -169.731-175.439 204.570  1.00  0.00           C  
ATOM   2759  C   TYR D 147    -171.100-176.087 204.816  1.00  0.00           C  
ATOM   2760  O   TYR D 147    -171.425-177.090 204.180  1.00  0.00           O  
ATOM   2761  CB  TYR D 147    -169.830-174.198 203.652  1.00  0.00           C  
ATOM   2762  CG  TYR D 147    -170.650-174.369 202.388  1.00  0.00           C  
ATOM   2763  CD1 TYR D 147    -172.020-174.033 202.386  1.00  0.00           C  
ATOM   2764  CE1 TYR D 147    -172.786-174.214 201.223  1.00  0.00           C  
ATOM   2765  CZ  TYR D 147    -172.177-174.700 200.053  1.00  0.00           C  
ATOM   2766  OH  TYR D 147    -172.925-174.847 198.928  1.00  0.00           O  
ATOM   2767  CD2 TYR D 147    -170.049-174.886 201.222  1.00  0.00           C  
ATOM   2768  CE2 TYR D 147    -170.811-175.040 200.048  1.00  0.00           C  
ATOM   2769  N   PHE D 148    -171.890-175.472 205.705  1.00  0.00           N  
ATOM   2770  CA  PHE D 148    -173.263-175.880 205.990  1.00  0.00           C  
ATOM   2771  C   PHE D 148    -173.987-174.737 206.721  1.00  0.00           C  
ATOM   2772  O   PHE D 148    -173.398-174.183 207.650  1.00  0.00           O  
ATOM   2773  CB  PHE D 148    -173.259-177.179 206.834  1.00  0.00           C  
ATOM   2774  CG  PHE D 148    -174.623-177.701 207.255  1.00  0.00           C  
ATOM   2775  CD1 PHE D 148    -175.163-177.370 208.515  1.00  0.00           C  
ATOM   2776  CE1 PHE D 148    -176.458-177.751 208.838  1.00  0.00           C  
ATOM   2777  CZ  PHE D 148    -177.245-178.413 207.906  1.00  0.00           C  
ATOM   2778  CD2 PHE D 148    -175.431-178.388 206.323  1.00  0.00           C  
ATOM   2779  CE2 PHE D 148    -176.734-178.735 206.655  1.00  0.00           C  
ATOM   2780  N   PRO D 149    -175.252-174.424 206.349  1.00  0.00           N  
ATOM   2781  CA  PRO D 149    -176.049-174.981 205.233  1.00  0.00           C  
ATOM   2782  C   PRO D 149    -175.909-174.172 203.928  1.00  0.00           C  
ATOM   2783  O   PRO D 149    -175.192-173.173 203.890  1.00  0.00           O  
ATOM   2784  CD  PRO D 149    -176.099-173.549 207.149  1.00  0.00           C  
ATOM   2785  CB  PRO D 149    -177.497-174.919 205.772  1.00  0.00           C  
ATOM   2786  CG  PRO D 149    -177.431-174.272 207.145  1.00  0.00           C  
ATOM   2787  N   GLU D 150    -176.671-174.585 202.900  1.00  0.00           N  
ATOM   2788  CA  GLU D 150    -177.023-173.753 201.743  1.00  0.00           C  
ATOM   2789  C   GLU D 150    -178.031-172.639 202.124  1.00  0.00           C  
ATOM   2790  O   GLU D 150    -178.745-172.791 203.118  1.00  0.00           O  
ATOM   2791  CB  GLU D 150    -177.629-174.650 200.641  1.00  0.00           C  
ATOM   2792  CG  GLU D 150    -176.581-175.422 199.824  1.00  0.00           C  
ATOM   2793  CD  GLU D 150    -177.243-176.192 198.683  1.00  0.00           C  
ATOM   2794  OE1 GLU D 150    -177.136-175.712 197.533  1.00  0.00           O  
ATOM   2795  OE2 GLU D 150    -177.847-177.247 198.979  1.00  0.00           O  
ATOM   2796  N   PRO D 151    -178.147-171.571 201.300  1.00  0.00           N  
ATOM   2797  CA  PRO D 151    -177.329-171.267 200.109  1.00  0.00           C  
ATOM   2798  C   PRO D 151    -175.998-170.561 200.438  1.00  0.00           C  
ATOM   2799  O   PRO D 151    -175.787-170.119 201.568  1.00  0.00           O  
ATOM   2800  CD  PRO D 151    -179.216-170.586 201.479  1.00  0.00           C  
ATOM   2801  CB  PRO D 151    -178.261-170.337 199.312  1.00  0.00           C  
ATOM   2802  CG  PRO D 151    -179.011-169.551 200.376  1.00  0.00           C  
ATOM   2803  N   VAL D 152    -175.155-170.434 199.403  1.00  0.00           N  
ATOM   2804  CA  VAL D 152    -174.008-169.528 199.370  1.00  0.00           C  
ATOM   2805  C   VAL D 152    -174.023-168.731 198.057  1.00  0.00           C  
ATOM   2806  O   VAL D 152    -174.365-169.271 197.003  1.00  0.00           O  
ATOM   2807  CB  VAL D 152    -172.640-170.261 199.484  1.00  0.00           C  
ATOM   2808  CG1 VAL D 152    -172.427-170.799 200.901  1.00  0.00           C  
ATOM   2809  CG2 VAL D 152    -172.382-171.352 198.425  1.00  0.00           C  
ATOM   2810  N   THR D 153    -173.627-167.456 198.163  1.00  0.00           N  
ATOM   2811  CA  THR D 153    -173.404-166.553 197.035  1.00  0.00           C  
ATOM   2812  C   THR D 153    -172.070-166.894 196.347  1.00  0.00           C  
ATOM   2813  O   THR D 153    -171.134-167.299 197.034  1.00  0.00           O  
ATOM   2814  CB  THR D 153    -173.307-165.087 197.548  1.00  0.00           C  
ATOM   2815  OG1 THR D 153    -174.538-164.724 198.143  1.00  0.00           O  
ATOM   2816  CG2 THR D 153    -172.952-164.008 196.504  1.00  0.00           C  
ATOM   2817  N   VAL D 154    -171.992-166.675 195.024  1.00  0.00           N  
ATOM   2818  CA  VAL D 154    -170.721-166.616 194.302  1.00  0.00           C  
ATOM   2819  C   VAL D 154    -170.802-165.467 193.282  1.00  0.00           C  
ATOM   2820  O   VAL D 154    -171.789-165.365 192.553  1.00  0.00           O  
ATOM   2821  CB  VAL D 154    -170.354-167.920 193.536  1.00  0.00           C  
ATOM   2822  CG1 VAL D 154    -168.942-167.836 192.916  1.00  0.00           C  
ATOM   2823  CG2 VAL D 154    -170.464-169.188 194.402  1.00  0.00           C  
ATOM   2824  N   SER D 155    -169.746-164.640 193.246  1.00  0.00           N  
ATOM   2825  CA  SER D 155    -169.560-163.542 192.298  1.00  0.00           C  
ATOM   2826  C   SER D 155    -168.074-163.434 191.922  1.00  0.00           C  
ATOM   2827  O   SER D 155    -167.219-163.923 192.666  1.00  0.00           O  
ATOM   2828  CB  SER D 155    -170.152-162.241 192.885  1.00  0.00           C  
ATOM   2829  OG  SER D 155    -169.388-161.726 193.958  1.00  0.00           O  
ATOM   2830  N   TRP D 156    -167.801-162.820 190.760  1.00  0.00           N  
ATOM   2831  CA  TRP D 156    -166.465-162.779 190.167  1.00  0.00           C  
ATOM   2832  C   TRP D 156    -165.875-161.366 190.104  1.00  0.00           C  
ATOM   2833  O   TRP D 156    -166.586-160.405 189.817  1.00  0.00           O  
ATOM   2834  CB  TRP D 156    -166.490-163.449 188.783  1.00  0.00           C  
ATOM   2835  CG  TRP D 156    -166.516-164.947 188.833  1.00  0.00           C  
ATOM   2836  CD1 TRP D 156    -167.614-165.725 188.949  1.00  0.00           C  
ATOM   2837  NE1 TRP D 156    -167.240-167.053 188.994  1.00  0.00           N  
ATOM   2838  CE2 TRP D 156    -165.868-167.197 188.930  1.00  0.00           C  
ATOM   2839  CD2 TRP D 156    -165.376-165.857 188.870  1.00  0.00           C  
ATOM   2840  CE3 TRP D 156    -163.971-165.686 188.843  1.00  0.00           C  
ATOM   2841  CZ3 TRP D 156    -163.102-166.795 188.838  1.00  0.00           C  
ATOM   2842  CZ2 TRP D 156    -165.012-168.311 188.915  1.00  0.00           C  
ATOM   2843  CH2 TRP D 156    -163.623-168.103 188.858  1.00  0.00           C  
ATOM   2844  N   ASN D 157    -164.553-161.308 190.348  1.00  0.00           N  
ATOM   2845  CA  ASN D 157    -163.658-160.147 190.244  1.00  0.00           C  
ATOM   2846  C   ASN D 157    -164.039-159.026 191.236  1.00  0.00           C  
ATOM   2847  O   ASN D 157    -163.976-157.851 190.880  1.00  0.00           O  
ATOM   2848  CB  ASN D 157    -163.548-159.638 188.774  1.00  0.00           C  
ATOM   2849  CG  ASN D 157    -162.985-160.647 187.760  1.00  0.00           C  
ATOM   2850  OD1 ASN D 157    -163.096-161.860 187.923  1.00  0.00           O  
ATOM   2851  ND2 ASN D 157    -162.386-160.141 186.679  1.00  0.00           N  
ATOM   2852  N   SER D 158    -164.452-159.412 192.456  1.00  0.00           N  
ATOM   2853  CA  SER D 158    -165.007-158.542 193.504  1.00  0.00           C  
ATOM   2854  C   SER D 158    -166.335-157.877 193.086  1.00  0.00           C  
ATOM   2855  O   SER D 158    -166.567-156.706 193.383  1.00  0.00           O  
ATOM   2856  CB  SER D 158    -163.939-157.571 194.061  1.00  0.00           C  
ATOM   2857  OG  SER D 158    -163.011-158.284 194.856  1.00  0.00           O  
ATOM   2858  N   GLY D 159    -167.180-158.657 192.388  1.00  0.00           N  
ATOM   2859  CA  GLY D 159    -168.477-158.238 191.856  1.00  0.00           C  
ATOM   2860  C   GLY D 159    -168.366-157.425 190.554  1.00  0.00           C  
ATOM   2861  O   GLY D 159    -169.400-157.024 190.021  1.00  0.00           O  
ATOM   2862  N   ALA D 160    -167.147-157.180 190.037  1.00  0.00           N  
ATOM   2863  CA  ALA D 160    -166.891-156.387 188.832  1.00  0.00           C  
ATOM   2864  C   ALA D 160    -167.130-157.140 187.510  1.00  0.00           C  
ATOM   2865  O   ALA D 160    -167.072-156.498 186.461  1.00  0.00           O  
ATOM   2866  CB  ALA D 160    -165.454-155.846 188.882  1.00  0.00           C  
ATOM   2867  N   LEU D 161    -167.385-158.461 187.565  1.00  0.00           N  
ATOM   2868  CA  LEU D 161    -167.622-159.292 186.388  1.00  0.00           C  
ATOM   2869  C   LEU D 161    -168.760-160.290 186.649  1.00  0.00           C  
ATOM   2870  O   LEU D 161    -168.845-160.872 187.729  1.00  0.00           O  
ATOM   2871  CB  LEU D 161    -166.303-159.993 185.983  1.00  0.00           C  
ATOM   2872  CG  LEU D 161    -166.329-160.687 184.601  1.00  0.00           C  
ATOM   2873  CD1 LEU D 161    -166.650-159.712 183.452  1.00  0.00           C  
ATOM   2874  CD2 LEU D 161    -165.008-161.428 184.339  1.00  0.00           C  
ATOM   2875  N   THR D 162    -169.592-160.473 185.614  1.00  0.00           N  
ATOM   2876  CA  THR D 162    -170.713-161.411 185.578  1.00  0.00           C  
ATOM   2877  C   THR D 162    -170.908-162.022 184.166  1.00  0.00           C  
ATOM   2878  O   THR D 162    -171.779-162.874 183.991  1.00  0.00           O  
ATOM   2879  CB  THR D 162    -172.019-160.732 186.091  1.00  0.00           C  
ATOM   2880  OG1 THR D 162    -173.081-161.663 186.206  1.00  0.00           O  
ATOM   2881  CG2 THR D 162    -172.524-159.575 185.208  1.00  0.00           C  
ATOM   2882  N   SER D 163    -170.086-161.603 183.185  1.00  0.00           N  
ATOM   2883  CA  SER D 163    -170.085-162.117 181.814  1.00  0.00           C  
ATOM   2884  C   SER D 163    -169.561-163.561 181.770  1.00  0.00           C  
ATOM   2885  O   SER D 163    -168.459-163.822 182.258  1.00  0.00           O  
ATOM   2886  CB  SER D 163    -169.245-161.177 180.922  1.00  0.00           C  
ATOM   2887  OG  SER D 163    -169.250-161.592 179.569  1.00  0.00           O  
ATOM   2888  N   GLY D 164    -170.372-164.461 181.189  1.00  0.00           N  
ATOM   2889  CA  GLY D 164    -170.062-165.884 181.038  1.00  0.00           C  
ATOM   2890  C   GLY D 164    -170.081-166.662 182.366  1.00  0.00           C  
ATOM   2891  O   GLY D 164    -169.597-167.793 182.392  1.00  0.00           O  
ATOM   2892  N   VAL D 165    -170.607-166.066 183.453  1.00  0.00           N  
ATOM   2893  CA  VAL D 165    -170.687-166.675 184.779  1.00  0.00           C  
ATOM   2894  C   VAL D 165    -171.984-167.485 184.921  1.00  0.00           C  
ATOM   2895  O   VAL D 165    -173.061-166.979 184.603  1.00  0.00           O  
ATOM   2896  CB  VAL D 165    -170.625-165.607 185.912  1.00  0.00           C  
ATOM   2897  CG1 VAL D 165    -170.925-166.134 187.335  1.00  0.00           C  
ATOM   2898  CG2 VAL D 165    -169.262-164.894 185.915  1.00  0.00           C  
ATOM   2899  N   HIS D 166    -171.839-168.714 185.438  1.00  0.00           N  
ATOM   2900  CA  HIS D 166    -172.932-169.603 185.814  1.00  0.00           C  
ATOM   2901  C   HIS D 166    -172.528-170.303 187.117  1.00  0.00           C  
ATOM   2902  O   HIS D 166    -171.492-170.968 187.151  1.00  0.00           O  
ATOM   2903  CB  HIS D 166    -173.238-170.617 184.684  1.00  0.00           C  
ATOM   2904  CG  HIS D 166    -173.648-170.016 183.359  1.00  0.00           C  
ATOM   2905  ND1 HIS D 166    -172.733-169.768 182.329  1.00  0.00           N  
ATOM   2906  CD2 HIS D 166    -174.905-169.630 182.937  1.00  0.00           C  
ATOM   2907  CE1 HIS D 166    -173.456-169.243 181.349  1.00  0.00           C  
ATOM   2908  NE2 HIS D 166    -174.750-169.137 181.652  1.00  0.00           N  
ATOM   2909  N   THR D 167    -173.345-170.132 188.168  1.00  0.00           N  
ATOM   2910  CA  THR D 167    -173.129-170.751 189.476  1.00  0.00           C  
ATOM   2911  C   THR D 167    -174.041-171.981 189.605  1.00  0.00           C  
ATOM   2912  O   THR D 167    -175.258-171.872 189.449  1.00  0.00           O  
ATOM   2913  CB  THR D 167    -173.432-169.765 190.633  1.00  0.00           C  
ATOM   2914  OG1 THR D 167    -172.556-168.659 190.514  1.00  0.00           O  
ATOM   2915  CG2 THR D 167    -173.260-170.348 192.050  1.00  0.00           C  
ATOM   2916  N   PHE D 168    -173.408-173.131 189.871  1.00  0.00           N  
ATOM   2917  CA  PHE D 168    -174.028-174.452 189.940  1.00  0.00           C  
ATOM   2918  C   PHE D 168    -174.461-174.717 191.397  1.00  0.00           C  
ATOM   2919  O   PHE D 168    -173.649-174.459 192.283  1.00  0.00           O  
ATOM   2920  CB  PHE D 168    -172.958-175.479 189.508  1.00  0.00           C  
ATOM   2921  CG  PHE D 168    -172.353-175.222 188.136  1.00  0.00           C  
ATOM   2922  CD1 PHE D 168    -171.192-174.431 188.002  1.00  0.00           C  
ATOM   2923  CE1 PHE D 168    -170.701-174.096 186.750  1.00  0.00           C  
ATOM   2924  CZ  PHE D 168    -171.360-174.529 185.611  1.00  0.00           C  
ATOM   2925  CD2 PHE D 168    -173.034-175.620 186.970  1.00  0.00           C  
ATOM   2926  CE2 PHE D 168    -172.521-175.279 185.728  1.00  0.00           C  
ATOM   2927  N   PRO D 169    -175.695-175.224 191.647  1.00  0.00           N  
ATOM   2928  CA  PRO D 169    -176.123-175.666 192.996  1.00  0.00           C  
ATOM   2929  C   PRO D 169    -175.220-176.744 193.633  1.00  0.00           C  
ATOM   2930  O   PRO D 169    -174.544-177.481 192.915  1.00  0.00           O  
ATOM   2931  CD  PRO D 169    -176.762-175.420 190.666  1.00  0.00           C  
ATOM   2932  CB  PRO D 169    -177.557-176.185 192.787  1.00  0.00           C  
ATOM   2933  CG  PRO D 169    -178.032-175.544 191.495  1.00  0.00           C  
ATOM   2934  N   ALA D 170    -175.203-176.792 194.975  1.00  0.00           N  
ATOM   2935  CA  ALA D 170    -174.318-177.671 195.741  1.00  0.00           C  
ATOM   2936  C   ALA D 170    -174.737-179.148 195.727  1.00  0.00           C  
ATOM   2937  O   ALA D 170    -175.892-179.475 195.447  1.00  0.00           O  
ATOM   2938  CB  ALA D 170    -174.250-177.176 197.192  1.00  0.00           C  
ATOM   2939  N   VAL D 171    -173.768-179.998 196.091  1.00  0.00           N  
ATOM   2940  CA  VAL D 171    -173.935-181.425 196.341  1.00  0.00           C  
ATOM   2941  C   VAL D 171    -173.255-181.750 197.685  1.00  0.00           C  
ATOM   2942  O   VAL D 171    -172.199-181.191 197.986  1.00  0.00           O  
ATOM   2943  CB  VAL D 171    -173.272-182.272 195.218  1.00  0.00           C  
ATOM   2944  CG1 VAL D 171    -173.261-183.795 195.484  1.00  0.00           C  
ATOM   2945  CG2 VAL D 171    -173.908-181.998 193.842  1.00  0.00           C  
ATOM   2946  N   LEU D 172    -173.881-182.649 198.461  1.00  0.00           N  
ATOM   2947  CA  LEU D 172    -173.420-183.132 199.766  1.00  0.00           C  
ATOM   2948  C   LEU D 172    -172.057-183.850 199.650  1.00  0.00           C  
ATOM   2949  O   LEU D 172    -171.938-184.772 198.840  1.00  0.00           O  
ATOM   2950  CB  LEU D 172    -174.509-184.085 200.319  1.00  0.00           C  
ATOM   2951  CG  LEU D 172    -174.482-184.305 201.849  1.00  0.00           C  
ATOM   2952  CD1 LEU D 172    -175.167-183.137 202.588  1.00  0.00           C  
ATOM   2953  CD2 LEU D 172    -175.104-185.661 202.241  1.00  0.00           C  
ATOM   2954  N   GLN D 173    -171.062-183.427 200.447  1.00  0.00           N  
ATOM   2955  CA  GLN D 173    -169.719-184.018 200.437  1.00  0.00           C  
ATOM   2956  C   GLN D 173    -169.070-183.842 201.818  1.00  0.00           C  
ATOM   2957  O   GLN D 173    -169.141-182.749 202.378  1.00  0.00           O  
ATOM   2958  CB  GLN D 173    -168.859-183.387 199.311  1.00  0.00           C  
ATOM   2959  CG  GLN D 173    -167.538-184.151 199.048  1.00  0.00           C  
ATOM   2960  CD  GLN D 173    -166.565-183.422 198.118  1.00  0.00           C  
ATOM   2961  OE1 GLN D 173    -165.385-183.302 198.434  1.00  0.00           O  
ATOM   2962  NE2 GLN D 173    -167.030-182.947 196.963  1.00  0.00           N  
ATOM   2963  N   SER D 174    -168.413-184.920 202.290  1.00  0.00           N  
ATOM   2964  CA  SER D 174    -167.742-185.092 203.586  1.00  0.00           C  
ATOM   2965  C   SER D 174    -168.759-185.287 204.725  1.00  0.00           C  
ATOM   2966  O   SER D 174    -168.948-184.380 205.535  1.00  0.00           O  
ATOM   2967  CB  SER D 174    -166.713-183.973 203.887  1.00  0.00           C  
ATOM   2968  OG  SER D 174    -165.623-184.037 202.990  1.00  0.00           O  
ATOM   2969  N   SER D 175    -169.388-186.479 204.745  1.00  0.00           N  
ATOM   2970  CA  SER D 175    -170.440-186.917 205.675  1.00  0.00           C  
ATOM   2971  C   SER D 175    -171.728-186.102 205.452  1.00  0.00           C  
ATOM   2972  O   SER D 175    -172.489-186.432 204.541  1.00  0.00           O  
ATOM   2973  CB  SER D 175    -169.917-186.953 207.136  1.00  0.00           C  
ATOM   2974  OG  SER D 175    -170.887-187.465 208.028  1.00  0.00           O  
ATOM   2975  N   GLY D 176    -171.907-185.025 206.234  1.00  0.00           N  
ATOM   2976  CA  GLY D 176    -172.858-183.950 205.962  1.00  0.00           C  
ATOM   2977  C   GLY D 176    -172.183-182.964 205.000  1.00  0.00           C  
ATOM   2978  O   GLY D 176    -171.607-183.376 203.993  1.00  0.00           O  
ATOM   2979  N   LEU D 177    -172.258-181.658 205.320  1.00  0.00           N  
ATOM   2980  CA  LEU D 177    -171.536-180.560 204.657  1.00  0.00           C  
ATOM   2981  C   LEU D 177    -171.919-180.397 203.161  1.00  0.00           C  
ATOM   2982  O   LEU D 177    -172.896-180.995 202.714  1.00  0.00           O  
ATOM   2983  CB  LEU D 177    -170.001-180.682 204.919  1.00  0.00           C  
ATOM   2984  CG  LEU D 177    -169.530-180.432 206.376  1.00  0.00           C  
ATOM   2985  CD1 LEU D 177    -169.821-179.007 206.869  1.00  0.00           C  
ATOM   2986  CD2 LEU D 177    -169.962-181.498 207.401  1.00  0.00           C  
ATOM   2987  N   TYR D 178    -171.192-179.547 202.418  1.00  0.00           N  
ATOM   2988  CA  TYR D 178    -171.491-179.225 201.020  1.00  0.00           C  
ATOM   2989  C   TYR D 178    -170.219-178.898 200.231  1.00  0.00           C  
ATOM   2990  O   TYR D 178    -169.191-178.535 200.806  1.00  0.00           O  
ATOM   2991  CB  TYR D 178    -172.486-178.042 200.941  1.00  0.00           C  
ATOM   2992  CG  TYR D 178    -173.934-178.367 201.250  1.00  0.00           C  
ATOM   2993  CD1 TYR D 178    -174.677-179.172 200.362  1.00  0.00           C  
ATOM   2994  CE1 TYR D 178    -176.028-179.457 200.627  1.00  0.00           C  
ATOM   2995  CZ  TYR D 178    -176.645-178.934 201.781  1.00  0.00           C  
ATOM   2996  OH  TYR D 178    -177.960-179.191 202.034  1.00  0.00           O  
ATOM   2997  CD2 TYR D 178    -174.551-177.848 202.406  1.00  0.00           C  
ATOM   2998  CE2 TYR D 178    -175.904-178.133 202.670  1.00  0.00           C  
ATOM   2999  N   SER D 179    -170.364-178.994 198.901  1.00  0.00           N  
ATOM   3000  CA  SER D 179    -169.389-178.603 197.895  1.00  0.00           C  
ATOM   3001  C   SER D 179    -170.153-178.026 196.691  1.00  0.00           C  
ATOM   3002  O   SER D 179    -171.103-178.655 196.227  1.00  0.00           O  
ATOM   3003  CB  SER D 179    -168.516-179.824 197.544  1.00  0.00           C  
ATOM   3004  OG  SER D 179    -167.527-179.511 196.583  1.00  0.00           O  
ATOM   3005  N   LEU D 180    -169.737-176.836 196.230  1.00  0.00           N  
ATOM   3006  CA  LEU D 180    -170.424-176.026 195.218  1.00  0.00           C  
ATOM   3007  C   LEU D 180    -169.393-175.406 194.263  1.00  0.00           C  
ATOM   3008  O   LEU D 180    -168.326-175.004 194.719  1.00  0.00           O  
ATOM   3009  CB  LEU D 180    -171.308-174.990 195.964  1.00  0.00           C  
ATOM   3010  CG  LEU D 180    -171.984-173.901 195.095  1.00  0.00           C  
ATOM   3011  CD1 LEU D 180    -173.389-173.509 195.604  1.00  0.00           C  
ATOM   3012  CD2 LEU D 180    -171.087-172.662 194.887  1.00  0.00           C  
ATOM   3013  N   SER D 181    -169.728-175.315 192.966  1.00  0.00           N  
ATOM   3014  CA  SER D 181    -168.841-174.804 191.914  1.00  0.00           C  
ATOM   3015  C   SER D 181    -169.431-173.571 191.204  1.00  0.00           C  
ATOM   3016  O   SER D 181    -170.623-173.285 191.326  1.00  0.00           O  
ATOM   3017  CB  SER D 181    -168.516-175.967 190.946  1.00  0.00           C  
ATOM   3018  OG  SER D 181    -169.628-176.355 190.164  1.00  0.00           O  
ATOM   3019  N   SER D 182    -168.566-172.878 190.441  1.00  0.00           N  
ATOM   3020  CA  SER D 182    -168.905-171.736 189.588  1.00  0.00           C  
ATOM   3021  C   SER D 182    -167.835-171.581 188.493  1.00  0.00           C  
ATOM   3022  O   SER D 182    -166.681-171.950 188.713  1.00  0.00           O  
ATOM   3023  CB  SER D 182    -169.046-170.463 190.450  1.00  0.00           C  
ATOM   3024  OG  SER D 182    -169.451-169.335 189.698  1.00  0.00           O  
ATOM   3025  N   VAL D 183    -168.245-171.011 187.348  1.00  0.00           N  
ATOM   3026  CA  VAL D 183    -167.390-170.689 186.201  1.00  0.00           C  
ATOM   3027  C   VAL D 183    -167.416-169.171 185.924  1.00  0.00           C  
ATOM   3028  O   VAL D 183    -168.307-168.471 186.401  1.00  0.00           O  
ATOM   3029  CB  VAL D 183    -167.884-171.454 184.929  1.00  0.00           C  
ATOM   3030  CG1 VAL D 183    -169.239-170.972 184.378  1.00  0.00           C  
ATOM   3031  CG2 VAL D 183    -166.860-171.496 183.776  1.00  0.00           C  
ATOM   3032  N   VAL D 184    -166.451-168.719 185.113  1.00  0.00           N  
ATOM   3033  CA  VAL D 184    -166.436-167.438 184.409  1.00  0.00           C  
ATOM   3034  C   VAL D 184    -165.798-167.676 183.027  1.00  0.00           C  
ATOM   3035  O   VAL D 184    -164.892-168.503 182.920  1.00  0.00           O  
ATOM   3036  CB  VAL D 184    -165.642-166.358 185.197  1.00  0.00           C  
ATOM   3037  CG1 VAL D 184    -164.154-166.695 185.422  1.00  0.00           C  
ATOM   3038  CG2 VAL D 184    -165.757-164.954 184.580  1.00  0.00           C  
ATOM   3039  N   THR D 185    -166.288-166.970 181.994  1.00  0.00           N  
ATOM   3040  CA  THR D 185    -165.800-167.097 180.617  1.00  0.00           C  
ATOM   3041  C   THR D 185    -165.708-165.703 179.970  1.00  0.00           C  
ATOM   3042  O   THR D 185    -166.650-164.918 180.080  1.00  0.00           O  
ATOM   3043  CB  THR D 185    -166.725-168.000 179.755  1.00  0.00           C  
ATOM   3044  OG1 THR D 185    -166.801-169.288 180.332  1.00  0.00           O  
ATOM   3045  CG2 THR D 185    -166.276-168.181 178.294  1.00  0.00           C  
ATOM   3046  N   VAL D 186    -164.565-165.427 179.320  1.00  0.00           N  
ATOM   3047  CA  VAL D 186    -164.207-164.130 178.742  1.00  0.00           C  
ATOM   3048  C   VAL D 186    -163.446-164.321 177.407  1.00  0.00           C  
ATOM   3049  O   VAL D 186    -162.772-165.337 177.246  1.00  0.00           O  
ATOM   3050  CB  VAL D 186    -163.288-163.326 179.714  1.00  0.00           C  
ATOM   3051  CG1 VAL D 186    -164.054-162.856 180.964  1.00  0.00           C  
ATOM   3052  CG2 VAL D 186    -161.980-164.048 180.108  1.00  0.00           C  
ATOM   3053  N   PRO D 187    -163.545-163.349 176.469  1.00  0.00           N  
ATOM   3054  CA  PRO D 187    -162.790-163.392 175.201  1.00  0.00           C  
ATOM   3055  C   PRO D 187    -161.274-163.203 175.414  1.00  0.00           C  
ATOM   3056  O   PRO D 187    -160.858-162.155 175.908  1.00  0.00           O  
ATOM   3057  CB  PRO D 187    -163.418-162.260 174.370  1.00  0.00           C  
ATOM   3058  CG  PRO D 187    -163.940-161.265 175.394  1.00  0.00           C  
ATOM   3059  CD  PRO D 187    -164.397-162.157 176.541  1.00  0.00           C  
ATOM   3060  N   SER D 188    -160.496-164.237 175.042  1.00  0.00           N  
ATOM   3061  CA  SER D 188    -159.032-164.353 175.139  1.00  0.00           C  
ATOM   3062  C   SER D 188    -158.513-164.489 176.588  1.00  0.00           C  
ATOM   3063  O   SER D 188    -159.188-164.096 177.540  1.00  0.00           O  
ATOM   3064  CB  SER D 188    -158.348-163.201 174.360  1.00  0.00           C  
ATOM   3065  OG  SER D 188    -156.958-163.414 174.204  1.00  0.00           O  
ATOM   3066  N   SER D 189    -157.303-165.060 176.722  1.00  0.00           N  
ATOM   3067  CA  SER D 189    -156.575-165.209 177.983  1.00  0.00           C  
ATOM   3068  C   SER D 189    -156.144-163.837 178.534  1.00  0.00           C  
ATOM   3069  O   SER D 189    -155.363-163.141 177.886  1.00  0.00           O  
ATOM   3070  CB  SER D 189    -155.389-166.171 177.764  1.00  0.00           C  
ATOM   3071  OG  SER D 189    -154.643-166.367 178.950  1.00  0.00           O  
ATOM   3072  N   SER D 190    -156.683-163.486 179.712  1.00  0.00           N  
ATOM   3073  CA  SER D 190    -156.548-162.168 180.333  1.00  0.00           C  
ATOM   3074  C   SER D 190    -156.319-162.240 181.856  1.00  0.00           C  
ATOM   3075  O   SER D 190    -156.474-161.220 182.525  1.00  0.00           O  
ATOM   3076  CB  SER D 190    -157.756-161.296 179.915  1.00  0.00           C  
ATOM   3077  OG  SER D 190    -158.967-161.760 180.479  1.00  0.00           O  
ATOM   3078  N   LEU D 191    -155.915-163.415 182.374  1.00  0.00           N  
ATOM   3079  CA  LEU D 191    -155.561-163.642 183.782  1.00  0.00           C  
ATOM   3080  C   LEU D 191    -154.275-162.905 184.220  1.00  0.00           C  
ATOM   3081  O   LEU D 191    -154.142-162.589 185.403  1.00  0.00           O  
ATOM   3082  CB  LEU D 191    -155.498-165.173 184.021  1.00  0.00           C  
ATOM   3083  CG  LEU D 191    -155.154-165.649 185.454  1.00  0.00           C  
ATOM   3084  CD1 LEU D 191    -156.134-165.092 186.508  1.00  0.00           C  
ATOM   3085  CD2 LEU D 191    -155.063-167.189 185.505  1.00  0.00           C  
ATOM   3086  N   GLY D 192    -153.373-162.612 183.267  1.00  0.00           N  
ATOM   3087  CA  GLY D 192    -152.161-161.822 183.497  1.00  0.00           C  
ATOM   3088  C   GLY D 192    -152.406-160.311 183.320  1.00  0.00           C  
ATOM   3089  O   GLY D 192    -151.531-159.525 183.677  1.00  0.00           O  
ATOM   3090  N   THR D 193    -153.570-159.908 182.781  1.00  0.00           N  
ATOM   3091  CA  THR D 193    -153.962-158.512 182.547  1.00  0.00           C  
ATOM   3092  C   THR D 193    -154.914-157.990 183.645  1.00  0.00           C  
ATOM   3093  O   THR D 193    -154.909-156.792 183.927  1.00  0.00           O  
ATOM   3094  CB  THR D 193    -154.687-158.386 181.177  1.00  0.00           C  
ATOM   3095  OG1 THR D 193    -153.794-158.781 180.154  1.00  0.00           O  
ATOM   3096  CG2 THR D 193    -155.217-156.986 180.810  1.00  0.00           C  
ATOM   3097  N   GLN D 194    -155.697-158.899 184.246  1.00  0.00           N  
ATOM   3098  CA  GLN D 194    -156.714-158.627 185.256  1.00  0.00           C  
ATOM   3099  C   GLN D 194    -156.727-159.786 186.260  1.00  0.00           C  
ATOM   3100  O   GLN D 194    -156.619-160.938 185.847  1.00  0.00           O  
ATOM   3101  CB  GLN D 194    -158.077-158.443 184.537  1.00  0.00           C  
ATOM   3102  CG  GLN D 194    -159.335-158.338 185.429  1.00  0.00           C  
ATOM   3103  CD  GLN D 194    -159.295-157.177 186.427  1.00  0.00           C  
ATOM   3104  OE1 GLN D 194    -158.875-156.073 186.091  1.00  0.00           O  
ATOM   3105  NE2 GLN D 194    -159.758-157.415 187.656  1.00  0.00           N  
ATOM   3106  N   THR D 195    -156.894-159.464 187.553  1.00  0.00           N  
ATOM   3107  CA  THR D 195    -157.069-160.449 188.620  1.00  0.00           C  
ATOM   3108  C   THR D 195    -158.501-161.027 188.616  1.00  0.00           C  
ATOM   3109  O   THR D 195    -159.468-160.268 188.559  1.00  0.00           O  
ATOM   3110  CB  THR D 195    -156.724-159.852 190.017  1.00  0.00           C  
ATOM   3111  OG1 THR D 195    -156.885-160.818 191.040  1.00  0.00           O  
ATOM   3112  CG2 THR D 195    -157.555-158.623 190.435  1.00  0.00           C  
ATOM   3113  N   TYR D 196    -158.592-162.364 188.680  1.00  0.00           N  
ATOM   3114  CA  TYR D 196    -159.851-163.102 188.765  1.00  0.00           C  
ATOM   3115  C   TYR D 196    -159.956-163.701 190.164  1.00  0.00           C  
ATOM   3116  O   TYR D 196    -159.044-164.401 190.603  1.00  0.00           O  
ATOM   3117  CB  TYR D 196    -159.927-164.169 187.656  1.00  0.00           C  
ATOM   3118  CG  TYR D 196    -160.209-163.576 186.285  1.00  0.00           C  
ATOM   3119  CD1 TYR D 196    -159.189-162.905 185.584  1.00  0.00           C  
ATOM   3120  CD2 TYR D 196    -161.505-163.638 185.732  1.00  0.00           C  
ATOM   3121  CE1 TYR D 196    -159.466-162.251 184.372  1.00  0.00           C  
ATOM   3122  CE2 TYR D 196    -161.781-163.003 184.505  1.00  0.00           C  
ATOM   3123  CZ  TYR D 196    -160.768-162.285 183.840  1.00  0.00           C  
ATOM   3124  OH  TYR D 196    -161.045-161.605 182.692  1.00  0.00           O  
ATOM   3125  N   ILE D 197    -161.058-163.357 190.843  1.00  0.00           N  
ATOM   3126  CA  ILE D 197    -161.307-163.661 192.247  1.00  0.00           C  
ATOM   3127  C   ILE D 197    -162.699-164.299 192.337  1.00  0.00           C  
ATOM   3128  O   ILE D 197    -163.620-163.816 191.686  1.00  0.00           O  
ATOM   3129  CB  ILE D 197    -161.297-162.362 193.117  1.00  0.00           C  
ATOM   3130  CG1 ILE D 197    -159.983-161.555 192.945  1.00  0.00           C  
ATOM   3131  CG2 ILE D 197    -161.543-162.633 194.617  1.00  0.00           C  
ATOM   3132  CD1 ILE D 197    -160.018-160.161 193.586  1.00  0.00           C  
ATOM   3133  N   CYS D 198    -162.821-165.357 193.151  1.00  0.00           N  
ATOM   3134  CA  CYS D 198    -164.076-166.049 193.433  1.00  0.00           C  
ATOM   3135  C   CYS D 198    -164.515-165.669 194.855  1.00  0.00           C  
ATOM   3136  O   CYS D 198    -163.952-166.166 195.832  1.00  0.00           O  
ATOM   3137  SG  CYS D 198    -165.213-168.673 193.650  1.00  0.00           S  
ATOM   3138  CB  CYS D 198    -163.854-167.553 193.209  1.00  0.00           C  
ATOM   3139  N   ASN D 199    -165.477-164.736 194.915  1.00  0.00           N  
ATOM   3140  CA  ASN D 199    -165.965-164.077 196.126  1.00  0.00           C  
ATOM   3141  C   ASN D 199    -167.222-164.799 196.620  1.00  0.00           C  
ATOM   3142  O   ASN D 199    -168.255-164.728 195.953  1.00  0.00           O  
ATOM   3143  CB  ASN D 199    -166.280-162.591 195.834  1.00  0.00           C  
ATOM   3144  CG  ASN D 199    -165.105-161.819 195.233  1.00  0.00           C  
ATOM   3145  OD1 ASN D 199    -164.853-161.900 194.031  1.00  0.00           O  
ATOM   3146  ND2 ASN D 199    -164.395-161.050 196.056  1.00  0.00           N  
ATOM   3147  N   VAL D 200    -167.091-165.507 197.753  1.00  0.00           N  
ATOM   3148  CA  VAL D 200    -168.086-166.459 198.242  1.00  0.00           C  
ATOM   3149  C   VAL D 200    -168.447-166.149 199.701  1.00  0.00           C  
ATOM   3150  O   VAL D 200    -167.584-166.255 200.571  1.00  0.00           O  
ATOM   3151  CB  VAL D 200    -167.544-167.914 198.143  1.00  0.00           C  
ATOM   3152  CG1 VAL D 200    -168.490-168.993 198.714  1.00  0.00           C  
ATOM   3153  CG2 VAL D 200    -167.180-168.250 196.686  1.00  0.00           C  
ATOM   3154  N   ASN D 201    -169.723-165.793 199.927  1.00  0.00           N  
ATOM   3155  CA  ASN D 201    -170.286-165.454 201.236  1.00  0.00           C  
ATOM   3156  C   ASN D 201    -171.197-166.589 201.736  1.00  0.00           C  
ATOM   3157  O   ASN D 201    -171.912-167.204 200.943  1.00  0.00           O  
ATOM   3158  CB  ASN D 201    -171.076-164.129 201.100  1.00  0.00           C  
ATOM   3159  CG  ASN D 201    -171.600-163.568 202.429  1.00  0.00           C  
ATOM   3160  ND2 ASN D 201    -172.900-163.270 202.496  1.00  0.00           N  
ATOM   3161  OD1 ASN D 201    -170.846-163.405 203.385  1.00  0.00           O  
ATOM   3162  N   HIS D 202    -171.182-166.784 203.063  1.00  0.00           N  
ATOM   3163  CA  HIS D 202    -172.024-167.714 203.803  1.00  0.00           C  
ATOM   3164  C   HIS D 202    -172.468-167.017 205.096  1.00  0.00           C  
ATOM   3165  O   HIS D 202    -171.724-167.022 206.076  1.00  0.00           O  
ATOM   3166  CB  HIS D 202    -171.221-168.999 204.075  1.00  0.00           C  
ATOM   3167  CG  HIS D 202    -171.950-170.041 204.881  1.00  0.00           C  
ATOM   3168  ND1 HIS D 202    -171.731-170.212 206.251  1.00  0.00           N  
ATOM   3169  CD2 HIS D 202    -172.916-170.933 204.470  1.00  0.00           C  
ATOM   3170  CE1 HIS D 202    -172.561-171.180 206.612  1.00  0.00           C  
ATOM   3171  NE2 HIS D 202    -173.289-171.640 205.595  1.00  0.00           N  
ATOM   3172  N   LYS D 203    -173.672-166.425 205.072  1.00  0.00           N  
ATOM   3173  CA  LYS D 203    -174.248-165.698 206.205  1.00  0.00           C  
ATOM   3174  C   LYS D 203    -174.731-166.527 207.431  1.00  0.00           C  
ATOM   3175  O   LYS D 203    -174.699-165.961 208.523  1.00  0.00           O  
ATOM   3176  CB  LYS D 203    -175.268-164.659 205.693  1.00  0.00           C  
ATOM   3177  CG  LYS D 203    -175.816-163.703 206.772  1.00  0.00           C  
ATOM   3178  CD  LYS D 203    -176.460-162.420 206.212  1.00  0.00           C  
ATOM   3179  CE  LYS D 203    -175.466-161.409 205.610  1.00  0.00           C  
ATOM   3180  NZ  LYS D 203    -174.498-160.920 206.609  1.00  0.00           N  
ATOM   3181  N   PRO D 204    -175.054-167.841 207.304  1.00  0.00           N  
ATOM   3182  CA  PRO D 204    -175.332-168.706 208.476  1.00  0.00           C  
ATOM   3183  C   PRO D 204    -174.172-168.951 209.467  1.00  0.00           C  
ATOM   3184  O   PRO D 204    -174.444-169.417 210.573  1.00  0.00           O  
ATOM   3185  CB  PRO D 204    -175.861-170.016 207.872  1.00  0.00           C  
ATOM   3186  CG  PRO D 204    -176.429-169.610 206.524  1.00  0.00           C  
ATOM   3187  CD  PRO D 204    -175.475-168.514 206.072  1.00  0.00           C  
ATOM   3188  N   SER D 205    -172.931-168.608 209.082  1.00  0.00           N  
ATOM   3189  CA  SER D 205    -171.770-168.506 209.979  1.00  0.00           C  
ATOM   3190  C   SER D 205    -171.112-167.110 209.917  1.00  0.00           C  
ATOM   3191  O   SER D 205    -170.215-166.840 210.715  1.00  0.00           O  
ATOM   3192  CB  SER D 205    -170.773-169.645 209.667  1.00  0.00           C  
ATOM   3193  OG  SER D 205    -170.021-169.405 208.493  1.00  0.00           O  
ATOM   3194  N   ASN D 206    -171.552-166.263 208.969  1.00  0.00           N  
ATOM   3195  CA  ASN D 206    -171.047-164.923 208.646  1.00  0.00           C  
ATOM   3196  C   ASN D 206    -169.591-164.896 208.124  1.00  0.00           C  
ATOM   3197  O   ASN D 206    -168.962-163.838 208.141  1.00  0.00           O  
ATOM   3198  CB  ASN D 206    -171.296-163.930 209.812  1.00  0.00           C  
ATOM   3199  CG  ASN D 206    -171.699-162.524 209.347  1.00  0.00           C  
ATOM   3200  OD1 ASN D 206    -172.575-162.363 208.497  1.00  0.00           O  
ATOM   3201  ND2 ASN D 206    -171.075-161.495 209.922  1.00  0.00           N  
ATOM   3202  N   THR D 207    -169.102-166.045 207.631  1.00  0.00           N  
ATOM   3203  CA  THR D 207    -167.801-166.193 206.984  1.00  0.00           C  
ATOM   3204  C   THR D 207    -167.904-165.808 205.496  1.00  0.00           C  
ATOM   3205  O   THR D 207    -168.894-166.140 204.846  1.00  0.00           O  
ATOM   3206  CB  THR D 207    -167.320-167.668 207.066  1.00  0.00           C  
ATOM   3207  OG1 THR D 207    -167.126-168.009 208.424  1.00  0.00           O  
ATOM   3208  CG2 THR D 207    -166.017-168.002 206.310  1.00  0.00           C  
ATOM   3209  N   LYS D 208    -166.854-165.148 204.986  1.00  0.00           N  
ATOM   3210  CA  LYS D 208    -166.705-164.810 203.574  1.00  0.00           C  
ATOM   3211  C   LYS D 208    -165.243-165.023 203.166  1.00  0.00           C  
ATOM   3212  O   LYS D 208    -164.343-164.612 203.899  1.00  0.00           O  
ATOM   3213  CB  LYS D 208    -167.199-163.368 203.327  1.00  0.00           C  
ATOM   3214  CG  LYS D 208    -167.183-162.934 201.846  1.00  0.00           C  
ATOM   3215  CD  LYS D 208    -167.929-161.617 201.577  1.00  0.00           C  
ATOM   3216  CE  LYS D 208    -167.273-160.364 202.177  1.00  0.00           C  
ATOM   3217  NZ  LYS D 208    -166.018-160.018 201.490  1.00  0.00           N  
ATOM   3218  N   VAL D 209    -165.049-165.653 201.998  1.00  0.00           N  
ATOM   3219  CA  VAL D 209    -163.745-165.927 201.405  1.00  0.00           C  
ATOM   3220  C   VAL D 209    -163.707-165.306 200.001  1.00  0.00           C  
ATOM   3221  O   VAL D 209    -164.533-165.646 199.154  1.00  0.00           O  
ATOM   3222  CB  VAL D 209    -163.470-167.455 201.308  1.00  0.00           C  
ATOM   3223  CG1 VAL D 209    -162.225-167.825 200.475  1.00  0.00           C  
ATOM   3224  CG2 VAL D 209    -163.342-168.078 202.706  1.00  0.00           C  
ATOM   3225  N   ASP D 210    -162.728-164.412 199.802  1.00  0.00           N  
ATOM   3226  CA  ASP D 210    -162.493-163.644 198.578  1.00  0.00           C  
ATOM   3227  C   ASP D 210    -161.163-164.089 197.954  1.00  0.00           C  
ATOM   3228  O   ASP D 210    -160.250-163.281 197.789  1.00  0.00           O  
ATOM   3229  CB  ASP D 210    -162.555-162.116 198.828  1.00  0.00           C  
ATOM   3230  CG  ASP D 210    -163.800-161.662 199.600  1.00  0.00           C  
ATOM   3231  OD1 ASP D 210    -163.717-161.606 200.847  1.00  0.00           O  
ATOM   3232  OD2 ASP D 210    -164.815-161.361 198.933  1.00  0.00           O  
ATOM   3233  N   LYS D 211    -161.073-165.397 197.657  1.00  0.00           N  
ATOM   3234  CA  LYS D 211    -159.854-166.050 197.187  1.00  0.00           C  
ATOM   3235  C   LYS D 211    -159.586-165.762 195.704  1.00  0.00           C  
ATOM   3236  O   LYS D 211    -160.465-166.001 194.873  1.00  0.00           O  
ATOM   3237  CB  LYS D 211    -159.970-167.565 197.454  1.00  0.00           C  
ATOM   3238  CG  LYS D 211    -158.721-168.396 197.109  1.00  0.00           C  
ATOM   3239  CD  LYS D 211    -157.469-167.943 197.883  1.00  0.00           C  
ATOM   3240  CE  LYS D 211    -156.295-168.917 197.767  1.00  0.00           C  
ATOM   3241  NZ  LYS D 211    -155.731-168.955 196.407  1.00  0.00           N  
ATOM   3242  N   LYS D 212    -158.354-165.315 195.403  1.00  0.00           N  
ATOM   3243  CA  LYS D 212    -157.846-165.171 194.040  1.00  0.00           C  
ATOM   3244  C   LYS D 212    -157.666-166.552 193.390  1.00  0.00           C  
ATOM   3245  O   LYS D 212    -156.972-167.405 193.948  1.00  0.00           O  
ATOM   3246  CB  LYS D 212    -156.527-164.372 194.048  1.00  0.00           C  
ATOM   3247  CG  LYS D 212    -155.989-164.053 192.636  1.00  0.00           C  
ATOM   3248  CD  LYS D 212    -154.586-163.438 192.660  1.00  0.00           C  
ATOM   3249  CE  LYS D 212    -154.003-163.255 191.252  1.00  0.00           C  
ATOM   3250  NZ  LYS D 212    -152.601-162.811 191.310  1.00  0.00           N  
ATOM   3251  N   VAL D 213    -158.281-166.718 192.211  1.00  0.00           N  
ATOM   3252  CA  VAL D 213    -158.180-167.901 191.365  1.00  0.00           C  
ATOM   3253  C   VAL D 213    -156.865-167.814 190.561  1.00  0.00           C  
ATOM   3254  O   VAL D 213    -156.810-167.117 189.548  1.00  0.00           O  
ATOM   3255  CB  VAL D 213    -159.438-168.010 190.455  1.00  0.00           C  
ATOM   3256  CG1 VAL D 213    -159.354-169.056 189.329  1.00  0.00           C  
ATOM   3257  CG2 VAL D 213    -160.681-168.286 191.321  1.00  0.00           C  
ATOM   3258  N   GLU D 214    -155.816-168.454 191.106  1.00  0.00           N  
ATOM   3259  CA  GLU D 214    -154.412-168.246 190.746  1.00  0.00           C  
ATOM   3260  C   GLU D 214    -153.739-169.614 190.467  1.00  0.00           C  
ATOM   3261  O   GLU D 214    -153.893-170.518 191.291  1.00  0.00           O  
ATOM   3262  CB  GLU D 214    -153.764-167.506 191.934  1.00  0.00           C  
ATOM   3263  CG  GLU D 214    -152.310-167.064 191.687  1.00  0.00           C  
ATOM   3264  CD  GLU D 214    -151.785-166.174 192.813  1.00  0.00           C  
ATOM   3265  OE1 GLU D 214    -151.314-165.062 192.483  1.00  0.00           O  
ATOM   3266  OE2 GLU D 214    -151.886-166.601 193.983  1.00  0.00           O  
ATOM   3267  N   PRO D 215    -153.072-169.772 189.297  1.00  0.00           N  
ATOM   3268  CA  PRO D 215    -152.637-171.090 188.788  1.00  0.00           C  
ATOM   3269  C   PRO D 215    -151.372-171.679 189.437  1.00  0.00           C  
ATOM   3270  O   PRO D 215    -150.758-171.053 190.301  1.00  0.00           O  
ATOM   3271  CB  PRO D 215    -152.423-170.822 187.283  1.00  0.00           C  
ATOM   3272  CG  PRO D 215    -151.963-169.377 187.227  1.00  0.00           C  
ATOM   3273  CD  PRO D 215    -152.814-168.721 188.306  1.00  0.00           C  
ATOM   3274  N   LYS D 216    -151.008-172.872 188.931  1.00  0.00           N  
ATOM   3275  CA  LYS D 216    -149.781-173.646 189.156  1.00  0.00           C  
ATOM   3276  C   LYS D 216    -149.785-174.473 190.449  1.00  0.00           C  
ATOM   3277  O   LYS D 216    -150.330-174.052 191.469  1.00  0.00           O  
ATOM   3278  CB  LYS D 216    -148.491-172.800 188.991  1.00  0.00           C  
ATOM   3279  CG  LYS D 216    -148.301-172.206 187.580  1.00  0.00           C  
ATOM   3280  CD  LYS D 216    -147.897-173.241 186.512  1.00  0.00           C  
ATOM   3281  CE  LYS D 216    -147.963-172.697 185.076  1.00  0.00           C  
ATOM   3282  NZ  LYS D 216    -149.353-172.492 184.629  1.00  0.00           N  
ATOM   3283  N   SER D 217    -149.157-175.655 190.346  1.00  0.00           N  
ATOM   3284  CA  SER D 217    -149.050-176.655 191.400  1.00  0.00           C  
ATOM   3285  C   SER D 217    -147.912-177.631 191.072  1.00  0.00           C  
ATOM   3286  O   SER D 217    -147.678-177.921 189.899  1.00  0.00           O  
ATOM   3287  CB  SER D 217    -150.406-177.377 191.565  1.00  0.00           C  
ATOM   3288  OG  SER D 217    -150.328-178.428 192.504  1.00  0.00           O  
ATOM   3289  N   CYS D 218    -147.264-178.149 192.127  1.00  0.00           N  
ATOM   3290  CA  CYS D 218    -146.255-179.204 192.057  1.00  0.00           C  
ATOM   3291  C   CYS D 218    -145.993-179.742 193.468  1.00  0.00           C  
ATOM   3292  O   CYS D 218    -145.938-178.954 194.413  1.00  0.00           O  
ATOM   3293  CB  CYS D 218    -144.941-178.686 191.416  1.00  0.00           C  
ATOM   3294  SG  CYS D 218    -143.842-179.993 190.798  1.00  0.00           S  
ATOM   3295  N   ASP D 219    -145.752-181.058 193.576  1.00  0.00           N  
ATOM   3296  CA  ASP D 219    -145.085-181.673 194.726  1.00  0.00           C  
ATOM   3297  C   ASP D 219    -143.580-181.730 194.423  1.00  0.00           C  
ATOM   3298  O   ASP D 219    -143.112-182.711 193.845  1.00  0.00           O  
ATOM   3299  CB  ASP D 219    -145.636-183.053 195.177  1.00  0.00           C  
ATOM   3300  CG  ASP D 219    -146.270-183.971 194.121  1.00  0.00           C  
ATOM   3301  OD1 ASP D 219    -146.082-183.746 192.907  1.00  0.00           O  
ATOM   3302  OD2 ASP D 219    -146.919-184.936 194.584  1.00  0.00           O  
ATOM   3303  N   LYS D 220    -142.875-180.642 194.763  1.00  0.00           N  
ATOM   3304  CA  LYS D 220    -141.510-180.364 194.317  1.00  0.00           C  
ATOM   3305  C   LYS D 220    -140.506-181.368 194.905  1.00  0.00           C  
ATOM   3306  O   LYS D 220    -140.185-181.278 196.090  1.00  0.00           O  
ATOM   3307  CB  LYS D 220    -141.118-178.919 194.715  1.00  0.00           C  
ATOM   3308  CG  LYS D 220    -142.204-177.837 194.521  1.00  0.00           C  
ATOM   3309  CD  LYS D 220    -142.796-177.738 193.103  1.00  0.00           C  
ATOM   3310  CE  LYS D 220    -143.943-176.715 193.035  1.00  0.00           C  
ATOM   3311  NZ  LYS D 220    -144.662-176.784 191.754  1.00  0.00           N  
ATOM   3312  N   THR D 221    -139.984-182.273 194.060  1.00  0.00           N  
ATOM   3313  CA  THR D 221    -138.943-183.237 194.444  1.00  0.00           C  
ATOM   3314  C   THR D 221    -137.962-182.696 195.516  1.00  0.00           C  
ATOM   3315  O   THR D 221    -136.974-183.356 195.825  1.00  0.00           O  
ATOM   3316  CB  THR D 221    -138.131-183.747 193.225  1.00  0.00           C  
ATOM   3317  OG1 THR D 221    -139.000-184.007 192.138  1.00  0.00           O  
ATOM   3318  CG2 THR D 221    -137.351-185.049 193.507  1.00  0.00           C  
ATOM   3319  N   HIS D 222    -138.290-181.533 196.112  1.00  0.00           N  
ATOM   3320  CA  HIS D 222    -137.682-181.011 197.338  1.00  0.00           C  
ATOM   3321  C   HIS D 222    -136.203-181.401 197.512  1.00  0.00           C  
ATOM   3322  O   HIS D 222    -135.493-180.696 198.227  1.00  0.00           O  
ATOM   3323  CB  HIS D 222    -138.509-181.449 198.560  1.00  0.00           C  
ATOM   3324  CG  HIS D 222    -139.781-180.663 198.732  1.00  0.00           C  
ATOM   3325  ND1 HIS D 222    -139.823-179.468 199.430  1.00  0.00           N  
ATOM   3326  CD2 HIS D 222    -141.073-180.899 198.316  1.00  0.00           C  
ATOM   3327  CE1 HIS D 222    -141.091-179.051 199.418  1.00  0.00           C  
ATOM   3328  NE2 HIS D 222    -141.901-179.858 198.742  1.00  0.00           N  
ATOM   3329  N   THR D 223    -135.764-182.481 196.842  1.00  0.00           N  
ATOM   3330  CA  THR D 223    -134.357-182.880 196.762  1.00  0.00           C  
ATOM   3331  C   THR D 223    -133.473-181.685 196.346  1.00  0.00           C  
ATOM   3332  O   THR D 223    -132.285-181.699 196.660  1.00  0.00           O  
ATOM   3333  CB  THR D 223    -134.136-184.048 195.759  1.00  0.00           C  
ATOM   3334  OG1 THR D 223    -134.953-185.144 196.125  1.00  0.00           O  
ATOM   3335  CG2 THR D 223    -132.683-184.543 195.665  1.00  0.00           C  
ATOM   3336  N   CYS D 224    -134.095-180.675 195.704  1.00  0.00           N  
ATOM   3337  CA  CYS D 224    -133.541-179.387 195.256  1.00  0.00           C  
ATOM   3338  C   CYS D 224    -132.372-179.527 194.235  1.00  0.00           C  
ATOM   3339  O   CYS D 224    -131.295-179.975 194.630  1.00  0.00           O  
ATOM   3340  CB  CYS D 224    -133.122-178.537 196.482  1.00  0.00           C  
ATOM   3341  SG  CYS D 224    -132.823-176.788 196.100  1.00  0.00           S  
ATOM   3342  N   PRO D 225    -132.566-179.118 192.953  1.00  0.00           N  
ATOM   3343  CA  PRO D 225    -131.508-179.209 191.919  1.00  0.00           C  
ATOM   3344  C   PRO D 225    -130.124-178.568 192.204  1.00  0.00           C  
ATOM   3345  O   PRO D 225    -129.134-179.255 191.950  1.00  0.00           O  
ATOM   3346  CD  PRO D 225    -133.839-178.704 192.355  1.00  0.00           C  
ATOM   3347  CB  PRO D 225    -132.166-178.665 190.638  1.00  0.00           C  
ATOM   3348  CG  PRO D 225    -133.652-178.889 190.852  1.00  0.00           C  
ATOM   3349  N   PRO D 226    -130.031-177.325 192.743  1.00  0.00           N  
ATOM   3350  CA  PRO D 226    -128.724-176.744 193.110  1.00  0.00           C  
ATOM   3351  C   PRO D 226    -128.138-177.283 194.431  1.00  0.00           C  
ATOM   3352  O   PRO D 226    -128.877-177.693 195.327  1.00  0.00           O  
ATOM   3353  CB  PRO D 226    -129.006-175.236 193.195  1.00  0.00           C  
ATOM   3354  CG  PRO D 226    -130.465-175.146 193.594  1.00  0.00           C  
ATOM   3355  CD  PRO D 226    -131.092-176.316 192.848  1.00  0.00           C  
ATOM   3356  N   CYS D 227    -126.802-177.212 194.511  1.00  0.00           N  
ATOM   3357  CA  CYS D 227    -125.969-177.497 195.685  1.00  0.00           C  
ATOM   3358  C   CYS D 227    -124.744-176.546 195.765  1.00  0.00           C  
ATOM   3359  O   CYS D 227    -124.565-175.944 196.825  1.00  0.00           O  
ATOM   3360  CB  CYS D 227    -125.648-179.007 195.795  1.00  0.00           C  
ATOM   3361  SG  CYS D 227    -124.420-179.508 197.038  1.00  0.00           S  
ATOM   3362  N   PRO D 228    -123.999-176.303 194.654  1.00  0.00           N  
ATOM   3363  CA  PRO D 228    -123.275-175.029 194.481  1.00  0.00           C  
ATOM   3364  C   PRO D 228    -121.885-174.984 195.147  1.00  0.00           C  
ATOM   3365  O   PRO D 228    -121.549-173.967 195.751  1.00  0.00           O  
ATOM   3366  CD  PRO D 228    -123.958-177.054 193.401  1.00  0.00           C  
ATOM   3367  CB  PRO D 228    -123.218-174.833 192.945  1.00  0.00           C  
ATOM   3368  CG  PRO D 228    -124.037-175.967 192.342  1.00  0.00           C  
ATOM   3369  N   ALA D 229    -121.101-176.066 194.988  1.00  0.00           N  
ATOM   3370  CA  ALA D 229    -119.668-176.148 195.293  1.00  0.00           C  
ATOM   3371  C   ALA D 229    -118.810-175.685 194.087  1.00  0.00           C  
ATOM   3372  O   ALA D 229    -118.012-176.491 193.606  1.00  0.00           O  
ATOM   3373  CB  ALA D 229    -119.362-177.616 195.634  1.00  0.00           C  
ATOM   3374  N   PRO D 230    -118.986-174.429 193.603  1.00  0.00           N  
ATOM   3375  CA  PRO D 230    -118.167-173.858 192.508  1.00  0.00           C  
ATOM   3376  C   PRO D 230    -116.653-173.789 192.782  1.00  0.00           C  
ATOM   3377  O   PRO D 230    -116.002-172.828 192.376  1.00  0.00           O  
ATOM   3378  CD  PRO D 230    -120.012-173.472 194.025  1.00  0.00           C  
ATOM   3379  CB  PRO D 230    -118.731-172.436 192.325  1.00  0.00           C  
ATOM   3380  CG  PRO D 230    -120.145-172.501 192.865  1.00  0.00           C  
ATOM   3381  N   GLU D 231    -116.133-174.854 193.411  1.00  0.00           N  
ATOM   3382  CA  GLU D 231    -114.708-175.189 193.514  1.00  0.00           C  
ATOM   3383  C   GLU D 231    -114.508-176.653 193.089  1.00  0.00           C  
ATOM   3384  O   GLU D 231    -113.445-176.998 192.567  1.00  0.00           O  
ATOM   3385  CB  GLU D 231    -114.160-174.915 194.937  1.00  0.00           C  
ATOM   3386  CG  GLU D 231    -113.942-173.425 195.297  1.00  0.00           C  
ATOM   3387  CD  GLU D 231    -112.963-172.680 194.380  1.00  0.00           C  
ATOM   3388  OE1 GLU D 231    -112.027-173.333 193.867  1.00  0.00           O  
ATOM   3389  OE2 GLU D 231    -113.165-171.457 194.207  1.00  0.00           O  
ATOM   3390  N   LEU D 232    -115.526-177.497 193.341  1.00  0.00           N  
ATOM   3391  CA  LEU D 232    -115.447-178.951 193.159  1.00  0.00           C  
ATOM   3392  C   LEU D 232    -114.180-179.345 192.376  1.00  0.00           C  
ATOM   3393  O   LEU D 232    -113.587-178.499 191.705  1.00  0.00           O  
ATOM   3394  CB  LEU D 232    -116.756-179.424 192.469  1.00  0.00           C  
ATOM   3395  CG  LEU D 232    -116.917-180.946 192.239  1.00  0.00           C  
ATOM   3396  CD1 LEU D 232    -116.854-181.752 193.555  1.00  0.00           C  
ATOM   3397  CD2 LEU D 232    -118.200-181.243 191.434  1.00  0.00           C  
ATOM   3398  N   LEU D 233    -113.820-180.638 192.464  1.00  0.00           N  
ATOM   3399  CA  LEU D 233    -112.716-181.276 191.745  1.00  0.00           C  
ATOM   3400  C   LEU D 233    -112.346-180.424 190.513  1.00  0.00           C  
ATOM   3401  O   LEU D 233    -113.118-180.372 189.554  1.00  0.00           O  
ATOM   3402  CB  LEU D 233    -113.153-182.714 191.364  1.00  0.00           C  
ATOM   3403  CG  LEU D 233    -112.124-183.566 190.582  1.00  0.00           C  
ATOM   3404  CD1 LEU D 233    -110.786-183.727 191.339  1.00  0.00           C  
ATOM   3405  CD2 LEU D 233    -112.732-184.925 190.177  1.00  0.00           C  
ATOM   3406  N   GLY D 234    -111.068-180.186 190.251  1.00  0.00           N  
ATOM   3407  CA  GLY D 234    -110.568-179.273 189.219  1.00  0.00           C  
ATOM   3408  C   GLY D 234    -110.403-179.917 187.830  1.00  0.00           C  
ATOM   3409  O   GLY D 234    -110.092-179.194 186.885  1.00  0.00           O  
ATOM   3410  N   GLY D 235    -110.599-181.242 187.689  1.00  0.00           N  
ATOM   3411  CA  GLY D 235    -110.491-181.971 186.419  1.00  0.00           C  
ATOM   3412  C   GLY D 235    -109.030-182.082 185.921  1.00  0.00           C  
ATOM   3413  O   GLY D 235    -108.102-181.891 186.710  1.00  0.00           O  
ATOM   3414  N   PRO D 236    -108.808-182.420 184.627  1.00  0.00           N  
ATOM   3415  CA  PRO D 236    -107.458-182.548 184.039  1.00  0.00           C  
ATOM   3416  C   PRO D 236    -106.694-181.217 183.929  1.00  0.00           C  
ATOM   3417  O   PRO D 236    -107.121-180.329 183.189  1.00  0.00           O  
ATOM   3418  CD  PRO D 236    -109.844-182.806 183.665  1.00  0.00           C  
ATOM   3419  CB  PRO D 236    -107.713-183.167 182.656  1.00  0.00           C  
ATOM   3420  CG  PRO D 236    -109.146-182.799 182.312  1.00  0.00           C  
ATOM   3421  N   SER D 237    -105.572-181.120 184.660  1.00  0.00           N  
ATOM   3422  CA  SER D 237    -104.674-179.965 184.642  1.00  0.00           C  
ATOM   3423  C   SER D 237    -103.599-180.122 183.551  1.00  0.00           C  
ATOM   3424  O   SER D 237    -103.030-181.205 183.401  1.00  0.00           O  
ATOM   3425  CB  SER D 237    -104.063-179.788 186.046  1.00  0.00           C  
ATOM   3426  OG  SER D 237    -103.241-178.639 186.119  1.00  0.00           O  
ATOM   3427  N   VAL D 238    -103.334-179.017 182.835  1.00  0.00           N  
ATOM   3428  CA  VAL D 238    -102.346-178.934 181.760  1.00  0.00           C  
ATOM   3429  C   VAL D 238    -100.983-178.502 182.324  1.00  0.00           C  
ATOM   3430  O   VAL D 238    -100.923-177.591 183.151  1.00  0.00           O  
ATOM   3431  CB  VAL D 238    -102.760-177.885 180.687  1.00  0.00           C  
ATOM   3432  CG1 VAL D 238    -101.770-177.763 179.510  1.00  0.00           C  
ATOM   3433  CG2 VAL D 238    -104.165-178.181 180.145  1.00  0.00           C  
ATOM   3434  N   PHE D 239     -99.922-179.153 181.827  1.00  0.00           N  
ATOM   3435  CA  PHE D 239     -98.524-178.840 182.111  1.00  0.00           C  
ATOM   3436  C   PHE D 239     -97.726-178.809 180.801  1.00  0.00           C  
ATOM   3437  O   PHE D 239     -98.173-179.358 179.792  1.00  0.00           O  
ATOM   3438  CB  PHE D 239     -97.941-179.852 183.121  1.00  0.00           C  
ATOM   3439  CG  PHE D 239     -98.621-179.803 184.477  1.00  0.00           C  
ATOM   3440  CD1 PHE D 239     -99.630-180.736 184.806  1.00  0.00           C  
ATOM   3441  CE1 PHE D 239    -100.350-180.587 185.985  1.00  0.00           C  
ATOM   3442  CZ  PHE D 239    -100.108-179.507 186.822  1.00  0.00           C  
ATOM   3443  CD2 PHE D 239     -98.394-178.706 185.334  1.00  0.00           C  
ATOM   3444  CE2 PHE D 239     -99.138-178.569 186.497  1.00  0.00           C  
ATOM   3445  N   LEU D 240     -96.559-178.147 180.841  1.00  0.00           N  
ATOM   3446  CA  LEU D 240     -95.714-177.919 179.672  1.00  0.00           C  
ATOM   3447  C   LEU D 240     -94.240-178.053 180.078  1.00  0.00           C  
ATOM   3448  O   LEU D 240     -93.828-177.469 181.081  1.00  0.00           O  
ATOM   3449  CB  LEU D 240     -96.049-176.530 179.078  1.00  0.00           C  
ATOM   3450  CG  LEU D 240     -95.678-176.363 177.593  1.00  0.00           C  
ATOM   3451  CD1 LEU D 240     -96.440-177.341 176.686  1.00  0.00           C  
ATOM   3452  CD2 LEU D 240     -95.926-174.924 177.133  1.00  0.00           C  
ATOM   3453  N   PHE D 241     -93.493-178.844 179.292  1.00  0.00           N  
ATOM   3454  CA  PHE D 241     -92.108-179.244 179.543  1.00  0.00           C  
ATOM   3455  C   PHE D 241     -91.218-178.800 178.361  1.00  0.00           C  
ATOM   3456  O   PHE D 241     -91.639-178.960 177.213  1.00  0.00           O  
ATOM   3457  CB  PHE D 241     -92.069-180.780 179.696  1.00  0.00           C  
ATOM   3458  CG  PHE D 241     -92.648-181.317 180.996  1.00  0.00           C  
ATOM   3459  CD1 PHE D 241     -94.042-181.476 181.153  1.00  0.00           C  
ATOM   3460  CE1 PHE D 241     -94.560-181.887 182.374  1.00  0.00           C  
ATOM   3461  CZ  PHE D 241     -93.715-182.126 183.450  1.00  0.00           C  
ATOM   3462  CD2 PHE D 241     -91.808-181.515 182.112  1.00  0.00           C  
ATOM   3463  CE2 PHE D 241     -92.345-181.936 183.322  1.00  0.00           C  
ATOM   3464  N   PRO D 242     -90.022-178.231 178.644  1.00  0.00           N  
ATOM   3465  CA  PRO D 242     -89.169-177.626 177.604  1.00  0.00           C  
ATOM   3466  C   PRO D 242     -88.312-178.657 176.827  1.00  0.00           C  
ATOM   3467  O   PRO D 242     -88.229-179.814 177.243  1.00  0.00           O  
ATOM   3468  CD  PRO D 242     -89.406-178.114 179.971  1.00  0.00           C  
ATOM   3469  CB  PRO D 242     -88.283-176.680 178.433  1.00  0.00           C  
ATOM   3470  CG  PRO D 242     -88.065-177.423 179.742  1.00  0.00           C  
ATOM   3471  N   PRO D 243     -87.605-178.190 175.770  1.00  0.00           N  
ATOM   3472  CA  PRO D 243     -86.473-178.924 175.178  1.00  0.00           C  
ATOM   3473  C   PRO D 243     -85.228-178.948 176.079  1.00  0.00           C  
ATOM   3474  O   PRO D 243     -85.110-178.150 177.011  1.00  0.00           O  
ATOM   3475  CD  PRO D 243     -87.828-176.922 175.073  1.00  0.00           C  
ATOM   3476  CB  PRO D 243     -86.170-178.125 173.900  1.00  0.00           C  
ATOM   3477  CG  PRO D 243     -86.586-176.703 174.222  1.00  0.00           C  
ATOM   3478  N   LYS D 244     -84.280-179.821 175.707  1.00  0.00           N  
ATOM   3479  CA  LYS D 244     -82.901-179.772 176.187  1.00  0.00           C  
ATOM   3480  C   LYS D 244     -82.196-178.552 175.551  1.00  0.00           C  
ATOM   3481  O   LYS D 244     -82.329-178.368 174.337  1.00  0.00           O  
ATOM   3482  CB  LYS D 244     -82.161-181.048 175.731  1.00  0.00           C  
ATOM   3483  CG  LYS D 244     -82.831-182.372 176.131  1.00  0.00           C  
ATOM   3484  CD  LYS D 244     -81.987-183.589 175.709  1.00  0.00           C  
ATOM   3485  CE  LYS D 244     -82.787-184.892 175.573  1.00  0.00           C  
ATOM   3486  NZ  LYS D 244     -83.773-184.811 174.479  1.00  0.00           N  
ATOM   3487  N   PRO D 245     -81.407-177.779 176.336  1.00  0.00           N  
ATOM   3488  CA  PRO D 245     -80.425-176.831 175.771  1.00  0.00           C  
ATOM   3489  C   PRO D 245     -79.434-177.459 174.771  1.00  0.00           C  
ATOM   3490  O   PRO D 245     -79.046-176.782 173.826  1.00  0.00           O  
ATOM   3491  CB  PRO D 245     -79.698-176.262 176.999  1.00  0.00           C  
ATOM   3492  CG  PRO D 245     -80.661-176.470 178.155  1.00  0.00           C  
ATOM   3493  CD  PRO D 245     -81.354-177.780 177.797  1.00  0.00           C  
ATOM   3494  N   LYS D 246     -79.096-178.750 174.962  1.00  0.00           N  
ATOM   3495  CA  LYS D 246     -78.250-179.543 174.068  1.00  0.00           C  
ATOM   3496  C   LYS D 246     -78.808-179.620 172.636  1.00  0.00           C  
ATOM   3497  O   LYS D 246     -78.072-179.346 171.689  1.00  0.00           O  
ATOM   3498  CB  LYS D 246     -78.062-180.960 174.659  1.00  0.00           C  
ATOM   3499  CG  LYS D 246     -76.865-181.702 174.046  1.00  0.00           C  
ATOM   3500  CD  LYS D 246     -76.587-183.066 174.688  1.00  0.00           C  
ATOM   3501  CE  LYS D 246     -75.287-183.682 174.152  1.00  0.00           C  
ATOM   3502  NZ  LYS D 246     -74.989-184.978 174.784  1.00  0.00           N  
ATOM   3503  N   ASP D 247     -80.103-179.957 172.515  1.00  0.00           N  
ATOM   3504  CA  ASP D 247     -80.818-180.093 171.241  1.00  0.00           C  
ATOM   3505  C   ASP D 247     -81.035-178.759 170.506  1.00  0.00           C  
ATOM   3506  O   ASP D 247     -81.129-178.768 169.280  1.00  0.00           O  
ATOM   3507  CB  ASP D 247     -82.145-180.883 171.357  1.00  0.00           C  
ATOM   3508  CG  ASP D 247     -82.033-182.245 172.059  1.00  0.00           C  
ATOM   3509  OD1 ASP D 247     -80.916-182.811 172.090  1.00  0.00           O  
ATOM   3510  OD2 ASP D 247     -83.088-182.730 172.520  1.00  0.00           O  
ATOM   3511  N   THR D 248     -81.070-177.644 171.254  1.00  0.00           N  
ATOM   3512  CA  THR D 248     -81.141-176.288 170.709  1.00  0.00           C  
ATOM   3513  C   THR D 248     -79.783-175.807 170.152  1.00  0.00           C  
ATOM   3514  O   THR D 248     -79.750-175.197 169.084  1.00  0.00           O  
ATOM   3515  CB  THR D 248     -81.597-175.270 171.789  1.00  0.00           C  
ATOM   3516  OG1 THR D 248     -82.823-175.680 172.365  1.00  0.00           O  
ATOM   3517  CG2 THR D 248     -81.797-173.840 171.265  1.00  0.00           C  
ATOM   3518  N   LEU D 249     -78.697-176.090 170.893  1.00  0.00           N  
ATOM   3519  CA  LEU D 249     -77.352-175.536 170.695  1.00  0.00           C  
ATOM   3520  C   LEU D 249     -76.466-176.363 169.739  1.00  0.00           C  
ATOM   3521  O   LEU D 249     -75.246-176.201 169.751  1.00  0.00           O  
ATOM   3522  CB  LEU D 249     -76.720-175.289 172.088  1.00  0.00           C  
ATOM   3523  CG  LEU D 249     -77.476-174.218 172.918  1.00  0.00           C  
ATOM   3524  CD1 LEU D 249     -77.118-174.274 174.415  1.00  0.00           C  
ATOM   3525  CD2 LEU D 249     -77.279-172.803 172.354  1.00  0.00           C  
ATOM   3526  N   MET D 250     -77.098-177.178 168.881  1.00  0.00           N  
ATOM   3527  CA  MET D 250     -76.506-177.774 167.686  1.00  0.00           C  
ATOM   3528  C   MET D 250     -77.578-177.769 166.593  1.00  0.00           C  
ATOM   3529  O   MET D 250     -78.707-178.195 166.842  1.00  0.00           O  
ATOM   3530  CB  MET D 250     -75.979-179.199 167.972  1.00  0.00           C  
ATOM   3531  CG  MET D 250     -74.455-179.252 168.144  1.00  0.00           C  
ATOM   3532  SD  MET D 250     -73.838-180.863 168.698  1.00  0.00           S  
ATOM   3533  CE  MET D 250     -72.132-180.410 169.105  1.00  0.00           C  
ATOM   3534  N   ILE D 251     -77.185-177.293 165.401  1.00  0.00           N  
ATOM   3535  CA  ILE D 251     -78.044-177.044 164.238  1.00  0.00           C  
ATOM   3536  C   ILE D 251     -78.450-178.306 163.430  1.00  0.00           C  
ATOM   3537  O   ILE D 251     -78.798-178.193 162.254  1.00  0.00           O  
ATOM   3538  CB  ILE D 251     -77.407-175.971 163.305  1.00  0.00           C  
ATOM   3539  CG2 ILE D 251     -77.326-174.606 164.016  1.00  0.00           C  
ATOM   3540  CG1 ILE D 251     -76.038-176.394 162.716  1.00  0.00           C  
ATOM   3541  CD1 ILE D 251     -75.532-175.468 161.601  1.00  0.00           C  
ATOM   3542  N   SER D 252     -78.438-179.479 164.081  1.00  0.00           N  
ATOM   3543  CA  SER D 252     -78.822-180.769 163.505  1.00  0.00           C  
ATOM   3544  C   SER D 252     -79.597-181.670 164.490  1.00  0.00           C  
ATOM   3545  O   SER D 252     -80.027-182.744 164.072  1.00  0.00           O  
ATOM   3546  CB  SER D 252     -77.561-181.453 162.930  1.00  0.00           C  
ATOM   3547  OG  SER D 252     -76.694-181.921 163.947  1.00  0.00           O  
ATOM   3548  N   ARG D 253     -79.753-181.247 165.758  1.00  0.00           N  
ATOM   3549  CA  ARG D 253     -80.409-182.032 166.809  1.00  0.00           C  
ATOM   3550  C   ARG D 253     -81.914-181.731 166.936  1.00  0.00           C  
ATOM   3551  O   ARG D 253     -82.666-182.660 167.218  1.00  0.00           O  
ATOM   3552  CB  ARG D 253     -79.697-181.779 168.147  1.00  0.00           C  
ATOM   3553  CG  ARG D 253     -78.271-182.356 168.228  1.00  0.00           C  
ATOM   3554  CD  ARG D 253     -77.630-182.153 169.611  1.00  0.00           C  
ATOM   3555  NE  ARG D 253     -78.296-182.946 170.653  1.00  0.00           N  
ATOM   3556  CZ  ARG D 253     -77.956-184.176 171.063  1.00  0.00           C  
ATOM   3557  NH1 ARG D 253     -78.740-184.786 171.959  1.00  0.00           N  
ATOM   3558  NH2 ARG D 253     -76.863-184.795 170.594  1.00  0.00           N  
ATOM   3559  N   THR D 254     -82.312-180.466 166.704  1.00  0.00           N  
ATOM   3560  CA  THR D 254     -83.686-179.940 166.659  1.00  0.00           C  
ATOM   3561  C   THR D 254     -84.447-180.028 168.013  1.00  0.00           C  
ATOM   3562  O   THR D 254     -84.833-181.129 168.409  1.00  0.00           O  
ATOM   3563  CB  THR D 254     -84.548-180.628 165.559  1.00  0.00           C  
ATOM   3564  OG1 THR D 254     -83.865-180.569 164.320  1.00  0.00           O  
ATOM   3565  CG2 THR D 254     -85.929-179.983 165.351  1.00  0.00           C  
ATOM   3566  N   PRO D 255     -84.671-178.882 168.704  1.00  0.00           N  
ATOM   3567  CA  PRO D 255     -85.439-178.868 169.966  1.00  0.00           C  
ATOM   3568  C   PRO D 255     -86.959-179.069 169.773  1.00  0.00           C  
ATOM   3569  O   PRO D 255     -87.461-178.981 168.653  1.00  0.00           O  
ATOM   3570  CD  PRO D 255     -84.231-177.531 168.335  1.00  0.00           C  
ATOM   3571  CB  PRO D 255     -85.094-177.496 170.563  1.00  0.00           C  
ATOM   3572  CG  PRO D 255     -84.855-176.597 169.365  1.00  0.00           C  
ATOM   3573  N   GLU D 256     -87.662-179.353 170.879  1.00  0.00           N  
ATOM   3574  CA  GLU D 256     -89.101-179.610 170.914  1.00  0.00           C  
ATOM   3575  C   GLU D 256     -89.663-179.358 172.323  1.00  0.00           C  
ATOM   3576  O   GLU D 256     -89.122-179.885 173.295  1.00  0.00           O  
ATOM   3577  CB  GLU D 256     -89.369-181.041 170.385  1.00  0.00           C  
ATOM   3578  CG  GLU D 256     -90.797-181.585 170.589  1.00  0.00           C  
ATOM   3579  CD  GLU D 256     -90.993-182.910 169.861  1.00  0.00           C  
ATOM   3580  OE1 GLU D 256     -91.044-182.867 168.611  1.00  0.00           O  
ATOM   3581  OE2 GLU D 256     -91.100-183.939 170.563  1.00  0.00           O  
ATOM   3582  N   VAL D 257     -90.764-178.590 172.393  1.00  0.00           N  
ATOM   3583  CA  VAL D 257     -91.578-178.396 173.597  1.00  0.00           C  
ATOM   3584  C   VAL D 257     -92.725-179.429 173.569  1.00  0.00           C  
ATOM   3585  O   VAL D 257     -93.318-179.641 172.511  1.00  0.00           O  
ATOM   3586  CB  VAL D 257     -92.193-176.962 173.639  1.00  0.00           C  
ATOM   3587  CG1 VAL D 257     -93.169-176.718 174.811  1.00  0.00           C  
ATOM   3588  CG2 VAL D 257     -91.106-175.876 173.698  1.00  0.00           C  
ATOM   3589  N   THR D 258     -93.007-180.053 174.723  1.00  0.00           N  
ATOM   3590  CA  THR D 258     -93.973-181.148 174.850  1.00  0.00           C  
ATOM   3591  C   THR D 258     -94.968-180.849 175.982  1.00  0.00           C  
ATOM   3592  O   THR D 258     -94.559-180.491 177.086  1.00  0.00           O  
ATOM   3593  CB  THR D 258     -93.241-182.479 175.171  1.00  0.00           C  
ATOM   3594  OG1 THR D 258     -92.387-182.803 174.090  1.00  0.00           O  
ATOM   3595  CG2 THR D 258     -94.121-183.709 175.465  1.00  0.00           C  
ATOM   3596  N   CYS D 259     -96.262-181.018 175.670  1.00  0.00           N  
ATOM   3597  CA  CYS D 259     -97.386-180.841 176.585  1.00  0.00           C  
ATOM   3598  C   CYS D 259     -97.748-182.175 177.240  1.00  0.00           C  
ATOM   3599  O   CYS D 259     -97.667-183.218 176.590  1.00  0.00           O  
ATOM   3600  CB  CYS D 259     -98.578-180.257 175.805  1.00  0.00           C  
ATOM   3601  SG  CYS D 259    -100.051-179.868 176.789  1.00  0.00           S  
ATOM   3602  N   VAL D 260     -98.144-182.099 178.516  1.00  0.00           N  
ATOM   3603  CA  VAL D 260     -98.515-183.240 179.341  1.00  0.00           C  
ATOM   3604  C   VAL D 260     -99.759-182.843 180.148  1.00  0.00           C  
ATOM   3605  O   VAL D 260     -99.682-181.931 180.970  1.00  0.00           O  
ATOM   3606  CB  VAL D 260     -97.371-183.612 180.327  1.00  0.00           C  
ATOM   3607  CG1 VAL D 260     -97.730-184.788 181.250  1.00  0.00           C  
ATOM   3608  CG2 VAL D 260     -96.055-183.930 179.598  1.00  0.00           C  
ATOM   3609  N   VAL D 261    -100.883-183.525 179.890  1.00  0.00           N  
ATOM   3610  CA  VAL D 261    -102.176-183.243 180.507  1.00  0.00           C  
ATOM   3611  C   VAL D 261    -102.570-184.473 181.341  1.00  0.00           C  
ATOM   3612  O   VAL D 261    -103.129-185.431 180.806  1.00  0.00           O  
ATOM   3613  CB  VAL D 261    -103.267-182.956 179.432  1.00  0.00           C  
ATOM   3614  CG1 VAL D 261    -104.639-182.613 180.049  1.00  0.00           C  
ATOM   3615  CG2 VAL D 261    -102.831-181.832 178.473  1.00  0.00           C  
ATOM   3616  N   VAL D 262    -102.216-184.435 182.635  1.00  0.00           N  
ATOM   3617  CA  VAL D 262    -102.497-185.493 183.610  1.00  0.00           C  
ATOM   3618  C   VAL D 262    -103.962-185.473 184.083  1.00  0.00           C  
ATOM   3619  O   VAL D 262    -104.623-184.436 184.001  1.00  0.00           O  
ATOM   3620  CB  VAL D 262    -101.590-185.355 184.870  1.00  0.00           C  
ATOM   3621  CG1 VAL D 262    -100.106-185.561 184.529  1.00  0.00           C  
ATOM   3622  CG2 VAL D 262    -101.793-184.051 185.670  1.00  0.00           C  
ATOM   3623  N   ASP D 263    -104.410-186.624 184.614  1.00  0.00           N  
ATOM   3624  CA  ASP D 263    -105.689-186.810 185.313  1.00  0.00           C  
ATOM   3625  C   ASP D 263    -106.925-186.604 184.414  1.00  0.00           C  
ATOM   3626  O   ASP D 263    -107.959-186.124 184.883  1.00  0.00           O  
ATOM   3627  CB  ASP D 263    -105.791-186.035 186.658  1.00  0.00           C  
ATOM   3628  CG  ASP D 263    -104.581-186.190 187.590  1.00  0.00           C  
ATOM   3629  OD1 ASP D 263    -104.361-185.250 188.381  1.00  0.00           O  
ATOM   3630  OD2 ASP D 263    -103.950-187.272 187.565  1.00  0.00           O  
ATOM   3631  N   VAL D 264    -106.800-187.004 183.137  1.00  0.00           N  
ATOM   3632  CA  VAL D 264    -107.898-187.087 182.175  1.00  0.00           C  
ATOM   3633  C   VAL D 264    -108.832-188.245 182.566  1.00  0.00           C  
ATOM   3634  O   VAL D 264    -108.349-189.342 182.851  1.00  0.00           O  
ATOM   3635  CB  VAL D 264    -107.354-187.291 180.730  1.00  0.00           C  
ATOM   3636  CG1 VAL D 264    -108.419-187.667 179.681  1.00  0.00           C  
ATOM   3637  CG2 VAL D 264    -106.581-186.047 180.259  1.00  0.00           C  
ATOM   3638  N   SER D 265    -110.144-187.962 182.602  1.00  0.00           N  
ATOM   3639  CA  SER D 265    -111.191-188.897 183.017  1.00  0.00           C  
ATOM   3640  C   SER D 265    -111.239-190.155 182.135  1.00  0.00           C  
ATOM   3641  O   SER D 265    -111.064-190.060 180.921  1.00  0.00           O  
ATOM   3642  CB  SER D 265    -112.539-188.149 183.016  1.00  0.00           C  
ATOM   3643  OG  SER D 265    -113.626-188.976 183.389  1.00  0.00           O  
ATOM   3644  N   HIS D 266    -111.512-191.306 182.771  1.00  0.00           N  
ATOM   3645  CA  HIS D 266    -111.699-192.589 182.094  1.00  0.00           C  
ATOM   3646  C   HIS D 266    -112.958-192.626 181.200  1.00  0.00           C  
ATOM   3647  O   HIS D 266    -112.980-193.377 180.226  1.00  0.00           O  
ATOM   3648  CB  HIS D 266    -111.708-193.717 183.142  1.00  0.00           C  
ATOM   3649  CG  HIS D 266    -111.322-195.067 182.593  1.00  0.00           C  
ATOM   3650  CD2 HIS D 266    -112.077-196.164 182.245  1.00  0.00           C  
ATOM   3651  ND1 HIS D 266    -110.006-195.425 182.352  1.00  0.00           N  
ATOM   3652  NE2 HIS D 266    -111.241-197.189 181.794  1.00  0.00           N  
ATOM   3653  CE1 HIS D 266    -110.020-196.678 181.893  1.00  0.00           C  
ATOM   3654  N   GLU D 267    -113.954-191.787 181.538  1.00  0.00           N  
ATOM   3655  CA  GLU D 267    -115.221-191.624 180.824  1.00  0.00           C  
ATOM   3656  C   GLU D 267    -115.175-190.493 179.775  1.00  0.00           C  
ATOM   3657  O   GLU D 267    -116.141-190.349 179.026  1.00  0.00           O  
ATOM   3658  CB  GLU D 267    -116.344-191.355 181.857  1.00  0.00           C  
ATOM   3659  CG  GLU D 267    -116.416-192.346 183.043  1.00  0.00           C  
ATOM   3660  CD  GLU D 267    -116.558-193.807 182.614  1.00  0.00           C  
ATOM   3661  OE1 GLU D 267    -117.596-194.120 181.991  1.00  0.00           O  
ATOM   3662  OE2 GLU D 267    -115.623-194.583 182.915  1.00  0.00           O  
ATOM   3663  N   ASP D 268    -114.072-189.724 179.726  1.00  0.00           N  
ATOM   3664  CA  ASP D 268    -113.845-188.641 178.768  1.00  0.00           C  
ATOM   3665  C   ASP D 268    -112.355-188.628 178.355  1.00  0.00           C  
ATOM   3666  O   ASP D 268    -111.633-187.716 178.759  1.00  0.00           O  
ATOM   3667  CB  ASP D 268    -114.370-187.276 179.303  1.00  0.00           C  
ATOM   3668  CG  ASP D 268    -114.247-186.082 178.343  1.00  0.00           C  
ATOM   3669  OD1 ASP D 268    -114.198-186.311 177.114  1.00  0.00           O  
ATOM   3670  OD2 ASP D 268    -114.267-184.945 178.864  1.00  0.00           O  
ATOM   3671  N   PRO D 269    -111.902-189.633 177.567  1.00  0.00           N  
ATOM   3672  CA  PRO D 269    -110.580-189.584 176.912  1.00  0.00           C  
ATOM   3673  C   PRO D 269    -110.510-188.625 175.702  1.00  0.00           C  
ATOM   3674  O   PRO D 269    -109.407-188.318 175.250  1.00  0.00           O  
ATOM   3675  CD  PRO D 269    -112.613-190.872 177.230  1.00  0.00           C  
ATOM   3676  CB  PRO D 269    -110.350-191.041 176.484  1.00  0.00           C  
ATOM   3677  CG  PRO D 269    -111.743-191.573 176.191  1.00  0.00           C  
ATOM   3678  N   GLU D 270    -111.676-188.171 175.205  1.00  0.00           N  
ATOM   3679  CA  GLU D 270    -111.857-187.351 174.004  1.00  0.00           C  
ATOM   3680  C   GLU D 270    -111.634-185.844 174.257  1.00  0.00           C  
ATOM   3681  O   GLU D 270    -112.353-185.013 173.698  1.00  0.00           O  
ATOM   3682  CB  GLU D 270    -113.262-187.639 173.414  1.00  0.00           C  
ATOM   3683  CG  GLU D 270    -113.571-189.125 173.116  1.00  0.00           C  
ATOM   3684  CD  GLU D 270    -112.606-189.765 172.117  1.00  0.00           C  
ATOM   3685  OE1 GLU D 270    -112.422-189.170 171.032  1.00  0.00           O  
ATOM   3686  OE2 GLU D 270    -112.072-190.845 172.453  1.00  0.00           O  
ATOM   3687  N   VAL D 271    -110.635-185.511 175.091  1.00  0.00           N  
ATOM   3688  CA  VAL D 271    -110.272-184.144 175.455  1.00  0.00           C  
ATOM   3689  C   VAL D 271    -109.486-183.444 174.328  1.00  0.00           C  
ATOM   3690  O   VAL D 271    -108.782-184.106 173.562  1.00  0.00           O  
ATOM   3691  CB  VAL D 271    -109.422-184.120 176.760  1.00  0.00           C  
ATOM   3692  CG1 VAL D 271    -110.140-184.852 177.905  1.00  0.00           C  
ATOM   3693  CG2 VAL D 271    -107.990-184.672 176.629  1.00  0.00           C  
ATOM   3694  N   LYS D 272    -109.610-182.109 174.265  1.00  0.00           N  
ATOM   3695  CA  LYS D 272    -108.880-181.261 173.319  1.00  0.00           C  
ATOM   3696  C   LYS D 272    -107.386-181.128 173.665  1.00  0.00           C  
ATOM   3697  O   LYS D 272    -106.971-181.438 174.781  1.00  0.00           O  
ATOM   3698  CB  LYS D 272    -109.539-179.867 173.266  1.00  0.00           C  
ATOM   3699  CG  LYS D 272    -110.930-179.869 172.614  1.00  0.00           C  
ATOM   3700  CD  LYS D 272    -111.504-178.453 172.475  1.00  0.00           C  
ATOM   3701  CE  LYS D 272    -112.911-178.442 171.864  1.00  0.00           C  
ATOM   3702  NZ  LYS D 272    -113.418-177.066 171.717  1.00  0.00           N  
ATOM   3703  N   PHE D 273    -106.627-180.622 172.685  1.00  0.00           N  
ATOM   3704  CA  PHE D 273    -105.236-180.196 172.807  1.00  0.00           C  
ATOM   3705  C   PHE D 273    -105.037-179.051 171.802  1.00  0.00           C  
ATOM   3706  O   PHE D 273    -105.581-179.101 170.697  1.00  0.00           O  
ATOM   3707  CB  PHE D 273    -104.279-181.398 172.592  1.00  0.00           C  
ATOM   3708  CG  PHE D 273    -104.198-181.952 171.178  1.00  0.00           C  
ATOM   3709  CD1 PHE D 273    -103.250-181.442 170.264  1.00  0.00           C  
ATOM   3710  CD2 PHE D 273    -105.191-182.840 170.710  1.00  0.00           C  
ATOM   3711  CE1 PHE D 273    -103.283-181.841 168.935  1.00  0.00           C  
ATOM   3712  CE2 PHE D 273    -105.206-183.226 169.376  1.00  0.00           C  
ATOM   3713  CZ  PHE D 273    -104.258-182.727 168.494  1.00  0.00           C  
ATOM   3714  N   ASN D 274    -104.271-178.032 172.216  1.00  0.00           N  
ATOM   3715  CA  ASN D 274    -103.974-176.832 171.428  1.00  0.00           C  
ATOM   3716  C   ASN D 274    -102.476-176.523 171.528  1.00  0.00           C  
ATOM   3717  O   ASN D 274    -101.821-176.948 172.482  1.00  0.00           O  
ATOM   3718  CB  ASN D 274    -104.803-175.631 171.945  1.00  0.00           C  
ATOM   3719  CG  ASN D 274    -106.315-175.796 171.768  1.00  0.00           C  
ATOM   3720  OD1 ASN D 274    -106.816-175.795 170.648  1.00  0.00           O  
ATOM   3721  ND2 ASN D 274    -107.050-175.936 172.873  1.00  0.00           N  
ATOM   3722  N   TRP D 275    -101.971-175.775 170.535  1.00  0.00           N  
ATOM   3723  CA  TRP D 275    -100.573-175.366 170.436  1.00  0.00           C  
ATOM   3724  C   TRP D 275    -100.450-173.962 169.853  1.00  0.00           C  
ATOM   3725  O   TRP D 275    -101.142-173.639 168.889  1.00  0.00           O  
ATOM   3726  CB  TRP D 275     -99.776-176.381 169.602  1.00  0.00           C  
ATOM   3727  CG  TRP D 275     -99.345-177.590 170.360  1.00  0.00           C  
ATOM   3728  CD1 TRP D 275     -99.853-178.837 170.254  1.00  0.00           C  
ATOM   3729  NE1 TRP D 275     -99.174-179.679 171.108  1.00  0.00           N  
ATOM   3730  CE2 TRP D 275     -98.213-179.003 171.832  1.00  0.00           C  
ATOM   3731  CD2 TRP D 275     -98.339-177.650 171.407  1.00  0.00           C  
ATOM   3732  CE3 TRP D 275     -97.499-176.694 172.025  1.00  0.00           C  
ATOM   3733  CZ3 TRP D 275     -96.540-177.075 172.983  1.00  0.00           C  
ATOM   3734  CZ2 TRP D 275     -97.259-179.393 172.783  1.00  0.00           C  
ATOM   3735  CH2 TRP D 275     -96.411-178.427 173.348  1.00  0.00           C  
ATOM   3736  N   TYR D 276     -99.550-173.168 170.453  1.00  0.00           N  
ATOM   3737  CA  TYR D 276     -99.321-171.768 170.116  1.00  0.00           C  
ATOM   3738  C   TYR D 276     -97.813-171.482 170.126  1.00  0.00           C  
ATOM   3739  O   TYR D 276     -97.082-172.083 170.917  1.00  0.00           O  
ATOM   3740  CB  TYR D 276    -100.037-170.837 171.130  1.00  0.00           C  
ATOM   3741  CG  TYR D 276    -101.471-171.191 171.512  1.00  0.00           C  
ATOM   3742  CD1 TYR D 276    -101.725-172.172 172.493  1.00  0.00           C  
ATOM   3743  CD2 TYR D 276    -102.560-170.545 170.894  1.00  0.00           C  
ATOM   3744  CE1 TYR D 276    -103.042-172.530 172.832  1.00  0.00           C  
ATOM   3745  CE2 TYR D 276    -103.882-170.906 171.222  1.00  0.00           C  
ATOM   3746  CZ  TYR D 276    -104.125-171.905 172.185  1.00  0.00           C  
ATOM   3747  OH  TYR D 276    -105.404-172.274 172.482  1.00  0.00           O  
ATOM   3748  N   VAL D 277     -97.398-170.524 169.283  1.00  0.00           N  
ATOM   3749  CA  VAL D 277     -96.068-169.914 169.291  1.00  0.00           C  
ATOM   3750  C   VAL D 277     -96.289-168.395 169.284  1.00  0.00           C  
ATOM   3751  O   VAL D 277     -96.920-167.887 168.358  1.00  0.00           O  
ATOM   3752  CB  VAL D 277     -95.216-170.314 168.049  1.00  0.00           C  
ATOM   3753  CG1 VAL D 277     -93.882-169.541 167.931  1.00  0.00           C  
ATOM   3754  CG2 VAL D 277     -94.922-171.823 168.041  1.00  0.00           C  
ATOM   3755  N   ASP D 278     -95.799-167.711 170.333  1.00  0.00           N  
ATOM   3756  CA  ASP D 278     -95.998-166.274 170.587  1.00  0.00           C  
ATOM   3757  C   ASP D 278     -97.478-165.900 170.837  1.00  0.00           C  
ATOM   3758  O   ASP D 278     -97.902-164.793 170.507  1.00  0.00           O  
ATOM   3759  CB  ASP D 278     -95.294-165.343 169.562  1.00  0.00           C  
ATOM   3760  CG  ASP D 278     -93.801-165.637 169.390  1.00  0.00           C  
ATOM   3761  OD1 ASP D 278     -93.314-165.504 168.245  1.00  0.00           O  
ATOM   3762  OD2 ASP D 278     -93.150-165.904 170.424  1.00  0.00           O  
ATOM   3763  N   GLY D 279     -98.235-166.841 171.429  1.00  0.00           N  
ATOM   3764  CA  GLY D 279     -99.636-166.687 171.821  1.00  0.00           C  
ATOM   3765  C   GLY D 279    -100.631-166.937 170.673  1.00  0.00           C  
ATOM   3766  O   GLY D 279    -101.802-167.183 170.961  1.00  0.00           O  
ATOM   3767  N   VAL D 280    -100.191-166.907 169.401  1.00  0.00           N  
ATOM   3768  CA  VAL D 280    -101.014-167.200 168.224  1.00  0.00           C  
ATOM   3769  C   VAL D 280    -100.922-168.696 167.858  1.00  0.00           C  
ATOM   3770  O   VAL D 280     -99.837-169.277 167.913  1.00  0.00           O  
ATOM   3771  CB  VAL D 280    -100.628-166.303 167.009  1.00  0.00           C  
ATOM   3772  CG1 VAL D 280     -99.152-166.396 166.577  1.00  0.00           C  
ATOM   3773  CG2 VAL D 280    -101.547-166.512 165.789  1.00  0.00           C  
ATOM   3774  N   GLU D 281    -102.084-169.289 167.535  1.00  0.00           N  
ATOM   3775  CA  GLU D 281    -102.275-170.728 167.347  1.00  0.00           C  
ATOM   3776  C   GLU D 281    -101.658-171.229 166.028  1.00  0.00           C  
ATOM   3777  O   GLU D 281    -101.812-170.571 164.999  1.00  0.00           O  
ATOM   3778  CB  GLU D 281    -103.784-171.030 167.469  1.00  0.00           C  
ATOM   3779  CG  GLU D 281    -104.127-172.525 167.619  1.00  0.00           C  
ATOM   3780  CD  GLU D 281    -105.608-172.737 167.928  1.00  0.00           C  
ATOM   3781  OE1 GLU D 281    -105.984-172.495 169.096  1.00  0.00           O  
ATOM   3782  OE2 GLU D 281    -106.339-173.129 166.992  1.00  0.00           O  
ATOM   3783  N   VAL D 282    -100.963-172.376 166.098  1.00  0.00           N  
ATOM   3784  CA  VAL D 282    -100.231-172.968 164.974  1.00  0.00           C  
ATOM   3785  C   VAL D 282    -101.132-173.854 164.090  1.00  0.00           C  
ATOM   3786  O   VAL D 282    -102.151-174.364 164.558  1.00  0.00           O  
ATOM   3787  CB  VAL D 282     -99.034-173.841 165.465  1.00  0.00           C  
ATOM   3788  CG1 VAL D 282     -98.075-173.043 166.364  1.00  0.00           C  
ATOM   3789  CG2 VAL D 282     -99.402-175.190 166.120  1.00  0.00           C  
ATOM   3790  N   HIS D 283    -100.682-174.060 162.842  1.00  0.00           N  
ATOM   3791  CA  HIS D 283    -101.204-175.061 161.916  1.00  0.00           C  
ATOM   3792  C   HIS D 283    -100.070-176.046 161.605  1.00  0.00           C  
ATOM   3793  O   HIS D 283     -98.993-175.612 161.191  1.00  0.00           O  
ATOM   3794  CB  HIS D 283    -101.726-174.367 160.641  1.00  0.00           C  
ATOM   3795  CG  HIS D 283    -102.162-175.311 159.545  1.00  0.00           C  
ATOM   3796  CD2 HIS D 283    -101.621-175.482 158.287  1.00  0.00           C  
ATOM   3797  ND1 HIS D 283    -103.228-176.203 159.701  1.00  0.00           N  
ATOM   3798  NE2 HIS D 283    -102.360-176.481 157.679  1.00  0.00           N  
ATOM   3799  CE1 HIS D 283    -103.290-176.866 158.554  1.00  0.00           C  
ATOM   3800  N   ASN D 284    -100.344-177.347 161.807  1.00  0.00           N  
ATOM   3801  CA  ASN D 284     -99.408-178.469 161.674  1.00  0.00           C  
ATOM   3802  C   ASN D 284     -98.256-178.341 162.693  1.00  0.00           C  
ATOM   3803  O   ASN D 284     -98.453-178.714 163.848  1.00  0.00           O  
ATOM   3804  CB  ASN D 284     -98.957-178.656 160.196  1.00  0.00           C  
ATOM   3805  CG  ASN D 284     -98.306-180.021 159.936  1.00  0.00           C  
ATOM   3806  OD1 ASN D 284     -97.109-180.198 160.158  1.00  0.00           O  
ATOM   3807  ND2 ASN D 284     -99.089-180.991 159.461  1.00  0.00           N  
ATOM   3808  N   ALA D 285     -97.090-177.835 162.248  1.00  0.00           N  
ATOM   3809  CA  ALA D 285     -95.868-177.617 163.030  1.00  0.00           C  
ATOM   3810  C   ALA D 285     -95.277-178.905 163.647  1.00  0.00           C  
ATOM   3811  O   ALA D 285     -94.631-178.845 164.694  1.00  0.00           O  
ATOM   3812  CB  ALA D 285     -96.098-176.492 164.057  1.00  0.00           C  
ATOM   3813  N   LYS D 286     -95.517-180.042 162.966  1.00  0.00           N  
ATOM   3814  CA  LYS D 286     -95.092-181.405 163.309  1.00  0.00           C  
ATOM   3815  C   LYS D 286     -95.701-181.946 164.622  1.00  0.00           C  
ATOM   3816  O   LYS D 286     -95.122-182.845 165.233  1.00  0.00           O  
ATOM   3817  CB  LYS D 286     -93.548-181.540 163.259  1.00  0.00           C  
ATOM   3818  CG  LYS D 286     -92.882-181.066 161.952  1.00  0.00           C  
ATOM   3819  CD  LYS D 286     -93.417-181.749 160.681  1.00  0.00           C  
ATOM   3820  CE  LYS D 286     -92.658-181.315 159.420  1.00  0.00           C  
ATOM   3821  NZ  LYS D 286     -93.216-181.952 158.216  1.00  0.00           N  
ATOM   3822  N   THR D 287     -96.872-181.415 165.016  1.00  0.00           N  
ATOM   3823  CA  THR D 287     -97.634-181.846 166.189  1.00  0.00           C  
ATOM   3824  C   THR D 287     -98.232-183.255 166.000  1.00  0.00           C  
ATOM   3825  O   THR D 287     -98.727-183.575 164.918  1.00  0.00           O  
ATOM   3826  CB  THR D 287     -98.779-180.840 166.487  1.00  0.00           C  
ATOM   3827  OG1 THR D 287     -98.201-179.620 166.913  1.00  0.00           O  
ATOM   3828  CG2 THR D 287     -99.804-181.257 167.556  1.00  0.00           C  
ATOM   3829  N   LYS D 288     -98.168-184.059 167.074  1.00  0.00           N  
ATOM   3830  CA  LYS D 288     -98.609-185.450 167.105  1.00  0.00           C  
ATOM   3831  C   LYS D 288     -99.174-185.769 168.506  1.00  0.00           C  
ATOM   3832  O   LYS D 288     -98.381-185.904 169.440  1.00  0.00           O  
ATOM   3833  CB  LYS D 288     -97.414-186.357 166.717  1.00  0.00           C  
ATOM   3834  CG  LYS D 288     -97.669-187.878 166.799  1.00  0.00           C  
ATOM   3835  CD  LYS D 288     -98.900-188.391 166.029  1.00  0.00           C  
ATOM   3836  CE  LYS D 288     -98.876-188.075 164.525  1.00  0.00           C  
ATOM   3837  NZ  LYS D 288    -100.056-188.636 163.847  1.00  0.00           N  
ATOM   3838  N   PRO D 289    -100.517-185.880 168.647  1.00  0.00           N  
ATOM   3839  CA  PRO D 289    -101.138-186.299 169.916  1.00  0.00           C  
ATOM   3840  C   PRO D 289    -101.040-187.819 170.165  1.00  0.00           C  
ATOM   3841  O   PRO D 289    -100.982-188.604 169.218  1.00  0.00           O  
ATOM   3842  CB  PRO D 289    -102.596-185.846 169.751  1.00  0.00           C  
ATOM   3843  CG  PRO D 289    -102.865-185.996 168.264  1.00  0.00           C  
ATOM   3844  CD  PRO D 289    -101.538-185.589 167.633  1.00  0.00           C  
ATOM   3845  N   ARG D 290    -101.056-188.186 171.453  1.00  0.00           N  
ATOM   3846  CA  ARG D 290    -101.119-189.555 171.963  1.00  0.00           C  
ATOM   3847  C   ARG D 290    -101.843-189.562 173.323  1.00  0.00           C  
ATOM   3848  O   ARG D 290    -102.133-188.498 173.874  1.00  0.00           O  
ATOM   3849  CB  ARG D 290     -99.696-190.166 172.031  1.00  0.00           C  
ATOM   3850  CG  ARG D 290     -98.742-189.519 173.059  1.00  0.00           C  
ATOM   3851  CD  ARG D 290     -97.411-190.267 173.230  1.00  0.00           C  
ATOM   3852  NE  ARG D 290     -97.578-191.555 173.921  1.00  0.00           N  
ATOM   3853  CZ  ARG D 290     -97.583-191.748 175.251  1.00  0.00           C  
ATOM   3854  NH1 ARG D 290     -97.759-192.980 175.741  1.00  0.00           N  
ATOM   3855  NH2 ARG D 290     -97.410-190.736 176.113  1.00  0.00           N  
ATOM   3856  N   GLU D 291    -102.091-190.769 173.853  1.00  0.00           N  
ATOM   3857  CA  GLU D 291    -102.682-190.981 175.175  1.00  0.00           C  
ATOM   3858  C   GLU D 291    -102.084-192.244 175.819  1.00  0.00           C  
ATOM   3859  O   GLU D 291    -101.582-193.116 175.108  1.00  0.00           O  
ATOM   3860  CB  GLU D 291    -104.222-190.998 175.048  1.00  0.00           C  
ATOM   3861  CG  GLU D 291    -104.971-191.011 176.396  1.00  0.00           C  
ATOM   3862  CD  GLU D 291    -106.485-190.906 176.229  1.00  0.00           C  
ATOM   3863  OE1 GLU D 291    -107.070-190.027 176.900  1.00  0.00           O  
ATOM   3864  OE2 GLU D 291    -107.034-191.721 175.457  1.00  0.00           O  
ATOM   3865  N   GLU D 292    -102.119-192.289 177.161  1.00  0.00           N  
ATOM   3866  CA  GLU D 292    -101.456-193.301 177.981  1.00  0.00           C  
ATOM   3867  C   GLU D 292    -102.404-193.745 179.107  1.00  0.00           C  
ATOM   3868  O   GLU D 292    -102.922-192.892 179.824  1.00  0.00           O  
ATOM   3869  CB  GLU D 292    -100.141-192.677 178.492  1.00  0.00           C  
ATOM   3870  CG  GLU D 292     -99.176-193.657 179.186  1.00  0.00           C  
ATOM   3871  CD  GLU D 292     -97.834-193.001 179.526  1.00  0.00           C  
ATOM   3872  OE1 GLU D 292     -97.310-193.297 180.621  1.00  0.00           O  
ATOM   3873  OE2 GLU D 292     -97.352-192.195 178.697  1.00  0.00           O  
ATOM   3874  N   GLN D 293    -102.630-195.065 179.212  1.00  0.00           N  
ATOM   3875  CA  GLN D 293    -103.594-195.707 180.115  1.00  0.00           C  
ATOM   3876  C   GLN D 293    -103.028-195.919 181.532  1.00  0.00           C  
ATOM   3877  O   GLN D 293    -101.836-196.194 181.671  1.00  0.00           O  
ATOM   3878  CB  GLN D 293    -103.997-197.053 179.460  1.00  0.00           C  
ATOM   3879  CG  GLN D 293    -104.999-197.956 180.216  1.00  0.00           C  
ATOM   3880  CD  GLN D 293    -106.395-197.340 180.330  1.00  0.00           C  
ATOM   3881  NE2 GLN D 293    -107.358-197.889 179.588  1.00  0.00           N  
ATOM   3882  OE1 GLN D 293    -106.604-196.385 181.073  1.00  0.00           O  
ATOM   3883  N   TYR D 294    -103.912-195.841 182.546  1.00  0.00           N  
ATOM   3884  CA  TYR D 294    -103.615-196.148 183.951  1.00  0.00           C  
ATOM   3885  C   TYR D 294    -104.817-196.814 184.648  1.00  0.00           C  
ATOM   3886  O   TYR D 294    -105.894-196.951 184.071  1.00  0.00           O  
ATOM   3887  CB  TYR D 294    -103.199-194.880 184.739  1.00  0.00           C  
ATOM   3888  CG  TYR D 294    -102.125-194.034 184.099  1.00  0.00           C  
ATOM   3889  CD1 TYR D 294    -102.492-192.881 183.385  1.00  0.00           C  
ATOM   3890  CD2 TYR D 294    -100.769-194.417 184.172  1.00  0.00           C  
ATOM   3891  CE1 TYR D 294    -101.513-192.131 182.726  1.00  0.00           C  
ATOM   3892  CE2 TYR D 294     -99.785-193.652 183.515  1.00  0.00           C  
ATOM   3893  CZ  TYR D 294    -100.160-192.505 182.787  1.00  0.00           C  
ATOM   3894  OH  TYR D 294     -99.226-191.767 182.126  1.00  0.00           O  
ATOM   3895  N   ASN D 295    -104.572-197.174 185.918  1.00  0.00           N  
ATOM   3896  CA  ASN D 295    -105.469-197.720 186.956  1.00  0.00           C  
ATOM   3897  C   ASN D 295    -106.830-197.005 187.104  1.00  0.00           C  
ATOM   3898  O   ASN D 295    -107.808-197.685 187.414  1.00  0.00           O  
ATOM   3899  CB  ASN D 295    -104.787-197.873 188.371  1.00  0.00           C  
ATOM   3900  CG  ASN D 295    -103.548-196.978 188.560  1.00  0.00           C  
ATOM   3901  ND2 ASN D 295    -103.742-195.742 189.066  1.00  0.00           N  
ATOM   3902  OD1 ASN D 295    -102.461-197.385 188.148  1.00  0.00           O  
ATOM   3903  N   SER D 296    -106.872-195.674 186.917  1.00  0.00           N  
ATOM   3904  CA  SER D 296    -108.068-194.859 187.170  1.00  0.00           C  
ATOM   3905  C   SER D 296    -108.265-193.711 186.165  1.00  0.00           C  
ATOM   3906  O   SER D 296    -109.361-193.151 186.124  1.00  0.00           O  
ATOM   3907  CB  SER D 296    -107.995-194.291 188.605  1.00  0.00           C  
ATOM   3908  OG  SER D 296    -108.294-195.283 189.565  1.00  0.00           O  
ATOM   3909  N   THR D 297    -107.214-193.345 185.414  1.00  0.00           N  
ATOM   3910  CA  THR D 297    -107.175-192.148 184.571  1.00  0.00           C  
ATOM   3911  C   THR D 297    -106.434-192.439 183.249  1.00  0.00           C  
ATOM   3912  O   THR D 297    -105.917-193.538 183.047  1.00  0.00           O  
ATOM   3913  CB  THR D 297    -106.441-190.978 185.308  1.00  0.00           C  
ATOM   3914  OG1 THR D 297    -105.048-191.202 185.455  1.00  0.00           O  
ATOM   3915  CG2 THR D 297    -107.029-190.610 186.678  1.00  0.00           C  
ATOM   3916  N   TYR D 298    -106.379-191.406 182.398  1.00  0.00           N  
ATOM   3917  CA  TYR D 298    -105.496-191.292 181.241  1.00  0.00           C  
ATOM   3918  C   TYR D 298    -104.569-190.071 181.418  1.00  0.00           C  
ATOM   3919  O   TYR D 298    -104.784-189.249 182.312  1.00  0.00           O  
ATOM   3920  CB  TYR D 298    -106.350-191.137 179.966  1.00  0.00           C  
ATOM   3921  CG  TYR D 298    -107.135-192.364 179.542  1.00  0.00           C  
ATOM   3922  CD1 TYR D 298    -106.483-193.429 178.890  1.00  0.00           C  
ATOM   3923  CD2 TYR D 298    -108.528-192.425 179.752  1.00  0.00           C  
ATOM   3924  CE1 TYR D 298    -107.217-194.546 178.446  1.00  0.00           C  
ATOM   3925  CE2 TYR D 298    -109.261-193.543 179.312  1.00  0.00           C  
ATOM   3926  CZ  TYR D 298    -108.606-194.608 178.666  1.00  0.00           C  
ATOM   3927  OH  TYR D 298    -109.320-195.697 178.256  1.00  0.00           O  
ATOM   3928  N   ARG D 299    -103.565-189.967 180.533  1.00  0.00           N  
ATOM   3929  CA  ARG D 299    -102.704-188.795 180.378  1.00  0.00           C  
ATOM   3930  C   ARG D 299    -102.492-188.573 178.882  1.00  0.00           C  
ATOM   3931  O   ARG D 299    -101.742-189.329 178.261  1.00  0.00           O  
ATOM   3932  CB  ARG D 299    -101.373-188.987 181.143  1.00  0.00           C  
ATOM   3933  CG  ARG D 299    -100.351-187.836 181.050  1.00  0.00           C  
ATOM   3934  CD  ARG D 299     -99.029-188.173 181.767  1.00  0.00           C  
ATOM   3935  NE  ARG D 299     -98.182-189.094 180.991  1.00  0.00           N  
ATOM   3936  CZ  ARG D 299     -96.863-188.967 180.756  1.00  0.00           C  
ATOM   3937  NH1 ARG D 299     -96.165-187.916 181.206  1.00  0.00           N  
ATOM   3938  NH2 ARG D 299     -96.223-189.913 180.058  1.00  0.00           N  
ATOM   3939  N   VAL D 300    -103.142-187.532 178.339  1.00  0.00           N  
ATOM   3940  CA  VAL D 300    -102.918-187.071 176.972  1.00  0.00           C  
ATOM   3941  C   VAL D 300    -101.613-186.262 176.904  1.00  0.00           C  
ATOM   3942  O   VAL D 300    -101.421-185.336 177.690  1.00  0.00           O  
ATOM   3943  CB  VAL D 300    -104.115-186.236 176.435  1.00  0.00           C  
ATOM   3944  CG1 VAL D 300    -103.833-185.403 175.163  1.00  0.00           C  
ATOM   3945  CG2 VAL D 300    -105.312-187.166 176.178  1.00  0.00           C  
ATOM   3946  N   VAL D 301    -100.748-186.650 175.959  1.00  0.00           N  
ATOM   3947  CA  VAL D 301     -99.474-185.999 175.674  1.00  0.00           C  
ATOM   3948  C   VAL D 301     -99.487-185.571 174.197  1.00  0.00           C  
ATOM   3949  O   VAL D 301    -100.025-186.287 173.356  1.00  0.00           O  
ATOM   3950  CB  VAL D 301     -98.284-186.971 175.945  1.00  0.00           C  
ATOM   3951  CG1 VAL D 301     -96.912-186.510 175.404  1.00  0.00           C  
ATOM   3952  CG2 VAL D 301     -98.163-187.285 177.449  1.00  0.00           C  
ATOM   3953  N   SER D 302     -98.891-184.406 173.910  1.00  0.00           N  
ATOM   3954  CA  SER D 302     -98.767-183.855 172.562  1.00  0.00           C  
ATOM   3955  C   SER D 302     -97.420-183.125 172.445  1.00  0.00           C  
ATOM   3956  O   SER D 302     -96.790-182.852 173.466  1.00  0.00           O  
ATOM   3957  CB  SER D 302     -99.993-182.958 172.273  1.00  0.00           C  
ATOM   3958  OG  SER D 302    -100.035-182.545 170.923  1.00  0.00           O  
ATOM   3959  N   VAL D 303     -96.988-182.840 171.207  1.00  0.00           N  
ATOM   3960  CA  VAL D 303     -95.682-182.240 170.911  1.00  0.00           C  
ATOM   3961  C   VAL D 303     -95.809-181.033 169.965  1.00  0.00           C  
ATOM   3962  O   VAL D 303     -96.829-180.869 169.296  1.00  0.00           O  
ATOM   3963  CB  VAL D 303     -94.719-183.280 170.268  1.00  0.00           C  
ATOM   3964  CG1 VAL D 303     -94.418-184.448 171.222  1.00  0.00           C  
ATOM   3965  CG2 VAL D 303     -95.146-183.804 168.884  1.00  0.00           C  
ATOM   3966  N   LEU D 304     -94.746-180.217 169.933  1.00  0.00           N  
ATOM   3967  CA  LEU D 304     -94.566-179.085 169.032  1.00  0.00           C  
ATOM   3968  C   LEU D 304     -93.063-178.928 168.802  1.00  0.00           C  
ATOM   3969  O   LEU D 304     -92.358-178.488 169.712  1.00  0.00           O  
ATOM   3970  CB  LEU D 304     -95.215-177.813 169.629  1.00  0.00           C  
ATOM   3971  CG  LEU D 304     -94.963-176.504 168.842  1.00  0.00           C  
ATOM   3972  CD1 LEU D 304     -95.492-176.578 167.402  1.00  0.00           C  
ATOM   3973  CD2 LEU D 304     -95.512-175.274 169.584  1.00  0.00           C  
ATOM   3974  N   THR D 305     -92.603-179.289 167.595  1.00  0.00           N  
ATOM   3975  CA  THR D 305     -91.203-179.174 167.191  1.00  0.00           C  
ATOM   3976  C   THR D 305     -90.805-177.699 166.971  1.00  0.00           C  
ATOM   3977  O   THR D 305     -91.570-176.946 166.366  1.00  0.00           O  
ATOM   3978  CB  THR D 305     -90.927-179.970 165.891  1.00  0.00           C  
ATOM   3979  OG1 THR D 305     -91.383-181.301 166.053  1.00  0.00           O  
ATOM   3980  CG2 THR D 305     -89.447-180.032 165.482  1.00  0.00           C  
ATOM   3981  N   VAL D 306     -89.631-177.324 167.498  1.00  0.00           N  
ATOM   3982  CA  VAL D 306     -89.123-175.953 167.554  1.00  0.00           C  
ATOM   3983  C   VAL D 306     -87.776-175.862 166.804  1.00  0.00           C  
ATOM   3984  O   VAL D 306     -87.054-176.855 166.713  1.00  0.00           O  
ATOM   3985  CB  VAL D 306     -88.949-175.529 169.048  1.00  0.00           C  
ATOM   3986  CG1 VAL D 306     -88.234-174.185 169.283  1.00  0.00           C  
ATOM   3987  CG2 VAL D 306     -90.306-175.506 169.774  1.00  0.00           C  
ATOM   3988  N   LEU D 307     -87.467-174.674 166.257  1.00  0.00           N  
ATOM   3989  CA  LEU D 307     -86.216-174.388 165.551  1.00  0.00           C  
ATOM   3990  C   LEU D 307     -85.066-174.103 166.536  1.00  0.00           C  
ATOM   3991  O   LEU D 307     -85.302-173.588 167.629  1.00  0.00           O  
ATOM   3992  CB  LEU D 307     -86.472-173.197 164.596  1.00  0.00           C  
ATOM   3993  CG  LEU D 307     -85.304-172.762 163.677  1.00  0.00           C  
ATOM   3994  CD1 LEU D 307     -84.843-173.898 162.737  1.00  0.00           C  
ATOM   3995  CD2 LEU D 307     -85.660-171.470 162.912  1.00  0.00           C  
ATOM   3996  N   HIS D 308     -83.832-174.402 166.096  1.00  0.00           N  
ATOM   3997  CA  HIS D 308     -82.563-174.210 166.814  1.00  0.00           C  
ATOM   3998  C   HIS D 308     -82.305-172.789 167.356  1.00  0.00           C  
ATOM   3999  O   HIS D 308     -81.517-172.656 168.288  1.00  0.00           O  
ATOM   4000  CB  HIS D 308     -81.395-174.609 165.889  1.00  0.00           C  
ATOM   4001  CG  HIS D 308     -81.558-175.933 165.187  1.00  0.00           C  
ATOM   4002  ND1 HIS D 308     -81.758-176.038 163.821  1.00  0.00           N  
ATOM   4003  CD2 HIS D 308     -81.515-177.226 165.656  1.00  0.00           C  
ATOM   4004  CE1 HIS D 308     -81.840-177.339 163.533  1.00  0.00           C  
ATOM   4005  NE2 HIS D 308     -81.696-178.119 164.597  1.00  0.00           N  
ATOM   4006  N   GLN D 309     -82.951-171.767 166.767  1.00  0.00           N  
ATOM   4007  CA  GLN D 309     -82.804-170.358 167.133  1.00  0.00           C  
ATOM   4008  C   GLN D 309     -84.096-169.733 167.689  1.00  0.00           C  
ATOM   4009  O   GLN D 309     -84.004-168.667 168.296  1.00  0.00           O  
ATOM   4010  CB  GLN D 309     -82.279-169.575 165.913  1.00  0.00           C  
ATOM   4011  CG  GLN D 309     -80.815-169.918 165.575  1.00  0.00           C  
ATOM   4012  CD  GLN D 309     -80.290-169.131 164.373  1.00  0.00           C  
ATOM   4013  NE2 GLN D 309     -79.078-168.585 164.486  1.00  0.00           N  
ATOM   4014  OE1 GLN D 309     -80.954-169.040 163.343  1.00  0.00           O  
ATOM   4015  N   ASP D 310     -85.259-170.386 167.516  1.00  0.00           N  
ATOM   4016  CA  ASP D 310     -86.546-169.923 168.060  1.00  0.00           C  
ATOM   4017  C   ASP D 310     -86.697-170.149 169.571  1.00  0.00           C  
ATOM   4018  O   ASP D 310     -87.406-169.367 170.208  1.00  0.00           O  
ATOM   4019  CB  ASP D 310     -87.783-170.459 167.305  1.00  0.00           C  
ATOM   4020  CG  ASP D 310     -87.926-169.986 165.855  1.00  0.00           C  
ATOM   4021  OD1 ASP D 310     -88.982-170.319 165.274  1.00  0.00           O  
ATOM   4022  OD2 ASP D 310     -87.030-169.271 165.357  1.00  0.00           O  
ATOM   4023  N   TRP D 311     -86.016-171.163 170.137  1.00  0.00           N  
ATOM   4024  CA  TRP D 311     -85.893-171.308 171.590  1.00  0.00           C  
ATOM   4025  C   TRP D 311     -84.939-170.248 172.177  1.00  0.00           C  
ATOM   4026  O   TRP D 311     -85.267-169.680 173.217  1.00  0.00           O  
ATOM   4027  CB  TRP D 311     -85.502-172.749 171.979  1.00  0.00           C  
ATOM   4028  CG  TRP D 311     -85.484-173.035 173.456  1.00  0.00           C  
ATOM   4029  CD1 TRP D 311     -84.381-173.136 174.235  1.00  0.00           C  
ATOM   4030  NE1 TRP D 311     -84.753-173.337 175.549  1.00  0.00           N  
ATOM   4031  CE2 TRP D 311     -86.123-173.354 175.694  1.00  0.00           C  
ATOM   4032  CD2 TRP D 311     -86.621-173.169 174.367  1.00  0.00           C  
ATOM   4033  CE3 TRP D 311     -88.028-173.145 174.211  1.00  0.00           C  
ATOM   4034  CZ3 TRP D 311     -88.890-173.283 175.319  1.00  0.00           C  
ATOM   4035  CZ2 TRP D 311     -86.973-173.493 176.805  1.00  0.00           C  
ATOM   4036  CH2 TRP D 311     -88.366-173.451 176.614  1.00  0.00           C  
ATOM   4037  N   LEU D 312     -83.829-169.953 171.469  1.00  0.00           N  
ATOM   4038  CA  LEU D 312     -82.853-168.907 171.815  1.00  0.00           C  
ATOM   4039  C   LEU D 312     -83.435-167.480 171.794  1.00  0.00           C  
ATOM   4040  O   LEU D 312     -82.972-166.639 172.564  1.00  0.00           O  
ATOM   4041  CB  LEU D 312     -81.610-168.985 170.897  1.00  0.00           C  
ATOM   4042  CG  LEU D 312     -80.857-170.333 170.902  1.00  0.00           C  
ATOM   4043  CD1 LEU D 312     -79.631-170.292 169.968  1.00  0.00           C  
ATOM   4044  CD2 LEU D 312     -80.448-170.781 172.314  1.00  0.00           C  
ATOM   4045  N   ASN D 313     -84.454-167.250 170.948  1.00  0.00           N  
ATOM   4046  CA  ASN D 313     -85.214-166.003 170.845  1.00  0.00           C  
ATOM   4047  C   ASN D 313     -86.104-165.722 172.080  1.00  0.00           C  
ATOM   4048  O   ASN D 313     -86.495-164.572 172.280  1.00  0.00           O  
ATOM   4049  CB  ASN D 313     -86.055-166.053 169.546  1.00  0.00           C  
ATOM   4050  CG  ASN D 313     -86.539-164.683 169.060  1.00  0.00           C  
ATOM   4051  ND2 ASN D 313     -87.855-164.462 169.068  1.00  0.00           N  
ATOM   4052  OD1 ASN D 313     -85.735-163.840 168.673  1.00  0.00           O  
ATOM   4053  N   GLY D 314     -86.390-166.752 172.897  1.00  0.00           N  
ATOM   4054  CA  GLY D 314     -87.151-166.624 174.139  1.00  0.00           C  
ATOM   4055  C   GLY D 314     -88.664-166.531 173.895  1.00  0.00           C  
ATOM   4056  O   GLY D 314     -89.367-165.971 174.734  1.00  0.00           O  
ATOM   4057  N   LYS D 315     -89.159-167.069 172.764  1.00  0.00           N  
ATOM   4058  CA  LYS D 315     -90.577-167.132 172.389  1.00  0.00           C  
ATOM   4059  C   LYS D 315     -91.453-167.841 173.436  1.00  0.00           C  
ATOM   4060  O   LYS D 315     -90.987-168.786 174.077  1.00  0.00           O  
ATOM   4061  CB  LYS D 315     -90.705-167.880 171.046  1.00  0.00           C  
ATOM   4062  CG  LYS D 315     -90.133-167.117 169.844  1.00  0.00           C  
ATOM   4063  CD  LYS D 315     -90.546-167.756 168.511  1.00  0.00           C  
ATOM   4064  CE  LYS D 315     -89.885-167.089 167.299  1.00  0.00           C  
ATOM   4065  NZ  LYS D 315     -90.354-167.686 166.037  1.00  0.00           N  
ATOM   4066  N   GLU D 316     -92.720-167.404 173.546  1.00  0.00           N  
ATOM   4067  CA  GLU D 316     -93.742-168.126 174.303  1.00  0.00           C  
ATOM   4068  C   GLU D 316     -94.177-169.378 173.532  1.00  0.00           C  
ATOM   4069  O   GLU D 316     -94.429-169.304 172.331  1.00  0.00           O  
ATOM   4070  CB  GLU D 316     -94.946-167.209 174.628  1.00  0.00           C  
ATOM   4071  CG  GLU D 316     -96.091-167.923 175.387  1.00  0.00           C  
ATOM   4072  CD  GLU D 316     -97.253-166.989 175.715  1.00  0.00           C  
ATOM   4073  OE1 GLU D 316     -97.180-166.341 176.781  1.00  0.00           O  
ATOM   4074  OE2 GLU D 316     -98.204-166.956 174.903  1.00  0.00           O  
ATOM   4075  N   TYR D 317     -94.292-170.486 174.266  1.00  0.00           N  
ATOM   4076  CA  TYR D 317     -94.905-171.729 173.819  1.00  0.00           C  
ATOM   4077  C   TYR D 317     -95.983-172.062 174.849  1.00  0.00           C  
ATOM   4078  O   TYR D 317     -95.712-171.963 176.045  1.00  0.00           O  
ATOM   4079  CB  TYR D 317     -93.834-172.832 173.717  1.00  0.00           C  
ATOM   4080  CG  TYR D 317     -92.730-172.498 172.731  1.00  0.00           C  
ATOM   4081  CD1 TYR D 317     -91.552-171.861 173.176  1.00  0.00           C  
ATOM   4082  CD2 TYR D 317     -92.901-172.771 171.360  1.00  0.00           C  
ATOM   4083  CE1 TYR D 317     -90.563-171.477 172.251  1.00  0.00           C  
ATOM   4084  CE2 TYR D 317     -91.910-172.390 170.436  1.00  0.00           C  
ATOM   4085  CZ  TYR D 317     -90.746-171.735 170.880  1.00  0.00           C  
ATOM   4086  OH  TYR D 317     -89.805-171.339 169.978  1.00  0.00           O  
ATOM   4087  N   LYS D 318     -97.184-172.413 174.373  1.00  0.00           N  
ATOM   4088  CA  LYS D 318     -98.356-172.650 175.214  1.00  0.00           C  
ATOM   4089  C   LYS D 318     -99.069-173.933 174.769  1.00  0.00           C  
ATOM   4090  O   LYS D 318     -99.051-174.273 173.586  1.00  0.00           O  
ATOM   4091  CB  LYS D 318     -99.265-171.395 175.170  1.00  0.00           C  
ATOM   4092  CG  LYS D 318    -100.591-171.485 175.959  1.00  0.00           C  
ATOM   4093  CD  LYS D 318    -101.539-170.294 175.742  1.00  0.00           C  
ATOM   4094  CE  LYS D 318    -100.992-168.949 176.240  1.00  0.00           C  
ATOM   4095  NZ  LYS D 318    -102.022-167.901 176.192  1.00  0.00           N  
ATOM   4096  N   CYS D 319     -99.722-174.581 175.743  1.00  0.00           N  
ATOM   4097  CA  CYS D 319    -100.692-175.650 175.542  1.00  0.00           C  
ATOM   4098  C   CYS D 319    -101.942-175.324 176.372  1.00  0.00           C  
ATOM   4099  O   CYS D 319    -101.820-174.741 177.450  1.00  0.00           O  
ATOM   4100  SG  CYS D 319    -101.036-178.483 175.670  1.00  0.00           S  
ATOM   4101  CB  CYS D 319    -100.055-176.984 175.959  1.00  0.00           C  
ATOM   4102  N   LYS D 320    -103.116-175.714 175.855  1.00  0.00           N  
ATOM   4103  CA  LYS D 320    -104.419-175.467 176.474  1.00  0.00           C  
ATOM   4104  C   LYS D 320    -105.391-176.595 176.103  1.00  0.00           C  
ATOM   4105  O   LYS D 320    -105.263-177.173 175.023  1.00  0.00           O  
ATOM   4106  CB  LYS D 320    -104.923-174.073 176.035  1.00  0.00           C  
ATOM   4107  CG  LYS D 320    -106.273-173.645 176.639  1.00  0.00           C  
ATOM   4108  CD  LYS D 320    -106.590-172.165 176.368  1.00  0.00           C  
ATOM   4109  CE  LYS D 320    -107.781-171.635 177.180  1.00  0.00           C  
ATOM   4110  NZ  LYS D 320    -107.468-171.568 178.618  1.00  0.00           N  
ATOM   4111  N   VAL D 321    -106.353-176.874 176.997  1.00  0.00           N  
ATOM   4112  CA  VAL D 321    -107.402-177.873 176.785  1.00  0.00           C  
ATOM   4113  C   VAL D 321    -108.764-177.341 177.273  1.00  0.00           C  
ATOM   4114  O   VAL D 321    -108.819-176.423 178.094  1.00  0.00           O  
ATOM   4115  CB  VAL D 321    -107.094-179.213 177.522  1.00  0.00           C  
ATOM   4116  CG1 VAL D 321    -105.718-179.784 177.146  1.00  0.00           C  
ATOM   4117  CG2 VAL D 321    -107.275-179.192 179.055  1.00  0.00           C  
ATOM   4118  N   SER D 322    -109.832-177.969 176.764  1.00  0.00           N  
ATOM   4119  CA  SER D 322    -111.222-177.744 177.152  1.00  0.00           C  
ATOM   4120  C   SER D 322    -111.995-179.036 176.862  1.00  0.00           C  
ATOM   4121  O   SER D 322    -111.876-179.573 175.761  1.00  0.00           O  
ATOM   4122  CB  SER D 322    -111.789-176.511 176.414  1.00  0.00           C  
ATOM   4123  OG  SER D 322    -113.142-176.274 176.752  1.00  0.00           O  
ATOM   4124  N   ASN D 323    -112.752-179.526 177.858  1.00  0.00           N  
ATOM   4125  CA  ASN D 323    -113.435-180.823 177.803  1.00  0.00           C  
ATOM   4126  C   ASN D 323    -114.573-180.901 178.836  1.00  0.00           C  
ATOM   4127  O   ASN D 323    -114.731-179.989 179.647  1.00  0.00           O  
ATOM   4128  CB  ASN D 323    -112.407-181.981 177.919  1.00  0.00           C  
ATOM   4129  CG  ASN D 323    -111.601-182.010 179.223  1.00  0.00           C  
ATOM   4130  OD1 ASN D 323    -112.071-182.521 180.235  1.00  0.00           O  
ATOM   4131  ND2 ASN D 323    -110.371-181.489 179.195  1.00  0.00           N  
ATOM   4132  N   LYS D 324    -115.361-181.989 178.764  1.00  0.00           N  
ATOM   4133  CA  LYS D 324    -116.538-182.233 179.603  1.00  0.00           C  
ATOM   4134  C   LYS D 324    -116.194-182.533 181.077  1.00  0.00           C  
ATOM   4135  O   LYS D 324    -116.935-182.097 181.958  1.00  0.00           O  
ATOM   4136  CB  LYS D 324    -117.392-183.343 178.944  1.00  0.00           C  
ATOM   4137  CG  LYS D 324    -118.684-183.752 179.681  1.00  0.00           C  
ATOM   4138  CD  LYS D 324    -119.697-182.607 179.846  1.00  0.00           C  
ATOM   4139  CE  LYS D 324    -120.999-183.069 180.514  1.00  0.00           C  
ATOM   4140  NZ  LYS D 324    -121.946-181.952 180.670  1.00  0.00           N  
ATOM   4141  N   ALA D 325    -115.075-183.237 181.318  1.00  0.00           N  
ATOM   4142  CA  ALA D 325    -114.558-183.554 182.655  1.00  0.00           C  
ATOM   4143  C   ALA D 325    -113.866-182.373 183.371  1.00  0.00           C  
ATOM   4144  O   ALA D 325    -113.545-182.504 184.553  1.00  0.00           O  
ATOM   4145  CB  ALA D 325    -113.604-184.751 182.535  1.00  0.00           C  
ATOM   4146  N   LEU D 326    -113.644-181.262 182.653  1.00  0.00           N  
ATOM   4147  CA  LEU D 326    -112.948-180.067 183.117  1.00  0.00           C  
ATOM   4148  C   LEU D 326    -113.977-178.931 183.315  1.00  0.00           C  
ATOM   4149  O   LEU D 326    -114.659-178.583 182.350  1.00  0.00           O  
ATOM   4150  CB  LEU D 326    -111.925-179.718 182.018  1.00  0.00           C  
ATOM   4151  CG  LEU D 326    -111.074-178.458 182.264  1.00  0.00           C  
ATOM   4152  CD1 LEU D 326    -110.076-178.639 183.425  1.00  0.00           C  
ATOM   4153  CD2 LEU D 326    -110.390-178.031 180.956  1.00  0.00           C  
ATOM   4154  N   PRO D 327    -114.079-178.357 184.538  1.00  0.00           N  
ATOM   4155  CA  PRO D 327    -115.039-177.273 184.822  1.00  0.00           C  
ATOM   4156  C   PRO D 327    -114.668-175.884 184.255  1.00  0.00           C  
ATOM   4157  O   PRO D 327    -115.546-175.025 184.201  1.00  0.00           O  
ATOM   4158  CD  PRO D 327    -113.321-178.721 185.737  1.00  0.00           C  
ATOM   4159  CB  PRO D 327    -115.099-177.259 186.359  1.00  0.00           C  
ATOM   4160  CG  PRO D 327    -113.706-177.688 186.792  1.00  0.00           C  
ATOM   4161  N   ALA D 328    -113.399-175.678 183.856  1.00  0.00           N  
ATOM   4162  CA  ALA D 328    -112.864-174.395 183.393  1.00  0.00           C  
ATOM   4163  C   ALA D 328    -111.558-174.651 182.606  1.00  0.00           C  
ATOM   4164  O   ALA D 328    -110.675-175.287 183.178  1.00  0.00           O  
ATOM   4165  CB  ALA D 328    -112.576-173.518 184.626  1.00  0.00           C  
ATOM   4166  N   PRO D 329    -111.445-174.180 181.336  1.00  0.00           N  
ATOM   4167  CA  PRO D 329    -110.221-174.287 180.504  1.00  0.00           C  
ATOM   4168  C   PRO D 329    -108.885-173.882 181.164  1.00  0.00           C  
ATOM   4169  O   PRO D 329    -108.614-172.692 181.321  1.00  0.00           O  
ATOM   4170  CB  PRO D 329    -110.543-173.436 179.264  1.00  0.00           C  
ATOM   4171  CG  PRO D 329    -112.046-173.551 179.122  1.00  0.00           C  
ATOM   4172  CD  PRO D 329    -112.526-173.556 180.566  1.00  0.00           C  
ATOM   4173  N   ILE D 330    -108.075-174.896 181.514  1.00  0.00           N  
ATOM   4174  CA  ILE D 330    -106.727-174.747 182.072  1.00  0.00           C  
ATOM   4175  C   ILE D 330    -105.684-174.719 180.931  1.00  0.00           C  
ATOM   4176  O   ILE D 330    -105.892-175.353 179.894  1.00  0.00           O  
ATOM   4177  CB  ILE D 330    -106.407-175.903 183.078  1.00  0.00           C  
ATOM   4178  CG2 ILE D 330    -104.932-175.978 183.540  1.00  0.00           C  
ATOM   4179  CG1 ILE D 330    -107.317-175.801 184.325  1.00  0.00           C  
ATOM   4180  CD1 ILE D 330    -107.336-177.054 185.216  1.00  0.00           C  
ATOM   4181  N   GLU D 331    -104.585-173.981 181.157  1.00  0.00           N  
ATOM   4182  CA  GLU D 331    -103.453-173.838 180.239  1.00  0.00           C  
ATOM   4183  C   GLU D 331    -102.134-173.748 181.028  1.00  0.00           C  
ATOM   4184  O   GLU D 331    -102.151-173.553 182.245  1.00  0.00           O  
ATOM   4185  CB  GLU D 331    -103.690-172.607 179.329  1.00  0.00           C  
ATOM   4186  CG  GLU D 331    -103.626-171.232 180.029  1.00  0.00           C  
ATOM   4187  CD  GLU D 331    -103.960-170.092 179.066  1.00  0.00           C  
ATOM   4188  OE1 GLU D 331    -105.158-169.964 178.732  1.00  0.00           O  
ATOM   4189  OE2 GLU D 331    -103.018-169.371 178.672  1.00  0.00           O  
ATOM   4190  N   LYS D 332    -101.012-173.860 180.299  1.00  0.00           N  
ATOM   4191  CA  LYS D 332     -99.661-173.651 180.819  1.00  0.00           C  
ATOM   4192  C   LYS D 332     -98.752-173.121 179.700  1.00  0.00           C  
ATOM   4193  O   LYS D 332     -98.822-173.617 178.575  1.00  0.00           O  
ATOM   4194  CB  LYS D 332     -99.128-174.957 181.460  1.00  0.00           C  
ATOM   4195  CG  LYS D 332     -97.693-174.890 182.027  1.00  0.00           C  
ATOM   4196  CD  LYS D 332     -97.505-173.868 183.159  1.00  0.00           C  
ATOM   4197  CE  LYS D 332     -96.098-173.934 183.769  1.00  0.00           C  
ATOM   4198  NZ  LYS D 332     -95.908-172.887 184.787  1.00  0.00           N  
ATOM   4199  N   THR D 333     -97.905-172.143 180.058  1.00  0.00           N  
ATOM   4200  CA  THR D 333     -96.910-171.509 179.193  1.00  0.00           C  
ATOM   4201  C   THR D 333     -95.481-171.844 179.663  1.00  0.00           C  
ATOM   4202  O   THR D 333     -95.272-172.161 180.837  1.00  0.00           O  
ATOM   4203  CB  THR D 333     -97.051-169.961 179.235  1.00  0.00           C  
ATOM   4204  OG1 THR D 333     -96.799-169.421 180.523  1.00  0.00           O  
ATOM   4205  CG2 THR D 333     -98.420-169.472 178.753  1.00  0.00           C  
ATOM   4206  N   ILE D 334     -94.522-171.723 178.732  1.00  0.00           N  
ATOM   4207  CA  ILE D 334     -93.091-171.873 178.990  1.00  0.00           C  
ATOM   4208  C   ILE D 334     -92.279-171.098 177.933  1.00  0.00           C  
ATOM   4209  O   ILE D 334     -92.748-170.893 176.812  1.00  0.00           O  
ATOM   4210  CB  ILE D 334     -92.662-173.376 179.002  1.00  0.00           C  
ATOM   4211  CG2 ILE D 334     -92.518-174.024 177.605  1.00  0.00           C  
ATOM   4212  CG1 ILE D 334     -91.385-173.595 179.841  1.00  0.00           C  
ATOM   4213  CD1 ILE D 334     -91.219-175.037 180.327  1.00  0.00           C  
ATOM   4214  N   SER D 335     -91.059-170.699 178.322  1.00  0.00           N  
ATOM   4215  CA  SER D 335     -90.073-170.021 177.484  1.00  0.00           C  
ATOM   4216  C   SER D 335     -88.675-170.177 178.107  1.00  0.00           C  
ATOM   4217  O   SER D 335     -88.557-170.539 179.279  1.00  0.00           O  
ATOM   4218  CB  SER D 335     -90.477-168.542 177.261  1.00  0.00           C  
ATOM   4219  OG  SER D 335     -90.342-167.752 178.427  1.00  0.00           O  
ATOM   4220  N   LYS D 336     -87.639-169.884 177.303  1.00  0.00           N  
ATOM   4221  CA  LYS D 336     -86.236-169.865 177.728  1.00  0.00           C  
ATOM   4222  C   LYS D 336     -85.949-168.687 178.685  1.00  0.00           C  
ATOM   4223  O   LYS D 336     -86.562-167.627 178.543  1.00  0.00           O  
ATOM   4224  CB  LYS D 336     -85.363-169.783 176.459  1.00  0.00           C  
ATOM   4225  CG  LYS D 336     -83.849-169.886 176.707  1.00  0.00           C  
ATOM   4226  CD  LYS D 336     -83.024-169.634 175.441  1.00  0.00           C  
ATOM   4227  CE  LYS D 336     -81.513-169.544 175.684  1.00  0.00           C  
ATOM   4228  NZ  LYS D 336     -81.158-168.434 176.580  1.00  0.00           N  
ATOM   4229  N   ALA D 337     -84.985-168.889 179.603  1.00  0.00           N  
ATOM   4230  CA  ALA D 337     -84.436-167.852 180.479  1.00  0.00           C  
ATOM   4231  C   ALA D 337     -83.668-166.787 179.676  1.00  0.00           C  
ATOM   4232  O   ALA D 337     -82.763-167.123 178.911  1.00  0.00           O  
ATOM   4233  CB  ALA D 337     -83.531-168.507 181.534  1.00  0.00           C  
ATOM   4234  N   LYS D 338     -84.063-165.518 179.862  1.00  0.00           N  
ATOM   4235  CA  LYS D 338     -83.618-164.372 179.062  1.00  0.00           C  
ATOM   4236  C   LYS D 338     -82.389-163.670 179.674  1.00  0.00           C  
ATOM   4237  O   LYS D 338     -82.354-162.441 179.748  1.00  0.00           O  
ATOM   4238  CB  LYS D 338     -84.824-163.428 178.843  1.00  0.00           C  
ATOM   4239  CG  LYS D 338     -85.947-164.084 178.021  1.00  0.00           C  
ATOM   4240  CD  LYS D 338     -87.201-163.207 177.890  1.00  0.00           C  
ATOM   4241  CE  LYS D 338     -88.292-163.851 177.019  1.00  0.00           C  
ATOM   4242  NZ  LYS D 338     -88.762-165.134 177.575  1.00  0.00           N  
ATOM   4243  N   GLY D 339     -81.388-164.471 180.078  1.00  0.00           N  
ATOM   4244  CA  GLY D 339     -80.098-163.986 180.561  1.00  0.00           C  
ATOM   4245  C   GLY D 339     -79.203-163.607 179.373  1.00  0.00           C  
ATOM   4246  O   GLY D 339     -79.354-164.136 178.270  1.00  0.00           O  
ATOM   4247  N   GLN D 340     -78.255-162.693 179.623  1.00  0.00           N  
ATOM   4248  CA  GLN D 340     -77.313-162.176 178.629  1.00  0.00           C  
ATOM   4249  C   GLN D 340     -76.138-163.163 178.440  1.00  0.00           C  
ATOM   4250  O   GLN D 340     -75.621-163.649 179.447  1.00  0.00           O  
ATOM   4251  CB  GLN D 340     -76.804-160.802 179.125  1.00  0.00           C  
ATOM   4252  CG  GLN D 340     -77.901-159.732 179.326  1.00  0.00           C  
ATOM   4253  CD  GLN D 340     -78.768-159.497 178.084  1.00  0.00           C  
ATOM   4254  OE1 GLN D 340     -78.249-159.240 177.001  1.00  0.00           O  
ATOM   4255  NE2 GLN D 340     -80.091-159.575 178.238  1.00  0.00           N  
ATOM   4256  N   PRO D 341     -75.756-163.464 177.175  1.00  0.00           N  
ATOM   4257  CA  PRO D 341     -74.771-164.517 176.851  1.00  0.00           C  
ATOM   4258  C   PRO D 341     -73.358-164.245 177.403  1.00  0.00           C  
ATOM   4259  O   PRO D 341     -72.744-163.237 177.052  1.00  0.00           O  
ATOM   4260  CB  PRO D 341     -74.794-164.573 175.312  1.00  0.00           C  
ATOM   4261  CG  PRO D 341     -75.242-163.189 174.876  1.00  0.00           C  
ATOM   4262  CD  PRO D 341     -76.239-162.805 175.958  1.00  0.00           C  
ATOM   4263  N   ARG D 342     -72.885-165.166 178.256  1.00  0.00           N  
ATOM   4264  CA  ARG D 342     -71.562-165.163 178.876  1.00  0.00           C  
ATOM   4265  C   ARG D 342     -70.894-166.520 178.593  1.00  0.00           C  
ATOM   4266  O   ARG D 342     -71.480-167.559 178.902  1.00  0.00           O  
ATOM   4267  CB  ARG D 342     -71.730-164.874 180.383  1.00  0.00           C  
ATOM   4268  CG  ARG D 342     -70.427-164.903 181.199  1.00  0.00           C  
ATOM   4269  CD  ARG D 342     -70.654-164.582 182.685  1.00  0.00           C  
ATOM   4270  NE  ARG D 342     -69.458-164.877 183.487  1.00  0.00           N  
ATOM   4271  CZ  ARG D 342     -69.201-164.433 184.730  1.00  0.00           C  
ATOM   4272  NH1 ARG D 342     -70.021-163.582 185.364  1.00  0.00           N  
ATOM   4273  NH2 ARG D 342     -68.097-164.856 185.356  1.00  0.00           N  
ATOM   4274  N   GLU D 343     -69.690-166.469 177.995  1.00  0.00           N  
ATOM   4275  CA  GLU D 343     -68.911-167.610 177.506  1.00  0.00           C  
ATOM   4276  C   GLU D 343     -68.436-168.537 178.652  1.00  0.00           C  
ATOM   4277  O   GLU D 343     -67.656-168.068 179.482  1.00  0.00           O  
ATOM   4278  CB  GLU D 343     -67.708-167.040 176.723  1.00  0.00           C  
ATOM   4279  CG  GLU D 343     -66.879-168.118 175.995  1.00  0.00           C  
ATOM   4280  CD  GLU D 343     -65.657-167.533 175.290  1.00  0.00           C  
ATOM   4281  OE1 GLU D 343     -65.633-167.601 174.042  1.00  0.00           O  
ATOM   4282  OE2 GLU D 343     -64.766-167.040 176.016  1.00  0.00           O  
ATOM   4283  N   PRO D 344     -68.865-169.826 178.668  1.00  0.00           N  
ATOM   4284  CA  PRO D 344     -68.295-170.842 179.574  1.00  0.00           C  
ATOM   4285  C   PRO D 344     -66.797-171.081 179.332  1.00  0.00           C  
ATOM   4286  O   PRO D 344     -66.404-171.421 178.215  1.00  0.00           O  
ATOM   4287  CD  PRO D 344     -69.847-170.427 177.768  1.00  0.00           C  
ATOM   4288  CB  PRO D 344     -69.106-172.124 179.292  1.00  0.00           C  
ATOM   4289  CG  PRO D 344     -70.301-171.702 178.461  1.00  0.00           C  
ATOM   4290  N   GLN D 345     -66.004-170.909 180.397  1.00  0.00           N  
ATOM   4291  CA  GLN D 345     -64.571-171.175 180.413  1.00  0.00           C  
ATOM   4292  C   GLN D 345     -64.360-172.653 180.772  1.00  0.00           C  
ATOM   4293  O   GLN D 345     -64.194-172.988 181.947  1.00  0.00           O  
ATOM   4294  CB  GLN D 345     -63.884-170.202 181.404  1.00  0.00           C  
ATOM   4295  CG  GLN D 345     -64.126-168.703 181.119  1.00  0.00           C  
ATOM   4296  CD  GLN D 345     -63.731-168.279 179.701  1.00  0.00           C  
ATOM   4297  OE1 GLN D 345     -62.581-168.443 179.301  1.00  0.00           O  
ATOM   4298  NE2 GLN D 345     -64.679-167.728 178.941  1.00  0.00           N  
ATOM   4299  N   VAL D 346     -64.419-173.511 179.738  1.00  0.00           N  
ATOM   4300  CA  VAL D 346     -64.204-174.953 179.840  1.00  0.00           C  
ATOM   4301  C   VAL D 346     -62.735-175.276 180.173  1.00  0.00           C  
ATOM   4302  O   VAL D 346     -61.823-174.811 179.488  1.00  0.00           O  
ATOM   4303  CB  VAL D 346     -64.645-175.704 178.545  1.00  0.00           C  
ATOM   4304  CG1 VAL D 346     -63.896-175.289 177.260  1.00  0.00           C  
ATOM   4305  CG2 VAL D 346     -64.590-177.239 178.698  1.00  0.00           C  
ATOM   4306  N   TYR D 347     -62.556-176.066 181.237  1.00  0.00           N  
ATOM   4307  CA  TYR D 347     -61.276-176.587 181.698  1.00  0.00           C  
ATOM   4308  C   TYR D 347     -61.388-178.111 181.803  1.00  0.00           C  
ATOM   4309  O   TYR D 347     -62.475-178.632 182.058  1.00  0.00           O  
ATOM   4310  CB  TYR D 347     -60.910-175.993 183.078  1.00  0.00           C  
ATOM   4311  CG  TYR D 347     -60.972-174.478 183.217  1.00  0.00           C  
ATOM   4312  CD1 TYR D 347     -61.577-173.903 184.356  1.00  0.00           C  
ATOM   4313  CE1 TYR D 347     -61.642-172.503 184.497  1.00  0.00           C  
ATOM   4314  CZ  TYR D 347     -61.102-171.670 183.498  1.00  0.00           C  
ATOM   4315  OH  TYR D 347     -61.130-170.313 183.640  1.00  0.00           O  
ATOM   4316  CD2 TYR D 347     -60.430-173.637 182.223  1.00  0.00           C  
ATOM   4317  CE2 TYR D 347     -60.511-172.238 182.355  1.00  0.00           C  
ATOM   4318  N   THR D 348     -60.250-178.795 181.647  1.00  0.00           N  
ATOM   4319  CA  THR D 348     -60.123-180.225 181.908  1.00  0.00           C  
ATOM   4320  C   THR D 348     -58.967-180.433 182.898  1.00  0.00           C  
ATOM   4321  O   THR D 348     -57.927-179.779 182.795  1.00  0.00           O  
ATOM   4322  CB  THR D 348     -59.856-181.036 180.615  1.00  0.00           C  
ATOM   4323  OG1 THR D 348     -58.666-180.640 179.956  1.00  0.00           O  
ATOM   4324  CG2 THR D 348     -61.023-180.988 179.622  1.00  0.00           C  
ATOM   4325  N   LEU D 349     -59.214-181.333 183.859  1.00  0.00           N  
ATOM   4326  CA  LEU D 349     -58.292-181.709 184.928  1.00  0.00           C  
ATOM   4327  C   LEU D 349     -58.123-183.239 184.881  1.00  0.00           C  
ATOM   4328  O   LEU D 349     -59.082-183.938 184.544  1.00  0.00           O  
ATOM   4329  CB  LEU D 349     -58.888-181.273 186.287  1.00  0.00           C  
ATOM   4330  CG  LEU D 349     -59.055-179.748 186.483  1.00  0.00           C  
ATOM   4331  CD1 LEU D 349     -59.771-179.450 187.816  1.00  0.00           C  
ATOM   4332  CD2 LEU D 349     -57.721-178.980 186.352  1.00  0.00           C  
ATOM   4333  N   PRO D 350     -56.907-183.745 185.189  1.00  0.00           N  
ATOM   4334  CA  PRO D 350     -56.596-185.181 185.051  1.00  0.00           C  
ATOM   4335  C   PRO D 350     -57.390-186.085 186.022  1.00  0.00           C  
ATOM   4336  O   PRO D 350     -57.927-185.588 187.013  1.00  0.00           O  
ATOM   4337  CD  PRO D 350     -55.755-182.989 185.685  1.00  0.00           C  
ATOM   4338  CB  PRO D 350     -55.081-185.230 185.317  1.00  0.00           C  
ATOM   4339  CG  PRO D 350     -54.798-184.043 186.220  1.00  0.00           C  
ATOM   4340  N   PRO D 351     -57.427-187.406 185.740  1.00  0.00           N  
ATOM   4341  CA  PRO D 351     -58.042-188.379 186.653  1.00  0.00           C  
ATOM   4342  C   PRO D 351     -57.185-188.593 187.909  1.00  0.00           C  
ATOM   4343  O   PRO D 351     -55.980-188.326 187.881  1.00  0.00           O  
ATOM   4344  CD  PRO D 351     -56.791-188.071 184.602  1.00  0.00           C  
ATOM   4345  CB  PRO D 351     -58.131-189.650 185.798  1.00  0.00           C  
ATOM   4346  CG  PRO D 351     -56.938-189.567 184.864  1.00  0.00           C  
ATOM   4347  N   SER D 352     -57.829-189.067 188.986  1.00  0.00           N  
ATOM   4348  CA  SER D 352     -57.170-189.369 190.254  1.00  0.00           C  
ATOM   4349  C   SER D 352     -56.056-190.420 190.094  1.00  0.00           C  
ATOM   4350  O   SER D 352     -56.314-191.543 189.658  1.00  0.00           O  
ATOM   4351  CB  SER D 352     -58.218-189.779 191.300  1.00  0.00           C  
ATOM   4352  OG  SER D 352     -57.592-190.154 192.513  1.00  0.00           O  
ATOM   4353  N   ARG D 353     -54.839-190.003 190.464  1.00  0.00           N  
ATOM   4354  CA  ARG D 353     -53.628-190.817 190.429  1.00  0.00           C  
ATOM   4355  C   ARG D 353     -53.518-191.769 191.636  1.00  0.00           C  
ATOM   4356  O   ARG D 353     -52.713-192.698 191.589  1.00  0.00           O  
ATOM   4357  CB  ARG D 353     -52.408-189.886 190.314  1.00  0.00           C  
ATOM   4358  CG  ARG D 353     -52.405-189.001 189.050  1.00  0.00           C  
ATOM   4359  CD  ARG D 353     -51.310-187.924 189.056  1.00  0.00           C  
ATOM   4360  NE  ARG D 353     -51.598-186.857 190.025  1.00  0.00           N  
ATOM   4361  CZ  ARG D 353     -50.747-185.890 190.405  1.00  0.00           C  
ATOM   4362  NH1 ARG D 353     -51.146-184.985 191.307  1.00  0.00           N  
ATOM   4363  NH2 ARG D 353     -49.508-185.814 189.897  1.00  0.00           N  
ATOM   4364  N   ASP D 354     -54.358-191.551 192.663  1.00  0.00           N  
ATOM   4365  CA  ASP D 354     -54.590-192.471 193.781  1.00  0.00           C  
ATOM   4366  C   ASP D 354     -55.618-193.559 193.411  1.00  0.00           C  
ATOM   4367  O   ASP D 354     -55.573-194.644 193.991  1.00  0.00           O  
ATOM   4368  CB  ASP D 354     -55.029-191.738 195.072  1.00  0.00           C  
ATOM   4369  CG  ASP D 354     -54.129-190.573 195.507  1.00  0.00           C  
ATOM   4370  OD1 ASP D 354     -54.640-189.736 196.285  1.00  0.00           O  
ATOM   4371  OD2 ASP D 354     -52.940-190.559 195.127  1.00  0.00           O  
ATOM   4372  N   GLU D 355     -56.501-193.272 192.436  1.00  0.00           N  
ATOM   4373  CA  GLU D 355     -57.467-194.222 191.876  1.00  0.00           C  
ATOM   4374  C   GLU D 355     -56.824-195.173 190.840  1.00  0.00           C  
ATOM   4375  O   GLU D 355     -57.447-196.177 190.504  1.00  0.00           O  
ATOM   4376  CB  GLU D 355     -58.678-193.437 191.321  1.00  0.00           C  
ATOM   4377  CG  GLU D 355     -59.955-194.276 191.094  1.00  0.00           C  
ATOM   4378  CD  GLU D 355     -61.176-193.460 190.647  1.00  0.00           C  
ATOM   4379  OE1 GLU D 355     -60.978-192.369 190.065  1.00  0.00           O  
ATOM   4380  OE2 GLU D 355     -62.302-193.957 190.878  1.00  0.00           O  
ATOM   4381  N   LEU D 356     -55.579-194.896 190.392  1.00  0.00           N  
ATOM   4382  CA  LEU D 356     -54.754-195.792 189.562  1.00  0.00           C  
ATOM   4383  C   LEU D 356     -54.338-197.104 190.271  1.00  0.00           C  
ATOM   4384  O   LEU D 356     -53.812-197.994 189.605  1.00  0.00           O  
ATOM   4385  CB  LEU D 356     -53.499-195.042 189.046  1.00  0.00           C  
ATOM   4386  CG  LEU D 356     -53.742-194.044 187.889  1.00  0.00           C  
ATOM   4387  CD1 LEU D 356     -52.518-193.128 187.672  1.00  0.00           C  
ATOM   4388  CD2 LEU D 356     -54.159-194.751 186.580  1.00  0.00           C  
ATOM   4389  N   THR D 357     -54.614-197.235 191.579  1.00  0.00           N  
ATOM   4390  CA  THR D 357     -54.569-198.500 192.321  1.00  0.00           C  
ATOM   4391  C   THR D 357     -55.665-199.498 191.868  1.00  0.00           C  
ATOM   4392  O   THR D 357     -55.456-200.704 191.997  1.00  0.00           O  
ATOM   4393  CB  THR D 357     -54.745-198.256 193.845  1.00  0.00           C  
ATOM   4394  OG1 THR D 357     -55.990-197.645 194.148  1.00  0.00           O  
ATOM   4395  CG2 THR D 357     -53.619-197.398 194.443  1.00  0.00           C  
ATOM   4396  N   LYS D 358     -56.777-198.986 191.310  1.00  0.00           N  
ATOM   4397  CA  LYS D 358     -57.875-199.761 190.730  1.00  0.00           C  
ATOM   4398  C   LYS D 358     -57.632-200.014 189.230  1.00  0.00           C  
ATOM   4399  O   LYS D 358     -56.758-199.393 188.624  1.00  0.00           O  
ATOM   4400  CB  LYS D 358     -59.199-198.985 190.914  1.00  0.00           C  
ATOM   4401  CG  LYS D 358     -59.527-198.616 192.371  1.00  0.00           C  
ATOM   4402  CD  LYS D 358     -60.875-197.887 192.487  1.00  0.00           C  
ATOM   4403  CE  LYS D 358     -61.211-197.423 193.913  1.00  0.00           C  
ATOM   4404  NZ  LYS D 358     -60.235-196.444 194.420  1.00  0.00           N  
ATOM   4405  N   ASN D 359     -58.457-200.902 188.653  1.00  0.00           N  
ATOM   4406  CA  ASN D 359     -58.516-201.201 187.216  1.00  0.00           C  
ATOM   4407  C   ASN D 359     -59.113-200.065 186.353  1.00  0.00           C  
ATOM   4408  O   ASN D 359     -58.981-200.130 185.131  1.00  0.00           O  
ATOM   4409  CB  ASN D 359     -59.277-202.534 186.992  1.00  0.00           C  
ATOM   4410  CG  ASN D 359     -60.758-202.506 187.403  1.00  0.00           C  
ATOM   4411  OD1 ASN D 359     -61.074-202.401 188.585  1.00  0.00           O  
ATOM   4412  ND2 ASN D 359     -61.668-202.603 186.430  1.00  0.00           N  
ATOM   4413  N   GLN D 360     -59.768-199.076 186.984  1.00  0.00           N  
ATOM   4414  CA  GLN D 360     -60.486-197.995 186.314  1.00  0.00           C  
ATOM   4415  C   GLN D 360     -60.398-196.711 187.151  1.00  0.00           C  
ATOM   4416  O   GLN D 360     -60.463-196.774 188.379  1.00  0.00           O  
ATOM   4417  CB  GLN D 360     -61.945-198.450 186.067  1.00  0.00           C  
ATOM   4418  CG  GLN D 360     -62.784-197.480 185.213  1.00  0.00           C  
ATOM   4419  CD  GLN D 360     -64.199-197.998 184.967  1.00  0.00           C  
ATOM   4420  OE1 GLN D 360     -65.072-197.850 185.820  1.00  0.00           O  
ATOM   4421  NE2 GLN D 360     -64.437-198.594 183.798  1.00  0.00           N  
ATOM   4422  N   VAL D 361     -60.278-195.574 186.448  1.00  0.00           N  
ATOM   4423  CA  VAL D 361     -60.272-194.219 187.001  1.00  0.00           C  
ATOM   4424  C   VAL D 361     -61.410-193.384 186.380  1.00  0.00           C  
ATOM   4425  O   VAL D 361     -62.130-193.880 185.512  1.00  0.00           O  
ATOM   4426  CB  VAL D 361     -58.913-193.507 186.736  1.00  0.00           C  
ATOM   4427  CG1 VAL D 361     -57.764-194.226 187.451  1.00  0.00           C  
ATOM   4428  CG2 VAL D 361     -58.569-193.263 185.250  1.00  0.00           C  
ATOM   4429  N   SER D 362     -61.564-192.130 186.838  1.00  0.00           N  
ATOM   4430  CA  SER D 362     -62.553-191.204 186.295  1.00  0.00           C  
ATOM   4431  C   SER D 362     -61.950-189.809 186.085  1.00  0.00           C  
ATOM   4432  O   SER D 362     -61.315-189.265 186.987  1.00  0.00           O  
ATOM   4433  CB  SER D 362     -63.802-191.197 187.192  1.00  0.00           C  
ATOM   4434  OG  SER D 362     -64.843-190.459 186.586  1.00  0.00           O  
ATOM   4435  N   LEU D 363     -62.188-189.275 184.877  1.00  0.00           N  
ATOM   4436  CA  LEU D 363     -61.756-187.968 184.386  1.00  0.00           C  
ATOM   4437  C   LEU D 363     -62.623-186.832 184.962  1.00  0.00           C  
ATOM   4438  O   LEU D 363     -63.710-187.096 185.474  1.00  0.00           O  
ATOM   4439  CB  LEU D 363     -61.847-187.979 182.842  1.00  0.00           C  
ATOM   4440  CG  LEU D 363     -61.121-189.146 182.132  1.00  0.00           C  
ATOM   4441  CD1 LEU D 363     -61.439-189.153 180.631  1.00  0.00           C  
ATOM   4442  CD2 LEU D 363     -59.603-189.140 182.379  1.00  0.00           C  
ATOM   4443  N   THR D 364     -62.125-185.588 184.859  1.00  0.00           N  
ATOM   4444  CA  THR D 364     -62.778-184.398 185.411  1.00  0.00           C  
ATOM   4445  C   THR D 364     -62.765-183.234 184.402  1.00  0.00           C  
ATOM   4446  O   THR D 364     -61.781-183.046 183.686  1.00  0.00           O  
ATOM   4447  CB  THR D 364     -62.054-183.936 186.705  1.00  0.00           C  
ATOM   4448  OG1 THR D 364     -62.180-184.946 187.686  1.00  0.00           O  
ATOM   4449  CG2 THR D 364     -62.559-182.627 187.332  1.00  0.00           C  
ATOM   4450  N   CYS D 365     -63.865-182.465 184.389  1.00  0.00           N  
ATOM   4451  CA  CYS D 365     -64.050-181.278 183.562  1.00  0.00           C  
ATOM   4452  C   CYS D 365     -64.784-180.213 184.381  1.00  0.00           C  
ATOM   4453  O   CYS D 365     -65.987-180.342 184.596  1.00  0.00           O  
ATOM   4454  CB  CYS D 365     -64.787-181.660 182.263  1.00  0.00           C  
ATOM   4455  SG  CYS D 365     -65.210-180.316 181.119  1.00  0.00           S  
ATOM   4456  N   LEU D 366     -64.034-179.186 184.813  1.00  0.00           N  
ATOM   4457  CA  LEU D 366     -64.549-177.989 185.479  1.00  0.00           C  
ATOM   4458  C   LEU D 366     -64.981-176.992 184.394  1.00  0.00           C  
ATOM   4459  O   LEU D 366     -64.157-176.612 183.566  1.00  0.00           O  
ATOM   4460  CB  LEU D 366     -63.425-177.418 186.384  1.00  0.00           C  
ATOM   4461  CG  LEU D 366     -63.837-176.385 187.464  1.00  0.00           C  
ATOM   4462  CD1 LEU D 366     -62.636-176.060 188.377  1.00  0.00           C  
ATOM   4463  CD2 LEU D 366     -64.469-175.085 186.932  1.00  0.00           C  
ATOM   4464  N   VAL D 367     -66.245-176.558 184.438  1.00  0.00           N  
ATOM   4465  CA  VAL D 367     -66.773-175.507 183.568  1.00  0.00           C  
ATOM   4466  C   VAL D 367     -67.254-174.373 184.491  1.00  0.00           C  
ATOM   4467  O   VAL D 367     -67.898-174.661 185.497  1.00  0.00           O  
ATOM   4468  CB  VAL D 367     -67.982-176.015 182.737  1.00  0.00           C  
ATOM   4469  CG1 VAL D 367     -68.501-174.972 181.727  1.00  0.00           C  
ATOM   4470  CG2 VAL D 367     -67.678-177.338 182.008  1.00  0.00           C  
ATOM   4471  N   LYS D 368     -66.910-173.119 184.165  1.00  0.00           N  
ATOM   4472  CA  LYS D 368     -67.132-171.978 185.056  1.00  0.00           C  
ATOM   4473  C   LYS D 368     -67.384-170.690 184.267  1.00  0.00           C  
ATOM   4474  O   LYS D 368     -66.832-170.511 183.182  1.00  0.00           O  
ATOM   4475  CB  LYS D 368     -65.936-171.879 186.038  1.00  0.00           C  
ATOM   4476  CG  LYS D 368     -65.902-170.634 186.943  1.00  0.00           C  
ATOM   4477  CD  LYS D 368     -64.807-170.709 188.017  1.00  0.00           C  
ATOM   4478  CE  LYS D 368     -64.734-169.425 188.854  1.00  0.00           C  
ATOM   4479  NZ  LYS D 368     -63.729-169.541 189.920  1.00  0.00           N  
ATOM   4480  N   GLY D 369     -68.183-169.797 184.873  1.00  0.00           N  
ATOM   4481  CA  GLY D 369     -68.366-168.424 184.424  1.00  0.00           C  
ATOM   4482  C   GLY D 369     -69.286-168.354 183.204  1.00  0.00           C  
ATOM   4483  O   GLY D 369     -68.837-167.900 182.155  1.00  0.00           O  
ATOM   4484  N   PHE D 370     -70.554-168.781 183.339  1.00  0.00           N  
ATOM   4485  CA  PHE D 370     -71.551-168.717 182.265  1.00  0.00           C  
ATOM   4486  C   PHE D 370     -72.938-168.318 182.780  1.00  0.00           C  
ATOM   4487  O   PHE D 370     -73.292-168.606 183.923  1.00  0.00           O  
ATOM   4488  CB  PHE D 370     -71.585-170.037 181.471  1.00  0.00           C  
ATOM   4489  CG  PHE D 370     -71.946-171.294 182.245  1.00  0.00           C  
ATOM   4490  CD1 PHE D 370     -70.933-172.068 182.847  1.00  0.00           C  
ATOM   4491  CE1 PHE D 370     -71.270-173.175 183.612  1.00  0.00           C  
ATOM   4492  CZ  PHE D 370     -72.604-173.497 183.830  1.00  0.00           C  
ATOM   4493  CD2 PHE D 370     -73.297-171.622 182.489  1.00  0.00           C  
ATOM   4494  CE2 PHE D 370     -73.612-172.722 183.273  1.00  0.00           C  
ATOM   4495  N   TYR D 371     -73.699-167.675 181.887  1.00  0.00           N  
ATOM   4496  CA  TYR D 371     -75.036-167.143 182.125  1.00  0.00           C  
ATOM   4497  C   TYR D 371     -75.709-166.999 180.745  1.00  0.00           C  
ATOM   4498  O   TYR D 371     -75.050-166.493 179.836  1.00  0.00           O  
ATOM   4499  CB  TYR D 371     -74.898-165.774 182.835  1.00  0.00           C  
ATOM   4500  CG  TYR D 371     -76.202-165.158 183.306  1.00  0.00           C  
ATOM   4501  CD1 TYR D 371     -76.927-165.767 184.351  1.00  0.00           C  
ATOM   4502  CD2 TYR D 371     -76.689-163.972 182.718  1.00  0.00           C  
ATOM   4503  CE1 TYR D 371     -78.145-165.210 184.787  1.00  0.00           C  
ATOM   4504  CE2 TYR D 371     -77.900-163.409 183.163  1.00  0.00           C  
ATOM   4505  CZ  TYR D 371     -78.634-164.033 184.189  1.00  0.00           C  
ATOM   4506  OH  TYR D 371     -79.816-163.491 184.603  1.00  0.00           O  
ATOM   4507  N   PRO D 372     -76.976-167.443 180.570  1.00  0.00           N  
ATOM   4508  CA  PRO D 372     -77.845-168.120 181.553  1.00  0.00           C  
ATOM   4509  C   PRO D 372     -77.465-169.593 181.808  1.00  0.00           C  
ATOM   4510  O   PRO D 372     -76.500-170.102 181.237  1.00  0.00           O  
ATOM   4511  CD  PRO D 372     -77.658-167.261 179.289  1.00  0.00           C  
ATOM   4512  CB  PRO D 372     -79.243-167.990 180.914  1.00  0.00           C  
ATOM   4513  CG  PRO D 372     -78.981-168.002 179.420  1.00  0.00           C  
ATOM   4514  N   SER D 373     -78.270-170.247 182.664  1.00  0.00           N  
ATOM   4515  CA  SER D 373     -78.197-171.670 183.013  1.00  0.00           C  
ATOM   4516  C   SER D 373     -78.591-172.634 181.863  1.00  0.00           C  
ATOM   4517  O   SER D 373     -78.539-173.848 182.060  1.00  0.00           O  
ATOM   4518  CB  SER D 373     -79.069-171.881 184.272  1.00  0.00           C  
ATOM   4519  OG  SER D 373     -78.929-173.172 184.829  1.00  0.00           O  
ATOM   4520  N   ASP D 374     -78.975-172.092 180.693  1.00  0.00           N  
ATOM   4521  CA  ASP D 374     -79.305-172.813 179.459  1.00  0.00           C  
ATOM   4522  C   ASP D 374     -78.020-173.316 178.774  1.00  0.00           C  
ATOM   4523  O   ASP D 374     -77.508-172.669 177.858  1.00  0.00           O  
ATOM   4524  CB  ASP D 374     -80.177-171.957 178.504  1.00  0.00           C  
ATOM   4525  CG  ASP D 374     -81.382-171.297 179.180  1.00  0.00           C  
ATOM   4526  OD1 ASP D 374     -81.574-170.085 178.945  1.00  0.00           O  
ATOM   4527  OD2 ASP D 374     -82.139-172.028 179.856  1.00  0.00           O  
ATOM   4528  N   ILE D 375     -77.509-174.450 179.271  1.00  0.00           N  
ATOM   4529  CA  ILE D 375     -76.229-175.044 178.892  1.00  0.00           C  
ATOM   4530  C   ILE D 375     -76.359-176.578 178.845  1.00  0.00           C  
ATOM   4531  O   ILE D 375     -77.254-177.146 179.475  1.00  0.00           O  
ATOM   4532  CB  ILE D 375     -75.128-174.655 179.934  1.00  0.00           C  
ATOM   4533  CG2 ILE D 375     -75.332-175.292 181.323  1.00  0.00           C  
ATOM   4534  CG1 ILE D 375     -73.692-174.912 179.417  1.00  0.00           C  
ATOM   4535  CD1 ILE D 375     -72.608-174.065 180.090  1.00  0.00           C  
ATOM   4536  N   ALA D 376     -75.425-177.218 178.128  1.00  0.00           N  
ATOM   4537  CA  ALA D 376     -75.222-178.661 178.127  1.00  0.00           C  
ATOM   4538  C   ALA D 376     -73.722-178.983 178.118  1.00  0.00           C  
ATOM   4539  O   ALA D 376     -72.904-178.131 177.764  1.00  0.00           O  
ATOM   4540  CB  ALA D 376     -75.952-179.274 176.926  1.00  0.00           C  
ATOM   4541  N   VAL D 377     -73.396-180.218 178.522  1.00  0.00           N  
ATOM   4542  CA  VAL D 377     -72.032-180.733 178.614  1.00  0.00           C  
ATOM   4543  C   VAL D 377     -72.037-182.259 178.398  1.00  0.00           C  
ATOM   4544  O   VAL D 377     -73.019-182.923 178.732  1.00  0.00           O  
ATOM   4545  CB  VAL D 377     -71.364-180.344 179.974  1.00  0.00           C  
ATOM   4546  CG1 VAL D 377     -72.104-180.878 181.217  1.00  0.00           C  
ATOM   4547  CG2 VAL D 377     -69.870-180.718 180.058  1.00  0.00           C  
ATOM   4548  N   GLU D 378     -70.946-182.776 177.817  1.00  0.00           N  
ATOM   4549  CA  GLU D 378     -70.741-184.189 177.501  1.00  0.00           C  
ATOM   4550  C   GLU D 378     -69.239-184.498 177.384  1.00  0.00           C  
ATOM   4551  O   GLU D 378     -68.407-183.612 177.588  1.00  0.00           O  
ATOM   4552  CB  GLU D 378     -71.532-184.566 176.222  1.00  0.00           C  
ATOM   4553  CG  GLU D 378     -71.011-183.962 174.898  1.00  0.00           C  
ATOM   4554  CD  GLU D 378     -71.866-184.368 173.694  1.00  0.00           C  
ATOM   4555  OE1 GLU D 378     -72.358-185.519 173.686  1.00  0.00           O  
ATOM   4556  OE2 GLU D 378     -72.061-183.501 172.816  1.00  0.00           O  
ATOM   4557  N   TRP D 379     -68.931-185.760 177.039  1.00  0.00           N  
ATOM   4558  CA  TRP D 379     -67.587-186.210 176.682  1.00  0.00           C  
ATOM   4559  C   TRP D 379     -67.615-186.983 175.362  1.00  0.00           C  
ATOM   4560  O   TRP D 379     -68.581-187.686 175.065  1.00  0.00           O  
ATOM   4561  CB  TRP D 379     -66.975-187.089 177.784  1.00  0.00           C  
ATOM   4562  CG  TRP D 379     -66.631-186.404 179.068  1.00  0.00           C  
ATOM   4563  CD1 TRP D 379     -67.518-185.982 179.995  1.00  0.00           C  
ATOM   4564  NE1 TRP D 379     -66.846-185.412 181.051  1.00  0.00           N  
ATOM   4565  CE2 TRP D 379     -65.484-185.439 180.864  1.00  0.00           C  
ATOM   4566  CD2 TRP D 379     -65.314-186.039 179.581  1.00  0.00           C  
ATOM   4567  CE3 TRP D 379     -63.987-186.166 179.107  1.00  0.00           C  
ATOM   4568  CZ3 TRP D 379     -62.891-185.706 179.863  1.00  0.00           C  
ATOM   4569  CZ2 TRP D 379     -64.398-185.021 181.649  1.00  0.00           C  
ATOM   4570  CH2 TRP D 379     -63.096-185.139 181.135  1.00  0.00           C  
ATOM   4571  N   GLU D 380     -66.510-186.837 174.623  1.00  0.00           N  
ATOM   4572  CA  GLU D 380     -66.251-187.421 173.318  1.00  0.00           C  
ATOM   4573  C   GLU D 380     -64.848-188.049 173.298  1.00  0.00           C  
ATOM   4574  O   GLU D 380     -63.991-187.697 174.110  1.00  0.00           O  
ATOM   4575  CB  GLU D 380     -66.354-186.315 172.245  1.00  0.00           C  
ATOM   4576  CG  GLU D 380     -67.732-185.629 172.171  1.00  0.00           C  
ATOM   4577  CD  GLU D 380     -67.791-184.629 171.023  1.00  0.00           C  
ATOM   4578  OE1 GLU D 380     -67.347-183.483 171.245  1.00  0.00           O  
ATOM   4579  OE2 GLU D 380     -68.253-185.040 169.935  1.00  0.00           O  
ATOM   4580  N   SER D 381     -64.635-188.941 172.324  1.00  0.00           N  
ATOM   4581  CA  SER D 381     -63.328-189.475 171.961  1.00  0.00           C  
ATOM   4582  C   SER D 381     -63.366-189.820 170.469  1.00  0.00           C  
ATOM   4583  O   SER D 381     -64.297-190.494 170.029  1.00  0.00           O  
ATOM   4584  CB  SER D 381     -62.959-190.674 172.857  1.00  0.00           C  
ATOM   4585  OG  SER D 381     -61.621-191.079 172.638  1.00  0.00           O  
ATOM   4586  N   ASN D 382     -62.369-189.319 169.721  1.00  0.00           N  
ATOM   4587  CA  ASN D 382     -62.286-189.358 168.253  1.00  0.00           C  
ATOM   4588  C   ASN D 382     -63.339-188.444 167.576  1.00  0.00           C  
ATOM   4589  O   ASN D 382     -63.779-188.736 166.464  1.00  0.00           O  
ATOM   4590  CB  ASN D 382     -62.303-190.822 167.726  1.00  0.00           C  
ATOM   4591  CG  ASN D 382     -61.583-191.021 166.389  1.00  0.00           C  
ATOM   4592  OD1 ASN D 382     -62.216-191.338 165.385  1.00  0.00           O  
ATOM   4593  ND2 ASN D 382     -60.259-190.855 166.368  1.00  0.00           N  
ATOM   4594  N   GLY D 383     -63.711-187.342 168.254  1.00  0.00           N  
ATOM   4595  CA  GLY D 383     -64.643-186.330 167.749  1.00  0.00           C  
ATOM   4596  C   GLY D 383     -66.108-186.801 167.751  1.00  0.00           C  
ATOM   4597  O   GLY D 383     -66.903-186.264 166.982  1.00  0.00           O  
ATOM   4598  N   GLN D 384     -66.453-187.802 168.579  1.00  0.00           N  
ATOM   4599  CA  GLN D 384     -67.782-188.412 168.662  1.00  0.00           C  
ATOM   4600  C   GLN D 384     -68.037-188.883 170.113  1.00  0.00           C  
ATOM   4601  O   GLN D 384     -67.083-189.349 170.737  1.00  0.00           O  
ATOM   4602  CB  GLN D 384     -67.867-189.566 167.633  1.00  0.00           C  
ATOM   4603  CG  GLN D 384     -66.842-190.708 167.829  1.00  0.00           C  
ATOM   4604  CD  GLN D 384     -66.862-191.749 166.708  1.00  0.00           C  
ATOM   4605  OE1 GLN D 384     -67.837-191.877 165.970  1.00  0.00           O  
ATOM   4606  NE2 GLN D 384     -65.779-192.520 166.591  1.00  0.00           N  
ATOM   4607  N   PRO D 385     -69.288-188.756 170.631  1.00  0.00           N  
ATOM   4608  CA  PRO D 385     -69.678-189.181 171.998  1.00  0.00           C  
ATOM   4609  C   PRO D 385     -69.182-190.561 172.471  1.00  0.00           C  
ATOM   4610  O   PRO D 385     -69.530-191.580 171.872  1.00  0.00           O  
ATOM   4611  CB  PRO D 385     -71.211-189.101 171.982  1.00  0.00           C  
ATOM   4612  CG  PRO D 385     -71.503-187.966 171.022  1.00  0.00           C  
ATOM   4613  CD  PRO D 385     -70.432-188.136 169.952  1.00  0.00           C  
ATOM   4614  N   GLU D 386     -68.374-190.545 173.543  1.00  0.00           N  
ATOM   4615  CA  GLU D 386     -67.852-191.724 174.239  1.00  0.00           C  
ATOM   4616  C   GLU D 386     -68.905-192.281 175.222  1.00  0.00           C  
ATOM   4617  O   GLU D 386     -69.837-191.569 175.596  1.00  0.00           O  
ATOM   4618  CB  GLU D 386     -66.521-191.309 174.920  1.00  0.00           C  
ATOM   4619  CG  GLU D 386     -65.738-192.391 175.698  1.00  0.00           C  
ATOM   4620  CD  GLU D 386     -65.324-193.592 174.842  1.00  0.00           C  
ATOM   4621  OE1 GLU D 386     -64.199-193.552 174.298  1.00  0.00           O  
ATOM   4622  OE2 GLU D 386     -66.137-194.538 174.757  1.00  0.00           O  
ATOM   4623  N   ASN D 387     -68.754-193.555 175.611  1.00  0.00           N  
ATOM   4624  CA  ASN D 387     -69.660-194.250 176.533  1.00  0.00           C  
ATOM   4625  C   ASN D 387     -69.274-193.999 178.001  1.00  0.00           C  
ATOM   4626  O   ASN D 387     -68.090-193.888 178.313  1.00  0.00           O  
ATOM   4627  CB  ASN D 387     -69.641-195.770 176.242  1.00  0.00           C  
ATOM   4628  CG  ASN D 387     -70.039-196.158 174.811  1.00  0.00           C  
ATOM   4629  OD1 ASN D 387     -69.361-196.962 174.179  1.00  0.00           O  
ATOM   4630  ND2 ASN D 387     -71.141-195.607 174.296  1.00  0.00           N  
ATOM   4631  N   ASN D 388     -70.296-193.991 178.876  1.00  0.00           N  
ATOM   4632  CA  ASN D 388     -70.209-193.931 180.344  1.00  0.00           C  
ATOM   4633  C   ASN D 388     -69.685-192.586 180.891  1.00  0.00           C  
ATOM   4634  O   ASN D 388     -68.911-192.584 181.851  1.00  0.00           O  
ATOM   4635  CB  ASN D 388     -69.441-195.151 180.929  1.00  0.00           C  
ATOM   4636  CG  ASN D 388     -70.067-196.504 180.581  1.00  0.00           C  
ATOM   4637  OD1 ASN D 388     -71.258-196.715 180.803  1.00  0.00           O  
ATOM   4638  ND2 ASN D 388     -69.264-197.433 180.059  1.00  0.00           N  
ATOM   4639  N   TYR D 389     -70.155-191.464 180.313  1.00  0.00           N  
ATOM   4640  CA  TYR D 389     -70.037-190.139 180.933  1.00  0.00           C  
ATOM   4641  C   TYR D 389     -71.292-189.812 181.753  1.00  0.00           C  
ATOM   4642  O   TYR D 389     -72.357-190.386 181.513  1.00  0.00           O  
ATOM   4643  CB  TYR D 389     -69.701-189.050 179.886  1.00  0.00           C  
ATOM   4644  CG  TYR D 389     -70.732-188.705 178.822  1.00  0.00           C  
ATOM   4645  CD1 TYR D 389     -71.854-187.901 179.125  1.00  0.00           C  
ATOM   4646  CE1 TYR D 389     -72.781-187.568 178.118  1.00  0.00           C  
ATOM   4647  CZ  TYR D 389     -72.582-188.019 176.799  1.00  0.00           C  
ATOM   4648  OH  TYR D 389     -73.468-187.676 175.819  1.00  0.00           O  
ATOM   4649  CD2 TYR D 389     -70.531-189.137 177.497  1.00  0.00           C  
ATOM   4650  CE2 TYR D 389     -71.451-188.798 176.487  1.00  0.00           C  
ATOM   4651  N   LYS D 390     -71.139-188.869 182.694  1.00  0.00           N  
ATOM   4652  CA  LYS D 390     -72.229-188.375 183.527  1.00  0.00           C  
ATOM   4653  C   LYS D 390     -72.005-186.889 183.846  1.00  0.00           C  
ATOM   4654  O   LYS D 390     -70.866-186.421 183.856  1.00  0.00           O  
ATOM   4655  CB  LYS D 390     -72.350-189.252 184.797  1.00  0.00           C  
ATOM   4656  CG  LYS D 390     -73.771-189.304 185.385  1.00  0.00           C  
ATOM   4657  CD  LYS D 390     -74.744-190.153 184.548  1.00  0.00           C  
ATOM   4658  CE  LYS D 390     -76.217-189.833 184.834  1.00  0.00           C  
ATOM   4659  NZ  LYS D 390     -77.109-190.770 184.130  1.00  0.00           N  
ATOM   4660  N   THR D 391     -73.117-186.177 184.074  1.00  0.00           N  
ATOM   4661  CA  THR D 391     -73.172-184.727 184.253  1.00  0.00           C  
ATOM   4662  C   THR D 391     -73.946-184.377 185.538  1.00  0.00           C  
ATOM   4663  O   THR D 391     -74.753-185.180 186.008  1.00  0.00           O  
ATOM   4664  CB  THR D 391     -73.904-184.060 183.048  1.00  0.00           C  
ATOM   4665  OG1 THR D 391     -75.311-184.242 183.057  1.00  0.00           O  
ATOM   4666  CG2 THR D 391     -73.376-184.498 181.674  1.00  0.00           C  
ATOM   4667  N   THR D 392     -73.716-183.155 186.043  1.00  0.00           N  
ATOM   4668  CA  THR D 392     -74.490-182.540 187.124  1.00  0.00           C  
ATOM   4669  C   THR D 392     -75.396-181.425 186.541  1.00  0.00           C  
ATOM   4670  O   THR D 392     -75.115-180.940 185.445  1.00  0.00           O  
ATOM   4671  CB  THR D 392     -73.550-181.912 188.196  1.00  0.00           C  
ATOM   4672  OG1 THR D 392     -72.941-180.691 187.805  1.00  0.00           O  
ATOM   4673  CG2 THR D 392     -72.466-182.881 188.690  1.00  0.00           C  
ATOM   4674  N   PRO D 393     -76.430-180.982 187.292  1.00  0.00           N  
ATOM   4675  CA  PRO D 393     -77.085-179.682 187.031  1.00  0.00           C  
ATOM   4676  C   PRO D 393     -76.144-178.475 187.290  1.00  0.00           C  
ATOM   4677  O   PRO D 393     -75.316-178.565 188.201  1.00  0.00           O  
ATOM   4678  CB  PRO D 393     -78.264-179.671 188.023  1.00  0.00           C  
ATOM   4679  CG  PRO D 393     -78.504-181.129 188.382  1.00  0.00           C  
ATOM   4680  CD  PRO D 393     -77.107-181.728 188.350  1.00  0.00           C  
ATOM   4681  N   PRO D 394     -76.309-177.359 186.538  1.00  0.00           N  
ATOM   4682  CA  PRO D 394     -75.654-176.069 186.852  1.00  0.00           C  
ATOM   4683  C   PRO D 394     -76.040-175.488 188.225  1.00  0.00           C  
ATOM   4684  O   PRO D 394     -77.195-175.600 188.638  1.00  0.00           O  
ATOM   4685  CD  PRO D 394     -77.096-177.254 185.309  1.00  0.00           C  
ATOM   4686  CB  PRO D 394     -76.105-175.129 185.720  1.00  0.00           C  
ATOM   4687  CG  PRO D 394     -76.521-176.046 184.586  1.00  0.00           C  
ATOM   4688  N   VAL D 395     -75.055-174.868 188.888  1.00  0.00           N  
ATOM   4689  CA  VAL D 395     -75.173-174.250 190.212  1.00  0.00           C  
ATOM   4690  C   VAL D 395     -74.331-172.964 190.281  1.00  0.00           C  
ATOM   4691  O   VAL D 395     -73.301-172.878 189.620  1.00  0.00           O  
ATOM   4692  CB  VAL D 395     -74.700-175.213 191.339  1.00  0.00           C  
ATOM   4693  CG1 VAL D 395     -75.845-176.109 191.836  1.00  0.00           C  
ATOM   4694  CG2 VAL D 395     -73.478-176.063 190.939  1.00  0.00           C  
ATOM   4695  N   LEU D 396     -74.808-171.976 191.061  1.00  0.00           N  
ATOM   4696  CA  LEU D 396     -74.245-170.626 191.161  1.00  0.00           C  
ATOM   4697  C   LEU D 396     -72.868-170.592 191.856  1.00  0.00           C  
ATOM   4698  O   LEU D 396     -72.737-171.103 192.968  1.00  0.00           O  
ATOM   4699  CB  LEU D 396     -75.288-169.720 191.866  1.00  0.00           C  
ATOM   4700  CG  LEU D 396     -74.911-168.225 192.008  1.00  0.00           C  
ATOM   4701  CD1 LEU D 396     -74.650-167.550 190.645  1.00  0.00           C  
ATOM   4702  CD2 LEU D 396     -75.967-167.467 192.842  1.00  0.00           C  
ATOM   4703  N   ASP D 397     -71.894-169.941 191.196  1.00  0.00           N  
ATOM   4704  CA  ASP D 397     -70.529-169.711 191.675  1.00  0.00           C  
ATOM   4705  C   ASP D 397     -70.395-168.279 192.232  1.00  0.00           C  
ATOM   4706  O   ASP D 397     -71.288-167.443 192.082  1.00  0.00           O  
ATOM   4707  CB  ASP D 397     -69.492-169.922 190.533  1.00  0.00           C  
ATOM   4708  CG  ASP D 397     -68.149-170.523 190.979  1.00  0.00           C  
ATOM   4709  OD1 ASP D 397     -67.792-170.400 192.174  1.00  0.00           O  
ATOM   4710  OD2 ASP D 397     -67.448-171.055 190.093  1.00  0.00           O  
ATOM   4711  N   SER D 398     -69.234-168.036 192.856  1.00  0.00           N  
ATOM   4712  CA  SER D 398     -68.790-166.772 193.442  1.00  0.00           C  
ATOM   4713  C   SER D 398     -68.476-165.654 192.423  1.00  0.00           C  
ATOM   4714  O   SER D 398     -68.346-164.506 192.848  1.00  0.00           O  
ATOM   4715  CB  SER D 398     -67.591-167.076 194.367  1.00  0.00           C  
ATOM   4716  OG  SER D 398     -66.438-167.450 193.637  1.00  0.00           O  
ATOM   4717  N   ASP D 399     -68.382-165.979 191.117  1.00  0.00           N  
ATOM   4718  CA  ASP D 399     -68.131-165.017 190.031  1.00  0.00           C  
ATOM   4719  C   ASP D 399     -69.410-164.277 189.558  1.00  0.00           C  
ATOM   4720  O   ASP D 399     -69.346-163.545 188.568  1.00  0.00           O  
ATOM   4721  CB  ASP D 399     -67.348-165.641 188.843  1.00  0.00           C  
ATOM   4722  CG  ASP D 399     -67.954-166.893 188.193  1.00  0.00           C  
ATOM   4723  OD1 ASP D 399     -69.194-167.045 188.245  1.00  0.00           O  
ATOM   4724  OD2 ASP D 399     -67.167-167.626 187.558  1.00  0.00           O  
ATOM   4725  N   GLY D 400     -70.542-164.489 190.254  1.00  0.00           N  
ATOM   4726  CA  GLY D 400     -71.841-163.890 189.947  1.00  0.00           C  
ATOM   4727  C   GLY D 400     -72.618-164.690 188.890  1.00  0.00           C  
ATOM   4728  O   GLY D 400     -73.634-164.196 188.402  1.00  0.00           O  
ATOM   4729  N   SER D 401     -72.153-165.897 188.522  1.00  0.00           N  
ATOM   4730  CA  SER D 401     -72.737-166.730 187.472  1.00  0.00           C  
ATOM   4731  C   SER D 401     -72.471-168.224 187.737  1.00  0.00           C  
ATOM   4732  O   SER D 401     -71.787-168.570 188.697  1.00  0.00           O  
ATOM   4733  CB  SER D 401     -72.232-166.219 186.108  1.00  0.00           C  
ATOM   4734  OG  SER D 401     -70.923-166.659 185.826  1.00  0.00           O  
ATOM   4735  N   PHE D 402     -73.066-169.086 186.900  1.00  0.00           N  
ATOM   4736  CA  PHE D 402     -73.090-170.541 187.067  1.00  0.00           C  
ATOM   4737  C   PHE D 402     -71.750-171.241 186.775  1.00  0.00           C  
ATOM   4738  O   PHE D 402     -70.957-170.755 185.969  1.00  0.00           O  
ATOM   4739  CB  PHE D 402     -74.210-171.123 186.179  1.00  0.00           C  
ATOM   4740  CG  PHE D 402     -75.618-170.715 186.571  1.00  0.00           C  
ATOM   4741  CD1 PHE D 402     -76.177-169.513 186.086  1.00  0.00           C  
ATOM   4742  CD2 PHE D 402     -76.317-171.447 187.552  1.00  0.00           C  
ATOM   4743  CE1 PHE D 402     -77.418-169.090 186.542  1.00  0.00           C  
ATOM   4744  CE2 PHE D 402     -77.558-171.010 187.995  1.00  0.00           C  
ATOM   4745  CZ  PHE D 402     -78.105-169.838 187.491  1.00  0.00           C  
ATOM   4746  N   PHE D 403     -71.573-172.409 187.415  1.00  0.00           N  
ATOM   4747  CA  PHE D 403     -70.528-173.396 187.148  1.00  0.00           C  
ATOM   4748  C   PHE D 403     -71.179-174.784 186.985  1.00  0.00           C  
ATOM   4749  O   PHE D 403     -72.326-174.995 187.384  1.00  0.00           O  
ATOM   4750  CB  PHE D 403     -69.454-173.348 188.265  1.00  0.00           C  
ATOM   4751  CG  PHE D 403     -69.718-174.093 189.568  1.00  0.00           C  
ATOM   4752  CD1 PHE D 403     -70.426-173.469 190.615  1.00  0.00           C  
ATOM   4753  CE1 PHE D 403     -70.690-174.159 191.790  1.00  0.00           C  
ATOM   4754  CZ  PHE D 403     -70.288-175.482 191.929  1.00  0.00           C  
ATOM   4755  CD2 PHE D 403     -69.357-175.452 189.707  1.00  0.00           C  
ATOM   4756  CE2 PHE D 403     -69.638-176.129 190.888  1.00  0.00           C  
ATOM   4757  N   LEU D 404     -70.406-175.699 186.384  1.00  0.00           N  
ATOM   4758  CA  LEU D 404     -70.787-177.067 186.042  1.00  0.00           C  
ATOM   4759  C   LEU D 404     -69.616-178.021 186.331  1.00  0.00           C  
ATOM   4760  O   LEU D 404     -68.461-177.593 186.380  1.00  0.00           O  
ATOM   4761  CB  LEU D 404     -71.141-177.119 184.528  1.00  0.00           C  
ATOM   4762  CG  LEU D 404     -72.607-177.437 184.197  1.00  0.00           C  
ATOM   4763  CD1 LEU D 404     -72.819-177.353 182.676  1.00  0.00           C  
ATOM   4764  CD2 LEU D 404     -73.053-178.806 184.735  1.00  0.00           C  
ATOM   4765  N   TYR D 405     -69.948-179.316 186.433  1.00  0.00           N  
ATOM   4766  CA  TYR D 405     -69.000-180.421 186.340  1.00  0.00           C  
ATOM   4767  C   TYR D 405     -69.570-181.555 185.483  1.00  0.00           C  
ATOM   4768  O   TYR D 405     -70.786-181.750 185.415  1.00  0.00           O  
ATOM   4769  CB  TYR D 405     -68.623-180.951 187.734  1.00  0.00           C  
ATOM   4770  CG  TYR D 405     -67.536-180.173 188.443  1.00  0.00           C  
ATOM   4771  CD1 TYR D 405     -67.872-179.264 189.463  1.00  0.00           C  
ATOM   4772  CE1 TYR D 405     -66.858-178.623 190.195  1.00  0.00           C  
ATOM   4773  CZ  TYR D 405     -65.505-178.851 189.882  1.00  0.00           C  
ATOM   4774  OH  TYR D 405     -64.531-178.221 190.600  1.00  0.00           O  
ATOM   4775  CD2 TYR D 405     -66.180-180.393 188.119  1.00  0.00           C  
ATOM   4776  CE2 TYR D 405     -65.165-179.726 188.832  1.00  0.00           C  
ATOM   4777  N   SER D 406     -68.639-182.311 184.889  1.00  0.00           N  
ATOM   4778  CA  SER D 406     -68.895-183.539 184.152  1.00  0.00           C  
ATOM   4779  C   SER D 406     -67.673-184.463 184.291  1.00  0.00           C  
ATOM   4780  O   SER D 406     -66.559-183.985 184.517  1.00  0.00           O  
ATOM   4781  CB  SER D 406     -69.250-183.190 182.690  1.00  0.00           C  
ATOM   4782  OG  SER D 406     -69.602-184.336 181.944  1.00  0.00           O  
ATOM   4783  N   LYS D 407     -67.918-185.773 184.158  1.00  0.00           N  
ATOM   4784  CA  LYS D 407     -66.929-186.836 184.332  1.00  0.00           C  
ATOM   4785  C   LYS D 407     -67.121-187.933 183.280  1.00  0.00           C  
ATOM   4786  O   LYS D 407     -68.191-188.033 182.683  1.00  0.00           O  
ATOM   4787  CB  LYS D 407     -67.049-187.397 185.764  1.00  0.00           C  
ATOM   4788  CG  LYS D 407     -68.363-188.144 186.073  1.00  0.00           C  
ATOM   4789  CD  LYS D 407     -68.562-188.426 187.567  1.00  0.00           C  
ATOM   4790  CE  LYS D 407     -67.566-189.404 188.200  1.00  0.00           C  
ATOM   4791  NZ  LYS D 407     -67.725-190.760 187.654  1.00  0.00           N  
ATOM   4792  N   LEU D 408     -66.073-188.749 183.110  1.00  0.00           N  
ATOM   4793  CA  LEU D 408     -66.047-189.893 182.206  1.00  0.00           C  
ATOM   4794  C   LEU D 408     -65.180-190.982 182.839  1.00  0.00           C  
ATOM   4795  O   LEU D 408     -63.999-190.740 183.081  1.00  0.00           O  
ATOM   4796  CB  LEU D 408     -65.552-189.428 180.812  1.00  0.00           C  
ATOM   4797  CG  LEU D 408     -65.279-190.529 179.760  1.00  0.00           C  
ATOM   4798  CD1 LEU D 408     -66.524-191.373 179.440  1.00  0.00           C  
ATOM   4799  CD2 LEU D 408     -64.616-189.952 178.493  1.00  0.00           C  
ATOM   4800  N   THR D 409     -65.777-192.159 183.088  1.00  0.00           N  
ATOM   4801  CA  THR D 409     -65.064-193.337 183.582  1.00  0.00           C  
ATOM   4802  C   THR D 409     -64.287-193.997 182.424  1.00  0.00           C  
ATOM   4803  O   THR D 409     -64.874-194.306 181.386  1.00  0.00           O  
ATOM   4804  CB  THR D 409     -66.027-194.372 184.225  1.00  0.00           C  
ATOM   4805  OG1 THR D 409     -66.944-194.928 183.300  1.00  0.00           O  
ATOM   4806  CG2 THR D 409     -66.819-193.797 185.412  1.00  0.00           C  
ATOM   4807  N   VAL D 410     -62.971-194.164 182.627  1.00  0.00           N  
ATOM   4808  CA  VAL D 410     -62.045-194.737 181.651  1.00  0.00           C  
ATOM   4809  C   VAL D 410     -61.103-195.706 182.374  1.00  0.00           C  
ATOM   4810  O   VAL D 410     -60.654-195.419 183.484  1.00  0.00           O  
ATOM   4811  CB  VAL D 410     -61.193-193.653 180.921  1.00  0.00           C  
ATOM   4812  CG1 VAL D 410     -62.086-192.651 180.180  1.00  0.00           C  
ATOM   4813  CG2 VAL D 410     -60.159-192.898 181.786  1.00  0.00           C  
ATOM   4814  N   ASP D 411     -60.828-196.848 181.730  1.00  0.00           N  
ATOM   4815  CA  ASP D 411     -59.961-197.908 182.257  1.00  0.00           C  
ATOM   4816  C   ASP D 411     -58.509-197.430 182.412  1.00  0.00           C  
ATOM   4817  O   ASP D 411     -58.073-196.540 181.681  1.00  0.00           O  
ATOM   4818  CB  ASP D 411     -60.001-199.204 181.413  1.00  0.00           C  
ATOM   4819  CG  ASP D 411     -61.405-199.671 181.010  1.00  0.00           C  
ATOM   4820  OD1 ASP D 411     -61.490-200.323 179.947  1.00  0.00           O  
ATOM   4821  OD2 ASP D 411     -62.351-199.431 181.794  1.00  0.00           O  
ATOM   4822  N   LYS D 412     -57.770-198.071 183.329  1.00  0.00           N  
ATOM   4823  CA  LYS D 412     -56.326-197.888 183.483  1.00  0.00           C  
ATOM   4824  C   LYS D 412     -55.541-198.350 182.237  1.00  0.00           C  
ATOM   4825  O   LYS D 412     -54.535-197.729 181.902  1.00  0.00           O  
ATOM   4826  CB  LYS D 412     -55.873-198.594 184.776  1.00  0.00           C  
ATOM   4827  CG  LYS D 412     -54.367-198.471 185.080  1.00  0.00           C  
ATOM   4828  CD  LYS D 412     -54.013-198.869 186.519  1.00  0.00           C  
ATOM   4829  CE  LYS D 412     -54.195-200.365 186.818  1.00  0.00           C  
ATOM   4830  NZ  LYS D 412     -53.935-200.659 188.237  1.00  0.00           N  
ATOM   4831  N   SER D 413     -56.058-199.380 181.544  1.00  0.00           N  
ATOM   4832  CA  SER D 413     -55.569-199.857 180.252  1.00  0.00           C  
ATOM   4833  C   SER D 413     -55.779-198.831 179.119  1.00  0.00           C  
ATOM   4834  O   SER D 413     -54.890-198.685 178.285  1.00  0.00           O  
ATOM   4835  CB  SER D 413     -56.241-201.210 179.936  1.00  0.00           C  
ATOM   4836  OG  SER D 413     -55.741-201.791 178.748  1.00  0.00           O  
ATOM   4837  N   ARG D 414     -56.925-198.126 179.125  1.00  0.00           N  
ATOM   4838  CA  ARG D 414     -57.257-197.061 178.172  1.00  0.00           C  
ATOM   4839  C   ARG D 414     -56.458-195.767 178.423  1.00  0.00           C  
ATOM   4840  O   ARG D 414     -56.106-195.088 177.458  1.00  0.00           O  
ATOM   4841  CB  ARG D 414     -58.772-196.771 178.222  1.00  0.00           C  
ATOM   4842  CG  ARG D 414     -59.674-197.942 177.778  1.00  0.00           C  
ATOM   4843  CD  ARG D 414     -59.827-198.086 176.255  1.00  0.00           C  
ATOM   4844  NE  ARG D 414     -60.656-197.019 175.670  1.00  0.00           N  
ATOM   4845  CZ  ARG D 414     -60.658-196.634 174.381  1.00  0.00           C  
ATOM   4846  NH1 ARG D 414     -61.484-195.655 173.986  1.00  0.00           N  
ATOM   4847  NH2 ARG D 414     -59.849-197.212 173.481  1.00  0.00           N  
ATOM   4848  N   TRP D 415     -56.175-195.459 179.699  1.00  0.00           N  
ATOM   4849  CA  TRP D 415     -55.402-194.290 180.125  1.00  0.00           C  
ATOM   4850  C   TRP D 415     -53.881-194.446 179.907  1.00  0.00           C  
ATOM   4851  O   TRP D 415     -53.182-193.436 179.889  1.00  0.00           O  
ATOM   4852  CB  TRP D 415     -55.763-193.960 181.589  1.00  0.00           C  
ATOM   4853  CG  TRP D 415     -55.164-192.701 182.145  1.00  0.00           C  
ATOM   4854  CD1 TRP D 415     -54.202-192.631 183.095  1.00  0.00           C  
ATOM   4855  NE1 TRP D 415     -53.857-191.313 183.310  1.00  0.00           N  
ATOM   4856  CE2 TRP D 415     -54.575-190.459 182.496  1.00  0.00           C  
ATOM   4857  CD2 TRP D 415     -55.428-191.322 181.742  1.00  0.00           C  
ATOM   4858  CE3 TRP D 415     -56.295-190.709 180.806  1.00  0.00           C  
ATOM   4859  CZ3 TRP D 415     -56.312-189.311 180.630  1.00  0.00           C  
ATOM   4860  CZ2 TRP D 415     -54.586-189.063 182.333  1.00  0.00           C  
ATOM   4861  CH2 TRP D 415     -55.464-188.488 181.395  1.00  0.00           C  
ATOM   4862  N   GLN D 416     -53.400-195.687 179.722  1.00  0.00           N  
ATOM   4863  CA  GLN D 416     -52.006-195.999 179.392  1.00  0.00           C  
ATOM   4864  C   GLN D 416     -51.818-196.396 177.914  1.00  0.00           C  
ATOM   4865  O   GLN D 416     -50.678-196.408 177.452  1.00  0.00           O  
ATOM   4866  CB  GLN D 416     -51.484-197.082 180.363  1.00  0.00           C  
ATOM   4867  CG  GLN D 416     -51.387-196.622 181.836  1.00  0.00           C  
ATOM   4868  CD  GLN D 416     -50.420-195.453 182.050  1.00  0.00           C  
ATOM   4869  OE1 GLN D 416     -49.232-195.567 181.765  1.00  0.00           O  
ATOM   4870  NE2 GLN D 416     -50.922-194.326 182.562  1.00  0.00           N  
ATOM   4871  N   GLN D 417     -52.920-196.660 177.188  1.00  0.00           N  
ATOM   4872  CA  GLN D 417     -52.947-196.829 175.731  1.00  0.00           C  
ATOM   4873  C   GLN D 417     -52.713-195.503 174.983  1.00  0.00           C  
ATOM   4874  O   GLN D 417     -52.061-195.509 173.940  1.00  0.00           O  
ATOM   4875  CB  GLN D 417     -54.283-197.498 175.321  1.00  0.00           C  
ATOM   4876  CG  GLN D 417     -54.556-197.586 173.801  1.00  0.00           C  
ATOM   4877  CD  GLN D 417     -55.864-198.305 173.458  1.00  0.00           C  
ATOM   4878  OE1 GLN D 417     -56.809-198.324 174.245  1.00  0.00           O  
ATOM   4879  NE2 GLN D 417     -55.937-198.872 172.253  1.00  0.00           N  
ATOM   4880  N   GLY D 418     -53.268-194.409 175.529  1.00  0.00           N  
ATOM   4881  CA  GLY D 418     -53.294-193.094 174.903  1.00  0.00           C  
ATOM   4882  C   GLY D 418     -54.536-193.026 174.012  1.00  0.00           C  
ATOM   4883  O   GLY D 418     -54.565-193.612 172.931  1.00  0.00           O  
ATOM   4884  N   ASN D 419     -55.548-192.286 174.484  1.00  0.00           N  
ATOM   4885  CA  ASN D 419     -56.813-192.014 173.801  1.00  0.00           C  
ATOM   4886  C   ASN D 419     -57.171-190.549 174.062  1.00  0.00           C  
ATOM   4887  O   ASN D 419     -56.941-190.050 175.167  1.00  0.00           O  
ATOM   4888  CB  ASN D 419     -57.915-192.952 174.347  1.00  0.00           C  
ATOM   4889  CG  ASN D 419     -57.779-194.401 173.874  1.00  0.00           C  
ATOM   4890  OD1 ASN D 419     -58.053-194.706 172.715  1.00  0.00           O  
ATOM   4891  ND2 ASN D 419     -57.368-195.301 174.768  1.00  0.00           N  
ATOM   4892  N   VAL D 420     -57.747-189.894 173.041  1.00  0.00           N  
ATOM   4893  CA  VAL D 420     -58.137-188.483 173.062  1.00  0.00           C  
ATOM   4894  C   VAL D 420     -59.509-188.269 173.748  1.00  0.00           C  
ATOM   4895  O   VAL D 420     -60.456-187.761 173.146  1.00  0.00           O  
ATOM   4896  CB  VAL D 420     -58.048-187.866 171.630  1.00  0.00           C  
ATOM   4897  CG1 VAL D 420     -58.995-188.490 170.582  1.00  0.00           C  
ATOM   4898  CG2 VAL D 420     -58.158-186.326 171.620  1.00  0.00           C  
ATOM   4899  N   PHE D 421     -59.585-188.659 175.032  1.00  0.00           N  
ATOM   4900  CA  PHE D 421     -60.717-188.394 175.921  1.00  0.00           C  
ATOM   4901  C   PHE D 421     -60.836-186.886 176.175  1.00  0.00           C  
ATOM   4902  O   PHE D 421     -59.851-186.255 176.564  1.00  0.00           O  
ATOM   4903  CB  PHE D 421     -60.535-189.151 177.245  1.00  0.00           C  
ATOM   4904  CG  PHE D 421     -60.509-190.666 177.137  1.00  0.00           C  
ATOM   4905  CD1 PHE D 421     -61.588-191.355 176.545  1.00  0.00           C  
ATOM   4906  CD2 PHE D 421     -59.439-191.405 177.688  1.00  0.00           C  
ATOM   4907  CE1 PHE D 421     -61.584-192.741 176.503  1.00  0.00           C  
ATOM   4908  CE2 PHE D 421     -59.459-192.792 177.641  1.00  0.00           C  
ATOM   4909  CZ  PHE D 421     -60.527-193.454 177.046  1.00  0.00           C  
ATOM   4910  N   SER D 422     -62.022-186.339 175.884  1.00  0.00           N  
ATOM   4911  CA  SER D 422     -62.200-184.910 175.686  1.00  0.00           C  
ATOM   4912  C   SER D 422     -63.597-184.472 176.124  1.00  0.00           C  
ATOM   4913  O   SER D 422     -64.579-185.055 175.680  1.00  0.00           O  
ATOM   4914  CB  SER D 422     -61.927-184.616 174.194  1.00  0.00           C  
ATOM   4915  OG  SER D 422     -62.077-183.250 173.888  1.00  0.00           O  
ATOM   4916  N   CYS D 423     -63.649-183.421 176.955  1.00  0.00           N  
ATOM   4917  CA  CYS D 423     -64.878-182.747 177.364  1.00  0.00           C  
ATOM   4918  C   CYS D 423     -65.367-181.815 176.242  1.00  0.00           C  
ATOM   4919  O   CYS D 423     -64.545-181.252 175.518  1.00  0.00           O  
ATOM   4920  SG  CYS D 423     -66.032-181.292 179.530  1.00  0.00           S  
ATOM   4921  CB  CYS D 423     -64.588-181.964 178.657  1.00  0.00           C  
ATOM   4922  N   SER D 424     -66.692-181.656 176.142  1.00  0.00           N  
ATOM   4923  CA  SER D 424     -67.349-180.751 175.205  1.00  0.00           C  
ATOM   4924  C   SER D 424     -68.481-180.023 175.938  1.00  0.00           C  
ATOM   4925  O   SER D 424     -69.277-180.677 176.609  1.00  0.00           O  
ATOM   4926  CB  SER D 424     -67.840-181.550 173.980  1.00  0.00           C  
ATOM   4927  OG  SER D 424     -68.552-180.737 173.068  1.00  0.00           O  
ATOM   4928  N   VAL D 425     -68.526-178.691 175.784  1.00  0.00           N  
ATOM   4929  CA  VAL D 425     -69.536-177.808 176.371  1.00  0.00           C  
ATOM   4930  C   VAL D 425     -70.293-177.099 175.236  1.00  0.00           C  
ATOM   4931  O   VAL D 425     -69.699-176.793 174.202  1.00  0.00           O  
ATOM   4932  CB  VAL D 425     -68.877-176.745 177.298  1.00  0.00           C  
ATOM   4933  CG1 VAL D 425     -69.836-175.649 177.810  1.00  0.00           C  
ATOM   4934  CG2 VAL D 425     -68.205-177.419 178.505  1.00  0.00           C  
ATOM   4935  N   MET D 426     -71.599-176.877 175.450  1.00  0.00           N  
ATOM   4936  CA  MET D 426     -72.522-176.315 174.468  1.00  0.00           C  
ATOM   4937  C   MET D 426     -73.331-175.193 175.126  1.00  0.00           C  
ATOM   4938  O   MET D 426     -74.075-175.463 176.067  1.00  0.00           O
[truncated: 441,863 more chars]
