# Supplementary material for: Reconstruction of 3D structures of MET antibodies from electron microscopy 2D class averages
Source: PLoS One. 2017 Apr 13;12(4):e0175758. doi: 10.1371/journal.pone.0175758 (PMC5391116; doi:10.1371/journal.pone.0175758)
Supplement: S2 File — (ZIP) [file pone.0175758.s002.zip › IgG1-pdbs/0.8976_img3_m_107.pdb]

MODEL        1
ATOM      1  CH3 ACE C   0    -325.402 -52.840 128.997  1.00  0.00           C  
ATOM      2  C   ACE C   0    -324.116 -52.942 128.185  1.00  0.00           C  
ATOM      3  O   ACE C   0    -324.151 -53.416 127.050  1.00  0.00           O  
ATOM      4  N   ASP C   1    -322.999 -52.498 128.788  1.00  0.00           N  
ATOM      5  CA  ASP C   1    -321.625 -52.558 128.268  1.00  0.00           C  
ATOM      6  C   ASP C   1    -321.470 -51.854 126.906  1.00  0.00           C  
ATOM      7  O   ASP C   1    -321.451 -52.515 125.866  1.00  0.00           O  
ATOM      8  CB  ASP C   1    -320.991 -53.977 128.261  1.00  0.00           C  
ATOM      9  CG  ASP C   1    -321.057 -54.744 129.591  1.00  0.00           C  
ATOM     10  OD1 ASP C   1    -322.181 -55.001 130.071  1.00  0.00           O  
ATOM     11  OD2 ASP C   1    -319.967 -55.123 130.073  1.00  0.00           O  
ATOM     12  N   ILE C   2    -321.399 -50.515 126.952  1.00  0.00           N  
ATOM     13  CA  ILE C   2    -321.374 -49.649 125.774  1.00  0.00           C  
ATOM     14  C   ILE C   2    -320.055 -48.851 125.745  1.00  0.00           C  
ATOM     15  O   ILE C   2    -319.597 -48.402 126.795  1.00  0.00           O  
ATOM     16  CB  ILE C   2    -322.559 -48.630 125.809  1.00  0.00           C  
ATOM     17  CG2 ILE C   2    -322.605 -47.755 124.542  1.00  0.00           C  
ATOM     18  CG1 ILE C   2    -323.936 -49.318 126.013  1.00  0.00           C  
ATOM     19  CD1 ILE C   2    -324.417 -49.301 127.471  1.00  0.00           C  
ATOM     20  N   GLN C   3    -319.506 -48.662 124.532  1.00  0.00           N  
ATOM     21  CA  GLN C   3    -318.374 -47.781 124.229  1.00  0.00           C  
ATOM     22  C   GLN C   3    -318.787 -46.812 123.109  1.00  0.00           C  
ATOM     23  O   GLN C   3    -319.522 -47.215 122.207  1.00  0.00           O  
ATOM     24  CB  GLN C   3    -317.144 -48.643 123.853  1.00  0.00           C  
ATOM     25  CG  GLN C   3    -315.841 -47.892 123.496  1.00  0.00           C  
ATOM     26  CD  GLN C   3    -315.314 -46.994 124.621  1.00  0.00           C  
ATOM     27  NE2 GLN C   3    -314.345 -47.491 125.393  1.00  0.00           N  
ATOM     28  OE1 GLN C   3    -315.765 -45.865 124.787  1.00  0.00           O  
ATOM     29  N   MET C   4    -318.313 -45.556 123.189  1.00  0.00           N  
ATOM     30  CA  MET C   4    -318.671 -44.473 122.269  1.00  0.00           C  
ATOM     31  C   MET C   4    -317.592 -44.192 121.215  1.00  0.00           C  
ATOM     32  O   MET C   4    -316.441 -44.607 121.353  1.00  0.00           O  
ATOM     33  CB  MET C   4    -318.915 -43.170 123.056  1.00  0.00           C  
ATOM     34  CG  MET C   4    -319.887 -43.294 124.231  1.00  0.00           C  
ATOM     35  SD  MET C   4    -320.682 -41.737 124.679  1.00  0.00           S  
ATOM     36  CE  MET C   4    -321.913 -41.629 123.363  1.00  0.00           C  
ATOM     37  N   THR C   5    -318.009 -43.401 120.218  1.00  0.00           N  
ATOM     38  CA  THR C   5    -317.180 -42.682 119.255  1.00  0.00           C  
ATOM     39  C   THR C   5    -317.896 -41.347 118.965  1.00  0.00           C  
ATOM     40  O   THR C   5    -319.127 -41.330 118.909  1.00  0.00           O  
ATOM     41  CB  THR C   5    -317.040 -43.490 117.933  1.00  0.00           C  
ATOM     42  OG1 THR C   5    -316.172 -44.582 118.168  1.00  0.00           O  
ATOM     43  CG2 THR C   5    -316.493 -42.725 116.712  1.00  0.00           C  
ATOM     44  N   GLN C   6    -317.124 -40.263 118.782  1.00  0.00           N  
ATOM     45  CA  GLN C   6    -317.637 -38.927 118.458  1.00  0.00           C  
ATOM     46  C   GLN C   6    -316.992 -38.413 117.163  1.00  0.00           C  
ATOM     47  O   GLN C   6    -315.801 -38.635 116.939  1.00  0.00           O  
ATOM     48  CB  GLN C   6    -317.422 -37.991 119.667  1.00  0.00           C  
ATOM     49  CG  GLN C   6    -317.935 -36.545 119.467  1.00  0.00           C  
ATOM     50  CD  GLN C   6    -318.166 -35.780 120.775  1.00  0.00           C  
ATOM     51  OE1 GLN C   6    -317.813 -36.234 121.861  1.00  0.00           O  
ATOM     52  NE2 GLN C   6    -318.768 -34.596 120.675  1.00  0.00           N  
ATOM     53  N   SER C   7    -317.812 -37.744 116.338  1.00  0.00           N  
ATOM     54  CA  SER C   7    -317.464 -37.259 115.005  1.00  0.00           C  
ATOM     55  C   SER C   7    -318.231 -35.942 114.755  1.00  0.00           C  
ATOM     56  O   SER C   7    -319.456 -35.956 114.880  1.00  0.00           O  
ATOM     57  CB  SER C   7    -317.864 -38.355 113.992  1.00  0.00           C  
ATOM     58  OG  SER C   7    -317.575 -37.964 112.663  1.00  0.00           O  
ATOM     59  N   PRO C   8    -317.550 -34.831 114.386  1.00  0.00           N  
ATOM     60  CA  PRO C   8    -316.092 -34.687 114.176  1.00  0.00           C  
ATOM     61  C   PRO C   8    -315.245 -34.736 115.464  1.00  0.00           C  
ATOM     62  O   PRO C   8    -315.785 -34.916 116.555  1.00  0.00           O  
ATOM     63  CD  PRO C   8    -318.250 -33.605 113.996  1.00  0.00           C  
ATOM     64  CB  PRO C   8    -315.964 -33.305 113.496  1.00  0.00           C  
ATOM     65  CG  PRO C   8    -317.344 -32.985 112.950  1.00  0.00           C  
ATOM     66  N   SER C   9    -313.928 -34.542 115.283  1.00  0.00           N  
ATOM     67  CA  SER C   9    -312.962 -34.249 116.346  1.00  0.00           C  
ATOM     68  C   SER C   9    -312.615 -32.742 116.381  1.00  0.00           C  
ATOM     69  O   SER C   9    -312.196 -32.245 117.425  1.00  0.00           O  
ATOM     70  CB  SER C   9    -311.711 -35.124 116.127  1.00  0.00           C  
ATOM     71  OG  SER C   9    -310.772 -34.981 117.176  1.00  0.00           O  
ATOM     72  N   SER C  10    -312.837 -32.038 115.257  1.00  0.00           N  
ATOM     73  CA  SER C  10    -312.686 -30.594 115.091  1.00  0.00           C  
ATOM     74  C   SER C  10    -313.713 -30.120 114.049  1.00  0.00           C  
ATOM     75  O   SER C  10    -313.915 -30.802 113.044  1.00  0.00           O  
ATOM     76  CB  SER C  10    -311.223 -30.246 114.732  1.00  0.00           C  
ATOM     77  OG  SER C  10    -310.845 -30.719 113.452  1.00  0.00           O  
ATOM     78  N   LEU C  11    -314.369 -28.984 114.328  1.00  0.00           N  
ATOM     79  CA  LEU C  11    -315.571 -28.542 113.621  1.00  0.00           C  
ATOM     80  C   LEU C  11    -315.636 -27.007 113.581  1.00  0.00           C  
ATOM     81  O   LEU C  11    -315.101 -26.355 114.476  1.00  0.00           O  
ATOM     82  CB  LEU C  11    -316.776 -29.192 114.347  1.00  0.00           C  
ATOM     83  CG  LEU C  11    -318.200 -28.863 113.848  1.00  0.00           C  
ATOM     84  CD1 LEU C  11    -318.403 -29.120 112.339  1.00  0.00           C  
ATOM     85  CD2 LEU C  11    -319.226 -29.627 114.710  1.00  0.00           C  
ATOM     86  N   SER C  12    -316.303 -26.459 112.552  1.00  0.00           N  
ATOM     87  CA  SER C  12    -316.485 -25.019 112.369  1.00  0.00           C  
ATOM     88  C   SER C  12    -317.818 -24.691 111.677  1.00  0.00           C  
ATOM     89  O   SER C  12    -318.299 -25.468 110.854  1.00  0.00           O  
ATOM     90  CB  SER C  12    -315.262 -24.412 111.637  1.00  0.00           C  
ATOM     91  OG  SER C  12    -315.220 -24.756 110.265  1.00  0.00           O  
ATOM     92  N   ALA C  13    -318.348 -23.505 112.011  1.00  0.00           N  
ATOM     93  CA  ALA C  13    -319.549 -22.885 111.449  1.00  0.00           C  
ATOM     94  C   ALA C  13    -319.625 -21.432 111.942  1.00  0.00           C  
ATOM     95  O   ALA C  13    -319.102 -21.123 113.012  1.00  0.00           O  
ATOM     96  CB  ALA C  13    -320.806 -23.680 111.845  1.00  0.00           C  
ATOM     97  N   SER C  14    -320.239 -20.545 111.144  1.00  0.00           N  
ATOM     98  CA  SER C  14    -320.293 -19.105 111.428  1.00  0.00           C  
ATOM     99  C   SER C  14    -321.248 -18.753 112.586  1.00  0.00           C  
ATOM    100  O   SER C  14    -322.095 -19.565 112.959  1.00  0.00           O  
ATOM    101  CB  SER C  14    -320.675 -18.358 110.133  1.00  0.00           C  
ATOM    102  OG  SER C  14    -319.562 -18.268 109.267  1.00  0.00           O  
ATOM    103  N   VAL C  15    -321.113 -17.532 113.129  1.00  0.00           N  
ATOM    104  CA  VAL C  15    -322.064 -16.970 114.091  1.00  0.00           C  
ATOM    105  C   VAL C  15    -323.408 -16.656 113.389  1.00  0.00           C  
ATOM    106  O   VAL C  15    -323.414 -16.050 112.316  1.00  0.00           O  
ATOM    107  CB  VAL C  15    -321.476 -15.717 114.803  1.00  0.00           C  
ATOM    108  CG1 VAL C  15    -321.246 -14.497 113.889  1.00  0.00           C  
ATOM    109  CG2 VAL C  15    -322.286 -15.300 116.045  1.00  0.00           C  
ATOM    110  N   GLY C  16    -324.508 -17.143 113.979  1.00  0.00           N  
ATOM    111  CA  GLY C  16    -325.855 -17.100 113.403  1.00  0.00           C  
ATOM    112  C   GLY C  16    -326.127 -18.263 112.426  1.00  0.00           C  
ATOM    113  O   GLY C  16    -327.255 -18.374 111.947  1.00  0.00           O  
ATOM    114  N   ASP C  17    -325.137 -19.130 112.149  1.00  0.00           N  
ATOM    115  CA  ASP C  17    -325.250 -20.325 111.304  1.00  0.00           C  
ATOM    116  C   ASP C  17    -325.609 -21.544 112.181  1.00  0.00           C  
ATOM    117  O   ASP C  17    -325.474 -21.486 113.403  1.00  0.00           O  
ATOM    118  CB  ASP C  17    -323.914 -20.556 110.551  1.00  0.00           C  
ATOM    119  CG  ASP C  17    -323.953 -21.486 109.332  1.00  0.00           C  
ATOM    120  OD1 ASP C  17    -325.066 -21.827 108.871  1.00  0.00           O  
ATOM    121  OD2 ASP C  17    -322.842 -21.812 108.860  1.00  0.00           O  
ATOM    122  N   ARG C  18    -326.048 -22.633 111.534  1.00  0.00           N  
ATOM    123  CA  ARG C  18    -326.363 -23.912 112.168  1.00  0.00           C  
ATOM    124  C   ARG C  18    -325.221 -24.920 111.946  1.00  0.00           C  
ATOM    125  O   ARG C  18    -324.565 -24.886 110.906  1.00  0.00           O  
ATOM    126  CB  ARG C  18    -327.717 -24.403 111.614  1.00  0.00           C  
ATOM    127  CG  ARG C  18    -328.239 -25.714 112.234  1.00  0.00           C  
ATOM    128  CD  ARG C  18    -329.718 -25.954 111.905  1.00  0.00           C  
ATOM    129  NE  ARG C  18    -330.290 -27.013 112.745  1.00  0.00           N  
ATOM    130  CZ  ARG C  18    -331.601 -27.251 112.917  1.00  0.00           C  
ATOM    131  NH1 ARG C  18    -331.978 -28.257 113.715  1.00  0.00           N  
ATOM    132  NH2 ARG C  18    -332.535 -26.501 112.314  1.00  0.00           N  
ATOM    133  N   VAL C  19    -325.030 -25.812 112.931  1.00  0.00           N  
ATOM    134  CA  VAL C  19    -324.025 -26.876 112.909  1.00  0.00           C  
ATOM    135  C   VAL C  19    -324.616 -28.168 113.511  1.00  0.00           C  
ATOM    136  O   VAL C  19    -325.594 -28.096 114.259  1.00  0.00           O  
ATOM    137  CB  VAL C  19    -322.752 -26.432 113.694  1.00  0.00           C  
ATOM    138  CG1 VAL C  19    -322.900 -26.431 115.229  1.00  0.00           C  
ATOM    139  CG2 VAL C  19    -321.493 -27.210 113.274  1.00  0.00           C  
ATOM    140  N   THR C  20    -324.024 -29.324 113.162  1.00  0.00           N  
ATOM    141  CA  THR C  20    -324.438 -30.653 113.623  1.00  0.00           C  
ATOM    142  C   THR C  20    -323.211 -31.490 114.031  1.00  0.00           C  
ATOM    143  O   THR C  20    -322.164 -31.397 113.389  1.00  0.00           O  
ATOM    144  CB  THR C  20    -325.219 -31.416 112.515  1.00  0.00           C  
ATOM    145  OG1 THR C  20    -326.376 -30.678 112.174  1.00  0.00           O  
ATOM    146  CG2 THR C  20    -325.682 -32.843 112.877  1.00  0.00           C  
ATOM    147  N   ILE C  21    -323.382 -32.292 115.096  1.00  0.00           N  
ATOM    148  CA  ILE C  21    -322.376 -33.178 115.687  1.00  0.00           C  
ATOM    149  C   ILE C  21    -323.026 -34.566 115.878  1.00  0.00           C  
ATOM    150  O   ILE C  21    -324.211 -34.635 116.203  1.00  0.00           O  
ATOM    151  CB  ILE C  21    -321.918 -32.673 117.095  1.00  0.00           C  
ATOM    152  CG2 ILE C  21    -320.712 -33.481 117.630  1.00  0.00           C  
ATOM    153  CG1 ILE C  21    -321.580 -31.161 117.095  1.00  0.00           C  
ATOM    154  CD1 ILE C  21    -321.274 -30.572 118.476  1.00  0.00           C  
ATOM    155  N   THR C  22    -322.246 -35.641 115.681  1.00  0.00           N  
ATOM    156  CA  THR C  22    -322.701 -37.032 115.766  1.00  0.00           C  
ATOM    157  C   THR C  22    -321.927 -37.797 116.857  1.00  0.00           C  
ATOM    158  O   THR C  22    -320.723 -37.588 117.012  1.00  0.00           O  
ATOM    159  CB  THR C  22    -322.460 -37.758 114.411  1.00  0.00           C  
ATOM    160  OG1 THR C  22    -323.221 -37.109 113.411  1.00  0.00           O  
ATOM    161  CG2 THR C  22    -322.823 -39.256 114.362  1.00  0.00           C  
ATOM    162  N   CYS C  23    -322.633 -38.694 117.565  1.00  0.00           N  
ATOM    163  CA  CYS C  23    -322.050 -39.701 118.449  1.00  0.00           C  
ATOM    164  C   CYS C  23    -322.721 -41.051 118.184  1.00  0.00           C  
ATOM    165  O   CYS C  23    -323.926 -41.185 118.392  1.00  0.00           O  
ATOM    166  CB  CYS C  23    -322.177 -39.314 119.936  1.00  0.00           C  
ATOM    167  SG  CYS C  23    -321.008 -38.052 120.490  1.00  0.00           S  
ATOM    168  N   SER C  24    -321.905 -42.028 117.766  1.00  0.00           N  
ATOM    169  CA  SER C  24    -322.288 -43.429 117.605  1.00  0.00           C  
ATOM    170  C   SER C  24    -321.797 -44.261 118.804  1.00  0.00           C  
ATOM    171  O   SER C  24    -320.946 -43.805 119.571  1.00  0.00           O  
ATOM    172  CB  SER C  24    -321.742 -43.933 116.250  1.00  0.00           C  
ATOM    173  OG  SER C  24    -320.333 -44.062 116.242  1.00  0.00           O  
ATOM    174  N   VAL C  25    -322.357 -45.471 118.939  1.00  0.00           N  
ATOM    175  CA  VAL C  25    -322.051 -46.415 120.013  1.00  0.00           C  
ATOM    176  C   VAL C  25    -321.914 -47.849 119.474  1.00  0.00           C  
ATOM    177  O   VAL C  25    -322.590 -48.218 118.516  1.00  0.00           O  
ATOM    178  CB  VAL C  25    -323.142 -46.399 121.124  1.00  0.00           C  
ATOM    179  CG1 VAL C  25    -323.066 -45.124 121.976  1.00  0.00           C  
ATOM    180  CG2 VAL C  25    -324.581 -46.641 120.629  1.00  0.00           C  
ATOM    181  N   SER C  26    -321.029 -48.628 120.124  1.00  0.00           N  
ATOM    182  CA  SER C  26    -320.735 -50.031 119.816  1.00  0.00           C  
ATOM    183  C   SER C  26    -321.861 -51.010 120.207  1.00  0.00           C  
ATOM    184  O   SER C  26    -321.947 -52.087 119.617  1.00  0.00           O  
ATOM    185  CB  SER C  26    -319.395 -50.410 120.481  1.00  0.00           C  
ATOM    186  OG  SER C  26    -319.505 -50.531 121.888  1.00  0.00           O  
ATOM    187  N   SER C  27    -322.691 -50.614 121.184  1.00  0.00           N  
ATOM    188  CA  SER C  27    -323.836 -51.363 121.685  1.00  0.00           C  
ATOM    189  C   SER C  27    -325.001 -50.376 121.825  1.00  0.00           C  
ATOM    190  O   SER C  27    -324.818 -49.302 122.399  1.00  0.00           O  
ATOM    191  CB  SER C  27    -323.451 -52.034 123.020  1.00  0.00           C  
ATOM    192  OG  SER C  27    -324.532 -52.737 123.602  1.00  0.00           O  
ATOM    193  N   SER C  28    -326.169 -50.760 121.278  1.00  0.00           N  
ATOM    194  CA  SER C  28    -327.392 -49.958 121.246  1.00  0.00           C  
ATOM    195  C   SER C  28    -327.889 -49.596 122.657  1.00  0.00           C  
ATOM    196  O   SER C  28    -328.126 -50.494 123.467  1.00  0.00           O  
ATOM    197  CB  SER C  28    -328.459 -50.715 120.427  1.00  0.00           C  
ATOM    198  OG  SER C  28    -329.683 -50.009 120.361  1.00  0.00           O  
ATOM    199  N   VAL C  29    -328.027 -48.285 122.908  1.00  0.00           N  
ATOM    200  CA  VAL C  29    -328.521 -47.743 124.170  1.00  0.00           C  
ATOM    201  C   VAL C  29    -330.044 -47.945 124.326  1.00  0.00           C  
ATOM    202  O   VAL C  29    -330.819 -47.558 123.451  1.00  0.00           O  
ATOM    203  CB  VAL C  29    -328.166 -46.238 124.337  1.00  0.00           C  
ATOM    204  CG1 VAL C  29    -326.677 -46.050 124.675  1.00  0.00           C  
ATOM    205  CG2 VAL C  29    -328.535 -45.358 123.129  1.00  0.00           C  
ATOM    206  N   SER C  30    -330.426 -48.572 125.449  1.00  0.00           N  
ATOM    207  CA  SER C  30    -331.802 -48.873 125.837  1.00  0.00           C  
ATOM    208  C   SER C  30    -332.561 -47.589 126.202  1.00  0.00           C  
ATOM    209  O   SER C  30    -332.008 -46.743 126.907  1.00  0.00           O  
ATOM    210  CB  SER C  30    -331.774 -49.877 127.007  1.00  0.00           C  
ATOM    211  OG  SER C  30    -333.078 -50.275 127.388  1.00  0.00           O  
ATOM    212  N   SER C  31    -333.798 -47.469 125.688  1.00  0.00           N  
ATOM    213  CA  SER C  31    -334.691 -46.309 125.826  1.00  0.00           C  
ATOM    214  C   SER C  31    -334.077 -45.001 125.266  1.00  0.00           C  
ATOM    215  O   SER C  31    -334.383 -43.916 125.763  1.00  0.00           O  
ATOM    216  CB  SER C  31    -335.189 -46.210 127.290  1.00  0.00           C  
ATOM    217  OG  SER C  31    -336.236 -45.273 127.443  1.00  0.00           O  
ATOM    218  N   ILE C  32    -333.202 -45.148 124.252  1.00  0.00           N  
ATOM    219  CA  ILE C  32    -332.390 -44.121 123.589  1.00  0.00           C  
ATOM    220  C   ILE C  32    -331.597 -43.200 124.552  1.00  0.00           C  
ATOM    221  O   ILE C  32    -331.530 -41.988 124.349  1.00  0.00           O  
ATOM    222  CB  ILE C  32    -333.159 -43.333 122.478  1.00  0.00           C  
ATOM    223  CG1 ILE C  32    -334.363 -42.489 122.966  1.00  0.00           C  
ATOM    224  CG2 ILE C  32    -333.566 -44.280 121.331  1.00  0.00           C  
ATOM    225  CD1 ILE C  32    -334.950 -41.557 121.893  1.00  0.00           C  
ATOM    226  N   TYR C  33    -330.993 -43.807 125.592  1.00  0.00           N  
ATOM    227  CA  TYR C  33    -330.197 -43.128 126.621  1.00  0.00           C  
ATOM    228  C   TYR C  33    -328.749 -42.849 126.172  1.00  0.00           C  
ATOM    229  O   TYR C  33    -327.802 -43.374 126.761  1.00  0.00           O  
ATOM    230  CB  TYR C  33    -330.271 -43.917 127.951  1.00  0.00           C  
ATOM    231  CG  TYR C  33    -331.612 -43.976 128.674  1.00  0.00           C  
ATOM    232  CD1 TYR C  33    -332.631 -43.020 128.454  1.00  0.00           C  
ATOM    233  CD2 TYR C  33    -331.825 -44.996 129.624  1.00  0.00           C  
ATOM    234  CE1 TYR C  33    -333.839 -43.089 129.174  1.00  0.00           C  
ATOM    235  CE2 TYR C  33    -333.029 -45.063 130.348  1.00  0.00           C  
ATOM    236  CZ  TYR C  33    -334.038 -44.107 130.124  1.00  0.00           C  
ATOM    237  OH  TYR C  33    -335.210 -44.170 130.820  1.00  0.00           O  
ATOM    238  N   LEU C  34    -328.628 -41.959 125.177  1.00  0.00           N  
ATOM    239  CA  LEU C  34    -327.418 -41.214 124.842  1.00  0.00           C  
ATOM    240  C   LEU C  34    -327.719 -39.733 125.110  1.00  0.00           C  
ATOM    241  O   LEU C  34    -328.793 -39.250 124.749  1.00  0.00           O  
ATOM    242  CB  LEU C  34    -327.000 -41.508 123.384  1.00  0.00           C  
ATOM    243  CG  LEU C  34    -325.699 -40.798 122.926  1.00  0.00           C  
ATOM    244  CD1 LEU C  34    -324.928 -41.669 121.928  1.00  0.00           C  
ATOM    245  CD2 LEU C  34    -325.940 -39.388 122.350  1.00  0.00           C  
ATOM    246  N   HIS C  35    -326.772 -39.057 125.771  1.00  0.00           N  
ATOM    247  CA  HIS C  35    -326.917 -37.703 126.310  1.00  0.00           C  
ATOM    248  C   HIS C  35    -325.784 -36.809 125.786  1.00  0.00           C  
ATOM    249  O   HIS C  35    -324.780 -37.325 125.298  1.00  0.00           O  
ATOM    250  CB  HIS C  35    -326.910 -37.777 127.856  1.00  0.00           C  
ATOM    251  CG  HIS C  35    -327.726 -38.908 128.439  1.00  0.00           C  
ATOM    252  ND1 HIS C  35    -329.123 -38.877 128.511  1.00  0.00           N  
ATOM    253  CD2 HIS C  35    -327.288 -40.127 128.913  1.00  0.00           C  
ATOM    254  CE1 HIS C  35    -329.469 -40.057 129.005  1.00  0.00           C  
ATOM    255  NE2 HIS C  35    -328.421 -40.840 129.257  1.00  0.00           N  
ATOM    256  N   TRP C  36    -325.980 -35.487 125.890  1.00  0.00           N  
ATOM    257  CA  TRP C  36    -325.073 -34.448 125.404  1.00  0.00           C  
ATOM    258  C   TRP C  36    -324.853 -33.365 126.465  1.00  0.00           C  
ATOM    259  O   TRP C  36    -325.800 -32.961 127.144  1.00  0.00           O  
ATOM    260  CB  TRP C  36    -325.631 -33.813 124.118  1.00  0.00           C  
ATOM    261  CG  TRP C  36    -325.702 -34.705 122.916  1.00  0.00           C  
ATOM    262  CD1 TRP C  36    -326.717 -35.542 122.599  1.00  0.00           C  
ATOM    263  NE1 TRP C  36    -326.415 -36.211 121.431  1.00  0.00           N  
ATOM    264  CE2 TRP C  36    -325.176 -35.851 120.943  1.00  0.00           C  
ATOM    265  CD2 TRP C  36    -324.691 -34.893 121.883  1.00  0.00           C  
ATOM    266  CE3 TRP C  36    -323.418 -34.330 121.631  1.00  0.00           C  
ATOM    267  CZ3 TRP C  36    -322.678 -34.681 120.487  1.00  0.00           C  
ATOM    268  CZ2 TRP C  36    -324.440 -36.224 119.805  1.00  0.00           C  
ATOM    269  CH2 TRP C  36    -323.193 -35.617 119.571  1.00  0.00           C  
ATOM    270  N   TYR C  37    -323.596 -32.910 126.556  1.00  0.00           N  
ATOM    271  CA  TYR C  37    -323.106 -31.887 127.479  1.00  0.00           C  
ATOM    272  C   TYR C  37    -322.246 -30.876 126.698  1.00  0.00           C  
ATOM    273  O   TYR C  37    -321.651 -31.243 125.683  1.00  0.00           O  
ATOM    274  CB  TYR C  37    -322.292 -32.568 128.611  1.00  0.00           C  
ATOM    275  CG  TYR C  37    -323.106 -33.385 129.608  1.00  0.00           C  
ATOM    276  CD1 TYR C  37    -323.404 -32.853 130.880  1.00  0.00           C  
ATOM    277  CE1 TYR C  37    -324.202 -33.573 131.791  1.00  0.00           C  
ATOM    278  CZ  TYR C  37    -324.705 -34.839 131.441  1.00  0.00           C  
ATOM    279  OH  TYR C  37    -325.511 -35.532 132.299  1.00  0.00           O  
ATOM    280  CD2 TYR C  37    -323.581 -34.672 129.277  1.00  0.00           C  
ATOM    281  CE2 TYR C  37    -324.392 -35.386 130.182  1.00  0.00           C  
ATOM    282  N   GLN C  38    -322.186 -29.626 127.185  1.00  0.00           N  
ATOM    283  CA  GLN C  38    -321.439 -28.523 126.571  1.00  0.00           C  
ATOM    284  C   GLN C  38    -320.505 -27.879 127.608  1.00  0.00           C  
ATOM    285  O   GLN C  38    -320.972 -27.485 128.677  1.00  0.00           O  
ATOM    286  CB  GLN C  38    -322.447 -27.505 125.988  1.00  0.00           C  
ATOM    287  CG  GLN C  38    -321.809 -26.275 125.301  1.00  0.00           C  
ATOM    288  CD  GLN C  38    -322.844 -25.251 124.818  1.00  0.00           C  
ATOM    289  NE2 GLN C  38    -322.411 -24.007 124.606  1.00  0.00           N  
ATOM    290  OE1 GLN C  38    -324.015 -25.571 124.622  1.00  0.00           O  
ATOM    291  N   GLN C  39    -319.218 -27.746 127.245  1.00  0.00           N  
ATOM    292  CA  GLN C  39    -318.169 -27.116 128.043  1.00  0.00           C  
ATOM    293  C   GLN C  39    -317.568 -25.935 127.267  1.00  0.00           C  
ATOM    294  O   GLN C  39    -316.886 -26.156 126.267  1.00  0.00           O  
ATOM    295  CB  GLN C  39    -317.083 -28.165 128.368  1.00  0.00           C  
ATOM    296  CG  GLN C  39    -315.895 -27.595 129.169  1.00  0.00           C  
ATOM    297  CD  GLN C  39    -314.822 -28.636 129.466  1.00  0.00           C  
ATOM    298  OE1 GLN C  39    -314.981 -29.446 130.372  1.00  0.00           O  
ATOM    299  NE2 GLN C  39    -313.718 -28.611 128.715  1.00  0.00           N  
ATOM    300  N   LYS C  40    -317.758 -24.713 127.787  1.00  0.00           N  
ATOM    301  CA  LYS C  40    -317.048 -23.515 127.331  1.00  0.00           C  
ATOM    302  C   LYS C  40    -315.626 -23.455 127.930  1.00  0.00           C  
ATOM    303  O   LYS C  40    -315.400 -24.051 128.985  1.00  0.00           O  
ATOM    304  CB  LYS C  40    -317.830 -22.257 127.767  1.00  0.00           C  
ATOM    305  CG  LYS C  40    -319.181 -22.084 127.060  1.00  0.00           C  
ATOM    306  CD  LYS C  40    -320.048 -20.940 127.621  1.00  0.00           C  
ATOM    307  CE  LYS C  40    -319.474 -19.524 127.432  1.00  0.00           C  
ATOM    308  NZ  LYS C  40    -318.457 -19.176 128.441  1.00  0.00           N  
ATOM    309  N   PRO C  41    -314.716 -22.666 127.313  1.00  0.00           N  
ATOM    310  CA  PRO C  41    -313.460 -22.261 127.973  1.00  0.00           C  
ATOM    311  C   PRO C  41    -313.730 -21.397 129.224  1.00  0.00           C  
ATOM    312  O   PRO C  41    -314.441 -20.395 129.129  1.00  0.00           O  
ATOM    313  CD  PRO C  41    -314.844 -22.058 125.983  1.00  0.00           C  
ATOM    314  CB  PRO C  41    -312.703 -21.497 126.874  1.00  0.00           C  
ATOM    315  CG  PRO C  41    -313.785 -20.963 125.947  1.00  0.00           C  
ATOM    316  N   GLY C  42    -313.194 -21.837 130.375  1.00  0.00           N  
ATOM    317  CA  GLY C  42    -313.424 -21.207 131.678  1.00  0.00           C  
ATOM    318  C   GLY C  42    -314.683 -21.753 132.376  1.00  0.00           C  
ATOM    319  O   GLY C  42    -315.165 -21.119 133.312  1.00  0.00           O  
ATOM    320  N   LYS C  43    -315.216 -22.904 131.931  1.00  0.00           N  
ATOM    321  CA  LYS C  43    -316.395 -23.567 132.493  1.00  0.00           C  
ATOM    322  C   LYS C  43    -316.170 -25.091 132.472  1.00  0.00           C  
ATOM    323  O   LYS C  43    -315.331 -25.577 131.714  1.00  0.00           O  
ATOM    324  CB  LYS C  43    -317.632 -23.152 131.655  1.00  0.00           C  
ATOM    325  CG  LYS C  43    -318.996 -23.400 132.333  1.00  0.00           C  
ATOM    326  CD  LYS C  43    -320.209 -22.922 131.509  1.00  0.00           C  
ATOM    327  CE  LYS C  43    -320.477 -23.695 130.205  1.00  0.00           C  
ATOM    328  NZ  LYS C  43    -320.870 -25.092 130.446  1.00  0.00           N  
ATOM    329  N   ALA C  44    -316.948 -25.821 133.288  1.00  0.00           N  
ATOM    330  CA  ALA C  44    -317.075 -27.282 133.248  1.00  0.00           C  
ATOM    331  C   ALA C  44    -318.203 -27.702 132.274  1.00  0.00           C  
ATOM    332  O   ALA C  44    -318.930 -26.829 131.794  1.00  0.00           O  
ATOM    333  CB  ALA C  44    -317.344 -27.766 134.684  1.00  0.00           C  
ATOM    334  N   PRO C  45    -318.391 -29.019 132.012  1.00  0.00           N  
ATOM    335  CA  PRO C  45    -319.555 -29.503 131.239  1.00  0.00           C  
ATOM    336  C   PRO C  45    -320.904 -29.259 131.948  1.00  0.00           C  
ATOM    337  O   PRO C  45    -320.947 -29.132 133.172  1.00  0.00           O  
ATOM    338  CD  PRO C  45    -317.504 -30.130 132.355  1.00  0.00           C  
ATOM    339  CB  PRO C  45    -319.267 -30.999 131.014  1.00  0.00           C  
ATOM    340  CG  PRO C  45    -317.778 -31.164 131.272  1.00  0.00           C  
ATOM    341  N   LYS C  46    -321.979 -29.161 131.154  1.00  0.00           N  
ATOM    342  CA  LYS C  46    -323.337 -28.908 131.634  1.00  0.00           C  
ATOM    343  C   LYS C  46    -324.351 -29.440 130.621  1.00  0.00           C  
ATOM    344  O   LYS C  46    -324.150 -29.263 129.419  1.00  0.00           O  
ATOM    345  CB  LYS C  46    -323.520 -27.399 131.943  1.00  0.00           C  
ATOM    346  CG  LYS C  46    -323.679 -27.106 133.445  1.00  0.00           C  
ATOM    347  CD  LYS C  46    -323.145 -25.730 133.882  1.00  0.00           C  
ATOM    348  CE  LYS C  46    -321.612 -25.659 134.017  1.00  0.00           C  
ATOM    349  NZ  LYS C  46    -321.088 -26.619 135.006  1.00  0.00           N  
ATOM    350  N   LEU C  47    -325.393 -30.113 131.141  1.00  0.00           N  
ATOM    351  CA  LEU C  47    -326.373 -30.885 130.370  1.00  0.00           C  
ATOM    352  C   LEU C  47    -327.177 -30.017 129.390  1.00  0.00           C  
ATOM    353  O   LEU C  47    -327.641 -28.940 129.768  1.00  0.00           O  
ATOM    354  CB  LEU C  47    -327.275 -31.668 131.352  1.00  0.00           C  
ATOM    355  CG  LEU C  47    -328.288 -32.652 130.716  1.00  0.00           C  
ATOM    356  CD1 LEU C  47    -327.631 -33.715 129.812  1.00  0.00           C  
ATOM    357  CD2 LEU C  47    -329.189 -33.287 131.790  1.00  0.00           C  
ATOM    358  N   LEU C  48    -327.302 -30.519 128.153  1.00  0.00           N  
ATOM    359  CA  LEU C  48    -327.860 -29.797 127.014  1.00  0.00           C  
ATOM    360  C   LEU C  48    -329.048 -30.565 126.414  1.00  0.00           C  
ATOM    361  O   LEU C  48    -330.129 -29.989 126.279  1.00  0.00           O  
ATOM    362  CB  LEU C  48    -326.720 -29.565 125.998  1.00  0.00           C  
ATOM    363  CG  LEU C  48    -327.056 -28.616 124.829  1.00  0.00           C  
ATOM    364  CD1 LEU C  48    -327.407 -27.194 125.317  1.00  0.00           C  
ATOM    365  CD2 LEU C  48    -325.908 -28.612 123.801  1.00  0.00           C  
ATOM    366  N   ILE C  49    -328.830 -31.849 126.091  1.00  0.00           N  
ATOM    367  CA  ILE C  49    -329.860 -32.777 125.631  1.00  0.00           C  
ATOM    368  C   ILE C  49    -329.670 -34.091 126.405  1.00  0.00           C  
ATOM    369  O   ILE C  49    -328.543 -34.570 126.508  1.00  0.00           O  
ATOM    370  CB  ILE C  49    -329.742 -33.106 124.107  1.00  0.00           C  
ATOM    371  CG2 ILE C  49    -330.796 -34.113 123.606  1.00  0.00           C  
ATOM    372  CG1 ILE C  49    -329.730 -31.862 123.190  1.00  0.00           C  
ATOM    373  CD1 ILE C  49    -331.066 -31.118 123.079  1.00  0.00           C  
ATOM    374  N   TYR C  50    -330.772 -34.664 126.901  1.00  0.00           N  
ATOM    375  CA  TYR C  50    -330.801 -35.965 127.565  1.00  0.00           C  
ATOM    376  C   TYR C  50    -331.862 -36.839 126.879  1.00  0.00           C  
ATOM    377  O   TYR C  50    -332.826 -36.311 126.323  1.00  0.00           O  
ATOM    378  CB  TYR C  50    -331.057 -35.772 129.078  1.00  0.00           C  
ATOM    379  CG  TYR C  50    -332.463 -35.336 129.460  1.00  0.00           C  
ATOM    380  CD1 TYR C  50    -332.855 -33.996 129.275  1.00  0.00           C  
ATOM    381  CE1 TYR C  50    -334.177 -33.608 129.545  1.00  0.00           C  
ATOM    382  CZ  TYR C  50    -335.106 -34.543 130.041  1.00  0.00           C  
ATOM    383  OH  TYR C  50    -336.386 -34.159 130.308  1.00  0.00           O  
ATOM    384  CD2 TYR C  50    -333.391 -36.274 129.959  1.00  0.00           C  
ATOM    385  CE2 TYR C  50    -334.709 -35.877 130.254  1.00  0.00           C  
ATOM    386  N   SER C  51    -331.652 -38.166 126.914  1.00  0.00           N  
ATOM    387  CA  SER C  51    -332.496 -39.188 126.281  1.00  0.00           C  
ATOM    388  C   SER C  51    -332.679 -38.940 124.761  1.00  0.00           C  
ATOM    389  O   SER C  51    -333.790 -39.042 124.241  1.00  0.00           O  
ATOM    390  CB  SER C  51    -333.813 -39.354 127.076  1.00  0.00           C  
ATOM    391  OG  SER C  51    -334.559 -40.470 126.634  1.00  0.00           O  
ATOM    392  N   THR C  52    -331.558 -38.588 124.106  1.00  0.00           N  
ATOM    393  CA  THR C  52    -331.356 -38.316 122.678  1.00  0.00           C  
ATOM    394  C   THR C  52    -332.002 -37.029 122.128  1.00  0.00           C  
ATOM    395  O   THR C  52    -331.420 -36.467 121.202  1.00  0.00           O  
ATOM    396  CB  THR C  52    -331.767 -39.525 121.785  1.00  0.00           C  
ATOM    397  OG1 THR C  52    -330.831 -40.555 122.018  1.00  0.00           O  
ATOM    398  CG2 THR C  52    -331.867 -39.305 120.266  1.00  0.00           C  
ATOM    399  N   SER C  53    -333.150 -36.574 122.662  1.00  0.00           N  
ATOM    400  CA  SER C  53    -333.949 -35.514 122.033  1.00  0.00           C  
ATOM    401  C   SER C  53    -334.599 -34.517 123.007  1.00  0.00           C  
ATOM    402  O   SER C  53    -335.012 -33.454 122.544  1.00  0.00           O  
ATOM    403  CB  SER C  53    -334.979 -36.170 121.086  1.00  0.00           C  
ATOM    404  OG  SER C  53    -335.981 -36.877 121.796  1.00  0.00           O  
ATOM    405  N   ASN C  54    -334.684 -34.840 124.309  1.00  0.00           N  
ATOM    406  CA  ASN C  54    -335.321 -33.980 125.312  1.00  0.00           C  
ATOM    407  C   ASN C  54    -334.348 -32.877 125.754  1.00  0.00           C  
ATOM    408  O   ASN C  54    -333.245 -33.191 126.200  1.00  0.00           O  
ATOM    409  CB  ASN C  54    -335.808 -34.798 126.532  1.00  0.00           C  
ATOM    410  CG  ASN C  54    -336.763 -35.940 126.167  1.00  0.00           C  
ATOM    411  ND2 ASN C  54    -338.068 -35.728 126.355  1.00  0.00           N  
ATOM    412  OD1 ASN C  54    -336.328 -37.003 125.732  1.00  0.00           O  
ATOM    413  N   LEU C  55    -334.777 -31.611 125.630  1.00  0.00           N  
ATOM    414  CA  LEU C  55    -333.998 -30.432 126.015  1.00  0.00           C  
ATOM    415  C   LEU C  55    -333.976 -30.265 127.541  1.00  0.00           C  
ATOM    416  O   LEU C  55    -335.019 -30.388 128.187  1.00  0.00           O  
ATOM    417  CB  LEU C  55    -334.579 -29.167 125.344  1.00  0.00           C  
ATOM    418  CG  LEU C  55    -334.175 -28.964 123.867  1.00  0.00           C  
ATOM    419  CD1 LEU C  55    -334.696 -30.067 122.925  1.00  0.00           C  
ATOM    420  CD2 LEU C  55    -334.604 -27.568 123.378  1.00  0.00           C  
ATOM    421  N   ALA C  56    -332.784 -29.950 128.070  1.00  0.00           N  
ATOM    422  CA  ALA C  56    -332.545 -29.665 129.484  1.00  0.00           C  
ATOM    423  C   ALA C  56    -333.141 -28.318 129.936  1.00  0.00           C  
ATOM    424  O   ALA C  56    -333.590 -27.530 129.103  1.00  0.00           O  
ATOM    425  CB  ALA C  56    -331.030 -29.733 129.733  1.00  0.00           C  
ATOM    426  N   SER C  57    -333.150 -28.077 131.258  1.00  0.00           N  
ATOM    427  CA  SER C  57    -333.687 -26.851 131.859  1.00  0.00           C  
ATOM    428  C   SER C  57    -332.897 -25.600 131.426  1.00  0.00           C  
ATOM    429  O   SER C  57    -331.673 -25.577 131.555  1.00  0.00           O  
ATOM    430  CB  SER C  57    -333.714 -26.997 133.394  1.00  0.00           C  
ATOM    431  OG  SER C  57    -334.382 -25.916 134.015  1.00  0.00           O  
ATOM    432  N   GLY C  58    -333.628 -24.590 130.926  1.00  0.00           N  
ATOM    433  CA  GLY C  58    -333.081 -23.304 130.491  1.00  0.00           C  
ATOM    434  C   GLY C  58    -332.500 -23.331 129.065  1.00  0.00           C  
ATOM    435  O   GLY C  58    -332.055 -22.284 128.595  1.00  0.00           O  
ATOM    436  N   VAL C  59    -332.500 -24.487 128.375  1.00  0.00           N  
ATOM    437  CA  VAL C  59    -331.987 -24.640 127.011  1.00  0.00           C  
ATOM    438  C   VAL C  59    -333.069 -24.194 125.993  1.00  0.00           C  
ATOM    439  O   VAL C  59    -334.159 -24.769 126.014  1.00  0.00           O  
ATOM    440  CB  VAL C  59    -331.622 -26.128 126.739  1.00  0.00           C  
ATOM    441  CG1 VAL C  59    -331.295 -26.455 125.270  1.00  0.00           C  
ATOM    442  CG2 VAL C  59    -330.448 -26.565 127.631  1.00  0.00           C  
ATOM    443  N   PRO C  60    -332.773 -23.181 125.141  1.00  0.00           N  
ATOM    444  CA  PRO C  60    -333.734 -22.696 124.133  1.00  0.00           C  
ATOM    445  C   PRO C  60    -333.969 -23.699 122.986  1.00  0.00           C  
ATOM    446  O   PRO C  60    -333.084 -24.499 122.680  1.00  0.00           O  
ATOM    447  CD  PRO C  60    -331.506 -22.446 125.067  1.00  0.00           C  
ATOM    448  CB  PRO C  60    -333.101 -21.383 123.643  1.00  0.00           C  
ATOM    449  CG  PRO C  60    -331.605 -21.580 123.816  1.00  0.00           C  
ATOM    450  N   SER C  61    -335.169 -23.623 122.384  1.00  0.00           N  
ATOM    451  CA  SER C  61    -335.700 -24.518 121.345  1.00  0.00           C  
ATOM    452  C   SER C  61    -334.858 -24.679 120.059  1.00  0.00           C  
ATOM    453  O   SER C  61    -335.109 -25.613 119.299  1.00  0.00           O  
ATOM    454  CB  SER C  61    -337.132 -24.062 120.997  1.00  0.00           C  
ATOM    455  OG  SER C  61    -338.015 -24.381 122.053  1.00  0.00           O  
ATOM    456  N   ARG C  62    -333.875 -23.789 119.844  1.00  0.00           N  
ATOM    457  CA  ARG C  62    -332.892 -23.843 118.760  1.00  0.00           C  
ATOM    458  C   ARG C  62    -331.886 -25.014 118.879  1.00  0.00           C  
ATOM    459  O   ARG C  62    -331.352 -25.440 117.855  1.00  0.00           O  
ATOM    460  CB  ARG C  62    -332.193 -22.469 118.673  1.00  0.00           C  
ATOM    461  CG  ARG C  62    -331.313 -22.107 119.884  1.00  0.00           C  
ATOM    462  CD  ARG C  62    -330.814 -20.656 119.842  1.00  0.00           C  
ATOM    463  NE  ARG C  62    -329.832 -20.391 120.899  1.00  0.00           N  
ATOM    464  CZ  ARG C  62    -328.539 -20.747 120.857  1.00  0.00           C  
ATOM    465  NH1 ARG C  62    -328.028 -21.389 119.799  1.00  0.00           N  
ATOM    466  NH2 ARG C  62    -327.734 -20.453 121.888  1.00  0.00           N  
ATOM    467  N   PHE C  63    -331.682 -25.542 120.100  1.00  0.00           N  
ATOM    468  CA  PHE C  63    -331.005 -26.816 120.343  1.00  0.00           C  
ATOM    469  C   PHE C  63    -331.987 -27.979 120.132  1.00  0.00           C  
ATOM    470  O   PHE C  63    -333.157 -27.859 120.494  1.00  0.00           O  
ATOM    471  CB  PHE C  63    -330.461 -26.864 121.784  1.00  0.00           C  
ATOM    472  CG  PHE C  63    -329.298 -25.937 122.088  1.00  0.00           C  
ATOM    473  CD1 PHE C  63    -329.532 -24.601 122.467  1.00  0.00           C  
ATOM    474  CE1 PHE C  63    -328.465 -23.749 122.713  1.00  0.00           C  
ATOM    475  CZ  PHE C  63    -327.161 -24.197 122.554  1.00  0.00           C  
ATOM    476  CD2 PHE C  63    -327.970 -26.364 121.876  1.00  0.00           C  
ATOM    477  CE2 PHE C  63    -326.915 -25.498 122.135  1.00  0.00           C  
ATOM    478  N   SER C  64    -331.488 -29.090 119.575  1.00  0.00           N  
ATOM    479  CA  SER C  64    -332.267 -30.301 119.320  1.00  0.00           C  
ATOM    480  C   SER C  64    -331.312 -31.484 119.104  1.00  0.00           C  
ATOM    481  O   SER C  64    -330.174 -31.279 118.687  1.00  0.00           O  
ATOM    482  CB  SER C  64    -333.206 -30.069 118.110  1.00  0.00           C  
ATOM    483  OG  SER C  64    -334.012 -31.197 117.831  1.00  0.00           O  
ATOM    484  N   GLY C  65    -331.805 -32.701 119.368  1.00  0.00           N  
ATOM    485  CA  GLY C  65    -331.109 -33.944 119.054  1.00  0.00           C  
ATOM    486  C   GLY C  65    -332.119 -34.940 118.475  1.00  0.00           C  
ATOM    487  O   GLY C  65    -333.333 -34.777 118.626  1.00  0.00           O  
ATOM    488  N   SER C  66    -331.601 -35.990 117.820  1.00  0.00           N  
ATOM    489  CA  SER C  66    -332.389 -37.030 117.155  1.00  0.00           C  
ATOM    490  C   SER C  66    -331.502 -38.253 116.866  1.00  0.00           C  
ATOM    491  O   SER C  66    -330.300 -38.098 116.649  1.00  0.00           O  
ATOM    492  CB  SER C  66    -333.027 -36.455 115.866  1.00  0.00           C  
ATOM    493  OG  SER C  66    -333.829 -37.403 115.188  1.00  0.00           O  
ATOM    494  N   GLY C  67    -332.127 -39.440 116.829  1.00  0.00           N  
ATOM    495  CA  GLY C  67    -331.454 -40.691 116.494  1.00  0.00           C  
ATOM    496  C   GLY C  67    -332.195 -41.881 117.105  1.00  0.00           C  
ATOM    497  O   GLY C  67    -333.168 -41.731 117.846  1.00  0.00           O  
ATOM    498  N   SER C  68    -331.691 -43.079 116.779  1.00  0.00           N  
ATOM    499  CA  SER C  68    -332.191 -44.379 117.229  1.00  0.00           C  
ATOM    500  C   SER C  68    -331.139 -45.461 116.934  1.00  0.00           C  
ATOM    501  O   SER C  68    -330.308 -45.287 116.040  1.00  0.00           O  
ATOM    502  CB  SER C  68    -333.563 -44.691 116.578  1.00  0.00           C  
ATOM    503  OG  SER C  68    -333.469 -44.904 115.181  1.00  0.00           O  
ATOM    504  N   GLY C  69    -331.222 -46.580 117.673  1.00  0.00           N  
ATOM    505  CA  GLY C  69    -330.364 -47.744 117.467  1.00  0.00           C  
ATOM    506  C   GLY C  69    -328.970 -47.472 118.038  1.00  0.00           C  
ATOM    507  O   GLY C  69    -328.801 -47.434 119.256  1.00  0.00           O  
ATOM    508  N   THR C  70    -327.982 -47.336 117.140  1.00  0.00           N  
ATOM    509  CA  THR C  70    -326.560 -47.192 117.454  1.00  0.00           C  
ATOM    510  C   THR C  70    -325.966 -45.841 116.996  1.00  0.00           C  
ATOM    511  O   THR C  70    -324.778 -45.632 117.237  1.00  0.00           O  
ATOM    512  CB  THR C  70    -325.750 -48.325 116.762  1.00  0.00           C  
ATOM    513  OG1 THR C  70    -325.909 -48.303 115.352  1.00  0.00           O  
ATOM    514  CG2 THR C  70    -326.123 -49.724 117.275  1.00  0.00           C  
ATOM    515  N   ASP C  71    -326.758 -44.953 116.365  1.00  0.00           N  
ATOM    516  CA  ASP C  71    -326.295 -43.663 115.827  1.00  0.00           C  
ATOM    517  C   ASP C  71    -327.237 -42.531 116.258  1.00  0.00           C  
ATOM    518  O   ASP C  71    -328.455 -42.662 116.128  1.00  0.00           O  
ATOM    519  CB  ASP C  71    -326.083 -43.658 114.295  1.00  0.00           C  
ATOM    520  CG  ASP C  71    -325.178 -44.786 113.793  1.00  0.00           C  
ATOM    521  OD1 ASP C  71    -325.715 -45.888 113.544  1.00  0.00           O  
ATOM    522  OD2 ASP C  71    -323.962 -44.526 113.676  1.00  0.00           O  
ATOM    523  N   PHE C  72    -326.635 -41.459 116.800  1.00  0.00           N  
ATOM    524  CA  PHE C  72    -327.316 -40.351 117.475  1.00  0.00           C  
ATOM    525  C   PHE C  72    -326.618 -39.021 117.157  1.00  0.00           C  
ATOM    526  O   PHE C  72    -325.434 -39.022 116.822  1.00  0.00           O  
ATOM    527  CB  PHE C  72    -327.320 -40.613 118.997  1.00  0.00           C  
ATOM    528  CG  PHE C  72    -328.026 -41.887 119.430  1.00  0.00           C  
ATOM    529  CD1 PHE C  72    -327.328 -43.111 119.523  1.00  0.00           C  
ATOM    530  CE1 PHE C  72    -328.012 -44.280 119.820  1.00  0.00           C  
ATOM    531  CZ  PHE C  72    -329.388 -44.258 120.008  1.00  0.00           C  
ATOM    532  CD2 PHE C  72    -329.426 -41.898 119.559  1.00  0.00           C  
ATOM    533  CE2 PHE C  72    -330.094 -43.072 119.874  1.00  0.00           C  
ATOM    534  N   THR C  73    -327.364 -37.908 117.258  1.00  0.00           N  
ATOM    535  CA  THR C  73    -326.892 -36.572 116.882  1.00  0.00           C  
ATOM    536  C   THR C  73    -327.394 -35.475 117.844  1.00  0.00           C  
ATOM    537  O   THR C  73    -328.399 -35.653 118.533  1.00  0.00           O  
ATOM    538  CB  THR C  73    -327.335 -36.184 115.437  1.00  0.00           C  
ATOM    539  OG1 THR C  73    -328.723 -35.902 115.341  1.00  0.00           O  
ATOM    540  CG2 THR C  73    -326.956 -37.206 114.355  1.00  0.00           C  
ATOM    541  N   LEU C  74    -326.665 -34.350 117.810  1.00  0.00           N  
ATOM    542  CA  LEU C  74    -327.015 -33.039 118.352  1.00  0.00           C  
ATOM    543  C   LEU C  74    -326.859 -32.018 117.216  1.00  0.00           C  
ATOM    544  O   LEU C  74    -325.967 -32.163 116.382  1.00  0.00           O  
ATOM    545  CB  LEU C  74    -326.086 -32.714 119.550  1.00  0.00           C  
ATOM    546  CG  LEU C  74    -326.071 -31.256 120.084  1.00  0.00           C  
ATOM    547  CD1 LEU C  74    -327.452 -30.768 120.563  1.00  0.00           C  
ATOM    548  CD2 LEU C  74    -324.999 -31.066 121.169  1.00  0.00           C  
ATOM    549  N   THR C  75    -327.698 -30.977 117.235  1.00  0.00           N  
ATOM    550  CA  THR C  75    -327.629 -29.849 116.317  1.00  0.00           C  
ATOM    551  C   THR C  75    -327.995 -28.547 117.050  1.00  0.00           C  
ATOM    552  O   THR C  75    -328.948 -28.524 117.829  1.00  0.00           O  
ATOM    553  CB  THR C  75    -328.513 -30.074 115.056  1.00  0.00           C  
ATOM    554  OG1 THR C  75    -328.503 -28.940 114.207  1.00  0.00           O  
ATOM    555  CG2 THR C  75    -329.985 -30.408 115.354  1.00  0.00           C  
ATOM    556  N   ILE C  76    -327.195 -27.501 116.790  1.00  0.00           N  
ATOM    557  CA  ILE C  76    -327.304 -26.190 117.416  1.00  0.00           C  
ATOM    558  C   ILE C  76    -327.583 -25.177 116.295  1.00  0.00           C  
ATOM    559  O   ILE C  76    -326.671 -24.836 115.539  1.00  0.00           O  
ATOM    560  CB  ILE C  76    -325.991 -25.775 118.154  1.00  0.00           C  
ATOM    561  CG2 ILE C  76    -326.179 -24.426 118.886  1.00  0.00           C  
ATOM    562  CG1 ILE C  76    -325.496 -26.861 119.144  1.00  0.00           C  
ATOM    563  CD1 ILE C  76    -324.469 -27.838 118.547  1.00  0.00           C  
ATOM    564  N   SER C  77    -328.847 -24.737 116.198  1.00  0.00           N  
ATOM    565  CA  SER C  77    -329.282 -23.706 115.257  1.00  0.00           C  
ATOM    566  C   SER C  77    -328.990 -22.309 115.827  1.00  0.00           C  
ATOM    567  O   SER C  77    -329.197 -22.087 117.023  1.00  0.00           O  
ATOM    568  CB  SER C  77    -330.775 -23.917 114.939  1.00  0.00           C  
ATOM    569  OG  SER C  77    -331.218 -23.051 113.912  1.00  0.00           O  
ATOM    570  N   SER C  78    -328.524 -21.404 114.951  1.00  0.00           N  
ATOM    571  CA  SER C  78    -328.175 -20.007 115.234  1.00  0.00           C  
ATOM    572  C   SER C  78    -327.117 -19.887 116.347  1.00  0.00           C  
ATOM    573  O   SER C  78    -327.454 -19.513 117.470  1.00  0.00           O  
ATOM    574  CB  SER C  78    -329.457 -19.180 115.502  1.00  0.00           C  
ATOM    575  OG  SER C  78    -329.166 -17.804 115.667  1.00  0.00           O  
ATOM    576  N   LEU C  79    -325.868 -20.251 116.010  1.00  0.00           N  
ATOM    577  CA  LEU C  79    -324.706 -20.245 116.901  1.00  0.00           C  
ATOM    578  C   LEU C  79    -324.432 -18.854 117.490  1.00  0.00           C  
ATOM    579  O   LEU C  79    -324.154 -17.918 116.743  1.00  0.00           O  
ATOM    580  CB  LEU C  79    -323.470 -20.753 116.128  1.00  0.00           C  
ATOM    581  CG  LEU C  79    -323.448 -22.280 115.905  1.00  0.00           C  
ATOM    582  CD1 LEU C  79    -322.473 -22.661 114.775  1.00  0.00           C  
ATOM    583  CD2 LEU C  79    -323.115 -23.035 117.203  1.00  0.00           C  
ATOM    584  N   GLN C  80    -324.517 -18.761 118.823  1.00  0.00           N  
ATOM    585  CA  GLN C  80    -324.222 -17.566 119.610  1.00  0.00           C  
ATOM    586  C   GLN C  80    -322.743 -17.581 120.061  1.00  0.00           C  
ATOM    587  O   GLN C  80    -322.112 -18.635 119.969  1.00  0.00           O  
ATOM    588  CB  GLN C  80    -325.198 -17.541 120.812  1.00  0.00           C  
ATOM    589  CG  GLN C  80    -326.699 -17.484 120.441  1.00  0.00           C  
ATOM    590  CD  GLN C  80    -327.070 -16.351 119.481  1.00  0.00           C  
ATOM    591  OE1 GLN C  80    -327.568 -16.595 118.385  1.00  0.00           O  
ATOM    592  NE2 GLN C  80    -326.826 -15.103 119.888  1.00  0.00           N  
ATOM    593  N   PRO C  81    -322.206 -16.444 120.574  1.00  0.00           N  
ATOM    594  CA  PRO C  81    -320.820 -16.365 121.094  1.00  0.00           C  
ATOM    595  C   PRO C  81    -320.418 -17.397 122.169  1.00  0.00           C  
ATOM    596  O   PRO C  81    -319.249 -17.780 122.215  1.00  0.00           O  
ATOM    597  CD  PRO C  81    -322.835 -15.119 120.594  1.00  0.00           C  
ATOM    598  CB  PRO C  81    -320.698 -14.925 121.614  1.00  0.00           C  
ATOM    599  CG  PRO C  81    -321.680 -14.141 120.764  1.00  0.00           C  
ATOM    600  N   GLU C  82    -321.388 -17.844 122.985  1.00  0.00           N  
ATOM    601  CA  GLU C  82    -321.206 -18.866 124.017  1.00  0.00           C  
ATOM    602  C   GLU C  82    -321.257 -20.312 123.484  1.00  0.00           C  
ATOM    603  O   GLU C  82    -320.785 -21.214 124.176  1.00  0.00           O  
ATOM    604  CB  GLU C  82    -322.262 -18.661 125.120  1.00  0.00           C  
ATOM    605  CG  GLU C  82    -322.162 -17.290 125.813  1.00  0.00           C  
ATOM    606  CD  GLU C  82    -323.074 -17.213 127.035  1.00  0.00           C  
ATOM    607  OE1 GLU C  82    -324.178 -16.647 126.890  1.00  0.00           O  
ATOM    608  OE2 GLU C  82    -322.646 -17.732 128.091  1.00  0.00           O  
ATOM    609  N   ASP C  83    -321.808 -20.511 122.274  1.00  0.00           N  
ATOM    610  CA  ASP C  83    -321.935 -21.809 121.599  1.00  0.00           C  
ATOM    611  C   ASP C  83    -320.639 -22.287 120.922  1.00  0.00           C  
ATOM    612  O   ASP C  83    -320.603 -23.431 120.465  1.00  0.00           O  
ATOM    613  CB  ASP C  83    -323.099 -21.864 120.585  1.00  0.00           C  
ATOM    614  CG  ASP C  83    -324.462 -21.413 121.111  1.00  0.00           C  
ATOM    615  OD1 ASP C  83    -324.669 -21.368 122.343  1.00  0.00           O  
ATOM    616  OD2 ASP C  83    -325.324 -21.178 120.241  1.00  0.00           O  
ATOM    617  N   PHE C  84    -319.597 -21.439 120.887  1.00  0.00           N  
ATOM    618  CA  PHE C  84    -318.257 -21.797 120.422  1.00  0.00           C  
ATOM    619  C   PHE C  84    -317.489 -22.452 121.580  1.00  0.00           C  
ATOM    620  O   PHE C  84    -316.725 -21.797 122.287  1.00  0.00           O  
ATOM    621  CB  PHE C  84    -317.574 -20.564 119.806  1.00  0.00           C  
ATOM    622  CG  PHE C  84    -318.329 -20.059 118.588  1.00  0.00           C  
ATOM    623  CD1 PHE C  84    -318.337 -20.827 117.408  1.00  0.00           C  
ATOM    624  CD2 PHE C  84    -319.181 -18.940 118.677  1.00  0.00           C  
ATOM    625  CE1 PHE C  84    -319.160 -20.473 116.350  1.00  0.00           C  
ATOM    626  CE2 PHE C  84    -319.980 -18.584 117.598  1.00  0.00           C  
ATOM    627  CZ  PHE C  84    -319.970 -19.351 116.439  1.00  0.00           C  
ATOM    628  N   ALA C  85    -317.811 -23.738 121.773  1.00  0.00           N  
ATOM    629  CA  ALA C  85    -317.523 -24.537 122.956  1.00  0.00           C  
ATOM    630  C   ALA C  85    -317.202 -25.977 122.537  1.00  0.00           C  
ATOM    631  O   ALA C  85    -317.548 -26.385 121.426  1.00  0.00           O  
ATOM    632  CB  ALA C  85    -318.782 -24.495 123.843  1.00  0.00           C  
ATOM    633  N   THR C  86    -316.568 -26.730 123.451  1.00  0.00           N  
ATOM    634  CA  THR C  86    -316.299 -28.157 123.284  1.00  0.00           C  
ATOM    635  C   THR C  86    -317.502 -28.980 123.769  1.00  0.00           C  
ATOM    636  O   THR C  86    -317.786 -29.016 124.966  1.00  0.00           O  
ATOM    637  CB  THR C  86    -315.026 -28.626 124.031  1.00  0.00           C  
ATOM    638  OG1 THR C  86    -313.928 -27.843 123.607  1.00  0.00           O  
ATOM    639  CG2 THR C  86    -314.666 -30.098 123.761  1.00  0.00           C  
ATOM    640  N   TYR C  87    -318.185 -29.617 122.807  1.00  0.00           N  
ATOM    641  CA  TYR C  87    -319.333 -30.487 123.047  1.00  0.00           C  
ATOM    642  C   TYR C  87    -318.864 -31.921 123.293  1.00  0.00           C  
ATOM    643  O   TYR C  87    -317.904 -32.371 122.667  1.00  0.00           O  
ATOM    644  CB  TYR C  87    -320.277 -30.434 121.837  1.00  0.00           C  
ATOM    645  CG  TYR C  87    -320.932 -29.081 121.630  1.00  0.00           C  
ATOM    646  CD1 TYR C  87    -322.212 -28.823 122.159  1.00  0.00           C  
ATOM    647  CE1 TYR C  87    -322.809 -27.563 121.970  1.00  0.00           C  
ATOM    648  CZ  TYR C  87    -322.121 -26.550 121.279  1.00  0.00           C  
ATOM    649  OH  TYR C  87    -322.697 -25.325 121.122  1.00  0.00           O  
ATOM    650  CD2 TYR C  87    -320.252 -28.070 120.923  1.00  0.00           C  
ATOM    651  CE2 TYR C  87    -320.840 -26.803 120.757  1.00  0.00           C  
ATOM    652  N   TYR C  88    -319.584 -32.604 124.190  1.00  0.00           N  
ATOM    653  CA  TYR C  88    -319.348 -33.980 124.612  1.00  0.00           C  
ATOM    654  C   TYR C  88    -320.655 -34.772 124.567  1.00  0.00           C  
ATOM    655  O   TYR C  88    -321.736 -34.185 124.508  1.00  0.00           O  
ATOM    656  CB  TYR C  88    -318.800 -33.967 126.051  1.00  0.00           C  
ATOM    657  CG  TYR C  88    -317.428 -33.346 126.194  1.00  0.00           C  
ATOM    658  CD1 TYR C  88    -317.263 -32.116 126.866  1.00  0.00           C  
ATOM    659  CE1 TYR C  88    -315.974 -31.573 127.025  1.00  0.00           C  
ATOM    660  CZ  TYR C  88    -314.856 -32.241 126.494  1.00  0.00           C  
ATOM    661  OH  TYR C  88    -313.615 -31.699 126.629  1.00  0.00           O  
ATOM    662  CD2 TYR C  88    -316.307 -34.016 125.666  1.00  0.00           C  
ATOM    663  CE2 TYR C  88    -315.024 -33.461 125.814  1.00  0.00           C  
ATOM    664  N   CYS C  89    -320.517 -36.101 124.644  1.00  0.00           N  
ATOM    665  CA  CYS C  89    -321.625 -37.042 124.755  1.00  0.00           C  
ATOM    666  C   CYS C  89    -321.267 -38.153 125.753  1.00  0.00           C  
ATOM    667  O   CYS C  89    -320.086 -38.450 125.938  1.00  0.00           O  
ATOM    668  SG  CYS C  89    -320.677 -38.446 122.462  1.00  0.00           S  
ATOM    669  CB  CYS C  89    -321.992 -37.563 123.349  1.00  0.00           C  
ATOM    670  N   GLN C  90    -322.305 -38.738 126.375  1.00  0.00           N  
ATOM    671  CA  GLN C  90    -322.199 -39.859 127.313  1.00  0.00           C  
ATOM    672  C   GLN C  90    -323.403 -40.799 127.135  1.00  0.00           C  
ATOM    673  O   GLN C  90    -324.318 -40.494 126.370  1.00  0.00           O  
ATOM    674  CB  GLN C  90    -322.030 -39.340 128.762  1.00  0.00           C  
ATOM    675  CG  GLN C  90    -323.312 -38.948 129.526  1.00  0.00           C  
ATOM    676  CD  GLN C  90    -323.021 -38.591 130.986  1.00  0.00           C  
ATOM    677  OE1 GLN C  90    -322.307 -37.632 131.268  1.00  0.00           O  
ATOM    678  NE2 GLN C  90    -323.586 -39.353 131.926  1.00  0.00           N  
ATOM    679  N   VAL C  91    -323.381 -41.917 127.875  1.00  0.00           N  
ATOM    680  CA  VAL C  91    -324.461 -42.905 127.918  1.00  0.00           C  
ATOM    681  C   VAL C  91    -324.839 -43.234 129.374  1.00  0.00           C  
ATOM    682  O   VAL C  91    -324.017 -43.085 130.280  1.00  0.00           O  
ATOM    683  CB  VAL C  91    -324.051 -44.224 127.205  1.00  0.00           C  
ATOM    684  CG1 VAL C  91    -323.814 -43.994 125.704  1.00  0.00           C  
ATOM    685  CG2 VAL C  91    -322.847 -44.954 127.837  1.00  0.00           C  
ATOM    686  N   TYR C  92    -326.085 -43.703 129.551  1.00  0.00           N  
ATOM    687  CA  TYR C  92    -326.607 -44.225 130.816  1.00  0.00           C  
ATOM    688  C   TYR C  92    -327.680 -45.292 130.528  1.00  0.00           C  
ATOM    689  O   TYR C  92    -328.765 -45.258 131.104  1.00  0.00           O  
ATOM    690  CB  TYR C  92    -327.028 -43.062 131.757  1.00  0.00           C  
ATOM    691  CG  TYR C  92    -327.551 -43.385 133.155  1.00  0.00           C  
ATOM    692  CD1 TYR C  92    -327.230 -44.590 133.821  1.00  0.00           C  
ATOM    693  CD2 TYR C  92    -328.373 -42.439 133.806  1.00  0.00           C  
ATOM    694  CE1 TYR C  92    -327.749 -44.856 135.104  1.00  0.00           C  
ATOM    695  CE2 TYR C  92    -328.880 -42.697 135.094  1.00  0.00           C  
ATOM    696  CZ  TYR C  92    -328.571 -43.907 135.743  1.00  0.00           C  
ATOM    697  OH  TYR C  92    -329.059 -44.152 136.993  1.00  0.00           O  
ATOM    698  N   SER C  93    -327.332 -46.232 129.633  1.00  0.00           N  
ATOM    699  CA  SER C  93    -328.107 -47.439 129.344  1.00  0.00           C  
ATOM    700  C   SER C  93    -327.712 -48.598 130.279  1.00  0.00           C  
ATOM    701  O   SER C  93    -328.590 -49.348 130.704  1.00  0.00           O  
ATOM    702  CB  SER C  93    -327.908 -47.804 127.860  1.00  0.00           C  
ATOM    703  OG  SER C  93    -328.455 -49.065 127.525  1.00  0.00           O  
ATOM    704  N   GLY C  94    -326.409 -48.726 130.573  1.00  0.00           N  
ATOM    705  CA  GLY C  94    -325.887 -49.787 131.421  1.00  0.00           C  
ATOM    706  C   GLY C  94    -324.373 -49.614 131.559  1.00  0.00           C  
ATOM    707  O   GLY C  94    -323.719 -48.977 130.731  1.00  0.00           O  
ATOM    708  N   TYR C  95    -323.830 -50.198 132.636  1.00  0.00           N  
ATOM    709  CA  TYR C  95    -322.426 -50.097 133.036  1.00  0.00           C  
ATOM    710  C   TYR C  95    -321.541 -51.106 132.271  1.00  0.00           C  
ATOM    711  O   TYR C  95    -322.034 -52.187 131.943  1.00  0.00           O  
ATOM    712  CB  TYR C  95    -322.346 -50.333 134.557  1.00  0.00           C  
ATOM    713  CG  TYR C  95    -323.098 -49.291 135.368  1.00  0.00           C  
ATOM    714  CD1 TYR C  95    -324.380 -49.571 135.886  1.00  0.00           C  
ATOM    715  CE1 TYR C  95    -325.079 -48.587 136.612  1.00  0.00           C  
ATOM    716  CZ  TYR C  95    -324.501 -47.321 136.825  1.00  0.00           C  
ATOM    717  OH  TYR C  95    -325.178 -46.368 137.527  1.00  0.00           O  
ATOM    718  CD2 TYR C  95    -322.522 -48.024 135.584  1.00  0.00           C  
ATOM    719  CE2 TYR C  95    -323.219 -47.042 136.311  1.00  0.00           C  
ATOM    720  N   PRO C  96    -320.246 -50.780 132.039  1.00  0.00           N  
ATOM    721  CA  PRO C  96    -319.586 -49.487 132.312  1.00  0.00           C  
ATOM    722  C   PRO C  96    -320.038 -48.356 131.367  1.00  0.00           C  
ATOM    723  O   PRO C  96    -320.193 -48.588 130.167  1.00  0.00           O  
ATOM    724  CD  PRO C  96    -319.293 -51.757 131.507  1.00  0.00           C  
ATOM    725  CB  PRO C  96    -318.093 -49.809 132.112  1.00  0.00           C  
ATOM    726  CG  PRO C  96    -318.067 -50.945 131.108  1.00  0.00           C  
ATOM    727  N   LEU C  97    -320.230 -47.153 131.937  1.00  0.00           N  
ATOM    728  CA  LEU C  97    -320.502 -45.926 131.180  1.00  0.00           C  
ATOM    729  C   LEU C  97    -319.220 -45.429 130.490  1.00  0.00           C  
ATOM    730  O   LEU C  97    -318.115 -45.747 130.933  1.00  0.00           O  
ATOM    731  CB  LEU C  97    -321.070 -44.814 132.095  1.00  0.00           C  
ATOM    732  CG  LEU C  97    -322.196 -45.224 133.068  1.00  0.00           C  
ATOM    733  CD1 LEU C  97    -322.676 -44.010 133.888  1.00  0.00           C  
ATOM    734  CD2 LEU C  97    -323.364 -45.959 132.385  1.00  0.00           C  
ATOM    735  N   THR C  98    -319.389 -44.657 129.411  1.00  0.00           N  
ATOM    736  CA  THR C  98    -318.296 -44.165 128.573  1.00  0.00           C  
ATOM    737  C   THR C  98    -318.682 -42.813 127.943  1.00  0.00           C  
ATOM    738  O   THR C  98    -319.845 -42.409 127.997  1.00  0.00           O  
ATOM    739  CB  THR C  98    -317.959 -45.170 127.434  1.00  0.00           C  
ATOM    740  OG1 THR C  98    -319.129 -45.505 126.713  1.00  0.00           O  
ATOM    741  CG2 THR C  98    -317.306 -46.470 127.935  1.00  0.00           C  
ATOM    742  N   PHE C  99    -317.660 -42.131 127.398  1.00  0.00           N  
ATOM    743  CA  PHE C  99    -317.735 -40.788 126.828  1.00  0.00           C  
ATOM    744  C   PHE C  99    -317.140 -40.733 125.415  1.00  0.00           C  
ATOM    745  O   PHE C  99    -316.285 -41.549 125.071  1.00  0.00           O  
ATOM    746  CB  PHE C  99    -316.962 -39.810 127.731  1.00  0.00           C  
ATOM    747  CG  PHE C  99    -317.666 -39.413 129.010  1.00  0.00           C  
ATOM    748  CD1 PHE C  99    -317.591 -40.239 130.148  1.00  0.00           C  
ATOM    749  CE1 PHE C  99    -318.313 -39.918 131.289  1.00  0.00           C  
ATOM    750  CZ  PHE C  99    -319.124 -38.792 131.307  1.00  0.00           C  
ATOM    751  CD2 PHE C  99    -318.521 -38.294 129.028  1.00  0.00           C  
ATOM    752  CE2 PHE C  99    -319.222 -37.982 130.183  1.00  0.00           C  
ATOM    753  N   GLY C 100    -317.580 -39.722 124.648  1.00  0.00           N  
ATOM    754  CA  GLY C 100    -317.025 -39.366 123.345  1.00  0.00           C  
ATOM    755  C   GLY C 100    -315.719 -38.567 123.501  1.00  0.00           C  
ATOM    756  O   GLY C 100    -315.418 -38.025 124.569  1.00  0.00           O  
ATOM    757  N   GLY C 101    -314.957 -38.481 122.397  1.00  0.00           N  
ATOM    758  CA  GLY C 101    -313.635 -37.847 122.330  1.00  0.00           C  
ATOM    759  C   GLY C 101    -313.676 -36.309 122.257  1.00  0.00           C  
ATOM    760  O   GLY C 101    -312.614 -35.691 122.275  1.00  0.00           O  
ATOM    761  N   GLY C 102    -314.870 -35.694 122.186  1.00  0.00           N  
ATOM    762  CA  GLY C 102    -315.077 -34.247 122.192  1.00  0.00           C  
ATOM    763  C   GLY C 102    -314.849 -33.610 120.812  1.00  0.00           C  
ATOM    764  O   GLY C 102    -314.225 -34.197 119.929  1.00  0.00           O  
ATOM    765  N   THR C 103    -315.336 -32.366 120.658  1.00  0.00           N  
ATOM    766  CA  THR C 103    -315.068 -31.505 119.507  1.00  0.00           C  
ATOM    767  C   THR C 103    -315.483 -30.057 119.801  1.00  0.00           C  
ATOM    768  O   THR C 103    -316.625 -29.814 120.197  1.00  0.00           O  
ATOM    769  CB  THR C 103    -315.730 -31.993 118.181  1.00  0.00           C  
ATOM    770  OG1 THR C 103    -315.481 -31.102 117.109  1.00  0.00           O  
ATOM    771  CG2 THR C 103    -317.256 -32.193 118.226  1.00  0.00           C  
ATOM    772  N   LYS C 104    -314.541 -29.125 119.573  1.00  0.00           N  
ATOM    773  CA  LYS C 104    -314.787 -27.687 119.588  1.00  0.00           C  
ATOM    774  C   LYS C 104    -315.487 -27.250 118.295  1.00  0.00           C  
ATOM    775  O   LYS C 104    -314.982 -27.539 117.210  1.00  0.00           O  
ATOM    776  CB  LYS C 104    -313.459 -26.927 119.819  1.00  0.00           C  
ATOM    777  CG  LYS C 104    -313.591 -25.389 119.778  1.00  0.00           C  
ATOM    778  CD  LYS C 104    -312.292 -24.654 120.140  1.00  0.00           C  
ATOM    779  CE  LYS C 104    -312.410 -23.123 120.059  1.00  0.00           C  
ATOM    780  NZ  LYS C 104    -312.582 -22.652 118.673  1.00  0.00           N  
ATOM    781  N   VAL C 105    -316.587 -26.501 118.457  1.00  0.00           N  
ATOM    782  CA  VAL C 105    -317.187 -25.701 117.393  1.00  0.00           C  
ATOM    783  C   VAL C 105    -316.457 -24.346 117.356  1.00  0.00           C  
ATOM    784  O   VAL C 105    -316.330 -23.683 118.387  1.00  0.00           O  
ATOM    785  CB  VAL C 105    -318.710 -25.487 117.625  1.00  0.00           C  
ATOM    786  CG1 VAL C 105    -319.373 -24.496 116.645  1.00  0.00           C  
ATOM    787  CG2 VAL C 105    -319.460 -26.828 117.546  1.00  0.00           C  
ATOM    788  N   GLU C 106    -315.953 -23.999 116.167  1.00  0.00           N  
ATOM    789  CA  GLU C 106    -315.109 -22.838 115.893  1.00  0.00           C  
ATOM    790  C   GLU C 106    -315.888 -21.821 115.048  1.00  0.00           C  
ATOM    791  O   GLU C 106    -316.692 -22.225 114.210  1.00  0.00           O  
ATOM    792  CB  GLU C 106    -313.867 -23.377 115.154  1.00  0.00           C  
ATOM    793  CG  GLU C 106    -312.838 -22.340 114.675  1.00  0.00           C  
ATOM    794  CD  GLU C 106    -311.698 -23.021 113.922  1.00  0.00           C  
ATOM    795  OE1 GLU C 106    -310.954 -23.777 114.583  1.00  0.00           O  
ATOM    796  OE2 GLU C 106    -311.585 -22.768 112.705  1.00  0.00           O  
ATOM    797  N   ILE C 107    -315.612 -20.522 115.258  1.00  0.00           N  
ATOM    798  CA  ILE C 107    -316.179 -19.430 114.464  1.00  0.00           C  
ATOM    799  C   ILE C 107    -315.560 -19.465 113.054  1.00  0.00           C  
ATOM    800  O   ILE C 107    -314.367 -19.182 112.915  1.00  0.00           O  
ATOM    801  CB  ILE C 107    -315.906 -18.025 115.093  1.00  0.00           C  
ATOM    802  CG2 ILE C 107    -316.470 -16.859 114.249  1.00  0.00           C  
ATOM    803  CG1 ILE C 107    -316.428 -17.928 116.544  1.00  0.00           C  
ATOM    804  CD1 ILE C 107    -315.826 -16.778 117.360  1.00  0.00           C  
ATOM    805  N   LYS C 108    -316.371 -19.835 112.049  1.00  0.00           N  
ATOM    806  CA  LYS C 108    -315.946 -19.841 110.650  1.00  0.00           C  
ATOM    807  C   LYS C 108    -315.807 -18.400 110.135  1.00  0.00           C  
ATOM    808  O   LYS C 108    -316.748 -17.613 110.246  1.00  0.00           O  
ATOM    809  CB  LYS C 108    -316.885 -20.713 109.789  1.00  0.00           C  
ATOM    810  CG  LYS C 108    -316.525 -20.794 108.291  1.00  0.00           C  
ATOM    811  CD  LYS C 108    -315.113 -21.345 108.014  1.00  0.00           C  
ATOM    812  CE  LYS C 108    -314.765 -21.438 106.521  1.00  0.00           C  
ATOM    813  NZ  LYS C 108    -314.712 -20.109 105.888  1.00  0.00           N  
ATOM    814  N   ARG C 109    -314.610 -18.104 109.618  1.00  0.00           N  
ATOM    815  CA  ARG C 109    -314.149 -16.768 109.263  1.00  0.00           C  
ATOM    816  C   ARG C 109    -313.552 -16.792 107.845  1.00  0.00           C  
ATOM    817  O   ARG C 109    -313.239 -17.864 107.320  1.00  0.00           O  
ATOM    818  CB  ARG C 109    -313.103 -16.373 110.334  1.00  0.00           C  
ATOM    819  CG  ARG C 109    -312.617 -14.914 110.329  1.00  0.00           C  
ATOM    820  CD  ARG C 109    -311.543 -14.688 111.400  1.00  0.00           C  
ATOM    821  NE  ARG C 109    -310.970 -13.338 111.363  1.00  0.00           N  
ATOM    822  CZ  ARG C 109    -310.058 -12.869 110.496  1.00  0.00           C  
ATOM    823  NH1 ARG C 109    -309.585 -13.627 109.497  1.00  0.00           N  
ATOM    824  NH2 ARG C 109    -309.608 -11.617 110.638  1.00  0.00           N  
ATOM    825  N   THR C 110    -313.364 -15.596 107.266  1.00  0.00           N  
ATOM    826  CA  THR C 110    -312.533 -15.371 106.082  1.00  0.00           C  
ATOM    827  C   THR C 110    -311.044 -15.694 106.363  1.00  0.00           C  
ATOM    828  O   THR C 110    -310.594 -15.570 107.504  1.00  0.00           O  
ATOM    829  CB  THR C 110    -312.673 -13.901 105.590  1.00  0.00           C  
ATOM    830  OG1 THR C 110    -311.949 -13.694 104.391  1.00  0.00           O  
ATOM    831  CG2 THR C 110    -312.206 -12.824 106.590  1.00  0.00           C  
ATOM    832  N   VAL C 111    -310.316 -16.117 105.320  1.00  0.00           N  
ATOM    833  CA  VAL C 111    -308.896 -16.464 105.396  1.00  0.00           C  
ATOM    834  C   VAL C 111    -308.019 -15.200 105.551  1.00  0.00           C  
ATOM    835  O   VAL C 111    -308.304 -14.179 104.924  1.00  0.00           O  
ATOM    836  CB  VAL C 111    -308.464 -17.267 104.134  1.00  0.00           C  
ATOM    837  CG1 VAL C 111    -306.955 -17.560 104.034  1.00  0.00           C  
ATOM    838  CG2 VAL C 111    -309.236 -18.595 104.035  1.00  0.00           C  
ATOM    839  N   ALA C 112    -306.970 -15.301 106.385  1.00  0.00           N  
ATOM    840  CA  ALA C 112    -306.015 -14.226 106.665  1.00  0.00           C  
ATOM    841  C   ALA C 112    -304.612 -14.802 106.899  1.00  0.00           C  
ATOM    842  O   ALA C 112    -304.496 -15.913 107.414  1.00  0.00           O  
ATOM    843  CB  ALA C 112    -306.491 -13.425 107.887  1.00  0.00           C  
ATOM    844  N   ALA C 113    -303.582 -14.023 106.526  1.00  0.00           N  
ATOM    845  CA  ALA C 113    -302.167 -14.404 106.612  1.00  0.00           C  
ATOM    846  C   ALA C 113    -301.513 -13.991 107.955  1.00  0.00           C  
ATOM    847  O   ALA C 113    -302.041 -13.099 108.621  1.00  0.00           O  
ATOM    848  CB  ALA C 113    -301.426 -13.758 105.433  1.00  0.00           C  
ATOM    849  N   PRO C 114    -300.375 -14.627 108.335  1.00  0.00           N  
ATOM    850  CA  PRO C 114    -299.677 -14.340 109.608  1.00  0.00           C  
ATOM    851  C   PRO C 114    -298.992 -12.965 109.696  1.00  0.00           C  
ATOM    852  O   PRO C 114    -298.347 -12.529 108.742  1.00  0.00           O  
ATOM    853  CD  PRO C 114    -299.736 -15.762 107.664  1.00  0.00           C  
ATOM    854  CB  PRO C 114    -298.641 -15.474 109.737  1.00  0.00           C  
ATOM    855  CG  PRO C 114    -299.122 -16.563 108.798  1.00  0.00           C  
ATOM    856  N   SER C 115    -299.106 -12.348 110.882  1.00  0.00           N  
ATOM    857  CA  SER C 115    -298.335 -11.191 111.330  1.00  0.00           C  
ATOM    858  C   SER C 115    -297.075 -11.708 112.047  1.00  0.00           C  
ATOM    859  O   SER C 115    -297.123 -12.006 113.241  1.00  0.00           O  
ATOM    860  CB  SER C 115    -299.209 -10.331 112.265  1.00  0.00           C  
ATOM    861  OG  SER C 115    -300.225  -9.686 111.525  1.00  0.00           O  
ATOM    862  N   VAL C 116    -295.994 -11.860 111.270  1.00  0.00           N  
ATOM    863  CA  VAL C 116    -294.709 -12.419 111.691  1.00  0.00           C  
ATOM    864  C   VAL C 116    -293.829 -11.407 112.459  1.00  0.00           C  
ATOM    865  O   VAL C 116    -293.731 -10.243 112.064  1.00  0.00           O  
ATOM    866  CB  VAL C 116    -293.942 -12.984 110.455  1.00  0.00           C  
ATOM    867  CG1 VAL C 116    -293.830 -11.982 109.288  1.00  0.00           C  
ATOM    868  CG2 VAL C 116    -292.562 -13.596 110.781  1.00  0.00           C  
ATOM    869  N   PHE C 117    -293.195 -11.905 113.532  1.00  0.00           N  
ATOM    870  CA  PHE C 117    -292.229 -11.203 114.383  1.00  0.00           C  
ATOM    871  C   PHE C 117    -291.009 -12.123 114.591  1.00  0.00           C  
ATOM    872  O   PHE C 117    -291.131 -13.333 114.402  1.00  0.00           O  
ATOM    873  CB  PHE C 117    -292.889 -10.882 115.745  1.00  0.00           C  
ATOM    874  CG  PHE C 117    -294.196 -10.105 115.682  1.00  0.00           C  
ATOM    875  CD1 PHE C 117    -294.244  -8.833 115.072  1.00  0.00           C  
ATOM    876  CD2 PHE C 117    -295.379 -10.652 116.223  1.00  0.00           C  
ATOM    877  CE1 PHE C 117    -295.446  -8.141 115.005  1.00  0.00           C  
ATOM    878  CE2 PHE C 117    -296.568  -9.939 116.149  1.00  0.00           C  
ATOM    879  CZ  PHE C 117    -296.602  -8.692 115.541  1.00  0.00           C  
ATOM    880  N   ILE C 118    -289.859 -11.555 114.999  1.00  0.00           N  
ATOM    881  CA  ILE C 118    -288.627 -12.316 115.250  1.00  0.00           C  
ATOM    882  C   ILE C 118    -287.744 -11.596 116.290  1.00  0.00           C  
ATOM    883  O   ILE C 118    -287.714 -10.364 116.302  1.00  0.00           O  
ATOM    884  CB  ILE C 118    -287.826 -12.554 113.933  1.00  0.00           C  
ATOM    885  CG2 ILE C 118    -287.150 -11.285 113.365  1.00  0.00           C  
ATOM    886  CG1 ILE C 118    -286.812 -13.710 114.074  1.00  0.00           C  
ATOM    887  CD1 ILE C 118    -286.185 -14.128 112.741  1.00  0.00           C  
ATOM    888  N   PHE C 119    -287.065 -12.376 117.154  1.00  0.00           N  
ATOM    889  CA  PHE C 119    -286.327 -11.876 118.321  1.00  0.00           C  
ATOM    890  C   PHE C 119    -285.098 -12.769 118.622  1.00  0.00           C  
ATOM    891  O   PHE C 119    -285.283 -13.982 118.743  1.00  0.00           O  
ATOM    892  CB  PHE C 119    -287.264 -11.916 119.552  1.00  0.00           C  
ATOM    893  CG  PHE C 119    -288.562 -11.138 119.438  1.00  0.00           C  
ATOM    894  CD1 PHE C 119    -289.783 -11.812 119.223  1.00  0.00           C  
ATOM    895  CE1 PHE C 119    -290.952 -11.088 119.033  1.00  0.00           C  
ATOM    896  CZ  PHE C 119    -290.917  -9.699 119.025  1.00  0.00           C  
ATOM    897  CD2 PHE C 119    -288.540  -9.729 119.411  1.00  0.00           C  
ATOM    898  CE2 PHE C 119    -289.717  -9.023 119.210  1.00  0.00           C  
ATOM    899  N   PRO C 120    -283.885 -12.186 118.810  1.00  0.00           N  
ATOM    900  CA  PRO C 120    -282.743 -12.922 119.397  1.00  0.00           C  
ATOM    901  C   PRO C 120    -282.916 -13.253 120.902  1.00  0.00           C  
ATOM    902  O   PRO C 120    -283.685 -12.565 121.574  1.00  0.00           O  
ATOM    903  CD  PRO C 120    -283.503 -10.815 118.465  1.00  0.00           C  
ATOM    904  CB  PRO C 120    -281.552 -11.962 119.213  1.00  0.00           C  
ATOM    905  CG  PRO C 120    -282.169 -10.579 119.165  1.00  0.00           C  
ATOM    906  N   PRO C 121    -282.137 -14.235 121.422  1.00  0.00           N  
ATOM    907  CA  PRO C 121    -282.062 -14.533 122.870  1.00  0.00           C  
ATOM    908  C   PRO C 121    -281.443 -13.387 123.697  1.00  0.00           C  
ATOM    909  O   PRO C 121    -280.601 -12.648 123.179  1.00  0.00           O  
ATOM    910  CD  PRO C 121    -281.206 -15.084 120.681  1.00  0.00           C  
ATOM    911  CB  PRO C 121    -281.173 -15.795 122.944  1.00  0.00           C  
ATOM    912  CG  PRO C 121    -281.086 -16.335 121.529  1.00  0.00           C  
ATOM    913  N   SER C 122    -281.842 -13.289 124.979  1.00  0.00           N  
ATOM    914  CA  SER C 122    -281.237 -12.382 125.963  1.00  0.00           C  
ATOM    915  C   SER C 122    -279.790 -12.767 126.328  1.00  0.00           C  
ATOM    916  O   SER C 122    -279.396 -13.920 126.157  1.00  0.00           O  
ATOM    917  CB  SER C 122    -282.132 -12.319 127.220  1.00  0.00           C  
ATOM    918  OG  SER C 122    -282.106 -13.510 127.982  1.00  0.00           O  
ATOM    919  N   ASP C 123    -279.046 -11.795 126.882  1.00  0.00           N  
ATOM    920  CA  ASP C 123    -277.682 -11.966 127.398  1.00  0.00           C  
ATOM    921  C   ASP C 123    -277.629 -12.974 128.564  1.00  0.00           C  
ATOM    922  O   ASP C 123    -276.650 -13.706 128.688  1.00  0.00           O  
ATOM    923  CB  ASP C 123    -277.093 -10.598 127.841  1.00  0.00           C  
ATOM    924  CG  ASP C 123    -275.574 -10.456 127.688  1.00  0.00           C  
ATOM    925  OD1 ASP C 123    -275.015 -11.081 126.759  1.00  0.00           O  
ATOM    926  OD2 ASP C 123    -275.005  -9.619 128.423  1.00  0.00           O  
ATOM    927  N   GLU C 124    -278.703 -13.002 129.363  1.00  0.00           N  
ATOM    928  CA  GLU C 124    -278.943 -13.897 130.492  1.00  0.00           C  
ATOM    929  C   GLU C 124    -279.124 -15.361 130.056  1.00  0.00           C  
ATOM    930  O   GLU C 124    -278.616 -16.253 130.734  1.00  0.00           O  
ATOM    931  CB  GLU C 124    -280.201 -13.398 131.228  1.00  0.00           C  
ATOM    932  CG  GLU C 124    -280.086 -11.938 131.711  1.00  0.00           C  
ATOM    933  CD  GLU C 124    -281.424 -11.396 132.197  1.00  0.00           C  
ATOM    934  OE1 GLU C 124    -281.524 -11.105 133.407  1.00  0.00           O  
ATOM    935  OE2 GLU C 124    -282.329 -11.262 131.342  1.00  0.00           O  
ATOM    936  N   GLN C 125    -279.825 -15.573 128.928  1.00  0.00           N  
ATOM    937  CA  GLN C 125    -280.071 -16.887 128.336  1.00  0.00           C  
ATOM    938  C   GLN C 125    -278.807 -17.463 127.679  1.00  0.00           C  
ATOM    939  O   GLN C 125    -278.547 -18.656 127.832  1.00  0.00           O  
ATOM    940  CB  GLN C 125    -281.249 -16.785 127.343  1.00  0.00           C  
ATOM    941  CG  GLN C 125    -281.783 -18.153 126.879  1.00  0.00           C  
ATOM    942  CD  GLN C 125    -283.174 -18.061 126.248  1.00  0.00           C  
ATOM    943  OE1 GLN C 125    -283.441 -17.185 125.430  1.00  0.00           O  
ATOM    944  NE2 GLN C 125    -284.064 -18.986 126.612  1.00  0.00           N  
ATOM    945  N   LEU C 126    -278.026 -16.604 126.997  1.00  0.00           N  
ATOM    946  CA  LEU C 126    -276.766 -16.956 126.339  1.00  0.00           C  
ATOM    947  C   LEU C 126    -275.629 -17.256 127.330  1.00  0.00           C  
ATOM    948  O   LEU C 126    -274.818 -18.139 127.051  1.00  0.00           O  
ATOM    949  CB  LEU C 126    -276.378 -15.843 125.340  1.00  0.00           C  
ATOM    950  CG  LEU C 126    -277.350 -15.685 124.145  1.00  0.00           C  
ATOM    951  CD1 LEU C 126    -277.079 -14.386 123.363  1.00  0.00           C  
ATOM    952  CD2 LEU C 126    -277.390 -16.913 123.216  1.00  0.00           C  
ATOM    953  N   LYS C 127    -275.623 -16.574 128.486  1.00  0.00           N  
ATOM    954  CA  LYS C 127    -274.735 -16.864 129.616  1.00  0.00           C  
ATOM    955  C   LYS C 127    -275.176 -18.094 130.436  1.00  0.00           C  
ATOM    956  O   LYS C 127    -274.347 -18.642 131.161  1.00  0.00           O  
ATOM    957  CB  LYS C 127    -274.581 -15.598 130.480  1.00  0.00           C  
ATOM    958  CG  LYS C 127    -273.735 -14.520 129.776  1.00  0.00           C  
ATOM    959  CD  LYS C 127    -273.716 -13.178 130.524  1.00  0.00           C  
ATOM    960  CE  LYS C 127    -272.904 -12.096 129.794  1.00  0.00           C  
ATOM    961  NZ  LYS C 127    -271.470 -12.432 129.734  1.00  0.00           N  
ATOM    962  N   SER C 128    -276.430 -18.545 130.256  1.00  0.00           N  
ATOM    963  CA  SER C 128    -276.936 -19.838 130.729  1.00  0.00           C  
ATOM    964  C   SER C 128    -276.668 -20.984 129.723  1.00  0.00           C  
ATOM    965  O   SER C 128    -277.041 -22.123 130.005  1.00  0.00           O  
ATOM    966  CB  SER C 128    -278.438 -19.717 131.063  1.00  0.00           C  
ATOM    967  OG  SER C 128    -278.626 -18.917 132.211  1.00  0.00           O  
ATOM    968  N   GLY C 129    -276.020 -20.682 128.580  1.00  0.00           N  
ATOM    969  CA  GLY C 129    -275.587 -21.657 127.577  1.00  0.00           C  
ATOM    970  C   GLY C 129    -276.699 -22.056 126.591  1.00  0.00           C  
ATOM    971  O   GLY C 129    -276.513 -23.028 125.861  1.00  0.00           O  
ATOM    972  N   THR C 130    -277.829 -21.329 126.565  1.00  0.00           N  
ATOM    973  CA  THR C 130    -279.000 -21.588 125.723  1.00  0.00           C  
ATOM    974  C   THR C 130    -279.173 -20.450 124.697  1.00  0.00           C  
ATOM    975  O   THR C 130    -278.788 -19.315 124.972  1.00  0.00           O  
ATOM    976  CB  THR C 130    -280.275 -21.647 126.612  1.00  0.00           C  
ATOM    977  OG1 THR C 130    -280.154 -22.742 127.500  1.00  0.00           O  
ATOM    978  CG2 THR C 130    -281.623 -21.804 125.879  1.00  0.00           C  
ATOM    979  N   ALA C 131    -279.769 -20.761 123.538  1.00  0.00           N  
ATOM    980  CA  ALA C 131    -280.063 -19.790 122.490  1.00  0.00           C  
ATOM    981  C   ALA C 131    -281.403 -20.118 121.830  1.00  0.00           C  
ATOM    982  O   ALA C 131    -281.432 -20.663 120.727  1.00  0.00           O  
ATOM    983  CB  ALA C 131    -278.899 -19.743 121.492  1.00  0.00           C  
ATOM    984  N   SER C 132    -282.493 -19.767 122.526  1.00  0.00           N  
ATOM    985  CA  SER C 132    -283.856 -19.909 122.027  1.00  0.00           C  
ATOM    986  C   SER C 132    -284.244 -18.662 121.224  1.00  0.00           C  
ATOM    987  O   SER C 132    -284.708 -17.678 121.801  1.00  0.00           O  
ATOM    988  CB  SER C 132    -284.807 -20.155 123.207  1.00  0.00           C  
ATOM    989  OG  SER C 132    -284.591 -21.434 123.770  1.00  0.00           O  
ATOM    990  N   VAL C 133    -284.002 -18.725 119.906  1.00  0.00           N  
ATOM    991  CA  VAL C 133    -284.287 -17.653 118.959  1.00  0.00           C  
ATOM    992  C   VAL C 133    -285.772 -17.758 118.556  1.00  0.00           C  
ATOM    993  O   VAL C 133    -286.153 -18.696 117.855  1.00  0.00           O  
ATOM    994  CB  VAL C 133    -283.406 -17.756 117.678  1.00  0.00           C  
ATOM    995  CG1 VAL C 133    -283.493 -16.472 116.836  1.00  0.00           C  
ATOM    996  CG2 VAL C 133    -281.931 -18.085 117.977  1.00  0.00           C  
ATOM    997  N   VAL C 134    -286.596 -16.837 119.073  1.00  0.00           N  
ATOM    998  CA  VAL C 134    -288.055 -16.902 118.977  1.00  0.00           C  
ATOM    999  C   VAL C 134    -288.587 -16.178 117.727  1.00  0.00           C  
ATOM   1000  O   VAL C 134    -288.038 -15.158 117.316  1.00  0.00           O  
ATOM   1001  CB  VAL C 134    -288.697 -16.307 120.263  1.00  0.00           C  
ATOM   1002  CG1 VAL C 134    -290.202 -15.980 120.197  1.00  0.00           C  
ATOM   1003  CG2 VAL C 134    -288.446 -17.238 121.466  1.00  0.00           C  
ATOM   1004  N   CYS C 135    -289.684 -16.727 117.184  1.00  0.00           N  
ATOM   1005  CA  CYS C 135    -290.514 -16.155 116.129  1.00  0.00           C  
ATOM   1006  C   CYS C 135    -291.978 -16.437 116.490  1.00  0.00           C  
ATOM   1007  O   CYS C 135    -292.298 -17.555 116.895  1.00  0.00           O  
ATOM   1008  CB  CYS C 135    -290.101 -16.751 114.772  1.00  0.00           C  
ATOM   1009  SG  CYS C 135    -291.089 -16.339 113.314  1.00  0.00           S  
ATOM   1010  N   LEU C 136    -292.826 -15.406 116.372  1.00  0.00           N  
ATOM   1011  CA  LEU C 136    -294.218 -15.440 116.821  1.00  0.00           C  
ATOM   1012  C   LEU C 136    -295.117 -15.001 115.662  1.00  0.00           C  
ATOM   1013  O   LEU C 136    -294.918 -13.919 115.109  1.00  0.00           O  
ATOM   1014  CB  LEU C 136    -294.381 -14.534 118.069  1.00  0.00           C  
ATOM   1015  CG  LEU C 136    -293.590 -15.026 119.307  1.00  0.00           C  
ATOM   1016  CD1 LEU C 136    -293.477 -13.947 120.404  1.00  0.00           C  
ATOM   1017  CD2 LEU C 136    -294.097 -16.381 119.851  1.00  0.00           C  
ATOM   1018  N   LEU C 137    -296.073 -15.874 115.320  1.00  0.00           N  
ATOM   1019  CA  LEU C 137    -297.036 -15.702 114.237  1.00  0.00           C  
ATOM   1020  C   LEU C 137    -298.413 -15.471 114.856  1.00  0.00           C  
ATOM   1021  O   LEU C 137    -298.801 -16.219 115.754  1.00  0.00           O  
ATOM   1022  CB  LEU C 137    -297.057 -16.972 113.353  1.00  0.00           C  
ATOM   1023  CG  LEU C 137    -295.736 -17.309 112.624  1.00  0.00           C  
ATOM   1024  CD1 LEU C 137    -295.127 -16.093 111.904  1.00  0.00           C  
ATOM   1025  CD2 LEU C 137    -294.708 -18.046 113.509  1.00  0.00           C  
ATOM   1026  N   ASN C 138    -299.116 -14.432 114.384  1.00  0.00           N  
ATOM   1027  CA  ASN C 138    -300.374 -13.967 114.976  1.00  0.00           C  
ATOM   1028  C   ASN C 138    -301.373 -13.542 113.895  1.00  0.00           C  
ATOM   1029  O   ASN C 138    -300.977 -13.226 112.777  1.00  0.00           O  
ATOM   1030  CB  ASN C 138    -300.095 -12.782 115.940  1.00  0.00           C  
ATOM   1031  CG  ASN C 138    -299.217 -13.156 117.136  1.00  0.00           C  
ATOM   1032  OD1 ASN C 138    -298.030 -12.841 117.171  1.00  0.00           O  
ATOM   1033  ND2 ASN C 138    -299.797 -13.852 118.111  1.00  0.00           N  
ATOM   1034  N   ASN C 139    -302.657 -13.496 114.285  1.00  0.00           N  
ATOM   1035  CA  ASN C 139    -303.768 -12.886 113.548  1.00  0.00           C  
ATOM   1036  C   ASN C 139    -304.017 -13.486 112.145  1.00  0.00           C  
ATOM   1037  O   ASN C 139    -304.156 -12.743 111.172  1.00  0.00           O  
ATOM   1038  CB  ASN C 139    -303.606 -11.339 113.528  1.00  0.00           C  
ATOM   1039  CG  ASN C 139    -304.930 -10.569 113.442  1.00  0.00           C  
ATOM   1040  ND2 ASN C 139    -304.927  -9.436 112.738  1.00  0.00           N  
ATOM   1041  OD1 ASN C 139    -305.938 -10.977 114.013  1.00  0.00           O  
ATOM   1042  N   PHE C 140    -304.085 -14.825 112.079  1.00  0.00           N  
ATOM   1043  CA  PHE C 140    -304.350 -15.582 110.854  1.00  0.00           C  
ATOM   1044  C   PHE C 140    -305.541 -16.538 111.036  1.00  0.00           C  
ATOM   1045  O   PHE C 140    -305.931 -16.832 112.164  1.00  0.00           O  
ATOM   1046  CB  PHE C 140    -303.055 -16.307 110.424  1.00  0.00           C  
ATOM   1047  CG  PHE C 140    -302.462 -17.332 111.377  1.00  0.00           C  
ATOM   1048  CD1 PHE C 140    -301.344 -17.009 112.176  1.00  0.00           C  
ATOM   1049  CE1 PHE C 140    -300.828 -17.953 113.052  1.00  0.00           C  
ATOM   1050  CZ  PHE C 140    -301.432 -19.197 113.176  1.00  0.00           C  
ATOM   1051  CD2 PHE C 140    -303.072 -18.592 111.535  1.00  0.00           C  
ATOM   1052  CE2 PHE C 140    -302.552 -19.518 112.425  1.00  0.00           C  
ATOM   1053  N   TYR C 141    -306.081 -17.031 109.914  1.00  0.00           N  
ATOM   1054  CA  TYR C 141    -307.164 -18.015 109.885  1.00  0.00           C  
ATOM   1055  C   TYR C 141    -307.071 -18.792 108.556  1.00  0.00           C  
ATOM   1056  O   TYR C 141    -306.873 -18.141 107.530  1.00  0.00           O  
ATOM   1057  CB  TYR C 141    -308.519 -17.282 110.027  1.00  0.00           C  
ATOM   1058  CG  TYR C 141    -309.691 -18.235 110.185  1.00  0.00           C  
ATOM   1059  CD1 TYR C 141    -310.048 -18.696 111.470  1.00  0.00           C  
ATOM   1060  CE1 TYR C 141    -311.035 -19.688 111.612  1.00  0.00           C  
ATOM   1061  CZ  TYR C 141    -311.673 -20.217 110.472  1.00  0.00           C  
ATOM   1062  OH  TYR C 141    -312.575 -21.229 110.599  1.00  0.00           O  
ATOM   1063  CD2 TYR C 141    -310.367 -18.728 109.049  1.00  0.00           C  
ATOM   1064  CE2 TYR C 141    -311.355 -19.721 109.193  1.00  0.00           C  
ATOM   1065  N   PRO C 142    -307.222 -20.141 108.552  1.00  0.00           N  
ATOM   1066  CA  PRO C 142    -307.498 -21.039 109.695  1.00  0.00           C  
ATOM   1067  C   PRO C 142    -306.272 -21.314 110.585  1.00  0.00           C  
ATOM   1068  O   PRO C 142    -305.178 -20.837 110.289  1.00  0.00           O  
ATOM   1069  CD  PRO C 142    -307.182 -20.891 107.295  1.00  0.00           C  
ATOM   1070  CB  PRO C 142    -307.997 -22.321 109.003  1.00  0.00           C  
ATOM   1071  CG  PRO C 142    -307.229 -22.359 107.692  1.00  0.00           C  
ATOM   1072  N   ARG C 143    -306.498 -22.079 111.670  1.00  0.00           N  
ATOM   1073  CA  ARG C 143    -305.515 -22.399 112.715  1.00  0.00           C  
ATOM   1074  C   ARG C 143    -304.272 -23.191 112.259  1.00  0.00           C  
ATOM   1075  O   ARG C 143    -303.278 -23.186 112.984  1.00  0.00           O  
ATOM   1076  CB  ARG C 143    -306.241 -23.059 113.909  1.00  0.00           C  
ATOM   1077  CG  ARG C 143    -306.658 -24.535 113.760  1.00  0.00           C  
ATOM   1078  CD  ARG C 143    -307.487 -25.033 114.962  1.00  0.00           C  
ATOM   1079  NE  ARG C 143    -306.683 -25.130 116.192  1.00  0.00           N  
ATOM   1080  CZ  ARG C 143    -307.151 -25.151 117.454  1.00  0.00           C  
ATOM   1081  NH1 ARG C 143    -306.290 -25.260 118.471  1.00  0.00           N  
ATOM   1082  NH2 ARG C 143    -308.460 -25.060 117.728  1.00  0.00           N  
ATOM   1083  N   GLU C 144    -304.326 -23.816 111.070  1.00  0.00           N  
ATOM   1084  CA  GLU C 144    -303.181 -24.438 110.402  1.00  0.00           C  
ATOM   1085  C   GLU C 144    -302.194 -23.367 109.894  1.00  0.00           C  
ATOM   1086  O   GLU C 144    -302.628 -22.351 109.354  1.00  0.00           O  
ATOM   1087  CB  GLU C 144    -303.713 -25.332 109.258  1.00  0.00           C  
ATOM   1088  CG  GLU C 144    -302.655 -26.065 108.401  1.00  0.00           C  
ATOM   1089  CD  GLU C 144    -301.815 -27.064 109.197  1.00  0.00           C  
ATOM   1090  OE1 GLU C 144    -302.175 -28.262 109.178  1.00  0.00           O  
ATOM   1091  OE2 GLU C 144    -300.799 -26.632 109.782  1.00  0.00           O  
ATOM   1092  N   ALA C 145    -300.891 -23.633 110.060  1.00  0.00           N  
ATOM   1093  CA  ALA C 145    -299.794 -22.758 109.653  1.00  0.00           C  
ATOM   1094  C   ALA C 145    -298.486 -23.559 109.664  1.00  0.00           C  
ATOM   1095  O   ALA C 145    -298.234 -24.286 110.626  1.00  0.00           O  
ATOM   1096  CB  ALA C 145    -299.718 -21.540 110.595  1.00  0.00           C  
ATOM   1097  N   LYS C 146    -297.681 -23.409 108.598  1.00  0.00           N  
ATOM   1098  CA  LYS C 146    -296.406 -24.109 108.414  1.00  0.00           C  
ATOM   1099  C   LYS C 146    -295.251 -23.103 108.498  1.00  0.00           C  
ATOM   1100  O   LYS C 146    -295.383 -21.992 107.986  1.00  0.00           O  
ATOM   1101  CB  LYS C 146    -296.397 -24.819 107.042  1.00  0.00           C  
ATOM   1102  CG  LYS C 146    -297.538 -25.832 106.812  1.00  0.00           C  
ATOM   1103  CD  LYS C 146    -297.691 -26.886 107.920  1.00  0.00           C  
ATOM   1104  CE  LYS C 146    -298.695 -27.987 107.553  1.00  0.00           C  
ATOM   1105  NZ  LYS C 146    -299.032 -28.812 108.726  1.00  0.00           N  
ATOM   1106  N   VAL C 147    -294.145 -23.513 109.143  1.00  0.00           N  
ATOM   1107  CA  VAL C 147    -293.010 -22.643 109.466  1.00  0.00           C  
ATOM   1108  C   VAL C 147    -291.669 -23.320 109.114  1.00  0.00           C  
ATOM   1109  O   VAL C 147    -291.611 -24.542 108.962  1.00  0.00           O  
ATOM   1110  CB  VAL C 147    -293.002 -22.268 110.984  1.00  0.00           C  
ATOM   1111  CG1 VAL C 147    -294.374 -21.765 111.474  1.00  0.00           C  
ATOM   1112  CG2 VAL C 147    -292.479 -23.366 111.930  1.00  0.00           C  
ATOM   1113  N   GLN C 148    -290.611 -22.499 109.030  1.00  0.00           N  
ATOM   1114  CA  GLN C 148    -289.225 -22.912 108.809  1.00  0.00           C  
ATOM   1115  C   GLN C 148    -288.255 -21.830 109.318  1.00  0.00           C  
ATOM   1116  O   GLN C 148    -288.666 -20.700 109.594  1.00  0.00           O  
ATOM   1117  CB  GLN C 148    -288.993 -23.265 107.317  1.00  0.00           C  
ATOM   1118  CG  GLN C 148    -289.098 -22.079 106.333  1.00  0.00           C  
ATOM   1119  CD  GLN C 148    -288.816 -22.500 104.891  1.00  0.00           C  
ATOM   1120  OE1 GLN C 148    -289.473 -23.389 104.358  1.00  0.00           O  
ATOM   1121  NE2 GLN C 148    -287.851 -21.845 104.243  1.00  0.00           N  
ATOM   1122  N   TRP C 149    -286.970 -22.208 109.403  1.00  0.00           N  
ATOM   1123  CA  TRP C 149    -285.853 -21.329 109.748  1.00  0.00           C  
ATOM   1124  C   TRP C 149    -284.713 -21.490 108.734  1.00  0.00           C  
ATOM   1125  O   TRP C 149    -284.529 -22.573 108.178  1.00  0.00           O  
ATOM   1126  CB  TRP C 149    -285.361 -21.631 111.177  1.00  0.00           C  
ATOM   1127  CG  TRP C 149    -286.218 -21.104 112.287  1.00  0.00           C  
ATOM   1128  CD1 TRP C 149    -287.326 -21.692 112.792  1.00  0.00           C  
ATOM   1129  NE1 TRP C 149    -287.866 -20.891 113.779  1.00  0.00           N  
ATOM   1130  CE2 TRP C 149    -287.130 -19.736 113.953  1.00  0.00           C  
ATOM   1131  CD2 TRP C 149    -286.078 -19.836 112.994  1.00  0.00           C  
ATOM   1132  CE3 TRP C 149    -285.156 -18.765 112.935  1.00  0.00           C  
ATOM   1133  CZ3 TRP C 149    -285.270 -17.654 113.794  1.00  0.00           C  
ATOM   1134  CZ2 TRP C 149    -287.245 -18.638 114.821  1.00  0.00           C  
ATOM   1135  CH2 TRP C 149    -286.316 -17.588 114.733  1.00  0.00           C  
ATOM   1136  N   LYS C 150    -283.969 -20.390 108.526  1.00  0.00           N  
ATOM   1137  CA  LYS C 150    -282.825 -20.291 107.623  1.00  0.00           C  
ATOM   1138  C   LYS C 150    -281.698 -19.483 108.285  1.00  0.00           C  
ATOM   1139  O   LYS C 150    -281.969 -18.550 109.042  1.00  0.00           O  
ATOM   1140  CB  LYS C 150    -283.264 -19.649 106.287  1.00  0.00           C  
ATOM   1141  CG  LYS C 150    -284.144 -20.573 105.422  1.00  0.00           C  
ATOM   1142  CD  LYS C 150    -284.501 -19.985 104.048  1.00  0.00           C  
ATOM   1143  CE  LYS C 150    -285.492 -18.814 104.120  1.00  0.00           C  
ATOM   1144  NZ  LYS C 150    -285.864 -18.350 102.774  1.00  0.00           N  
ATOM   1145  N   VAL C 151    -280.450 -19.870 107.971  1.00  0.00           N  
ATOM   1146  CA  VAL C 151    -279.212 -19.313 108.524  1.00  0.00           C  
ATOM   1147  C   VAL C 151    -278.093 -19.320 107.456  1.00  0.00           C  
ATOM   1148  O   VAL C 151    -278.268 -19.908 106.388  1.00  0.00           O  
ATOM   1149  CB  VAL C 151    -278.730 -20.129 109.764  1.00  0.00           C  
ATOM   1150  CG1 VAL C 151    -279.701 -20.043 110.951  1.00  0.00           C  
ATOM   1151  CG2 VAL C 151    -278.393 -21.601 109.462  1.00  0.00           C  
ATOM   1152  N   ASP C 152    -276.960 -18.664 107.775  1.00  0.00           N  
ATOM   1153  CA  ASP C 152    -275.743 -18.580 106.950  1.00  0.00           C  
ATOM   1154  C   ASP C 152    -275.081 -19.931 106.628  1.00  0.00           C  
ATOM   1155  O   ASP C 152    -275.251 -20.901 107.367  1.00  0.00           O  
ATOM   1156  CB  ASP C 152    -274.664 -17.661 107.581  1.00  0.00           C  
ATOM   1157  CG  ASP C 152    -275.126 -16.231 107.848  1.00  0.00           C  
ATOM   1158  OD1 ASP C 152    -275.777 -15.664 106.946  1.00  0.00           O  
ATOM   1159  OD2 ASP C 152    -274.719 -15.691 108.900  1.00  0.00           O  
ATOM   1160  N   ASN C 153    -274.276 -19.920 105.549  1.00  0.00           N  
ATOM   1161  CA  ASN C 153    -273.392 -21.001 105.093  1.00  0.00           C  
ATOM   1162  C   ASN C 153    -274.162 -22.212 104.518  1.00  0.00           C  
ATOM   1163  O   ASN C 153    -275.384 -22.169 104.381  1.00  0.00           O  
ATOM   1164  CB  ASN C 153    -272.406 -21.405 106.233  1.00  0.00           C  
ATOM   1165  CG  ASN C 153    -271.000 -21.761 105.740  1.00  0.00           C  
ATOM   1166  OD1 ASN C 153    -270.718 -22.923 105.463  1.00  0.00           O  
ATOM   1167  ND2 ASN C 153    -270.115 -20.768 105.632  1.00  0.00           N  
ATOM   1168  N   ALA C 154    -273.416 -23.286 104.202  1.00  0.00           N  
ATOM   1169  CA  ALA C 154    -273.943 -24.621 103.899  1.00  0.00           C  
ATOM   1170  C   ALA C 154    -274.555 -25.321 105.131  1.00  0.00           C  
ATOM   1171  O   ALA C 154    -275.296 -26.289 104.963  1.00  0.00           O  
ATOM   1172  CB  ALA C 154    -272.811 -25.470 103.300  1.00  0.00           C  
ATOM   1173  N   LEU C 155    -274.258 -24.796 106.333  1.00  0.00           N  
ATOM   1174  CA  LEU C 155    -274.885 -25.128 107.610  1.00  0.00           C  
ATOM   1175  C   LEU C 155    -276.377 -24.751 107.618  1.00  0.00           C  
ATOM   1176  O   LEU C 155    -276.772 -23.783 106.963  1.00  0.00           O  
ATOM   1177  CB  LEU C 155    -274.159 -24.355 108.736  1.00  0.00           C  
ATOM   1178  CG  LEU C 155    -272.648 -24.652 108.887  1.00  0.00           C  
ATOM   1179  CD1 LEU C 155    -271.997 -23.682 109.898  1.00  0.00           C  
ATOM   1180  CD2 LEU C 155    -272.371 -26.131 109.228  1.00  0.00           C  
ATOM   1181  N   GLN C 156    -277.168 -25.506 108.393  1.00  0.00           N  
ATOM   1182  CA  GLN C 156    -278.592 -25.254 108.592  1.00  0.00           C  
ATOM   1183  C   GLN C 156    -278.968 -25.599 110.039  1.00  0.00           C  
ATOM   1184  O   GLN C 156    -278.399 -26.523 110.621  1.00  0.00           O  
ATOM   1185  CB  GLN C 156    -279.411 -26.041 107.539  1.00  0.00           C  
ATOM   1186  CG  GLN C 156    -280.941 -25.815 107.537  1.00  0.00           C  
ATOM   1187  CD  GLN C 156    -281.349 -24.352 107.328  1.00  0.00           C  
ATOM   1188  NE2 GLN C 156    -281.670 -23.979 106.088  1.00  0.00           N  
ATOM   1189  OE1 GLN C 156    -281.382 -23.569 108.274  1.00  0.00           O  
ATOM   1190  N   SER C 157    -279.934 -24.843 110.579  1.00  0.00           N  
ATOM   1191  CA  SER C 157    -280.450 -24.985 111.930  1.00  0.00           C  
ATOM   1192  C   SER C 157    -281.960 -24.707 111.888  1.00  0.00           C  
ATOM   1193  O   SER C 157    -282.362 -23.591 111.549  1.00  0.00           O  
ATOM   1194  CB  SER C 157    -279.658 -24.050 112.866  1.00  0.00           C  
ATOM   1195  OG  SER C 157    -280.061 -24.215 114.206  1.00  0.00           O  
ATOM   1196  N   GLY C 158    -282.758 -25.744 112.191  1.00  0.00           N  
ATOM   1197  CA  GLY C 158    -284.212 -25.739 112.026  1.00  0.00           C  
ATOM   1198  C   GLY C 158    -284.913 -26.471 113.177  1.00  0.00           C  
ATOM   1199  O   GLY C 158    -285.981 -27.040 112.955  1.00  0.00           O  
ATOM   1200  N   ASN C 159    -284.322 -26.474 114.386  1.00  0.00           N  
ATOM   1201  CA  ASN C 159    -284.829 -27.117 115.607  1.00  0.00           C  
ATOM   1202  C   ASN C 159    -285.975 -26.305 116.258  1.00  0.00           C  
ATOM   1203  O   ASN C 159    -285.822 -25.813 117.377  1.00  0.00           O  
ATOM   1204  CB  ASN C 159    -283.657 -27.344 116.602  1.00  0.00           C  
ATOM   1205  CG  ASN C 159    -282.490 -28.152 116.024  1.00  0.00           C  
ATOM   1206  OD1 ASN C 159    -281.667 -27.619 115.280  1.00  0.00           O  
ATOM   1207  ND2 ASN C 159    -282.403 -29.438 116.372  1.00  0.00           N  
ATOM   1208  N   SER C 160    -287.098 -26.161 115.533  1.00  0.00           N  
ATOM   1209  CA  SER C 160    -288.259 -25.364 115.930  1.00  0.00           C  
ATOM   1210  C   SER C 160    -289.140 -26.090 116.967  1.00  0.00           C  
ATOM   1211  O   SER C 160    -289.403 -27.283 116.825  1.00  0.00           O  
ATOM   1212  CB  SER C 160    -289.061 -24.991 114.666  1.00  0.00           C  
ATOM   1213  OG  SER C 160    -290.098 -24.076 114.963  1.00  0.00           O  
ATOM   1214  N   GLN C 161    -289.608 -25.317 117.956  1.00  0.00           N  
ATOM   1215  CA  GLN C 161    -290.586 -25.690 118.973  1.00  0.00           C  
ATOM   1216  C   GLN C 161    -291.877 -24.905 118.700  1.00  0.00           C  
ATOM   1217  O   GLN C 161    -291.853 -23.673 118.735  1.00  0.00           O  
ATOM   1218  CB  GLN C 161    -289.986 -25.407 120.371  1.00  0.00           C  
ATOM   1219  CG  GLN C 161    -290.991 -25.485 121.534  1.00  0.00           C  
ATOM   1220  CD  GLN C 161    -290.314 -25.329 122.892  1.00  0.00           C  
ATOM   1221  NE2 GLN C 161    -290.369 -24.125 123.465  1.00  0.00           N  
ATOM   1222  OE1 GLN C 161    -289.761 -26.290 123.424  1.00  0.00           O  
ATOM   1223  N   GLU C 162    -292.965 -25.640 118.422  1.00  0.00           N  
ATOM   1224  CA  GLU C 162    -294.229 -25.089 117.938  1.00  0.00           C  
ATOM   1225  C   GLU C 162    -295.405 -25.541 118.812  1.00  0.00           C  
ATOM   1226  O   GLU C 162    -295.429 -26.686 119.263  1.00  0.00           O  
ATOM   1227  CB  GLU C 162    -294.467 -25.563 116.490  1.00  0.00           C  
ATOM   1228  CG  GLU C 162    -293.357 -25.172 115.497  1.00  0.00           C  
ATOM   1229  CD  GLU C 162    -293.624 -25.723 114.099  1.00  0.00           C  
ATOM   1230  OE1 GLU C 162    -294.740 -25.483 113.587  1.00  0.00           O  
ATOM   1231  OE2 GLU C 162    -292.695 -26.358 113.554  1.00  0.00           O  
ATOM   1232  N   SER C 163    -296.392 -24.644 118.954  1.00  0.00           N  
ATOM   1233  CA  SER C 163    -297.696 -24.923 119.549  1.00  0.00           C  
ATOM   1234  C   SER C 163    -298.667 -23.794 119.173  1.00  0.00           C  
ATOM   1235  O   SER C 163    -298.310 -22.619 119.280  1.00  0.00           O  
ATOM   1236  CB  SER C 163    -297.583 -25.105 121.076  1.00  0.00           C  
ATOM   1237  OG  SER C 163    -298.832 -25.469 121.627  1.00  0.00           O  
ATOM   1238  N   VAL C 164    -299.878 -24.186 118.745  1.00  0.00           N  
ATOM   1239  CA  VAL C 164    -300.956 -23.283 118.348  1.00  0.00           C  
ATOM   1240  C   VAL C 164    -301.855 -22.946 119.558  1.00  0.00           C  
ATOM   1241  O   VAL C 164    -302.060 -23.792 120.430  1.00  0.00           O  
ATOM   1242  CB  VAL C 164    -301.806 -23.926 117.207  1.00  0.00           C  
ATOM   1243  CG1 VAL C 164    -302.674 -25.127 117.637  1.00  0.00           C  
ATOM   1244  CG2 VAL C 164    -302.663 -22.905 116.437  1.00  0.00           C  
ATOM   1245  N   THR C 165    -302.382 -21.712 119.571  1.00  0.00           N  
ATOM   1246  CA  THR C 165    -303.364 -21.226 120.545  1.00  0.00           C  
ATOM   1247  C   THR C 165    -304.789 -21.727 120.217  1.00  0.00           C  
ATOM   1248  O   THR C 165    -305.018 -22.289 119.146  1.00  0.00           O  
ATOM   1249  CB  THR C 165    -303.386 -19.667 120.551  1.00  0.00           C  
ATOM   1250  OG1 THR C 165    -303.958 -19.104 119.380  1.00  0.00           O  
ATOM   1251  CG2 THR C 165    -302.010 -19.037 120.796  1.00  0.00           C  
ATOM   1252  N   GLU C 166    -305.733 -21.458 121.136  1.00  0.00           N  
ATOM   1253  CA  GLU C 166    -307.167 -21.462 120.839  1.00  0.00           C  
ATOM   1254  C   GLU C 166    -307.620 -20.089 120.311  1.00  0.00           C  
ATOM   1255  O   GLU C 166    -306.836 -19.138 120.305  1.00  0.00           O  
ATOM   1256  CB  GLU C 166    -307.972 -21.930 122.073  1.00  0.00           C  
ATOM   1257  CG  GLU C 166    -307.785 -23.426 122.416  1.00  0.00           C  
ATOM   1258  CD  GLU C 166    -308.165 -24.380 121.274  1.00  0.00           C  
ATOM   1259  OE1 GLU C 166    -309.148 -24.084 120.559  1.00  0.00           O  
ATOM   1260  OE2 GLU C 166    -307.437 -25.381 121.100  1.00  0.00           O  
ATOM   1261  N   GLN C 167    -308.865 -20.042 119.808  1.00  0.00           N  
ATOM   1262  CA  GLN C 167    -309.417 -18.921 119.048  1.00  0.00           C  
ATOM   1263  C   GLN C 167    -309.496 -17.612 119.857  1.00  0.00           C  
ATOM   1264  O   GLN C 167    -309.957 -17.619 120.999  1.00  0.00           O  
ATOM   1265  CB  GLN C 167    -310.796 -19.332 118.498  1.00  0.00           C  
ATOM   1266  CG  GLN C 167    -311.346 -18.376 117.421  1.00  0.00           C  
ATOM   1267  CD  GLN C 167    -312.424 -19.040 116.565  1.00  0.00           C  
ATOM   1268  OE1 GLN C 167    -313.287 -19.751 117.076  1.00  0.00           O  
ATOM   1269  NE2 GLN C 167    -312.378 -18.805 115.252  1.00  0.00           N  
ATOM   1270  N   ASP C 168    -309.046 -16.523 119.216  1.00  0.00           N  
ATOM   1271  CA  ASP C 168    -309.035 -15.150 119.717  1.00  0.00           C  
ATOM   1272  C   ASP C 168    -310.471 -14.631 119.925  1.00  0.00           C  
ATOM   1273  O   ASP C 168    -311.306 -14.781 119.035  1.00  0.00           O  
ATOM   1274  CB  ASP C 168    -308.237 -14.258 118.731  1.00  0.00           C  
ATOM   1275  CG  ASP C 168    -308.025 -12.800 119.152  1.00  0.00           C  
ATOM   1276  OD1 ASP C 168    -308.143 -12.502 120.361  1.00  0.00           O  
ATOM   1277  OD2 ASP C 168    -307.693 -12.007 118.246  1.00  0.00           O  
ATOM   1278  N   SER C 169    -310.715 -13.998 121.082  1.00  0.00           N  
ATOM   1279  CA  SER C 169    -311.986 -13.350 121.414  1.00  0.00           C  
ATOM   1280  C   SER C 169    -312.182 -12.005 120.681  1.00  0.00           C  
ATOM   1281  O   SER C 169    -313.327 -11.589 120.505  1.00  0.00           O  
ATOM   1282  CB  SER C 169    -312.064 -13.188 122.948  1.00  0.00           C  
ATOM   1283  OG  SER C 169    -313.321 -12.698 123.370  1.00  0.00           O  
ATOM   1284  N   LYS C 170    -311.076 -11.353 120.277  1.00  0.00           N  
ATOM   1285  CA  LYS C 170    -311.070 -10.060 119.598  1.00  0.00           C  
ATOM   1286  C   LYS C 170    -311.433 -10.199 118.106  1.00  0.00           C  
ATOM   1287  O   LYS C 170    -312.485  -9.707 117.701  1.00  0.00           O  
ATOM   1288  CB  LYS C 170    -309.702  -9.380 119.843  1.00  0.00           C  
ATOM   1289  CG  LYS C 170    -309.538  -7.979 119.230  1.00  0.00           C  
ATOM   1290  CD  LYS C 170    -308.105  -7.445 119.390  1.00  0.00           C  
ATOM   1291  CE  LYS C 170    -307.851  -6.126 118.645  1.00  0.00           C  
ATOM   1292  NZ  LYS C 170    -307.859  -6.316 117.183  1.00  0.00           N  
ATOM   1293  N   ASP C 171    -310.547 -10.841 117.324  1.00  0.00           N  
ATOM   1294  CA  ASP C 171    -310.610 -10.897 115.855  1.00  0.00           C  
ATOM   1295  C   ASP C 171    -311.124 -12.234 115.288  1.00  0.00           C  
ATOM   1296  O   ASP C 171    -311.305 -12.306 114.072  1.00  0.00           O  
ATOM   1297  CB  ASP C 171    -309.252 -10.519 115.208  1.00  0.00           C  
ATOM   1298  CG  ASP C 171    -308.730  -9.136 115.618  1.00  0.00           C  
ATOM   1299  OD1 ASP C 171    -309.547  -8.189 115.634  1.00  0.00           O  
ATOM   1300  OD2 ASP C 171    -307.503  -9.012 115.830  1.00  0.00           O  
ATOM   1301  N   SER C 172    -311.353 -13.259 116.134  1.00  0.00           N  
ATOM   1302  CA  SER C 172    -311.770 -14.627 115.756  1.00  0.00           C  
ATOM   1303  C   SER C 172    -310.691 -15.412 114.971  1.00  0.00           C  
ATOM   1304  O   SER C 172    -311.012 -16.354 114.245  1.00  0.00           O  
ATOM   1305  CB  SER C 172    -313.163 -14.630 115.076  1.00  0.00           C  
ATOM   1306  OG  SER C 172    -314.153 -14.248 116.006  1.00  0.00           O  
ATOM   1307  N   THR C 173    -309.427 -15.009 115.151  1.00  0.00           N  
ATOM   1308  CA  THR C 173    -308.232 -15.548 114.507  1.00  0.00           C  
ATOM   1309  C   THR C 173    -307.446 -16.466 115.469  1.00  0.00           C  
ATOM   1310  O   THR C 173    -307.871 -16.706 116.598  1.00  0.00           O  
ATOM   1311  CB  THR C 173    -307.319 -14.365 114.083  1.00  0.00           C  
ATOM   1312  OG1 THR C 173    -306.966 -13.564 115.198  1.00  0.00           O  
ATOM   1313  CG2 THR C 173    -307.940 -13.489 112.988  1.00  0.00           C  
ATOM   1314  N   TYR C 174    -306.324 -16.998 114.965  1.00  0.00           N  
ATOM   1315  CA  TYR C 174    -305.416 -17.922 115.636  1.00  0.00           C  
ATOM   1316  C   TYR C 174    -303.965 -17.434 115.538  1.00  0.00           C  
ATOM   1317  O   TYR C 174    -303.650 -16.561 114.726  1.00  0.00           O  
ATOM   1318  CB  TYR C 174    -305.574 -19.304 114.979  1.00  0.00           C  
ATOM   1319  CG  TYR C 174    -306.777 -20.076 115.478  1.00  0.00           C  
ATOM   1320  CD1 TYR C 174    -306.631 -20.916 116.597  1.00  0.00           C  
ATOM   1321  CE1 TYR C 174    -307.712 -21.702 117.035  1.00  0.00           C  
ATOM   1322  CZ  TYR C 174    -308.946 -21.638 116.366  1.00  0.00           C  
ATOM   1323  OH  TYR C 174    -309.970 -22.441 116.773  1.00  0.00           O  
ATOM   1324  CD2 TYR C 174    -308.022 -19.986 114.822  1.00  0.00           C  
ATOM   1325  CE2 TYR C 174    -309.107 -20.768 115.267  1.00  0.00           C  
ATOM   1326  N   SER C 175    -303.115 -18.022 116.395  1.00  0.00           N  
ATOM   1327  CA  SER C 175    -301.700 -17.690 116.551  1.00  0.00           C  
ATOM   1328  C   SER C 175    -300.884 -18.988 116.742  1.00  0.00           C  
ATOM   1329  O   SER C 175    -301.412 -19.953 117.295  1.00  0.00           O  
ATOM   1330  CB  SER C 175    -301.561 -16.747 117.764  1.00  0.00           C  
ATOM   1331  OG  SER C 175    -302.240 -15.524 117.558  1.00  0.00           O  
ATOM   1332  N   LEU C 176    -299.611 -18.983 116.302  1.00  0.00           N  
ATOM   1333  CA  LEU C 176    -298.671 -20.111 116.386  1.00  0.00           C  
ATOM   1334  C   LEU C 176    -297.278 -19.634 116.846  1.00  0.00           C  
ATOM   1335  O   LEU C 176    -296.839 -18.554 116.455  1.00  0.00           O  
ATOM   1336  CB  LEU C 176    -298.632 -20.834 115.011  1.00  0.00           C  
ATOM   1337  CG  LEU C 176    -297.599 -21.972 114.840  1.00  0.00           C  
ATOM   1338  CD1 LEU C 176    -297.837 -23.146 115.807  1.00  0.00           C  
ATOM   1339  CD2 LEU C 176    -297.544 -22.473 113.391  1.00  0.00           C  
ATOM   1340  N   SER C 177    -296.606 -20.471 117.654  1.00  0.00           N  
ATOM   1341  CA  SER C 177    -295.216 -20.302 118.091  1.00  0.00           C  
ATOM   1342  C   SER C 177    -294.246 -21.008 117.120  1.00  0.00           C  
ATOM   1343  O   SER C 177    -294.617 -22.002 116.497  1.00  0.00           O  
ATOM   1344  CB  SER C 177    -295.093 -20.867 119.526  1.00  0.00           C  
ATOM   1345  OG  SER C 177    -293.774 -20.792 120.040  1.00  0.00           O  
ATOM   1346  N   SER C 178    -293.005 -20.506 117.048  1.00  0.00           N  
ATOM   1347  CA  SER C 178    -291.922 -21.069 116.243  1.00  0.00           C  
ATOM   1348  C   SER C 178    -290.592 -20.657 116.887  1.00  0.00           C  
ATOM   1349  O   SER C 178    -290.041 -19.625 116.520  1.00  0.00           O  
ATOM   1350  CB  SER C 178    -292.077 -20.601 114.775  1.00  0.00           C  
ATOM   1351  OG  SER C 178    -291.028 -21.071 113.951  1.00  0.00           O  
ATOM   1352  N   THR C 179    -290.119 -21.434 117.872  1.00  0.00           N  
ATOM   1353  CA  THR C 179    -288.924 -21.110 118.652  1.00  0.00           C  
ATOM   1354  C   THR C 179    -287.778 -22.070 118.299  1.00  0.00           C  
ATOM   1355  O   THR C 179    -287.819 -23.231 118.702  1.00  0.00           O  
ATOM   1356  CB  THR C 179    -289.213 -21.202 120.175  1.00  0.00           C  
ATOM   1357  OG1 THR C 179    -290.213 -20.258 120.506  1.00  0.00           O  
ATOM   1358  CG2 THR C 179    -287.994 -20.963 121.088  1.00  0.00           C  
ATOM   1359  N   LEU C 180    -286.768 -21.556 117.580  1.00  0.00           N  
ATOM   1360  CA  LEU C 180    -285.514 -22.247 117.267  1.00  0.00           C  
ATOM   1361  C   LEU C 180    -284.659 -22.398 118.540  1.00  0.00           C  
ATOM   1362  O   LEU C 180    -283.848 -21.522 118.838  1.00  0.00           O  
ATOM   1363  CB  LEU C 180    -284.806 -21.481 116.122  1.00  0.00           C  
ATOM   1364  CG  LEU C 180    -283.426 -22.025 115.684  1.00  0.00           C  
ATOM   1365  CD1 LEU C 180    -283.519 -23.482 115.215  1.00  0.00           C  
ATOM   1366  CD2 LEU C 180    -282.772 -21.121 114.619  1.00  0.00           C  
ATOM   1367  N   THR C 181    -284.901 -23.490 119.284  1.00  0.00           N  
ATOM   1368  CA  THR C 181    -284.236 -23.801 120.545  1.00  0.00           C  
ATOM   1369  C   THR C 181    -282.892 -24.514 120.297  1.00  0.00           C  
ATOM   1370  O   THR C 181    -282.853 -25.528 119.600  1.00  0.00           O  
ATOM   1371  CB  THR C 181    -285.155 -24.605 121.507  1.00  0.00           C  
ATOM   1372  OG1 THR C 181    -284.483 -24.880 122.720  1.00  0.00           O  
ATOM   1373  CG2 THR C 181    -285.708 -25.935 120.961  1.00  0.00           C  
ATOM   1374  N   LEU C 182    -281.817 -23.916 120.833  1.00  0.00           N  
ATOM   1375  CA  LEU C 182    -280.430 -24.323 120.620  1.00  0.00           C  
ATOM   1376  C   LEU C 182    -279.616 -24.152 121.912  1.00  0.00           C  
ATOM   1377  O   LEU C 182    -280.095 -23.558 122.880  1.00  0.00           O  
ATOM   1378  CB  LEU C 182    -279.784 -23.439 119.519  1.00  0.00           C  
ATOM   1379  CG  LEU C 182    -280.442 -23.415 118.125  1.00  0.00           C  
ATOM   1380  CD1 LEU C 182    -279.825 -22.295 117.261  1.00  0.00           C  
ATOM   1381  CD2 LEU C 182    -280.391 -24.794 117.438  1.00  0.00           C  
ATOM   1382  N   SER C 183    -278.357 -24.611 121.852  1.00  0.00           N  
ATOM   1383  CA  SER C 183    -277.271 -24.163 122.721  1.00  0.00           C  
ATOM   1384  C   SER C 183    -276.638 -22.882 122.131  1.00  0.00           C  
ATOM   1385  O   SER C 183    -276.718 -22.663 120.920  1.00  0.00           O  
ATOM   1386  CB  SER C 183    -276.242 -25.308 122.837  1.00  0.00           C  
ATOM   1387  OG  SER C 183    -275.152 -24.973 123.677  1.00  0.00           O  
ATOM   1388  N   LYS C 184    -275.973 -22.088 122.987  1.00  0.00           N  
ATOM   1389  CA  LYS C 184    -275.204 -20.902 122.585  1.00  0.00           C  
ATOM   1390  C   LYS C 184    -274.024 -21.230 121.647  1.00  0.00           C  
ATOM   1391  O   LYS C 184    -273.672 -20.390 120.823  1.00  0.00           O  
ATOM   1392  CB  LYS C 184    -274.772 -20.117 123.846  1.00  0.00           C  
ATOM   1393  CG  LYS C 184    -274.289 -18.670 123.596  1.00  0.00           C  
ATOM   1394  CD  LYS C 184    -272.778 -18.471 123.411  1.00  0.00           C  
ATOM   1395  CE  LYS C 184    -272.418 -16.982 123.262  1.00  0.00           C  
ATOM   1396  NZ  LYS C 184    -271.006 -16.810 122.880  1.00  0.00           N  
ATOM   1397  N   ALA C 185    -273.484 -22.462 121.732  1.00  0.00           N  
ATOM   1398  CA  ALA C 185    -272.452 -22.996 120.840  1.00  0.00           C  
ATOM   1399  C   ALA C 185    -272.872 -23.078 119.358  1.00  0.00           C  
ATOM   1400  O   ALA C 185    -272.016 -22.895 118.493  1.00  0.00           O  
ATOM   1401  CB  ALA C 185    -272.023 -24.377 121.356  1.00  0.00           C  
ATOM   1402  N   ASP C 186    -274.170 -23.319 119.091  1.00  0.00           N  
ATOM   1403  CA  ASP C 186    -274.751 -23.310 117.744  1.00  0.00           C  
ATOM   1404  C   ASP C 186    -275.037 -21.874 117.263  1.00  0.00           C  
ATOM   1405  O   ASP C 186    -274.983 -21.626 116.059  1.00  0.00           O  
ATOM   1406  CB  ASP C 186    -276.039 -24.163 117.676  1.00  0.00           C  
ATOM   1407  CG  ASP C 186    -276.385 -24.620 116.255  1.00  0.00           C  
ATOM   1408  OD1 ASP C 186    -277.326 -24.042 115.666  1.00  0.00           O  
ATOM   1409  OD2 ASP C 186    -275.704 -25.560 115.788  1.00  0.00           O  
ATOM   1410  N   TYR C 187    -275.325 -20.958 118.205  1.00  0.00           N  
ATOM   1411  CA  TYR C 187    -275.690 -19.569 117.927  1.00  0.00           C  
ATOM   1412  C   TYR C 187    -274.538 -18.712 117.360  1.00  0.00           C  
ATOM   1413  O   TYR C 187    -274.816 -17.736 116.665  1.00  0.00           O  
ATOM   1414  CB  TYR C 187    -276.320 -18.947 119.187  1.00  0.00           C  
ATOM   1415  CG  TYR C 187    -277.009 -17.609 118.976  1.00  0.00           C  
ATOM   1416  CD1 TYR C 187    -278.163 -17.526 118.170  1.00  0.00           C  
ATOM   1417  CE1 TYR C 187    -278.786 -16.282 117.947  1.00  0.00           C  
ATOM   1418  CZ  TYR C 187    -278.267 -15.119 118.546  1.00  0.00           C  
ATOM   1419  OH  TYR C 187    -278.856 -13.911 118.323  1.00  0.00           O  
ATOM   1420  CD2 TYR C 187    -276.496 -16.443 119.580  1.00  0.00           C  
ATOM   1421  CE2 TYR C 187    -277.131 -15.204 119.375  1.00  0.00           C  
ATOM   1422  N   GLU C 188    -273.280 -19.104 117.625  1.00  0.00           N  
ATOM   1423  CA  GLU C 188    -272.081 -18.420 117.133  1.00  0.00           C  
ATOM   1424  C   GLU C 188    -271.622 -18.887 115.738  1.00  0.00           C  
ATOM   1425  O   GLU C 188    -270.767 -18.220 115.155  1.00  0.00           O  
ATOM   1426  CB  GLU C 188    -270.942 -18.575 118.167  1.00  0.00           C  
ATOM   1427  CG  GLU C 188    -271.273 -18.050 119.580  1.00  0.00           C  
ATOM   1428  CD  GLU C 188    -271.711 -16.586 119.588  1.00  0.00           C  
ATOM   1429  OE1 GLU C 188    -272.904 -16.349 119.881  1.00  0.00           O  
ATOM   1430  OE2 GLU C 188    -270.844 -15.737 119.301  1.00  0.00           O  
ATOM   1431  N   LYS C 189    -272.186 -19.993 115.217  1.00  0.00           N  
ATOM   1432  CA  LYS C 189    -271.876 -20.532 113.885  1.00  0.00           C  
ATOM   1433  C   LYS C 189    -272.375 -19.646 112.729  1.00  0.00           C  
ATOM   1434  O   LYS C 189    -271.783 -19.684 111.650  1.00  0.00           O  
ATOM   1435  CB  LYS C 189    -272.497 -21.933 113.734  1.00  0.00           C  
ATOM   1436  CG  LYS C 189    -271.945 -22.994 114.698  1.00  0.00           C  
ATOM   1437  CD  LYS C 189    -272.673 -24.330 114.511  1.00  0.00           C  
ATOM   1438  CE  LYS C 189    -272.208 -25.419 115.486  1.00  0.00           C  
ATOM   1439  NZ  LYS C 189    -273.077 -26.605 115.392  1.00  0.00           N  
ATOM   1440  N   HIS C 190    -273.462 -18.895 112.972  1.00  0.00           N  
ATOM   1441  CA  HIS C 190    -274.150 -18.057 111.990  1.00  0.00           C  
ATOM   1442  C   HIS C 190    -274.390 -16.673 112.605  1.00  0.00           C  
ATOM   1443  O   HIS C 190    -274.524 -16.556 113.825  1.00  0.00           O  
ATOM   1444  CB  HIS C 190    -275.491 -18.713 111.559  1.00  0.00           C  
ATOM   1445  CG  HIS C 190    -275.571 -20.221 111.664  1.00  0.00           C  
ATOM   1446  ND1 HIS C 190    -276.152 -20.863 112.744  1.00  0.00           N  
ATOM   1447  CD2 HIS C 190    -275.149 -21.227 110.824  1.00  0.00           C  
ATOM   1448  CE1 HIS C 190    -276.053 -22.178 112.530  1.00  0.00           C  
ATOM   1449  NE2 HIS C 190    -275.451 -22.471 111.383  1.00  0.00           N  
ATOM   1450  N   LYS C 191    -274.460 -15.650 111.742  1.00  0.00           N  
ATOM   1451  CA  LYS C 191    -274.811 -14.282 112.115  1.00  0.00           C  
ATOM   1452  C   LYS C 191    -276.307 -14.042 111.857  1.00  0.00           C  
ATOM   1453  O   LYS C 191    -277.002 -13.577 112.758  1.00  0.00           O  
ATOM   1454  CB  LYS C 191    -273.917 -13.292 111.339  1.00  0.00           C  
ATOM   1455  CG  LYS C 191    -274.039 -11.832 111.819  1.00  0.00           C  
ATOM   1456  CD  LYS C 191    -273.279 -10.817 110.946  1.00  0.00           C  
ATOM   1457  CE  LYS C 191    -271.761 -11.046 110.824  1.00  0.00           C  
ATOM   1458  NZ  LYS C 191    -271.070 -10.926 112.120  1.00  0.00           N  
ATOM   1459  N   VAL C 192    -276.773 -14.380 110.642  1.00  0.00           N  
ATOM   1460  CA  VAL C 192    -278.171 -14.259 110.227  1.00  0.00           C  
ATOM   1461  C   VAL C 192    -279.026 -15.379 110.844  1.00  0.00           C  
ATOM   1462  O   VAL C 192    -278.626 -16.545 110.814  1.00  0.00           O  
ATOM   1463  CB  VAL C 192    -278.322 -14.341 108.678  1.00  0.00           C  
ATOM   1464  CG1 VAL C 192    -279.779 -14.383 108.163  1.00  0.00           C  
ATOM   1465  CG2 VAL C 192    -277.584 -13.183 107.985  1.00  0.00           C  
ATOM   1466  N   TYR C 193    -280.208 -14.983 111.332  1.00  0.00           N  
ATOM   1467  CA  TYR C 193    -281.287 -15.873 111.748  1.00  0.00           C  
ATOM   1468  C   TYR C 193    -282.580 -15.299 111.172  1.00  0.00           C  
ATOM   1469  O   TYR C 193    -282.971 -14.190 111.539  1.00  0.00           O  
ATOM   1470  CB  TYR C 193    -281.328 -15.990 113.284  1.00  0.00           C  
ATOM   1471  CG  TYR C 193    -280.137 -16.734 113.852  1.00  0.00           C  
ATOM   1472  CD1 TYR C 193    -280.149 -18.142 113.884  1.00  0.00           C  
ATOM   1473  CE1 TYR C 193    -278.986 -18.844 114.250  1.00  0.00           C  
ATOM   1474  CZ  TYR C 193    -277.817 -18.137 114.582  1.00  0.00           C  
ATOM   1475  OH  TYR C 193    -276.672 -18.822 114.841  1.00  0.00           O  
ATOM   1476  CD2 TYR C 193    -278.987 -16.027 114.259  1.00  0.00           C  
ATOM   1477  CE2 TYR C 193    -277.824 -16.729 114.620  1.00  0.00           C  
ATOM   1478  N   ALA C 194    -283.188 -16.064 110.255  1.00  0.00           N  
ATOM   1479  CA  ALA C 194    -284.407 -15.705 109.544  1.00  0.00           C  
ATOM   1480  C   ALA C 194    -285.491 -16.744 109.836  1.00  0.00           C  
ATOM   1481  O   ALA C 194    -285.227 -17.941 109.735  1.00  0.00           O  
ATOM   1482  CB  ALA C 194    -284.106 -15.658 108.037  1.00  0.00           C  
ATOM   1483  N   CYS C 195    -286.696 -16.249 110.144  1.00  0.00           N  
ATOM   1484  CA  CYS C 195    -287.919 -17.033 110.268  1.00  0.00           C  
ATOM   1485  C   CYS C 195    -288.768 -16.764 109.024  1.00  0.00           C  
ATOM   1486  O   CYS C 195    -288.932 -15.603 108.650  1.00  0.00           O  
ATOM   1487  SG  CYS C 195    -290.221 -17.478 111.872  1.00  0.00           S  
ATOM   1488  CB  CYS C 195    -288.670 -16.595 111.536  1.00  0.00           C  
ATOM   1489  N   GLU C 196    -289.305 -17.833 108.426  1.00  0.00           N  
ATOM   1490  CA  GLU C 196    -290.153 -17.769 107.241  1.00  0.00           C  
ATOM   1491  C   GLU C 196    -291.308 -18.755 107.402  1.00  0.00           C  
ATOM   1492  O   GLU C 196    -291.094 -19.856 107.904  1.00  0.00           O  
ATOM   1493  CB  GLU C 196    -289.285 -18.019 105.992  1.00  0.00           C  
ATOM   1494  CG  GLU C 196    -290.055 -18.110 104.660  1.00  0.00           C  
ATOM   1495  CD  GLU C 196    -289.092 -18.165 103.479  1.00  0.00           C  
ATOM   1496  OE1 GLU C 196    -288.415 -17.138 103.249  1.00  0.00           O  
ATOM   1497  OE2 GLU C 196    -289.010 -19.235 102.841  1.00  0.00           O  
ATOM   1498  N   VAL C 197    -292.513 -18.337 106.990  1.00  0.00           N  
ATOM   1499  CA  VAL C 197    -293.735 -19.126 107.118  1.00  0.00           C  
ATOM   1500  C   VAL C 197    -294.579 -19.013 105.839  1.00  0.00           C  
ATOM   1501  O   VAL C 197    -294.475 -18.027 105.105  1.00  0.00           O  
ATOM   1502  CB  VAL C 197    -294.579 -18.705 108.363  1.00  0.00           C  
ATOM   1503  CG1 VAL C 197    -293.736 -18.714 109.648  1.00  0.00           C  
ATOM   1504  CG2 VAL C 197    -295.361 -17.380 108.253  1.00  0.00           C  
ATOM   1505  N   THR C 198    -295.398 -20.049 105.609  1.00  0.00           N  
ATOM   1506  CA  THR C 198    -296.325 -20.166 104.486  1.00  0.00           C  
ATOM   1507  C   THR C 198    -297.708 -20.573 105.032  1.00  0.00           C  
ATOM   1508  O   THR C 198    -297.798 -21.253 106.057  1.00  0.00           O  
ATOM   1509  CB  THR C 198    -295.846 -21.224 103.453  1.00  0.00           C  
ATOM   1510  OG1 THR C 198    -295.887 -22.550 103.953  1.00  0.00           O  
ATOM   1511  CG2 THR C 198    -294.438 -20.942 102.903  1.00  0.00           C  
ATOM   1512  N   HIS C 199    -298.758 -20.106 104.341  1.00  0.00           N  
ATOM   1513  CA  HIS C 199    -300.132 -20.126 104.833  1.00  0.00           C  
ATOM   1514  C   HIS C 199    -301.145 -20.278 103.690  1.00  0.00           C  
ATOM   1515  O   HIS C 199    -300.784 -20.212 102.517  1.00  0.00           O  
ATOM   1516  CB  HIS C 199    -300.362 -18.820 105.630  1.00  0.00           C  
ATOM   1517  CG  HIS C 199    -301.422 -18.945 106.686  1.00  0.00           C  
ATOM   1518  CD2 HIS C 199    -301.315 -19.524 107.929  1.00  0.00           C  
ATOM   1519  ND1 HIS C 199    -302.733 -18.495 106.500  1.00  0.00           N  
ATOM   1520  NE2 HIS C 199    -302.576 -19.470 108.488  1.00  0.00           N  
ATOM   1521  CE1 HIS C 199    -303.365 -18.856 107.607  1.00  0.00           C  
ATOM   1522  N   GLN C 200    -302.419 -20.449 104.077  1.00  0.00           N  
ATOM   1523  CA  GLN C 200    -303.588 -20.411 103.198  1.00  0.00           C  
ATOM   1524  C   GLN C 200    -303.833 -19.010 102.604  1.00  0.00           C  
ATOM   1525  O   GLN C 200    -304.261 -18.921 101.455  1.00  0.00           O  
ATOM   1526  CB  GLN C 200    -304.847 -20.881 103.967  1.00  0.00           C  
ATOM   1527  CG  GLN C 200    -304.862 -22.368 104.394  1.00  0.00           C  
ATOM   1528  CD  GLN C 200    -304.020 -22.701 105.632  1.00  0.00           C  
ATOM   1529  NE2 GLN C 200    -303.606 -23.962 105.760  1.00  0.00           N  
ATOM   1530  OE1 GLN C 200    -303.763 -21.846 106.475  1.00  0.00           O  
ATOM   1531  N   GLY C 201    -303.559 -17.953 103.392  1.00  0.00           N  
ATOM   1532  CA  GLY C 201    -303.740 -16.560 102.985  1.00  0.00           C  
ATOM   1533  C   GLY C 201    -302.554 -16.054 102.156  1.00  0.00           C  
ATOM   1534  O   GLY C 201    -302.764 -15.286 101.220  1.00  0.00           O  
ATOM   1535  N   LEU C 202    -301.327 -16.496 102.482  1.00  0.00           N  
ATOM   1536  CA  LEU C 202    -300.098 -16.160 101.769  1.00  0.00           C  
ATOM   1537  C   LEU C 202    -299.181 -17.387 101.800  1.00  0.00           C  
ATOM   1538  O   LEU C 202    -298.434 -17.566 102.763  1.00  0.00           O  
ATOM   1539  CB  LEU C 202    -299.409 -14.921 102.397  1.00  0.00           C  
ATOM   1540  CG  LEU C 202    -300.008 -13.552 101.996  1.00  0.00           C  
ATOM   1541  CD1 LEU C 202    -299.400 -12.407 102.830  1.00  0.00           C  
ATOM   1542  CD2 LEU C 202    -299.894 -13.283 100.480  1.00  0.00           C  
ATOM   1543  N   SER C 203    -299.243 -18.195 100.729  1.00  0.00           N  
ATOM   1544  CA  SER C 203    -298.315 -19.305 100.477  1.00  0.00           C  
ATOM   1545  C   SER C 203    -296.916 -18.807 100.053  1.00  0.00           C  
ATOM   1546  O   SER C 203    -295.938 -19.534 100.227  1.00  0.00           O  
ATOM   1547  CB  SER C 203    -298.942 -20.254  99.434  1.00  0.00           C  
ATOM   1548  OG  SER C 203    -298.167 -21.422  99.248  1.00  0.00           O  
ATOM   1549  N   SER C 204    -296.849 -17.561  99.550  1.00  0.00           N  
ATOM   1550  CA  SER C 204    -295.635 -16.781  99.331  1.00  0.00           C  
ATOM   1551  C   SER C 204    -294.960 -16.454 100.688  1.00  0.00           C  
ATOM   1552  O   SER C 204    -295.691 -16.086 101.608  1.00  0.00           O  
ATOM   1553  CB  SER C 204    -296.061 -15.485  98.607  1.00  0.00           C  
ATOM   1554  OG  SER C 204    -294.954 -14.657  98.308  1.00  0.00           O  
ATOM   1555  N   PRO C 205    -293.613 -16.586 100.789  1.00  0.00           N  
ATOM   1556  CA  PRO C 205    -292.802 -16.237 101.978  1.00  0.00           C  
ATOM   1557  C   PRO C 205    -293.208 -14.995 102.796  1.00  0.00           C  
ATOM   1558  O   PRO C 205    -292.964 -13.864 102.376  1.00  0.00           O  
ATOM   1559  CD  PRO C 205    -292.739 -17.102  99.727  1.00  0.00           C  
ATOM   1560  CB  PRO C 205    -291.391 -16.090 101.390  1.00  0.00           C  
ATOM   1561  CG  PRO C 205    -291.341 -17.169 100.331  1.00  0.00           C  
ATOM   1562  N   VAL C 206    -293.805 -15.259 103.966  1.00  0.00           N  
ATOM   1563  CA  VAL C 206    -294.089 -14.285 105.014  1.00  0.00           C  
ATOM   1564  C   VAL C 206    -292.944 -14.417 106.035  1.00  0.00           C  
ATOM   1565  O   VAL C 206    -292.857 -15.445 106.706  1.00  0.00           O  
ATOM   1566  CB  VAL C 206    -295.459 -14.602 105.684  1.00  0.00           C  
ATOM   1567  CG1 VAL C 206    -295.743 -13.830 106.984  1.00  0.00           C  
ATOM   1568  CG2 VAL C 206    -296.618 -14.383 104.698  1.00  0.00           C  
ATOM   1569  N   THR C 207    -292.039 -13.426 106.069  1.00  0.00           N  
ATOM   1570  CA  THR C 207    -290.719 -13.587 106.683  1.00  0.00           C  
ATOM   1571  C   THR C 207    -290.183 -12.294 107.334  1.00  0.00           C  
ATOM   1572  O   THR C 207    -290.464 -11.195 106.856  1.00  0.00           O  
ATOM   1573  CB  THR C 207    -289.698 -14.142 105.637  1.00  0.00           C  
ATOM   1574  OG1 THR C 207    -288.389 -14.275 106.162  1.00  0.00           O  
ATOM   1575  CG2 THR C 207    -289.562 -13.291 104.360  1.00  0.00           C  
ATOM   1576  N   LYS C 208    -289.400 -12.489 108.407  1.00  0.00           N  
ATOM   1577  CA  LYS C 208    -288.572 -11.486 109.082  1.00  0.00           C  
ATOM   1578  C   LYS C 208    -287.181 -12.085 109.340  1.00  0.00           C  
ATOM   1579  O   LYS C 208    -287.028 -13.308 109.355  1.00  0.00           O  
ATOM   1580  CB  LYS C 208    -289.222 -11.061 110.420  1.00  0.00           C  
ATOM   1581  CG  LYS C 208    -290.573 -10.342 110.301  1.00  0.00           C  
ATOM   1582  CD  LYS C 208    -290.508  -8.963 109.625  1.00  0.00           C  
ATOM   1583  CE  LYS C 208    -291.888  -8.297 109.536  1.00  0.00           C  
ATOM   1584  NZ  LYS C 208    -291.812  -6.993 108.853  1.00  0.00           N  
ATOM   1585  N   SER C 209    -286.189 -11.208 109.560  1.00  0.00           N  
ATOM   1586  CA  SER C 209    -284.806 -11.597 109.827  1.00  0.00           C  
ATOM   1587  C   SER C 209    -284.080 -10.505 110.630  1.00  0.00           C  
ATOM   1588  O   SER C 209    -284.470  -9.338 110.585  1.00  0.00           O  
ATOM   1589  CB  SER C 209    -284.102 -11.925 108.489  1.00  0.00           C  
ATOM   1590  OG  SER C 209    -282.779 -12.384 108.676  1.00  0.00           O  
ATOM   1591  N   PHE C 210    -283.017 -10.923 111.335  1.00  0.00           N  
ATOM   1592  CA  PHE C 210    -282.087 -10.059 112.057  1.00  0.00           C  
ATOM   1593  C   PHE C 210    -280.671 -10.657 111.944  1.00  0.00           C  
ATOM   1594  O   PHE C 210    -280.519 -11.839 111.627  1.00  0.00           O  
ATOM   1595  CB  PHE C 210    -282.568  -9.900 113.526  1.00  0.00           C  
ATOM   1596  CG  PHE C 210    -282.339 -11.094 114.442  1.00  0.00           C  
ATOM   1597  CD1 PHE C 210    -281.092 -11.260 115.083  1.00  0.00           C  
ATOM   1598  CE1 PHE C 210    -280.801 -12.439 115.748  1.00  0.00           C  
ATOM   1599  CZ  PHE C 210    -281.756 -13.443 115.835  1.00  0.00           C  
ATOM   1600  CD2 PHE C 210    -283.280 -12.142 114.500  1.00  0.00           C  
ATOM   1601  CE2 PHE C 210    -282.993 -13.293 115.219  1.00  0.00           C  
ATOM   1602  N   ASN C 211    -279.667  -9.824 112.263  1.00  0.00           N  
ATOM   1603  CA  ASN C 211    -278.260 -10.210 112.400  1.00  0.00           C  
ATOM   1604  C   ASN C 211    -277.850 -10.094 113.872  1.00  0.00           C  
ATOM   1605  O   ASN C 211    -278.120  -9.076 114.511  1.00  0.00           O  
ATOM   1606  CB  ASN C 211    -277.387  -9.282 111.526  1.00  0.00           C  
ATOM   1607  CG  ASN C 211    -277.390  -9.686 110.052  1.00  0.00           C  
ATOM   1608  ND2 ASN C 211    -278.300  -9.119 109.257  1.00  0.00           N  
ATOM   1609  OD1 ASN C 211    -276.571 -10.501 109.637  1.00  0.00           O  
ATOM   1610  N   ARG C 212    -277.157 -11.139 114.352  1.00  0.00           N  
ATOM   1611  CA  ARG C 212    -276.497 -11.220 115.657  1.00  0.00           C  
ATOM   1612  C   ARG C 212    -275.343 -10.205 115.813  1.00  0.00           C  
ATOM   1613  O   ARG C 212    -275.055  -9.794 116.939  1.00  0.00           O  
ATOM   1614  CB  ARG C 212    -276.025 -12.684 115.841  1.00  0.00           C  
ATOM   1615  CG  ARG C 212    -275.131 -12.974 117.062  1.00  0.00           C  
ATOM   1616  CD  ARG C 212    -274.706 -14.447 117.182  1.00  0.00           C  
ATOM   1617  NE  ARG C 212    -273.770 -14.866 116.130  1.00  0.00           N  
ATOM   1618  CZ  ARG C 212    -272.446 -14.649 116.101  1.00  0.00           C  
ATOM   1619  NH1 ARG C 212    -271.821 -13.965 117.069  1.00  0.00           N  
ATOM   1620  NH2 ARG C 212    -271.733 -15.143 115.083  1.00  0.00           N  
ATOM   1621  N   GLY C 213    -274.702  -9.838 114.689  1.00  0.00           N  
ATOM   1622  CA  GLY C 213    -273.514  -8.991 114.650  1.00  0.00           C  
ATOM   1623  C   GLY C 213    -272.300  -9.776 115.163  1.00  0.00           C  
ATOM   1624  O   GLY C 213    -272.219 -10.995 114.998  1.00  0.00           O  
ATOM   1625  N   GLU C 214    -271.352  -9.053 115.774  1.00  0.00           N  
ATOM   1626  CA  GLU C 214    -270.170  -9.602 116.447  1.00  0.00           C  
ATOM   1627  C   GLU C 214    -270.416  -9.677 117.968  1.00  0.00           C  
ATOM   1628  O   GLU C 214    -269.534  -9.341 118.757  1.00  0.00           O  
ATOM   1629  CB  GLU C 214    -268.941  -8.752 116.057  1.00  0.00           C  
ATOM   1630  CG  GLU C 214    -268.657  -8.781 114.541  1.00  0.00           C  
ATOM   1631  CD  GLU C 214    -267.453  -7.926 114.152  1.00  0.00           C  
ATOM   1632  OE1 GLU C 214    -266.478  -8.516 113.639  1.00  0.00           O  
ATOM   1633  OE2 GLU C 214    -267.541  -6.694 114.355  1.00  0.00           O  
ATOM   1634  N   CYS C 215    -271.639 -10.097 118.335  1.00  0.00           N  
ATOM   1635  CA  CYS C 215    -272.188 -10.108 119.688  1.00  0.00           C  
ATOM   1636  C   CYS C 215    -273.132 -11.321 119.840  1.00  0.00           C  
ATOM   1637  O   CYS C 215    -272.830 -12.383 119.295  1.00  0.00           O  
ATOM   1638  CB  CYS C 215    -272.836  -8.728 119.975  1.00  0.00           C  
ATOM   1639  SG  CYS C 215    -271.726  -7.393 120.498  1.00  0.00           S  
ATOM   1640  N   NMA C 215A   -274.233 -11.169 120.593  1.00  0.00           N  
ATOM   1641  CA  NMA C 215A   -275.184 -12.229 120.897  1.00  0.00           C  
ATOM   1642  CH3 ACE D   0    -330.868 -24.143 145.836  1.00  0.00           C  
ATOM   1643  C   ACE D   0    -329.898 -24.501 144.715  1.00  0.00           C  
ATOM   1644  O   ACE D   0    -328.693 -24.348 144.898  1.00  0.00           O  
ATOM   1645  N   GLN D   1    -330.447 -24.978 143.582  1.00  0.00           N  
ATOM   1646  CA  GLN D   1    -329.804 -25.455 142.346  1.00  0.00           C  
ATOM   1647  C   GLN D   1    -328.905 -26.699 142.508  1.00  0.00           C  
ATOM   1648  O   GLN D   1    -328.454 -27.024 143.605  1.00  0.00           O  
ATOM   1649  CB  GLN D   1    -329.087 -24.315 141.563  1.00  0.00           C  
ATOM   1650  CG  GLN D   1    -327.731 -23.803 142.109  1.00  0.00           C  
ATOM   1651  CD  GLN D   1    -326.867 -23.113 141.052  1.00  0.00           C  
ATOM   1652  OE1 GLN D   1    -325.692 -23.439 140.902  1.00  0.00           O  
ATOM   1653  NE2 GLN D   1    -327.437 -22.151 140.323  1.00  0.00           N  
ATOM   1654  N   VAL D   2    -328.624 -27.346 141.365  1.00  0.00           N  
ATOM   1655  CA  VAL D   2    -327.548 -28.324 141.236  1.00  0.00           C  
ATOM   1656  C   VAL D   2    -326.193 -27.595 141.128  1.00  0.00           C  
ATOM   1657  O   VAL D   2    -326.052 -26.680 140.318  1.00  0.00           O  
ATOM   1658  CB  VAL D   2    -327.766 -29.280 140.028  1.00  0.00           C  
ATOM   1659  CG1 VAL D   2    -327.951 -28.578 138.665  1.00  0.00           C  
ATOM   1660  CG2 VAL D   2    -326.684 -30.372 139.928  1.00  0.00           C  
ATOM   1661  N   GLN D   3    -325.238 -28.010 141.971  1.00  0.00           N  
ATOM   1662  CA  GLN D   3    -323.905 -27.426 142.051  1.00  0.00           C  
ATOM   1663  C   GLN D   3    -322.937 -28.512 142.527  1.00  0.00           C  
ATOM   1664  O   GLN D   3    -323.095 -29.026 143.634  1.00  0.00           O  
ATOM   1665  CB  GLN D   3    -323.930 -26.181 142.974  1.00  0.00           C  
ATOM   1666  CG  GLN D   3    -322.584 -25.449 143.169  1.00  0.00           C  
ATOM   1667  CD  GLN D   3    -321.954 -24.928 141.874  1.00  0.00           C  
ATOM   1668  OE1 GLN D   3    -320.765 -25.129 141.643  1.00  0.00           O  
ATOM   1669  NE2 GLN D   3    -322.734 -24.252 141.030  1.00  0.00           N  
ATOM   1670  N   LEU D   4    -321.960 -28.831 141.666  1.00  0.00           N  
ATOM   1671  CA  LEU D   4    -320.882 -29.778 141.929  1.00  0.00           C  
ATOM   1672  C   LEU D   4    -319.556 -29.010 141.890  1.00  0.00           C  
ATOM   1673  O   LEU D   4    -319.316 -28.250 140.951  1.00  0.00           O  
ATOM   1674  CB  LEU D   4    -320.872 -30.906 140.869  1.00  0.00           C  
ATOM   1675  CG  LEU D   4    -321.880 -32.052 141.109  1.00  0.00           C  
ATOM   1676  CD1 LEU D   4    -323.341 -31.616 140.877  1.00  0.00           C  
ATOM   1677  CD2 LEU D   4    -321.507 -33.287 140.259  1.00  0.00           C  
ATOM   1678  N   VAL D   5    -318.712 -29.256 142.899  1.00  0.00           N  
ATOM   1679  CA  VAL D   5    -317.342 -28.755 142.992  1.00  0.00           C  
ATOM   1680  C   VAL D   5    -316.500 -29.860 143.647  1.00  0.00           C  
ATOM   1681  O   VAL D   5    -316.939 -30.425 144.649  1.00  0.00           O  
ATOM   1682  CB  VAL D   5    -317.233 -27.467 143.866  1.00  0.00           C  
ATOM   1683  CG1 VAL D   5    -315.781 -26.986 144.083  1.00  0.00           C  
ATOM   1684  CG2 VAL D   5    -318.073 -26.307 143.301  1.00  0.00           C  
ATOM   1685  N   GLN D   6    -315.304 -30.120 143.097  1.00  0.00           N  
ATOM   1686  CA  GLN D   6    -314.329 -31.052 143.668  1.00  0.00           C  
ATOM   1687  C   GLN D   6    -313.066 -30.304 144.127  1.00  0.00           C  
ATOM   1688  O   GLN D   6    -312.817 -29.174 143.703  1.00  0.00           O  
ATOM   1689  CB  GLN D   6    -314.042 -32.214 142.675  1.00  0.00           C  
ATOM   1690  CG  GLN D   6    -312.990 -31.990 141.566  1.00  0.00           C  
ATOM   1691  CD  GLN D   6    -313.417 -30.970 140.512  1.00  0.00           C  
ATOM   1692  OE1 GLN D   6    -313.923 -31.342 139.459  1.00  0.00           O  
ATOM   1693  NE2 GLN D   6    -313.216 -29.679 140.785  1.00  0.00           N  
ATOM   1694  N   SER D   7    -312.300 -30.975 144.996  1.00  0.00           N  
ATOM   1695  CA  SER D   7    -311.100 -30.448 145.640  1.00  0.00           C  
ATOM   1696  C   SER D   7    -310.026 -31.541 145.739  1.00  0.00           C  
ATOM   1697  O   SER D   7    -310.358 -32.723 145.831  1.00  0.00           O  
ATOM   1698  CB  SER D   7    -311.494 -29.860 147.013  1.00  0.00           C  
ATOM   1699  OG  SER D   7    -311.918 -30.855 147.927  1.00  0.00           O  
ATOM   1700  N   GLY D   8    -308.754 -31.109 145.732  1.00  0.00           N  
ATOM   1701  CA  GLY D   8    -307.578 -31.975 145.802  1.00  0.00           C  
ATOM   1702  C   GLY D   8    -307.153 -32.425 144.397  1.00  0.00           C  
ATOM   1703  O   GLY D   8    -307.989 -32.624 143.515  1.00  0.00           O  
ATOM   1704  N   ALA D   9    -305.835 -32.612 144.225  1.00  0.00           N  
ATOM   1705  CA  ALA D   9    -305.180 -33.100 143.012  1.00  0.00           C  
ATOM   1706  C   ALA D   9    -303.677 -33.235 143.283  1.00  0.00           C  
ATOM   1707  O   ALA D   9    -303.256 -34.309 143.705  1.00  0.00           O  
ATOM   1708  CB  ALA D   9    -305.484 -32.221 141.782  1.00  0.00           C  
ATOM   1709  N   GLU D  10    -302.908 -32.153 143.047  1.00  0.00           N  
ATOM   1710  CA  GLU D  10    -301.454 -32.028 143.241  1.00  0.00           C  
ATOM   1711  C   GLU D  10    -300.621 -32.810 142.196  1.00  0.00           C  
ATOM   1712  O   GLU D  10    -301.088 -33.793 141.622  1.00  0.00           O  
ATOM   1713  CB  GLU D  10    -301.079 -32.326 144.725  1.00  0.00           C  
ATOM   1714  CG  GLU D  10    -299.587 -32.226 145.101  1.00  0.00           C  
ATOM   1715  CD  GLU D  10    -299.362 -32.586 146.568  1.00  0.00           C  
ATOM   1716  OE1 GLU D  10    -299.100 -33.783 146.823  1.00  0.00           O  
ATOM   1717  OE2 GLU D  10    -299.474 -31.667 147.408  1.00  0.00           O  
ATOM   1718  N   VAL D  11    -299.383 -32.335 141.971  1.00  0.00           N  
ATOM   1719  CA  VAL D  11    -298.349 -32.973 141.155  1.00  0.00           C  
ATOM   1720  C   VAL D  11    -297.836 -34.291 141.779  1.00  0.00           C  
ATOM   1721  O   VAL D  11    -297.464 -34.307 142.952  1.00  0.00           O  
ATOM   1722  CB  VAL D  11    -297.158 -31.996 140.915  1.00  0.00           C  
ATOM   1723  CG1 VAL D  11    -296.568 -31.363 142.194  1.00  0.00           C  
ATOM   1724  CG2 VAL D  11    -296.024 -32.621 140.080  1.00  0.00           C  
ATOM   1725  N   LYS D  12    -297.832 -35.363 140.970  1.00  0.00           N  
ATOM   1726  CA  LYS D  12    -297.441 -36.721 141.359  1.00  0.00           C  
ATOM   1727  C   LYS D  12    -296.420 -37.301 140.362  1.00  0.00           C  
ATOM   1728  O   LYS D  12    -296.123 -36.690 139.335  1.00  0.00           O  
ATOM   1729  CB  LYS D  12    -298.696 -37.631 141.407  1.00  0.00           C  
ATOM   1730  CG  LYS D  12    -299.855 -37.144 142.294  1.00  0.00           C  
ATOM   1731  CD  LYS D  12    -299.506 -36.987 143.781  1.00  0.00           C  
ATOM   1732  CE  LYS D  12    -300.674 -36.384 144.572  1.00  0.00           C  
ATOM   1733  NZ  LYS D  12    -300.350 -36.231 146.000  1.00  0.00           N  
ATOM   1734  N   LYS D  13    -295.927 -38.504 140.698  1.00  0.00           N  
ATOM   1735  CA  LYS D  13    -295.073 -39.349 139.862  1.00  0.00           C  
ATOM   1736  C   LYS D  13    -295.729 -40.741 139.712  1.00  0.00           C  
ATOM   1737  O   LYS D  13    -296.583 -41.086 140.534  1.00  0.00           O  
ATOM   1738  CB  LYS D  13    -293.683 -39.470 140.521  1.00  0.00           C  
ATOM   1739  CG  LYS D  13    -292.934 -38.134 140.646  1.00  0.00           C  
ATOM   1740  CD  LYS D  13    -291.503 -38.312 141.179  1.00  0.00           C  
ATOM   1741  CE  LYS D  13    -290.780 -36.984 141.446  1.00  0.00           C  
ATOM   1742  NZ  LYS D  13    -290.604 -36.197 140.215  1.00  0.00           N  
ATOM   1743  N   PRO D  14    -295.319 -41.542 138.696  1.00  0.00           N  
ATOM   1744  CA  PRO D  14    -295.745 -42.951 138.553  1.00  0.00           C  
ATOM   1745  C   PRO D  14    -295.446 -43.819 139.788  1.00  0.00           C  
ATOM   1746  O   PRO D  14    -294.338 -43.759 140.320  1.00  0.00           O  
ATOM   1747  CD  PRO D  14    -294.456 -41.150 137.583  1.00  0.00           C  
ATOM   1748  CB  PRO D  14    -294.976 -43.450 137.316  1.00  0.00           C  
ATOM   1749  CG  PRO D  14    -294.690 -42.200 136.507  1.00  0.00           C  
ATOM   1750  N   GLY D  15    -296.455 -44.590 140.218  1.00  0.00           N  
ATOM   1751  CA  GLY D  15    -296.356 -45.495 141.362  1.00  0.00           C  
ATOM   1752  C   GLY D  15    -296.775 -44.840 142.690  1.00  0.00           C  
ATOM   1753  O   GLY D  15    -296.783 -45.535 143.705  1.00  0.00           O  
ATOM   1754  N   ALA D  16    -297.122 -43.537 142.704  1.00  0.00           N  
ATOM   1755  CA  ALA D  16    -297.519 -42.777 143.898  1.00  0.00           C  
ATOM   1756  C   ALA D  16    -298.996 -43.013 144.289  1.00  0.00           C  
ATOM   1757  O   ALA D  16    -299.495 -44.129 144.133  1.00  0.00           O  
ATOM   1758  CB  ALA D  16    -297.168 -41.291 143.672  1.00  0.00           C  
ATOM   1759  N   SER D  17    -299.674 -41.969 144.796  1.00  0.00           N  
ATOM   1760  CA  SER D  17    -301.092 -41.984 145.161  1.00  0.00           C  
ATOM   1761  C   SER D  17    -301.691 -40.575 145.032  1.00  0.00           C  
ATOM   1762  O   SER D  17    -300.975 -39.591 145.221  1.00  0.00           O  
ATOM   1763  CB  SER D  17    -301.262 -42.523 146.599  1.00  0.00           C  
ATOM   1764  OG  SER D  17    -301.217 -43.936 146.624  1.00  0.00           O  
ATOM   1765  N   VAL D  18    -303.003 -40.508 144.752  1.00  0.00           N  
ATOM   1766  CA  VAL D  18    -303.775 -39.265 144.668  1.00  0.00           C  
ATOM   1767  C   VAL D  18    -305.219 -39.494 145.150  1.00  0.00           C  
ATOM   1768  O   VAL D  18    -305.729 -40.608 145.041  1.00  0.00           O  
ATOM   1769  CB  VAL D  18    -303.769 -38.671 143.223  1.00  0.00           C  
ATOM   1770  CG1 VAL D  18    -304.462 -39.537 142.156  1.00  0.00           C  
ATOM   1771  CG2 VAL D  18    -304.352 -37.249 143.163  1.00  0.00           C  
ATOM   1772  N   LYS D  19    -305.849 -38.428 145.669  1.00  0.00           N  
ATOM   1773  CA  LYS D  19    -307.243 -38.419 146.099  1.00  0.00           C  
ATOM   1774  C   LYS D  19    -307.892 -37.087 145.703  1.00  0.00           C  
ATOM   1775  O   LYS D  19    -307.273 -36.034 145.860  1.00  0.00           O  
ATOM   1776  CB  LYS D  19    -307.324 -38.725 147.614  1.00  0.00           C  
ATOM   1777  CG  LYS D  19    -308.752 -38.723 148.194  1.00  0.00           C  
ATOM   1778  CD  LYS D  19    -308.849 -39.364 149.586  1.00  0.00           C  
ATOM   1779  CE  LYS D  19    -310.307 -39.549 150.036  1.00  0.00           C  
ATOM   1780  NZ  LYS D  19    -310.400 -40.407 151.229  1.00  0.00           N  
ATOM   1781  N   VAL D  20    -309.137 -37.177 145.205  1.00  0.00           N  
ATOM   1782  CA  VAL D  20    -309.972 -36.043 144.821  1.00  0.00           C  
ATOM   1783  C   VAL D  20    -311.360 -36.253 145.461  1.00  0.00           C  
ATOM   1784  O   VAL D  20    -311.857 -37.382 145.482  1.00  0.00           O  
ATOM   1785  CB  VAL D  20    -310.133 -35.932 143.275  1.00  0.00           C  
ATOM   1786  CG1 VAL D  20    -310.908 -34.672 142.836  1.00  0.00           C  
ATOM   1787  CG2 VAL D  20    -308.776 -35.963 142.542  1.00  0.00           C  
ATOM   1788  N   SER D  21    -311.944 -35.170 145.998  1.00  0.00           N  
ATOM   1789  CA  SER D  21    -313.161 -35.199 146.810  1.00  0.00           C  
ATOM   1790  C   SER D  21    -314.208 -34.237 146.227  1.00  0.00           C  
ATOM   1791  O   SER D  21    -314.089 -33.028 146.419  1.00  0.00           O  
ATOM   1792  CB  SER D  21    -312.791 -34.802 148.255  1.00  0.00           C  
ATOM   1793  OG  SER D  21    -312.003 -35.807 148.859  1.00  0.00           O  
ATOM   1794  N   CYS D  22    -315.216 -34.804 145.542  1.00  0.00           N  
ATOM   1795  CA  CYS D  22    -316.398 -34.113 145.013  1.00  0.00           C  
ATOM   1796  C   CYS D  22    -317.406 -33.798 146.134  1.00  0.00           C  
ATOM   1797  O   CYS D  22    -317.485 -34.542 147.112  1.00  0.00           O  
ATOM   1798  CB  CYS D  22    -317.027 -35.000 143.918  1.00  0.00           C  
ATOM   1799  SG  CYS D  22    -318.470 -34.339 143.028  1.00  0.00           S  
ATOM   1800  N   LYS D  23    -318.174 -32.714 145.959  1.00  0.00           N  
ATOM   1801  CA  LYS D  23    -319.196 -32.274 146.904  1.00  0.00           C  
ATOM   1802  C   LYS D  23    -320.455 -31.812 146.164  1.00  0.00           C  
ATOM   1803  O   LYS D  23    -320.355 -31.025 145.224  1.00  0.00           O  
ATOM   1804  CB  LYS D  23    -318.614 -31.174 147.822  1.00  0.00           C  
ATOM   1805  CG  LYS D  23    -319.620 -30.674 148.875  1.00  0.00           C  
ATOM   1806  CD  LYS D  23    -318.974 -29.955 150.066  1.00  0.00           C  
ATOM   1807  CE  LYS D  23    -320.004 -29.459 151.094  1.00  0.00           C  
ATOM   1808  NZ  LYS D  23    -320.795 -30.563 151.667  1.00  0.00           N  
ATOM   1809  N   ALA D  24    -321.614 -32.270 146.665  1.00  0.00           N  
ATOM   1810  CA  ALA D  24    -322.937 -31.763 146.307  1.00  0.00           C  
ATOM   1811  C   ALA D  24    -323.293 -30.556 147.182  1.00  0.00           C  
ATOM   1812  O   ALA D  24    -322.984 -30.553 148.377  1.00  0.00           O  
ATOM   1813  CB  ALA D  24    -323.968 -32.876 146.528  1.00  0.00           C  
ATOM   1814  N   SER D  25    -323.966 -29.574 146.570  1.00  0.00           N  
ATOM   1815  CA  SER D  25    -324.395 -28.341 147.221  1.00  0.00           C  
ATOM   1816  C   SER D  25    -325.728 -27.887 146.612  1.00  0.00           C  
ATOM   1817  O   SER D  25    -325.857 -27.859 145.389  1.00  0.00           O  
ATOM   1818  CB  SER D  25    -323.277 -27.283 147.077  1.00  0.00           C  
ATOM   1819  OG  SER D  25    -323.630 -26.051 147.673  1.00  0.00           O  
ATOM   1820  N   GLY D  26    -326.680 -27.514 147.484  1.00  0.00           N  
ATOM   1821  CA  GLY D  26    -327.978 -26.962 147.096  1.00  0.00           C  
ATOM   1822  C   GLY D  26    -329.024 -28.028 146.724  1.00  0.00           C  
ATOM   1823  O   GLY D  26    -330.126 -27.655 146.322  1.00  0.00           O  
ATOM   1824  N   TYR D  27    -328.704 -29.327 146.850  1.00  0.00           N  
ATOM   1825  CA  TYR D  27    -329.603 -30.439 146.538  1.00  0.00           C  
ATOM   1826  C   TYR D  27    -329.279 -31.652 147.425  1.00  0.00           C  
ATOM   1827  O   TYR D  27    -328.172 -31.754 147.959  1.00  0.00           O  
ATOM   1828  CB  TYR D  27    -329.530 -30.770 145.027  1.00  0.00           C  
ATOM   1829  CG  TYR D  27    -328.271 -31.484 144.556  1.00  0.00           C  
ATOM   1830  CD1 TYR D  27    -328.237 -32.892 144.475  1.00  0.00           C  
ATOM   1831  CD2 TYR D  27    -327.128 -30.743 144.207  1.00  0.00           C  
ATOM   1832  CE1 TYR D  27    -327.068 -33.553 144.052  1.00  0.00           C  
ATOM   1833  CE2 TYR D  27    -325.960 -31.399 143.779  1.00  0.00           C  
ATOM   1834  CZ  TYR D  27    -325.930 -32.806 143.694  1.00  0.00           C  
ATOM   1835  OH  TYR D  27    -324.799 -33.442 143.277  1.00  0.00           O  
ATOM   1836  N   THR D  28    -330.260 -32.562 147.532  1.00  0.00           N  
ATOM   1837  CA  THR D  28    -330.171 -33.821 148.273  1.00  0.00           C  
ATOM   1838  C   THR D  28    -329.208 -34.810 147.588  1.00  0.00           C  
ATOM   1839  O   THR D  28    -329.509 -35.298 146.497  1.00  0.00           O  
ATOM   1840  CB  THR D  28    -331.569 -34.491 148.386  1.00  0.00           C  
ATOM   1841  OG1 THR D  28    -332.442 -33.613 149.073  1.00  0.00           O  
ATOM   1842  CG2 THR D  28    -331.602 -35.850 149.110  1.00  0.00           C  
ATOM   1843  N   PHE D  29    -328.075 -35.088 148.253  1.00  0.00           N  
ATOM   1844  CA  PHE D  29    -327.031 -36.013 147.806  1.00  0.00           C  
ATOM   1845  C   PHE D  29    -327.522 -37.461 147.614  1.00  0.00           C  
ATOM   1846  O   PHE D  29    -327.128 -38.105 146.644  1.00  0.00           O  
ATOM   1847  CB  PHE D  29    -325.842 -35.922 148.788  1.00  0.00           C  
ATOM   1848  CG  PHE D  29    -324.662 -36.845 148.530  1.00  0.00           C  
ATOM   1849  CD1 PHE D  29    -323.621 -36.439 147.674  1.00  0.00           C  
ATOM   1850  CE1 PHE D  29    -322.580 -37.303 147.386  1.00  0.00           C  
ATOM   1851  CZ  PHE D  29    -322.579 -38.593 147.898  1.00  0.00           C  
ATOM   1852  CD2 PHE D  29    -324.664 -38.168 149.020  1.00  0.00           C  
ATOM   1853  CE2 PHE D  29    -323.619 -39.026 148.709  1.00  0.00           C  
ATOM   1854  N   THR D  30    -328.385 -37.920 148.539  1.00  0.00           N  
ATOM   1855  CA  THR D  30    -328.978 -39.259 148.594  1.00  0.00           C  
ATOM   1856  C   THR D  30    -329.829 -39.641 147.361  1.00  0.00           C  
ATOM   1857  O   THR D  30    -329.945 -40.825 147.050  1.00  0.00           O  
ATOM   1858  CB  THR D  30    -329.880 -39.402 149.854  1.00  0.00           C  
ATOM   1859  OG1 THR D  30    -329.177 -38.952 150.997  1.00  0.00           O  
ATOM   1860  CG2 THR D  30    -330.385 -40.824 150.154  1.00  0.00           C  
ATOM   1861  N   ASP D  31    -330.392 -38.626 146.684  1.00  0.00           N  
ATOM   1862  CA  ASP D  31    -331.299 -38.754 145.544  1.00  0.00           C  
ATOM   1863  C   ASP D  31    -330.573 -39.136 144.229  1.00  0.00           C  
ATOM   1864  O   ASP D  31    -331.227 -39.674 143.336  1.00  0.00           O  
ATOM   1865  CB  ASP D  31    -332.098 -37.432 145.393  1.00  0.00           C  
ATOM   1866  CG  ASP D  31    -333.323 -37.481 144.474  1.00  0.00           C  
ATOM   1867  OD1 ASP D  31    -333.685 -36.396 143.971  1.00  0.00           O  
ATOM   1868  OD2 ASP D  31    -333.940 -38.566 144.368  1.00  0.00           O  
ATOM   1869  N   TYR D  32    -329.261 -38.853 144.119  1.00  0.00           N  
ATOM   1870  CA  TYR D  32    -328.505 -38.969 142.866  1.00  0.00           C  
ATOM   1871  C   TYR D  32    -327.231 -39.801 143.028  1.00  0.00           C  
ATOM   1872  O   TYR D  32    -326.516 -39.650 144.018  1.00  0.00           O  
ATOM   1873  CB  TYR D  32    -328.140 -37.561 142.367  1.00  0.00           C  
ATOM   1874  CG  TYR D  32    -329.336 -36.700 142.013  1.00  0.00           C  
ATOM   1875  CD1 TYR D  32    -329.803 -35.725 142.915  1.00  0.00           C  
ATOM   1876  CE1 TYR D  32    -330.921 -34.936 142.589  1.00  0.00           C  
ATOM   1877  CZ  TYR D  32    -331.579 -35.124 141.359  1.00  0.00           C  
ATOM   1878  OH  TYR D  32    -332.661 -34.356 141.040  1.00  0.00           O  
ATOM   1879  CD2 TYR D  32    -329.998 -36.891 140.784  1.00  0.00           C  
ATOM   1880  CE2 TYR D  32    -331.120 -36.108 140.460  1.00  0.00           C  
ATOM   1881  N   TYR D  33    -326.945 -40.621 142.003  1.00  0.00           N  
ATOM   1882  CA  TYR D  33    -325.741 -41.447 141.907  1.00  0.00           C  
ATOM   1883  C   TYR D  33    -324.619 -40.614 141.268  1.00  0.00           C  
ATOM   1884  O   TYR D  33    -324.774 -40.147 140.138  1.00  0.00           O  
ATOM   1885  CB  TYR D  33    -326.032 -42.733 141.099  1.00  0.00           C  
ATOM   1886  CG  TYR D  33    -327.283 -43.528 141.452  1.00  0.00           C  
ATOM   1887  CD1 TYR D  33    -327.894 -44.317 140.453  1.00  0.00           C  
ATOM   1888  CE1 TYR D  33    -329.066 -45.044 140.736  1.00  0.00           C  
ATOM   1889  CZ  TYR D  33    -329.639 -44.988 142.021  1.00  0.00           C  
ATOM   1890  OH  TYR D  33    -330.778 -45.690 142.290  1.00  0.00           O  
ATOM   1891  CD2 TYR D  33    -327.855 -43.492 142.743  1.00  0.00           C  
ATOM   1892  CE2 TYR D  33    -329.032 -44.210 143.025  1.00  0.00           C  
ATOM   1893  N   MET D  34    -323.530 -40.413 142.027  1.00  0.00           N  
ATOM   1894  CA  MET D  34    -322.447 -39.492 141.691  1.00  0.00           C  
ATOM   1895  C   MET D  34    -321.383 -40.177 140.825  1.00  0.00           C  
ATOM   1896  O   MET D  34    -320.775 -41.153 141.268  1.00  0.00           O  
ATOM   1897  CB  MET D  34    -321.830 -38.948 142.994  1.00  0.00           C  
ATOM   1898  CG  MET D  34    -322.825 -38.186 143.886  1.00  0.00           C  
ATOM   1899  SD  MET D  34    -323.490 -36.637 143.211  1.00  0.00           S  
ATOM   1900  CE  MET D  34    -322.027 -35.577 143.365  1.00  0.00           C  
ATOM   1901  N   HIS D  35    -321.177 -39.636 139.613  1.00  0.00           N  
ATOM   1902  CA  HIS D  35    -320.138 -40.069 138.676  1.00  0.00           C  
ATOM   1903  C   HIS D  35    -318.746 -39.594 139.114  1.00  0.00           C  
ATOM   1904  O   HIS D  35    -318.614 -38.571 139.788  1.00  0.00           O  
ATOM   1905  CB  HIS D  35    -320.385 -39.469 137.275  1.00  0.00           C  
ATOM   1906  CG  HIS D  35    -321.647 -39.843 136.541  1.00  0.00           C  
ATOM   1907  ND1 HIS D  35    -322.895 -39.347 136.873  1.00  0.00           N  
ATOM   1908  CD2 HIS D  35    -321.839 -40.594 135.402  1.00  0.00           C  
ATOM   1909  CE1 HIS D  35    -323.752 -39.788 135.949  1.00  0.00           C  
ATOM   1910  NE2 HIS D  35    -323.185 -40.562 135.032  1.00  0.00           N  
ATOM   1911  N   TRP D  36    -317.739 -40.302 138.596  1.00  0.00           N  
ATOM   1912  CA  TRP D  36    -316.359 -39.856 138.499  1.00  0.00           C  
ATOM   1913  C   TRP D  36    -315.911 -39.993 137.042  1.00  0.00           C  
ATOM   1914  O   TRP D  36    -316.193 -41.005 136.398  1.00  0.00           O  
ATOM   1915  CB  TRP D  36    -315.477 -40.658 139.461  1.00  0.00           C  
ATOM   1916  CG  TRP D  36    -315.556 -40.182 140.876  1.00  0.00           C  
ATOM   1917  CD1 TRP D  36    -316.334 -40.689 141.860  1.00  0.00           C  
ATOM   1918  NE1 TRP D  36    -316.183 -39.926 143.000  1.00  0.00           N  
ATOM   1919  CE2 TRP D  36    -315.323 -38.865 142.794  1.00  0.00           C  
ATOM   1920  CD2 TRP D  36    -314.906 -39.008 141.438  1.00  0.00           C  
ATOM   1921  CE3 TRP D  36    -314.006 -38.043 140.931  1.00  0.00           C  
ATOM   1922  CZ3 TRP D  36    -313.554 -36.975 141.730  1.00  0.00           C  
ATOM   1923  CZ2 TRP D  36    -314.864 -37.816 143.606  1.00  0.00           C  
ATOM   1924  CH2 TRP D  36    -313.982 -36.863 143.065  1.00  0.00           C  
ATOM   1925  N   VAL D  37    -315.252 -38.936 136.554  1.00  0.00           N  
ATOM   1926  CA  VAL D  37    -314.848 -38.755 135.162  1.00  0.00           C  
ATOM   1927  C   VAL D  37    -313.481 -38.023 135.161  1.00  0.00           C  
ATOM   1928  O   VAL D  37    -313.123 -37.393 136.155  1.00  0.00           O  
ATOM   1929  CB  VAL D  37    -315.895 -37.893 134.377  1.00  0.00           C  
ATOM   1930  CG1 VAL D  37    -315.678 -37.929 132.853  1.00  0.00           C  
ATOM   1931  CG2 VAL D  37    -317.360 -38.286 134.658  1.00  0.00           C  
ATOM   1932  N   ARG D  38    -312.735 -38.108 134.051  1.00  0.00           N  
ATOM   1933  CA  ARG D  38    -311.536 -37.305 133.806  1.00  0.00           C  
ATOM   1934  C   ARG D  38    -311.516 -36.799 132.360  1.00  0.00           C  
ATOM   1935  O   ARG D  38    -312.230 -37.330 131.512  1.00  0.00           O  
ATOM   1936  CB  ARG D  38    -310.267 -38.108 134.153  1.00  0.00           C  
ATOM   1937  CG  ARG D  38    -310.005 -39.360 133.290  1.00  0.00           C  
ATOM   1938  CD  ARG D  38    -308.654 -40.004 133.621  1.00  0.00           C  
ATOM   1939  NE  ARG D  38    -308.556 -41.370 133.087  1.00  0.00           N  
ATOM   1940  CZ  ARG D  38    -307.849 -42.371 133.638  1.00  0.00           C  
ATOM   1941  NH1 ARG D  38    -307.186 -42.203 134.789  1.00  0.00           N  
ATOM   1942  NH2 ARG D  38    -307.815 -43.552 133.012  1.00  0.00           N  
ATOM   1943  N   GLN D  39    -310.672 -35.786 132.118  1.00  0.00           N  
ATOM   1944  CA  GLN D  39    -310.523 -35.126 130.830  1.00  0.00           C  
ATOM   1945  C   GLN D  39    -309.038 -35.048 130.469  1.00  0.00           C  
ATOM   1946  O   GLN D  39    -308.236 -34.557 131.266  1.00  0.00           O  
ATOM   1947  CB  GLN D  39    -311.139 -33.721 130.935  1.00  0.00           C  
ATOM   1948  CG  GLN D  39    -311.420 -33.060 129.575  1.00  0.00           C  
ATOM   1949  CD  GLN D  39    -312.216 -31.775 129.770  1.00  0.00           C  
ATOM   1950  OE1 GLN D  39    -311.643 -30.698 129.915  1.00  0.00           O  
ATOM   1951  NE2 GLN D  39    -313.543 -31.889 129.801  1.00  0.00           N  
ATOM   1952  N   ALA D  40    -308.720 -35.484 129.242  1.00  0.00           N  
ATOM   1953  CA  ALA D  40    -307.410 -35.342 128.608  1.00  0.00           C  
ATOM   1954  C   ALA D  40    -307.097 -33.867 128.272  1.00  0.00           C  
ATOM   1955  O   ALA D  40    -308.035 -33.091 128.070  1.00  0.00           O  
ATOM   1956  CB  ALA D  40    -307.428 -36.189 127.325  1.00  0.00           C  
ATOM   1957  N   PRO D  41    -305.798 -33.503 128.156  1.00  0.00           N  
ATOM   1958  CA  PRO D  41    -305.395 -32.159 127.685  1.00  0.00           C  
ATOM   1959  C   PRO D  41    -305.785 -31.843 126.223  1.00  0.00           C  
ATOM   1960  O   PRO D  41    -305.914 -30.665 125.889  1.00  0.00           O  
ATOM   1961  CD  PRO D  41    -304.628 -34.336 128.443  1.00  0.00           C  
ATOM   1962  CB  PRO D  41    -303.875 -32.136 127.906  1.00  0.00           C  
ATOM   1963  CG  PRO D  41    -303.452 -33.596 127.817  1.00  0.00           C  
ATOM   1964  N   GLY D  42    -306.031 -32.888 125.411  1.00  0.00           N  
ATOM   1965  CA  GLY D  42    -306.583 -32.798 124.056  1.00  0.00           C  
ATOM   1966  C   GLY D  42    -308.112 -32.593 124.045  1.00  0.00           C  
ATOM   1967  O   GLY D  42    -308.695 -32.554 122.964  1.00  0.00           O  
ATOM   1968  N   GLN D  43    -308.747 -32.454 125.225  1.00  0.00           N  
ATOM   1969  CA  GLN D  43    -310.161 -32.141 125.456  1.00  0.00           C  
ATOM   1970  C   GLN D  43    -311.105 -33.285 125.045  1.00  0.00           C  
ATOM   1971  O   GLN D  43    -312.069 -33.050 124.316  1.00  0.00           O  
ATOM   1972  CB  GLN D  43    -310.542 -30.765 124.840  1.00  0.00           C  
ATOM   1973  CG  GLN D  43    -309.686 -29.572 125.316  1.00  0.00           C  
ATOM   1974  CD  GLN D  43    -309.735 -29.361 126.829  1.00  0.00           C  
ATOM   1975  OE1 GLN D  43    -310.800 -29.103 127.385  1.00  0.00           O  
ATOM   1976  NE2 GLN D  43    -308.584 -29.457 127.497  1.00  0.00           N  
ATOM   1977  N   GLY D  44    -310.821 -34.496 125.554  1.00  0.00           N  
ATOM   1978  CA  GLY D  44    -311.664 -35.680 125.401  1.00  0.00           C  
ATOM   1979  C   GLY D  44    -311.948 -36.241 126.796  1.00  0.00           C  
ATOM   1980  O   GLY D  44    -311.026 -36.381 127.598  1.00  0.00           O  
ATOM   1981  N   LEU D  45    -313.218 -36.589 127.064  1.00  0.00           N  
ATOM   1982  CA  LEU D  45    -313.672 -37.168 128.332  1.00  0.00           C  
ATOM   1983  C   LEU D  45    -313.512 -38.700 128.355  1.00  0.00           C  
ATOM   1984  O   LEU D  45    -313.551 -39.343 127.305  1.00  0.00           O  
ATOM   1985  CB  LEU D  45    -315.151 -36.776 128.567  1.00  0.00           C  
ATOM   1986  CG  LEU D  45    -315.371 -35.339 129.085  1.00  0.00           C  
ATOM   1987  CD1 LEU D  45    -316.868 -34.993 129.123  1.00  0.00           C  
ATOM   1988  CD2 LEU D  45    -314.729 -35.103 130.461  1.00  0.00           C  
ATOM   1989  N   GLU D  46    -313.384 -39.246 129.575  1.00  0.00           N  
ATOM   1990  CA  GLU D  46    -313.295 -40.676 129.871  1.00  0.00           C  
ATOM   1991  C   GLU D  46    -313.819 -40.932 131.293  1.00  0.00           C  
ATOM   1992  O   GLU D  46    -313.408 -40.237 132.220  1.00  0.00           O  
ATOM   1993  CB  GLU D  46    -311.842 -41.169 129.666  1.00  0.00           C  
ATOM   1994  CG  GLU D  46    -311.597 -42.637 130.072  1.00  0.00           C  
ATOM   1995  CD  GLU D  46    -310.174 -43.097 129.758  1.00  0.00           C  
ATOM   1996  OE1 GLU D  46    -309.297 -42.904 130.628  1.00  0.00           O  
ATOM   1997  OE2 GLU D  46    -309.984 -43.665 128.661  1.00  0.00           O  
ATOM   1998  N   TRP D  47    -314.697 -41.938 131.442  1.00  0.00           N  
ATOM   1999  CA  TRP D  47    -315.298 -42.350 132.717  1.00  0.00           C  
ATOM   2000  C   TRP D  47    -314.293 -43.107 133.609  1.00  0.00           C  
ATOM   2001  O   TRP D  47    -313.314 -43.657 133.105  1.00  0.00           O  
ATOM   2002  CB  TRP D  47    -316.532 -43.216 132.399  1.00  0.00           C  
ATOM   2003  CG  TRP D  47    -317.462 -43.577 133.524  1.00  0.00           C  
ATOM   2004  CD1 TRP D  47    -318.260 -42.720 134.203  1.00  0.00           C  
ATOM   2005  NE1 TRP D  47    -319.057 -43.424 135.082  1.00  0.00           N  
ATOM   2006  CE2 TRP D  47    -318.797 -44.777 135.032  1.00  0.00           C  
ATOM   2007  CD2 TRP D  47    -317.740 -44.896 134.080  1.00  0.00           C  
ATOM   2008  CE3 TRP D  47    -317.226 -46.191 133.857  1.00  0.00           C  
ATOM   2009  CZ3 TRP D  47    -317.744 -47.312 134.532  1.00  0.00           C  
ATOM   2010  CZ2 TRP D  47    -319.345 -45.895 135.686  1.00  0.00           C  
ATOM   2011  CH2 TRP D  47    -318.810 -47.170 135.437  1.00  0.00           C  
ATOM   2012  N   MET D  48    -314.568 -43.113 134.920  1.00  0.00           N  
ATOM   2013  CA  MET D  48    -313.731 -43.730 135.955  1.00  0.00           C  
ATOM   2014  C   MET D  48    -314.516 -44.793 136.736  1.00  0.00           C  
ATOM   2015  O   MET D  48    -313.944 -45.813 137.121  1.00  0.00           O  
ATOM   2016  CB  MET D  48    -313.258 -42.633 136.936  1.00  0.00           C  
ATOM   2017  CG  MET D  48    -312.553 -41.434 136.290  1.00  0.00           C  
ATOM   2018  SD  MET D  48    -310.859 -41.765 135.768  1.00  0.00           S  
ATOM   2019  CE  MET D  48    -310.006 -40.777 137.017  1.00  0.00           C  
ATOM   2020  N   GLY D  49    -315.800 -44.506 136.990  1.00  0.00           N  
ATOM   2021  CA  GLY D  49    -316.649 -45.272 137.889  1.00  0.00           C  
ATOM   2022  C   GLY D  49    -317.781 -44.363 138.379  1.00  0.00           C  
ATOM   2023  O   GLY D  49    -317.827 -43.170 138.073  1.00  0.00           O  
ATOM   2024  N   ARG D  50    -318.717 -44.951 139.135  1.00  0.00           N  
ATOM   2025  CA  ARG D  50    -319.900 -44.279 139.673  1.00  0.00           C  
ATOM   2026  C   ARG D  50    -320.393 -45.065 140.891  1.00  0.00           C  
ATOM   2027  O   ARG D  50    -320.471 -46.292 140.820  1.00  0.00           O  
ATOM   2028  CB  ARG D  50    -320.970 -44.147 138.565  1.00  0.00           C  
ATOM   2029  CG  ARG D  50    -322.268 -43.430 138.969  1.00  0.00           C  
ATOM   2030  CD  ARG D  50    -323.177 -43.202 137.757  1.00  0.00           C  
ATOM   2031  NE  ARG D  50    -324.289 -42.298 138.059  1.00  0.00           N  
ATOM   2032  CZ  ARG D  50    -325.360 -42.098 137.273  1.00  0.00           C  
ATOM   2033  NH1 ARG D  50    -326.304 -41.231 137.659  1.00  0.00           N  
ATOM   2034  NH2 ARG D  50    -325.496 -42.748 136.110  1.00  0.00           N  
ATOM   2035  N   VAL D  51    -320.710 -44.345 141.978  1.00  0.00           N  
ATOM   2036  CA  VAL D  51    -321.092 -44.942 143.257  1.00  0.00           C  
ATOM   2037  C   VAL D  51    -322.412 -44.334 143.761  1.00  0.00           C  
ATOM   2038  O   VAL D  51    -322.611 -43.120 143.700  1.00  0.00           O  
ATOM   2039  CB  VAL D  51    -319.973 -44.757 144.326  1.00  0.00           C  
ATOM   2040  CG1 VAL D  51    -320.337 -45.243 145.744  1.00  0.00           C  
ATOM   2041  CG2 VAL D  51    -318.674 -45.451 143.885  1.00  0.00           C  
ATOM   2042  N   ASN D  52    -323.274 -45.229 144.264  1.00  0.00           N  
ATOM   2043  CA  ASN D  52    -324.564 -44.953 144.899  1.00  0.00           C  
ATOM   2044  C   ASN D  52    -324.320 -44.385 146.316  1.00  0.00           C  
ATOM   2045  O   ASN D  52    -323.449 -44.918 147.001  1.00  0.00           O  
ATOM   2046  CB  ASN D  52    -325.319 -46.299 145.001  1.00  0.00           C  
ATOM   2047  CG  ASN D  52    -325.769 -46.857 143.647  1.00  0.00           C  
ATOM   2048  OD1 ASN D  52    -326.870 -46.569 143.190  1.00  0.00           O  
ATOM   2049  ND2 ASN D  52    -324.929 -47.674 143.007  1.00  0.00           N  
ATOM   2050  N   PRO D  53    -325.076 -43.347 146.754  1.00  0.00           N  
ATOM   2051  CA  PRO D  53    -324.967 -42.739 148.104  1.00  0.00           C  
ATOM   2052  C   PRO D  53    -324.975 -43.661 149.342  1.00  0.00           C  
ATOM   2053  O   PRO D  53    -324.473 -43.242 150.383  1.00  0.00           O  
ATOM   2054  CB  PRO D  53    -326.136 -41.749 148.155  1.00  0.00           C  
ATOM   2055  CG  PRO D  53    -326.319 -41.330 146.714  1.00  0.00           C  
ATOM   2056  CD  PRO D  53    -326.047 -42.612 145.947  1.00  0.00           C  
ATOM   2057  N   ASN D  54    -325.489 -44.895 149.200  1.00  0.00           N  
ATOM   2058  CA  ASN D  54    -325.420 -45.970 150.200  1.00  0.00           C  
ATOM   2059  C   ASN D  54    -323.997 -46.525 150.454  1.00  0.00           C  
ATOM   2060  O   ASN D  54    -323.818 -47.248 151.433  1.00  0.00           O  
ATOM   2061  CB  ASN D  54    -326.426 -47.092 149.831  1.00  0.00           C  
ATOM   2062  CG  ASN D  54    -326.253 -47.719 148.437  1.00  0.00           C  
ATOM   2063  OD1 ASN D  54    -325.156 -48.114 148.048  1.00  0.00           O  
ATOM   2064  ND2 ASN D  54    -327.348 -47.837 147.683  1.00  0.00           N  
ATOM   2065  N   ARG D  55    -323.035 -46.195 149.570  1.00  0.00           N  
ATOM   2066  CA  ARG D  55    -321.613 -46.558 149.560  1.00  0.00           C  
ATOM   2067  C   ARG D  55    -321.324 -47.997 149.083  1.00  0.00           C  
ATOM   2068  O   ARG D  55    -320.249 -48.228 148.531  1.00  0.00           O  
ATOM   2069  CB  ARG D  55    -320.944 -46.212 150.916  1.00  0.00           C  
ATOM   2070  CG  ARG D  55    -319.406 -46.311 150.942  1.00  0.00           C  
ATOM   2071  CD  ARG D  55    -318.803 -46.017 152.325  1.00  0.00           C  
ATOM   2072  NE  ARG D  55    -319.075 -47.092 153.290  1.00  0.00           N  
ATOM   2073  CZ  ARG D  55    -318.400 -48.251 153.383  1.00  0.00           C  
ATOM   2074  NH1 ARG D  55    -318.775 -49.156 154.295  1.00  0.00           N  
ATOM   2075  NH2 ARG D  55    -317.358 -48.518 152.582  1.00  0.00           N  
ATOM   2076  N   ARG D  56    -322.269 -48.928 149.294  1.00  0.00           N  
ATOM   2077  CA  ARG D  56    -322.109 -50.352 148.996  1.00  0.00           C  
ATOM   2078  C   ARG D  56    -322.220 -50.689 147.498  1.00  0.00           C  
ATOM   2079  O   ARG D  56    -321.542 -51.614 147.052  1.00  0.00           O  
ATOM   2080  CB  ARG D  56    -323.119 -51.187 149.817  1.00  0.00           C  
ATOM   2081  CG  ARG D  56    -323.149 -50.900 151.333  1.00  0.00           C  
ATOM   2082  CD  ARG D  56    -321.768 -50.940 152.010  1.00  0.00           C  
ATOM   2083  NE  ARG D  56    -321.867 -50.934 153.477  1.00  0.00           N  
ATOM   2084  CZ  ARG D  56    -322.254 -49.913 154.263  1.00  0.00           C  
ATOM   2085  NH1 ARG D  56    -322.309 -50.098 155.588  1.00  0.00           N  
ATOM   2086  NH2 ARG D  56    -322.581 -48.714 153.762  1.00  0.00           N  
ATOM   2087  N   GLY D  57    -323.050 -49.940 146.753  1.00  0.00           N  
ATOM   2088  CA  GLY D  57    -323.226 -50.120 145.315  1.00  0.00           C  
ATOM   2089  C   GLY D  57    -322.168 -49.281 144.596  1.00  0.00           C  
ATOM   2090  O   GLY D  57    -322.262 -48.054 144.599  1.00  0.00           O  
ATOM   2091  N   THR D  58    -321.195 -49.952 143.960  1.00  0.00           N  
ATOM   2092  CA  THR D  58    -320.096 -49.338 143.213  1.00  0.00           C  
ATOM   2093  C   THR D  58    -319.973 -49.999 141.826  1.00  0.00           C  
ATOM   2094  O   THR D  58    -320.272 -51.184 141.677  1.00  0.00           O  
ATOM   2095  CB  THR D  58    -318.736 -49.493 143.960  1.00  0.00           C  
ATOM   2096  OG1 THR D  58    -318.231 -50.819 143.956  1.00  0.00           O  
ATOM   2097  CG2 THR D  58    -318.752 -48.987 145.412  1.00  0.00           C  
ATOM   2098  N   THR D  59    -319.519 -49.208 140.842  1.00  0.00           N  
ATOM   2099  CA  THR D  59    -319.276 -49.631 139.460  1.00  0.00           C  
ATOM   2100  C   THR D  59    -317.983 -48.960 138.960  1.00  0.00           C  
ATOM   2101  O   THR D  59    -317.707 -47.821 139.339  1.00  0.00           O  
ATOM   2102  CB  THR D  59    -320.456 -49.237 138.520  1.00  0.00           C  
ATOM   2103  OG1 THR D  59    -320.563 -47.841 138.316  1.00  0.00           O  
ATOM   2104  CG2 THR D  59    -321.822 -49.773 138.975  1.00  0.00           C  
ATOM   2105  N   TYR D  60    -317.211 -49.691 138.136  1.00  0.00           N  
ATOM   2106  CA  TYR D  60    -315.902 -49.283 137.612  1.00  0.00           C  
ATOM   2107  C   TYR D  60    -315.726 -49.804 136.176  1.00  0.00           C  
ATOM   2108  O   TYR D  60    -316.360 -50.795 135.806  1.00  0.00           O  
ATOM   2109  CB  TYR D  60    -314.768 -49.851 138.504  1.00  0.00           C  
ATOM   2110  CG  TYR D  60    -314.864 -49.549 139.991  1.00  0.00           C  
ATOM   2111  CD1 TYR D  60    -314.805 -48.217 140.449  1.00  0.00           C  
ATOM   2112  CE1 TYR D  60    -314.918 -47.940 141.825  1.00  0.00           C  
ATOM   2113  CZ  TYR D  60    -315.074 -48.987 142.752  1.00  0.00           C  
ATOM   2114  OH  TYR D  60    -315.173 -48.704 144.085  1.00  0.00           O  
ATOM   2115  CD2 TYR D  60    -315.022 -50.599 140.922  1.00  0.00           C  
ATOM   2116  CE2 TYR D  60    -315.125 -50.319 142.299  1.00  0.00           C  
ATOM   2117  N   ASN D  61    -314.828 -49.158 135.413  1.00  0.00           N  
ATOM   2118  CA  ASN D  61    -314.326 -49.655 134.126  1.00  0.00           C  
ATOM   2119  C   ASN D  61    -312.899 -50.201 134.285  1.00  0.00           C  
ATOM   2120  O   ASN D  61    -312.162 -49.755 135.166  1.00  0.00           O  
ATOM   2121  CB  ASN D  61    -314.419 -48.576 133.015  1.00  0.00           C  
ATOM   2122  CG  ASN D  61    -313.643 -47.264 133.216  1.00  0.00           C  
ATOM   2123  OD1 ASN D  61    -313.102 -46.980 134.283  1.00  0.00           O  
ATOM   2124  ND2 ASN D  61    -313.604 -46.441 132.169  1.00  0.00           N  
ATOM   2125  N   GLN D  62    -312.536 -51.150 133.406  1.00  0.00           N  
ATOM   2126  CA  GLN D  62    -311.254 -51.862 133.426  1.00  0.00           C  
ATOM   2127  C   GLN D  62    -310.023 -51.008 133.062  1.00  0.00           C  
ATOM   2128  O   GLN D  62    -308.907 -51.407 133.394  1.00  0.00           O  
ATOM   2129  CB  GLN D  62    -311.360 -53.137 132.560  1.00  0.00           C  
ATOM   2130  CG  GLN D  62    -312.412 -54.163 133.047  1.00  0.00           C  
ATOM   2131  CD  GLN D  62    -312.217 -54.601 134.503  1.00  0.00           C  
ATOM   2132  OE1 GLN D  62    -311.125 -55.007 134.892  1.00  0.00           O  
ATOM   2133  NE2 GLN D  62    -313.277 -54.527 135.313  1.00  0.00           N  
ATOM   2134  N   LYS D  63    -310.247 -49.836 132.443  1.00  0.00           N  
ATOM   2135  CA  LYS D  63    -309.238 -48.804 132.186  1.00  0.00           C  
ATOM   2136  C   LYS D  63    -308.708 -48.145 133.479  1.00  0.00           C  
ATOM   2137  O   LYS D  63    -307.547 -47.731 133.509  1.00  0.00           O  
ATOM   2138  CB  LYS D  63    -309.853 -47.779 131.203  1.00  0.00           C  
ATOM   2139  CG  LYS D  63    -308.988 -46.562 130.820  1.00  0.00           C  
ATOM   2140  CD  LYS D  63    -307.645 -46.918 130.157  1.00  0.00           C  
ATOM   2141  CE  LYS D  63    -306.829 -45.689 129.728  1.00  0.00           C  
ATOM   2142  NZ  LYS D  63    -307.436 -44.979 128.587  1.00  0.00           N  
ATOM   2143  N   PHE D  64    -309.556 -48.079 134.521  1.00  0.00           N  
ATOM   2144  CA  PHE D  64    -309.241 -47.454 135.806  1.00  0.00           C  
ATOM   2145  C   PHE D  64    -309.120 -48.485 136.950  1.00  0.00           C  
ATOM   2146  O   PHE D  64    -308.665 -48.113 138.032  1.00  0.00           O  
ATOM   2147  CB  PHE D  64    -310.320 -46.382 136.087  1.00  0.00           C  
ATOM   2148  CG  PHE D  64    -309.917 -45.327 137.100  1.00  0.00           C  
ATOM   2149  CD1 PHE D  64    -308.770 -44.539 136.871  1.00  0.00           C  
ATOM   2150  CD2 PHE D  64    -310.689 -45.097 138.256  1.00  0.00           C  
ATOM   2151  CE1 PHE D  64    -308.397 -43.574 137.791  1.00  0.00           C  
ATOM   2152  CE2 PHE D  64    -310.302 -44.117 139.161  1.00  0.00           C  
ATOM   2153  CZ  PHE D  64    -309.156 -43.366 138.932  1.00  0.00           C  
ATOM   2154  N   GLU D  65    -309.484 -49.754 136.693  1.00  0.00           N  
ATOM   2155  CA  GLU D  65    -309.445 -50.856 137.658  1.00  0.00           C  
ATOM   2156  C   GLU D  65    -308.009 -51.307 137.994  1.00  0.00           C  
ATOM   2157  O   GLU D  65    -307.079 -51.067 137.218  1.00  0.00           O  
ATOM   2158  CB  GLU D  65    -310.316 -52.015 137.114  1.00  0.00           C  
ATOM   2159  CG  GLU D  65    -310.616 -53.180 138.080  1.00  0.00           C  
ATOM   2160  CD  GLU D  65    -311.311 -52.715 139.360  1.00  0.00           C  
ATOM   2161  OE1 GLU D  65    -312.541 -52.505 139.298  1.00  0.00           O  
ATOM   2162  OE2 GLU D  65    -310.588 -52.553 140.367  1.00  0.00           O  
ATOM   2163  N   GLY D  66    -307.864 -51.945 139.167  1.00  0.00           N  
ATOM   2164  CA  GLY D  66    -306.589 -52.398 139.726  1.00  0.00           C  
ATOM   2165  C   GLY D  66    -305.856 -51.269 140.473  1.00  0.00           C  
ATOM   2166  O   GLY D  66    -304.727 -51.476 140.917  1.00  0.00           O  
ATOM   2167  N   ARG D  67    -306.483 -50.087 140.593  1.00  0.00           N  
ATOM   2168  CA  ARG D  67    -305.958 -48.890 141.245  1.00  0.00           C  
ATOM   2169  C   ARG D  67    -307.062 -48.180 142.047  1.00  0.00           C  
ATOM   2170  O   ARG D  67    -306.767 -47.606 143.096  1.00  0.00           O  
ATOM   2171  CB  ARG D  67    -305.380 -47.926 140.184  1.00  0.00           C  
ATOM   2172  CG  ARG D  67    -304.231 -48.496 139.343  1.00  0.00           C  
ATOM   2173  CD  ARG D  67    -303.477 -47.428 138.537  1.00  0.00           C  
ATOM   2174  NE  ARG D  67    -304.295 -46.611 137.622  1.00  0.00           N  
ATOM   2175  CZ  ARG D  67    -305.208 -47.008 136.717  1.00  0.00           C  
ATOM   2176  NH1 ARG D  67    -305.606 -48.279 136.597  1.00  0.00           N  
ATOM   2177  NH2 ARG D  67    -305.729 -46.096 135.889  1.00  0.00           N  
ATOM   2178  N   VAL D  68    -308.296 -48.200 141.516  1.00  0.00           N  
ATOM   2179  CA  VAL D  68    -309.462 -47.475 142.014  1.00  0.00           C  
ATOM   2180  C   VAL D  68    -309.981 -47.948 143.388  1.00  0.00           C  
ATOM   2181  O   VAL D  68    -309.898 -49.130 143.719  1.00  0.00           O  
ATOM   2182  CB  VAL D  68    -310.619 -47.579 140.975  1.00  0.00           C  
ATOM   2183  CG1 VAL D  68    -311.173 -49.007 140.782  1.00  0.00           C  
ATOM   2184  CG2 VAL D  68    -311.779 -46.613 141.265  1.00  0.00           C  
ATOM   2185  N   THR D  69    -310.554 -46.986 144.123  1.00  0.00           N  
ATOM   2186  CA  THR D  69    -311.408 -47.170 145.292  1.00  0.00           C  
ATOM   2187  C   THR D  69    -312.257 -45.893 145.386  1.00  0.00           C  
ATOM   2188  O   THR D  69    -311.697 -44.798 145.418  1.00  0.00           O  
ATOM   2189  CB  THR D  69    -310.583 -47.347 146.598  1.00  0.00           C  
ATOM   2190  OG1 THR D  69    -310.064 -48.660 146.633  1.00  0.00           O  
ATOM   2191  CG2 THR D  69    -311.335 -47.126 147.925  1.00  0.00           C  
ATOM   2192  N   MET D  70    -313.588 -46.055 145.416  1.00  0.00           N  
ATOM   2193  CA  MET D  70    -314.544 -44.955 145.540  1.00  0.00           C  
ATOM   2194  C   MET D  70    -315.525 -45.244 146.682  1.00  0.00           C  
ATOM   2195  O   MET D  70    -315.925 -46.393 146.877  1.00  0.00           O  
ATOM   2196  CB  MET D  70    -315.316 -44.768 144.220  1.00  0.00           C  
ATOM   2197  CG  MET D  70    -314.478 -44.272 143.039  1.00  0.00           C  
ATOM   2198  SD  MET D  70    -315.428 -44.216 141.498  1.00  0.00           S  
ATOM   2199  CE  MET D  70    -314.124 -43.708 140.359  1.00  0.00           C  
ATOM   2200  N   THR D  71    -315.906 -44.173 147.392  1.00  0.00           N  
ATOM   2201  CA  THR D  71    -316.869 -44.184 148.491  1.00  0.00           C  
ATOM   2202  C   THR D  71    -317.743 -42.913 148.430  1.00  0.00           C  
ATOM   2203  O   THR D  71    -317.453 -41.997 147.662  1.00  0.00           O  
ATOM   2204  CB  THR D  71    -316.168 -44.258 149.883  1.00  0.00           C  
ATOM   2205  OG1 THR D  71    -315.472 -43.075 150.231  1.00  0.00           O  
ATOM   2206  CG2 THR D  71    -315.227 -45.460 150.059  1.00  0.00           C  
ATOM   2207  N   THR D  72    -318.812 -42.898 149.236  1.00  0.00           N  
ATOM   2208  CA  THR D  72    -319.776 -41.801 149.341  1.00  0.00           C  
ATOM   2209  C   THR D  72    -320.295 -41.712 150.789  1.00  0.00           C  
ATOM   2210  O   THR D  72    -320.216 -42.687 151.539  1.00  0.00           O  
ATOM   2211  CB  THR D  72    -320.999 -42.037 148.411  1.00  0.00           C  
ATOM   2212  OG1 THR D  72    -321.593 -43.296 148.662  1.00  0.00           O  
ATOM   2213  CG2 THR D  72    -320.696 -41.912 146.911  1.00  0.00           C  
ATOM   2214  N   ASP D  73    -320.827 -40.529 151.138  1.00  0.00           N  
ATOM   2215  CA  ASP D  73    -321.443 -40.245 152.429  1.00  0.00           C  
ATOM   2216  C   ASP D  73    -322.566 -39.213 152.224  1.00  0.00           C  
ATOM   2217  O   ASP D  73    -322.323 -38.147 151.656  1.00  0.00           O  
ATOM   2218  CB  ASP D  73    -320.402 -39.770 153.476  1.00  0.00           C  
ATOM   2219  CG  ASP D  73    -320.970 -39.520 154.880  1.00  0.00           C  
ATOM   2220  OD1 ASP D  73    -322.000 -40.142 155.225  1.00  0.00           O  
ATOM   2221  OD2 ASP D  73    -320.337 -38.729 155.609  1.00  0.00           O  
ATOM   2222  N   THR D  74    -323.761 -39.549 152.735  1.00  0.00           N  
ATOM   2223  CA  THR D  74    -324.938 -38.680 152.766  1.00  0.00           C  
ATOM   2224  C   THR D  74    -324.877 -37.626 153.895  1.00  0.00           C  
ATOM   2225  O   THR D  74    -325.465 -36.559 153.727  1.00  0.00           O  
ATOM   2226  CB  THR D  74    -326.238 -39.512 152.955  1.00  0.00           C  
ATOM   2227  OG1 THR D  74    -326.330 -40.106 154.240  1.00  0.00           O  
ATOM   2228  CG2 THR D  74    -326.440 -40.605 151.894  1.00  0.00           C  
ATOM   2229  N   SER D  75    -324.168 -37.929 154.999  1.00  0.00           N  
ATOM   2230  CA  SER D  75    -324.038 -37.055 156.167  1.00  0.00           C  
ATOM   2231  C   SER D  75    -323.140 -35.837 155.885  1.00  0.00           C  
ATOM   2232  O   SER D  75    -323.524 -34.719 156.227  1.00  0.00           O  
ATOM   2233  CB  SER D  75    -323.551 -37.884 157.374  1.00  0.00           C  
ATOM   2234  OG  SER D  75    -323.507 -37.118 158.562  1.00  0.00           O  
ATOM   2235  N   THR D  76    -321.988 -36.074 155.233  1.00  0.00           N  
ATOM   2236  CA  THR D  76    -321.066 -35.025 154.786  1.00  0.00           C  
ATOM   2237  C   THR D  76    -321.488 -34.399 153.435  1.00  0.00           C  
ATOM   2238  O   THR D  76    -321.079 -33.275 153.145  1.00  0.00           O  
ATOM   2239  CB  THR D  76    -319.611 -35.567 154.668  1.00  0.00           C  
ATOM   2240  OG1 THR D  76    -319.237 -36.181 155.886  1.00  0.00           O  
ATOM   2241  CG2 THR D  76    -318.529 -34.513 154.375  1.00  0.00           C  
ATOM   2242  N   SER D  77    -322.333 -35.115 152.660  1.00  0.00           N  
ATOM   2243  CA  SER D  77    -322.888 -34.724 151.357  1.00  0.00           C  
ATOM   2244  C   SER D  77    -321.790 -34.633 150.272  1.00  0.00           C  
ATOM   2245  O   SER D  77    -321.697 -33.631 149.560  1.00  0.00           O  
ATOM   2246  CB  SER D  77    -323.773 -33.457 151.511  1.00  0.00           C  
ATOM   2247  OG  SER D  77    -324.439 -33.097 150.319  1.00  0.00           O  
ATOM   2248  N   THR D  78    -320.953 -35.681 150.206  1.00  0.00           N  
ATOM   2249  CA  THR D  78    -319.740 -35.742 149.390  1.00  0.00           C  
ATOM   2250  C   THR D  78    -319.516 -37.163 148.842  1.00  0.00           C  
ATOM   2251  O   THR D  78    -319.825 -38.153 149.507  1.00  0.00           O  
ATOM   2252  CB  THR D  78    -318.479 -35.380 150.224  1.00  0.00           C  
ATOM   2253  OG1 THR D  78    -318.425 -36.152 151.409  1.00  0.00           O  
ATOM   2254  CG2 THR D  78    -318.395 -33.897 150.604  1.00  0.00           C  
ATOM   2255  N   ALA D  79    -318.944 -37.204 147.630  1.00  0.00           N  
ATOM   2256  CA  ALA D  79    -318.443 -38.401 146.961  1.00  0.00           C  
ATOM   2257  C   ALA D  79    -316.910 -38.335 146.902  1.00  0.00           C  
ATOM   2258  O   ALA D  79    -316.339 -37.246 146.884  1.00  0.00           O  
ATOM   2259  CB  ALA D  79    -319.048 -38.478 145.551  1.00  0.00           C  
ATOM   2260  N   TYR D  80    -316.272 -39.511 146.887  1.00  0.00           N  
ATOM   2261  CA  TYR D  80    -314.824 -39.665 146.996  1.00  0.00           C  
ATOM   2262  C   TYR D  80    -314.297 -40.623 145.926  1.00  0.00           C  
ATOM   2263  O   TYR D  80    -314.980 -41.577 145.552  1.00  0.00           O  
ATOM   2264  CB  TYR D  80    -314.480 -40.226 148.390  1.00  0.00           C  
ATOM   2265  CG  TYR D  80    -314.854 -39.327 149.554  1.00  0.00           C  
ATOM   2266  CD1 TYR D  80    -313.979 -38.295 149.945  1.00  0.00           C  
ATOM   2267  CE1 TYR D  80    -314.310 -37.453 151.023  1.00  0.00           C  
ATOM   2268  CZ  TYR D  80    -315.522 -37.645 151.717  1.00  0.00           C  
ATOM   2269  OH  TYR D  80    -315.843 -36.828 152.762  1.00  0.00           O  
ATOM   2270  CD2 TYR D  80    -316.071 -39.513 150.245  1.00  0.00           C  
ATOM   2271  CE2 TYR D  80    -316.403 -38.673 151.326  1.00  0.00           C  
ATOM   2272  N   MET D  81    -313.050 -40.363 145.519  1.00  0.00           N  
ATOM   2273  CA  MET D  81    -312.226 -41.250 144.713  1.00  0.00           C  
ATOM   2274  C   MET D  81    -310.794 -41.131 145.240  1.00  0.00           C  
ATOM   2275  O   MET D  81    -310.274 -40.019 145.323  1.00  0.00           O  
ATOM   2276  CB  MET D  81    -312.331 -40.864 143.222  1.00  0.00           C  
ATOM   2277  CG  MET D  81    -311.395 -41.646 142.276  1.00  0.00           C  
ATOM   2278  SD  MET D  81    -310.507 -40.614 141.084  1.00  0.00           S  
ATOM   2279  CE  MET D  81    -309.307 -39.819 142.189  1.00  0.00           C  
ATOM   2280  N   GLU D  82    -310.184 -42.283 145.539  1.00  0.00           N  
ATOM   2281  CA  GLU D  82    -308.792 -42.406 145.953  1.00  0.00           C  
ATOM   2282  C   GLU D  82    -308.116 -43.505 145.121  1.00  0.00           C  
ATOM   2283  O   GLU D  82    -308.748 -44.499 144.756  1.00  0.00           O  
ATOM   2284  CB  GLU D  82    -308.715 -42.619 147.476  1.00  0.00           C  
ATOM   2285  CG  GLU D  82    -309.475 -43.844 148.016  1.00  0.00           C  
ATOM   2286  CD  GLU D  82    -309.352 -43.967 149.532  1.00  0.00           C  
ATOM   2287  OE1 GLU D  82    -309.716 -42.988 150.223  1.00  0.00           O  
ATOM   2288  OE2 GLU D  82    -308.889 -45.041 149.971  1.00  0.00           O  
ATOM   2289  N   LEU D  83    -306.845 -43.249 144.791  1.00  0.00           N  
ATOM   2290  CA  LEU D  83    -306.122 -43.889 143.700  1.00  0.00           C  
ATOM   2291  C   LEU D  83    -304.667 -44.142 144.123  1.00  0.00           C  
ATOM   2292  O   LEU D  83    -304.134 -43.400 144.951  1.00  0.00           O  
ATOM   2293  CB  LEU D  83    -306.237 -42.934 142.488  1.00  0.00           C  
ATOM   2294  CG  LEU D  83    -305.778 -43.499 141.135  1.00  0.00           C  
ATOM   2295  CD1 LEU D  83    -306.676 -44.670 140.712  1.00  0.00           C  
ATOM   2296  CD2 LEU D  83    -305.756 -42.389 140.070  1.00  0.00           C  
ATOM   2297  N   ARG D  84    -304.056 -45.192 143.553  1.00  0.00           N  
ATOM   2298  CA  ARG D  84    -302.746 -45.707 143.960  1.00  0.00           C  
ATOM   2299  C   ARG D  84    -302.100 -46.511 142.822  1.00  0.00           C  
ATOM   2300  O   ARG D  84    -302.809 -47.075 141.992  1.00  0.00           O  
ATOM   2301  CB  ARG D  84    -302.893 -46.548 145.251  1.00  0.00           C  
ATOM   2302  CG  ARG D  84    -303.919 -47.700 145.160  1.00  0.00           C  
ATOM   2303  CD  ARG D  84    -304.226 -48.372 146.505  1.00  0.00           C  
ATOM   2304  NE  ARG D  84    -304.926 -47.478 147.443  1.00  0.00           N  
ATOM   2305  CZ  ARG D  84    -306.200 -47.057 147.369  1.00  0.00           C  
ATOM   2306  NH1 ARG D  84    -306.673 -46.268 148.341  1.00  0.00           N  
ATOM   2307  NH2 ARG D  84    -307.004 -47.407 146.355  1.00  0.00           N  
ATOM   2308  N   SER D  85    -300.755 -46.544 142.823  1.00  0.00           N  
ATOM   2309  CA  SER D  85    -299.888 -47.192 141.830  1.00  0.00           C  
ATOM   2310  C   SER D  85    -300.045 -46.550 140.431  1.00  0.00           C  
ATOM   2311  O   SER D  85    -300.338 -47.250 139.461  1.00  0.00           O  
ATOM   2312  CB  SER D  85    -300.080 -48.729 141.859  1.00  0.00           C  
ATOM   2313  OG  SER D  85    -299.121 -49.389 141.054  1.00  0.00           O  
ATOM   2314  N   LEU D  86    -299.914 -45.212 140.391  1.00  0.00           N  
ATOM   2315  CA  LEU D  86    -300.353 -44.338 139.298  1.00  0.00           C  
ATOM   2316  C   LEU D  86    -299.706 -44.616 137.928  1.00  0.00           C  
ATOM   2317  O   LEU D  86    -298.533 -44.983 137.859  1.00  0.00           O  
ATOM   2318  CB  LEU D  86    -300.137 -42.861 139.693  1.00  0.00           C  
ATOM   2319  CG  LEU D  86    -300.715 -42.432 141.056  1.00  0.00           C  
ATOM   2320  CD1 LEU D  86    -300.526 -40.920 141.291  1.00  0.00           C  
ATOM   2321  CD2 LEU D  86    -302.178 -42.855 141.242  1.00  0.00           C  
ATOM   2322  N   ARG D  87    -300.505 -44.394 136.872  1.00  0.00           N  
ATOM   2323  CA  ARG D  87    -300.149 -44.561 135.461  1.00  0.00           C  
ATOM   2324  C   ARG D  87    -300.081 -43.207 134.737  1.00  0.00           C  
ATOM   2325  O   ARG D  87    -300.586 -42.205 135.244  1.00  0.00           O  
ATOM   2326  CB  ARG D  87    -301.245 -45.407 134.780  1.00  0.00           C  
ATOM   2327  CG  ARG D  87    -301.373 -46.846 135.294  1.00  0.00           C  
ATOM   2328  CD  ARG D  87    -302.491 -47.576 134.540  1.00  0.00           C  
ATOM   2329  NE  ARG D  87    -302.776 -48.907 135.087  1.00  0.00           N  
ATOM   2330  CZ  ARG D  87    -303.764 -49.706 134.646  1.00  0.00           C  
ATOM   2331  NH1 ARG D  87    -303.949 -50.901 135.223  1.00  0.00           N  
ATOM   2332  NH2 ARG D  87    -304.572 -49.325 133.643  1.00  0.00           N  
ATOM   2333  N   SER D  88    -299.552 -43.235 133.500  1.00  0.00           N  
ATOM   2334  CA  SER D  88    -299.657 -42.146 132.523  1.00  0.00           C  
ATOM   2335  C   SER D  88    -301.115 -41.853 132.091  1.00  0.00           C  
ATOM   2336  O   SER D  88    -301.401 -40.719 131.710  1.00  0.00           O  
ATOM   2337  CB  SER D  88    -298.748 -42.473 131.320  1.00  0.00           C  
ATOM   2338  OG  SER D  88    -298.683 -41.404 130.396  1.00  0.00           O  
ATOM   2339  N   ASP D  89    -302.014 -42.851 132.218  1.00  0.00           N  
ATOM   2340  CA  ASP D  89    -303.477 -42.728 132.090  1.00  0.00           C  
ATOM   2341  C   ASP D  89    -304.075 -41.702 133.074  1.00  0.00           C  
ATOM   2342  O   ASP D  89    -305.035 -41.013 132.733  1.00  0.00           O  
ATOM   2343  CB  ASP D  89    -304.239 -44.066 132.315  1.00  0.00           C  
ATOM   2344  CG  ASP D  89    -303.705 -45.323 131.620  1.00  0.00           C  
ATOM   2345  OD1 ASP D  89    -304.183 -46.412 132.010  1.00  0.00           O  
ATOM   2346  OD2 ASP D  89    -302.892 -45.189 130.680  1.00  0.00           O  
ATOM   2347  N   ASP D  90    -303.484 -41.653 134.279  1.00  0.00           N  
ATOM   2348  CA  ASP D  90    -303.908 -40.860 135.433  1.00  0.00           C  
ATOM   2349  C   ASP D  90    -303.416 -39.396 135.389  1.00  0.00           C  
ATOM   2350  O   ASP D  90    -303.774 -38.633 136.287  1.00  0.00           O  
ATOM   2351  CB  ASP D  90    -303.563 -41.570 136.770  1.00  0.00           C  
ATOM   2352  CG  ASP D  90    -303.995 -43.044 136.846  1.00  0.00           C  
ATOM   2353  OD1 ASP D  90    -305.007 -43.405 136.205  1.00  0.00           O  
ATOM   2354  OD2 ASP D  90    -303.344 -43.792 137.606  1.00  0.00           O  
ATOM   2355  N   THR D  91    -302.670 -39.011 134.335  1.00  0.00           N  
ATOM   2356  CA  THR D  91    -302.379 -37.621 133.979  1.00  0.00           C  
ATOM   2357  C   THR D  91    -303.597 -37.035 133.238  1.00  0.00           C  
ATOM   2358  O   THR D  91    -303.808 -37.352 132.066  1.00  0.00           O  
ATOM   2359  CB  THR D  91    -301.141 -37.518 133.044  1.00  0.00           C  
ATOM   2360  OG1 THR D  91    -300.004 -38.006 133.725  1.00  0.00           O  
ATOM   2361  CG2 THR D  91    -300.806 -36.102 132.535  1.00  0.00           C  
ATOM   2362  N   ALA D  92    -304.398 -36.230 133.952  1.00  0.00           N  
ATOM   2363  CA  ALA D  92    -305.673 -35.689 133.480  1.00  0.00           C  
ATOM   2364  C   ALA D  92    -306.226 -34.665 134.479  1.00  0.00           C  
ATOM   2365  O   ALA D  92    -305.785 -34.617 135.626  1.00  0.00           O  
ATOM   2366  CB  ALA D  92    -306.686 -36.838 133.288  1.00  0.00           C  
ATOM   2367  N   VAL D  93    -307.226 -33.891 134.028  1.00  0.00           N  
ATOM   2368  CA  VAL D  93    -308.040 -33.029 134.883  1.00  0.00           C  
ATOM   2369  C   VAL D  93    -309.241 -33.854 135.380  1.00  0.00           C  
ATOM   2370  O   VAL D  93    -309.940 -34.441 134.559  1.00  0.00           O  
ATOM   2371  CB  VAL D  93    -308.563 -31.787 134.108  1.00  0.00           C  
ATOM   2372  CG1 VAL D  93    -309.421 -30.846 134.978  1.00  0.00           C  
ATOM   2373  CG2 VAL D  93    -307.409 -30.984 133.481  1.00  0.00           C  
ATOM   2374  N   TYR D  94    -309.430 -33.919 136.707  1.00  0.00           N  
ATOM   2375  CA  TYR D  94    -310.417 -34.780 137.368  1.00  0.00           C  
ATOM   2376  C   TYR D  94    -311.739 -34.034 137.586  1.00  0.00           C  
ATOM   2377  O   TYR D  94    -311.724 -32.858 137.949  1.00  0.00           O  
ATOM   2378  CB  TYR D  94    -309.824 -35.317 138.692  1.00  0.00           C  
ATOM   2379  CG  TYR D  94    -308.842 -36.467 138.508  1.00  0.00           C  
ATOM   2380  CD1 TYR D  94    -307.654 -36.285 137.771  1.00  0.00           C  
ATOM   2381  CE1 TYR D  94    -306.789 -37.366 137.522  1.00  0.00           C  
ATOM   2382  CZ  TYR D  94    -307.076 -38.632 138.061  1.00  0.00           C  
ATOM   2383  OH  TYR D  94    -306.237 -39.679 137.827  1.00  0.00           O  
ATOM   2384  CD2 TYR D  94    -309.123 -37.739 139.052  1.00  0.00           C  
ATOM   2385  CE2 TYR D  94    -308.232 -38.811 138.840  1.00  0.00           C  
ATOM   2386  N   TYR D  95    -312.845 -34.753 137.343  1.00  0.00           N  
ATOM   2387  CA  TYR D  95    -314.220 -34.256 137.314  1.00  0.00           C  
ATOM   2388  C   TYR D  95    -315.173 -35.200 138.066  1.00  0.00           C  
ATOM   2389  O   TYR D  95    -314.853 -36.365 138.299  1.00  0.00           O  
ATOM   2390  CB  TYR D  95    -314.665 -34.137 135.837  1.00  0.00           C  
ATOM   2391  CG  TYR D  95    -314.147 -32.917 135.100  1.00  0.00           C  
ATOM   2392  CD1 TYR D  95    -312.969 -32.990 134.330  1.00  0.00           C  
ATOM   2393  CE1 TYR D  95    -312.496 -31.847 133.659  1.00  0.00           C  
ATOM   2394  CZ  TYR D  95    -313.200 -30.632 133.741  1.00  0.00           C  
ATOM   2395  OH  TYR D  95    -312.733 -29.530 133.087  1.00  0.00           O  
ATOM   2396  CD2 TYR D  95    -314.855 -31.702 135.176  1.00  0.00           C  
ATOM   2397  CE2 TYR D  95    -314.384 -30.560 134.497  1.00  0.00           C  
ATOM   2398  N   CYS D  96    -316.371 -34.676 138.361  1.00  0.00           N  
ATOM   2399  CA  CYS D  96    -317.538 -35.437 138.801  1.00  0.00           C  
ATOM   2400  C   CYS D  96    -318.796 -34.900 138.100  1.00  0.00           C  
ATOM   2401  O   CYS D  96    -318.795 -33.761 137.631  1.00  0.00           O  
ATOM   2402  SG  CYS D  96    -317.766 -33.822 141.182  1.00  0.00           S  
ATOM   2403  CB  CYS D  96    -317.642 -35.430 140.342  1.00  0.00           C  
ATOM   2404  N   ALA D  97    -319.837 -35.746 138.024  1.00  0.00           N  
ATOM   2405  CA  ALA D  97    -321.067 -35.485 137.270  1.00  0.00           C  
ATOM   2406  C   ALA D  97    -322.292 -36.146 137.924  1.00  0.00           C  
ATOM   2407  O   ALA D  97    -322.170 -36.806 138.957  1.00  0.00           O  
ATOM   2408  CB  ALA D  97    -320.879 -35.953 135.814  1.00  0.00           C  
ATOM   2409  N   ARG D  98    -323.461 -35.939 137.297  1.00  0.00           N  
ATOM   2410  CA  ARG D  98    -324.776 -36.362 137.786  1.00  0.00           C  
ATOM   2411  C   ARG D  98    -325.689 -36.736 136.592  1.00  0.00           C  
ATOM   2412  O   ARG D  98    -325.249 -36.648 135.444  1.00  0.00           O  
ATOM   2413  CB  ARG D  98    -325.333 -35.212 138.663  1.00  0.00           C  
ATOM   2414  CG  ARG D  98    -326.374 -35.632 139.711  1.00  0.00           C  
ATOM   2415  CD  ARG D  98    -326.990 -34.438 140.449  1.00  0.00           C  
ATOM   2416  NE  ARG D  98    -327.933 -33.703 139.594  1.00  0.00           N  
ATOM   2417  CZ  ARG D  98    -328.839 -32.812 140.026  1.00  0.00           C  
ATOM   2418  NH1 ARG D  98    -329.000 -32.543 141.328  1.00  0.00           N  
ATOM   2419  NH2 ARG D  98    -329.599 -32.175 139.136  1.00  0.00           N  
ATOM   2420  N   ALA D  99    -326.937 -37.155 136.873  1.00  0.00           N  
ATOM   2421  CA  ALA D  99    -327.974 -37.443 135.875  1.00  0.00           C  
ATOM   2422  C   ALA D  99    -329.334 -36.916 136.363  1.00  0.00           C  
ATOM   2423  O   ALA D  99    -329.784 -37.319 137.436  1.00  0.00           O  
ATOM   2424  CB  ALA D  99    -328.028 -38.955 135.602  1.00  0.00           C  
ATOM   2425  N   ASN D 100    -329.958 -36.036 135.561  1.00  0.00           N  
ATOM   2426  CA  ASN D 100    -331.235 -35.361 135.837  1.00  0.00           C  
ATOM   2427  C   ASN D 100    -331.736 -34.657 134.551  1.00  0.00           C  
ATOM   2428  O   ASN D 100    -331.203 -34.899 133.469  1.00  0.00           O  
ATOM   2429  CB  ASN D 100    -331.070 -34.352 137.014  1.00  0.00           C  
ATOM   2430  CG  ASN D 100    -332.377 -33.967 137.725  1.00  0.00           C  
ATOM   2431  OD1 ASN D 100    -333.188 -34.822 138.066  1.00  0.00           O  
ATOM   2432  ND2 ASN D 100    -332.589 -32.667 137.943  1.00  0.00           N  
ATOM   2433  N   TRP D 101    -332.748 -33.782 134.698  1.00  0.00           N  
ATOM   2434  CA  TRP D 101    -333.215 -32.813 133.701  1.00  0.00           C  
ATOM   2435  C   TRP D 101    -332.172 -31.712 133.400  1.00  0.00           C  
ATOM   2436  O   TRP D 101    -332.137 -31.221 132.276  1.00  0.00           O  
ATOM   2437  CB  TRP D 101    -334.552 -32.212 134.202  1.00  0.00           C  
ATOM   2438  CG  TRP D 101    -335.227 -31.160 133.361  1.00  0.00           C  
ATOM   2439  CD1 TRP D 101    -335.289 -31.147 132.011  1.00  0.00           C  
ATOM   2440  CD2 TRP D 101    -336.015 -30.008 133.797  1.00  0.00           C  
ATOM   2441  NE1 TRP D 101    -336.008 -30.055 131.578  1.00  0.00           N  
ATOM   2442  CE2 TRP D 101    -336.486 -29.314 132.638  1.00  0.00           C  
ATOM   2443  CE3 TRP D 101    -336.370 -29.464 135.055  1.00  0.00           C  
ATOM   2444  CZ2 TRP D 101    -337.256 -28.143 132.722  1.00  0.00           C  
ATOM   2445  CZ3 TRP D 101    -337.141 -28.287 135.151  1.00  0.00           C  
ATOM   2446  CH2 TRP D 101    -337.583 -27.626 133.988  1.00  0.00           C  
ATOM   2447  N   LEU D 102    -331.326 -31.370 134.384  1.00  0.00           N  
ATOM   2448  CA  LEU D 102    -330.183 -30.470 134.245  1.00  0.00           C  
ATOM   2449  C   LEU D 102    -329.156 -30.843 135.319  1.00  0.00           C  
ATOM   2450  O   LEU D 102    -329.550 -31.093 136.459  1.00  0.00           O  
ATOM   2451  CB  LEU D 102    -330.628 -28.992 134.343  1.00  0.00           C  
ATOM   2452  CG  LEU D 102    -329.489 -27.938 134.288  1.00  0.00           C  
ATOM   2453  CD1 LEU D 102    -328.722 -27.960 132.948  1.00  0.00           C  
ATOM   2454  CD2 LEU D 102    -329.999 -26.527 134.646  1.00  0.00           C  
ATOM   2455  N   ASP D 103    -327.872 -30.850 134.936  1.00  0.00           N  
ATOM   2456  CA  ASP D 103    -326.745 -31.230 135.791  1.00  0.00           C  
ATOM   2457  C   ASP D 103    -325.609 -30.214 135.682  1.00  0.00           C  
ATOM   2458  O   ASP D 103    -325.319 -29.725 134.590  1.00  0.00           O  
ATOM   2459  CB  ASP D 103    -326.196 -32.635 135.466  1.00  0.00           C  
ATOM   2460  CG  ASP D 103    -327.259 -33.726 135.510  1.00  0.00           C  
ATOM   2461  OD1 ASP D 103    -327.383 -34.438 134.490  1.00  0.00           O  
ATOM   2462  OD2 ASP D 103    -327.880 -33.864 136.588  1.00  0.00           O  
ATOM   2463  N   TYR D 104    -324.960 -29.985 136.832  1.00  0.00           N  
ATOM   2464  CA  TYR D 104    -323.711 -29.244 136.968  1.00  0.00           C  
ATOM   2465  C   TYR D 104    -322.576 -30.261 137.200  1.00  0.00           C  
ATOM   2466  O   TYR D 104    -322.819 -31.341 137.740  1.00  0.00           O  
ATOM   2467  CB  TYR D 104    -323.857 -28.251 138.141  1.00  0.00           C  
ATOM   2468  CG  TYR D 104    -322.904 -27.070 138.123  1.00  0.00           C  
ATOM   2469  CD1 TYR D 104    -321.611 -27.190 138.664  1.00  0.00           C  
ATOM   2470  CE1 TYR D 104    -320.721 -26.100 138.631  1.00  0.00           C  
ATOM   2471  CZ  TYR D 104    -321.130 -24.876 138.073  1.00  0.00           C  
ATOM   2472  OH  TYR D 104    -320.271 -23.817 138.048  1.00  0.00           O  
ATOM   2473  CD2 TYR D 104    -323.317 -25.836 137.577  1.00  0.00           C  
ATOM   2474  CE2 TYR D 104    -322.431 -24.742 137.549  1.00  0.00           C  
ATOM   2475  N   TRP D 105    -321.358 -29.895 136.775  1.00  0.00           N  
ATOM   2476  CA  TRP D 105    -320.144 -30.694 136.939  1.00  0.00           C  
ATOM   2477  C   TRP D 105    -319.118 -29.950 137.794  1.00  0.00           C  
ATOM   2478  O   TRP D 105    -319.106 -28.719 137.804  1.00  0.00           O  
ATOM   2479  CB  TRP D 105    -319.502 -30.961 135.568  1.00  0.00           C  
ATOM   2480  CG  TRP D 105    -320.113 -32.019 134.706  1.00  0.00           C  
ATOM   2481  CD1 TRP D 105    -321.408 -32.125 134.327  1.00  0.00           C  
ATOM   2482  NE1 TRP D 105    -321.551 -33.211 133.493  1.00  0.00           N  
ATOM   2483  CE2 TRP D 105    -320.353 -33.852 133.269  1.00  0.00           C  
ATOM   2484  CD2 TRP D 105    -319.414 -33.112 134.043  1.00  0.00           C  
ATOM   2485  CE3 TRP D 105    -318.069 -33.547 134.013  1.00  0.00           C  
ATOM   2486  CZ3 TRP D 105    -317.680 -34.663 133.253  1.00  0.00           C  
ATOM   2487  CZ2 TRP D 105    -319.981 -34.967 132.500  1.00  0.00           C  
ATOM   2488  CH2 TRP D 105    -318.635 -35.372 132.502  1.00  0.00           C  
ATOM   2489  N   GLY D 106    -318.227 -30.733 138.428  1.00  0.00           N  
ATOM   2490  CA  GLY D 106    -317.051 -30.260 139.161  1.00  0.00           C  
ATOM   2491  C   GLY D 106    -316.175 -29.338 138.295  1.00  0.00           C  
ATOM   2492  O   GLY D 106    -316.069 -29.530 137.086  1.00  0.00           O  
ATOM   2493  N   GLN D 107    -315.560 -28.329 138.926  1.00  0.00           N  
ATOM   2494  CA  GLN D 107    -314.821 -27.244 138.268  1.00  0.00           C  
ATOM   2495  C   GLN D 107    -313.467 -27.628 137.625  1.00  0.00           C  
ATOM   2496  O   GLN D 107    -312.846 -26.767 137.004  1.00  0.00           O  
ATOM   2497  CB  GLN D 107    -314.683 -26.081 139.273  1.00  0.00           C  
ATOM   2498  CG  GLN D 107    -316.037 -25.410 139.588  1.00  0.00           C  
ATOM   2499  CD  GLN D 107    -315.916 -24.303 140.637  1.00  0.00           C  
ATOM   2500  OE1 GLN D 107    -315.313 -24.498 141.688  1.00  0.00           O  
ATOM   2501  NE2 GLN D 107    -316.522 -23.143 140.373  1.00  0.00           N  
ATOM   2502  N   GLY D 108    -313.041 -28.895 137.763  1.00  0.00           N  
ATOM   2503  CA  GLY D 108    -311.778 -29.433 137.268  1.00  0.00           C  
ATOM   2504  C   GLY D 108    -310.657 -29.209 138.295  1.00  0.00           C  
ATOM   2505  O   GLY D 108    -310.525 -28.117 138.850  1.00  0.00           O  
ATOM   2506  N   THR D 109    -309.818 -30.237 138.506  1.00  0.00           N  
ATOM   2507  CA  THR D 109    -308.574 -30.164 139.281  1.00  0.00           C  
ATOM   2508  C   THR D 109    -307.495 -30.988 138.549  1.00  0.00           C  
ATOM   2509  O   THR D 109    -307.677 -32.183 138.307  1.00  0.00           O  
ATOM   2510  CB  THR D 109    -308.729 -30.686 140.739  1.00  0.00           C  
ATOM   2511  OG1 THR D 109    -309.154 -32.036 140.811  1.00  0.00           O  
ATOM   2512  CG2 THR D 109    -309.656 -29.838 141.618  1.00  0.00           C  
ATOM   2513  N   THR D 110    -306.401 -30.306 138.170  1.00  0.00           N  
ATOM   2514  CA  THR D 110    -305.321 -30.846 137.341  1.00  0.00           C  
ATOM   2515  C   THR D 110    -304.352 -31.729 138.151  1.00  0.00           C  
ATOM   2516  O   THR D 110    -303.625 -31.214 139.001  1.00  0.00           O  
ATOM   2517  CB  THR D 110    -304.502 -29.704 136.676  1.00  0.00           C  
ATOM   2518  OG1 THR D 110    -305.369 -28.902 135.898  1.00  0.00           O  
ATOM   2519  CG2 THR D 110    -303.343 -30.164 135.768  1.00  0.00           C  
ATOM   2520  N   VAL D 111    -304.342 -33.031 137.828  1.00  0.00           N  
ATOM   2521  CA  VAL D 111    -303.362 -34.007 138.303  1.00  0.00           C  
ATOM   2522  C   VAL D 111    -302.419 -34.328 137.130  1.00  0.00           C  
ATOM   2523  O   VAL D 111    -302.880 -34.481 135.998  1.00  0.00           O  
ATOM   2524  CB  VAL D 111    -304.048 -35.339 138.730  1.00  0.00           C  
ATOM   2525  CG1 VAL D 111    -303.077 -36.484 139.101  1.00  0.00           C  
ATOM   2526  CG2 VAL D 111    -305.036 -35.131 139.888  1.00  0.00           C  
ATOM   2527  N   THR D 112    -301.121 -34.469 137.429  1.00  0.00           N  
ATOM   2528  CA  THR D 112    -300.122 -34.957 136.479  1.00  0.00           C  
ATOM   2529  C   THR D 112    -299.297 -36.058 137.154  1.00  0.00           C  
ATOM   2530  O   THR D 112    -298.998 -35.957 138.344  1.00  0.00           O  
ATOM   2531  CB  THR D 112    -299.178 -33.831 135.982  1.00  0.00           C  
ATOM   2532  OG1 THR D 112    -298.323 -33.345 137.002  1.00  0.00           O  
ATOM   2533  CG2 THR D 112    -299.933 -32.655 135.337  1.00  0.00           C  
ATOM   2534  N   VAL D 113    -298.964 -37.092 136.370  1.00  0.00           N  
ATOM   2535  CA  VAL D 113    -298.259 -38.284 136.820  1.00  0.00           C  
ATOM   2536  C   VAL D 113    -297.095 -38.526 135.841  1.00  0.00           C  
ATOM   2537  O   VAL D 113    -297.248 -39.239 134.848  1.00  0.00           O  
ATOM   2538  CB  VAL D 113    -299.205 -39.520 136.862  1.00  0.00           C  
ATOM   2539  CG1 VAL D 113    -298.499 -40.799 137.346  1.00  0.00           C  
ATOM   2540  CG2 VAL D 113    -300.441 -39.260 137.742  1.00  0.00           C  
ATOM   2541  N   SER D 114    -295.954 -37.886 136.135  1.00  0.00           N  
ATOM   2542  CA  SER D 114    -294.722 -38.002 135.360  1.00  0.00           C  
ATOM   2543  C   SER D 114    -293.520 -37.819 136.295  1.00  0.00           C  
ATOM   2544  O   SER D 114    -293.583 -37.017 137.228  1.00  0.00           O  
ATOM   2545  CB  SER D 114    -294.734 -36.994 134.188  1.00  0.00           C  
ATOM   2546  OG  SER D 114    -293.571 -37.095 133.390  1.00  0.00           O  
ATOM   2547  N   SER D 115    -292.446 -38.577 136.012  1.00  0.00           N  
ATOM   2548  CA  SER D 115    -291.198 -38.626 136.781  1.00  0.00           C  
ATOM   2549  C   SER D 115    -290.385 -37.315 136.800  1.00  0.00           C  
ATOM   2550  O   SER D 115    -289.459 -37.213 137.608  1.00  0.00           O  
ATOM   2551  CB  SER D 115    -290.343 -39.796 136.254  1.00  0.00           C  
ATOM   2552  OG  SER D 115    -290.886 -41.028 136.683  1.00  0.00           O  
ATOM   2553  N   ALA D 116    -290.758 -36.335 135.955  1.00  0.00           N  
ATOM   2554  CA  ALA D 116    -290.229 -34.969 135.912  1.00  0.00           C  
ATOM   2555  C   ALA D 116    -290.320 -34.263 137.276  1.00  0.00           C  
ATOM   2556  O   ALA D 116    -291.362 -34.335 137.931  1.00  0.00           O  
ATOM   2557  CB  ALA D 116    -291.020 -34.184 134.857  1.00  0.00           C  
ATOM   2558  N   SER D 117    -289.218 -33.616 137.685  1.00  0.00           N  
ATOM   2559  CA  SER D 117    -289.098 -32.915 138.964  1.00  0.00           C  
ATOM   2560  C   SER D 117    -289.939 -31.631 138.976  1.00  0.00           C  
ATOM   2561  O   SER D 117    -289.827 -30.837 138.042  1.00  0.00           O  
ATOM   2562  CB  SER D 117    -287.607 -32.622 139.231  1.00  0.00           C  
ATOM   2563  OG  SER D 117    -287.411 -32.000 140.487  1.00  0.00           O  
ATOM   2564  N   THR D 118    -290.719 -31.435 140.057  1.00  0.00           N  
ATOM   2565  CA  THR D 118    -291.487 -30.214 140.325  1.00  0.00           C  
ATOM   2566  C   THR D 118    -290.554 -28.995 140.437  1.00  0.00           C  
ATOM   2567  O   THR D 118    -289.551 -29.062 141.149  1.00  0.00           O  
ATOM   2568  CB  THR D 118    -292.309 -30.328 141.635  1.00  0.00           C  
ATOM   2569  OG1 THR D 118    -293.140 -31.467 141.559  1.00  0.00           O  
ATOM   2570  CG2 THR D 118    -293.196 -29.108 141.956  1.00  0.00           C  
ATOM   2571  N   LYS D 119    -290.870 -27.943 139.670  1.00  0.00           N  
ATOM   2572  CA  LYS D 119    -289.932 -26.869 139.358  1.00  0.00           C  
ATOM   2573  C   LYS D 119    -290.696 -25.571 139.074  1.00  0.00           C  
ATOM   2574  O   LYS D 119    -291.732 -25.609 138.408  1.00  0.00           O  
ATOM   2575  CB  LYS D 119    -289.067 -27.348 138.166  1.00  0.00           C  
ATOM   2576  CG  LYS D 119    -288.109 -26.316 137.547  1.00  0.00           C  
ATOM   2577  CD  LYS D 119    -286.840 -26.009 138.352  1.00  0.00           C  
ATOM   2578  CE  LYS D 119    -285.840 -27.175 138.360  1.00  0.00           C  
ATOM   2579  NZ  LYS D 119    -284.505 -26.722 138.782  1.00  0.00           N  
ATOM   2580  N   GLY D 120    -290.131 -24.447 139.546  1.00  0.00           N  
ATOM   2581  CA  GLY D 120    -290.651 -23.102 139.318  1.00  0.00           C  
ATOM   2582  C   GLY D 120    -289.997 -22.483 138.064  1.00  0.00           C  
ATOM   2583  O   GLY D 120    -288.826 -22.763 137.800  1.00  0.00           O  
ATOM   2584  N   PRO D 121    -290.723 -21.630 137.305  1.00  0.00           N  
ATOM   2585  CA  PRO D 121    -290.274 -21.055 136.019  1.00  0.00           C  
ATOM   2586  C   PRO D 121    -289.092 -20.080 136.115  1.00  0.00           C  
ATOM   2587  O   PRO D 121    -288.891 -19.445 137.151  1.00  0.00           O  
ATOM   2588  CD  PRO D 121    -292.085 -21.203 137.612  1.00  0.00           C  
ATOM   2589  CB  PRO D 121    -291.532 -20.344 135.486  1.00  0.00           C  
ATOM   2590  CG  PRO D 121    -292.346 -20.004 136.719  1.00  0.00           C  
ATOM   2591  N   SER D 122    -288.369 -19.967 134.990  1.00  0.00           N  
ATOM   2592  CA  SER D 122    -287.351 -18.953 134.734  1.00  0.00           C  
ATOM   2593  C   SER D 122    -287.689 -18.288 133.392  1.00  0.00           C  
ATOM   2594  O   SER D 122    -287.642 -18.956 132.357  1.00  0.00           O  
ATOM   2595  CB  SER D 122    -285.956 -19.612 134.699  1.00  0.00           C  
ATOM   2596  OG  SER D 122    -285.517 -19.885 136.014  1.00  0.00           O  
ATOM   2597  N   VAL D 123    -288.047 -16.995 133.440  1.00  0.00           N  
ATOM   2598  CA  VAL D 123    -288.434 -16.203 132.271  1.00  0.00           C  
ATOM   2599  C   VAL D 123    -287.195 -15.509 131.675  1.00  0.00           C  
ATOM   2600  O   VAL D 123    -286.430 -14.886 132.412  1.00  0.00           O  
ATOM   2601  CB  VAL D 123    -289.478 -15.115 132.644  1.00  0.00           C  
ATOM   2602  CG1 VAL D 123    -289.879 -14.191 131.474  1.00  0.00           C  
ATOM   2603  CG2 VAL D 123    -290.750 -15.740 133.246  1.00  0.00           C  
ATOM   2604  N   PHE D 124    -287.052 -15.620 130.347  1.00  0.00           N  
ATOM   2605  CA  PHE D 124    -285.974 -15.031 129.557  1.00  0.00           C  
ATOM   2606  C   PHE D 124    -286.592 -14.033 128.557  1.00  0.00           C  
ATOM   2607  O   PHE D 124    -287.454 -14.452 127.781  1.00  0.00           O  
ATOM   2608  CB  PHE D 124    -285.247 -16.167 128.808  1.00  0.00           C  
ATOM   2609  CG  PHE D 124    -284.488 -17.117 129.719  1.00  0.00           C  
ATOM   2610  CD1 PHE D 124    -283.251 -16.726 130.277  1.00  0.00           C  
ATOM   2611  CD2 PHE D 124    -285.085 -18.319 130.156  1.00  0.00           C  
ATOM   2612  CE1 PHE D 124    -282.602 -17.557 131.180  1.00  0.00           C  
ATOM   2613  CE2 PHE D 124    -284.422 -19.131 131.066  1.00  0.00           C  
ATOM   2614  CZ  PHE D 124    -283.182 -18.757 131.568  1.00  0.00           C  
ATOM   2615  N   PRO D 125    -286.169 -12.744 128.586  1.00  0.00           N  
ATOM   2616  CA  PRO D 125    -286.564 -11.731 127.584  1.00  0.00           C  
ATOM   2617  C   PRO D 125    -286.327 -12.114 126.114  1.00  0.00           C  
ATOM   2618  O   PRO D 125    -285.267 -12.646 125.782  1.00  0.00           O  
ATOM   2619  CD  PRO D 125    -285.316 -12.143 129.619  1.00  0.00           C  
ATOM   2620  CB  PRO D 125    -285.703 -10.509 127.942  1.00  0.00           C  
ATOM   2621  CG  PRO D 125    -285.465 -10.641 129.431  1.00  0.00           C  
ATOM   2622  N   LEU D 126    -287.307 -11.783 125.263  1.00  0.00           N  
ATOM   2623  CA  LEU D 126    -287.147 -11.744 123.811  1.00  0.00           C  
ATOM   2624  C   LEU D 126    -287.412 -10.297 123.373  1.00  0.00           C  
ATOM   2625  O   LEU D 126    -288.374 -10.005 122.663  1.00  0.00           O  
ATOM   2626  CB  LEU D 126    -288.052 -12.795 123.130  1.00  0.00           C  
ATOM   2627  CG  LEU D 126    -287.497 -14.232 123.108  1.00  0.00           C  
ATOM   2628  CD1 LEU D 126    -286.188 -14.367 122.311  1.00  0.00           C  
ATOM   2629  CD2 LEU D 126    -287.422 -14.921 124.477  1.00  0.00           C  
ATOM   2630  N   ALA D 127    -286.513  -9.422 123.850  1.00  0.00           N  
ATOM   2631  CA  ALA D 127    -286.385  -8.022 123.477  1.00  0.00           C  
ATOM   2632  C   ALA D 127    -285.118  -7.914 122.612  1.00  0.00           C  
ATOM   2633  O   ALA D 127    -284.069  -8.404 123.038  1.00  0.00           O  
ATOM   2634  CB  ALA D 127    -286.234  -7.217 124.768  1.00  0.00           C  
ATOM   2635  N   PRO D 128    -285.236  -7.365 121.384  1.00  0.00           N  
ATOM   2636  CA  PRO D 128    -284.203  -7.555 120.357  1.00  0.00           C  
ATOM   2637  C   PRO D 128    -282.925  -6.730 120.586  1.00  0.00           C  
ATOM   2638  O   PRO D 128    -282.998  -5.524 120.825  1.00  0.00           O  
ATOM   2639  CB  PRO D 128    -284.936  -7.196 119.055  1.00  0.00           C  
ATOM   2640  CG  PRO D 128    -285.972  -6.166 119.471  1.00  0.00           C  
ATOM   2641  CD  PRO D 128    -286.398  -6.648 120.853  1.00  0.00           C  
ATOM   2642  N   SER D 129    -281.770  -7.412 120.480  1.00  0.00           N  
ATOM   2643  CA  SER D 129    -280.440  -6.799 120.446  1.00  0.00           C  
ATOM   2644  C   SER D 129    -280.191  -6.020 119.136  1.00  0.00           C  
ATOM   2645  O   SER D 129    -279.520  -4.990 119.170  1.00  0.00           O  
ATOM   2646  CB  SER D 129    -279.374  -7.884 120.709  1.00  0.00           C  
ATOM   2647  OG  SER D 129    -278.075  -7.334 120.821  1.00  0.00           O  
ATOM   2648  N   SER D 130    -280.797  -6.490 118.032  1.00  0.00           N  
ATOM   2649  CA  SER D 130    -280.956  -5.764 116.771  1.00  0.00           C  
ATOM   2650  C   SER D 130    -282.046  -4.676 116.897  1.00  0.00           C  
ATOM   2651  O   SER D 130    -282.876  -4.741 117.805  1.00  0.00           O  
ATOM   2652  CB  SER D 130    -281.301  -6.812 115.685  1.00  0.00           C  
ATOM   2653  OG  SER D 130    -281.464  -6.248 114.396  1.00  0.00           O  
ATOM   2654  N   LYS D 131    -282.055  -3.711 115.962  1.00  0.00           N  
ATOM   2655  CA  LYS D 131    -283.137  -2.730 115.819  1.00  0.00           C  
ATOM   2656  C   LYS D 131    -284.444  -3.401 115.343  1.00  0.00           C  
ATOM   2657  O   LYS D 131    -284.387  -4.368 114.581  1.00  0.00           O  
ATOM   2658  CB  LYS D 131    -282.684  -1.593 114.872  1.00  0.00           C  
ATOM   2659  CG  LYS D 131    -282.502  -1.979 113.389  1.00  0.00           C  
ATOM   2660  CD  LYS D 131    -282.088  -0.784 112.517  1.00  0.00           C  
ATOM   2661  CE  LYS D 131    -281.987  -1.150 111.030  1.00  0.00           C  
ATOM   2662  NZ  LYS D 131    -281.630   0.022 110.212  1.00  0.00           N  
ATOM   2663  N   SER D 132    -285.591  -2.862 115.790  1.00  0.00           N  
ATOM   2664  CA  SER D 132    -286.919  -3.352 115.424  1.00  0.00           C  
ATOM   2665  C   SER D 132    -287.991  -2.299 115.747  1.00  0.00           C  
ATOM   2666  O   SER D 132    -287.880  -1.587 116.745  1.00  0.00           O  
ATOM   2667  CB  SER D 132    -287.213  -4.689 116.147  1.00  0.00           C  
ATOM   2668  OG  SER D 132    -288.447  -5.252 115.735  1.00  0.00           O  
ATOM   2669  N   THR D 133    -289.040  -2.289 114.914  1.00  0.00           N  
ATOM   2670  CA  THR D 133    -290.300  -1.582 115.144  1.00  0.00           C  
ATOM   2671  C   THR D 133    -291.496  -2.331 114.499  1.00  0.00           C  
ATOM   2672  O   THR D 133    -292.626  -1.859 114.607  1.00  0.00           O  
ATOM   2673  CB  THR D 133    -290.227  -0.101 114.660  1.00  0.00           C  
ATOM   2674  OG1 THR D 133    -291.379   0.629 115.047  1.00  0.00           O  
ATOM   2675  CG2 THR D 133    -290.074   0.062 113.136  1.00  0.00           C  
ATOM   2676  N   SER D 134    -291.226  -3.488 113.857  1.00  0.00           N  
ATOM   2677  CA  SER D 134    -292.171  -4.443 113.262  1.00  0.00           C  
ATOM   2678  C   SER D 134    -293.220  -3.810 112.322  1.00  0.00           C  
ATOM   2679  O   SER D 134    -294.418  -4.037 112.488  1.00  0.00           O  
ATOM   2680  CB  SER D 134    -292.783  -5.329 114.369  1.00  0.00           C  
ATOM   2681  OG  SER D 134    -291.802  -6.184 114.920  1.00  0.00           O  
ATOM   2682  N   GLY D 135    -292.741  -3.016 111.349  1.00  0.00           N  
ATOM   2683  CA  GLY D 135    -293.577  -2.354 110.343  1.00  0.00           C  
ATOM   2684  C   GLY D 135    -294.290  -1.099 110.880  1.00  0.00           C  
ATOM   2685  O   GLY D 135    -295.258  -0.658 110.264  1.00  0.00           O  
ATOM   2686  N   GLY D 136    -293.835  -0.539 112.015  1.00  0.00           N  
ATOM   2687  CA  GLY D 136    -294.441   0.624 112.668  1.00  0.00           C  
ATOM   2688  C   GLY D 136    -295.490   0.219 113.717  1.00  0.00           C  
ATOM   2689  O   GLY D 136    -296.126   1.101 114.291  1.00  0.00           O  
ATOM   2690  N   THR D 137    -295.666  -1.087 113.976  1.00  0.00           N  
ATOM   2691  CA  THR D 137    -296.511  -1.638 115.033  1.00  0.00           C  
ATOM   2692  C   THR D 137    -295.657  -2.673 115.784  1.00  0.00           C  
ATOM   2693  O   THR D 137    -295.643  -3.849 115.418  1.00  0.00           O  
ATOM   2694  CB  THR D 137    -297.797  -2.292 114.457  1.00  0.00           C  
ATOM   2695  OG1 THR D 137    -298.564  -1.292 113.816  1.00  0.00           O  
ATOM   2696  CG2 THR D 137    -298.714  -2.958 115.499  1.00  0.00           C  
ATOM   2697  N   ALA D 138    -294.895  -2.171 116.771  1.00  0.00           N  
ATOM   2698  CA  ALA D 138    -293.895  -2.913 117.539  1.00  0.00           C  
ATOM   2699  C   ALA D 138    -294.469  -4.082 118.349  1.00  0.00           C  
ATOM   2700  O   ALA D 138    -295.623  -4.039 118.773  1.00  0.00           O  
ATOM   2701  CB  ALA D 138    -293.159  -1.935 118.459  1.00  0.00           C  
ATOM   2702  N   ALA D 139    -293.619  -5.091 118.569  1.00  0.00           N  
ATOM   2703  CA  ALA D 139    -293.938  -6.266 119.366  1.00  0.00           C  
ATOM   2704  C   ALA D 139    -292.734  -6.674 120.218  1.00  0.00           C  
ATOM   2705  O   ALA D 139    -291.595  -6.353 119.880  1.00  0.00           O  
ATOM   2706  CB  ALA D 139    -294.383  -7.404 118.432  1.00  0.00           C  
ATOM   2707  N   LEU D 140    -293.035  -7.397 121.304  1.00  0.00           N  
ATOM   2708  CA  LEU D 140    -292.075  -8.021 122.209  1.00  0.00           C  
ATOM   2709  C   LEU D 140    -292.577  -9.425 122.561  1.00  0.00           C  
ATOM   2710  O   LEU D 140    -293.767  -9.709 122.416  1.00  0.00           O  
ATOM   2711  CB  LEU D 140    -291.918  -7.161 123.486  1.00  0.00           C  
ATOM   2712  CG  LEU D 140    -291.122  -5.848 123.309  1.00  0.00           C  
ATOM   2713  CD1 LEU D 140    -291.171  -5.006 124.599  1.00  0.00           C  
ATOM   2714  CD2 LEU D 140    -289.675  -6.101 122.834  1.00  0.00           C  
ATOM   2715  N   GLY D 141    -291.656 -10.280 123.028  1.00  0.00           N  
ATOM   2716  CA  GLY D 141    -291.975 -11.639 123.451  1.00  0.00           C  
ATOM   2717  C   GLY D 141    -291.250 -11.974 124.755  1.00  0.00           C  
ATOM   2718  O   GLY D 141    -290.416 -11.216 125.253  1.00  0.00           O  
ATOM   2719  N   CYS D 142    -291.554 -13.170 125.270  1.00  0.00           N  
ATOM   2720  CA  CYS D 142    -290.859 -13.813 126.377  1.00  0.00           C  
ATOM   2721  C   CYS D 142    -290.976 -15.333 126.233  1.00  0.00           C  
ATOM   2722  O   CYS D 142    -291.964 -15.823 125.678  1.00  0.00           O  
ATOM   2723  CB  CYS D 142    -291.397 -13.318 127.735  1.00  0.00           C  
ATOM   2724  SG  CYS D 142    -293.173 -13.529 128.050  1.00  0.00           S  
ATOM   2725  N   LEU D 143    -289.968 -16.042 126.762  1.00  0.00           N  
ATOM   2726  CA  LEU D 143    -289.947 -17.495 126.849  1.00  0.00           C  
ATOM   2727  C   LEU D 143    -289.734 -17.891 128.312  1.00  0.00           C  
ATOM   2728  O   LEU D 143    -288.700 -17.573 128.899  1.00  0.00           O  
ATOM   2729  CB  LEU D 143    -288.848 -18.070 125.929  1.00  0.00           C  
ATOM   2730  CG  LEU D 143    -288.727 -19.616 125.926  1.00  0.00           C  
ATOM   2731  CD1 LEU D 143    -289.962 -20.290 125.291  1.00  0.00           C  
ATOM   2732  CD2 LEU D 143    -287.409 -20.062 125.271  1.00  0.00           C  
ATOM   2733  N   VAL D 144    -290.711 -18.637 128.831  1.00  0.00           N  
ATOM   2734  CA  VAL D 144    -290.645 -19.391 130.072  1.00  0.00           C  
ATOM   2735  C   VAL D 144    -289.917 -20.713 129.776  1.00  0.00           C  
ATOM   2736  O   VAL D 144    -290.193 -21.342 128.754  1.00  0.00           O  
ATOM   2737  CB  VAL D 144    -292.073 -19.751 130.573  1.00  0.00           C  
ATOM   2738  CG1 VAL D 144    -292.057 -20.391 131.972  1.00  0.00           C  
ATOM   2739  CG2 VAL D 144    -293.001 -18.526 130.585  1.00  0.00           C  
ATOM   2740  N   LYS D 145    -289.008 -21.118 130.673  1.00  0.00           N  
ATOM   2741  CA  LYS D 145    -288.256 -22.361 130.555  1.00  0.00           C  
ATOM   2742  C   LYS D 145    -287.964 -22.920 131.951  1.00  0.00           C  
ATOM   2743  O   LYS D 145    -287.721 -22.151 132.880  1.00  0.00           O  
ATOM   2744  CB  LYS D 145    -286.986 -22.116 129.700  1.00  0.00           C  
ATOM   2745  CG  LYS D 145    -285.980 -23.284 129.612  1.00  0.00           C  
ATOM   2746  CD  LYS D 145    -286.548 -24.556 128.953  1.00  0.00           C  
ATOM   2747  CE  LYS D 145    -285.607 -25.767 129.026  1.00  0.00           C  
ATOM   2748  NZ  LYS D 145    -285.407 -26.240 130.405  1.00  0.00           N  
ATOM   2749  N   ASP D 146    -287.972 -24.261 132.036  1.00  0.00           N  
ATOM   2750  CA  ASP D 146    -287.654 -25.079 133.205  1.00  0.00           C  
ATOM   2751  C   ASP D 146    -288.744 -24.906 134.278  1.00  0.00           C  
ATOM   2752  O   ASP D 146    -288.591 -24.082 135.178  1.00  0.00           O  
ATOM   2753  CB  ASP D 146    -286.214 -24.817 133.741  1.00  0.00           C  
ATOM   2754  CG  ASP D 146    -285.699 -25.864 134.736  1.00  0.00           C  
ATOM   2755  OD1 ASP D 146    -284.818 -25.500 135.545  1.00  0.00           O  
ATOM   2756  OD2 ASP D 146    -286.119 -27.036 134.618  1.00  0.00           O  
ATOM   2757  N   TYR D 147    -289.831 -25.679 134.143  1.00  0.00           N  
ATOM   2758  CA  TYR D 147    -290.923 -25.765 135.114  1.00  0.00           C  
ATOM   2759  C   TYR D 147    -291.699 -27.069 134.898  1.00  0.00           C  
ATOM   2760  O   TYR D 147    -291.678 -27.619 133.795  1.00  0.00           O  
ATOM   2761  CB  TYR D 147    -291.841 -24.521 135.049  1.00  0.00           C  
ATOM   2762  CG  TYR D 147    -292.799 -24.463 133.873  1.00  0.00           C  
ATOM   2763  CD1 TYR D 147    -294.106 -24.977 134.005  1.00  0.00           C  
ATOM   2764  CE1 TYR D 147    -294.986 -24.947 132.910  1.00  0.00           C  
ATOM   2765  CZ  TYR D 147    -294.572 -24.373 131.696  1.00  0.00           C  
ATOM   2766  OH  TYR D 147    -295.441 -24.328 130.653  1.00  0.00           O  
ATOM   2767  CD2 TYR D 147    -292.376 -23.918 132.645  1.00  0.00           C  
ATOM   2768  CE2 TYR D 147    -293.267 -23.861 131.557  1.00  0.00           C  
ATOM   2769  N   PHE D 148    -292.405 -27.515 135.946  1.00  0.00           N  
ATOM   2770  CA  PHE D 148    -293.285 -28.677 135.895  1.00  0.00           C  
ATOM   2771  C   PHE D 148    -294.227 -28.651 137.111  1.00  0.00           C  
ATOM   2772  O   PHE D 148    -293.734 -28.408 138.215  1.00  0.00           O  
ATOM   2773  CB  PHE D 148    -292.439 -29.975 135.864  1.00  0.00           C  
ATOM   2774  CG  PHE D 148    -293.223 -31.279 135.862  1.00  0.00           C  
ATOM   2775  CD1 PHE D 148    -293.482 -31.963 137.067  1.00  0.00           C  
ATOM   2776  CE1 PHE D 148    -294.300 -33.083 137.068  1.00  0.00           C  
ATOM   2777  CZ  PHE D 148    -294.908 -33.506 135.894  1.00  0.00           C  
ATOM   2778  CD2 PHE D 148    -293.837 -31.729 134.674  1.00  0.00           C  
ATOM   2779  CE2 PHE D 148    -294.675 -32.835 134.700  1.00  0.00           C  
ATOM   2780  N   PRO D 149    -295.538 -28.942 136.928  1.00  0.00           N  
ATOM   2781  CA  PRO D 149    -296.253 -29.207 135.661  1.00  0.00           C  
ATOM   2782  C   PRO D 149    -296.876 -27.939 135.042  1.00  0.00           C  
ATOM   2783  O   PRO D 149    -296.755 -26.850 135.600  1.00  0.00           O  
ATOM   2784  CD  PRO D 149    -296.436 -29.196 138.046  1.00  0.00           C  
ATOM   2785  CB  PRO D 149    -297.348 -30.213 136.081  1.00  0.00           C  
ATOM   2786  CG  PRO D 149    -297.215 -30.409 137.582  1.00  0.00           C  
ATOM   2787  N   GLU D 150    -297.606 -28.130 133.930  1.00  0.00           N  
ATOM   2788  CA  GLU D 150    -298.611 -27.187 133.426  1.00  0.00           C  
ATOM   2789  C   GLU D 150    -299.874 -27.161 134.325  1.00  0.00           C  
ATOM   2790  O   GLU D 150    -300.128 -28.138 135.032  1.00  0.00           O  
ATOM   2791  CB  GLU D 150    -299.005 -27.587 131.987  1.00  0.00           C  
ATOM   2792  CG  GLU D 150    -297.991 -27.143 130.921  1.00  0.00           C  
ATOM   2793  CD  GLU D 150    -298.501 -27.469 129.518  1.00  0.00           C  
ATOM   2794  OE1 GLU D 150    -298.954 -26.520 128.841  1.00  0.00           O  
ATOM   2795  OE2 GLU D 150    -298.431 -28.661 129.147  1.00  0.00           O  
ATOM   2796  N   PRO D 151    -300.700 -26.091 134.239  1.00  0.00           N  
ATOM   2797  CA  PRO D 151    -300.486 -24.856 133.459  1.00  0.00           C  
ATOM   2798  C   PRO D 151    -299.609 -23.814 134.182  1.00  0.00           C  
ATOM   2799  O   PRO D 151    -299.327 -23.952 135.373  1.00  0.00           O  
ATOM   2800  CD  PRO D 151    -302.009 -26.088 134.897  1.00  0.00           C  
ATOM   2801  CB  PRO D 151    -301.925 -24.337 133.284  1.00  0.00           C  
ATOM   2802  CG  PRO D 151    -302.628 -24.731 134.574  1.00  0.00           C  
ATOM   2803  N   VAL D 152    -299.249 -22.762 133.432  1.00  0.00           N  
ATOM   2804  CA  VAL D 152    -298.720 -21.506 133.961  1.00  0.00           C  
ATOM   2805  C   VAL D 152    -299.470 -20.327 133.322  1.00  0.00           C  
ATOM   2806  O   VAL D 152    -299.795 -20.364 132.134  1.00  0.00           O  
ATOM   2807  CB  VAL D 152    -297.197 -21.318 133.700  1.00  0.00           C  
ATOM   2808  CG1 VAL D 152    -296.374 -22.265 134.577  1.00  0.00           C  
ATOM   2809  CG2 VAL D 152    -296.763 -21.403 132.223  1.00  0.00           C  
ATOM   2810  N   THR D 153    -299.705 -19.294 134.142  1.00  0.00           N  
ATOM   2811  CA  THR D 153    -300.254 -18.004 133.726  1.00  0.00           C  
ATOM   2812  C   THR D 153    -299.166 -17.174 133.020  1.00  0.00           C  
ATOM   2813  O   THR D 153    -298.001 -17.280 133.399  1.00  0.00           O  
ATOM   2814  CB  THR D 153    -300.719 -17.203 134.977  1.00  0.00           C  
ATOM   2815  OG1 THR D 153    -301.755 -17.916 135.622  1.00  0.00           O  
ATOM   2816  CG2 THR D 153    -301.215 -15.763 134.735  1.00  0.00           C  
ATOM   2817  N   VAL D 154    -299.570 -16.335 132.054  1.00  0.00           N  
ATOM   2818  CA  VAL D 154    -298.731 -15.251 131.541  1.00  0.00           C  
ATOM   2819  C   VAL D 154    -299.619 -14.010 131.342  1.00  0.00           C  
ATOM   2820  O   VAL D 154    -300.698 -14.120 130.755  1.00  0.00           O  
ATOM   2821  CB  VAL D 154    -298.025 -15.566 130.192  1.00  0.00           C  
ATOM   2822  CG1 VAL D 154    -297.052 -14.438 129.785  1.00  0.00           C  
ATOM   2823  CG2 VAL D 154    -297.282 -16.914 130.191  1.00  0.00           C  
ATOM   2824  N   SER D 155    -299.131 -12.857 131.818  1.00  0.00           N  
ATOM   2825  CA  SER D 155    -299.753 -11.542 131.660  1.00  0.00           C  
ATOM   2826  C   SER D 155    -298.660 -10.477 131.470  1.00  0.00           C  
ATOM   2827  O   SER D 155    -297.509 -10.712 131.846  1.00  0.00           O  
ATOM   2828  CB  SER D 155    -300.696 -11.264 132.851  1.00  0.00           C  
ATOM   2829  OG  SER D 155    -299.999 -11.024 134.058  1.00  0.00           O  
ATOM   2830  N   TRP D 156    -299.040  -9.341 130.866  1.00  0.00           N  
ATOM   2831  CA  TRP D 156    -298.104  -8.297 130.454  1.00  0.00           C  
ATOM   2832  C   TRP D 156    -298.288  -6.982 131.219  1.00  0.00           C  
ATOM   2833  O   TRP D 156    -299.415  -6.572 131.492  1.00  0.00           O  
ATOM   2834  CB  TRP D 156    -298.193  -8.089 128.933  1.00  0.00           C  
ATOM   2835  CG  TRP D 156    -297.499  -9.149 128.132  1.00  0.00           C  
ATOM   2836  CD1 TRP D 156    -298.024 -10.334 127.746  1.00  0.00           C  
ATOM   2837  NE1 TRP D 156    -297.075 -11.057 127.052  1.00  0.00           N  
ATOM   2838  CE2 TRP D 156    -295.875 -10.380 126.976  1.00  0.00           C  
ATOM   2839  CD2 TRP D 156    -296.106  -9.169 127.697  1.00  0.00           C  
ATOM   2840  CE3 TRP D 156    -295.016  -8.276 127.829  1.00  0.00           C  
ATOM   2841  CZ3 TRP D 156    -293.769  -8.558 127.237  1.00  0.00           C  
ATOM   2842  CZ2 TRP D 156    -294.639 -10.667 126.373  1.00  0.00           C  
ATOM   2843  CH2 TRP D 156    -293.586  -9.743 126.498  1.00  0.00           C  
ATOM   2844  N   ASN D 157    -297.138  -6.345 131.507  1.00  0.00           N  
ATOM   2845  CA  ASN D 157    -296.961  -5.015 132.111  1.00  0.00           C  
ATOM   2846  C   ASN D 157    -297.531  -4.945 133.543  1.00  0.00           C  
ATOM   2847  O   ASN D 157    -298.128  -3.935 133.912  1.00  0.00           O  
ATOM   2848  CB  ASN D 157    -297.514  -3.889 131.185  1.00  0.00           C  
ATOM   2849  CG  ASN D 157    -296.850  -3.774 129.805  1.00  0.00           C  
ATOM   2850  OD1 ASN D 157    -296.330  -4.742 129.253  1.00  0.00           O  
ATOM   2851  ND2 ASN D 157    -296.885  -2.575 129.219  1.00  0.00           N  
ATOM   2852  N   SER D 158    -297.359  -6.031 134.317  1.00  0.00           N  
ATOM   2853  CA  SER D 158    -297.943  -6.253 135.650  1.00  0.00           C  
ATOM   2854  C   SER D 158    -299.485  -6.315 135.624  1.00  0.00           C  
ATOM   2855  O   SER D 158    -300.146  -5.787 136.518  1.00  0.00           O  
ATOM   2856  CB  SER D 158    -297.348  -5.284 136.700  1.00  0.00           C  
ATOM   2857  OG  SER D 158    -296.015  -5.656 136.994  1.00  0.00           O  
ATOM   2858  N   GLY D 159    -300.021  -6.962 134.574  1.00  0.00           N  
ATOM   2859  CA  GLY D 159    -301.452  -7.121 134.317  1.00  0.00           C  
ATOM   2860  C   GLY D 159    -302.101  -5.868 133.702  1.00  0.00           C  
ATOM   2861  O   GLY D 159    -303.303  -5.894 133.444  1.00  0.00           O  
ATOM   2862  N   ALA D 160    -301.336  -4.785 133.462  1.00  0.00           N  
ATOM   2863  CA  ALA D 160    -301.827  -3.515 132.922  1.00  0.00           C  
ATOM   2864  C   ALA D 160    -302.040  -3.509 131.397  1.00  0.00           C  
ATOM   2865  O   ALA D 160    -302.582  -2.527 130.893  1.00  0.00           O  
ATOM   2866  CB  ALA D 160    -300.860  -2.390 133.326  1.00  0.00           C  
ATOM   2867  N   LEU D 161    -301.620  -4.576 130.691  1.00  0.00           N  
ATOM   2868  CA  LEU D 161    -301.755  -4.695 129.241  1.00  0.00           C  
ATOM   2869  C   LEU D 161    -302.170  -6.121 128.849  1.00  0.00           C  
ATOM   2870  O   LEU D 161    -301.669  -7.093 129.413  1.00  0.00           O  
ATOM   2871  CB  LEU D 161    -300.432  -4.258 128.566  1.00  0.00           C  
ATOM   2872  CG  LEU D 161    -300.511  -4.069 127.034  1.00  0.00           C  
ATOM   2873  CD1 LEU D 161    -301.556  -3.014 126.619  1.00  0.00           C  
ATOM   2874  CD2 LEU D 161    -299.128  -3.729 126.455  1.00  0.00           C  
ATOM   2875  N   THR D 162    -303.068  -6.190 127.858  1.00  0.00           N  
ATOM   2876  CA  THR D 162    -303.579  -7.420 127.255  1.00  0.00           C  
ATOM   2877  C   THR D 162    -303.848  -7.251 125.737  1.00  0.00           C  
ATOM   2878  O   THR D 162    -304.227  -8.220 125.078  1.00  0.00           O  
ATOM   2879  CB  THR D 162    -304.851  -7.918 128.006  1.00  0.00           C  
ATOM   2880  OG1 THR D 162    -305.273  -9.186 127.536  1.00  0.00           O  
ATOM   2881  CG2 THR D 162    -306.061  -6.970 127.907  1.00  0.00           C  
ATOM   2882  N   SER D 163    -303.626  -6.038 125.195  1.00  0.00           N  
ATOM   2883  CA  SER D 163    -303.763  -5.716 123.774  1.00  0.00           C  
ATOM   2884  C   SER D 163    -302.658  -6.395 122.948  1.00  0.00           C  
ATOM   2885  O   SER D 163    -301.478  -6.214 123.250  1.00  0.00           O  
ATOM   2886  CB  SER D 163    -303.746  -4.182 123.599  1.00  0.00           C  
ATOM   2887  OG  SER D 163    -303.930  -3.804 122.248  1.00  0.00           O  
ATOM   2888  N   GLY D 164    -303.078  -7.164 121.929  1.00  0.00           N  
ATOM   2889  CA  GLY D 164    -302.194  -7.892 121.018  1.00  0.00           C  
ATOM   2890  C   GLY D 164    -301.478  -9.084 121.678  1.00  0.00           C  
ATOM   2891  O   GLY D 164    -300.534  -9.605 121.084  1.00  0.00           O  
ATOM   2892  N   VAL D 165    -301.896  -9.495 122.890  1.00  0.00           N  
ATOM   2893  CA  VAL D 165    -301.311 -10.604 123.639  1.00  0.00           C  
ATOM   2894  C   VAL D 165    -301.980 -11.931 123.249  1.00  0.00           C  
ATOM   2895  O   VAL D 165    -303.209 -12.014 123.227  1.00  0.00           O  
ATOM   2896  CB  VAL D 165    -301.446 -10.398 125.179  1.00  0.00           C  
ATOM   2897  CG1 VAL D 165    -301.056 -11.618 126.046  1.00  0.00           C  
ATOM   2898  CG2 VAL D 165    -300.637  -9.174 125.637  1.00  0.00           C  
ATOM   2899  N   HIS D 166    -301.139 -12.943 122.992  1.00  0.00           N  
ATOM   2900  CA  HIS D 166    -301.536 -14.327 122.759  1.00  0.00           C  
ATOM   2901  C   HIS D 166    -300.508 -15.224 123.459  1.00  0.00           C  
ATOM   2902  O   HIS D 166    -299.319 -15.132 123.157  1.00  0.00           O  
ATOM   2903  CB  HIS D 166    -301.629 -14.631 121.244  1.00  0.00           C  
ATOM   2904  CG  HIS D 166    -302.622 -13.794 120.470  1.00  0.00           C  
ATOM   2905  ND1 HIS D 166    -302.256 -12.623 119.795  1.00  0.00           N  
ATOM   2906  CD2 HIS D 166    -303.975 -14.006 120.286  1.00  0.00           C  
ATOM   2907  CE1 HIS D 166    -303.381 -12.177 119.249  1.00  0.00           C  
ATOM   2908  NE2 HIS D 166    -304.431 -12.956 119.506  1.00  0.00           N  
ATOM   2909  N   THR D 167    -300.982 -16.066 124.391  1.00  0.00           N  
ATOM   2910  CA  THR D 167    -300.148 -17.012 125.132  1.00  0.00           C  
ATOM   2911  C   THR D 167    -300.301 -18.409 124.512  1.00  0.00           C  
ATOM   2912  O   THR D 167    -301.417 -18.919 124.395  1.00  0.00           O  
ATOM   2913  CB  THR D 167    -300.544 -17.071 126.631  1.00  0.00           C  
ATOM   2914  OG1 THR D 167    -300.361 -15.783 127.188  1.00  0.00           O  
ATOM   2915  CG2 THR D 167    -299.735 -18.070 127.481  1.00  0.00           C  
ATOM   2916  N   PHE D 168    -299.159 -18.980 124.111  1.00  0.00           N  
ATOM   2917  CA  PHE D 168    -299.040 -20.252 123.401  1.00  0.00           C  
ATOM   2918  C   PHE D 168    -298.875 -21.381 124.439  1.00  0.00           C  
ATOM   2919  O   PHE D 168    -298.070 -21.199 125.350  1.00  0.00           O  
ATOM   2920  CB  PHE D 168    -297.780 -20.160 122.512  1.00  0.00           C  
ATOM   2921  CG  PHE D 168    -297.774 -18.983 121.547  1.00  0.00           C  
ATOM   2922  CD1 PHE D 168    -297.208 -17.748 121.928  1.00  0.00           C  
ATOM   2923  CE1 PHE D 168    -297.299 -16.639 121.101  1.00  0.00           C  
ATOM   2924  CZ  PHE D 168    -297.964 -16.733 119.890  1.00  0.00           C  
ATOM   2925  CD2 PHE D 168    -298.482 -19.052 120.332  1.00  0.00           C  
ATOM   2926  CE2 PHE D 168    -298.554 -17.932 119.517  1.00  0.00           C  
ATOM   2927  N   PRO D 169    -299.603 -22.520 124.310  1.00  0.00           N  
ATOM   2928  CA  PRO D 169    -299.382 -23.714 125.160  1.00  0.00           C  
ATOM   2929  C   PRO D 169    -297.944 -24.272 125.119  1.00  0.00           C  
ATOM   2930  O   PRO D 169    -297.230 -24.056 124.138  1.00  0.00           O  
ATOM   2931  CD  PRO D 169    -300.679 -22.751 123.346  1.00  0.00           C  
ATOM   2932  CB  PRO D 169    -300.400 -24.745 124.637  1.00  0.00           C  
ATOM   2933  CG  PRO D 169    -301.457 -23.931 123.909  1.00  0.00           C  
ATOM   2934  N   ALA D 170    -297.536 -24.953 126.202  1.00  0.00           N  
ATOM   2935  CA  ALA D 170    -296.168 -25.447 126.377  1.00  0.00           C  
ATOM   2936  C   ALA D 170    -295.832 -26.675 125.518  1.00  0.00           C  
ATOM   2937  O   ALA D 170    -296.725 -27.388 125.056  1.00  0.00           O  
ATOM   2938  CB  ALA D 170    -295.942 -25.784 127.856  1.00  0.00           C  
ATOM   2939  N   VAL D 171    -294.521 -26.908 125.381  1.00  0.00           N  
ATOM   2940  CA  VAL D 171    -293.922 -28.094 124.779  1.00  0.00           C  
ATOM   2941  C   VAL D 171    -292.827 -28.606 125.737  1.00  0.00           C  
ATOM   2942  O   VAL D 171    -292.120 -27.799 126.342  1.00  0.00           O  
ATOM   2943  CB  VAL D 171    -293.279 -27.761 123.403  1.00  0.00           C  
ATOM   2944  CG1 VAL D 171    -292.483 -28.924 122.769  1.00  0.00           C  
ATOM   2945  CG2 VAL D 171    -294.322 -27.246 122.394  1.00  0.00           C  
ATOM   2946  N   LEU D 172    -292.715 -29.940 125.846  1.00  0.00           N  
ATOM   2947  CA  LEU D 172    -291.741 -30.658 126.672  1.00  0.00           C  
ATOM   2948  C   LEU D 172    -290.293 -30.350 126.230  1.00  0.00           C  
ATOM   2949  O   LEU D 172    -289.986 -30.518 125.049  1.00  0.00           O  
ATOM   2950  CB  LEU D 172    -292.056 -32.170 126.551  1.00  0.00           C  
ATOM   2951  CG  LEU D 172    -291.506 -33.056 127.692  1.00  0.00           C  
ATOM   2952  CD1 LEU D 172    -292.424 -32.993 128.930  1.00  0.00           C  
ATOM   2953  CD2 LEU D 172    -291.285 -34.510 127.229  1.00  0.00           C  
ATOM   2954  N   GLN D 173    -289.436 -29.912 127.167  1.00  0.00           N  
ATOM   2955  CA  GLN D 173    -288.036 -29.582 126.883  1.00  0.00           C  
ATOM   2956  C   GLN D 173    -287.191 -29.786 128.149  1.00  0.00           C  
ATOM   2957  O   GLN D 173    -287.607 -29.355 129.222  1.00  0.00           O  
ATOM   2958  CB  GLN D 173    -287.921 -28.133 126.341  1.00  0.00           C  
ATOM   2959  CG  GLN D 173    -286.529 -27.808 125.748  1.00  0.00           C  
ATOM   2960  CD  GLN D 173    -286.311 -26.327 125.429  1.00  0.00           C  
ATOM   2961  OE1 GLN D 173    -285.291 -25.759 125.806  1.00  0.00           O  
ATOM   2962  NE2 GLN D 173    -287.244 -25.689 124.722  1.00  0.00           N  
ATOM   2963  N   SER D 174    -286.005 -30.396 127.961  1.00  0.00           N  
ATOM   2964  CA  SER D 174    -285.002 -30.785 128.963  1.00  0.00           C  
ATOM   2965  C   SER D 174    -285.448 -32.027 129.752  1.00  0.00           C  
ATOM   2966  O   SER D 174    -285.807 -31.909 130.924  1.00  0.00           O  
ATOM   2967  CB  SER D 174    -284.580 -29.610 129.881  1.00  0.00           C  
ATOM   2968  OG  SER D 174    -283.884 -28.623 129.149  1.00  0.00           O  
ATOM   2969  N   SER D 175    -285.412 -33.192 129.075  1.00  0.00           N  
ATOM   2970  CA  SER D 175    -285.831 -34.518 129.553  1.00  0.00           C  
ATOM   2971  C   SER D 175    -287.357 -34.553 129.773  1.00  0.00           C  
ATOM   2972  O   SER D 175    -288.091 -34.743 128.805  1.00  0.00           O  
ATOM   2973  CB  SER D 175    -284.972 -34.975 130.762  1.00  0.00           C  
ATOM   2974  OG  SER D 175    -285.298 -36.288 131.172  1.00  0.00           O  
ATOM   2975  N   GLY D 176    -287.795 -34.299 131.018  1.00  0.00           N  
ATOM   2976  CA  GLY D 176    -289.171 -33.948 131.357  1.00  0.00           C  
ATOM   2977  C   GLY D 176    -289.333 -32.437 131.145  1.00  0.00           C  
ATOM   2978  O   GLY D 176    -288.935 -31.912 130.103  1.00  0.00           O  
ATOM   2979  N   LEU D 177    -289.920 -31.745 132.138  1.00  0.00           N  
ATOM   2980  CA  LEU D 177    -290.012 -30.278 132.236  1.00  0.00           C  
ATOM   2981  C   LEU D 177    -290.824 -29.642 131.076  1.00  0.00           C  
ATOM   2982  O   LEU D 177    -291.487 -30.361 130.330  1.00  0.00           O  
ATOM   2983  CB  LEU D 177    -288.594 -29.657 132.447  1.00  0.00           C  
ATOM   2984  CG  LEU D 177    -287.914 -29.946 133.812  1.00  0.00           C  
ATOM   2985  CD1 LEU D 177    -288.690 -29.373 135.008  1.00  0.00           C  
ATOM   2986  CD2 LEU D 177    -287.492 -31.410 134.042  1.00  0.00           C  
ATOM   2987  N   TYR D 178    -290.819 -28.303 130.969  1.00  0.00           N  
ATOM   2988  CA  TYR D 178    -291.607 -27.561 129.982  1.00  0.00           C  
ATOM   2989  C   TYR D 178    -290.912 -26.260 129.566  1.00  0.00           C  
ATOM   2990  O   TYR D 178    -290.060 -25.737 130.287  1.00  0.00           O  
ATOM   2991  CB  TYR D 178    -293.017 -27.256 130.540  1.00  0.00           C  
ATOM   2992  CG  TYR D 178    -293.995 -28.414 130.554  1.00  0.00           C  
ATOM   2993  CD1 TYR D 178    -294.486 -28.931 129.338  1.00  0.00           C  
ATOM   2994  CE1 TYR D 178    -295.413 -29.990 129.341  1.00  0.00           C  
ATOM   2995  CZ  TYR D 178    -295.856 -30.533 130.564  1.00  0.00           C  
ATOM   2996  OH  TYR D 178    -296.769 -31.546 130.574  1.00  0.00           O  
ATOM   2997  CD2 TYR D 178    -294.436 -28.963 131.775  1.00  0.00           C  
ATOM   2998  CE2 TYR D 178    -295.365 -30.021 131.779  1.00  0.00           C  
ATOM   2999  N   SER D 179    -291.356 -25.752 128.408  1.00  0.00           N  
ATOM   3000  CA  SER D 179    -291.000 -24.464 127.835  1.00  0.00           C  
ATOM   3001  C   SER D 179    -292.246 -23.895 127.133  1.00  0.00           C  
ATOM   3002  O   SER D 179    -292.876 -24.612 126.357  1.00  0.00           O  
ATOM   3003  CB  SER D 179    -289.794 -24.650 126.894  1.00  0.00           C  
ATOM   3004  OG  SER D 179    -289.375 -23.429 126.316  1.00  0.00           O  
ATOM   3005  N   LEU D 180    -292.582 -22.631 127.438  1.00  0.00           N  
ATOM   3006  CA  LEU D 180    -293.817 -21.957 127.027  1.00  0.00           C  
ATOM   3007  C   LEU D 180    -293.508 -20.505 126.629  1.00  0.00           C  
ATOM   3008  O   LEU D 180    -292.675 -19.877 127.275  1.00  0.00           O  
ATOM   3009  CB  LEU D 180    -294.839 -22.095 128.189  1.00  0.00           C  
ATOM   3010  CG  LEU D 180    -296.155 -21.293 128.055  1.00  0.00           C  
ATOM   3011  CD1 LEU D 180    -297.377 -22.039 128.638  1.00  0.00           C  
ATOM   3012  CD2 LEU D 180    -296.041 -19.859 128.615  1.00  0.00           C  
ATOM   3013  N   SER D 181    -294.191 -19.989 125.594  1.00  0.00           N  
ATOM   3014  CA  SER D 181    -293.978 -18.645 125.048  1.00  0.00           C  
ATOM   3015  C   SER D 181    -295.247 -17.774 125.129  1.00  0.00           C  
ATOM   3016  O   SER D 181    -296.347 -18.287 125.342  1.00  0.00           O  
ATOM   3017  CB  SER D 181    -293.428 -18.785 123.608  1.00  0.00           C  
ATOM   3018  OG  SER D 181    -294.396 -19.270 122.698  1.00  0.00           O  
ATOM   3019  N   SER D 182    -295.057 -16.459 124.924  1.00  0.00           N  
ATOM   3020  CA  SER D 182    -296.113 -15.447 124.845  1.00  0.00           C  
ATOM   3021  C   SER D 182    -295.592 -14.222 124.072  1.00  0.00           C  
ATOM   3022  O   SER D 182    -294.389 -13.956 124.094  1.00  0.00           O  
ATOM   3023  CB  SER D 182    -296.588 -15.077 126.267  1.00  0.00           C  
ATOM   3024  OG  SER D 182    -297.666 -14.159 126.262  1.00  0.00           O  
ATOM   3025  N   VAL D 183    -296.519 -13.496 123.428  1.00  0.00           N  
ATOM   3026  CA  VAL D 183    -296.271 -12.249 122.696  1.00  0.00           C  
ATOM   3027  C   VAL D 183    -297.080 -11.092 123.319  1.00  0.00           C  
ATOM   3028  O   VAL D 183    -298.024 -11.333 124.069  1.00  0.00           O  
ATOM   3029  CB  VAL D 183    -296.680 -12.415 121.195  1.00  0.00           C  
ATOM   3030  CG1 VAL D 183    -298.194 -12.552 120.955  1.00  0.00           C  
ATOM   3031  CG2 VAL D 183    -296.119 -11.322 120.261  1.00  0.00           C  
ATOM   3032  N   VAL D 184    -296.708  -9.862 122.942  1.00  0.00           N  
ATOM   3033  CA  VAL D 184    -297.489  -8.636 123.080  1.00  0.00           C  
ATOM   3034  C   VAL D 184    -297.226  -7.774 121.830  1.00  0.00           C  
ATOM   3035  O   VAL D 184    -296.107  -7.794 121.315  1.00  0.00           O  
ATOM   3036  CB  VAL D 184    -297.111  -7.854 124.371  1.00  0.00           C  
ATOM   3037  CG1 VAL D 184    -295.644  -7.387 124.427  1.00  0.00           C  
ATOM   3038  CG2 VAL D 184    -298.037  -6.657 124.644  1.00  0.00           C  
ATOM   3039  N   THR D 185    -298.253  -7.053 121.353  1.00  0.00           N  
ATOM   3040  CA  THR D 185    -298.166  -6.198 120.164  1.00  0.00           C  
ATOM   3041  C   THR D 185    -298.922  -4.881 120.415  1.00  0.00           C  
ATOM   3042  O   THR D 185    -300.050  -4.911 120.908  1.00  0.00           O  
ATOM   3043  CB  THR D 185    -298.757  -6.894 118.905  1.00  0.00           C  
ATOM   3044  OG1 THR D 185    -298.058  -8.096 118.656  1.00  0.00           O  
ATOM   3045  CG2 THR D 185    -298.701  -6.058 117.616  1.00  0.00           C  
ATOM   3046  N   VAL D 186    -298.272  -3.755 120.079  1.00  0.00           N  
ATOM   3047  CA  VAL D 186    -298.740  -2.391 120.345  1.00  0.00           C  
ATOM   3048  C   VAL D 186    -298.381  -1.454 119.165  1.00  0.00           C  
ATOM   3049  O   VAL D 186    -297.384  -1.702 118.489  1.00  0.00           O  
ATOM   3050  CB  VAL D 186    -298.077  -1.821 121.637  1.00  0.00           C  
ATOM   3051  CG1 VAL D 186    -298.593  -2.529 122.904  1.00  0.00           C  
ATOM   3052  CG2 VAL D 186    -296.531  -1.797 121.611  1.00  0.00           C  
ATOM   3053  N   PRO D 187    -299.180  -0.385 118.932  1.00  0.00           N  
ATOM   3054  CA  PRO D 187    -298.877   0.616 117.892  1.00  0.00           C  
ATOM   3055  C   PRO D 187    -297.634   1.463 118.235  1.00  0.00           C  
ATOM   3056  O   PRO D 187    -297.640   2.161 119.249  1.00  0.00           O  
ATOM   3057  CB  PRO D 187    -300.164   1.454 117.814  1.00  0.00           C  
ATOM   3058  CG  PRO D 187    -300.785   1.348 119.198  1.00  0.00           C  
ATOM   3059  CD  PRO D 187    -300.433  -0.070 119.626  1.00  0.00           C  
ATOM   3060  N   SER D 188    -296.600   1.364 117.379  1.00  0.00           N  
ATOM   3061  CA  SER D 188    -295.292   2.031 117.454  1.00  0.00           C  
ATOM   3062  C   SER D 188    -294.391   1.510 118.596  1.00  0.00           C  
ATOM   3063  O   SER D 188    -294.878   0.945 119.576  1.00  0.00           O  
ATOM   3064  CB  SER D 188    -295.473   3.570 117.485  1.00  0.00           C  
ATOM   3065  OG  SER D 188    -294.252   4.256 117.294  1.00  0.00           O  
ATOM   3066  N   SER D 189    -293.071   1.712 118.435  1.00  0.00           N  
ATOM   3067  CA  SER D 189    -292.042   1.386 119.424  1.00  0.00           C  
ATOM   3068  C   SER D 189    -292.170   2.286 120.668  1.00  0.00           C  
ATOM   3069  O   SER D 189    -292.020   3.503 120.556  1.00  0.00           O  
ATOM   3070  CB  SER D 189    -290.657   1.482 118.752  1.00  0.00           C  
ATOM   3071  OG  SER D 189    -289.610   1.172 119.653  1.00  0.00           O  
ATOM   3072  N   SER D 190    -292.462   1.656 121.817  1.00  0.00           N  
ATOM   3073  CA  SER D 190    -292.795   2.323 123.076  1.00  0.00           C  
ATOM   3074  C   SER D 190    -292.147   1.653 124.304  1.00  0.00           C  
ATOM   3075  O   SER D 190    -292.569   1.935 125.422  1.00  0.00           O  
ATOM   3076  CB  SER D 190    -294.331   2.468 123.170  1.00  0.00           C  
ATOM   3077  OG  SER D 190    -294.973   1.217 123.325  1.00  0.00           O  
ATOM   3078  N   LEU D 191    -291.113   0.816 124.088  1.00  0.00           N  
ATOM   3079  CA  LEU D 191    -290.321   0.163 125.139  1.00  0.00           C  
ATOM   3080  C   LEU D 191    -289.465   1.149 125.968  1.00  0.00           C  
ATOM   3081  O   LEU D 191    -289.175   0.857 127.128  1.00  0.00           O  
ATOM   3082  CB  LEU D 191    -289.484  -0.964 124.479  1.00  0.00           C  
ATOM   3083  CG  LEU D 191    -288.574  -1.804 125.411  1.00  0.00           C  
ATOM   3084  CD1 LEU D 191    -289.367  -2.473 126.554  1.00  0.00           C  
ATOM   3085  CD2 LEU D 191    -287.763  -2.831 124.591  1.00  0.00           C  
ATOM   3086  N   GLY D 192    -289.110   2.307 125.381  1.00  0.00           N  
ATOM   3087  CA  GLY D 192    -288.400   3.389 126.065  1.00  0.00           C  
ATOM   3088  C   GLY D 192    -289.363   4.373 126.757  1.00  0.00           C  
ATOM   3089  O   GLY D 192    -288.899   5.210 127.528  1.00  0.00           O  
ATOM   3090  N   THR D 193    -290.677   4.281 126.489  1.00  0.00           N  
ATOM   3091  CA  THR D 193    -291.725   5.135 127.064  1.00  0.00           C  
ATOM   3092  C   THR D 193    -292.464   4.435 128.225  1.00  0.00           C  
ATOM   3093  O   THR D 193    -292.944   5.117 129.131  1.00  0.00           O  
ATOM   3094  CB  THR D 193    -292.772   5.499 125.973  1.00  0.00           C  
ATOM   3095  OG1 THR D 193    -292.121   6.216 124.942  1.00  0.00           O  
ATOM   3096  CG2 THR D 193    -293.973   6.346 126.434  1.00  0.00           C  
ATOM   3097  N   GLN D 194    -292.529   3.096 128.180  1.00  0.00           N  
ATOM   3098  CA  GLN D 194    -293.230   2.234 129.125  1.00  0.00           C  
ATOM   3099  C   GLN D 194    -292.419   0.945 129.304  1.00  0.00           C  
ATOM   3100  O   GLN D 194    -291.903   0.421 128.320  1.00  0.00           O  
ATOM   3101  CB  GLN D 194    -294.658   1.973 128.578  1.00  0.00           C  
ATOM   3102  CG  GLN D 194    -295.515   0.924 129.323  1.00  0.00           C  
ATOM   3103  CD  GLN D 194    -295.749   1.248 130.802  1.00  0.00           C  
ATOM   3104  OE1 GLN D 194    -296.008   2.394 131.161  1.00  0.00           O  
ATOM   3105  NE2 GLN D 194    -295.686   0.232 131.664  1.00  0.00           N  
ATOM   3106  N   THR D 195    -292.352   0.440 130.547  1.00  0.00           N  
ATOM   3107  CA  THR D 195    -291.742  -0.850 130.867  1.00  0.00           C  
ATOM   3108  C   THR D 195    -292.673  -2.019 130.481  1.00  0.00           C  
ATOM   3109  O   THR D 195    -293.856  -1.999 130.820  1.00  0.00           O  
ATOM   3110  CB  THR D 195    -291.345  -0.940 132.372  1.00  0.00           C  
ATOM   3111  OG1 THR D 195    -290.746  -2.188 132.668  1.00  0.00           O  
ATOM   3112  CG2 THR D 195    -292.503  -0.758 133.373  1.00  0.00           C  
ATOM   3113  N   TYR D 196    -292.105  -3.011 129.780  1.00  0.00           N  
ATOM   3114  CA  TYR D 196    -292.792  -4.240 129.384  1.00  0.00           C  
ATOM   3115  C   TYR D 196    -292.212  -5.391 130.200  1.00  0.00           C  
ATOM   3116  O   TYR D 196    -290.998  -5.589 130.207  1.00  0.00           O  
ATOM   3117  CB  TYR D 196    -292.663  -4.465 127.865  1.00  0.00           C  
ATOM   3118  CG  TYR D 196    -293.558  -3.542 127.053  1.00  0.00           C  
ATOM   3119  CD1 TYR D 196    -293.209  -2.187 126.893  1.00  0.00           C  
ATOM   3120  CD2 TYR D 196    -294.768  -4.017 126.509  1.00  0.00           C  
ATOM   3121  CE1 TYR D 196    -294.085  -1.297 126.247  1.00  0.00           C  
ATOM   3122  CE2 TYR D 196    -295.637  -3.132 125.839  1.00  0.00           C  
ATOM   3123  CZ  TYR D 196    -295.308  -1.766 125.735  1.00  0.00           C  
ATOM   3124  OH  TYR D 196    -296.176  -0.890 125.156  1.00  0.00           O  
ATOM   3125  N   ILE D 197    -293.109  -6.087 130.909  1.00  0.00           N  
ATOM   3126  CA  ILE D 197    -292.788  -7.119 131.888  1.00  0.00           C  
ATOM   3127  C   ILE D 197    -293.631  -8.354 131.548  1.00  0.00           C  
ATOM   3128  O   ILE D 197    -294.810  -8.205 131.242  1.00  0.00           O  
ATOM   3129  CB  ILE D 197    -293.147  -6.654 133.337  1.00  0.00           C  
ATOM   3130  CG1 ILE D 197    -292.471  -5.307 133.702  1.00  0.00           C  
ATOM   3131  CG2 ILE D 197    -292.810  -7.708 134.415  1.00  0.00           C  
ATOM   3132  CD1 ILE D 197    -292.976  -4.689 135.013  1.00  0.00           C  
ATOM   3133  N   CYS D 198    -293.012  -9.540 131.622  1.00  0.00           N  
ATOM   3134  CA  CYS D 198    -293.663 -10.832 131.415  1.00  0.00           C  
ATOM   3135  C   CYS D 198    -293.815 -11.508 132.785  1.00  0.00           C  
ATOM   3136  O   CYS D 198    -292.840 -12.020 133.337  1.00  0.00           O  
ATOM   3137  SG  CYS D 198    -293.327 -13.345 130.074  1.00  0.00           S  
ATOM   3138  CB  CYS D 198    -292.834 -11.627 130.393  1.00  0.00           C  
ATOM   3139  N   ASN D 199    -295.043 -11.424 133.319  1.00  0.00           N  
ATOM   3140  CA  ASN D 199    -295.427 -11.832 134.670  1.00  0.00           C  
ATOM   3141  C   ASN D 199    -296.006 -13.249 134.621  1.00  0.00           C  
ATOM   3142  O   ASN D 199    -297.090 -13.434 134.068  1.00  0.00           O  
ATOM   3143  CB  ASN D 199    -296.468 -10.847 135.250  1.00  0.00           C  
ATOM   3144  CG  ASN D 199    -296.009  -9.387 135.235  1.00  0.00           C  
ATOM   3145  OD1 ASN D 199    -296.094  -8.716 134.206  1.00  0.00           O  
ATOM   3146  ND2 ASN D 199    -295.548  -8.881 136.377  1.00  0.00           N  
ATOM   3147  N   VAL D 200    -295.251 -14.216 135.166  1.00  0.00           N  
ATOM   3148  CA  VAL D 200    -295.504 -15.645 134.994  1.00  0.00           C  
ATOM   3149  C   VAL D 200    -295.548 -16.345 136.360  1.00  0.00           C  
ATOM   3150  O   VAL D 200    -294.533 -16.374 137.055  1.00  0.00           O  
ATOM   3151  CB  VAL D 200    -294.394 -16.295 134.118  1.00  0.00           C  
ATOM   3152  CG1 VAL D 200    -294.524 -17.824 133.946  1.00  0.00           C  
ATOM   3153  CG2 VAL D 200    -294.334 -15.612 132.740  1.00  0.00           C  
ATOM   3154  N   ASN D 201    -296.721 -16.905 136.694  1.00  0.00           N  
ATOM   3155  CA  ASN D 201    -296.990 -17.622 137.943  1.00  0.00           C  
ATOM   3156  C   ASN D 201    -297.084 -19.135 137.682  1.00  0.00           C  
ATOM   3157  O   ASN D 201    -297.615 -19.554 136.652  1.00  0.00           O  
ATOM   3158  CB  ASN D 201    -298.313 -17.080 138.542  1.00  0.00           C  
ATOM   3159  CG  ASN D 201    -298.647 -17.634 139.934  1.00  0.00           C  
ATOM   3160  ND2 ASN D 201    -299.858 -18.169 140.104  1.00  0.00           N  
ATOM   3161  OD1 ASN D 201    -297.825 -17.582 140.846  1.00  0.00           O  
ATOM   3162  N   HIS D 202    -296.614 -19.911 138.670  1.00  0.00           N  
ATOM   3163  CA  HIS D 202    -296.679 -21.365 138.724  1.00  0.00           C  
ATOM   3164  C   HIS D 202    -297.020 -21.765 140.166  1.00  0.00           C  
ATOM   3165  O   HIS D 202    -296.123 -21.844 141.004  1.00  0.00           O  
ATOM   3166  CB  HIS D 202    -295.327 -21.938 138.260  1.00  0.00           C  
ATOM   3167  CG  HIS D 202    -295.227 -23.440 138.312  1.00  0.00           C  
ATOM   3168  ND1 HIS D 202    -294.584 -24.110 139.356  1.00  0.00           N  
ATOM   3169  CD2 HIS D 202    -295.734 -24.372 137.431  1.00  0.00           C  
ATOM   3170  CE1 HIS D 202    -294.728 -25.397 139.077  1.00  0.00           C  
ATOM   3171  NE2 HIS D 202    -295.402 -25.607 137.948  1.00  0.00           N  
ATOM   3172  N   LYS D 203    -298.314 -22.002 140.429  1.00  0.00           N  
ATOM   3173  CA  LYS D 203    -298.824 -22.375 141.751  1.00  0.00           C  
ATOM   3174  C   LYS D 203    -298.501 -23.802 142.278  1.00  0.00           C  
ATOM   3175  O   LYS D 203    -298.437 -23.935 143.501  1.00  0.00           O  
ATOM   3176  CB  LYS D 203    -300.308 -21.969 141.869  1.00  0.00           C  
ATOM   3177  CG  LYS D 203    -300.919 -22.144 143.275  1.00  0.00           C  
ATOM   3178  CD  LYS D 203    -302.214 -21.344 143.507  1.00  0.00           C  
ATOM   3179  CE  LYS D 203    -302.021 -19.819 143.617  1.00  0.00           C  
ATOM   3180  NZ  LYS D 203    -301.161 -19.449 144.756  1.00  0.00           N  
ATOM   3181  N   PRO D 204    -298.192 -24.813 141.421  1.00  0.00           N  
ATOM   3182  CA  PRO D 204    -297.695 -26.129 141.894  1.00  0.00           C  
ATOM   3183  C   PRO D 204    -296.332 -26.151 142.622  1.00  0.00           C  
ATOM   3184  O   PRO D 204    -296.036 -27.158 143.265  1.00  0.00           O  
ATOM   3185  CB  PRO D 204    -297.691 -27.013 140.637  1.00  0.00           C  
ATOM   3186  CG  PRO D 204    -298.732 -26.382 139.728  1.00  0.00           C  
ATOM   3187  CD  PRO D 204    -298.570 -24.895 140.009  1.00  0.00           C  
ATOM   3188  N   SER D 205    -295.559 -25.054 142.547  1.00  0.00           N  
ATOM   3189  CA  SER D 205    -294.385 -24.794 143.394  1.00  0.00           C  
ATOM   3190  C   SER D 205    -294.505 -23.455 144.154  1.00  0.00           C  
ATOM   3191  O   SER D 205    -293.657 -23.176 145.001  1.00  0.00           O  
ATOM   3192  CB  SER D 205    -293.100 -24.877 142.538  1.00  0.00           C  
ATOM   3193  OG  SER D 205    -292.907 -23.730 141.733  1.00  0.00           O  
ATOM   3194  N   ASN D 206    -295.533 -22.652 143.827  1.00  0.00           N  
ATOM   3195  CA  ASN D 206    -295.827 -21.305 144.333  1.00  0.00           C  
ATOM   3196  C   ASN D 206    -294.763 -20.241 143.978  1.00  0.00           C  
ATOM   3197  O   ASN D 206    -294.725 -19.186 144.612  1.00  0.00           O  
ATOM   3198  CB  ASN D 206    -296.178 -21.334 145.845  1.00  0.00           C  
ATOM   3199  CG  ASN D 206    -297.304 -20.367 146.233  1.00  0.00           C  
ATOM   3200  OD1 ASN D 206    -298.349 -20.316 145.586  1.00  0.00           O  
ATOM   3201  ND2 ASN D 206    -297.103 -19.608 147.312  1.00  0.00           N  
ATOM   3202  N   THR D 207    -293.949 -20.517 142.944  1.00  0.00           N  
ATOM   3203  CA  THR D 207    -292.968 -19.594 142.380  1.00  0.00           C  
ATOM   3204  C   THR D 207    -293.646 -18.658 141.363  1.00  0.00           C  
ATOM   3205  O   THR D 207    -294.503 -19.104 140.599  1.00  0.00           O  
ATOM   3206  CB  THR D 207    -291.851 -20.380 141.639  1.00  0.00           C  
ATOM   3207  OG1 THR D 207    -291.152 -21.174 142.579  1.00  0.00           O  
ATOM   3208  CG2 THR D 207    -290.810 -19.529 140.881  1.00  0.00           C  
ATOM   3209  N   LYS D 208    -293.217 -17.389 141.355  1.00  0.00           N  
ATOM   3210  CA  LYS D 208    -293.640 -16.385 140.383  1.00  0.00           C  
ATOM   3211  C   LYS D 208    -292.428 -15.537 139.987  1.00  0.00           C  
ATOM   3212  O   LYS D 208    -291.661 -15.128 140.860  1.00  0.00           O  
ATOM   3213  CB  LYS D 208    -294.799 -15.549 140.968  1.00  0.00           C  
ATOM   3214  CG  LYS D 208    -295.399 -14.519 139.989  1.00  0.00           C  
ATOM   3215  CD  LYS D 208    -296.718 -13.893 140.476  1.00  0.00           C  
ATOM   3216  CE  LYS D 208    -296.588 -12.976 141.702  1.00  0.00           C  
ATOM   3217  NZ  LYS D 208    -295.887 -11.723 141.380  1.00  0.00           N  
ATOM   3218  N   VAL D 209    -292.293 -15.288 138.675  1.00  0.00           N  
ATOM   3219  CA  VAL D 209    -291.235 -14.477 138.084  1.00  0.00           C  
ATOM   3220  C   VAL D 209    -291.884 -13.344 137.275  1.00  0.00           C  
ATOM   3221  O   VAL D 209    -292.651 -13.610 136.350  1.00  0.00           O  
ATOM   3222  CB  VAL D 209    -290.315 -15.322 137.157  1.00  0.00           C  
ATOM   3223  CG1 VAL D 209    -289.328 -14.490 136.313  1.00  0.00           C  
ATOM   3224  CG2 VAL D 209    -289.528 -16.363 137.969  1.00  0.00           C  
ATOM   3225  N   ASP D 210    -291.535 -12.106 137.652  1.00  0.00           N  
ATOM   3226  CA  ASP D 210    -292.038 -10.854 137.082  1.00  0.00           C  
ATOM   3227  C   ASP D 210    -290.886 -10.131 136.370  1.00  0.00           C  
ATOM   3228  O   ASP D 210    -290.544  -9.002 136.725  1.00  0.00           O  
ATOM   3229  CB  ASP D 210    -292.737  -9.969 138.144  1.00  0.00           C  
ATOM   3230  CG  ASP D 210    -293.780 -10.713 138.985  1.00  0.00           C  
ATOM   3231  OD1 ASP D 210    -293.392 -11.242 140.051  1.00  0.00           O  
ATOM   3232  OD2 ASP D 210    -294.957 -10.731 138.562  1.00  0.00           O  
ATOM   3233  N   LYS D 211    -290.279 -10.828 135.395  1.00  0.00           N  
ATOM   3234  CA  LYS D 211    -289.082 -10.381 134.690  1.00  0.00           C  
ATOM   3235  C   LYS D 211    -289.403  -9.312 133.636  1.00  0.00           C  
ATOM   3236  O   LYS D 211    -290.257  -9.545 132.780  1.00  0.00           O  
ATOM   3237  CB  LYS D 211    -288.394 -11.607 134.054  1.00  0.00           C  
ATOM   3238  CG  LYS D 211    -287.052 -11.327 133.353  1.00  0.00           C  
ATOM   3239  CD  LYS D 211    -286.002 -10.719 134.300  1.00  0.00           C  
ATOM   3240  CE  LYS D 211    -284.592 -10.688 133.705  1.00  0.00           C  
ATOM   3241  NZ  LYS D 211    -284.477  -9.742 132.583  1.00  0.00           N  
ATOM   3242  N   LYS D 212    -288.661  -8.191 133.689  1.00  0.00           N  
ATOM   3243  CA  LYS D 212    -288.680  -7.149 132.665  1.00  0.00           C  
ATOM   3244  C   LYS D 212    -288.061  -7.673 131.359  1.00  0.00           C  
ATOM   3245  O   LYS D 212    -286.926  -8.153 131.370  1.00  0.00           O  
ATOM   3246  CB  LYS D 212    -287.946  -5.891 133.173  1.00  0.00           C  
ATOM   3247  CG  LYS D 212    -288.036  -4.691 132.208  1.00  0.00           C  
ATOM   3248  CD  LYS D 212    -287.140  -3.521 132.630  1.00  0.00           C  
ATOM   3249  CE  LYS D 212    -287.127  -2.389 131.593  1.00  0.00           C  
ATOM   3250  NZ  LYS D 212    -286.143  -1.354 131.949  1.00  0.00           N  
ATOM   3251  N   VAL D 213    -288.827  -7.544 130.267  1.00  0.00           N  
ATOM   3252  CA  VAL D 213    -288.421  -7.880 128.907  1.00  0.00           C  
ATOM   3253  C   VAL D 213    -287.583  -6.713 128.345  1.00  0.00           C  
ATOM   3254  O   VAL D 213    -288.143  -5.711 127.902  1.00  0.00           O  
ATOM   3255  CB  VAL D 213    -289.677  -8.191 128.042  1.00  0.00           C  
ATOM   3256  CG1 VAL D 213    -289.428  -8.307 126.528  1.00  0.00           C  
ATOM   3257  CG2 VAL D 213    -290.351  -9.479 128.553  1.00  0.00           C  
ATOM   3258  N   GLU D 214    -286.251  -6.848 128.479  1.00  0.00           N  
ATOM   3259  CA  GLU D 214    -285.271  -5.767 128.355  1.00  0.00           C  
ATOM   3260  C   GLU D 214    -284.142  -6.197 127.385  1.00  0.00           C  
ATOM   3261  O   GLU D 214    -283.619  -7.301 127.551  1.00  0.00           O  
ATOM   3262  CB  GLU D 214    -284.745  -5.493 129.779  1.00  0.00           C  
ATOM   3263  CG  GLU D 214    -283.800  -4.281 129.882  1.00  0.00           C  
ATOM   3264  CD  GLU D 214    -283.465  -3.941 131.335  1.00  0.00           C  
ATOM   3265  OE1 GLU D 214    -283.682  -2.765 131.705  1.00  0.00           O  
ATOM   3266  OE2 GLU D 214    -283.026  -4.861 132.058  1.00  0.00           O  
ATOM   3267  N   PRO D 215    -283.832  -5.369 126.356  1.00  0.00           N  
ATOM   3268  CA  PRO D 215    -282.991  -5.784 125.212  1.00  0.00           C  
ATOM   3269  C   PRO D 215    -281.473  -5.816 125.471  1.00  0.00           C  
ATOM   3270  O   PRO D 215    -281.013  -5.480 126.562  1.00  0.00           O  
ATOM   3271  CB  PRO D 215    -283.353  -4.746 124.129  1.00  0.00           C  
ATOM   3272  CG  PRO D 215    -283.660  -3.484 124.913  1.00  0.00           C  
ATOM   3273  CD  PRO D 215    -284.382  -4.028 126.138  1.00  0.00           C  
ATOM   3274  N   LYS D 216    -280.749  -6.184 124.398  1.00  0.00           N  
ATOM   3275  CA  LYS D 216    -279.296  -6.157 124.199  1.00  0.00           C  
ATOM   3276  C   LYS D 216    -278.553  -7.355 124.803  1.00  0.00           C  
ATOM   3277  O   LYS D 216    -278.924  -7.865 125.861  1.00  0.00           O  
ATOM   3278  CB  LYS D 216    -278.655  -4.798 124.591  1.00  0.00           C  
ATOM   3279  CG  LYS D 216    -279.164  -3.599 123.767  1.00  0.00           C  
ATOM   3280  CD  LYS D 216    -278.636  -3.561 122.318  1.00  0.00           C  
ATOM   3281  CE  LYS D 216    -279.345  -2.522 121.435  1.00  0.00           C  
ATOM   3282  NZ  LYS D 216    -280.730  -2.918 121.122  1.00  0.00           N  
ATOM   3283  N   SER D 217    -277.501  -7.771 124.080  1.00  0.00           N  
ATOM   3284  CA  SER D 217    -276.650  -8.911 124.394  1.00  0.00           C  
ATOM   3285  C   SER D 217    -275.329  -8.799 123.622  1.00  0.00           C  
ATOM   3286  O   SER D 217    -275.322  -8.294 122.498  1.00  0.00           O  
ATOM   3287  CB  SER D 217    -277.403 -10.221 124.070  1.00  0.00           C  
ATOM   3288  OG  SER D 217    -276.586 -11.355 124.258  1.00  0.00           O  
ATOM   3289  N   CYS D 218    -274.250  -9.318 124.230  1.00  0.00           N  
ATOM   3290  CA  CYS D 218    -272.930  -9.455 123.620  1.00  0.00           C  
ATOM   3291  C   CYS D 218    -272.066 -10.370 124.496  1.00  0.00           C  
ATOM   3292  O   CYS D 218    -272.127 -10.266 125.721  1.00  0.00           O  
ATOM   3293  CB  CYS D 218    -272.247  -8.075 123.435  1.00  0.00           C  
ATOM   3294  SG  CYS D 218    -270.884  -8.066 122.236  1.00  0.00           S  
ATOM   3295  N   ASP D 219    -271.218 -11.190 123.855  1.00  0.00           N  
ATOM   3296  CA  ASP D 219    -270.052 -11.812 124.488  1.00  0.00           C  
ATOM   3297  C   ASP D 219    -269.775 -11.063 125.800  1.00  0.00           C  
ATOM   3298  O   ASP D 219    -268.633 -11.038 126.258  1.00  0.00           O  
ATOM   3299  CB  ASP D 219    -268.777 -11.924 123.609  1.00  0.00           C  
ATOM   3300  CG  ASP D 219    -268.541 -10.872 122.515  1.00  0.00           C  
ATOM   3301  OD1 ASP D 219    -269.192  -9.804 122.530  1.00  0.00           O  
ATOM   3302  OD2 ASP D 219    -267.652 -11.164 121.686  1.00  0.00           O  
ATOM   3303  N   LYS D 220    -270.820 -10.414 126.334  1.00  0.00           N  
ATOM   3304  CA  LYS D 220    -270.724  -9.419 127.401  1.00  0.00           C  
ATOM   3305  C   LYS D 220    -269.303  -9.352 127.986  1.00  0.00           C  
ATOM   3306  O   LYS D 220    -268.547  -8.448 127.634  1.00  0.00           O  
ATOM   3307  CB  LYS D 220    -271.745  -9.753 128.516  1.00  0.00           C  
ATOM   3308  CG  LYS D 220    -273.145 -10.214 128.047  1.00  0.00           C  
ATOM   3309  CD  LYS D 220    -273.869  -9.256 127.082  1.00  0.00           C  
ATOM   3310  CE  LYS D 220    -275.197  -9.848 126.583  1.00  0.00           C  
ATOM   3311  NZ  LYS D 220    -275.777  -9.051 125.491  1.00  0.00           N  
ATOM   3312  N   THR D 221    -268.944 -10.336 128.828  1.00  0.00           N  
ATOM   3313  CA  THR D 221    -267.595 -10.467 129.396  1.00  0.00           C  
ATOM   3314  C   THR D 221    -266.638  -9.316 128.992  1.00  0.00           C  
ATOM   3315  O   THR D 221    -265.945  -8.772 129.848  1.00  0.00           O  
ATOM   3316  CB  THR D 221    -266.934 -11.825 129.042  1.00  0.00           C  
ATOM   3317  OG1 THR D 221    -267.881 -12.871 129.161  1.00  0.00           O  
ATOM   3318  CG2 THR D 221    -265.740 -12.183 129.952  1.00  0.00           C  
ATOM   3319  N   HIS D 222    -266.667  -8.922 127.704  1.00  0.00           N  
ATOM   3320  CA  HIS D 222    -266.086  -7.681 127.188  1.00  0.00           C  
ATOM   3321  C   HIS D 222    -265.829  -6.618 128.270  1.00  0.00           C  
ATOM   3322  O   HIS D 222    -265.191  -5.612 127.963  1.00  0.00           O  
ATOM   3323  CB  HIS D 222    -266.976  -7.114 126.066  1.00  0.00           C  
ATOM   3324  CG  HIS D 222    -266.831  -7.848 124.761  1.00  0.00           C  
ATOM   3325  ND1 HIS D 222    -265.859  -7.519 123.831  1.00  0.00           N  
ATOM   3326  CD2 HIS D 222    -267.542  -8.890 124.206  1.00  0.00           C  
ATOM   3327  CE1 HIS D 222    -266.022  -8.335 122.788  1.00  0.00           C  
ATOM   3328  NE2 HIS D 222    -267.010  -9.207 122.954  1.00  0.00           N  
ATOM   3329  N   THR D 223    -266.295  -6.867 129.508  1.00  0.00           N  
ATOM   3330  CA  THR D 223    -265.986  -6.048 130.681  1.00  0.00           C  
ATOM   3331  C   THR D 223    -264.564  -5.459 130.577  1.00  0.00           C  
ATOM   3332  O   THR D 223    -264.409  -4.259 130.789  1.00  0.00           O  
ATOM   3333  CB  THR D 223    -266.107  -6.851 132.005  1.00  0.00           C  
ATOM   3334  OG1 THR D 223    -267.406  -7.405 132.103  1.00  0.00           O  
ATOM   3335  CG2 THR D 223    -265.840  -6.031 133.278  1.00  0.00           C  
ATOM   3336  N   CYS D 224    -263.588  -6.313 130.203  1.00  0.00           N  
ATOM   3337  CA  CYS D 224    -262.165  -6.033 129.948  1.00  0.00           C  
ATOM   3338  C   CYS D 224    -261.408  -5.458 131.183  1.00  0.00           C  
ATOM   3339  O   CYS D 224    -261.674  -4.316 131.558  1.00  0.00           O  
ATOM   3340  CB  CYS D 224    -262.022  -5.109 128.715  1.00  0.00           C  
ATOM   3341  SG  CYS D 224    -260.337  -5.030 128.044  1.00  0.00           S  
ATOM   3342  N   PRO D 225    -260.452  -6.220 131.781  1.00  0.00           N  
ATOM   3343  CA  PRO D 225    -259.679  -5.748 132.954  1.00  0.00           C  
ATOM   3344  C   PRO D 225    -258.931  -4.391 132.864  1.00  0.00           C  
ATOM   3345  O   PRO D 225    -259.070  -3.621 133.815  1.00  0.00           O  
ATOM   3346  CD  PRO D 225    -260.160  -7.627 131.500  1.00  0.00           C  
ATOM   3347  CB  PRO D 225    -258.748  -6.922 133.304  1.00  0.00           C  
ATOM   3348  CG  PRO D 225    -259.456  -8.145 132.751  1.00  0.00           C  
ATOM   3349  N   PRO D 226    -258.199  -4.071 131.767  1.00  0.00           N  
ATOM   3350  CA  PRO D 226    -257.564  -2.745 131.627  1.00  0.00           C  
ATOM   3351  C   PRO D 226    -258.535  -1.618 131.220  1.00  0.00           C  
ATOM   3352  O   PRO D 226    -259.546  -1.864 130.560  1.00  0.00           O  
ATOM   3353  CB  PRO D 226    -256.484  -2.969 130.559  1.00  0.00           C  
ATOM   3354  CG  PRO D 226    -257.031  -4.087 129.693  1.00  0.00           C  
ATOM   3355  CD  PRO D 226    -257.745  -4.976 130.704  1.00  0.00           C  
ATOM   3356  N   CYS D 227    -258.147  -0.393 131.602  1.00  0.00           N  
ATOM   3357  CA  CYS D 227    -258.766   0.886 131.236  1.00  0.00           C  
ATOM   3358  C   CYS D 227    -257.707   2.006 131.049  1.00  0.00           C  
ATOM   3359  O   CYS D 227    -257.740   2.644 129.996  1.00  0.00           O  
ATOM   3360  CB  CYS D 227    -259.943   1.233 132.181  1.00  0.00           C  
ATOM   3361  SG  CYS D 227    -260.661   2.897 132.038  1.00  0.00           S  
ATOM   3362  N   PRO D 228    -256.713   2.159 131.964  1.00  0.00           N  
ATOM   3363  CA  PRO D 228    -255.400   2.715 131.582  1.00  0.00           C  
ATOM   3364  C   PRO D 228    -255.331   4.256 131.581  1.00  0.00           C  
ATOM   3365  O   PRO D 228    -254.437   4.809 130.944  1.00  0.00           O  
ATOM   3366  CD  PRO D 228    -256.635   1.630 133.324  1.00  0.00           C  
ATOM   3367  CB  PRO D 228    -254.411   2.064 132.580  1.00  0.00           C  
ATOM   3368  CG  PRO D 228    -255.225   1.069 133.397  1.00  0.00           C  
ATOM   3369  N   ALA D 229    -256.247   4.905 132.323  1.00  0.00           N  
ATOM   3370  CA  ALA D 229    -256.214   6.326 132.687  1.00  0.00           C  
ATOM   3371  C   ALA D 229    -255.087   6.619 133.710  1.00  0.00           C  
ATOM   3372  O   ALA D 229    -255.158   6.080 134.815  1.00  0.00           O  
ATOM   3373  CB  ALA D 229    -257.585   6.668 133.292  1.00  0.00           C  
ATOM   3374  N   PRO D 230    -254.066   7.437 133.342  1.00  0.00           N  
ATOM   3375  CA  PRO D 230    -252.981   7.846 134.264  1.00  0.00           C  
ATOM   3376  C   PRO D 230    -253.435   8.600 135.527  1.00  0.00           C  
ATOM   3377  O   PRO D 230    -252.670   9.391 136.074  1.00  0.00           O  
ATOM   3378  CD  PRO D 230    -253.838   7.993 132.006  1.00  0.00           C  
ATOM   3379  CB  PRO D 230    -252.086   8.758 133.402  1.00  0.00           C  
ATOM   3380  CG  PRO D 230    -252.360   8.341 131.972  1.00  0.00           C  
ATOM   3381  N   GLU D 231    -254.654   8.275 135.984  1.00  0.00           N  
ATOM   3382  CA  GLU D 231    -255.195   8.595 137.309  1.00  0.00           C  
ATOM   3383  C   GLU D 231    -254.199   8.123 138.382  1.00  0.00           C  
ATOM   3384  O   GLU D 231    -254.347   7.018 138.909  1.00  0.00           O  
ATOM   3385  CB  GLU D 231    -256.603   7.981 137.513  1.00  0.00           C  
ATOM   3386  CG  GLU D 231    -257.757   8.685 136.760  1.00  0.00           C  
ATOM   3387  CD  GLU D 231    -257.949  10.166 137.116  1.00  0.00           C  
ATOM   3388  OE1 GLU D 231    -257.659  10.530 138.278  1.00  0.00           O  
ATOM   3389  OE2 GLU D 231    -258.390  10.915 136.218  1.00  0.00           O  
ATOM   3390  N   LEU D 232    -253.184   8.958 138.671  1.00  0.00           N  
ATOM   3391  CA  LEU D 232    -252.055   8.605 139.538  1.00  0.00           C  
ATOM   3392  C   LEU D 232    -251.212   9.847 139.886  1.00  0.00           C  
ATOM   3393  O   LEU D 232    -251.310  10.866 139.200  1.00  0.00           O  
ATOM   3394  CB  LEU D 232    -251.231   7.495 138.830  1.00  0.00           C  
ATOM   3395  CG  LEU D 232    -250.020   6.920 139.604  1.00  0.00           C  
ATOM   3396  CD1 LEU D 232    -250.423   6.304 140.962  1.00  0.00           C  
ATOM   3397  CD2 LEU D 232    -249.231   5.927 138.724  1.00  0.00           C  
ATOM   3398  N   LEU D 233    -250.382   9.712 140.935  1.00  0.00           N  
ATOM   3399  CA  LEU D 233    -249.418  10.709 141.406  1.00  0.00           C  
ATOM   3400  C   LEU D 233    -248.006  10.325 140.917  1.00  0.00           C  
ATOM   3401  O   LEU D 233    -247.305   9.579 141.602  1.00  0.00           O  
ATOM   3402  CB  LEU D 233    -249.514  10.783 142.951  1.00  0.00           C  
ATOM   3403  CG  LEU D 233    -248.562  11.779 143.656  1.00  0.00           C  
ATOM   3404  CD1 LEU D 233    -248.748  13.231 143.161  1.00  0.00           C  
ATOM   3405  CD2 LEU D 233    -248.688  11.666 145.190  1.00  0.00           C  
ATOM   3406  N   GLY D 234    -247.192  11.325 140.594  1.00  0.00           N  
ATOM   3407  CA  GLY D 234    -245.904  11.185 139.907  1.00  0.00           C  
ATOM   3408  C   GLY D 234    -244.707  10.946 140.846  1.00  0.00           C  
ATOM   3409  O   GLY D 234    -243.610  10.710 140.343  1.00  0.00           O  
ATOM   3410  N   GLY D 235    -244.892  11.003 142.178  1.00  0.00           N  
ATOM   3411  CA  GLY D 235    -243.839  10.776 143.177  1.00  0.00           C  
ATOM   3412  C   GLY D 235    -242.804  11.925 143.220  1.00  0.00           C  
ATOM   3413  O   GLY D 235    -243.088  13.018 142.724  1.00  0.00           O  
ATOM   3414  N   PRO D 236    -241.615  11.707 143.834  1.00  0.00           N  
ATOM   3415  CA  PRO D 236    -240.549  12.725 143.929  1.00  0.00           C  
ATOM   3416  C   PRO D 236    -239.902  13.083 142.579  1.00  0.00           C  
ATOM   3417  O   PRO D 236    -239.267  12.226 141.963  1.00  0.00           O  
ATOM   3418  CD  PRO D 236    -241.257  10.493 144.573  1.00  0.00           C  
ATOM   3419  CB  PRO D 236    -239.529  12.105 144.896  1.00  0.00           C  
ATOM   3420  CG  PRO D 236    -239.757  10.606 144.810  1.00  0.00           C  
ATOM   3421  N   SER D 237    -240.068  14.348 142.163  1.00  0.00           N  
ATOM   3422  CA  SER D 237    -239.478  14.899 140.944  1.00  0.00           C  
ATOM   3423  C   SER D 237    -238.083  15.486 141.225  1.00  0.00           C  
ATOM   3424  O   SER D 237    -237.898  16.175 142.229  1.00  0.00           O  
ATOM   3425  CB  SER D 237    -240.445  15.944 140.350  1.00  0.00           C  
ATOM   3426  OG  SER D 237    -239.968  16.462 139.123  1.00  0.00           O  
ATOM   3427  N   VAL D 238    -237.143  15.213 140.305  1.00  0.00           N  
ATOM   3428  CA  VAL D 238    -235.757  15.676 140.363  1.00  0.00           C  
ATOM   3429  C   VAL D 238    -235.616  17.022 139.636  1.00  0.00           C  
ATOM   3430  O   VAL D 238    -236.171  17.193 138.549  1.00  0.00           O  
ATOM   3431  CB  VAL D 238    -234.791  14.670 139.672  1.00  0.00           C  
ATOM   3432  CG1 VAL D 238    -233.307  15.087 139.717  1.00  0.00           C  
ATOM   3433  CG2 VAL D 238    -234.946  13.264 140.268  1.00  0.00           C  
ATOM   3434  N   PHE D 239    -234.841  17.929 140.247  1.00  0.00           N  
ATOM   3435  CA  PHE D 239    -234.456  19.226 139.699  1.00  0.00           C  
ATOM   3436  C   PHE D 239    -232.949  19.441 139.889  1.00  0.00           C  
ATOM   3437  O   PHE D 239    -232.330  18.774 140.722  1.00  0.00           O  
ATOM   3438  CB  PHE D 239    -235.288  20.353 140.348  1.00  0.00           C  
ATOM   3439  CG  PHE D 239    -236.774  20.246 140.056  1.00  0.00           C  
ATOM   3440  CD1 PHE D 239    -237.650  19.666 141.000  1.00  0.00           C  
ATOM   3441  CE1 PHE D 239    -238.976  19.433 140.659  1.00  0.00           C  
ATOM   3442  CZ  PHE D 239    -239.435  19.735 139.385  1.00  0.00           C  
ATOM   3443  CD2 PHE D 239    -237.253  20.538 138.762  1.00  0.00           C  
ATOM   3444  CE2 PHE D 239    -238.578  20.281 138.439  1.00  0.00           C  
ATOM   3445  N   LEU D 240    -232.382  20.362 139.094  1.00  0.00           N  
ATOM   3446  CA  LEU D 240    -230.948  20.630 139.054  1.00  0.00           C  
ATOM   3447  C   LEU D 240    -230.716  22.138 138.895  1.00  0.00           C  
ATOM   3448  O   LEU D 240    -231.338  22.763 138.035  1.00  0.00           O  
ATOM   3449  CB  LEU D 240    -230.318  19.801 137.908  1.00  0.00           C  
ATOM   3450  CG  LEU D 240    -228.810  19.536 138.065  1.00  0.00           C  
ATOM   3451  CD1 LEU D 240    -228.488  18.717 139.325  1.00  0.00           C  
ATOM   3452  CD2 LEU D 240    -228.255  18.826 136.827  1.00  0.00           C  
ATOM   3453  N   PHE D 241    -229.840  22.683 139.753  1.00  0.00           N  
ATOM   3454  CA  PHE D 241    -229.554  24.110 139.899  1.00  0.00           C  
ATOM   3455  C   PHE D 241    -228.051  24.366 139.649  1.00  0.00           C  
ATOM   3456  O   PHE D 241    -227.231  23.586 140.138  1.00  0.00           O  
ATOM   3457  CB  PHE D 241    -229.939  24.536 141.332  1.00  0.00           C  
ATOM   3458  CG  PHE D 241    -231.433  24.625 141.603  1.00  0.00           C  
ATOM   3459  CD1 PHE D 241    -232.184  23.465 141.895  1.00  0.00           C  
ATOM   3460  CE1 PHE D 241    -233.560  23.552 142.057  1.00  0.00           C  
ATOM   3461  CZ  PHE D 241    -234.207  24.771 141.913  1.00  0.00           C  
ATOM   3462  CD2 PHE D 241    -232.111  25.848 141.412  1.00  0.00           C  
ATOM   3463  CE2 PHE D 241    -233.488  25.914 141.588  1.00  0.00           C  
ATOM   3464  N   PRO D 242    -227.705  25.426 138.880  1.00  0.00           N  
ATOM   3465  CA  PRO D 242    -226.317  25.668 138.445  1.00  0.00           C  
ATOM   3466  C   PRO D 242    -225.444  26.367 139.517  1.00  0.00           C  
ATOM   3467  O   PRO D 242    -225.979  26.850 140.516  1.00  0.00           O  
ATOM   3468  CD  PRO D 242    -228.612  26.459 138.363  1.00  0.00           C  
ATOM   3469  CB  PRO D 242    -226.523  26.575 137.219  1.00  0.00           C  
ATOM   3470  CG  PRO D 242    -227.727  27.428 137.584  1.00  0.00           C  
ATOM   3471  N   PRO D 243    -224.125  26.500 139.238  1.00  0.00           N  
ATOM   3472  CA  PRO D 243    -223.250  27.452 139.944  1.00  0.00           C  
ATOM   3473  C   PRO D 243    -223.538  28.920 139.587  1.00  0.00           C  
ATOM   3474  O   PRO D 243    -224.182  29.207 138.576  1.00  0.00           O  
ATOM   3475  CD  PRO D 243    -223.378  25.761 138.219  1.00  0.00           C  
ATOM   3476  CB  PRO D 243    -221.846  27.067 139.452  1.00  0.00           C  
ATOM   3477  CG  PRO D 243    -222.062  26.507 138.059  1.00  0.00           C  
ATOM   3478  N   LYS D 244    -222.960  29.820 140.396  1.00  0.00           N  
ATOM   3479  CA  LYS D 244    -222.804  31.232 140.055  1.00  0.00           C  
ATOM   3480  C   LYS D 244    -221.731  31.361 138.949  1.00  0.00           C  
ATOM   3481  O   LYS D 244    -220.672  30.741 139.087  1.00  0.00           O  
ATOM   3482  CB  LYS D 244    -222.308  32.001 141.299  1.00  0.00           C  
ATOM   3483  CG  LYS D 244    -223.173  31.837 142.559  1.00  0.00           C  
ATOM   3484  CD  LYS D 244    -222.654  32.700 143.723  1.00  0.00           C  
ATOM   3485  CE  LYS D 244    -223.091  32.210 145.112  1.00  0.00           C  
ATOM   3486  NZ  LYS D 244    -222.514  30.891 145.428  1.00  0.00           N  
ATOM   3487  N   PRO D 245    -221.969  32.201 137.913  1.00  0.00           N  
ATOM   3488  CA  PRO D 245    -220.890  32.665 137.015  1.00  0.00           C  
ATOM   3489  C   PRO D 245    -219.693  33.313 137.738  1.00  0.00           C  
ATOM   3490  O   PRO D 245    -218.571  33.156 137.270  1.00  0.00           O  
ATOM   3491  CB  PRO D 245    -221.584  33.662 136.073  1.00  0.00           C  
ATOM   3492  CG  PRO D 245    -223.054  33.280 136.112  1.00  0.00           C  
ATOM   3493  CD  PRO D 245    -223.250  32.803 137.548  1.00  0.00           C  
ATOM   3494  N   LYS D 246    -219.945  33.968 138.888  1.00  0.00           N  
ATOM   3495  CA  LYS D 246    -218.931  34.562 139.762  1.00  0.00           C  
ATOM   3496  C   LYS D 246    -217.899  33.533 140.259  1.00  0.00           C  
ATOM   3497  O   LYS D 246    -216.700  33.776 140.134  1.00  0.00           O  
ATOM   3498  CB  LYS D 246    -219.624  35.262 140.954  1.00  0.00           C  
ATOM   3499  CG  LYS D 246    -218.704  36.266 141.665  1.00  0.00           C  
ATOM   3500  CD  LYS D 246    -219.396  37.056 142.783  1.00  0.00           C  
ATOM   3501  CE  LYS D 246    -218.481  38.155 143.340  1.00  0.00           C  
ATOM   3502  NZ  LYS D 246    -219.144  38.943 144.392  1.00  0.00           N  
ATOM   3503  N   ASP D 247    -218.392  32.395 140.778  1.00  0.00           N  
ATOM   3504  CA  ASP D 247    -217.577  31.298 141.313  1.00  0.00           C  
ATOM   3505  C   ASP D 247    -216.782  30.535 140.238  1.00  0.00           C  
ATOM   3506  O   ASP D 247    -215.729  29.987 140.561  1.00  0.00           O  
ATOM   3507  CB  ASP D 247    -218.372  30.319 142.212  1.00  0.00           C  
ATOM   3508  CG  ASP D 247    -219.185  30.982 143.334  1.00  0.00           C  
ATOM   3509  OD1 ASP D 247    -218.844  32.121 143.729  1.00  0.00           O  
ATOM   3510  OD2 ASP D 247    -220.121  30.312 143.822  1.00  0.00           O  
ATOM   3511  N   THR D 248    -217.272  30.547 138.988  1.00  0.00           N  
ATOM   3512  CA  THR D 248    -216.581  29.982 137.828  1.00  0.00           C  
ATOM   3513  C   THR D 248    -215.434  30.888 137.329  1.00  0.00           C  
ATOM   3514  O   THR D 248    -214.362  30.380 137.001  1.00  0.00           O  
ATOM   3515  CB  THR D 248    -217.560  29.761 136.642  1.00  0.00           C  
ATOM   3516  OG1 THR D 248    -218.656  28.966 137.052  1.00  0.00           O  
ATOM   3517  CG2 THR D 248    -216.929  29.073 135.422  1.00  0.00           C  
ATOM   3518  N   LEU D 249    -215.690  32.207 137.280  1.00  0.00           N  
ATOM   3519  CA  LEU D 249    -214.855  33.221 136.625  1.00  0.00           C  
ATOM   3520  C   LEU D 249    -213.775  33.835 137.541  1.00  0.00           C  
ATOM   3521  O   LEU D 249    -213.248  34.901 137.227  1.00  0.00           O  
ATOM   3522  CB  LEU D 249    -215.791  34.265 135.965  1.00  0.00           C  
ATOM   3523  CG  LEU D 249    -216.663  33.669 134.828  1.00  0.00           C  
ATOM   3524  CD1 LEU D 249    -217.858  34.571 134.469  1.00  0.00           C  
ATOM   3525  CD2 LEU D 249    -215.833  33.325 133.582  1.00  0.00           C  
ATOM   3526  N   MET D 250    -213.414  33.117 138.616  1.00  0.00           N  
ATOM   3527  CA  MET D 250    -212.204  33.325 139.407  1.00  0.00           C  
ATOM   3528  C   MET D 250    -211.677  31.945 139.807  1.00  0.00           C  
ATOM   3529  O   MET D 250    -212.444  31.116 140.299  1.00  0.00           O  
ATOM   3530  CB  MET D 250    -212.484  34.216 140.638  1.00  0.00           C  
ATOM   3531  CG  MET D 250    -212.010  35.664 140.453  1.00  0.00           C  
ATOM   3532  SD  MET D 250    -212.524  36.778 141.785  1.00  0.00           S  
ATOM   3533  CE  MET D 250    -212.096  38.369 141.032  1.00  0.00           C  
ATOM   3534  N   ILE D 251    -210.367  31.743 139.592  1.00  0.00           N  
ATOM   3535  CA  ILE D 251    -209.645  30.474 139.749  1.00  0.00           C  
ATOM   3536  C   ILE D 251    -209.312  30.077 141.211  1.00  0.00           C  
ATOM   3537  O   ILE D 251    -208.388  29.293 141.436  1.00  0.00           O  
ATOM   3538  CB  ILE D 251    -208.362  30.461 138.866  1.00  0.00           C  
ATOM   3539  CG2 ILE D 251    -208.727  30.509 137.369  1.00  0.00           C  
ATOM   3540  CG1 ILE D 251    -207.337  31.561 139.242  1.00  0.00           C  
ATOM   3541  CD1 ILE D 251    -205.971  31.392 138.561  1.00  0.00           C  
ATOM   3542  N   SER D 252    -210.090  30.589 142.178  1.00  0.00           N  
ATOM   3543  CA  SER D 252    -209.960  30.304 143.607  1.00  0.00           C  
ATOM   3544  C   SER D 252    -211.316  30.175 144.330  1.00  0.00           C  
ATOM   3545  O   SER D 252    -211.309  29.863 145.520  1.00  0.00           O  
ATOM   3546  CB  SER D 252    -209.037  31.367 144.245  1.00  0.00           C  
ATOM   3547  OG  SER D 252    -209.663  32.634 144.334  1.00  0.00           O  
ATOM   3548  N   ARG D 253    -212.440  30.425 143.632  1.00  0.00           N  
ATOM   3549  CA  ARG D 253    -213.787  30.404 144.212  1.00  0.00           C  
ATOM   3550  C   ARG D 253    -214.477  29.033 144.083  1.00  0.00           C  
ATOM   3551  O   ARG D 253    -215.204  28.665 145.003  1.00  0.00           O  
ATOM   3552  CB  ARG D 253    -214.639  31.497 143.550  1.00  0.00           C  
ATOM   3553  CG  ARG D 253    -214.215  32.936 143.902  1.00  0.00           C  
ATOM   3554  CD  ARG D 253    -215.146  33.993 143.286  1.00  0.00           C  
ATOM   3555  NE  ARG D 253    -216.491  33.961 143.876  1.00  0.00           N  
ATOM   3556  CZ  ARG D 253    -216.926  34.689 144.914  1.00  0.00           C  
ATOM   3557  NH1 ARG D 253    -218.159  34.456 145.380  1.00  0.00           N  
ATOM   3558  NH2 ARG D 253    -216.158  35.628 145.485  1.00  0.00           N  
ATOM   3559  N   THR D 254    -214.219  28.313 142.976  1.00  0.00           N  
ATOM   3560  CA  THR D 254    -214.662  26.946 142.657  1.00  0.00           C  
ATOM   3561  C   THR D 254    -216.203  26.794 142.506  1.00  0.00           C  
ATOM   3562  O   THR D 254    -216.907  26.836 143.516  1.00  0.00           O  
ATOM   3563  CB  THR D 254    -214.160  25.902 143.698  1.00  0.00           C  
ATOM   3564  OG1 THR D 254    -212.759  26.033 143.859  1.00  0.00           O  
ATOM   3565  CG2 THR D 254    -214.441  24.441 143.306  1.00  0.00           C  
ATOM   3566  N   PRO D 255    -216.716  26.608 141.264  1.00  0.00           N  
ATOM   3567  CA  PRO D 255    -218.160  26.393 141.038  1.00  0.00           C  
ATOM   3568  C   PRO D 255    -218.657  24.996 141.473  1.00  0.00           C  
ATOM   3569  O   PRO D 255    -217.853  24.100 141.728  1.00  0.00           O  
ATOM   3570  CD  PRO D 255    -215.969  26.571 140.000  1.00  0.00           C  
ATOM   3571  CB  PRO D 255    -218.311  26.633 139.529  1.00  0.00           C  
ATOM   3572  CG  PRO D 255    -216.988  26.198 138.929  1.00  0.00           C  
ATOM   3573  N   GLU D 256    -219.987  24.844 141.564  1.00  0.00           N  
ATOM   3574  CA  GLU D 256    -220.663  23.619 141.986  1.00  0.00           C  
ATOM   3575  C   GLU D 256    -222.112  23.594 141.469  1.00  0.00           C  
ATOM   3576  O   GLU D 256    -222.844  24.564 141.668  1.00  0.00           O  
ATOM   3577  CB  GLU D 256    -220.551  23.487 143.526  1.00  0.00           C  
ATOM   3578  CG  GLU D 256    -221.423  22.398 144.180  1.00  0.00           C  
ATOM   3579  CD  GLU D 256    -221.084  22.232 145.658  1.00  0.00           C  
ATOM   3580  OE1 GLU D 256    -219.983  21.703 145.929  1.00  0.00           O  
ATOM   3581  OE2 GLU D 256    -221.933  22.625 146.487  1.00  0.00           O  
ATOM   3582  N   VAL D 257    -222.502  22.463 140.855  1.00  0.00           N  
ATOM   3583  CA  VAL D 257    -223.883  22.146 140.476  1.00  0.00           C  
ATOM   3584  C   VAL D 257    -224.515  21.328 141.623  1.00  0.00           C  
ATOM   3585  O   VAL D 257    -223.856  20.439 142.162  1.00  0.00           O  
ATOM   3586  CB  VAL D 257    -223.930  21.299 139.167  1.00  0.00           C  
ATOM   3587  CG1 VAL D 257    -225.341  20.813 138.770  1.00  0.00           C  
ATOM   3588  CG2 VAL D 257    -223.341  22.064 137.970  1.00  0.00           C  
ATOM   3589  N   THR D 258    -225.770  21.647 141.975  1.00  0.00           N  
ATOM   3590  CA  THR D 258    -226.476  21.064 143.119  1.00  0.00           C  
ATOM   3591  C   THR D 258    -227.850  20.534 142.681  1.00  0.00           C  
ATOM   3592  O   THR D 258    -228.602  21.243 142.014  1.00  0.00           O  
ATOM   3593  CB  THR D 258    -226.686  22.132 144.226  1.00  0.00           C  
ATOM   3594  OG1 THR D 258    -225.421  22.560 144.694  1.00  0.00           O  
ATOM   3595  CG2 THR D 258    -227.528  21.719 145.448  1.00  0.00           C  
ATOM   3596  N   CYS D 259    -228.141  19.288 143.085  1.00  0.00           N  
ATOM   3597  CA  CYS D 259    -229.397  18.586 142.834  1.00  0.00           C  
ATOM   3598  C   CYS D 259    -230.362  18.798 144.001  1.00  0.00           C  
ATOM   3599  O   CYS D 259    -229.929  18.850 145.152  1.00  0.00           O  
ATOM   3600  CB  CYS D 259    -229.099  17.091 142.617  1.00  0.00           C  
ATOM   3601  SG  CYS D 259    -230.524  16.056 142.189  1.00  0.00           S  
ATOM   3602  N   VAL D 260    -231.653  18.910 143.665  1.00  0.00           N  
ATOM   3603  CA  VAL D 260    -232.741  19.136 144.607  1.00  0.00           C  
ATOM   3604  C   VAL D 260    -233.912  18.237 144.185  1.00  0.00           C  
ATOM   3605  O   VAL D 260    -234.456  18.421 143.097  1.00  0.00           O  
ATOM   3606  CB  VAL D 260    -233.206  20.620 144.575  1.00  0.00           C  
ATOM   3607  CG1 VAL D 260    -234.382  20.903 145.524  1.00  0.00           C  
ATOM   3608  CG2 VAL D 260    -232.061  21.596 144.892  1.00  0.00           C  
ATOM   3609  N   VAL D 261    -234.269  17.276 145.047  1.00  0.00           N  
ATOM   3610  CA  VAL D 261    -235.311  16.286 144.790  1.00  0.00           C  
ATOM   3611  C   VAL D 261    -236.432  16.515 145.817  1.00  0.00           C  
ATOM   3612  O   VAL D 261    -236.353  16.017 146.940  1.00  0.00           O  
ATOM   3613  CB  VAL D 261    -234.759  14.835 144.918  1.00  0.00           C  
ATOM   3614  CG1 VAL D 261    -235.823  13.760 144.612  1.00  0.00           C  
ATOM   3615  CG2 VAL D 261    -233.528  14.620 144.018  1.00  0.00           C  
ATOM   3616  N   VAL D 262    -237.432  17.316 145.417  1.00  0.00           N  
ATOM   3617  CA  VAL D 262    -238.601  17.663 146.231  1.00  0.00           C  
ATOM   3618  C   VAL D 262    -239.632  16.520 146.282  1.00  0.00           C  
ATOM   3619  O   VAL D 262    -239.656  15.670 145.390  1.00  0.00           O  
ATOM   3620  CB  VAL D 262    -239.322  18.927 145.673  1.00  0.00           C  
ATOM   3621  CG1 VAL D 262    -238.434  20.177 145.765  1.00  0.00           C  
ATOM   3622  CG2 VAL D 262    -239.895  18.765 144.249  1.00  0.00           C  
ATOM   3623  N   ASP D 263    -240.491  16.567 147.315  1.00  0.00           N  
ATOM   3624  CA  ASP D 263    -241.681  15.723 147.485  1.00  0.00           C  
ATOM   3625  C   ASP D 263    -241.360  14.226 147.667  1.00  0.00           C  
ATOM   3626  O   ASP D 263    -242.128  13.370 147.222  1.00  0.00           O  
ATOM   3627  CB  ASP D 263    -242.790  15.974 146.423  1.00  0.00           C  
ATOM   3628  CG  ASP D 263    -243.142  17.450 146.189  1.00  0.00           C  
ATOM   3629  OD1 ASP D 263    -243.594  17.744 145.063  1.00  0.00           O  
ATOM   3630  OD2 ASP D 263    -243.043  18.242 147.155  1.00  0.00           O  
ATOM   3631  N   VAL D 264    -240.238  13.940 148.349  1.00  0.00           N  
ATOM   3632  CA  VAL D 264    -239.853  12.605 148.805  1.00  0.00           C  
ATOM   3633  C   VAL D 264    -240.792  12.164 149.941  1.00  0.00           C  
ATOM   3634  O   VAL D 264    -241.034  12.944 150.863  1.00  0.00           O  
ATOM   3635  CB  VAL D 264    -238.372  12.590 149.286  1.00  0.00           C  
ATOM   3636  CG1 VAL D 264    -237.946  11.315 150.041  1.00  0.00           C  
ATOM   3637  CG2 VAL D 264    -237.414  12.837 148.107  1.00  0.00           C  
ATOM   3638  N   SER D 265    -241.324  10.937 149.827  1.00  0.00           N  
ATOM   3639  CA  SER D 265    -242.292  10.355 150.758  1.00  0.00           C  
ATOM   3640  C   SER D 265    -241.743  10.249 152.189  1.00  0.00           C  
ATOM   3641  O   SER D 265    -240.571   9.925 152.373  1.00  0.00           O  
ATOM   3642  CB  SER D 265    -242.726   8.980 150.211  1.00  0.00           C  
ATOM   3643  OG  SER D 265    -243.656   8.323 151.053  1.00  0.00           O  
ATOM   3644  N   HIS D 266    -242.623  10.494 153.173  1.00  0.00           N  
ATOM   3645  CA  HIS D 266    -242.318  10.347 154.597  1.00  0.00           C  
ATOM   3646  C   HIS D 266    -242.054   8.883 155.013  1.00  0.00           C  
ATOM   3647  O   HIS D 266    -241.324   8.656 155.977  1.00  0.00           O  
ATOM   3648  CB  HIS D 266    -243.452  10.980 155.424  1.00  0.00           C  
ATOM   3649  CG  HIS D 266    -243.034  11.412 156.807  1.00  0.00           C  
ATOM   3650  CD2 HIS D 266    -243.228  10.838 158.043  1.00  0.00           C  
ATOM   3651  ND1 HIS D 266    -242.330  12.582 157.042  1.00  0.00           N  
ATOM   3652  NE2 HIS D 266    -242.653  11.641 159.032  1.00  0.00           N  
ATOM   3653  CE1 HIS D 266    -242.143  12.666 158.361  1.00  0.00           C  
ATOM   3654  N   GLU D 267    -242.627   7.933 154.250  1.00  0.00           N  
ATOM   3655  CA  GLU D 267    -242.492   6.487 154.431  1.00  0.00           C  
ATOM   3656  C   GLU D 267    -241.341   5.886 153.595  1.00  0.00           C  
ATOM   3657  O   GLU D 267    -241.052   4.701 153.764  1.00  0.00           O  
ATOM   3658  CB  GLU D 267    -243.836   5.812 154.062  1.00  0.00           C  
ATOM   3659  CG  GLU D 267    -245.094   6.412 154.732  1.00  0.00           C  
ATOM   3660  CD  GLU D 267    -245.023   6.437 156.260  1.00  0.00           C  
ATOM   3661  OE1 GLU D 267    -244.955   5.335 156.846  1.00  0.00           O  
ATOM   3662  OE2 GLU D 267    -245.035   7.560 156.812  1.00  0.00           O  
ATOM   3663  N   ASP D 268    -240.704   6.693 152.728  1.00  0.00           N  
ATOM   3664  CA  ASP D 268    -239.568   6.299 151.893  1.00  0.00           C  
ATOM   3665  C   ASP D 268    -238.575   7.480 151.792  1.00  0.00           C  
ATOM   3666  O   ASP D 268    -238.476   8.085 150.724  1.00  0.00           O  
ATOM   3667  CB  ASP D 268    -240.029   5.735 150.518  1.00  0.00           C  
ATOM   3668  CG  ASP D 268    -238.915   5.222 149.591  1.00  0.00           C  
ATOM   3669  OD1 ASP D 268    -237.838   4.849 150.106  1.00  0.00           O  
ATOM   3670  OD2 ASP D 268    -239.192   5.156 148.373  1.00  0.00           O  
ATOM   3671  N   PRO D 269    -237.855   7.805 152.894  1.00  0.00           N  
ATOM   3672  CA  PRO D 269    -236.711   8.735 152.839  1.00  0.00           C  
ATOM   3673  C   PRO D 269    -235.436   8.132 152.206  1.00  0.00           C  
ATOM   3674  O   PRO D 269    -234.519   8.886 151.881  1.00  0.00           O  
ATOM   3675  CD  PRO D 269    -238.065   7.306 154.258  1.00  0.00           C  
ATOM   3676  CB  PRO D 269    -236.484   9.095 154.315  1.00  0.00           C  
ATOM   3677  CG  PRO D 269    -236.897   7.847 155.076  1.00  0.00           C  
ATOM   3678  N   GLU D 270    -235.402   6.796 152.040  1.00  0.00           N  
ATOM   3679  CA  GLU D 270    -234.265   6.000 151.570  1.00  0.00           C  
ATOM   3680  C   GLU D 270    -234.137   5.970 150.032  1.00  0.00           C  
ATOM   3681  O   GLU D 270    -233.796   4.932 149.463  1.00  0.00           O  
ATOM   3682  CB  GLU D 270    -234.376   4.574 152.172  1.00  0.00           C  
ATOM   3683  CG  GLU D 270    -234.495   4.505 153.712  1.00  0.00           C  
ATOM   3684  CD  GLU D 270    -233.311   5.132 154.450  1.00  0.00           C  
ATOM   3685  OE1 GLU D 270    -232.165   4.757 154.121  1.00  0.00           O  
ATOM   3686  OE2 GLU D 270    -233.574   5.974 155.336  1.00  0.00           O  
ATOM   3687  N   VAL D 271    -234.406   7.113 149.380  1.00  0.00           N  
ATOM   3688  CA  VAL D 271    -234.344   7.282 147.930  1.00  0.00           C  
ATOM   3689  C   VAL D 271    -232.889   7.409 147.434  1.00  0.00           C  
ATOM   3690  O   VAL D 271    -232.026   7.895 148.169  1.00  0.00           O  
ATOM   3691  CB  VAL D 271    -235.148   8.536 147.478  1.00  0.00           C  
ATOM   3692  CG1 VAL D 271    -236.596   8.484 147.992  1.00  0.00           C  
ATOM   3693  CG2 VAL D 271    -234.529   9.894 147.858  1.00  0.00           C  
ATOM   3694  N   LYS D 272    -232.654   6.985 146.182  1.00  0.00           N  
ATOM   3695  CA  LYS D 272    -231.359   7.099 145.507  1.00  0.00           C  
ATOM   3696  C   LYS D 272    -231.021   8.545 145.104  1.00  0.00           C  
ATOM   3697  O   LYS D 272    -231.896   9.410 145.074  1.00  0.00           O  
ATOM   3698  CB  LYS D 272    -231.348   6.184 144.264  1.00  0.00           C  
ATOM   3699  CG  LYS D 272    -231.347   4.686 144.605  1.00  0.00           C  
ATOM   3700  CD  LYS D 272    -231.219   3.810 143.351  1.00  0.00           C  
ATOM   3701  CE  LYS D 272    -231.260   2.311 143.669  1.00  0.00           C  
ATOM   3702  NZ  LYS D 272    -231.104   1.501 142.449  1.00  0.00           N  
ATOM   3703  N   PHE D 273    -229.742   8.746 144.761  1.00  0.00           N  
ATOM   3704  CA  PHE D 273    -229.196   9.951 144.144  1.00  0.00           C  
ATOM   3705  C   PHE D 273    -228.019   9.501 143.265  1.00  0.00           C  
ATOM   3706  O   PHE D 273    -227.270   8.603 143.654  1.00  0.00           O  
ATOM   3707  CB  PHE D 273    -228.812  10.991 145.229  1.00  0.00           C  
ATOM   3708  CG  PHE D 273    -227.612  10.647 146.099  1.00  0.00           C  
ATOM   3709  CD1 PHE D 273    -226.313  11.042 145.713  1.00  0.00           C  
ATOM   3710  CD2 PHE D 273    -227.763   9.768 147.194  1.00  0.00           C  
ATOM   3711  CE1 PHE D 273    -225.210  10.595 146.426  1.00  0.00           C  
ATOM   3712  CE2 PHE D 273    -226.646   9.333 147.894  1.00  0.00           C  
ATOM   3713  CZ  PHE D 273    -225.377   9.742 147.510  1.00  0.00           C  
ATOM   3714  N   ASN D 274    -227.893  10.127 142.087  1.00  0.00           N  
ATOM   3715  CA  ASN D 274    -226.859   9.835 141.089  1.00  0.00           C  
ATOM   3716  C   ASN D 274    -226.268  11.153 140.577  1.00  0.00           C  
ATOM   3717  O   ASN D 274    -226.919  12.196 140.667  1.00  0.00           O  
ATOM   3718  CB  ASN D 274    -227.459   9.026 139.913  1.00  0.00           C  
ATOM   3719  CG  ASN D 274    -227.962   7.634 140.309  1.00  0.00           C  
ATOM   3720  OD1 ASN D 274    -227.171   6.758 140.647  1.00  0.00           O  
ATOM   3721  ND2 ASN D 274    -229.279   7.423 140.265  1.00  0.00           N  
ATOM   3722  N   TRP D 275    -225.043  11.069 140.036  1.00  0.00           N  
ATOM   3723  CA  TRP D 275    -224.300  12.200 139.490  1.00  0.00           C  
ATOM   3724  C   TRP D 275    -223.486  11.785 138.268  1.00  0.00           C  
ATOM   3725  O   TRP D 275    -222.860  10.727 138.283  1.00  0.00           O  
ATOM   3726  CB  TRP D 275    -223.397  12.820 140.568  1.00  0.00           C  
ATOM   3727  CG  TRP D 275    -224.103  13.757 141.489  1.00  0.00           C  
ATOM   3728  CD1 TRP D 275    -224.435  13.530 142.778  1.00  0.00           C  
ATOM   3729  NE1 TRP D 275    -225.059  14.647 143.290  1.00  0.00           N  
ATOM   3730  CE2 TRP D 275    -225.186  15.640 142.340  1.00  0.00           C  
ATOM   3731  CD2 TRP D 275    -224.626  15.073 141.160  1.00  0.00           C  
ATOM   3732  CE3 TRP D 275    -224.661  15.856 139.983  1.00  0.00           C  
ATOM   3733  CZ3 TRP D 275    -225.181  17.164 139.991  1.00  0.00           C  
ATOM   3734  CZ2 TRP D 275    -225.703  16.944 142.360  1.00  0.00           C  
ATOM   3735  CH2 TRP D 275    -225.686  17.712 141.184  1.00  0.00           C  
ATOM   3736  N   TYR D 276    -223.509  12.651 137.243  1.00  0.00           N  
ATOM   3737  CA  TYR D 276    -222.870  12.426 135.951  1.00  0.00           C  
ATOM   3738  C   TYR D 276    -222.199  13.724 135.482  1.00  0.00           C  
ATOM   3739  O   TYR D 276    -222.703  14.812 135.772  1.00  0.00           O  
ATOM   3740  CB  TYR D 276    -223.913  11.965 134.899  1.00  0.00           C  
ATOM   3741  CG  TYR D 276    -224.914  10.897 135.329  1.00  0.00           C  
ATOM   3742  CD1 TYR D 276    -226.065  11.254 136.063  1.00  0.00           C  
ATOM   3743  CD2 TYR D 276    -224.707   9.543 134.998  1.00  0.00           C  
ATOM   3744  CE1 TYR D 276    -226.979  10.275 136.491  1.00  0.00           C  
ATOM   3745  CE2 TYR D 276    -225.614   8.556 135.433  1.00  0.00           C  
ATOM   3746  CZ  TYR D 276    -226.747   8.920 136.188  1.00  0.00           C  
ATOM   3747  OH  TYR D 276    -227.611   7.962 136.633  1.00  0.00           O  
ATOM   3748  N   VAL D 277    -221.109  13.570 134.715  1.00  0.00           N  
ATOM   3749  CA  VAL D 277    -220.455  14.637 133.958  1.00  0.00           C  
ATOM   3750  C   VAL D 277    -220.280  14.107 132.527  1.00  0.00           C  
ATOM   3751  O   VAL D 277    -219.630  13.078 132.347  1.00  0.00           O  
ATOM   3752  CB  VAL D 277    -219.060  15.019 134.537  1.00  0.00           C  
ATOM   3753  CG1 VAL D 277    -218.264  16.006 133.654  1.00  0.00           C  
ATOM   3754  CG2 VAL D 277    -219.190  15.606 135.952  1.00  0.00           C  
ATOM   3755  N   ASP D 278    -220.893  14.798 131.550  1.00  0.00           N  
ATOM   3756  CA  ASP D 278    -220.954  14.404 130.132  1.00  0.00           C  
ATOM   3757  C   ASP D 278    -221.731  13.087 129.900  1.00  0.00           C  
ATOM   3758  O   ASP D 278    -221.423  12.340 128.971  1.00  0.00           O  
ATOM   3759  CB  ASP D 278    -219.585  14.446 129.399  1.00  0.00           C  
ATOM   3760  CG  ASP D 278    -218.858  15.788 129.533  1.00  0.00           C  
ATOM   3761  OD1 ASP D 278    -217.611  15.762 129.624  1.00  0.00           O  
ATOM   3762  OD2 ASP D 278    -219.555  16.824 129.453  1.00  0.00           O  
ATOM   3763  N   GLY D 279    -222.738  12.835 130.755  1.00  0.00           N  
ATOM   3764  CA  GLY D 279    -223.647  11.690 130.690  1.00  0.00           C  
ATOM   3765  C   GLY D 279    -223.082  10.412 131.339  1.00  0.00           C  
ATOM   3766  O   GLY D 279    -223.870   9.522 131.655  1.00  0.00           O  
ATOM   3767  N   VAL D 280    -221.758  10.319 131.567  1.00  0.00           N  
ATOM   3768  CA  VAL D 280    -221.103   9.196 132.243  1.00  0.00           C  
ATOM   3769  C   VAL D 280    -220.996   9.463 133.758  1.00  0.00           C  
ATOM   3770  O   VAL D 280    -220.692  10.586 134.165  1.00  0.00           O  
ATOM   3771  CB  VAL D 280    -219.703   8.887 131.630  1.00  0.00           C  
ATOM   3772  CG1 VAL D 280    -218.717  10.071 131.637  1.00  0.00           C  
ATOM   3773  CG2 VAL D 280    -219.034   7.643 132.247  1.00  0.00           C  
ATOM   3774  N   GLU D 281    -221.295   8.424 134.555  1.00  0.00           N  
ATOM   3775  CA  GLU D 281    -221.456   8.493 136.009  1.00  0.00           C  
ATOM   3776  C   GLU D 281    -220.108   8.655 136.735  1.00  0.00           C  
ATOM   3777  O   GLU D 281    -219.141   7.983 136.376  1.00  0.00           O  
ATOM   3778  CB  GLU D 281    -222.248   7.247 136.461  1.00  0.00           C  
ATOM   3779  CG  GLU D 281    -222.782   7.319 137.905  1.00  0.00           C  
ATOM   3780  CD  GLU D 281    -223.714   6.151 138.222  1.00  0.00           C  
ATOM   3781  OE1 GLU D 281    -224.871   6.203 137.750  1.00  0.00           O  
ATOM   3782  OE2 GLU D 281    -223.252   5.222 138.923  1.00  0.00           O  
ATOM   3783  N   VAL D 282    -220.078   9.555 137.732  1.00  0.00           N  
ATOM   3784  CA  VAL D 282    -218.872   9.915 138.483  1.00  0.00           C  
ATOM   3785  C   VAL D 282    -218.612   8.961 139.667  1.00  0.00           C  
ATOM   3786  O   VAL D 282    -219.543   8.333 140.172  1.00  0.00           O  
ATOM   3787  CB  VAL D 282    -218.960  11.367 139.048  1.00  0.00           C  
ATOM   3788  CG1 VAL D 282    -219.223  12.398 137.938  1.00  0.00           C  
ATOM   3789  CG2 VAL D 282    -219.930  11.577 140.232  1.00  0.00           C  
ATOM   3790  N   HIS D 283    -217.346   8.937 140.114  1.00  0.00           N  
ATOM   3791  CA  HIS D 283    -216.912   8.332 141.370  1.00  0.00           C  
ATOM   3792  C   HIS D 283    -216.330   9.448 142.248  1.00  0.00           C  
ATOM   3793  O   HIS D 283    -215.435  10.165 141.795  1.00  0.00           O  
ATOM   3794  CB  HIS D 283    -215.873   7.228 141.083  1.00  0.00           C  
ATOM   3795  CG  HIS D 283    -215.240   6.625 142.315  1.00  0.00           C  
ATOM   3796  CD2 HIS D 283    -213.922   6.671 142.719  1.00  0.00           C  
ATOM   3797  ND1 HIS D 283    -215.978   5.918 143.270  1.00  0.00           N  
ATOM   3798  NE2 HIS D 283    -213.861   5.992 143.923  1.00  0.00           N  
ATOM   3799  CE1 HIS D 283    -215.095   5.570 144.196  1.00  0.00           C  
ATOM   3800  N   ASN D 284    -216.849   9.560 143.484  1.00  0.00           N  
ATOM   3801  CA  ASN D 284    -216.533  10.593 144.475  1.00  0.00           C  
ATOM   3802  C   ASN D 284    -216.938  11.989 143.954  1.00  0.00           C  
ATOM   3803  O   ASN D 284    -218.115  12.332 144.054  1.00  0.00           O  
ATOM   3804  CB  ASN D 284    -215.058  10.479 144.960  1.00  0.00           C  
ATOM   3805  CG  ASN D 284    -214.790  11.262 146.252  1.00  0.00           C  
ATOM   3806  OD1 ASN D 284    -214.518  12.461 146.215  1.00  0.00           O  
ATOM   3807  ND2 ASN D 284    -214.861  10.587 147.401  1.00  0.00           N  
ATOM   3808  N   ALA D 285    -215.966  12.759 143.429  1.00  0.00           N  
ATOM   3809  CA  ALA D 285    -216.115  14.109 142.871  1.00  0.00           C  
ATOM   3810  C   ALA D 285    -216.641  15.153 143.882  1.00  0.00           C  
ATOM   3811  O   ALA D 285    -217.295  16.119 143.485  1.00  0.00           O  
ATOM   3812  CB  ALA D 285    -216.934  14.048 141.567  1.00  0.00           C  
ATOM   3813  N   LYS D 286    -216.330  14.925 145.172  1.00  0.00           N  
ATOM   3814  CA  LYS D 286    -216.693  15.732 146.343  1.00  0.00           C  
ATOM   3815  C   LYS D 286    -218.213  15.800 146.619  1.00  0.00           C  
ATOM   3816  O   LYS D 286    -218.670  16.748 147.259  1.00  0.00           O  
ATOM   3817  CB  LYS D 286    -216.027  17.131 146.288  1.00  0.00           C  
ATOM   3818  CG  LYS D 286    -214.501  17.131 146.069  1.00  0.00           C  
ATOM   3819  CD  LYS D 286    -213.709  16.316 147.106  1.00  0.00           C  
ATOM   3820  CE  LYS D 286    -212.192  16.426 146.902  1.00  0.00           C  
ATOM   3821  NZ  LYS D 286    -211.461  15.605 147.881  1.00  0.00           N  
ATOM   3822  N   THR D 287    -218.962  14.782 146.162  1.00  0.00           N  
ATOM   3823  CA  THR D 287    -220.401  14.634 146.385  1.00  0.00           C  
ATOM   3824  C   THR D 287    -220.725  14.330 147.861  1.00  0.00           C  
ATOM   3825  O   THR D 287    -220.022  13.543 148.498  1.00  0.00           O  
ATOM   3826  CB  THR D 287    -220.972  13.500 145.490  1.00  0.00           C  
ATOM   3827  OG1 THR D 287    -220.899  13.918 144.140  1.00  0.00           O  
ATOM   3828  CG2 THR D 287    -222.426  13.074 145.760  1.00  0.00           C  
ATOM   3829  N   LYS D 288    -221.796  14.969 148.362  1.00  0.00           N  
ATOM   3830  CA  LYS D 288    -222.247  14.886 149.747  1.00  0.00           C  
ATOM   3831  C   LYS D 288    -223.788  14.978 149.781  1.00  0.00           C  
ATOM   3832  O   LYS D 288    -224.313  16.075 149.581  1.00  0.00           O  
ATOM   3833  CB  LYS D 288    -221.558  16.010 150.561  1.00  0.00           C  
ATOM   3834  CG  LYS D 288    -222.000  16.141 152.035  1.00  0.00           C  
ATOM   3835  CD  LYS D 288    -221.916  14.852 152.874  1.00  0.00           C  
ATOM   3836  CE  LYS D 288    -220.511  14.234 152.937  1.00  0.00           C  
ATOM   3837  NZ  LYS D 288    -220.495  13.037 153.793  1.00  0.00           N  
ATOM   3838  N   PRO D 289    -224.494  13.847 150.025  1.00  0.00           N  
ATOM   3839  CA  PRO D 289    -225.958  13.861 150.195  1.00  0.00           C  
ATOM   3840  C   PRO D 289    -226.401  14.374 151.582  1.00  0.00           C  
ATOM   3841  O   PRO D 289    -225.667  14.236 152.562  1.00  0.00           O  
ATOM   3842  CB  PRO D 289    -226.342  12.390 149.987  1.00  0.00           C  
ATOM   3843  CG  PRO D 289    -225.153  11.615 150.531  1.00  0.00           C  
ATOM   3844  CD  PRO D 289    -223.966  12.481 150.125  1.00  0.00           C  
ATOM   3845  N   ARG D 290    -227.620  14.927 151.620  1.00  0.00           N  
ATOM   3846  CA  ARG D 290    -228.337  15.360 152.819  1.00  0.00           C  
ATOM   3847  C   ARG D 290    -229.854  15.227 152.584  1.00  0.00           C  
ATOM   3848  O   ARG D 290    -230.283  14.945 151.464  1.00  0.00           O  
ATOM   3849  CB  ARG D 290    -227.909  16.799 153.208  1.00  0.00           C  
ATOM   3850  CG  ARG D 290    -228.315  17.907 152.211  1.00  0.00           C  
ATOM   3851  CD  ARG D 290    -228.041  19.331 152.719  1.00  0.00           C  
ATOM   3852  NE  ARG D 290    -228.948  19.722 153.808  1.00  0.00           N  
ATOM   3853  CZ  ARG D 290    -230.170  20.264 153.667  1.00  0.00           C  
ATOM   3854  NH1 ARG D 290    -230.893  20.558 154.754  1.00  0.00           N  
ATOM   3855  NH2 ARG D 290    -230.692  20.528 152.461  1.00  0.00           N  
ATOM   3856  N   GLU D 291    -230.639  15.467 153.645  1.00  0.00           N  
ATOM   3857  CA  GLU D 291    -232.101  15.483 153.600  1.00  0.00           C  
ATOM   3858  C   GLU D 291    -232.644  16.538 154.579  1.00  0.00           C  
ATOM   3859  O   GLU D 291    -231.950  16.909 155.527  1.00  0.00           O  
ATOM   3860  CB  GLU D 291    -232.635  14.053 153.844  1.00  0.00           C  
ATOM   3861  CG  GLU D 291    -234.152  13.894 153.621  1.00  0.00           C  
ATOM   3862  CD  GLU D 291    -234.618  12.445 153.754  1.00  0.00           C  
ATOM   3863  OE1 GLU D 291    -235.309  11.984 152.820  1.00  0.00           O  
ATOM   3864  OE2 GLU D 291    -234.300  11.836 154.798  1.00  0.00           O  
ATOM   3865  N   GLU D 292    -233.863  17.026 154.297  1.00  0.00           N  
ATOM   3866  CA  GLU D 292    -234.492  18.153 154.984  1.00  0.00           C  
ATOM   3867  C   GLU D 292    -235.970  17.824 155.255  1.00  0.00           C  
ATOM   3868  O   GLU D 292    -236.678  17.446 154.324  1.00  0.00           O  
ATOM   3869  CB  GLU D 292    -234.291  19.395 154.091  1.00  0.00           C  
ATOM   3870  CG  GLU D 292    -234.675  20.739 154.739  1.00  0.00           C  
ATOM   3871  CD  GLU D 292    -234.304  21.933 153.853  1.00  0.00           C  
ATOM   3872  OE1 GLU D 292    -235.113  22.883 153.802  1.00  0.00           O  
ATOM   3873  OE2 GLU D 292    -233.224  21.877 153.221  1.00  0.00           O  
ATOM   3874  N   GLN D 293    -236.385  17.946 156.526  1.00  0.00           N  
ATOM   3875  CA  GLN D 293    -237.704  17.561 157.045  1.00  0.00           C  
ATOM   3876  C   GLN D 293    -238.768  18.654 156.827  1.00  0.00           C  
ATOM   3877  O   GLN D 293    -238.440  19.838 156.906  1.00  0.00           O  
ATOM   3878  CB  GLN D 293    -237.520  17.242 158.550  1.00  0.00           C  
ATOM   3879  CG  GLN D 293    -238.769  16.822 159.360  1.00  0.00           C  
ATOM   3880  CD  GLN D 293    -239.348  15.477 158.918  1.00  0.00           C  
ATOM   3881  NE2 GLN D 293    -239.183  14.448 159.751  1.00  0.00           N  
ATOM   3882  OE1 GLN D 293    -239.933  15.364 157.844  1.00  0.00           O  
ATOM   3883  N   TYR D 294    -240.028  18.227 156.616  1.00  0.00           N  
ATOM   3884  CA  TYR D 294    -241.210  19.093 156.528  1.00  0.00           C  
ATOM   3885  C   TYR D 294    -242.449  18.421 157.151  1.00  0.00           C  
ATOM   3886  O   TYR D 294    -242.408  17.263 157.562  1.00  0.00           O  
ATOM   3887  CB  TYR D 294    -241.520  19.492 155.064  1.00  0.00           C  
ATOM   3888  CG  TYR D 294    -240.355  20.032 154.271  1.00  0.00           C  
ATOM   3889  CD1 TYR D 294    -239.673  19.182 153.384  1.00  0.00           C  
ATOM   3890  CD2 TYR D 294    -239.919  21.362 154.448  1.00  0.00           C  
ATOM   3891  CE1 TYR D 294    -238.546  19.650 152.701  1.00  0.00           C  
ATOM   3892  CE2 TYR D 294    -238.790  21.833 153.748  1.00  0.00           C  
ATOM   3893  CZ  TYR D 294    -238.100  20.971 152.873  1.00  0.00           C  
ATOM   3894  OH  TYR D 294    -236.993  21.400 152.207  1.00  0.00           O  
ATOM   3895  N   ASN D 295    -243.542  19.202 157.153  1.00  0.00           N  
ATOM   3896  CA  ASN D 295    -244.937  18.907 157.538  1.00  0.00           C  
ATOM   3897  C   ASN D 295    -245.514  17.584 156.988  1.00  0.00           C  
ATOM   3898  O   ASN D 295    -246.316  16.970 157.690  1.00  0.00           O  
ATOM   3899  CB  ASN D 295    -245.940  20.090 157.250  1.00  0.00           C  
ATOM   3900  CG  ASN D 295    -245.437  21.083 156.185  1.00  0.00           C  
ATOM   3901  ND2 ASN D 295    -245.756  20.833 154.898  1.00  0.00           N  
ATOM   3902  OD1 ASN D 295    -244.685  21.993 156.539  1.00  0.00           O  
ATOM   3903  N   SER D 296    -245.135  17.187 155.761  1.00  0.00           N  
ATOM   3904  CA  SER D 296    -245.720  16.031 155.068  1.00  0.00           C  
ATOM   3905  C   SER D 296    -244.708  15.223 154.236  1.00  0.00           C  
ATOM   3906  O   SER D 296    -245.033  14.101 153.849  1.00  0.00           O  
ATOM   3907  CB  SER D 296    -246.872  16.518 154.160  1.00  0.00           C  
ATOM   3908  OG  SER D 296    -248.024  16.828 154.916  1.00  0.00           O  
ATOM   3909  N   THR D 297    -243.536  15.805 153.935  1.00  0.00           N  
ATOM   3910  CA  THR D 297    -242.561  15.261 152.987  1.00  0.00           C  
ATOM   3911  C   THR D 297    -241.123  15.488 153.497  1.00  0.00           C  
ATOM   3912  O   THR D 297    -240.916  16.115 154.537  1.00  0.00           O  
ATOM   3913  CB  THR D 297    -242.710  15.947 151.588  1.00  0.00           C  
ATOM   3914  OG1 THR D 297    -242.298  17.304 151.589  1.00  0.00           O  
ATOM   3915  CG2 THR D 297    -244.114  15.858 150.973  1.00  0.00           C  
ATOM   3916  N   TYR D 298    -240.162  14.991 152.706  1.00  0.00           N  
ATOM   3917  CA  TYR D 298    -238.742  15.322 152.768  1.00  0.00           C  
ATOM   3918  C   TYR D 298    -238.301  15.959 151.433  1.00  0.00           C  
ATOM   3919  O   TYR D 298    -239.047  15.926 150.451  1.00  0.00           O  
ATOM   3920  CB  TYR D 298    -237.934  14.036 153.041  1.00  0.00           C  
ATOM   3921  CG  TYR D 298    -238.096  13.434 154.424  1.00  0.00           C  
ATOM   3922  CD1 TYR D 298    -237.425  14.004 155.525  1.00  0.00           C  
ATOM   3923  CD2 TYR D 298    -238.876  12.274 154.609  1.00  0.00           C  
ATOM   3924  CE1 TYR D 298    -237.529  13.417 156.801  1.00  0.00           C  
ATOM   3925  CE2 TYR D 298    -238.983  11.690 155.886  1.00  0.00           C  
ATOM   3926  CZ  TYR D 298    -238.316  12.264 156.984  1.00  0.00           C  
ATOM   3927  OH  TYR D 298    -238.437  11.703 158.222  1.00  0.00           O  
ATOM   3928  N   ARG D 299    -237.074  16.503 151.422  1.00  0.00           N  
ATOM   3929  CA  ARG D 299    -236.374  16.964 150.224  1.00  0.00           C  
ATOM   3930  C   ARG D 299    -234.912  16.540 150.351  1.00  0.00           C  
ATOM   3931  O   ARG D 299    -234.176  17.142 151.135  1.00  0.00           O  
ATOM   3932  CB  ARG D 299    -236.534  18.493 150.051  1.00  0.00           C  
ATOM   3933  CG  ARG D 299    -235.825  19.129 148.837  1.00  0.00           C  
ATOM   3934  CD  ARG D 299    -235.970  20.662 148.816  1.00  0.00           C  
ATOM   3935  NE  ARG D 299    -235.083  21.329 149.784  1.00  0.00           N  
ATOM   3936  CZ  ARG D 299    -234.300  22.399 149.551  1.00  0.00           C  
ATOM   3937  NH1 ARG D 299    -234.229  22.970 148.341  1.00  0.00           N  
ATOM   3938  NH2 ARG D 299    -233.573  22.914 150.549  1.00  0.00           N  
ATOM   3939  N   VAL D 300    -234.521  15.523 149.567  1.00  0.00           N  
ATOM   3940  CA  VAL D 300    -233.128  15.106 149.432  1.00  0.00           C  
ATOM   3941  C   VAL D 300    -232.383  16.079 148.505  1.00  0.00           C  
ATOM   3942  O   VAL D 300    -232.844  16.350 147.397  1.00  0.00           O  
ATOM   3943  CB  VAL D 300    -233.006  13.645 148.913  1.00  0.00           C  
ATOM   3944  CG1 VAL D 300    -231.610  13.235 148.390  1.00  0.00           C  
ATOM   3945  CG2 VAL D 300    -233.437  12.672 150.023  1.00  0.00           C  
ATOM   3946  N   VAL D 301    -231.245  16.582 148.998  1.00  0.00           N  
ATOM   3947  CA  VAL D 301    -230.346  17.479 148.280  1.00  0.00           C  
ATOM   3948  C   VAL D 301    -228.960  16.814 148.233  1.00  0.00           C  
ATOM   3949  O   VAL D 301    -228.559  16.166 149.197  1.00  0.00           O  
ATOM   3950  CB  VAL D 301    -230.258  18.863 148.996  1.00  0.00           C  
ATOM   3951  CG1 VAL D 301    -229.123  19.792 148.511  1.00  0.00           C  
ATOM   3952  CG2 VAL D 301    -231.604  19.610 148.913  1.00  0.00           C  
ATOM   3953  N   SER D 302    -228.255  16.989 147.109  1.00  0.00           N  
ATOM   3954  CA  SER D 302    -226.906  16.469 146.894  1.00  0.00           C  
ATOM   3955  C   SER D 302    -226.112  17.479 146.050  1.00  0.00           C  
ATOM   3956  O   SER D 302    -226.712  18.373 145.456  1.00  0.00           O  
ATOM   3957  CB  SER D 302    -227.006  15.063 146.260  1.00  0.00           C  
ATOM   3958  OG  SER D 302    -225.748  14.423 146.200  1.00  0.00           O  
ATOM   3959  N   VAL D 303    -224.778  17.336 146.025  1.00  0.00           N  
ATOM   3960  CA  VAL D 303    -223.866  18.268 145.354  1.00  0.00           C  
ATOM   3961  C   VAL D 303    -222.866  17.533 144.443  1.00  0.00           C  
ATOM   3962  O   VAL D 303    -222.667  16.327 144.580  1.00  0.00           O  
ATOM   3963  CB  VAL D 303    -223.069  19.115 146.388  1.00  0.00           C  
ATOM   3964  CG1 VAL D 303    -223.995  20.001 147.238  1.00  0.00           C  
ATOM   3965  CG2 VAL D 303    -222.102  18.319 147.287  1.00  0.00           C  
ATOM   3966  N   LEU D 304    -222.253  18.300 143.531  1.00  0.00           N  
ATOM   3967  CA  LEU D 304    -221.178  17.875 142.642  1.00  0.00           C  
ATOM   3968  C   LEU D 304    -220.318  19.106 142.355  1.00  0.00           C  
ATOM   3969  O   LEU D 304    -220.760  19.990 141.619  1.00  0.00           O  
ATOM   3970  CB  LEU D 304    -221.763  17.243 141.355  1.00  0.00           C  
ATOM   3971  CG  LEU D 304    -220.730  16.888 140.258  1.00  0.00           C  
ATOM   3972  CD1 LEU D 304    -219.679  15.881 140.751  1.00  0.00           C  
ATOM   3973  CD2 LEU D 304    -221.409  16.409 138.965  1.00  0.00           C  
ATOM   3974  N   THR D 305    -219.112  19.140 142.939  1.00  0.00           N  
ATOM   3975  CA  THR D 305    -218.146  20.221 142.750  1.00  0.00           C  
ATOM   3976  C   THR D 305    -217.529  20.176 141.336  1.00  0.00           C  
ATOM   3977  O   THR D 305    -217.180  19.095 140.858  1.00  0.00           O  
ATOM   3978  CB  THR D 305    -217.009  20.148 143.799  1.00  0.00           C  
ATOM   3979  OG1 THR D 305    -217.573  20.087 145.097  1.00  0.00           O  
ATOM   3980  CG2 THR D 305    -216.036  21.338 143.770  1.00  0.00           C  
ATOM   3981  N   VAL D 306    -217.444  21.350 140.696  1.00  0.00           N  
ATOM   3982  CA  VAL D 306    -217.045  21.532 139.300  1.00  0.00           C  
ATOM   3983  C   VAL D 306    -215.798  22.439 139.225  1.00  0.00           C  
ATOM   3984  O   VAL D 306    -215.586  23.269 140.110  1.00  0.00           O  
ATOM   3985  CB  VAL D 306    -218.232  22.164 138.503  1.00  0.00           C  
ATOM   3986  CG1 VAL D 306    -217.911  22.605 137.063  1.00  0.00           C  
ATOM   3987  CG2 VAL D 306    -219.443  21.214 138.476  1.00  0.00           C  
ATOM   3988  N   LEU D 307    -214.976  22.252 138.179  1.00  0.00           N  
ATOM   3989  CA  LEU D 307    -213.773  23.048 137.917  1.00  0.00           C  
ATOM   3990  C   LEU D 307    -214.122  24.395 137.254  1.00  0.00           C  
ATOM   3991  O   LEU D 307    -215.107  24.486 136.521  1.00  0.00           O  
ATOM   3992  CB  LEU D 307    -212.823  22.197 137.040  1.00  0.00           C  
ATOM   3993  CG  LEU D 307    -211.441  22.805 136.698  1.00  0.00           C  
ATOM   3994  CD1 LEU D 307    -210.605  23.109 137.962  1.00  0.00           C  
ATOM   3995  CD2 LEU D 307    -210.684  21.914 135.690  1.00  0.00           C  
ATOM   3996  N   HIS D 308    -213.265  25.402 137.492  1.00  0.00           N  
ATOM   3997  CA  HIS D 308    -213.343  26.774 136.969  1.00  0.00           C  
ATOM   3998  C   HIS D 308    -213.473  26.904 135.438  1.00  0.00           C  
ATOM   3999  O   HIS D 308    -213.952  27.938 134.980  1.00  0.00           O  
ATOM   4000  CB  HIS D 308    -212.098  27.560 137.431  1.00  0.00           C  
ATOM   4001  CG  HIS D 308    -211.769  27.434 138.896  1.00  0.00           C  
ATOM   4002  ND1 HIS D 308    -210.652  26.758 139.358  1.00  0.00           N  
ATOM   4003  CD2 HIS D 308    -212.392  27.930 140.018  1.00  0.00           C  
ATOM   4004  CE1 HIS D 308    -210.653  26.856 140.690  1.00  0.00           C  
ATOM   4005  NE2 HIS D 308    -211.677  27.559 141.159  1.00  0.00           N  
ATOM   4006  N   GLN D 309    -213.041  25.879 134.683  1.00  0.00           N  
ATOM   4007  CA  GLN D 309    -213.064  25.845 133.220  1.00  0.00           C  
ATOM   4008  C   GLN D 309    -213.992  24.759 132.648  1.00  0.00           C  
ATOM   4009  O   GLN D 309    -214.311  24.841 131.463  1.00  0.00           O  
ATOM   4010  CB  GLN D 309    -211.621  25.684 132.700  1.00  0.00           C  
ATOM   4011  CG  GLN D 309    -210.767  26.947 132.926  1.00  0.00           C  
ATOM   4012  CD  GLN D 309    -209.340  26.793 132.398  1.00  0.00           C  
ATOM   4013  NE2 GLN D 309    -208.840  27.808 131.692  1.00  0.00           N  
ATOM   4014  OE1 GLN D 309    -208.683  25.785 132.648  1.00  0.00           O  
ATOM   4015  N   ASP D 310    -214.437  23.788 133.466  1.00  0.00           N  
ATOM   4016  CA  ASP D 310    -215.379  22.737 133.052  1.00  0.00           C  
ATOM   4017  C   ASP D 310    -216.830  23.223 132.918  1.00  0.00           C  
ATOM   4018  O   ASP D 310    -217.559  22.658 132.100  1.00  0.00           O  
ATOM   4019  CB  ASP D 310    -215.315  21.454 133.911  1.00  0.00           C  
ATOM   4020  CG  ASP D 310    -214.000  20.672 133.830  1.00  0.00           C  
ATOM   4021  OD1 ASP D 310    -213.981  19.574 134.428  1.00  0.00           O  
ATOM   4022  OD2 ASP D 310    -213.058  21.134 133.151  1.00  0.00           O  
ATOM   4023  N   TRP D 311    -217.225  24.270 133.666  1.00  0.00           N  
ATOM   4024  CA  TRP D 311    -218.494  24.963 133.433  1.00  0.00           C  
ATOM   4025  C   TRP D 311    -218.436  25.815 132.148  1.00  0.00           C  
ATOM   4026  O   TRP D 311    -219.403  25.792 131.389  1.00  0.00           O  
ATOM   4027  CB  TRP D 311    -218.926  25.775 134.672  1.00  0.00           C  
ATOM   4028  CG  TRP D 311    -220.286  26.414 134.582  1.00  0.00           C  
ATOM   4029  CD1 TRP D 311    -220.537  27.723 134.347  1.00  0.00           C  
ATOM   4030  NE1 TRP D 311    -221.899  27.931 134.265  1.00  0.00           N  
ATOM   4031  CE2 TRP D 311    -222.603  26.757 134.420  1.00  0.00           C  
ATOM   4032  CD2 TRP D 311    -221.597  25.766 134.631  1.00  0.00           C  
ATOM   4033  CE3 TRP D 311    -222.041  24.436 134.826  1.00  0.00           C  
ATOM   4034  CZ3 TRP D 311    -223.413  24.111 134.797  1.00  0.00           C  
ATOM   4035  CZ2 TRP D 311    -223.974  26.445 134.390  1.00  0.00           C  
ATOM   4036  CH2 TRP D 311    -224.378  25.111 134.574  1.00  0.00           C  
ATOM   4037  N   LEU D 312    -217.290  26.481 131.897  1.00  0.00           N  
ATOM   4038  CA  LEU D 312    -217.010  27.264 130.682  1.00  0.00           C  
ATOM   4039  C   LEU D 312    -216.989  26.423 129.391  1.00  0.00           C  
ATOM   4040  O   LEU D 312    -217.337  26.950 128.335  1.00  0.00           O  
ATOM   4041  CB  LEU D 312    -215.685  28.050 130.824  1.00  0.00           C  
ATOM   4042  CG  LEU D 312    -215.607  29.021 132.022  1.00  0.00           C  
ATOM   4043  CD1 LEU D 312    -214.255  29.761 132.055  1.00  0.00           C  
ATOM   4044  CD2 LEU D 312    -216.773  30.022 132.053  1.00  0.00           C  
ATOM   4045  N   ASN D 313    -216.620  25.135 129.507  1.00  0.00           N  
ATOM   4046  CA  ASN D 313    -216.631  24.143 128.432  1.00  0.00           C  
ATOM   4047  C   ASN D 313    -218.056  23.750 127.971  1.00  0.00           C  
ATOM   4048  O   ASN D 313    -218.199  23.226 126.867  1.00  0.00           O  
ATOM   4049  CB  ASN D 313    -215.832  22.905 128.906  1.00  0.00           C  
ATOM   4050  CG  ASN D 313    -215.365  21.988 127.771  1.00  0.00           C  
ATOM   4051  ND2 ASN D 313    -215.884  20.759 127.725  1.00  0.00           N  
ATOM   4052  OD1 ASN D 313    -214.538  22.382 126.953  1.00  0.00           O  
ATOM   4053  N   GLY D 314    -219.082  24.027 128.798  1.00  0.00           N  
ATOM   4054  CA  GLY D 314    -220.486  23.786 128.466  1.00  0.00           C  
ATOM   4055  C   GLY D 314    -220.884  22.312 128.630  1.00  0.00           C  
ATOM   4056  O   GLY D 314    -221.830  21.877 127.975  1.00  0.00           O  
ATOM   4057  N   LYS D 315    -220.175  21.554 129.488  1.00  0.00           N  
ATOM   4058  CA  LYS D 315    -220.444  20.149 129.822  1.00  0.00           C  
ATOM   4059  C   LYS D 315    -221.866  19.912 130.358  1.00  0.00           C  
ATOM   4060  O   LYS D 315    -222.407  20.780 131.048  1.00  0.00           O  
ATOM   4061  CB  LYS D 315    -219.429  19.687 130.887  1.00  0.00           C  
ATOM   4062  CG  LYS D 315    -217.986  19.580 130.376  1.00  0.00           C  
ATOM   4063  CD  LYS D 315    -217.079  18.841 131.370  1.00  0.00           C  
ATOM   4064  CE  LYS D 315    -215.607  18.831 130.942  1.00  0.00           C  
ATOM   4065  NZ  LYS D 315    -214.780  18.059 131.886  1.00  0.00           N  
ATOM   4066  N   GLU D 316    -222.419  18.720 130.073  1.00  0.00           N  
ATOM   4067  CA  GLU D 316    -223.645  18.244 130.711  1.00  0.00           C  
ATOM   4068  C   GLU D 316    -223.355  17.832 132.159  1.00  0.00           C  
ATOM   4069  O   GLU D 316    -222.377  17.133 132.415  1.00  0.00           O  
ATOM   4070  CB  GLU D 316    -224.280  17.087 129.903  1.00  0.00           C  
ATOM   4071  CG  GLU D 316    -225.559  16.499 130.549  1.00  0.00           C  
ATOM   4072  CD  GLU D 316    -226.176  15.376 129.720  1.00  0.00           C  
ATOM   4073  OE1 GLU D 316    -226.984  15.706 128.826  1.00  0.00           O  
ATOM   4074  OE2 GLU D 316    -225.844  14.205 130.009  1.00  0.00           O  
ATOM   4075  N   TYR D 317    -224.250  18.247 133.058  1.00  0.00           N  
ATOM   4076  CA  TYR D 317    -224.321  17.795 134.440  1.00  0.00           C  
ATOM   4077  C   TYR D 317    -225.748  17.289 134.645  1.00  0.00           C  
ATOM   4078  O   TYR D 317    -226.685  17.965 134.222  1.00  0.00           O  
ATOM   4079  CB  TYR D 317    -223.973  18.959 135.389  1.00  0.00           C  
ATOM   4080  CG  TYR D 317    -222.575  19.505 135.169  1.00  0.00           C  
ATOM   4081  CD1 TYR D 317    -222.369  20.595 134.297  1.00  0.00           C  
ATOM   4082  CD2 TYR D 317    -221.470  18.890 135.790  1.00  0.00           C  
ATOM   4083  CE1 TYR D 317    -221.065  21.051 134.029  1.00  0.00           C  
ATOM   4084  CE2 TYR D 317    -220.165  19.348 135.524  1.00  0.00           C  
ATOM   4085  CZ  TYR D 317    -219.962  20.421 134.637  1.00  0.00           C  
ATOM   4086  OH  TYR D 317    -218.696  20.840 134.358  1.00  0.00           O  
ATOM   4087  N   LYS D 318    -225.885  16.104 135.253  1.00  0.00           N  
ATOM   4088  CA  LYS D 318    -227.166  15.420 135.423  1.00  0.00           C  
ATOM   4089  C   LYS D 318    -227.289  14.888 136.856  1.00  0.00           C  
ATOM   4090  O   LYS D 318    -226.285  14.528 137.472  1.00  0.00           O  
ATOM   4091  CB  LYS D 318    -227.291  14.314 134.344  1.00  0.00           C  
ATOM   4092  CG  LYS D 318    -228.564  13.440 134.407  1.00  0.00           C  
ATOM   4093  CD  LYS D 318    -228.562  12.247 133.436  1.00  0.00           C  
ATOM   4094  CE  LYS D 318    -228.545  12.637 131.952  1.00  0.00           C  
ATOM   4095  NZ  LYS D 318    -228.752  11.466 131.088  1.00  0.00           N  
ATOM   4096  N   CYS D 319    -228.542  14.810 137.323  1.00  0.00           N  
ATOM   4097  CA  CYS D 319    -228.953  14.092 138.523  1.00  0.00           C  
ATOM   4098  C   CYS D 319    -230.159  13.213 138.167  1.00  0.00           C  
ATOM   4099  O   CYS D 319    -230.969  13.605 137.325  1.00  0.00           O  
ATOM   4100  SG  CYS D 319    -229.700  14.445 141.258  1.00  0.00           S  
ATOM   4101  CB  CYS D 319    -229.289  15.113 139.622  1.00  0.00           C  
ATOM   4102  N   LYS D 320    -230.256  12.045 138.818  1.00  0.00           N  
ATOM   4103  CA  LYS D 320    -231.311  11.054 138.595  1.00  0.00           C  
ATOM   4104  C   LYS D 320    -231.580  10.284 139.894  1.00  0.00           C  
ATOM   4105  O   LYS D 320    -230.663  10.113 140.698  1.00  0.00           O  
ATOM   4106  CB  LYS D 320    -230.888  10.132 137.427  1.00  0.00           C  
ATOM   4107  CG  LYS D 320    -231.918   9.055 137.041  1.00  0.00           C  
ATOM   4108  CD  LYS D 320    -231.553   8.346 135.725  1.00  0.00           C  
ATOM   4109  CE  LYS D 320    -232.683   7.469 135.169  1.00  0.00           C  
ATOM   4110  NZ  LYS D 320    -233.824   8.281 134.710  1.00  0.00           N  
ATOM   4111  N   VAL D 321    -232.827   9.817 140.065  1.00  0.00           N  
ATOM   4112  CA  VAL D 321    -233.249   9.010 141.212  1.00  0.00           C  
ATOM   4113  C   VAL D 321    -234.162   7.856 140.754  1.00  0.00           C  
ATOM   4114  O   VAL D 321    -234.759   7.918 139.677  1.00  0.00           O  
ATOM   4115  CB  VAL D 321    -234.009   9.858 142.279  1.00  0.00           C  
ATOM   4116  CG1 VAL D 321    -233.197  11.075 142.744  1.00  0.00           C  
ATOM   4117  CG2 VAL D 321    -235.448  10.272 141.905  1.00  0.00           C  
ATOM   4118  N   SER D 322    -234.263   6.837 141.619  1.00  0.00           N  
ATOM   4119  CA  SER D 322    -235.150   5.686 141.485  1.00  0.00           C  
ATOM   4120  C   SER D 322    -235.438   5.160 142.896  1.00  0.00           C  
ATOM   4121  O   SER D 322    -234.499   4.965 143.668  1.00  0.00           O  
ATOM   4122  CB  SER D 322    -234.517   4.629 140.554  1.00  0.00           C  
ATOM   4123  OG  SER D 322    -235.343   3.489 140.415  1.00  0.00           O  
ATOM   4124  N   ASN D 323    -236.727   4.963 143.219  1.00  0.00           N  
ATOM   4125  CA  ASN D 323    -237.188   4.609 144.566  1.00  0.00           C  
ATOM   4126  C   ASN D 323    -238.598   3.994 144.532  1.00  0.00           C  
ATOM   4127  O   ASN D 323    -239.230   3.962 143.477  1.00  0.00           O  
ATOM   4128  CB  ASN D 323    -237.061   5.828 145.519  1.00  0.00           C  
ATOM   4129  CG  ASN D 323    -237.892   7.055 145.124  1.00  0.00           C  
ATOM   4130  OD1 ASN D 323    -239.079   7.127 145.426  1.00  0.00           O  
ATOM   4131  ND2 ASN D 323    -237.263   8.037 144.473  1.00  0.00           N  
ATOM   4132  N   LYS D 324    -239.050   3.494 145.696  1.00  0.00           N  
ATOM   4133  CA  LYS D 324    -240.333   2.807 145.874  1.00  0.00           C  
ATOM   4134  C   LYS D 324    -241.555   3.740 145.757  1.00  0.00           C  
ATOM   4135  O   LYS D 324    -242.576   3.314 145.216  1.00  0.00           O  
ATOM   4136  CB  LYS D 324    -240.293   2.029 147.212  1.00  0.00           C  
ATOM   4137  CG  LYS D 324    -241.561   1.235 147.589  1.00  0.00           C  
ATOM   4138  CD  LYS D 324    -241.934   0.138 146.578  1.00  0.00           C  
ATOM   4139  CE  LYS D 324    -243.154  -0.679 147.024  1.00  0.00           C  
ATOM   4140  NZ  LYS D 324    -243.496  -1.714 146.033  1.00  0.00           N  
ATOM   4141  N   ALA D 325    -241.424   4.990 146.232  1.00  0.00           N  
ATOM   4142  CA  ALA D 325    -242.455   6.032 146.142  1.00  0.00           C  
ATOM   4143  C   ALA D 325    -242.602   6.671 144.743  1.00  0.00           C  
ATOM   4144  O   ALA D 325    -243.544   7.436 144.537  1.00  0.00           O  
ATOM   4145  CB  ALA D 325    -242.156   7.103 147.200  1.00  0.00           C  
ATOM   4146  N   LEU D 326    -241.676   6.357 143.823  1.00  0.00           N  
ATOM   4147  CA  LEU D 326    -241.594   6.901 142.472  1.00  0.00           C  
ATOM   4148  C   LEU D 326    -242.004   5.804 141.463  1.00  0.00           C  
ATOM   4149  O   LEU D 326    -241.368   4.749 141.453  1.00  0.00           O  
ATOM   4150  CB  LEU D 326    -240.125   7.328 142.276  1.00  0.00           C  
ATOM   4151  CG  LEU D 326    -239.772   7.914 140.896  1.00  0.00           C  
ATOM   4152  CD1 LEU D 326    -240.421   9.292 140.658  1.00  0.00           C  
ATOM   4153  CD2 LEU D 326    -238.246   7.940 140.720  1.00  0.00           C  
ATOM   4154  N   PRO D 327    -243.038   6.052 140.624  1.00  0.00           N  
ATOM   4155  CA  PRO D 327    -243.506   5.062 139.635  1.00  0.00           C  
ATOM   4156  C   PRO D 327    -242.605   4.880 138.393  1.00  0.00           C  
ATOM   4157  O   PRO D 327    -242.777   3.883 137.692  1.00  0.00           O  
ATOM   4158  CD  PRO D 327    -243.854   7.268 140.582  1.00  0.00           C  
ATOM   4159  CB  PRO D 327    -244.900   5.589 139.253  1.00  0.00           C  
ATOM   4160  CG  PRO D 327    -244.778   7.098 139.380  1.00  0.00           C  
ATOM   4161  N   ALA D 328    -241.684   5.825 138.130  1.00  0.00           N  
ATOM   4162  CA  ALA D 328    -240.826   5.853 136.944  1.00  0.00           C  
ATOM   4163  C   ALA D 328    -239.622   6.784 137.215  1.00  0.00           C  
ATOM   4164  O   ALA D 328    -239.873   7.933 137.574  1.00  0.00           O  
ATOM   4165  CB  ALA D 328    -241.654   6.390 135.760  1.00  0.00           C  
ATOM   4166  N   PRO D 329    -238.361   6.302 137.061  1.00  0.00           N  
ATOM   4167  CA  PRO D 329    -237.126   7.110 137.211  1.00  0.00           C  
ATOM   4168  C   PRO D 329    -237.087   8.475 136.490  1.00  0.00           C  
ATOM   4169  O   PRO D 329    -236.908   8.520 135.273  1.00  0.00           O  
ATOM   4170  CB  PRO D 329    -236.008   6.166 136.739  1.00  0.00           C  
ATOM   4171  CG  PRO D 329    -236.529   4.784 137.077  1.00  0.00           C  
ATOM   4172  CD  PRO D 329    -238.018   4.902 136.788  1.00  0.00           C  
ATOM   4173  N   ILE D 330    -237.235   9.556 137.275  1.00  0.00           N  
ATOM   4174  CA  ILE D 330    -237.143  10.947 136.822  1.00  0.00           C  
ATOM   4175  C   ILE D 330    -235.685  11.446 136.943  1.00  0.00           C  
ATOM   4176  O   ILE D 330    -234.956  11.003 137.834  1.00  0.00           O  
ATOM   4177  CB  ILE D 330    -238.106  11.867 137.645  1.00  0.00           C  
ATOM   4178  CG2 ILE D 330    -237.915  13.386 137.415  1.00  0.00           C  
ATOM   4179  CG1 ILE D 330    -239.582  11.500 137.357  1.00  0.00           C  
ATOM   4180  CD1 ILE D 330    -240.600  12.092 138.345  1.00  0.00           C  
ATOM   4181  N   GLU D 331    -235.300  12.361 136.038  1.00  0.00           N  
ATOM   4182  CA  GLU D 331    -233.984  12.999 135.982  1.00  0.00           C  
ATOM   4183  C   GLU D 331    -234.121  14.466 135.533  1.00  0.00           C  
ATOM   4184  O   GLU D 331    -235.179  14.870 135.049  1.00  0.00           O  
ATOM   4185  CB  GLU D 331    -233.059  12.175 135.052  1.00  0.00           C  
ATOM   4186  CG  GLU D 331    -233.419  12.200 133.551  1.00  0.00           C  
ATOM   4187  CD  GLU D 331    -232.503  11.287 132.735  1.00  0.00           C  
ATOM   4188  OE1 GLU D 331    -232.683  10.055 132.847  1.00  0.00           O  
ATOM   4189  OE2 GLU D 331    -231.633  11.829 132.018  1.00  0.00           O  
ATOM   4190  N   LYS D 332    -233.021  15.222 135.676  1.00  0.00           N  
ATOM   4191  CA  LYS D 332    -232.884  16.590 135.175  1.00  0.00           C  
ATOM   4192  C   LYS D 332    -231.415  16.868 134.825  1.00  0.00           C  
ATOM   4193  O   LYS D 332    -230.526  16.486 135.586  1.00  0.00           O  
ATOM   4194  CB  LYS D 332    -233.458  17.596 136.205  1.00  0.00           C  
ATOM   4195  CG  LYS D 332    -233.352  19.087 135.818  1.00  0.00           C  
ATOM   4196  CD  LYS D 332    -234.108  19.464 134.534  1.00  0.00           C  
ATOM   4197  CE  LYS D 332    -234.075  20.976 134.268  1.00  0.00           C  
ATOM   4198  NZ  LYS D 332    -234.723  21.306 132.987  1.00  0.00           N  
ATOM   4199  N   THR D 333    -231.212  17.555 133.689  1.00  0.00           N  
ATOM   4200  CA  THR D 333    -229.914  17.984 133.165  1.00  0.00           C  
ATOM   4201  C   THR D 333    -229.795  19.520 133.189  1.00  0.00           C  
ATOM   4202  O   THR D 333    -230.809  20.222 133.178  1.00  0.00           O  
ATOM   4203  CB  THR D 333    -229.744  17.538 131.685  1.00  0.00           C  
ATOM   4204  OG1 THR D 333    -230.694  18.136 130.818  1.00  0.00           O  
ATOM   4205  CG2 THR D 333    -229.802  16.018 131.509  1.00  0.00           C  
ATOM   4206  N   ILE D 334    -228.542  20.003 133.179  1.00  0.00           N  
ATOM   4207  CA  ILE D 334    -228.200  21.420 133.078  1.00  0.00           C  
ATOM   4208  C   ILE D 334    -226.784  21.582 132.488  1.00  0.00           C  
ATOM   4209  O   ILE D 334    -225.946  20.690 132.627  1.00  0.00           O  
ATOM   4210  CB  ILE D 334    -228.291  22.136 134.464  1.00  0.00           C  
ATOM   4211  CG2 ILE D 334    -227.096  21.876 135.411  1.00  0.00           C  
ATOM   4212  CG1 ILE D 334    -228.543  23.651 134.305  1.00  0.00           C  
ATOM   4213  CD1 ILE D 334    -229.156  24.297 135.550  1.00  0.00           C  
ATOM   4214  N   SER D 335    -226.553  22.740 131.854  1.00  0.00           N  
ATOM   4215  CA  SER D 335    -225.276  23.163 131.282  1.00  0.00           C  
ATOM   4216  C   SER D 335    -225.274  24.690 131.100  1.00  0.00           C  
ATOM   4217  O   SER D 335    -226.333  25.319 131.145  1.00  0.00           O  
ATOM   4218  CB  SER D 335    -224.991  22.394 129.968  1.00  0.00           C  
ATOM   4219  OG  SER D 335    -225.838  22.788 128.905  1.00  0.00           O  
ATOM   4220  N   LYS D 336    -224.074  25.254 130.884  1.00  0.00           N  
ATOM   4221  CA  LYS D 336    -223.864  26.672 130.582  1.00  0.00           C  
ATOM   4222  C   LYS D 336    -224.394  27.039 129.179  1.00  0.00           C  
ATOM   4223  O   LYS D 336    -224.341  26.204 128.273  1.00  0.00           O  
ATOM   4224  CB  LYS D 336    -222.352  26.959 130.704  1.00  0.00           C  
ATOM   4225  CG  LYS D 336    -221.958  28.437 130.548  1.00  0.00           C  
ATOM   4226  CD  LYS D 336    -220.441  28.644 130.512  1.00  0.00           C  
ATOM   4227  CE  LYS D 336    -220.011  30.076 130.173  1.00  0.00           C  
ATOM   4228  NZ  LYS D 336    -220.471  30.495 128.841  1.00  0.00           N  
ATOM   4229  N   ALA D 337    -224.845  28.298 129.024  1.00  0.00           N  
ATOM   4230  CA  ALA D 337    -225.218  28.900 127.742  1.00  0.00           C  
ATOM   4231  C   ALA D 337    -223.997  29.055 126.818  1.00  0.00           C  
ATOM   4232  O   ALA D 337    -222.994  29.651 127.214  1.00  0.00           O  
ATOM   4233  CB  ALA D 337    -225.893  30.257 127.997  1.00  0.00           C  
ATOM   4234  N   LYS D 338    -224.109  28.496 125.603  1.00  0.00           N  
ATOM   4235  CA  LYS D 338    -223.012  28.344 124.642  1.00  0.00           C  
ATOM   4236  C   LYS D 338    -222.923  29.530 123.661  1.00  0.00           C  
ATOM   4237  O   LYS D 338    -222.763  29.324 122.457  1.00  0.00           O  
ATOM   4238  CB  LYS D 338    -223.157  26.972 123.943  1.00  0.00           C  
ATOM   4239  CG  LYS D 338    -223.007  25.792 124.919  1.00  0.00           C  
ATOM   4240  CD  LYS D 338    -223.262  24.424 124.268  1.00  0.00           C  
ATOM   4241  CE  LYS D 338    -223.053  23.252 125.240  1.00  0.00           C  
ATOM   4242  NZ  LYS D 338    -223.966  23.318 126.396  1.00  0.00           N  
ATOM   4243  N   GLY D 339    -223.003  30.757 124.203  1.00  0.00           N  
ATOM   4244  CA  GLY D 339    -222.811  31.996 123.454  1.00  0.00           C  
ATOM   4245  C   GLY D 339    -221.312  32.268 123.267  1.00  0.00           C  
ATOM   4246  O   GLY D 339    -220.483  31.828 124.065  1.00  0.00           O  
ATOM   4247  N   GLN D 340    -220.982  33.017 122.206  1.00  0.00           N  
ATOM   4248  CA  GLN D 340    -219.612  33.376 121.834  1.00  0.00           C  
ATOM   4249  C   GLN D 340    -219.123  34.574 122.678  1.00  0.00           C  
ATOM   4250  O   GLN D 340    -219.888  35.527 122.832  1.00  0.00           O  
ATOM   4251  CB  GLN D 340    -219.604  33.725 120.327  1.00  0.00           C  
ATOM   4252  CG  GLN D 340    -220.058  32.582 119.388  1.00  0.00           C  
ATOM   4253  CD  GLN D 340    -219.271  31.280 119.579  1.00  0.00           C  
ATOM   4254  OE1 GLN D 340    -218.045  31.280 119.532  1.00  0.00           O  
ATOM   4255  NE2 GLN D 340    -219.975  30.165 119.785  1.00  0.00           N  
ATOM   4256  N   PRO D 341    -217.886  34.503 123.229  1.00  0.00           N  
ATOM   4257  CA  PRO D 341    -217.367  35.494 124.195  1.00  0.00           C  
ATOM   4258  C   PRO D 341    -217.222  36.916 123.618  1.00  0.00           C  
ATOM   4259  O   PRO D 341    -216.479  37.116 122.657  1.00  0.00           O  
ATOM   4260  CB  PRO D 341    -216.014  34.901 124.630  1.00  0.00           C  
ATOM   4261  CG  PRO D 341    -215.573  34.034 123.465  1.00  0.00           C  
ATOM   4262  CD  PRO D 341    -216.889  33.464 122.957  1.00  0.00           C  
ATOM   4263  N   ARG D 342    -217.944  37.865 124.233  1.00  0.00           N  
ATOM   4264  CA  ARG D 342    -217.944  39.289 123.909  1.00  0.00           C  
ATOM   4265  C   ARG D 342    -217.646  40.076 125.197  1.00  0.00           C  
ATOM   4266  O   ARG D 342    -218.346  39.891 126.194  1.00  0.00           O  
ATOM   4267  CB  ARG D 342    -219.309  39.648 123.282  1.00  0.00           C  
ATOM   4268  CG  ARG D 342    -219.497  41.135 122.943  1.00  0.00           C  
ATOM   4269  CD  ARG D 342    -220.862  41.426 122.299  1.00  0.00           C  
ATOM   4270  NE  ARG D 342    -221.128  42.869 122.233  1.00  0.00           N  
ATOM   4271  CZ  ARG D 342    -222.053  43.476 121.469  1.00  0.00           C  
ATOM   4272  NH1 ARG D 342    -222.814  42.795 120.600  1.00  0.00           N  
ATOM   4273  NH2 ARG D 342    -222.223  44.799 121.580  1.00  0.00           N  
ATOM   4274  N   GLU D 343    -216.601  40.921 125.141  1.00  0.00           N  
ATOM   4275  CA  GLU D 343    -216.036  41.684 126.258  1.00  0.00           C  
ATOM   4276  C   GLU D 343    -217.020  42.746 126.807  1.00  0.00           C  
ATOM   4277  O   GLU D 343    -217.353  43.662 126.053  1.00  0.00           O  
ATOM   4278  CB  GLU D 343    -214.737  42.345 125.749  1.00  0.00           C  
ATOM   4279  CG  GLU D 343    -213.927  43.048 126.858  1.00  0.00           C  
ATOM   4280  CD  GLU D 343    -212.687  43.752 126.314  1.00  0.00           C  
ATOM   4281  OE1 GLU D 343    -211.575  43.315 126.682  1.00  0.00           O  
ATOM   4282  OE2 GLU D 343    -212.876  44.722 125.548  1.00  0.00           O  
ATOM   4283  N   PRO D 344    -217.435  42.646 128.096  1.00  0.00           N  
ATOM   4284  CA  PRO D 344    -218.181  43.722 128.778  1.00  0.00           C  
ATOM   4285  C   PRO D 344    -217.380  45.029 128.875  1.00  0.00           C  
ATOM   4286  O   PRO D 344    -216.278  45.033 129.426  1.00  0.00           O  
ATOM   4287  CD  PRO D 344    -217.146  41.551 129.020  1.00  0.00           C  
ATOM   4288  CB  PRO D 344    -218.489  43.163 130.182  1.00  0.00           C  
ATOM   4289  CG  PRO D 344    -218.174  41.682 130.133  1.00  0.00           C  
ATOM   4290  N   GLN D 345    -217.968  46.110 128.347  1.00  0.00           N  
ATOM   4291  CA  GLN D 345    -217.430  47.463 128.416  1.00  0.00           C  
ATOM   4292  C   GLN D 345    -217.917  48.109 129.722  1.00  0.00           C  
ATOM   4293  O   GLN D 345    -218.954  48.776 129.733  1.00  0.00           O  
ATOM   4294  CB  GLN D 345    -217.859  48.246 127.150  1.00  0.00           C  
ATOM   4295  CG  GLN D 345    -217.448  47.595 125.811  1.00  0.00           C  
ATOM   4296  CD  GLN D 345    -215.944  47.321 125.700  1.00  0.00           C  
ATOM   4297  OE1 GLN D 345    -215.135  48.239 125.810  1.00  0.00           O  
ATOM   4298  NE2 GLN D 345    -215.567  46.060 125.479  1.00  0.00           N  
ATOM   4299  N   VAL D 346    -217.167  47.849 130.807  1.00  0.00           N  
ATOM   4300  CA  VAL D 346    -217.417  48.393 132.141  1.00  0.00           C  
ATOM   4301  C   VAL D 346    -217.156  49.911 132.181  1.00  0.00           C  
ATOM   4302  O   VAL D 346    -216.083  50.370 131.786  1.00  0.00           O  
ATOM   4303  CB  VAL D 346    -216.576  47.668 133.237  1.00  0.00           C  
ATOM   4304  CG1 VAL D 346    -215.045  47.764 133.058  1.00  0.00           C  
ATOM   4305  CG2 VAL D 346    -216.954  48.107 134.667  1.00  0.00           C  
ATOM   4306  N   TYR D 347    -218.166  50.647 132.656  1.00  0.00           N  
ATOM   4307  CA  TYR D 347    -218.132  52.085 132.880  1.00  0.00           C  
ATOM   4308  C   TYR D 347    -218.536  52.354 134.333  1.00  0.00           C  
ATOM   4309  O   TYR D 347    -219.308  51.587 134.910  1.00  0.00           O  
ATOM   4310  CB  TYR D 347    -219.108  52.810 131.923  1.00  0.00           C  
ATOM   4311  CG  TYR D 347    -218.997  52.479 130.442  1.00  0.00           C  
ATOM   4312  CD1 TYR D 347    -220.166  52.243 129.687  1.00  0.00           C  
ATOM   4313  CE1 TYR D 347    -220.078  51.934 128.316  1.00  0.00           C  
ATOM   4314  CZ  TYR D 347    -218.817  51.861 127.691  1.00  0.00           C  
ATOM   4315  OH  TYR D 347    -218.722  51.595 126.356  1.00  0.00           O  
ATOM   4316  CD2 TYR D 347    -217.738  52.408 129.808  1.00  0.00           C  
ATOM   4317  CE2 TYR D 347    -217.648  52.082 128.442  1.00  0.00           C  
ATOM   4318  N   THR D 348    -218.040  53.467 134.884  1.00  0.00           N  
ATOM   4319  CA  THR D 348    -218.466  53.990 136.177  1.00  0.00           C  
ATOM   4320  C   THR D 348    -218.901  55.451 135.987  1.00  0.00           C  
ATOM   4321  O   THR D 348    -218.262  56.205 135.251  1.00  0.00           O  
ATOM   4322  CB  THR D 348    -217.341  53.915 137.240  1.00  0.00           C  
ATOM   4323  OG1 THR D 348    -216.186  54.650 136.869  1.00  0.00           O  
ATOM   4324  CG2 THR D 348    -216.934  52.478 137.586  1.00  0.00           C  
ATOM   4325  N   LEU D 349    -220.017  55.789 136.646  1.00  0.00           N  
ATOM   4326  CA  LEU D 349    -220.649  57.105 136.627  1.00  0.00           C  
ATOM   4327  C   LEU D 349    -220.801  57.570 138.088  1.00  0.00           C  
ATOM   4328  O   LEU D 349    -221.022  56.731 138.965  1.00  0.00           O  
ATOM   4329  CB  LEU D 349    -222.036  56.990 135.951  1.00  0.00           C  
ATOM   4330  CG  LEU D 349    -222.017  56.584 134.459  1.00  0.00           C  
ATOM   4331  CD1 LEU D 349    -223.454  56.381 133.937  1.00  0.00           C  
ATOM   4332  CD2 LEU D 349    -221.211  57.568 133.583  1.00  0.00           C  
ATOM   4333  N   PRO D 350    -220.655  58.891 138.344  1.00  0.00           N  
ATOM   4334  CA  PRO D 350    -220.650  59.429 139.717  1.00  0.00           C  
ATOM   4335  C   PRO D 350    -222.003  59.278 140.449  1.00  0.00           C  
ATOM   4336  O   PRO D 350    -223.026  59.064 139.796  1.00  0.00           O  
ATOM   4337  CD  PRO D 350    -220.485  59.951 137.348  1.00  0.00           C  
ATOM   4338  CB  PRO D 350    -220.263  60.903 139.506  1.00  0.00           C  
ATOM   4339  CG  PRO D 350    -220.745  61.243 138.107  1.00  0.00           C  
ATOM   4340  N   PRO D 351    -221.996  59.425 141.793  1.00  0.00           N  
ATOM   4341  CA  PRO D 351    -223.234  59.428 142.582  1.00  0.00           C  
ATOM   4342  C   PRO D 351    -224.033  60.722 142.369  1.00  0.00           C  
ATOM   4343  O   PRO D 351    -223.459  61.738 141.966  1.00  0.00           O  
ATOM   4344  CD  PRO D 351    -220.829  59.709 142.630  1.00  0.00           C  
ATOM   4345  CB  PRO D 351    -222.729  59.299 144.024  1.00  0.00           C  
ATOM   4346  CG  PRO D 351    -221.382  60.000 144.022  1.00  0.00           C  
ATOM   4347  N   SER D 352    -225.345  60.654 142.643  1.00  0.00           N  
ATOM   4348  CA  SER D 352    -226.252  61.794 142.537  1.00  0.00           C  
ATOM   4349  C   SER D 352    -225.825  62.963 143.444  1.00  0.00           C  
ATOM   4350  O   SER D 352    -225.738  62.809 144.663  1.00  0.00           O  
ATOM   4351  CB  SER D 352    -227.695  61.337 142.808  1.00  0.00           C  
ATOM   4352  OG  SER D 352    -228.579  62.442 142.791  1.00  0.00           O  
ATOM   4353  N   ARG D 353    -225.575  64.108 142.797  1.00  0.00           N  
ATOM   4354  CA  ARG D 353    -225.178  65.360 143.433  1.00  0.00           C  
ATOM   4355  C   ARG D 353    -226.373  66.123 144.037  1.00  0.00           C  
ATOM   4356  O   ARG D 353    -226.155  67.030 144.839  1.00  0.00           O  
ATOM   4357  CB  ARG D 353    -224.405  66.212 142.411  1.00  0.00           C  
ATOM   4358  CG  ARG D 353    -223.124  65.543 141.871  1.00  0.00           C  
ATOM   4359  CD  ARG D 353    -222.486  66.297 140.695  1.00  0.00           C  
ATOM   4360  NE  ARG D 353    -223.286  66.175 139.468  1.00  0.00           N  
ATOM   4361  CZ  ARG D 353    -223.103  66.876 138.337  1.00  0.00           C  
ATOM   4362  NH1 ARG D 353    -223.918  66.663 137.297  1.00  0.00           N  
ATOM   4363  NH2 ARG D 353    -222.119  67.781 138.231  1.00  0.00           N  
ATOM   4364  N   ASP D 354    -227.602  65.710 143.684  1.00  0.00           N  
ATOM   4365  CA  ASP D 354    -228.855  66.125 144.322  1.00  0.00           C  
ATOM   4366  C   ASP D 354    -229.142  65.296 145.590  1.00  0.00           C  
ATOM   4367  O   ASP D 354    -229.828  65.791 146.484  1.00  0.00           O  
ATOM   4368  CB  ASP D 354    -230.064  66.061 143.357  1.00  0.00           C  
ATOM   4369  CG  ASP D 354    -229.875  66.784 142.015  1.00  0.00           C  
ATOM   4370  OD1 ASP D 354    -230.638  66.438 141.085  1.00  0.00           O  
ATOM   4371  OD2 ASP D 354    -229.036  67.706 141.944  1.00  0.00           O  
ATOM   4372  N   GLU D 355    -228.592  64.069 145.666  1.00  0.00           N  
ATOM   4373  CA  GLU D 355    -228.660  63.193 146.840  1.00  0.00           C  
ATOM   4374  C   GLU D 355    -227.631  63.584 147.926  1.00  0.00           C  
ATOM   4375  O   GLU D 355    -227.766  63.114 149.053  1.00  0.00           O  
ATOM   4376  CB  GLU D 355    -228.536  61.723 146.376  1.00  0.00           C  
ATOM   4377  CG  GLU D 355    -229.013  60.670 147.402  1.00  0.00           C  
ATOM   4378  CD  GLU D 355    -228.982  59.226 146.883  1.00  0.00           C  
ATOM   4379  OE1 GLU D 355    -228.194  58.946 145.952  1.00  0.00           O  
ATOM   4380  OE2 GLU D 355    -229.745  58.408 147.447  1.00  0.00           O  
ATOM   4381  N   LEU D 356    -226.665  64.474 147.611  1.00  0.00           N  
ATOM   4382  CA  LEU D 356    -225.733  65.095 148.570  1.00  0.00           C  
ATOM   4383  C   LEU D 356    -226.418  66.022 149.604  1.00  0.00           C  
ATOM   4384  O   LEU D 356    -225.758  66.435 150.556  1.00  0.00           O  
ATOM   4385  CB  LEU D 356    -224.619  65.866 147.816  1.00  0.00           C  
ATOM   4386  CG  LEU D 356    -223.517  64.992 147.172  1.00  0.00           C  
ATOM   4387  CD1 LEU D 356    -222.653  65.812 146.189  1.00  0.00           C  
ATOM   4388  CD2 LEU D 356    -222.645  64.273 148.227  1.00  0.00           C  
ATOM   4389  N   THR D 357    -227.723  66.300 149.444  1.00  0.00           N  
ATOM   4390  CA  THR D 357    -228.584  66.895 150.471  1.00  0.00           C  
ATOM   4391  C   THR D 357    -228.810  65.953 151.681  1.00  0.00           C  
ATOM   4392  O   THR D 357    -229.046  66.451 152.782  1.00  0.00           O  
ATOM   4393  CB  THR D 357    -229.975  67.263 149.885  1.00  0.00           C  
ATOM   4394  OG1 THR D 357    -230.660  66.126 149.383  1.00  0.00           O  
ATOM   4395  CG2 THR D 357    -229.890  68.317 148.770  1.00  0.00           C  
ATOM   4396  N   LYS D 358    -228.689  64.630 151.469  1.00  0.00           N  
ATOM   4397  CA  LYS D 358    -228.764  63.590 152.496  1.00  0.00           C  
ATOM   4398  C   LYS D 358    -227.369  63.295 153.076  1.00  0.00           C  
ATOM   4399  O   LYS D 358    -226.355  63.716 152.517  1.00  0.00           O  
ATOM   4400  CB  LYS D 358    -229.348  62.302 151.874  1.00  0.00           C  
ATOM   4401  CG  LYS D 358    -230.720  62.479 151.203  1.00  0.00           C  
ATOM   4402  CD  LYS D 358    -231.262  61.153 150.647  1.00  0.00           C  
ATOM   4403  CE  LYS D 358    -232.594  61.292 149.894  1.00  0.00           C  
ATOM   4404  NZ  LYS D 358    -232.470  62.150 148.704  1.00  0.00           N  
ATOM   4405  N   ASN D 359    -227.352  62.526 154.177  1.00  0.00           N  
ATOM   4406  CA  ASN D 359    -226.146  61.992 154.824  1.00  0.00           C  
ATOM   4407  C   ASN D 359    -225.430  60.881 154.022  1.00  0.00           C  
ATOM   4408  O   ASN D 359    -224.296  60.550 154.367  1.00  0.00           O  
ATOM   4409  CB  ASN D 359    -226.494  61.511 156.258  1.00  0.00           C  
ATOM   4410  CG  ASN D 359    -227.475  60.329 156.319  1.00  0.00           C  
ATOM   4411  OD1 ASN D 359    -228.644  60.470 155.969  1.00  0.00           O  
ATOM   4412  ND2 ASN D 359    -227.004  59.163 156.767  1.00  0.00           N  
ATOM   4413  N   GLN D 360    -226.096  60.318 152.999  1.00  0.00           N  
ATOM   4414  CA  GLN D 360    -225.612  59.183 152.217  1.00  0.00           C  
ATOM   4415  C   GLN D 360    -226.100  59.302 150.766  1.00  0.00           C  
ATOM   4416  O   GLN D 360    -227.234  59.724 150.534  1.00  0.00           O  
ATOM   4417  CB  GLN D 360    -226.080  57.875 152.901  1.00  0.00           C  
ATOM   4418  CG  GLN D 360    -225.502  56.587 152.286  1.00  0.00           C  
ATOM   4419  CD  GLN D 360    -225.963  55.333 153.024  1.00  0.00           C  
ATOM   4420  OE1 GLN D 360    -227.063  54.839 152.785  1.00  0.00           O  
ATOM   4421  NE2 GLN D 360    -225.122  54.804 153.915  1.00  0.00           N  
ATOM   4422  N   VAL D 361    -225.227  58.898 149.831  1.00  0.00           N  
ATOM   4423  CA  VAL D 361    -225.484  58.819 148.393  1.00  0.00           C  
ATOM   4424  C   VAL D 361    -225.262  57.380 147.888  1.00  0.00           C  
ATOM   4425  O   VAL D 361    -224.874  56.509 148.670  1.00  0.00           O  
ATOM   4426  CB  VAL D 361    -224.557  59.787 147.600  1.00  0.00           C  
ATOM   4427  CG1 VAL D 361    -224.838  61.248 147.968  1.00  0.00           C  
ATOM   4428  CG2 VAL D 361    -223.046  59.479 147.686  1.00  0.00           C  
ATOM   4429  N   SER D 362    -225.519  57.143 146.590  1.00  0.00           N  
ATOM   4430  CA  SER D 362    -225.287  55.846 145.960  1.00  0.00           C  
ATOM   4431  C   SER D 362    -224.608  56.007 144.595  1.00  0.00           C  
ATOM   4432  O   SER D 362    -225.053  56.803 143.768  1.00  0.00           O  
ATOM   4433  CB  SER D 362    -226.609  55.062 145.892  1.00  0.00           C  
ATOM   4434  OG  SER D 362    -226.376  53.736 145.465  1.00  0.00           O  
ATOM   4435  N   LEU D 363    -223.537  55.219 144.408  1.00  0.00           N  
ATOM   4436  CA  LEU D 363    -222.694  55.138 143.218  1.00  0.00           C  
ATOM   4437  C   LEU D 363    -223.374  54.331 142.095  1.00  0.00           C  
ATOM   4438  O   LEU D 363    -224.331  53.605 142.362  1.00  0.00           O  
ATOM   4439  CB  LEU D 363    -221.357  54.473 143.619  1.00  0.00           C  
ATOM   4440  CG  LEU D 363    -220.620  55.109 144.822  1.00  0.00           C  
ATOM   4441  CD1 LEU D 363    -219.416  54.255 145.238  1.00  0.00           C  
ATOM   4442  CD2 LEU D 363    -220.206  56.567 144.561  1.00  0.00           C  
ATOM   4443  N   THR D 364    -222.859  54.471 140.862  1.00  0.00           N  
ATOM   4444  CA  THR D 364    -223.419  53.835 139.666  1.00  0.00           C  
ATOM   4445  C   THR D 364    -222.313  53.212 138.793  1.00  0.00           C  
ATOM   4446  O   THR D 364    -221.231  53.785 138.663  1.00  0.00           O  
ATOM   4447  CB  THR D 364    -224.191  54.878 138.812  1.00  0.00           C  
ATOM   4448  OG1 THR D 364    -225.293  55.355 139.557  1.00  0.00           O  
ATOM   4449  CG2 THR D 364    -224.735  54.378 137.464  1.00  0.00           C  
ATOM   4450  N   CYS D 365    -222.629  52.051 138.198  1.00  0.00           N  
ATOM   4451  CA  CYS D 365    -221.764  51.314 137.284  1.00  0.00           C  
ATOM   4452  C   CYS D 365    -222.617  50.734 136.154  1.00  0.00           C  
ATOM   4453  O   CYS D 365    -223.334  49.761 136.378  1.00  0.00           O  
ATOM   4454  CB  CYS D 365    -220.979  50.240 138.065  1.00  0.00           C  
ATOM   4455  SG  CYS D 365    -219.903  49.135 137.108  1.00  0.00           S  
ATOM   4456  N   LEU D 366    -222.512  51.350 134.964  1.00  0.00           N  
ATOM   4457  CA  LEU D 366    -223.115  50.881 133.717  1.00  0.00           C  
ATOM   4458  C   LEU D 366    -222.155  49.864 133.080  1.00  0.00           C  
ATOM   4459  O   LEU D 366    -221.007  50.209 132.814  1.00  0.00           O  
ATOM   4460  CB  LEU D 366    -223.354  52.111 132.802  1.00  0.00           C  
ATOM   4461  CG  LEU D 366    -224.311  51.927 131.596  1.00  0.00           C  
ATOM   4462  CD1 LEU D 366    -224.567  53.283 130.907  1.00  0.00           C  
ATOM   4463  CD2 LEU D 366    -223.876  50.875 130.559  1.00  0.00           C  
ATOM   4464  N   VAL D 367    -222.648  48.649 132.814  1.00  0.00           N  
ATOM   4465  CA  VAL D 367    -221.911  47.617 132.085  1.00  0.00           C  
ATOM   4466  C   VAL D 367    -222.740  47.289 130.830  1.00  0.00           C  
ATOM   4467  O   VAL D 367    -223.957  47.154 130.942  1.00  0.00           O  
ATOM   4468  CB  VAL D 367    -221.763  46.324 132.931  1.00  0.00           C  
ATOM   4469  CG1 VAL D 367    -220.899  45.248 132.244  1.00  0.00           C  
ATOM   4470  CG2 VAL D 367    -221.214  46.607 134.343  1.00  0.00           C  
ATOM   4471  N   LYS D 368    -222.089  47.204 129.661  1.00  0.00           N  
ATOM   4472  CA  LYS D 368    -222.780  47.095 128.374  1.00  0.00           C  
ATOM   4473  C   LYS D 368    -221.959  46.290 127.362  1.00  0.00           C  
ATOM   4474  O   LYS D 368    -220.730  46.336 127.387  1.00  0.00           O  
ATOM   4475  CB  LYS D 368    -223.139  48.522 127.885  1.00  0.00           C  
ATOM   4476  CG  LYS D 368    -223.717  48.627 126.462  1.00  0.00           C  
ATOM   4477  CD  LYS D 368    -224.230  50.035 126.131  1.00  0.00           C  
ATOM   4478  CE  LYS D 368    -224.725  50.141 124.682  1.00  0.00           C  
ATOM   4479  NZ  LYS D 368    -225.276  51.474 124.403  1.00  0.00           N  
ATOM   4480  N   GLY D 369    -222.680  45.608 126.458  1.00  0.00           N  
ATOM   4481  CA  GLY D 369    -222.119  44.976 125.272  1.00  0.00           C  
ATOM   4482  C   GLY D 369    -221.404  43.670 125.622  1.00  0.00           C  
ATOM   4483  O   GLY D 369    -220.202  43.577 125.386  1.00  0.00           O  
ATOM   4484  N   PHE D 370    -222.127  42.673 126.161  1.00  0.00           N  
ATOM   4485  CA  PHE D 370    -221.575  41.355 126.490  1.00  0.00           C  
ATOM   4486  C   PHE D 370    -222.545  40.217 126.158  1.00  0.00           C  
ATOM   4487  O   PHE D 370    -223.762  40.395 126.199  1.00  0.00           O  
ATOM   4488  CB  PHE D 370    -221.108  41.309 127.958  1.00  0.00           C  
ATOM   4489  CG  PHE D 370    -222.167  41.550 129.022  1.00  0.00           C  
ATOM   4490  CD1 PHE D 370    -222.414  42.858 129.488  1.00  0.00           C  
ATOM   4491  CE1 PHE D 370    -223.429  43.084 130.408  1.00  0.00           C  
ATOM   4492  CZ  PHE D 370    -224.235  42.037 130.834  1.00  0.00           C  
ATOM   4493  CD2 PHE D 370    -223.006  40.499 129.450  1.00  0.00           C  
ATOM   4494  CE2 PHE D 370    -224.027  40.751 130.354  1.00  0.00           C  
ATOM   4495  N   TYR D 371    -221.956  39.054 125.856  1.00  0.00           N  
ATOM   4496  CA  TYR D 371    -222.635  37.826 125.457  1.00  0.00           C  
ATOM   4497  C   TYR D 371    -221.661  36.666 125.743  1.00  0.00           C  
ATOM   4498  O   TYR D 371    -220.487  36.804 125.396  1.00  0.00           O  
ATOM   4499  CB  TYR D 371    -222.975  37.924 123.950  1.00  0.00           C  
ATOM   4500  CG  TYR D 371    -223.833  36.796 123.408  1.00  0.00           C  
ATOM   4501  CD1 TYR D 371    -225.174  36.672 123.829  1.00  0.00           C  
ATOM   4502  CD2 TYR D 371    -223.308  35.878 122.476  1.00  0.00           C  
ATOM   4503  CE1 TYR D 371    -225.976  35.622 123.343  1.00  0.00           C  
ATOM   4504  CE2 TYR D 371    -224.113  34.836 121.979  1.00  0.00           C  
ATOM   4505  CZ  TYR D 371    -225.444  34.701 122.420  1.00  0.00           C  
ATOM   4506  OH  TYR D 371    -226.213  33.677 121.950  1.00  0.00           O  
ATOM   4507  N   PRO D 372    -222.111  35.557 126.375  1.00  0.00           N  
ATOM   4508  CA  PRO D 372    -223.467  35.294 126.895  1.00  0.00           C  
ATOM   4509  C   PRO D 372    -223.791  36.051 128.199  1.00  0.00           C  
ATOM   4510  O   PRO D 372    -222.965  36.813 128.705  1.00  0.00           O  
ATOM   4511  CD  PRO D 372    -221.222  34.417 126.601  1.00  0.00           C  
ATOM   4512  CB  PRO D 372    -223.459  33.766 127.105  1.00  0.00           C  
ATOM   4513  CG  PRO D 372    -222.019  33.437 127.451  1.00  0.00           C  
ATOM   4514  N   SER D 373    -225.002  35.794 128.720  1.00  0.00           N  
ATOM   4515  CA  SER D 373    -225.529  36.301 129.992  1.00  0.00           C  
ATOM   4516  C   SER D 373    -224.834  35.718 131.252  1.00  0.00           C  
ATOM   4517  O   SER D 373    -225.197  36.103 132.363  1.00  0.00           O  
ATOM   4518  CB  SER D 373    -227.053  36.040 129.997  1.00  0.00           C  
ATOM   4519  OG  SER D 373    -227.714  36.656 131.083  1.00  0.00           O  
ATOM   4520  N   ASP D 374    -223.857  34.811 131.067  1.00  0.00           N  
ATOM   4521  CA  ASP D 374    -223.019  34.202 132.105  1.00  0.00           C  
ATOM   4522  C   ASP D 374    -221.957  35.207 132.593  1.00  0.00           C  
ATOM   4523  O   ASP D 374    -220.816  35.180 132.131  1.00  0.00           O  
ATOM   4524  CB  ASP D 374    -222.384  32.870 131.628  1.00  0.00           C  
ATOM   4525  CG  ASP D 374    -223.377  31.900 130.982  1.00  0.00           C  
ATOM   4526  OD1 ASP D 374    -223.038  31.376 129.900  1.00  0.00           O  
ATOM   4527  OD2 ASP D 374    -224.422  31.634 131.615  1.00  0.00           O  
ATOM   4528  N   ILE D 375    -222.383  36.101 133.495  1.00  0.00           N  
ATOM   4529  CA  ILE D 375    -221.612  37.236 133.995  1.00  0.00           C  
ATOM   4530  C   ILE D 375    -221.890  37.434 135.498  1.00  0.00           C  
ATOM   4531  O   ILE D 375    -222.924  36.991 136.003  1.00  0.00           O  
ATOM   4532  CB  ILE D 375    -222.015  38.538 133.225  1.00  0.00           C  
ATOM   4533  CG2 ILE D 375    -223.449  39.020 133.522  1.00  0.00           C  
ATOM   4534  CG1 ILE D 375    -220.998  39.690 133.416  1.00  0.00           C  
ATOM   4535  CD1 ILE D 375    -220.999  40.736 132.298  1.00  0.00           C  
ATOM   4536  N   ALA D 376    -220.970  38.141 136.170  1.00  0.00           N  
ATOM   4537  CA  ALA D 376    -221.134  38.635 137.530  1.00  0.00           C  
ATOM   4538  C   ALA D 376    -220.554  40.051 137.650  1.00  0.00           C  
ATOM   4539  O   ALA D 376    -219.750  40.468 136.815  1.00  0.00           O  
ATOM   4540  CB  ALA D 376    -220.473  37.655 138.508  1.00  0.00           C  
ATOM   4541  N   VAL D 377    -220.991  40.765 138.697  1.00  0.00           N  
ATOM   4542  CA  VAL D 377    -220.592  42.138 138.995  1.00  0.00           C  
ATOM   4543  C   VAL D 377    -220.665  42.382 140.515  1.00  0.00           C  
ATOM   4544  O   VAL D 377    -221.488  41.770 141.197  1.00  0.00           O  
ATOM   4545  CB  VAL D 377    -221.459  43.171 138.202  1.00  0.00           C  
ATOM   4546  CG1 VAL D 377    -222.969  43.093 138.504  1.00  0.00           C  
ATOM   4547  CG2 VAL D 377    -220.974  44.627 138.350  1.00  0.00           C  
ATOM   4548  N   GLU D 378    -219.779  43.255 141.015  1.00  0.00           N  
ATOM   4549  CA  GLU D 378    -219.656  43.625 142.424  1.00  0.00           C  
ATOM   4550  C   GLU D 378    -218.977  44.998 142.558  1.00  0.00           C  
ATOM   4551  O   GLU D 378    -218.659  45.633 141.551  1.00  0.00           O  
ATOM   4552  CB  GLU D 378    -218.911  42.510 143.202  1.00  0.00           C  
ATOM   4553  CG  GLU D 378    -217.407  42.345 142.880  1.00  0.00           C  
ATOM   4554  CD  GLU D 378    -216.761  41.207 143.675  1.00  0.00           C  
ATOM   4555  OE1 GLU D 378    -217.158  41.011 144.846  1.00  0.00           O  
ATOM   4556  OE2 GLU D 378    -215.910  40.510 143.083  1.00  0.00           O  
ATOM   4557  N   TRP D 379    -218.758  45.418 143.816  1.00  0.00           N  
ATOM   4558  CA  TRP D 379    -217.956  46.588 144.165  1.00  0.00           C  
ATOM   4559  C   TRP D 379    -216.923  46.230 145.236  1.00  0.00           C  
ATOM   4560  O   TRP D 379    -217.183  45.400 146.108  1.00  0.00           O  
ATOM   4561  CB  TRP D 379    -218.834  47.748 144.661  1.00  0.00           C  
ATOM   4562  CG  TRP D 379    -219.718  48.396 143.643  1.00  0.00           C  
ATOM   4563  CD1 TRP D 379    -220.843  47.859 143.124  1.00  0.00           C  
ATOM   4564  NE1 TRP D 379    -221.405  48.741 142.231  1.00  0.00           N  
ATOM   4565  CE2 TRP D 379    -220.674  49.901 142.128  1.00  0.00           C  
ATOM   4566  CD2 TRP D 379    -219.562  49.697 142.998  1.00  0.00           C  
ATOM   4567  CE3 TRP D 379    -218.606  50.738 143.068  1.00  0.00           C  
ATOM   4568  CZ3 TRP D 379    -218.743  51.911 142.299  1.00  0.00           C  
ATOM   4569  CZ2 TRP D 379    -220.848  51.084 141.395  1.00  0.00           C  
ATOM   4570  CH2 TRP D 379    -219.866  52.087 141.469  1.00  0.00           C  
ATOM   4571  N   GLU D 380    -215.777  46.912 145.135  1.00  0.00           N  
ATOM   4572  CA  GLU D 380    -214.606  46.776 145.985  1.00  0.00           C  
ATOM   4573  C   GLU D 380    -214.110  48.166 146.414  1.00  0.00           C  
ATOM   4574  O   GLU D 380    -214.415  49.168 145.766  1.00  0.00           O  
ATOM   4575  CB  GLU D 380    -213.501  46.036 145.198  1.00  0.00           C  
ATOM   4576  CG  GLU D 380    -213.893  44.620 144.734  1.00  0.00           C  
ATOM   4577  CD  GLU D 380    -212.721  43.915 144.062  1.00  0.00           C  
ATOM   4578  OE1 GLU D 380    -212.536  44.150 142.849  1.00  0.00           O  
ATOM   4579  OE2 GLU D 380    -212.014  43.175 144.783  1.00  0.00           O  
ATOM   4580  N   SER D 381    -213.306  48.181 147.483  1.00  0.00           N  
ATOM   4581  CA  SER D 381    -212.528  49.335 147.918  1.00  0.00           C  
ATOM   4582  C   SER D 381    -211.272  48.809 148.621  1.00  0.00           C  
ATOM   4583  O   SER D 381    -211.385  47.950 149.496  1.00  0.00           O  
ATOM   4584  CB  SER D 381    -213.380  50.267 148.803  1.00  0.00           C  
ATOM   4585  OG  SER D 381    -212.695  51.475 149.075  1.00  0.00           O  
ATOM   4586  N   ASN D 382    -210.102  49.313 148.196  1.00  0.00           N  
ATOM   4587  CA  ASN D 382    -208.765  48.839 148.583  1.00  0.00           C  
ATOM   4588  C   ASN D 382    -208.443  47.437 148.006  1.00  0.00           C  
ATOM   4589  O   ASN D 382    -207.686  46.682 148.615  1.00  0.00           O  
ATOM   4590  CB  ASN D 382    -208.555  48.940 150.121  1.00  0.00           C  
ATOM   4591  CG  ASN D 382    -207.095  49.124 150.549  1.00  0.00           C  
ATOM   4592  OD1 ASN D 382    -206.519  48.242 151.182  1.00  0.00           O  
ATOM   4593  ND2 ASN D 382    -206.494  50.271 150.226  1.00  0.00           N  
ATOM   4594  N   GLY D 383    -209.013  47.121 146.828  1.00  0.00           N  
ATOM   4595  CA  GLY D 383    -208.778  45.872 146.099  1.00  0.00           C  
ATOM   4596  C   GLY D 383    -209.473  44.657 146.738  1.00  0.00           C  
ATOM   4597  O   GLY D 383    -209.027  43.534 146.512  1.00  0.00           O  
ATOM   4598  N   GLN D 384    -210.529  44.877 147.540  1.00  0.00           N  
ATOM   4599  CA  GLN D 384    -211.264  43.846 148.275  1.00  0.00           C  
ATOM   4600  C   GLN D 384    -212.746  44.269 148.404  1.00  0.00           C  
ATOM   4601  O   GLN D 384    -212.984  45.465 148.577  1.00  0.00           O  
ATOM   4602  CB  GLN D 384    -210.580  43.629 149.648  1.00  0.00           C  
ATOM   4603  CG  GLN D 384    -210.524  44.872 150.567  1.00  0.00           C  
ATOM   4604  CD  GLN D 384    -209.711  44.654 151.845  1.00  0.00           C  
ATOM   4605  OE1 GLN D 384    -209.482  43.525 152.273  1.00  0.00           O  
ATOM   4606  NE2 GLN D 384    -209.288  45.751 152.476  1.00  0.00           N  
ATOM   4607  N   PRO D 385    -213.708  43.313 148.315  1.00  0.00           N  
ATOM   4608  CA  PRO D 385    -215.163  43.573 148.437  1.00  0.00           C  
ATOM   4609  C   PRO D 385    -215.617  44.497 149.584  1.00  0.00           C  
ATOM   4610  O   PRO D 385    -215.404  44.178 150.755  1.00  0.00           O  
ATOM   4611  CB  PRO D 385    -215.777  42.171 148.560  1.00  0.00           C  
ATOM   4612  CG  PRO D 385    -214.847  41.298 147.742  1.00  0.00           C  
ATOM   4613  CD  PRO D 385    -213.474  41.892 148.032  1.00  0.00           C  
ATOM   4614  N   GLU D 386    -216.232  45.628 149.202  1.00  0.00           N  
ATOM   4615  CA  GLU D 386    -216.839  46.617 150.097  1.00  0.00           C  
ATOM   4616  C   GLU D 386    -218.252  46.163 150.526  1.00  0.00           C  
ATOM   4617  O   GLU D 386    -218.851  45.313 149.868  1.00  0.00           O  
ATOM   4618  CB  GLU D 386    -216.818  47.983 149.361  1.00  0.00           C  
ATOM   4619  CG  GLU D 386    -217.372  49.217 150.110  1.00  0.00           C  
ATOM   4620  CD  GLU D 386    -216.642  49.524 151.421  1.00  0.00           C  
ATOM   4621  OE1 GLU D 386    -215.679  50.321 151.373  1.00  0.00           O  
ATOM   4622  OE2 GLU D 386    -217.069  48.965 152.455  1.00  0.00           O  
ATOM   4623  N   ASN D 387    -218.755  46.723 151.635  1.00  0.00           N  
ATOM   4624  CA  ASN D 387    -220.075  46.409 152.192  1.00  0.00           C  
ATOM   4625  C   ASN D 387    -221.181  47.259 151.541  1.00  0.00           C  
ATOM   4626  O   ASN D 387    -220.945  48.418 151.207  1.00  0.00           O  
ATOM   4627  CB  ASN D 387    -220.071  46.644 153.722  1.00  0.00           C  
ATOM   4628  CG  ASN D 387    -219.027  45.827 154.497  1.00  0.00           C  
ATOM   4629  OD1 ASN D 387    -218.318  46.371 155.338  1.00  0.00           O  
ATOM   4630  ND2 ASN D 387    -218.933  44.521 154.235  1.00  0.00           N  
ATOM   4631  N   ASN D 388    -222.387  46.669 151.449  1.00  0.00           N  
ATOM   4632  CA  ASN D 388    -223.650  47.292 151.020  1.00  0.00           C  
ATOM   4633  C   ASN D 388    -223.686  47.680 149.526  1.00  0.00           C  
ATOM   4634  O   ASN D 388    -224.219  48.740 149.190  1.00  0.00           O  
ATOM   4635  CB  ASN D 388    -224.061  48.469 151.950  1.00  0.00           C  
ATOM   4636  CG  ASN D 388    -224.246  48.067 153.416  1.00  0.00           C  
ATOM   4637  OD1 ASN D 388    -224.978  47.125 153.716  1.00  0.00           O  
ATOM   4638  ND2 ASN D 388    -223.604  48.792 154.334  1.00  0.00           N  
ATOM   4639  N   TYR D 389    -223.174  46.794 148.650  1.00  0.00           N  
ATOM   4640  CA  TYR D 389    -223.449  46.850 147.209  1.00  0.00           C  
ATOM   4641  C   TYR D 389    -224.648  45.960 146.854  1.00  0.00           C  
ATOM   4642  O   TYR D 389    -224.978  45.036 147.600  1.00  0.00           O  
ATOM   4643  CB  TYR D 389    -222.187  46.518 146.377  1.00  0.00           C  
ATOM   4644  CG  TYR D 389    -221.609  45.112 146.438  1.00  0.00           C  
ATOM   4645  CD1 TYR D 389    -222.209  44.044 145.735  1.00  0.00           C  
ATOM   4646  CE1 TYR D 389    -221.642  42.756 145.780  1.00  0.00           C  
ATOM   4647  CZ  TYR D 389    -220.460  42.532 146.512  1.00  0.00           C  
ATOM   4648  OH  TYR D 389    -219.896  41.289 146.537  1.00  0.00           O  
ATOM   4649  CD2 TYR D 389    -220.418  44.884 147.153  1.00  0.00           C  
ATOM   4650  CE2 TYR D 389    -219.843  43.599 147.193  1.00  0.00           C  
ATOM   4651  N   LYS D 390    -225.261  46.252 145.697  1.00  0.00           N  
ATOM   4652  CA  LYS D 390    -226.374  45.480 145.157  1.00  0.00           C  
ATOM   4653  C   LYS D 390    -226.309  45.481 143.622  1.00  0.00           C  
ATOM   4654  O   LYS D 390    -225.761  46.408 143.024  1.00  0.00           O  
ATOM   4655  CB  LYS D 390    -227.709  46.043 145.703  1.00  0.00           C  
ATOM   4656  CG  LYS D 390    -228.837  45.000 145.790  1.00  0.00           C  
ATOM   4657  CD  LYS D 390    -228.643  43.990 146.936  1.00  0.00           C  
ATOM   4658  CE  LYS D 390    -229.459  42.705 146.746  1.00  0.00           C  
ATOM   4659  NZ  LYS D 390    -229.365  41.838 147.933  1.00  0.00           N  
ATOM   4660  N   THR D 391    -226.855  44.413 143.023  1.00  0.00           N  
ATOM   4661  CA  THR D 391    -226.787  44.118 141.593  1.00  0.00           C  
ATOM   4662  C   THR D 391    -228.196  43.833 141.040  1.00  0.00           C  
ATOM   4663  O   THR D 391    -229.092  43.460 141.799  1.00  0.00           O  
ATOM   4664  CB  THR D 391    -225.903  42.857 141.341  1.00  0.00           C  
ATOM   4665  OG1 THR D 391    -226.531  41.635 141.694  1.00  0.00           O  
ATOM   4666  CG2 THR D 391    -224.532  42.906 142.033  1.00  0.00           C  
ATOM   4667  N   THR D 392    -228.340  43.967 139.713  1.00  0.00           N  
ATOM   4668  CA  THR D 392    -229.521  43.548 138.955  1.00  0.00           C  
ATOM   4669  C   THR D 392    -229.187  42.271 138.143  1.00  0.00           C  
ATOM   4670  O   THR D 392    -228.009  42.003 137.910  1.00  0.00           O  
ATOM   4671  CB  THR D 392    -229.977  44.665 137.968  1.00  0.00           C  
ATOM   4672  OG1 THR D 392    -229.162  44.800 136.814  1.00  0.00           O  
ATOM   4673  CG2 THR D 392    -230.131  46.038 138.639  1.00  0.00           C  
ATOM   4674  N   PRO D 393    -230.213  41.530 137.664  1.00  0.00           N  
ATOM   4675  CA  PRO D 393    -230.030  40.560 136.562  1.00  0.00           C  
ATOM   4676  C   PRO D 393    -229.660  41.244 135.219  1.00  0.00           C  
ATOM   4677  O   PRO D 393    -230.141  42.354 134.976  1.00  0.00           O  
ATOM   4678  CB  PRO D 393    -231.405  39.874 136.459  1.00  0.00           C  
ATOM   4679  CG  PRO D 393    -232.078  40.110 137.803  1.00  0.00           C  
ATOM   4680  CD  PRO D 393    -231.569  41.484 138.208  1.00  0.00           C  
ATOM   4681  N   PRO D 394    -228.865  40.568 134.352  1.00  0.00           N  
ATOM   4682  CA  PRO D 394    -228.649  40.997 132.953  1.00  0.00           C  
ATOM   4683  C   PRO D 394    -229.935  41.046 132.105  1.00  0.00           C  
ATOM   4684  O   PRO D 394    -230.805  40.188 132.260  1.00  0.00           O  
ATOM   4685  CD  PRO D 394    -228.080  39.371 134.654  1.00  0.00           C  
ATOM   4686  CB  PRO D 394    -227.666  39.958 132.384  1.00  0.00           C  
ATOM   4687  CG  PRO D 394    -226.986  39.352 133.597  1.00  0.00           C  
ATOM   4688  N   VAL D 395    -230.008  42.049 131.222  1.00  0.00           N  
ATOM   4689  CA  VAL D 395    -231.132  42.312 130.318  1.00  0.00           C  
ATOM   4690  C   VAL D 395    -230.620  42.817 128.957  1.00  0.00           C  
ATOM   4691  O   VAL D 395    -229.584  43.474 128.905  1.00  0.00           O  
ATOM   4692  CB  VAL D 395    -232.105  43.373 130.906  1.00  0.00           C  
ATOM   4693  CG1 VAL D 395    -233.181  42.726 131.790  1.00  0.00           C  
ATOM   4694  CG2 VAL D 395    -231.384  44.505 131.665  1.00  0.00           C  
ATOM   4695  N   LEU D 396    -231.344  42.469 127.878  1.00  0.00           N  
ATOM   4696  CA  LEU D 396    -230.965  42.721 126.483  1.00  0.00           C  
ATOM   4697  C   LEU D 396    -231.004  44.216 126.104  1.00  0.00           C  
ATOM   4698  O   LEU D 396    -232.029  44.867 126.305  1.00  0.00           O  
ATOM   4699  CB  LEU D 396    -231.873  41.855 125.573  1.00  0.00           C  
ATOM   4700  CG  LEU D 396    -231.585  41.924 124.053  1.00  0.00           C  
ATOM   4701  CD1 LEU D 396    -230.144  41.495 123.706  1.00  0.00           C  
ATOM   4702  CD2 LEU D 396    -232.640  41.127 123.255  1.00  0.00           C  
ATOM   4703  N   ASP D 397    -229.896  44.701 125.517  1.00  0.00           N  
ATOM   4704  CA  ASP D 397    -229.712  46.062 125.004  1.00  0.00           C  
ATOM   4705  C   ASP D 397    -229.907  46.083 123.473  1.00  0.00           C  
ATOM   4706  O   ASP D 397    -230.002  45.042 122.821  1.00  0.00           O  
ATOM   4707  CB  ASP D 397    -228.298  46.606 125.355  1.00  0.00           C  
ATOM   4708  CG  ASP D 397    -228.237  48.113 125.650  1.00  0.00           C  
ATOM   4709  OD1 ASP D 397    -229.133  48.862 125.194  1.00  0.00           O  
ATOM   4710  OD2 ASP D 397    -227.246  48.523 126.290  1.00  0.00           O  
ATOM   4711  N   SER D 398    -229.936  47.311 122.939  1.00  0.00           N  
ATOM   4712  CA  SER D 398    -230.055  47.660 121.524  1.00  0.00           C  
ATOM   4713  C   SER D 398    -228.822  47.313 120.659  1.00  0.00           C  
ATOM   4714  O   SER D 398    -228.949  47.343 119.435  1.00  0.00           O  
ATOM   4715  CB  SER D 398    -230.432  49.155 121.435  1.00  0.00           C  
ATOM   4716  OG  SER D 398    -229.362  49.996 121.827  1.00  0.00           O  
ATOM   4717  N   ASP D 399    -227.674  46.973 121.280  1.00  0.00           N  
ATOM   4718  CA  ASP D 399    -226.434  46.578 120.590  1.00  0.00           C  
ATOM   4719  C   ASP D 399    -226.419  45.087 120.160  1.00  0.00           C  
ATOM   4720  O   ASP D 399    -225.384  44.610 119.691  1.00  0.00           O  
ATOM   4721  CB  ASP D 399    -225.155  46.966 121.382  1.00  0.00           C  
ATOM   4722  CG  ASP D 399    -225.044  46.445 122.822  1.00  0.00           C  
ATOM   4723  OD1 ASP D 399    -225.635  45.383 123.114  1.00  0.00           O  
ATOM   4724  OD2 ASP D 399    -224.275  47.071 123.582  1.00  0.00           O  
ATOM   4725  N   GLY D 400    -227.550  44.379 120.337  1.00  0.00           N  
ATOM   4726  CA  GLY D 400    -227.715  42.965 120.002  1.00  0.00           C  
ATOM   4727  C   GLY D 400    -227.235  42.038 121.130  1.00  0.00           C  
ATOM   4728  O   GLY D 400    -227.140  40.832 120.904  1.00  0.00           O  
ATOM   4729  N   SER D 401    -226.922  42.578 122.320  1.00  0.00           N  
ATOM   4730  CA  SER D 401    -226.373  41.835 123.453  1.00  0.00           C  
ATOM   4731  C   SER D 401    -226.756  42.497 124.790  1.00  0.00           C  
ATOM   4732  O   SER D 401    -227.386  43.553 124.799  1.00  0.00           O  
ATOM   4733  CB  SER D 401    -224.856  41.660 123.233  1.00  0.00           C  
ATOM   4734  OG  SER D 401    -224.134  42.826 123.558  1.00  0.00           O  
ATOM   4735  N   PHE D 402    -226.406  41.831 125.900  1.00  0.00           N  
ATOM   4736  CA  PHE D 402    -226.816  42.188 127.260  1.00  0.00           C  
ATOM   4737  C   PHE D 402    -226.116  43.434 127.833  1.00  0.00           C  
ATOM   4738  O   PHE D 402    -224.982  43.736 127.463  1.00  0.00           O  
ATOM   4739  CB  PHE D 402    -226.592  40.969 128.180  1.00  0.00           C  
ATOM   4740  CG  PHE D 402    -227.460  39.763 127.871  1.00  0.00           C  
ATOM   4741  CD1 PHE D 402    -227.054  38.817 126.907  1.00  0.00           C  
ATOM   4742  CD2 PHE D 402    -228.754  39.666 128.423  1.00  0.00           C  
ATOM   4743  CE1 PHE D 402    -227.906  37.782 126.547  1.00  0.00           C  
ATOM   4744  CE2 PHE D 402    -229.592  38.624 128.053  1.00  0.00           C  
ATOM   4745  CZ  PHE D 402    -229.169  37.686 127.120  1.00  0.00           C  
ATOM   4746  N   PHE D 403    -226.814  44.089 128.776  1.00  0.00           N  
ATOM   4747  CA  PHE D 403    -226.310  45.142 129.656  1.00  0.00           C  
ATOM   4748  C   PHE D 403    -226.676  44.795 131.114  1.00  0.00           C  
ATOM   4749  O   PHE D 403    -227.548  43.960 131.365  1.00  0.00           O  
ATOM   4750  CB  PHE D 403    -226.849  46.521 129.199  1.00  0.00           C  
ATOM   4751  CG  PHE D 403    -228.251  46.940 129.628  1.00  0.00           C  
ATOM   4752  CD1 PHE D 403    -229.373  46.565 128.862  1.00  0.00           C  
ATOM   4753  CE1 PHE D 403    -230.650  46.923 129.270  1.00  0.00           C  
ATOM   4754  CZ  PHE D 403    -230.833  47.624 130.456  1.00  0.00           C  
ATOM   4755  CD2 PHE D 403    -228.458  47.611 130.854  1.00  0.00           C  
ATOM   4756  CE2 PHE D 403    -229.745  47.953 131.250  1.00  0.00           C  
ATOM   4757  N   LEU D 404    -225.975  45.459 132.041  1.00  0.00           N  
ATOM   4758  CA  LEU D 404    -226.064  45.284 133.488  1.00  0.00           C  
ATOM   4759  C   LEU D 404    -225.998  46.653 134.185  1.00  0.00           C  
ATOM   4760  O   LEU D 404    -225.485  47.618 133.614  1.00  0.00           O  
ATOM   4761  CB  LEU D 404    -224.872  44.402 133.955  1.00  0.00           C  
ATOM   4762  CG  LEU D 404    -225.244  43.026 134.530  1.00  0.00           C  
ATOM   4763  CD1 LEU D 404    -223.961  42.240 134.849  1.00  0.00           C  
ATOM   4764  CD2 LEU D 404    -226.146  43.126 135.770  1.00  0.00           C  
ATOM   4765  N   TYR D 405    -226.451  46.673 135.447  1.00  0.00           N  
ATOM   4766  CA  TYR D 405    -226.163  47.730 136.410  1.00  0.00           C  
ATOM   4767  C   TYR D 405    -225.832  47.137 137.783  1.00  0.00           C  
ATOM   4768  O   TYR D 405    -226.312  46.060 138.143  1.00  0.00           O  
ATOM   4769  CB  TYR D 405    -227.340  48.713 136.529  1.00  0.00           C  
ATOM   4770  CG  TYR D 405    -227.384  49.792 135.468  1.00  0.00           C  
ATOM   4771  CD1 TYR D 405    -228.276  49.680 134.388  1.00  0.00           C  
ATOM   4772  CE1 TYR D 405    -228.396  50.731 133.463  1.00  0.00           C  
ATOM   4773  CZ  TYR D 405    -227.590  51.878 133.585  1.00  0.00           C  
ATOM   4774  OH  TYR D 405    -227.715  52.890 132.680  1.00  0.00           O  
ATOM   4775  CD2 TYR D 405    -226.565  50.936 135.587  1.00  0.00           C  
ATOM   4776  CE2 TYR D 405    -226.662  51.975 134.641  1.00  0.00           C  
ATOM   4777  N   SER D 406    -225.043  47.913 138.537  1.00  0.00           N  
ATOM   4778  CA  SER D 406    -224.704  47.669 139.931  1.00  0.00           C  
ATOM   4779  C   SER D 406    -224.477  49.021 140.628  1.00  0.00           C  
ATOM   4780  O   SER D 406    -224.130  50.006 139.972  1.00  0.00           O  
ATOM   4781  CB  SER D 406    -223.489  46.720 139.999  1.00  0.00           C  
ATOM   4782  OG  SER D 406    -223.168  46.368 141.329  1.00  0.00           O  
ATOM   4783  N   LYS D 407    -224.687  49.034 141.951  1.00  0.00           N  
ATOM   4784  CA  LYS D 407    -224.612  50.220 142.803  1.00  0.00           C  
ATOM   4785  C   LYS D 407    -223.943  49.886 144.140  1.00  0.00           C  
ATOM   4786  O   LYS D 407    -223.875  48.718 144.520  1.00  0.00           O  
ATOM   4787  CB  LYS D 407    -226.036  50.777 143.006  1.00  0.00           C  
ATOM   4788  CG  LYS D 407    -226.990  49.874 143.816  1.00  0.00           C  
ATOM   4789  CD  LYS D 407    -228.454  50.324 143.745  1.00  0.00           C  
ATOM   4790  CE  LYS D 407    -228.771  51.671 144.402  1.00  0.00           C  
ATOM   4791  NZ  LYS D 407    -228.585  51.615 145.860  1.00  0.00           N  
ATOM   4792  N   LEU D 408    -223.494  50.941 144.832  1.00  0.00           N  
ATOM   4793  CA  LEU D 408    -222.874  50.868 146.150  1.00  0.00           C  
ATOM   4794  C   LEU D 408    -223.264  52.124 146.931  1.00  0.00           C  
ATOM   4795  O   LEU D 408    -222.946  53.225 146.488  1.00  0.00           O  
ATOM   4796  CB  LEU D 408    -221.344  50.684 145.983  1.00  0.00           C  
ATOM   4797  CG  LEU D 408    -220.482  50.769 147.265  1.00  0.00           C  
ATOM   4798  CD1 LEU D 408    -220.862  49.710 148.313  1.00  0.00           C  
ATOM   4799  CD2 LEU D 408    -218.975  50.759 146.937  1.00  0.00           C  
ATOM   4800  N   THR D 409    -223.939  51.936 148.077  1.00  0.00           N  
ATOM   4801  CA  THR D 409    -224.285  53.020 148.996  1.00  0.00           C  
ATOM   4802  C   THR D 409    -223.041  53.423 149.816  1.00  0.00           C  
ATOM   4803  O   THR D 409    -222.414  52.568 150.443  1.00  0.00           O  
ATOM   4804  CB  THR D 409    -225.440  52.622 149.956  1.00  0.00           C  
ATOM   4805  OG1 THR D 409    -225.094  51.567 150.835  1.00  0.00           O  
ATOM   4806  CG2 THR D 409    -226.730  52.236 149.213  1.00  0.00           C  
ATOM   4807  N   VAL D 410    -222.701  54.719 149.759  1.00  0.00           N  
ATOM   4808  CA  VAL D 410    -221.543  55.306 150.431  1.00  0.00           C  
ATOM   4809  C   VAL D 410    -221.961  56.637 151.064  1.00  0.00           C  
ATOM   4810  O   VAL D 410    -222.714  57.400 150.458  1.00  0.00           O  
ATOM   4811  CB  VAL D 410    -220.349  55.561 149.460  1.00  0.00           C  
ATOM   4812  CG1 VAL D 410    -219.888  54.259 148.793  1.00  0.00           C  
ATOM   4813  CG2 VAL D 410    -220.557  56.655 148.390  1.00  0.00           C  
ATOM   4814  N   ASP D 411    -221.468  56.888 152.285  1.00  0.00           N  
ATOM   4815  CA  ASP D 411    -221.759  58.097 153.063  1.00  0.00           C  
ATOM   4816  C   ASP D 411    -221.207  59.358 152.380  1.00  0.00           C  
ATOM   4817  O   ASP D 411    -220.220  59.280 151.649  1.00  0.00           O  
ATOM   4818  CB  ASP D 411    -221.246  58.021 154.521  1.00  0.00           C  
ATOM   4819  CG  ASP D 411    -221.554  56.707 155.248  1.00  0.00           C  
ATOM   4820  OD1 ASP D 411    -220.754  56.368 156.146  1.00  0.00           O  
ATOM   4821  OD2 ASP D 411    -222.607  56.101 154.945  1.00  0.00           O  
ATOM   4822  N   LYS D 412    -221.828  60.510 152.676  1.00  0.00           N  
ATOM   4823  CA  LYS D 412    -221.330  61.828 152.278  1.00  0.00           C  
ATOM   4824  C   LYS D 412    -219.970  62.161 152.929  1.00  0.00           C  
ATOM   4825  O   LYS D 412    -219.144  62.804 152.286  1.00  0.00           O  
ATOM   4826  CB  LYS D 412    -222.416  62.879 152.582  1.00  0.00           C  
ATOM   4827  CG  LYS D 412    -222.036  64.322 152.196  1.00  0.00           C  
ATOM   4828  CD  LYS D 412    -223.240  65.273 152.180  1.00  0.00           C  
ATOM   4829  CE  LYS D 412    -223.841  65.546 153.568  1.00  0.00           C  
ATOM   4830  NZ  LYS D 412    -225.049  66.383 153.468  1.00  0.00           N  
ATOM   4831  N   SER D 413    -219.746  61.656 154.155  1.00  0.00           N  
ATOM   4832  CA  SER D 413    -218.471  61.709 154.868  1.00  0.00           C  
ATOM   4833  C   SER D 413    -217.371  60.868 154.187  1.00  0.00           C  
ATOM   4834  O   SER D 413    -216.231  61.318 154.138  1.00  0.00           O  
ATOM   4835  CB  SER D 413    -218.704  61.277 156.331  1.00  0.00           C  
ATOM   4836  OG  SER D 413    -217.535  61.402 157.117  1.00  0.00           O  
ATOM   4837  N   ARG D 414    -217.734  59.686 153.654  1.00  0.00           N  
ATOM   4838  CA  ARG D 414    -216.839  58.795 152.907  1.00  0.00           C  
ATOM   4839  C   ARG D 414    -216.505  59.329 151.500  1.00  0.00           C  
ATOM   4840  O   ARG D 414    -215.381  59.132 151.040  1.00  0.00           O  
ATOM   4841  CB  ARG D 414    -217.467  57.388 152.810  1.00  0.00           C  
ATOM   4842  CG  ARG D 414    -217.649  56.663 154.159  1.00  0.00           C  
ATOM   4843  CD  ARG D 414    -216.380  55.978 154.692  1.00  0.00           C  
ATOM   4844  NE  ARG D 414    -216.021  54.779 153.916  1.00  0.00           N  
ATOM   4845  CZ  ARG D 414    -214.805  54.205 153.862  1.00  0.00           C  
ATOM   4846  NH1 ARG D 414    -214.630  53.100 153.123  1.00  0.00           N  
ATOM   4847  NH2 ARG D 414    -213.764  54.716 154.536  1.00  0.00           N  
ATOM   4848  N   TRP D 415    -217.473  60.001 150.854  1.00  0.00           N  
ATOM   4849  CA  TRP D 415    -217.328  60.605 149.528  1.00  0.00           C  
ATOM   4850  C   TRP D 415    -216.525  61.924 149.537  1.00  0.00           C  
ATOM   4851  O   TRP D 415    -216.042  62.328 148.481  1.00  0.00           O  
ATOM   4852  CB  TRP D 415    -218.728  60.764 148.898  1.00  0.00           C  
ATOM   4853  CG  TRP D 415    -218.756  61.242 147.475  1.00  0.00           C  
ATOM   4854  CD1 TRP D 415    -219.189  62.453 147.052  1.00  0.00           C  
ATOM   4855  NE1 TRP D 415    -219.010  62.559 145.687  1.00  0.00           N  
ATOM   4856  CE2 TRP D 415    -218.437  61.420 145.159  1.00  0.00           C  
ATOM   4857  CD2 TRP D 415    -218.269  60.553 146.282  1.00  0.00           C  
ATOM   4858  CE3 TRP D 415    -217.691  59.285 146.034  1.00  0.00           C  
ATOM   4859  CZ3 TRP D 415    -217.300  58.900 144.735  1.00  0.00           C  
ATOM   4860  CZ2 TRP D 415    -218.055  61.045 143.858  1.00  0.00           C  
ATOM   4861  CH2 TRP D 415    -217.486  59.775 143.649  1.00  0.00           C  
ATOM   4862  N   GLN D 416    -216.372  62.556 150.714  1.00  0.00           N  
ATOM   4863  CA  GLN D 416    -215.550  63.752 150.916  1.00  0.00           C  
ATOM   4864  C   GLN D 416    -214.221  63.446 151.637  1.00  0.00           C  
ATOM   4865  O   GLN D 416    -213.334  64.298 151.616  1.00  0.00           O  
ATOM   4866  CB  GLN D 416    -216.384  64.824 151.653  1.00  0.00           C  
ATOM   4867  CG  GLN D 416    -217.579  65.371 150.836  1.00  0.00           C  
ATOM   4868  CD  GLN D 416    -217.163  66.069 149.536  1.00  0.00           C  
ATOM   4869  OE1 GLN D 416    -216.432  67.054 149.564  1.00  0.00           O  
ATOM   4870  NE2 GLN D 416    -217.636  65.567 148.393  1.00  0.00           N  
ATOM   4871  N   GLN D 417    -214.079  62.236 152.210  1.00  0.00           N  
ATOM   4872  CA  GLN D 417    -212.820  61.695 152.733  1.00  0.00           C  
ATOM   4873  C   GLN D 417    -211.827  61.334 151.614  1.00  0.00           C  
ATOM   4874  O   GLN D 417    -210.624  61.526 151.792  1.00  0.00           O  
ATOM   4875  CB  GLN D 417    -213.129  60.483 153.648  1.00  0.00           C  
ATOM   4876  CG  GLN D 417    -211.902  59.679 154.140  1.00  0.00           C  
ATOM   4877  CD  GLN D 417    -212.267  58.529 155.083  1.00  0.00           C  
ATOM   4878  OE1 GLN D 417    -213.367  57.981 155.028  1.00  0.00           O  
ATOM   4879  NE2 GLN D 417    -211.320  58.128 155.933  1.00  0.00           N  
ATOM   4880  N   GLY D 418    -212.357  60.806 150.499  1.00  0.00           N  
ATOM   4881  CA  GLY D 418    -211.583  60.259 149.392  1.00  0.00           C  
ATOM   4882  C   GLY D 418    -211.295  58.790 149.704  1.00  0.00           C  
ATOM   4883  O   GLY D 418    -210.444  58.481 150.537  1.00  0.00           O  
ATOM   4884  N   ASN D 419    -212.012  57.898 149.006  1.00  0.00           N  
ATOM   4885  CA  ASN D 419    -211.884  56.442 149.075  1.00  0.00           C  
ATOM   4886  C   ASN D 419    -212.014  55.902 147.648  1.00  0.00           C  
ATOM   4887  O   ASN D 419    -212.817  56.421 146.868  1.00  0.00           O  
ATOM   4888  CB  ASN D 419    -212.994  55.862 149.982  1.00  0.00           C  
ATOM   4889  CG  ASN D 419    -212.765  56.119 151.473  1.00  0.00           C  
ATOM   4890  OD1 ASN D 419    -211.898  55.498 152.086  1.00  0.00           O  
ATOM   4891  ND2 ASN D 419    -213.546  57.022 152.067  1.00  0.00           N  
ATOM   4892  N   VAL D 420    -211.231  54.855 147.343  1.00  0.00           N  
ATOM   4893  CA  VAL D 420    -211.170  54.206 146.032  1.00  0.00           C  
ATOM   4894  C   VAL D 420    -212.318  53.186 145.833  1.00  0.00           C  
ATOM   4895  O   VAL D 420    -212.089  51.997 145.614  1.00  0.00           O  
ATOM   4896  CB  VAL D 420    -209.749  53.609 145.779  1.00  0.00           C  
ATOM   4897  CG1 VAL D 420    -209.317  52.496 146.757  1.00  0.00           C  
ATOM   4898  CG2 VAL D 420    -209.520  53.173 144.317  1.00  0.00           C  
ATOM   4899  N   PHE D 421    -213.562  53.691 145.902  1.00  0.00           N  
ATOM   4900  CA  PHE D 421    -214.782  52.952 145.574  1.00  0.00           C  
ATOM   4901  C   PHE D 421    -214.799  52.615 144.078  1.00  0.00           C  
ATOM   4902  O   PHE D 421    -214.625  53.512 143.249  1.00  0.00           O  
ATOM   4903  CB  PHE D 421    -216.018  53.782 145.953  1.00  0.00           C  
ATOM   4904  CG  PHE D 421    -216.172  54.093 147.431  1.00  0.00           C  
ATOM   4905  CD1 PHE D 421    -216.214  53.047 148.376  1.00  0.00           C  
ATOM   4906  CD2 PHE D 421    -216.344  55.424 147.869  1.00  0.00           C  
ATOM   4907  CE1 PHE D 421    -216.413  53.334 149.718  1.00  0.00           C  
ATOM   4908  CE2 PHE D 421    -216.550  55.689 149.217  1.00  0.00           C  
ATOM   4909  CZ  PHE D 421    -216.579  54.646 150.135  1.00  0.00           C  
ATOM   4910  N   SER D 422    -214.940  51.319 143.775  1.00  0.00           N  
ATOM   4911  CA  SER D 422    -214.591  50.774 142.473  1.00  0.00           C  
ATOM   4912  C   SER D 422    -215.490  49.590 142.122  1.00  0.00           C  
ATOM   4913  O   SER D 422    -215.606  48.664 142.918  1.00  0.00           O  
ATOM   4914  CB  SER D 422    -213.096  50.390 142.521  1.00  0.00           C  
ATOM   4915  OG  SER D 422    -212.651  49.844 141.304  1.00  0.00           O  
ATOM   4916  N   CYS D 423    -216.072  49.631 140.915  1.00  0.00           N  
ATOM   4917  CA  CYS D 423    -216.835  48.534 140.324  1.00  0.00           C  
ATOM   4918  C   CYS D 423    -215.877  47.467 139.766  1.00  0.00           C  
ATOM   4919  O   CYS D 423    -214.791  47.809 139.298  1.00  0.00           O  
ATOM   4920  SG  CYS D 423    -218.998  48.004 138.541  1.00  0.00           S  
ATOM   4921  CB  CYS D 423    -217.732  49.117 139.217  1.00  0.00           C  
ATOM   4922  N   SER D 424    -216.315  46.202 139.807  1.00  0.00           N  
ATOM   4923  CA  SER D 424    -215.597  45.060 139.252  1.00  0.00           C  
ATOM   4924  C   SER D 424    -216.599  44.162 138.517  1.00  0.00           C  
ATOM   4925  O   SER D 424    -217.642  43.843 139.081  1.00  0.00           O  
ATOM   4926  CB  SER D 424    -214.848  44.327 140.383  1.00  0.00           C  
ATOM   4927  OG  SER D 424    -214.191  43.164 139.917  1.00  0.00           O  
ATOM   4928  N   VAL D 425    -216.250  43.775 137.281  1.00  0.00           N  
ATOM   4929  CA  VAL D 425    -217.043  42.899 136.417  1.00  0.00           C  
ATOM   4930  C   VAL D 425    -216.225  41.633 136.111  1.00  0.00           C  
ATOM   4931  O   VAL D 425    -215.002  41.709 135.995  1.00  0.00           O  
ATOM   4932  CB  VAL D 425    -217.412  43.613 135.083  1.00  0.00           C  
ATOM   4933  CG1 VAL D 425    -218.080  42.707 134.027  1.00  0.00           C  
ATOM   4934  CG2 VAL D 425    -218.324  44.821 135.349  1.00  0.00           C  
ATOM   4935  N   MET D 426    -216.923  40.492 136.011  1.00  0.00           N  
ATOM   4936  CA  MET D 426    -216.337  39.167 135.830  1.00  0.00           C  
ATOM   4937  C   MET D 426    -217.068  38.446 134.694  1.00  0.00           C  
ATOM   4938  O   MET D 426    -218.265  38.193 134.817  1.00  0.00           O
[truncated: 441,863 more chars]
