# Supplementary material for: Reconstruction of 3D structures of MET antibodies from electron microscopy 2D class averages
Source: PLoS One. 2017 Apr 13;12(4):e0175758. doi: 10.1371/journal.pone.0175758 (PMC5391116; doi:10.1371/journal.pone.0175758)
Supplement: S2 File — (ZIP) [file pone.0175758.s002.zip › IgG1-pdbs/0.9027_img0_m_795.pdb]

MODEL        1
ATOM      1  CH3 ACE C   0     164.202 -70.070 277.985  1.00  0.00           C  
ATOM      2  C   ACE C   0     163.466 -69.297 276.899  1.00  0.00           C  
ATOM      3  O   ACE C   0     163.908 -69.295 275.749  1.00  0.00           O  
ATOM      4  N   ASP C   1     162.353 -68.646 277.283  1.00  0.00           N  
ATOM      5  CA  ASP C   1     161.510 -67.764 276.464  1.00  0.00           C  
ATOM      6  C   ASP C   1     160.965 -68.461 275.202  1.00  0.00           C  
ATOM      7  O   ASP C   1     161.503 -68.275 274.110  1.00  0.00           O  
ATOM      8  CB  ASP C   1     162.138 -66.380 276.133  1.00  0.00           C  
ATOM      9  CG  ASP C   1     162.672 -65.586 277.334  1.00  0.00           C  
ATOM     10  OD1 ASP C   1     163.586 -66.092 278.020  1.00  0.00           O  
ATOM     11  OD2 ASP C   1     162.196 -64.443 277.506  1.00  0.00           O  
ATOM     12  N   ILE C   2     159.922 -69.283 275.400  1.00  0.00           N  
ATOM     13  CA  ILE C   2     159.334 -70.133 274.366  1.00  0.00           C  
ATOM     14  C   ILE C   2     157.862 -69.732 274.142  1.00  0.00           C  
ATOM     15  O   ILE C   2     157.161 -69.439 275.109  1.00  0.00           O  
ATOM     16  CB  ILE C   2     159.370 -71.635 274.798  1.00  0.00           C  
ATOM     17  CG2 ILE C   2     158.826 -72.565 273.696  1.00  0.00           C  
ATOM     18  CG1 ILE C   2     160.788 -72.106 275.218  1.00  0.00           C  
ATOM     19  CD1 ILE C   2     161.010 -72.089 276.737  1.00  0.00           C  
ATOM     20  N   GLN C   3     157.427 -69.774 272.871  1.00  0.00           N  
ATOM     21  CA  GLN C   3     156.036 -69.630 272.433  1.00  0.00           C  
ATOM     22  C   GLN C   3     155.660 -70.844 271.567  1.00  0.00           C  
ATOM     23  O   GLN C   3     156.502 -71.326 270.811  1.00  0.00           O  
ATOM     24  CB  GLN C   3     155.875 -68.285 271.683  1.00  0.00           C  
ATOM     25  CG  GLN C   3     154.466 -67.947 271.138  1.00  0.00           C  
ATOM     26  CD  GLN C   3     153.383 -67.881 272.219  1.00  0.00           C  
ATOM     27  NE2 GLN C   3     153.058 -66.674 272.684  1.00  0.00           N  
ATOM     28  OE1 GLN C   3     152.838 -68.904 272.626  1.00  0.00           O  
ATOM     29  N   MET C   4     154.408 -71.315 271.697  1.00  0.00           N  
ATOM     30  CA  MET C   4     153.898 -72.515 271.027  1.00  0.00           C  
ATOM     31  C   MET C   4     153.031 -72.202 269.800  1.00  0.00           C  
ATOM     32  O   MET C   4     152.560 -71.079 269.621  1.00  0.00           O  
ATOM     33  CB  MET C   4     153.049 -73.349 272.008  1.00  0.00           C  
ATOM     34  CG  MET C   4     153.721 -73.659 273.347  1.00  0.00           C  
ATOM     35  SD  MET C   4     153.072 -75.135 274.156  1.00  0.00           S  
ATOM     36  CE  MET C   4     153.893 -76.410 273.177  1.00  0.00           C  
ATOM     37  N   THR C   5     152.782 -73.271 269.033  1.00  0.00           N  
ATOM     38  CA  THR C   5     151.752 -73.401 268.005  1.00  0.00           C  
ATOM     39  C   THR C   5     151.259 -74.861 268.057  1.00  0.00           C  
ATOM     40  O   THR C   5     152.072 -75.757 268.283  1.00  0.00           O  
ATOM     41  CB  THR C   5     152.335 -73.102 266.595  1.00  0.00           C  
ATOM     42  OG1 THR C   5     152.550 -71.708 266.487  1.00  0.00           O  
ATOM     43  CG2 THR C   5     151.476 -73.528 265.388  1.00  0.00           C  
ATOM     44  N   GLN C   6     149.950 -75.075 267.843  1.00  0.00           N  
ATOM     45  CA  GLN C   6     149.321 -76.401 267.816  1.00  0.00           C  
ATOM     46  C   GLN C   6     148.586 -76.610 266.485  1.00  0.00           C  
ATOM     47  O   GLN C   6     147.968 -75.676 265.971  1.00  0.00           O  
ATOM     48  CB  GLN C   6     148.413 -76.561 269.054  1.00  0.00           C  
ATOM     49  CG  GLN C   6     147.696 -77.927 269.159  1.00  0.00           C  
ATOM     50  CD  GLN C   6     147.205 -78.265 270.572  1.00  0.00           C  
ATOM     51  OE1 GLN C   6     147.241 -77.441 271.484  1.00  0.00           O  
ATOM     52  NE2 GLN C   6     146.737 -79.498 270.762  1.00  0.00           N  
ATOM     53  N   SER C   7     148.687 -77.839 265.958  1.00  0.00           N  
ATOM     54  CA  SER C   7     148.174 -78.249 264.652  1.00  0.00           C  
ATOM     55  C   SER C   7     147.726 -79.724 264.752  1.00  0.00           C  
ATOM     56  O   SER C   7     148.548 -80.550 265.148  1.00  0.00           O  
ATOM     57  CB  SER C   7     149.313 -78.067 263.627  1.00  0.00           C  
ATOM     58  OG  SER C   7     148.910 -78.454 262.327  1.00  0.00           O  
ATOM     59  N   PRO C   8     146.469 -80.067 264.382  1.00  0.00           N  
ATOM     60  CA  PRO C   8     145.399 -79.183 263.869  1.00  0.00           C  
ATOM     61  C   PRO C   8     144.793 -78.225 264.915  1.00  0.00           C  
ATOM     62  O   PRO C   8     145.223 -78.214 266.068  1.00  0.00           O  
ATOM     63  CD  PRO C   8     146.052 -81.470 264.320  1.00  0.00           C  
ATOM     64  CB  PRO C   8     144.331 -80.174 263.357  1.00  0.00           C  
ATOM     65  CG  PRO C   8     145.047 -81.499 263.184  1.00  0.00           C  
ATOM     66  N   SER C   9     143.781 -77.465 264.467  1.00  0.00           N  
ATOM     67  CA  SER C   9     142.854 -76.706 265.313  1.00  0.00           C  
ATOM     68  C   SER C   9     141.503 -77.444 265.459  1.00  0.00           C  
ATOM     69  O   SER C   9     140.792 -77.213 266.435  1.00  0.00           O  
ATOM     70  CB  SER C   9     142.678 -75.298 264.707  1.00  0.00           C  
ATOM     71  OG  SER C   9     141.883 -74.462 265.526  1.00  0.00           O  
ATOM     72  N   SER C  10     141.196 -78.349 264.512  1.00  0.00           N  
ATOM     73  CA  SER C  10     140.033 -79.237 264.501  1.00  0.00           C  
ATOM     74  C   SER C  10     140.431 -80.540 263.787  1.00  0.00           C  
ATOM     75  O   SER C  10     141.132 -80.487 262.775  1.00  0.00           O  
ATOM     76  CB  SER C  10     138.819 -78.521 263.868  1.00  0.00           C  
ATOM     77  OG  SER C  10     138.993 -78.263 262.486  1.00  0.00           O  
ATOM     78  N   LEU C  11     140.011 -81.683 264.349  1.00  0.00           N  
ATOM     79  CA  LEU C  11     140.530 -83.005 263.994  1.00  0.00           C  
ATOM     80  C   LEU C  11     139.437 -84.072 264.165  1.00  0.00           C  
ATOM     81  O   LEU C  11     138.544 -83.897 264.990  1.00  0.00           O  
ATOM     82  CB  LEU C  11     141.774 -83.246 264.885  1.00  0.00           C  
ATOM     83  CG  LEU C  11     142.512 -84.597 264.767  1.00  0.00           C  
ATOM     84  CD1 LEU C  11     142.927 -84.953 263.323  1.00  0.00           C  
ATOM     85  CD2 LEU C  11     143.713 -84.604 265.734  1.00  0.00           C  
ATOM     86  N   SER C  12     139.538 -85.166 263.391  1.00  0.00           N  
ATOM     87  CA  SER C  12     138.603 -86.290 263.439  1.00  0.00           C  
ATOM     88  C   SER C  12     139.291 -87.625 263.113  1.00  0.00           C  
ATOM     89  O   SER C  12     140.240 -87.661 262.328  1.00  0.00           O  
ATOM     90  CB  SER C  12     137.379 -86.008 262.531  1.00  0.00           C  
ATOM     91  OG  SER C  12     137.688 -86.098 261.153  1.00  0.00           O  
ATOM     92  N   ALA C  13     138.749 -88.699 263.706  1.00  0.00           N  
ATOM     93  CA  ALA C  13     139.125 -90.099 263.513  1.00  0.00           C  
ATOM     94  C   ALA C  13     138.069 -90.987 264.191  1.00  0.00           C  
ATOM     95  O   ALA C  13     137.428 -90.550 265.145  1.00  0.00           O  
ATOM     96  CB  ALA C  13     140.532 -90.365 264.079  1.00  0.00           C  
ATOM     97  N   SER C  14     137.869 -92.208 263.672  1.00  0.00           N  
ATOM     98  CA  SER C  14     136.822 -93.123 264.140  1.00  0.00           C  
ATOM     99  C   SER C  14     137.132 -93.739 265.519  1.00  0.00           C  
ATOM    100  O   SER C  14     138.277 -93.711 265.968  1.00  0.00           O  
ATOM    101  CB  SER C  14     136.601 -94.213 263.071  1.00  0.00           C  
ATOM    102  OG  SER C  14     135.841 -93.701 261.994  1.00  0.00           O  
ATOM    103  N   VAL C  15     136.103 -94.311 266.168  1.00  0.00           N  
ATOM    104  CA  VAL C  15     136.267 -95.113 267.384  1.00  0.00           C  
ATOM    105  C   VAL C  15     136.973 -96.449 267.049  1.00  0.00           C  
ATOM    106  O   VAL C  15     136.592 -97.123 266.092  1.00  0.00           O  
ATOM    107  CB  VAL C  15     134.902 -95.342 268.097  1.00  0.00           C  
ATOM    108  CG1 VAL C  15     133.898 -96.216 267.318  1.00  0.00           C  
ATOM    109  CG2 VAL C  15     135.062 -95.877 269.533  1.00  0.00           C  
ATOM    110  N   GLY C  16     138.036 -96.759 267.806  1.00  0.00           N  
ATOM    111  CA  GLY C  16     138.938 -97.886 267.560  1.00  0.00           C  
ATOM    112  C   GLY C  16     140.040 -97.559 266.530  1.00  0.00           C  
ATOM    113  O   GLY C  16     140.905 -98.405 266.308  1.00  0.00           O  
ATOM    114  N   ASP C  17     140.037 -96.356 265.929  1.00  0.00           N  
ATOM    115  CA  ASP C  17     141.049 -95.862 264.987  1.00  0.00           C  
ATOM    116  C   ASP C  17     142.140 -95.092 265.760  1.00  0.00           C  
ATOM    117  O   ASP C  17     141.934 -94.724 266.917  1.00  0.00           O  
ATOM    118  CB  ASP C  17     140.371 -94.953 263.928  1.00  0.00           C  
ATOM    119  CG  ASP C  17     141.159 -94.676 262.643  1.00  0.00           C  
ATOM    120  OD1 ASP C  17     142.183 -95.355 262.406  1.00  0.00           O  
ATOM    121  OD2 ASP C  17     140.685 -93.793 261.893  1.00  0.00           O  
ATOM    122  N   ARG C  18     143.279 -94.847 265.097  1.00  0.00           N  
ATOM    123  CA  ARG C  18     144.400 -94.067 265.618  1.00  0.00           C  
ATOM    124  C   ARG C  18     144.397 -92.649 265.019  1.00  0.00           C  
ATOM    125  O   ARG C  18     143.995 -92.470 263.870  1.00  0.00           O  
ATOM    126  CB  ARG C  18     145.701 -94.843 265.327  1.00  0.00           C  
ATOM    127  CG  ARG C  18     146.985 -94.192 265.878  1.00  0.00           C  
ATOM    128  CD  ARG C  18     148.172 -95.164 265.864  1.00  0.00           C  
ATOM    129  NE  ARG C  18     149.290 -94.659 266.670  1.00  0.00           N  
ATOM    130  CZ  ARG C  18     150.333 -95.386 267.102  1.00  0.00           C  
ATOM    131  NH1 ARG C  18     151.283 -94.790 267.830  1.00  0.00           N  
ATOM    132  NH2 ARG C  18     150.437 -96.695 266.827  1.00  0.00           N  
ATOM    133  N   VAL C  19     144.872 -91.678 265.812  1.00  0.00           N  
ATOM    134  CA  VAL C  19     144.989 -90.269 265.429  1.00  0.00           C  
ATOM    135  C   VAL C  19     146.308 -89.685 265.980  1.00  0.00           C  
ATOM    136  O   VAL C  19     146.863 -90.237 266.933  1.00  0.00           O  
ATOM    137  CB  VAL C  19     143.763 -89.463 265.955  1.00  0.00           C  
ATOM    138  CG1 VAL C  19     143.770 -89.181 267.472  1.00  0.00           C  
ATOM    139  CG2 VAL C  19     143.523 -88.165 265.168  1.00  0.00           C  
ATOM    140  N   THR C  20     146.788 -88.592 265.363  1.00  0.00           N  
ATOM    141  CA  THR C  20     148.023 -87.894 265.734  1.00  0.00           C  
ATOM    142  C   THR C  20     147.798 -86.368 265.744  1.00  0.00           C  
ATOM    143  O   THR C  20     147.068 -85.850 264.899  1.00  0.00           O  
ATOM    144  CB  THR C  20     149.176 -88.222 264.744  1.00  0.00           C  
ATOM    145  OG1 THR C  20     149.423 -89.615 264.768  1.00  0.00           O  
ATOM    146  CG2 THR C  20     150.522 -87.519 265.016  1.00  0.00           C  
ATOM    147  N   ILE C  21     148.444 -85.693 266.710  1.00  0.00           N  
ATOM    148  CA  ILE C  21     148.394 -84.247 266.941  1.00  0.00           C  
ATOM    149  C   ILE C  21     149.846 -83.744 267.096  1.00  0.00           C  
ATOM    150  O   ILE C  21     150.670 -84.455 267.668  1.00  0.00           O  
ATOM    151  CB  ILE C  21     147.630 -83.900 268.260  1.00  0.00           C  
ATOM    152  CG2 ILE C  21     147.390 -82.378 268.401  1.00  0.00           C  
ATOM    153  CG1 ILE C  21     146.283 -84.656 268.377  1.00  0.00           C  
ATOM    154  CD1 ILE C  21     145.560 -84.481 269.716  1.00  0.00           C  
ATOM    155  N   THR C  22     150.133 -82.533 266.592  1.00  0.00           N  
ATOM    156  CA  THR C  22     151.462 -81.916 266.601  1.00  0.00           C  
ATOM    157  C   THR C  22     151.447 -80.588 267.383  1.00  0.00           C  
ATOM    158  O   THR C  22     150.479 -79.834 267.287  1.00  0.00           O  
ATOM    159  CB  THR C  22     151.920 -81.609 265.146  1.00  0.00           C  
ATOM    160  OG1 THR C  22     152.006 -82.829 264.435  1.00  0.00           O  
ATOM    161  CG2 THR C  22     153.276 -80.891 264.991  1.00  0.00           C  
ATOM    162  N   CYS C  23     152.542 -80.319 268.112  1.00  0.00           N  
ATOM    163  CA  CYS C  23     152.847 -79.019 268.707  1.00  0.00           C  
ATOM    164  C   CYS C  23     154.311 -78.671 268.431  1.00  0.00           C  
ATOM    165  O   CYS C  23     155.205 -79.383 268.888  1.00  0.00           O  
ATOM    166  CB  CYS C  23     152.557 -78.988 270.221  1.00  0.00           C  
ATOM    167  SG  CYS C  23     150.806 -78.852 270.651  1.00  0.00           S  
ATOM    168  N   SER C  24     154.515 -77.554 267.720  1.00  0.00           N  
ATOM    169  CA  SER C  24     155.818 -76.942 267.472  1.00  0.00           C  
ATOM    170  C   SER C  24     156.036 -75.744 268.414  1.00  0.00           C  
ATOM    171  O   SER C  24     155.084 -75.248 269.019  1.00  0.00           O  
ATOM    172  CB  SER C  24     155.908 -76.566 265.976  1.00  0.00           C  
ATOM    173  OG  SER C  24     155.062 -75.485 265.634  1.00  0.00           O  
ATOM    174  N   VAL C  25     157.300 -75.308 268.517  1.00  0.00           N  
ATOM    175  CA  VAL C  25     157.731 -74.199 269.367  1.00  0.00           C  
ATOM    176  C   VAL C  25     158.734 -73.292 268.633  1.00  0.00           C  
ATOM    177  O   VAL C  25     159.517 -73.770 267.813  1.00  0.00           O  
ATOM    178  CB  VAL C  25     158.383 -74.701 270.687  1.00  0.00           C  
ATOM    179  CG1 VAL C  25     157.337 -75.274 271.655  1.00  0.00           C  
ATOM    180  CG2 VAL C  25     159.553 -75.686 270.505  1.00  0.00           C  
ATOM    181  N   SER C  26     158.681 -71.989 268.961  1.00  0.00           N  
ATOM    182  CA  SER C  26     159.544 -70.932 268.420  1.00  0.00           C  
ATOM    183  C   SER C  26     160.999 -70.986 268.928  1.00  0.00           C  
ATOM    184  O   SER C  26     161.889 -70.486 268.241  1.00  0.00           O  
ATOM    185  CB  SER C  26     158.888 -69.566 268.711  1.00  0.00           C  
ATOM    186  OG  SER C  26     158.968 -69.208 270.079  1.00  0.00           O  
ATOM    187  N   SER C  27     161.202 -71.588 270.109  1.00  0.00           N  
ATOM    188  CA  SER C  27     162.492 -71.780 270.757  1.00  0.00           C  
ATOM    189  C   SER C  27     162.533 -73.220 271.280  1.00  0.00           C  
ATOM    190  O   SER C  27     161.579 -73.654 271.930  1.00  0.00           O  
ATOM    191  CB  SER C  27     162.655 -70.727 271.874  1.00  0.00           C  
ATOM    192  OG  SER C  27     163.862 -70.882 272.592  1.00  0.00           O  
ATOM    193  N   SER C  28     163.630 -73.931 270.968  1.00  0.00           N  
ATOM    194  CA  SER C  28     163.856 -75.336 271.316  1.00  0.00           C  
ATOM    195  C   SER C  28     163.836 -75.569 272.836  1.00  0.00           C  
ATOM    196  O   SER C  28     164.612 -74.942 273.559  1.00  0.00           O  
ATOM    197  CB  SER C  28     165.179 -75.799 270.670  1.00  0.00           C  
ATOM    198  OG  SER C  28     165.477 -77.148 270.971  1.00  0.00           O  
ATOM    199  N   VAL C  29     162.943 -76.469 273.276  1.00  0.00           N  
ATOM    200  CA  VAL C  29     162.795 -76.857 274.676  1.00  0.00           C  
ATOM    201  C   VAL C  29     163.954 -77.763 275.144  1.00  0.00           C  
ATOM    202  O   VAL C  29     164.238 -78.788 274.524  1.00  0.00           O  
ATOM    203  CB  VAL C  29     161.433 -77.556 274.948  1.00  0.00           C  
ATOM    204  CG1 VAL C  29     160.278 -76.539 274.962  1.00  0.00           C  
ATOM    205  CG2 VAL C  29     161.099 -78.703 273.976  1.00  0.00           C  
ATOM    206  N   SER C  30     164.607 -77.337 276.236  1.00  0.00           N  
ATOM    207  CA  SER C  30     165.729 -78.015 276.884  1.00  0.00           C  
ATOM    208  C   SER C  30     165.262 -79.308 277.571  1.00  0.00           C  
ATOM    209  O   SER C  30     164.224 -79.295 278.234  1.00  0.00           O  
ATOM    210  CB  SER C  30     166.384 -77.039 277.881  1.00  0.00           C  
ATOM    211  OG  SER C  30     167.528 -77.603 278.493  1.00  0.00           O  
ATOM    212  N   SER C  31     166.031 -80.392 277.369  1.00  0.00           N  
ATOM    213  CA  SER C  31     165.760 -81.754 277.852  1.00  0.00           C  
ATOM    214  C   SER C  31     164.414 -82.324 277.338  1.00  0.00           C  
ATOM    215  O   SER C  31     163.784 -83.129 278.024  1.00  0.00           O  
ATOM    216  CB  SER C  31     165.933 -81.803 279.391  1.00  0.00           C  
ATOM    217  OG  SER C  31     165.930 -83.125 279.895  1.00  0.00           O  
ATOM    218  N   ILE C  32     163.998 -81.862 276.141  1.00  0.00           N  
ATOM    219  CA  ILE C  32     162.732 -82.132 275.448  1.00  0.00           C  
ATOM    220  C   ILE C  32     161.462 -81.934 276.316  1.00  0.00           C  
ATOM    221  O   ILE C  32     160.532 -82.736 276.258  1.00  0.00           O  
ATOM    222  CB  ILE C  32     162.729 -83.477 274.650  1.00  0.00           C  
ATOM    223  CG1 ILE C  32     162.879 -84.763 275.500  1.00  0.00           C  
ATOM    224  CG2 ILE C  32     163.771 -83.430 273.514  1.00  0.00           C  
ATOM    225  CD1 ILE C  32     162.645 -86.063 274.715  1.00  0.00           C  
ATOM    226  N   TYR C  33     161.447 -80.844 277.107  1.00  0.00           N  
ATOM    227  CA  TYR C  33     160.350 -80.468 278.007  1.00  0.00           C  
ATOM    228  C   TYR C  33     159.203 -79.739 277.280  1.00  0.00           C  
ATOM    229  O   TYR C  33     158.924 -78.573 277.570  1.00  0.00           O  
ATOM    230  CB  TYR C  33     160.906 -79.664 279.207  1.00  0.00           C  
ATOM    231  CG  TYR C  33     161.804 -80.393 280.202  1.00  0.00           C  
ATOM    232  CD1 TYR C  33     161.790 -81.800 280.342  1.00  0.00           C  
ATOM    233  CD2 TYR C  33     162.646 -79.631 281.038  1.00  0.00           C  
ATOM    234  CE1 TYR C  33     162.606 -82.429 281.301  1.00  0.00           C  
ATOM    235  CE2 TYR C  33     163.458 -80.257 282.001  1.00  0.00           C  
ATOM    236  CZ  TYR C  33     163.437 -81.659 282.135  1.00  0.00           C  
ATOM    237  OH  TYR C  33     164.226 -82.272 283.064  1.00  0.00           O  
ATOM    238  N   LEU C  34     158.520 -80.491 276.405  1.00  0.00           N  
ATOM    239  CA  LEU C  34     157.179 -80.210 275.903  1.00  0.00           C  
ATOM    240  C   LEU C  34     156.267 -81.332 276.418  1.00  0.00           C  
ATOM    241  O   LEU C  34     156.648 -82.501 276.374  1.00  0.00           O  
ATOM    242  CB  LEU C  34     157.203 -80.088 274.364  1.00  0.00           C  
ATOM    243  CG  LEU C  34     155.835 -79.751 273.717  1.00  0.00           C  
ATOM    244  CD1 LEU C  34     156.024 -78.882 272.467  1.00  0.00           C  
ATOM    245  CD2 LEU C  34     154.985 -80.996 273.394  1.00  0.00           C  
ATOM    246  N   HIS C  35     155.093 -80.940 276.928  1.00  0.00           N  
ATOM    247  CA  HIS C  35     154.154 -81.799 277.653  1.00  0.00           C  
ATOM    248  C   HIS C  35     152.766 -81.718 277.003  1.00  0.00           C  
ATOM    249  O   HIS C  35     152.506 -80.790 276.241  1.00  0.00           O  
ATOM    250  CB  HIS C  35     154.114 -81.355 279.135  1.00  0.00           C  
ATOM    251  CG  HIS C  35     155.463 -81.041 279.739  1.00  0.00           C  
ATOM    252  ND1 HIS C  35     156.369 -82.031 280.129  1.00  0.00           N  
ATOM    253  CD2 HIS C  35     156.045 -79.806 279.944  1.00  0.00           C  
ATOM    254  CE1 HIS C  35     157.446 -81.375 280.535  1.00  0.00           C  
ATOM    255  NE2 HIS C  35     157.311 -80.052 280.441  1.00  0.00           N  
ATOM    256  N   TRP C  36     151.909 -82.702 277.316  1.00  0.00           N  
ATOM    257  CA  TRP C  36     150.563 -82.867 276.773  1.00  0.00           C  
ATOM    258  C   TRP C  36     149.551 -83.157 277.887  1.00  0.00           C  
ATOM    259  O   TRP C  36     149.844 -83.922 278.807  1.00  0.00           O  
ATOM    260  CB  TRP C  36     150.541 -84.006 275.738  1.00  0.00           C  
ATOM    261  CG  TRP C  36     151.321 -83.770 274.481  1.00  0.00           C  
ATOM    262  CD1 TRP C  36     152.639 -84.019 274.297  1.00  0.00           C  
ATOM    263  NE1 TRP C  36     153.003 -83.659 273.016  1.00  0.00           N  
ATOM    264  CE2 TRP C  36     151.936 -83.141 272.311  1.00  0.00           C  
ATOM    265  CD2 TRP C  36     150.845 -83.192 273.230  1.00  0.00           C  
ATOM    266  CE3 TRP C  36     149.592 -82.725 272.770  1.00  0.00           C  
ATOM    267  CZ3 TRP C  36     149.425 -82.258 271.453  1.00  0.00           C  
ATOM    268  CZ2 TRP C  36     151.788 -82.662 270.999  1.00  0.00           C  
ATOM    269  CH2 TRP C  36     150.518 -82.237 270.567  1.00  0.00           C  
ATOM    270  N   TYR C  37     148.367 -82.543 277.748  1.00  0.00           N  
ATOM    271  CA  TYR C  37     147.227 -82.638 278.659  1.00  0.00           C  
ATOM    272  C   TYR C  37     145.948 -82.893 277.837  1.00  0.00           C  
ATOM    273  O   TYR C  37     145.882 -82.487 276.677  1.00  0.00           O  
ATOM    274  CB  TYR C  37     147.119 -81.327 279.480  1.00  0.00           C  
ATOM    275  CG  TYR C  37     148.210 -81.114 280.524  1.00  0.00           C  
ATOM    276  CD1 TYR C  37     147.939 -81.353 281.888  1.00  0.00           C  
ATOM    277  CE1 TYR C  37     148.953 -81.215 282.857  1.00  0.00           C  
ATOM    278  CZ  TYR C  37     150.249 -80.825 282.472  1.00  0.00           C  
ATOM    279  OH  TYR C  37     151.250 -80.722 283.395  1.00  0.00           O  
ATOM    280  CD2 TYR C  37     149.502 -80.684 280.148  1.00  0.00           C  
ATOM    281  CE2 TYR C  37     150.519 -80.561 281.115  1.00  0.00           C  
ATOM    282  N   GLN C  38     144.952 -83.551 278.453  1.00  0.00           N  
ATOM    283  CA  GLN C  38     143.672 -83.904 277.830  1.00  0.00           C  
ATOM    284  C   GLN C  38     142.509 -83.406 278.703  1.00  0.00           C  
ATOM    285  O   GLN C  38     142.465 -83.726 279.891  1.00  0.00           O  
ATOM    286  CB  GLN C  38     143.627 -85.436 277.624  1.00  0.00           C  
ATOM    287  CG  GLN C  38     142.329 -85.969 276.972  1.00  0.00           C  
ATOM    288  CD  GLN C  38     142.291 -87.498 276.870  1.00  0.00           C  
ATOM    289  NE2 GLN C  38     141.092 -88.065 276.726  1.00  0.00           N  
ATOM    290  OE1 GLN C  38     143.322 -88.166 276.905  1.00  0.00           O  
ATOM    291  N   GLN C  39     141.572 -82.673 278.078  1.00  0.00           N  
ATOM    292  CA  GLN C  39     140.355 -82.144 278.691  1.00  0.00           C  
ATOM    293  C   GLN C  39     139.124 -82.693 277.955  1.00  0.00           C  
ATOM    294  O   GLN C  39     138.892 -82.316 276.808  1.00  0.00           O  
ATOM    295  CB  GLN C  39     140.387 -80.601 278.627  1.00  0.00           C  
ATOM    296  CG  GLN C  39     139.124 -79.933 279.204  1.00  0.00           C  
ATOM    297  CD  GLN C  39     139.159 -78.412 279.116  1.00  0.00           C  
ATOM    298  OE1 GLN C  39     139.813 -77.763 279.924  1.00  0.00           O  
ATOM    299  NE2 GLN C  39     138.448 -77.835 278.145  1.00  0.00           N  
ATOM    300  N   LYS C  40     138.315 -83.502 278.656  1.00  0.00           N  
ATOM    301  CA  LYS C  40     136.978 -83.905 278.207  1.00  0.00           C  
ATOM    302  C   LYS C  40     135.948 -82.785 278.471  1.00  0.00           C  
ATOM    303  O   LYS C  40     136.176 -81.965 279.364  1.00  0.00           O  
ATOM    304  CB  LYS C  40     136.543 -85.177 278.965  1.00  0.00           C  
ATOM    305  CG  LYS C  40     137.360 -86.427 278.608  1.00  0.00           C  
ATOM    306  CD  LYS C  40     137.059 -87.652 279.492  1.00  0.00           C  
ATOM    307  CE  LYS C  40     135.637 -88.228 279.359  1.00  0.00           C  
ATOM    308  NZ  LYS C  40     134.640 -87.482 280.149  1.00  0.00           N  
ATOM    309  N   PRO C  41     134.792 -82.815 277.769  1.00  0.00           N  
ATOM    310  CA  PRO C  41     133.611 -82.027 278.175  1.00  0.00           C  
ATOM    311  C   PRO C  41     133.078 -82.471 279.553  1.00  0.00           C  
ATOM    312  O   PRO C  41     132.817 -83.660 279.750  1.00  0.00           O  
ATOM    313  CD  PRO C  41     134.506 -83.643 276.592  1.00  0.00           C  
ATOM    314  CB  PRO C  41     132.605 -82.272 277.038  1.00  0.00           C  
ATOM    315  CG  PRO C  41     132.988 -83.624 276.456  1.00  0.00           C  
ATOM    316  N   GLY C  42     132.978 -81.511 280.488  1.00  0.00           N  
ATOM    317  CA  GLY C  42     132.588 -81.761 281.879  1.00  0.00           C  
ATOM    318  C   GLY C  42     133.793 -82.117 282.768  1.00  0.00           C  
ATOM    319  O   GLY C  42     133.590 -82.640 283.862  1.00  0.00           O  
ATOM    320  N   LYS C  43     135.029 -81.847 282.313  1.00  0.00           N  
ATOM    321  CA  LYS C  43     136.275 -82.103 283.037  1.00  0.00           C  
ATOM    322  C   LYS C  43     137.257 -80.944 282.773  1.00  0.00           C  
ATOM    323  O   LYS C  43     137.100 -80.222 281.789  1.00  0.00           O  
ATOM    324  CB  LYS C  43     136.844 -83.465 282.561  1.00  0.00           C  
ATOM    325  CG  LYS C  43     137.901 -84.097 283.493  1.00  0.00           C  
ATOM    326  CD  LYS C  43     138.406 -85.479 283.031  1.00  0.00           C  
ATOM    327  CE  LYS C  43     139.235 -85.488 281.735  1.00  0.00           C  
ATOM    328  NZ  LYS C  43     140.519 -84.786 281.880  1.00  0.00           N  
ATOM    329  N   ALA C  44     138.268 -80.808 283.646  1.00  0.00           N  
ATOM    330  CA  ALA C  44     139.438 -79.946 283.450  1.00  0.00           C  
ATOM    331  C   ALA C  44     140.563 -80.714 282.711  1.00  0.00           C  
ATOM    332  O   ALA C  44     140.430 -81.926 282.522  1.00  0.00           O  
ATOM    333  CB  ALA C  44     139.892 -79.455 284.835  1.00  0.00           C  
ATOM    334  N   PRO C  45     141.680 -80.046 282.333  1.00  0.00           N  
ATOM    335  CA  PRO C  45     142.862 -80.745 281.788  1.00  0.00           C  
ATOM    336  C   PRO C  45     143.542 -81.684 282.809  1.00  0.00           C  
ATOM    337  O   PRO C  45     143.404 -81.488 284.018  1.00  0.00           O  
ATOM    338  CD  PRO C  45     141.890 -78.598 282.323  1.00  0.00           C  
ATOM    339  CB  PRO C  45     143.792 -79.612 281.317  1.00  0.00           C  
ATOM    340  CG  PRO C  45     142.903 -78.383 281.207  1.00  0.00           C  
ATOM    341  N   LYS C  46     144.235 -82.710 282.298  1.00  0.00           N  
ATOM    342  CA  LYS C  46     144.926 -83.717 283.101  1.00  0.00           C  
ATOM    343  C   LYS C  46     146.059 -84.340 282.284  1.00  0.00           C  
ATOM    344  O   LYS C  46     145.864 -84.618 281.100  1.00  0.00           O  
ATOM    345  CB  LYS C  46     143.912 -84.764 283.631  1.00  0.00           C  
ATOM    346  CG  LYS C  46     143.712 -84.690 285.155  1.00  0.00           C  
ATOM    347  CD  LYS C  46     142.310 -85.107 285.632  1.00  0.00           C  
ATOM    348  CE  LYS C  46     141.224 -84.035 285.425  1.00  0.00           C  
ATOM    349  NZ  LYS C  46     141.527 -82.782 286.139  1.00  0.00           N  
ATOM    350  N   LEU C  47     147.224 -84.504 282.937  1.00  0.00           N  
ATOM    351  CA  LEU C  47     148.496 -84.883 282.315  1.00  0.00           C  
ATOM    352  C   LEU C  47     148.449 -86.273 281.661  1.00  0.00           C  
ATOM    353  O   LEU C  47     147.939 -87.215 282.267  1.00  0.00           O  
ATOM    354  CB  LEU C  47     149.622 -84.758 283.368  1.00  0.00           C  
ATOM    355  CG  LEU C  47     151.067 -84.988 282.859  1.00  0.00           C  
ATOM    356  CD1 LEU C  47     151.469 -84.050 281.702  1.00  0.00           C  
ATOM    357  CD2 LEU C  47     152.077 -84.936 284.020  1.00  0.00           C  
ATOM    358  N   LEU C  48     148.978 -86.342 280.430  1.00  0.00           N  
ATOM    359  CA  LEU C  48     148.884 -87.501 279.549  1.00  0.00           C  
ATOM    360  C   LEU C  48     150.283 -87.988 279.141  1.00  0.00           C  
ATOM    361  O   LEU C  48     150.587 -89.167 279.328  1.00  0.00           O  
ATOM    362  CB  LEU C  48     148.009 -87.103 278.339  1.00  0.00           C  
ATOM    363  CG  LEU C  48     147.600 -88.261 277.406  1.00  0.00           C  
ATOM    364  CD1 LEU C  48     146.751 -89.325 278.138  1.00  0.00           C  
ATOM    365  CD2 LEU C  48     146.891 -87.711 276.154  1.00  0.00           C  
ATOM    366  N   ILE C  49     151.109 -87.067 278.617  1.00  0.00           N  
ATOM    367  CA  ILE C  49     152.512 -87.303 278.287  1.00  0.00           C  
ATOM    368  C   ILE C  49     153.313 -86.106 278.824  1.00  0.00           C  
ATOM    369  O   ILE C  49     152.908 -84.967 278.609  1.00  0.00           O  
ATOM    370  CB  ILE C  49     152.767 -87.386 276.748  1.00  0.00           C  
ATOM    371  CG2 ILE C  49     154.248 -87.595 276.374  1.00  0.00           C  
ATOM    372  CG1 ILE C  49     151.891 -88.429 276.018  1.00  0.00           C  
ATOM    373  CD1 ILE C  49     152.239 -89.894 276.305  1.00  0.00           C  
ATOM    374  N   TYR C  50     154.445 -86.384 279.481  1.00  0.00           N  
ATOM    375  CA  TYR C  50     155.389 -85.379 279.964  1.00  0.00           C  
ATOM    376  C   TYR C  50     156.787 -85.728 279.429  1.00  0.00           C  
ATOM    377  O   TYR C  50     157.073 -86.900 279.178  1.00  0.00           O  
ATOM    378  CB  TYR C  50     155.328 -85.305 281.508  1.00  0.00           C  
ATOM    379  CG  TYR C  50     155.923 -86.492 282.249  1.00  0.00           C  
ATOM    380  CD1 TYR C  50     155.202 -87.700 282.329  1.00  0.00           C  
ATOM    381  CE1 TYR C  50     155.783 -88.824 282.939  1.00  0.00           C  
ATOM    382  CZ  TYR C  50     157.067 -88.741 283.508  1.00  0.00           C  
ATOM    383  OH  TYR C  50     157.624 -89.834 284.104  1.00  0.00           O  
ATOM    384  CD2 TYR C  50     157.208 -86.405 282.822  1.00  0.00           C  
ATOM    385  CE2 TYR C  50     157.779 -87.527 283.455  1.00  0.00           C  
ATOM    386  N   SER C  51     157.628 -84.696 279.249  1.00  0.00           N  
ATOM    387  CA  SER C  51     158.987 -84.779 278.698  1.00  0.00           C  
ATOM    388  C   SER C  51     159.017 -85.456 277.304  1.00  0.00           C  
ATOM    389  O   SER C  51     159.865 -86.307 277.038  1.00  0.00           O  
ATOM    390  CB  SER C  51     159.945 -85.402 279.743  1.00  0.00           C  
ATOM    391  OG  SER C  51     161.297 -85.306 279.343  1.00  0.00           O  
ATOM    392  N   THR C  52     158.044 -85.059 276.461  1.00  0.00           N  
ATOM    393  CA  THR C  52     157.793 -85.456 275.072  1.00  0.00           C  
ATOM    394  C   THR C  52     157.302 -86.901 274.848  1.00  0.00           C  
ATOM    395  O   THR C  52     156.553 -87.092 273.894  1.00  0.00           O  
ATOM    396  CB  THR C  52     159.016 -85.175 274.148  1.00  0.00           C  
ATOM    397  OG1 THR C  52     159.140 -83.775 274.032  1.00  0.00           O  
ATOM    398  CG2 THR C  52     159.010 -85.775 272.732  1.00  0.00           C  
ATOM    399  N   SER C  53     157.702 -87.879 275.681  1.00  0.00           N  
ATOM    400  CA  SER C  53     157.489 -89.303 275.390  1.00  0.00           C  
ATOM    401  C   SER C  53     157.126 -90.175 276.604  1.00  0.00           C  
ATOM    402  O   SER C  53     156.641 -91.285 276.385  1.00  0.00           O  
ATOM    403  CB  SER C  53     158.720 -89.839 274.625  1.00  0.00           C  
ATOM    404  OG  SER C  53     159.870 -89.903 275.447  1.00  0.00           O  
ATOM    405  N   ASN C  54     157.345 -89.693 277.840  1.00  0.00           N  
ATOM    406  CA  ASN C  54     157.073 -90.459 279.062  1.00  0.00           C  
ATOM    407  C   ASN C  54     155.580 -90.384 279.409  1.00  0.00           C  
ATOM    408  O   ASN C  54     155.048 -89.284 279.550  1.00  0.00           O  
ATOM    409  CB  ASN C  54     157.934 -89.956 280.246  1.00  0.00           C  
ATOM    410  CG  ASN C  54     159.440 -89.972 279.965  1.00  0.00           C  
ATOM    411  ND2 ASN C  54     160.144 -90.988 280.469  1.00  0.00           N  
ATOM    412  OD1 ASN C  54     159.963 -89.073 279.310  1.00  0.00           O  
ATOM    413  N   LEU C  55     154.935 -91.554 279.545  1.00  0.00           N  
ATOM    414  CA  LEU C  55     153.518 -91.683 279.891  1.00  0.00           C  
ATOM    415  C   LEU C  55     153.289 -91.392 281.381  1.00  0.00           C  
ATOM    416  O   LEU C  55     154.040 -91.886 282.225  1.00  0.00           O  
ATOM    417  CB  LEU C  55     153.008 -93.098 279.535  1.00  0.00           C  
ATOM    418  CG  LEU C  55     152.675 -93.317 278.043  1.00  0.00           C  
ATOM    419  CD1 LEU C  55     153.897 -93.197 277.110  1.00  0.00           C  
ATOM    420  CD2 LEU C  55     151.957 -94.666 277.844  1.00  0.00           C  
ATOM    421  N   ALA C  56     152.227 -90.621 281.662  1.00  0.00           N  
ATOM    422  CA  ALA C  56     151.773 -90.283 283.010  1.00  0.00           C  
ATOM    423  C   ALA C  56     151.145 -91.479 283.753  1.00  0.00           C  
ATOM    424  O   ALA C  56     150.911 -92.527 283.149  1.00  0.00           O  
ATOM    425  CB  ALA C  56     150.796 -89.103 282.900  1.00  0.00           C  
ATOM    426  N   SER C  57     150.894 -91.310 285.062  1.00  0.00           N  
ATOM    427  CA  SER C  57     150.309 -92.347 285.920  1.00  0.00           C  
ATOM    428  C   SER C  57     148.880 -92.722 285.481  1.00  0.00           C  
ATOM    429  O   SER C  57     148.037 -91.838 285.332  1.00  0.00           O  
ATOM    430  CB  SER C  57     150.345 -91.883 287.390  1.00  0.00           C  
ATOM    431  OG  SER C  57     149.954 -92.911 288.277  1.00  0.00           O  
ATOM    432  N   GLY C  58     148.649 -94.031 285.292  1.00  0.00           N  
ATOM    433  CA  GLY C  58     147.357 -94.602 284.911  1.00  0.00           C  
ATOM    434  C   GLY C  58     147.072 -94.532 283.399  1.00  0.00           C  
ATOM    435  O   GLY C  58     146.026 -95.025 282.978  1.00  0.00           O  
ATOM    436  N   VAL C  59     147.970 -93.945 282.585  1.00  0.00           N  
ATOM    437  CA  VAL C  59     147.821 -93.826 281.133  1.00  0.00           C  
ATOM    438  C   VAL C  59     148.274 -95.141 280.452  1.00  0.00           C  
ATOM    439  O   VAL C  59     149.428 -95.529 280.644  1.00  0.00           O  
ATOM    440  CB  VAL C  59     148.696 -92.654 280.600  1.00  0.00           C  
ATOM    441  CG1 VAL C  59     148.807 -92.578 279.064  1.00  0.00           C  
ATOM    442  CG2 VAL C  59     148.182 -91.309 281.140  1.00  0.00           C  
ATOM    443  N   PRO C  60     147.376 -95.814 279.690  1.00  0.00           N  
ATOM    444  CA  PRO C  60     147.718 -97.070 278.995  1.00  0.00           C  
ATOM    445  C   PRO C  60     148.687 -96.864 277.814  1.00  0.00           C  
ATOM    446  O   PRO C  60     148.707 -95.788 277.216  1.00  0.00           O  
ATOM    447  CD  PRO C  60     145.989 -95.421 279.425  1.00  0.00           C  
ATOM    448  CB  PRO C  60     146.351 -97.611 278.546  1.00  0.00           C  
ATOM    449  CG  PRO C  60     145.487 -96.378 278.349  1.00  0.00           C  
ATOM    450  N   SER C  61     149.469 -97.916 277.514  1.00  0.00           N  
ATOM    451  CA  SER C  61     150.550 -97.965 276.516  1.00  0.00           C  
ATOM    452  C   SER C  61     150.181 -97.587 275.063  1.00  0.00           C  
ATOM    453  O   SER C  61     151.087 -97.342 274.267  1.00  0.00           O  
ATOM    454  CB  SER C  61     151.190 -99.368 276.560  1.00  0.00           C  
ATOM    455  OG  SER C  61     151.953 -99.517 277.740  1.00  0.00           O  
ATOM    456  N   ARG C  62     148.876 -97.530 274.746  1.00  0.00           N  
ATOM    457  CA  ARG C  62     148.324 -97.073 273.469  1.00  0.00           C  
ATOM    458  C   ARG C  62     148.513 -95.560 273.209  1.00  0.00           C  
ATOM    459  O   ARG C  62     148.532 -95.158 272.046  1.00  0.00           O  
ATOM    460  CB  ARG C  62     146.844 -97.506 273.401  1.00  0.00           C  
ATOM    461  CG  ARG C  62     145.915 -96.816 274.418  1.00  0.00           C  
ATOM    462  CD  ARG C  62     144.510 -97.429 274.448  1.00  0.00           C  
ATOM    463  NE  ARG C  62     143.593 -96.642 275.283  1.00  0.00           N  
ATOM    464  CZ  ARG C  62     142.994 -95.502 274.905  1.00  0.00           C  
ATOM    465  NH1 ARG C  62     143.191 -94.984 273.685  1.00  0.00           N  
ATOM    466  NH2 ARG C  62     142.178 -94.865 275.755  1.00  0.00           N  
ATOM    467  N   PHE C  63     148.695 -94.759 274.275  1.00  0.00           N  
ATOM    468  CA  PHE C  63     149.172 -93.377 274.196  1.00  0.00           C  
ATOM    469  C   PHE C  63     150.703 -93.360 274.066  1.00  0.00           C  
ATOM    470  O   PHE C  63     151.376 -94.176 274.696  1.00  0.00           O  
ATOM    471  CB  PHE C  63     148.758 -92.598 275.458  1.00  0.00           C  
ATOM    472  CG  PHE C  63     147.276 -92.307 275.605  1.00  0.00           C  
ATOM    473  CD1 PHE C  63     146.420 -93.259 276.194  1.00  0.00           C  
ATOM    474  CE1 PHE C  63     145.060 -93.002 276.298  1.00  0.00           C  
ATOM    475  CZ  PHE C  63     144.531 -91.823 275.793  1.00  0.00           C  
ATOM    476  CD2 PHE C  63     146.717 -91.139 275.047  1.00  0.00           C  
ATOM    477  CE2 PHE C  63     145.354 -90.897 275.168  1.00  0.00           C  
ATOM    478  N   SER C  64     151.226 -92.414 273.274  1.00  0.00           N  
ATOM    479  CA  SER C  64     152.660 -92.233 273.051  1.00  0.00           C  
ATOM    480  C   SER C  64     152.911 -90.831 272.476  1.00  0.00           C  
ATOM    481  O   SER C  64     152.023 -90.264 271.842  1.00  0.00           O  
ATOM    482  CB  SER C  64     153.187 -93.356 272.124  1.00  0.00           C  
ATOM    483  OG  SER C  64     154.578 -93.253 271.894  1.00  0.00           O  
ATOM    484  N   GLY C  65     154.126 -90.312 272.689  1.00  0.00           N  
ATOM    485  CA  GLY C  65     154.601 -89.077 272.069  1.00  0.00           C  
ATOM    486  C   GLY C  65     156.050 -89.283 271.612  1.00  0.00           C  
ATOM    487  O   GLY C  65     156.730 -90.212 272.053  1.00  0.00           O  
ATOM    488  N   SER C  66     156.520 -88.389 270.730  1.00  0.00           N  
ATOM    489  CA  SER C  66     157.857 -88.429 270.134  1.00  0.00           C  
ATOM    490  C   SER C  66     158.188 -87.068 269.499  1.00  0.00           C  
ATOM    491  O   SER C  66     157.282 -86.373 269.037  1.00  0.00           O  
ATOM    492  CB  SER C  66     157.934 -89.586 269.105  1.00  0.00           C  
ATOM    493  OG  SER C  66     159.213 -89.700 268.511  1.00  0.00           O  
ATOM    494  N   GLY C  67     159.488 -86.737 269.454  1.00  0.00           N  
ATOM    495  CA  GLY C  67     159.984 -85.522 268.820  1.00  0.00           C  
ATOM    496  C   GLY C  67     161.326 -85.107 269.427  1.00  0.00           C  
ATOM    497  O   GLY C  67     161.822 -85.708 270.382  1.00  0.00           O  
ATOM    498  N   SER C  68     161.897 -84.043 268.845  1.00  0.00           N  
ATOM    499  CA  SER C  68     163.167 -83.426 269.228  1.00  0.00           C  
ATOM    500  C   SER C  68     163.283 -82.043 268.568  1.00  0.00           C  
ATOM    501  O   SER C  68     162.651 -81.795 267.539  1.00  0.00           O  
ATOM    502  CB  SER C  68     164.354 -84.356 268.870  1.00  0.00           C  
ATOM    503  OG  SER C  68     164.533 -84.503 267.473  1.00  0.00           O  
ATOM    504  N   GLY C  69     164.125 -81.177 269.159  1.00  0.00           N  
ATOM    505  CA  GLY C  69     164.426 -79.854 268.618  1.00  0.00           C  
ATOM    506  C   GLY C  69     163.257 -78.902 268.889  1.00  0.00           C  
ATOM    507  O   GLY C  69     163.045 -78.499 270.032  1.00  0.00           O  
ATOM    508  N   THR C  70     162.550 -78.518 267.817  1.00  0.00           N  
ATOM    509  CA  THR C  70     161.474 -77.526 267.815  1.00  0.00           C  
ATOM    510  C   THR C  70     160.102 -78.112 267.410  1.00  0.00           C  
ATOM    511  O   THR C  70     159.139 -77.347 267.400  1.00  0.00           O  
ATOM    512  CB  THR C  70     161.813 -76.380 266.820  1.00  0.00           C  
ATOM    513  OG1 THR C  70     161.987 -76.863 265.498  1.00  0.00           O  
ATOM    514  CG2 THR C  70     163.069 -75.593 267.223  1.00  0.00           C  
ATOM    515  N   ASP C  71     160.011 -79.416 267.091  1.00  0.00           N  
ATOM    516  CA  ASP C  71     158.777 -80.076 266.632  1.00  0.00           C  
ATOM    517  C   ASP C  71     158.543 -81.379 267.405  1.00  0.00           C  
ATOM    518  O   ASP C  71     159.462 -82.190 267.537  1.00  0.00           O  
ATOM    519  CB  ASP C  71     158.722 -80.314 265.105  1.00  0.00           C  
ATOM    520  CG  ASP C  71     158.983 -79.058 264.272  1.00  0.00           C  
ATOM    521  OD1 ASP C  71     160.174 -78.774 264.013  1.00  0.00           O  
ATOM    522  OD2 ASP C  71     157.983 -78.397 263.918  1.00  0.00           O  
ATOM    523  N   PHE C  72     157.313 -81.524 267.928  1.00  0.00           N  
ATOM    524  CA  PHE C  72     156.908 -82.566 268.874  1.00  0.00           C  
ATOM    525  C   PHE C  72     155.475 -83.029 268.577  1.00  0.00           C  
ATOM    526  O   PHE C  72     154.702 -82.274 267.987  1.00  0.00           O  
ATOM    527  CB  PHE C  72     157.014 -82.013 270.312  1.00  0.00           C  
ATOM    528  CG  PHE C  72     158.405 -81.562 270.728  1.00  0.00           C  
ATOM    529  CD1 PHE C  72     158.840 -80.238 270.504  1.00  0.00           C  
ATOM    530  CE1 PHE C  72     160.147 -79.877 270.798  1.00  0.00           C  
ATOM    531  CZ  PHE C  72     161.039 -80.818 271.295  1.00  0.00           C  
ATOM    532  CD2 PHE C  72     159.342 -82.516 271.168  1.00  0.00           C  
ATOM    533  CE2 PHE C  72     160.639 -82.135 271.475  1.00  0.00           C  
ATOM    534  N   THR C  73     155.141 -84.265 268.986  1.00  0.00           N  
ATOM    535  CA  THR C  73     153.858 -84.906 268.686  1.00  0.00           C  
ATOM    536  C   THR C  73     153.324 -85.742 269.867  1.00  0.00           C  
ATOM    537  O   THR C  73     154.087 -86.163 270.738  1.00  0.00           O  
ATOM    538  CB  THR C  73     153.953 -85.841 267.439  1.00  0.00           C  
ATOM    539  OG1 THR C  73     154.677 -87.033 267.695  1.00  0.00           O  
ATOM    540  CG2 THR C  73     154.520 -85.171 266.178  1.00  0.00           C  
ATOM    541  N   LEU C  74     152.004 -85.977 269.812  1.00  0.00           N  
ATOM    542  CA  LEU C  74     151.236 -86.952 270.580  1.00  0.00           C  
ATOM    543  C   LEU C  74     150.441 -87.801 269.578  1.00  0.00           C  
ATOM    544  O   LEU C  74     150.000 -87.284 268.552  1.00  0.00           O  
ATOM    545  CB  LEU C  74     150.302 -86.204 271.569  1.00  0.00           C  
ATOM    546  CG  LEU C  74     149.180 -87.022 272.265  1.00  0.00           C  
ATOM    547  CD1 LEU C  74     149.713 -88.200 273.103  1.00  0.00           C  
ATOM    548  CD2 LEU C  74     148.258 -86.113 273.095  1.00  0.00           C  
ATOM    549  N   THR C  75     150.229 -89.077 269.918  1.00  0.00           N  
ATOM    550  CA  THR C  75     149.403 -90.003 269.159  1.00  0.00           C  
ATOM    551  C   THR C  75     148.638 -90.935 270.114  1.00  0.00           C  
ATOM    552  O   THR C  75     149.212 -91.429 271.085  1.00  0.00           O  
ATOM    553  CB  THR C  75     150.234 -90.799 268.112  1.00  0.00           C  
ATOM    554  OG1 THR C  75     149.437 -91.753 267.434  1.00  0.00           O  
ATOM    555  CG2 THR C  75     151.448 -91.546 268.690  1.00  0.00           C  
ATOM    556  N   ILE C  76     147.343 -91.123 269.815  1.00  0.00           N  
ATOM    557  CA  ILE C  76     146.408 -91.907 270.611  1.00  0.00           C  
ATOM    558  C   ILE C  76     145.910 -93.056 269.720  1.00  0.00           C  
ATOM    559  O   ILE C  76     145.091 -92.826 268.826  1.00  0.00           O  
ATOM    560  CB  ILE C  76     145.177 -91.064 271.079  1.00  0.00           C  
ATOM    561  CG2 ILE C  76     144.260 -91.902 271.999  1.00  0.00           C  
ATOM    562  CG1 ILE C  76     145.593 -89.748 271.785  1.00  0.00           C  
ATOM    563  CD1 ILE C  76     145.666 -88.528 270.853  1.00  0.00           C  
ATOM    564  N   SER C  77     146.433 -94.266 269.968  1.00  0.00           N  
ATOM    565  CA  SER C  77     146.016 -95.490 269.288  1.00  0.00           C  
ATOM    566  C   SER C  77     144.753 -96.061 269.950  1.00  0.00           C  
ATOM    567  O   SER C  77     144.654 -96.052 271.179  1.00  0.00           O  
ATOM    568  CB  SER C  77     147.191 -96.489 269.292  1.00  0.00           C  
ATOM    569  OG  SER C  77     146.906 -97.634 268.510  1.00  0.00           O  
ATOM    570  N   SER C  78     143.820 -96.549 269.112  1.00  0.00           N  
ATOM    571  CA  SER C  78     142.536 -97.152 269.484  1.00  0.00           C  
ATOM    572  C   SER C  78     141.674 -96.199 270.335  1.00  0.00           C  
ATOM    573  O   SER C  78     141.554 -96.402 271.543  1.00  0.00           O  
ATOM    574  CB  SER C  78     142.764 -98.537 270.138  1.00  0.00           C  
ATOM    575  OG  SER C  78     141.540 -99.196 270.406  1.00  0.00           O  
ATOM    576  N   LEU C  79     141.128 -95.160 269.682  1.00  0.00           N  
ATOM    577  CA  LEU C  79     140.294 -94.115 270.280  1.00  0.00           C  
ATOM    578  C   LEU C  79     139.045 -94.691 270.963  1.00  0.00           C  
ATOM    579  O   LEU C  79     138.210 -95.299 270.297  1.00  0.00           O  
ATOM    580  CB  LEU C  79     139.890 -93.101 269.189  1.00  0.00           C  
ATOM    581  CG  LEU C  79     141.019 -92.134 268.775  1.00  0.00           C  
ATOM    582  CD1 LEU C  79     140.717 -91.479 267.415  1.00  0.00           C  
ATOM    583  CD2 LEU C  79     141.281 -91.074 269.857  1.00  0.00           C  
ATOM    584  N   GLN C  80     138.954 -94.476 272.281  1.00  0.00           N  
ATOM    585  CA  GLN C  80     137.824 -94.856 273.126  1.00  0.00           C  
ATOM    586  C   GLN C  80     136.819 -93.684 273.226  1.00  0.00           C  
ATOM    587  O   GLN C  80     137.184 -92.566 272.860  1.00  0.00           O  
ATOM    588  CB  GLN C  80     138.387 -95.261 274.512  1.00  0.00           C  
ATOM    589  CG  GLN C  80     139.371 -96.455 274.501  1.00  0.00           C  
ATOM    590  CD  GLN C  80     138.835 -97.706 273.800  1.00  0.00           C  
ATOM    591  OE1 GLN C  80     139.415 -98.174 272.823  1.00  0.00           O  
ATOM    592  NE2 GLN C  80     137.723 -98.254 274.296  1.00  0.00           N  
ATOM    593  N   PRO C  81     135.587 -93.924 273.744  1.00  0.00           N  
ATOM    594  CA  PRO C  81     134.572 -92.863 273.943  1.00  0.00           C  
ATOM    595  C   PRO C  81     135.003 -91.626 274.758  1.00  0.00           C  
ATOM    596  O   PRO C  81     134.503 -90.535 274.490  1.00  0.00           O  
ATOM    597  CD  PRO C  81     135.025 -95.237 274.074  1.00  0.00           C  
ATOM    598  CB  PRO C  81     133.392 -93.594 274.600  1.00  0.00           C  
ATOM    599  CG  PRO C  81     133.518 -95.022 274.100  1.00  0.00           C  
ATOM    600  N   GLU C  82     135.935 -91.813 275.709  1.00  0.00           N  
ATOM    601  CA  GLU C  82     136.510 -90.750 276.536  1.00  0.00           C  
ATOM    602  C   GLU C  82     137.647 -89.968 275.849  1.00  0.00           C  
ATOM    603  O   GLU C  82     137.960 -88.864 276.296  1.00  0.00           O  
ATOM    604  CB  GLU C  82     136.999 -91.354 277.866  1.00  0.00           C  
ATOM    605  CG  GLU C  82     135.875 -92.013 278.686  1.00  0.00           C  
ATOM    606  CD  GLU C  82     136.354 -92.400 280.083  1.00  0.00           C  
ATOM    607  OE1 GLU C  82     136.682 -93.592 280.263  1.00  0.00           O  
ATOM    608  OE2 GLU C  82     136.392 -91.489 280.939  1.00  0.00           O  
ATOM    609  N   ASP C  83     138.235 -90.533 274.779  1.00  0.00           N  
ATOM    610  CA  ASP C  83     139.322 -89.936 273.992  1.00  0.00           C  
ATOM    611  C   ASP C  83     138.850 -88.874 272.983  1.00  0.00           C  
ATOM    612  O   ASP C  83     139.700 -88.210 272.390  1.00  0.00           O  
ATOM    613  CB  ASP C  83     140.201 -90.981 273.269  1.00  0.00           C  
ATOM    614  CG  ASP C  83     140.746 -92.111 274.142  1.00  0.00           C  
ATOM    615  OD1 ASP C  83     140.778 -91.976 275.384  1.00  0.00           O  
ATOM    616  OD2 ASP C  83     141.200 -93.095 273.526  1.00  0.00           O  
ATOM    617  N   PHE C  84     137.527 -88.703 272.823  1.00  0.00           N  
ATOM    618  CA  PHE C  84     136.924 -87.636 272.025  1.00  0.00           C  
ATOM    619  C   PHE C  84     136.828 -86.368 272.886  1.00  0.00           C  
ATOM    620  O   PHE C  84     135.789 -86.081 273.481  1.00  0.00           O  
ATOM    621  CB  PHE C  84     135.589 -88.121 271.433  1.00  0.00           C  
ATOM    622  CG  PHE C  84     135.791 -89.295 270.491  1.00  0.00           C  
ATOM    623  CD1 PHE C  84     136.437 -89.094 269.256  1.00  0.00           C  
ATOM    624  CD2 PHE C  84     135.526 -90.615 270.911  1.00  0.00           C  
ATOM    625  CE1 PHE C  84     136.787 -90.177 268.465  1.00  0.00           C  
ATOM    626  CE2 PHE C  84     135.862 -91.688 270.095  1.00  0.00           C  
ATOM    627  CZ  PHE C  84     136.491 -91.468 268.876  1.00  0.00           C  
ATOM    628  N   ALA C  85     137.983 -85.700 272.984  1.00  0.00           N  
ATOM    629  CA  ALA C  85     138.314 -84.671 273.958  1.00  0.00           C  
ATOM    630  C   ALA C  85     139.192 -83.600 273.300  1.00  0.00           C  
ATOM    631  O   ALA C  85     139.790 -83.856 272.254  1.00  0.00           O  
ATOM    632  CB  ALA C  85     139.072 -85.366 275.106  1.00  0.00           C  
ATOM    633  N   THR C  86     139.270 -82.424 273.944  1.00  0.00           N  
ATOM    634  CA  THR C  86     140.158 -81.335 273.540  1.00  0.00           C  
ATOM    635  C   THR C  86     141.545 -81.522 274.175  1.00  0.00           C  
ATOM    636  O   THR C  86     141.689 -81.397 275.392  1.00  0.00           O  
ATOM    637  CB  THR C  86     139.611 -79.935 273.915  1.00  0.00           C  
ATOM    638  OG1 THR C  86     138.322 -79.781 273.356  1.00  0.00           O  
ATOM    639  CG2 THR C  86     140.477 -78.777 273.385  1.00  0.00           C  
ATOM    640  N   TYR C  87     142.530 -81.829 273.322  1.00  0.00           N  
ATOM    641  CA  TYR C  87     143.928 -82.008 273.702  1.00  0.00           C  
ATOM    642  C   TYR C  87     144.664 -80.668 273.651  1.00  0.00           C  
ATOM    643  O   TYR C  87     144.392 -79.850 272.773  1.00  0.00           O  
ATOM    644  CB  TYR C  87     144.592 -83.017 272.753  1.00  0.00           C  
ATOM    645  CG  TYR C  87     144.040 -84.425 272.874  1.00  0.00           C  
ATOM    646  CD1 TYR C  87     144.673 -85.367 273.706  1.00  0.00           C  
ATOM    647  CE1 TYR C  87     144.150 -86.668 273.818  1.00  0.00           C  
ATOM    648  CZ  TYR C  87     142.979 -87.024 273.124  1.00  0.00           C  
ATOM    649  OH  TYR C  87     142.466 -88.279 273.258  1.00  0.00           O  
ATOM    650  CD2 TYR C  87     142.877 -84.788 272.164  1.00  0.00           C  
ATOM    651  CE2 TYR C  87     142.341 -86.081 272.298  1.00  0.00           C  
ATOM    652  N   TYR C  88     145.598 -80.502 274.593  1.00  0.00           N  
ATOM    653  CA  TYR C  88     146.434 -79.321 274.773  1.00  0.00           C  
ATOM    654  C   TYR C  88     147.898 -79.736 274.926  1.00  0.00           C  
ATOM    655  O   TYR C  88     148.190 -80.903 275.187  1.00  0.00           O  
ATOM    656  CB  TYR C  88     145.973 -78.578 276.041  1.00  0.00           C  
ATOM    657  CG  TYR C  88     144.587 -77.979 275.947  1.00  0.00           C  
ATOM    658  CD1 TYR C  88     143.525 -78.503 276.716  1.00  0.00           C  
ATOM    659  CE1 TYR C  88     142.251 -77.909 276.647  1.00  0.00           C  
ATOM    660  CZ  TYR C  88     142.031 -76.810 275.796  1.00  0.00           C  
ATOM    661  OH  TYR C  88     140.791 -76.253 275.714  1.00  0.00           O  
ATOM    662  CD2 TYR C  88     144.365 -76.876 275.099  1.00  0.00           C  
ATOM    663  CE2 TYR C  88     143.088 -76.297 275.022  1.00  0.00           C  
ATOM    664  N   CYS C  89     148.786 -78.742 274.800  1.00  0.00           N  
ATOM    665  CA  CYS C  89     150.218 -78.878 275.038  1.00  0.00           C  
ATOM    666  C   CYS C  89     150.743 -77.640 275.781  1.00  0.00           C  
ATOM    667  O   CYS C  89     150.162 -76.562 275.655  1.00  0.00           O  
ATOM    668  SG  CYS C  89     150.761 -77.860 272.431  1.00  0.00           S  
ATOM    669  CB  CYS C  89     150.933 -79.150 273.697  1.00  0.00           C  
ATOM    670  N   GLN C  90     151.834 -77.833 276.541  1.00  0.00           N  
ATOM    671  CA  GLN C  90     152.539 -76.783 277.281  1.00  0.00           C  
ATOM    672  C   GLN C  90     154.051 -77.061 277.263  1.00  0.00           C  
ATOM    673  O   GLN C  90     154.482 -78.102 276.769  1.00  0.00           O  
ATOM    674  CB  GLN C  90     151.954 -76.640 278.709  1.00  0.00           C  
ATOM    675  CG  GLN C  90     152.477 -77.612 279.787  1.00  0.00           C  
ATOM    676  CD  GLN C  90     151.931 -77.274 281.176  1.00  0.00           C  
ATOM    677  OE1 GLN C  90     150.725 -77.329 281.407  1.00  0.00           O  
ATOM    678  NE2 GLN C  90     152.818 -76.934 282.113  1.00  0.00           N  
ATOM    679  N   VAL C  91     154.821 -76.122 277.830  1.00  0.00           N  
ATOM    680  CA  VAL C  91     156.272 -76.224 277.990  1.00  0.00           C  
ATOM    681  C   VAL C  91     156.683 -75.908 279.440  1.00  0.00           C  
ATOM    682  O   VAL C  91     155.970 -75.196 280.148  1.00  0.00           O  
ATOM    683  CB  VAL C  91     157.019 -75.245 277.041  1.00  0.00           C  
ATOM    684  CG1 VAL C  91     156.778 -75.607 275.568  1.00  0.00           C  
ATOM    685  CG2 VAL C  91     156.717 -73.750 277.288  1.00  0.00           C  
ATOM    686  N   TYR C  92     157.854 -76.436 279.834  1.00  0.00           N  
ATOM    687  CA  TYR C  92     158.514 -76.143 281.107  1.00  0.00           C  
ATOM    688  C   TYR C  92     160.039 -76.272 280.937  1.00  0.00           C  
ATOM    689  O   TYR C  92     160.706 -76.918 281.742  1.00  0.00           O  
ATOM    690  CB  TYR C  92     157.878 -76.970 282.259  1.00  0.00           C  
ATOM    691  CG  TYR C  92     158.385 -76.775 283.687  1.00  0.00           C  
ATOM    692  CD1 TYR C  92     159.024 -75.585 284.104  1.00  0.00           C  
ATOM    693  CD2 TYR C  92     158.195 -77.816 284.621  1.00  0.00           C  
ATOM    694  CE1 TYR C  92     159.492 -75.453 285.427  1.00  0.00           C  
ATOM    695  CE2 TYR C  92     158.648 -77.680 285.947  1.00  0.00           C  
ATOM    696  CZ  TYR C  92     159.301 -76.500 286.350  1.00  0.00           C  
ATOM    697  OH  TYR C  92     159.733 -76.368 287.637  1.00  0.00           O  
ATOM    698  N   SER C  93     160.557 -75.633 279.875  1.00  0.00           N  
ATOM    699  CA  SER C  93     161.988 -75.458 279.618  1.00  0.00           C  
ATOM    700  C   SER C  93     162.527 -74.178 280.284  1.00  0.00           C  
ATOM    701  O   SER C  93     163.645 -74.199 280.798  1.00  0.00           O  
ATOM    702  CB  SER C  93     162.212 -75.451 278.093  1.00  0.00           C  
ATOM    703  OG  SER C  93     163.533 -75.093 277.733  1.00  0.00           O  
ATOM    704  N   GLY C  94     161.733 -73.097 280.257  1.00  0.00           N  
ATOM    705  CA  GLY C  94     162.119 -71.814 280.824  1.00  0.00           C  
ATOM    706  C   GLY C  94     160.971 -70.821 280.636  1.00  0.00           C  
ATOM    707  O   GLY C  94     160.111 -70.986 279.769  1.00  0.00           O  
ATOM    708  N   TYR C  95     160.976 -69.779 281.480  1.00  0.00           N  
ATOM    709  CA  TYR C  95     159.940 -68.750 281.560  1.00  0.00           C  
ATOM    710  C   TYR C  95     160.141 -67.651 280.494  1.00  0.00           C  
ATOM    711  O   TYR C  95     161.292 -67.371 280.153  1.00  0.00           O  
ATOM    712  CB  TYR C  95     159.971 -68.154 282.983  1.00  0.00           C  
ATOM    713  CG  TYR C  95     159.654 -69.169 284.068  1.00  0.00           C  
ATOM    714  CD1 TYR C  95     160.688 -69.761 284.822  1.00  0.00           C  
ATOM    715  CE1 TYR C  95     160.384 -70.722 285.806  1.00  0.00           C  
ATOM    716  CZ  TYR C  95     159.046 -71.094 286.042  1.00  0.00           C  
ATOM    717  OH  TYR C  95     158.751 -72.025 286.994  1.00  0.00           O  
ATOM    718  CD2 TYR C  95     158.316 -69.541 284.308  1.00  0.00           C  
ATOM    719  CE2 TYR C  95     158.011 -70.499 285.292  1.00  0.00           C  
ATOM    720  N   PRO C  96     159.048 -67.008 280.019  1.00  0.00           N  
ATOM    721  CA  PRO C  96     157.631 -67.323 280.297  1.00  0.00           C  
ATOM    722  C   PRO C  96     157.152 -68.627 279.631  1.00  0.00           C  
ATOM    723  O   PRO C  96     157.498 -68.887 278.477  1.00  0.00           O  
ATOM    724  CD  PRO C  96     159.165 -65.822 279.165  1.00  0.00           C  
ATOM    725  CB  PRO C  96     156.883 -66.104 279.726  1.00  0.00           C  
ATOM    726  CG  PRO C  96     157.768 -65.590 278.606  1.00  0.00           C  
ATOM    727  N   LEU C  97     156.354 -69.412 280.377  1.00  0.00           N  
ATOM    728  CA  LEU C  97     155.672 -70.605 279.863  1.00  0.00           C  
ATOM    729  C   LEU C  97     154.486 -70.199 278.970  1.00  0.00           C  
ATOM    730  O   LEU C  97     153.957 -69.095 279.106  1.00  0.00           O  
ATOM    731  CB  LEU C  97     155.172 -71.509 281.016  1.00  0.00           C  
ATOM    732  CG  LEU C  97     156.172 -71.791 282.158  1.00  0.00           C  
ATOM    733  CD1 LEU C  97     155.544 -72.725 283.214  1.00  0.00           C  
ATOM    734  CD2 LEU C  97     157.539 -72.306 281.670  1.00  0.00           C  
ATOM    735  N   THR C  98     154.092 -71.099 278.063  1.00  0.00           N  
ATOM    736  CA  THR C  98     153.046 -70.862 277.069  1.00  0.00           C  
ATOM    737  C   THR C  98     152.338 -72.185 276.720  1.00  0.00           C  
ATOM    738  O   THR C  98     152.814 -73.262 277.086  1.00  0.00           O  
ATOM    739  CB  THR C  98     153.633 -70.248 275.766  1.00  0.00           C  
ATOM    740  OG1 THR C  98     154.706 -71.038 275.291  1.00  0.00           O  
ATOM    741  CG2 THR C  98     154.129 -68.802 275.937  1.00  0.00           C  
ATOM    742  N   PHE C  99     151.183 -72.048 276.049  1.00  0.00           N  
ATOM    743  CA  PHE C  99     150.271 -73.132 275.685  1.00  0.00           C  
ATOM    744  C   PHE C  99     149.916 -73.103 274.193  1.00  0.00           C  
ATOM    745  O   PHE C  99     149.969 -72.044 273.565  1.00  0.00           O  
ATOM    746  CB  PHE C  99     148.975 -73.000 276.507  1.00  0.00           C  
ATOM    747  CG  PHE C  99     149.076 -73.438 277.952  1.00  0.00           C  
ATOM    748  CD1 PHE C  99     149.571 -72.552 278.930  1.00  0.00           C  
ATOM    749  CE1 PHE C  99     149.748 -72.987 280.234  1.00  0.00           C  
ATOM    750  CZ  PHE C  99     149.455 -74.299 280.579  1.00  0.00           C  
ATOM    751  CD2 PHE C  99     148.818 -74.776 278.305  1.00  0.00           C  
ATOM    752  CE2 PHE C  99     148.986 -75.187 279.618  1.00  0.00           C  
ATOM    753  N   GLY C 100     149.506 -74.274 273.681  1.00  0.00           N  
ATOM    754  CA  GLY C 100     148.949 -74.443 272.342  1.00  0.00           C  
ATOM    755  C   GLY C 100     147.473 -74.006 272.298  1.00  0.00           C  
ATOM    756  O   GLY C 100     146.808 -73.881 273.330  1.00  0.00           O  
ATOM    757  N   GLY C 101     146.966 -73.802 271.071  1.00  0.00           N  
ATOM    758  CA  GLY C 101     145.616 -73.301 270.788  1.00  0.00           C  
ATOM    759  C   GLY C 101     144.508 -74.362 270.920  1.00  0.00           C  
ATOM    760  O   GLY C 101     143.338 -74.011 270.776  1.00  0.00           O  
ATOM    761  N   GLY C 102     144.854 -75.631 271.200  1.00  0.00           N  
ATOM    762  CA  GLY C 102     143.919 -76.729 271.437  1.00  0.00           C  
ATOM    763  C   GLY C 102     143.378 -77.337 270.133  1.00  0.00           C  
ATOM    764  O   GLY C 102     143.448 -76.731 269.065  1.00  0.00           O  
ATOM    765  N   THR C 103     142.789 -78.540 270.252  1.00  0.00           N  
ATOM    766  CA  THR C 103     142.041 -79.208 269.189  1.00  0.00           C  
ATOM    767  C   THR C 103     141.227 -80.384 269.752  1.00  0.00           C  
ATOM    768  O   THR C 103     141.788 -81.253 270.422  1.00  0.00           O  
ATOM    769  CB  THR C 103     142.924 -79.691 267.996  1.00  0.00           C  
ATOM    770  OG1 THR C 103     142.159 -80.372 267.017  1.00  0.00           O  
ATOM    771  CG2 THR C 103     144.089 -80.629 268.360  1.00  0.00           C  
ATOM    772  N   LYS C 104     139.920 -80.388 269.436  1.00  0.00           N  
ATOM    773  CA  LYS C 104     139.018 -81.506 269.688  1.00  0.00           C  
ATOM    774  C   LYS C 104     139.238 -82.616 268.653  1.00  0.00           C  
ATOM    775  O   LYS C 104     139.179 -82.342 267.454  1.00  0.00           O  
ATOM    776  CB  LYS C 104     137.554 -81.008 269.707  1.00  0.00           C  
ATOM    777  CG  LYS C 104     136.504 -82.126 269.893  1.00  0.00           C  
ATOM    778  CD  LYS C 104     135.069 -81.599 270.042  1.00  0.00           C  
ATOM    779  CE  LYS C 104     134.017 -82.712 270.186  1.00  0.00           C  
ATOM    780  NZ  LYS C 104     133.866 -83.494 268.945  1.00  0.00           N  
ATOM    781  N   VAL C 105     139.410 -83.849 269.154  1.00  0.00           N  
ATOM    782  CA  VAL C 105     139.282 -85.070 268.363  1.00  0.00           C  
ATOM    783  C   VAL C 105     137.790 -85.454 268.334  1.00  0.00           C  
ATOM    784  O   VAL C 105     137.153 -85.541 269.386  1.00  0.00           O  
ATOM    785  CB  VAL C 105     140.126 -86.231 268.958  1.00  0.00           C  
ATOM    786  CG1 VAL C 105     139.894 -87.600 268.287  1.00  0.00           C  
ATOM    787  CG2 VAL C 105     141.628 -85.898 268.882  1.00  0.00           C  
ATOM    788  N   GLU C 106     137.267 -85.627 267.116  1.00  0.00           N  
ATOM    789  CA  GLU C 106     135.859 -85.863 266.808  1.00  0.00           C  
ATOM    790  C   GLU C 106     135.675 -87.297 266.296  1.00  0.00           C  
ATOM    791  O   GLU C 106     136.561 -87.813 265.617  1.00  0.00           O  
ATOM    792  CB  GLU C 106     135.471 -84.814 265.745  1.00  0.00           C  
ATOM    793  CG  GLU C 106     134.043 -84.890 265.180  1.00  0.00           C  
ATOM    794  CD  GLU C 106     133.829 -83.824 264.109  1.00  0.00           C  
ATOM    795  OE1 GLU C 106     133.853 -82.631 264.483  1.00  0.00           O  
ATOM    796  OE2 GLU C 106     133.639 -84.218 262.940  1.00  0.00           O  
ATOM    797  N   ILE C 107     134.516 -87.906 266.602  1.00  0.00           N  
ATOM    798  CA  ILE C 107     134.132 -89.229 266.102  1.00  0.00           C  
ATOM    799  C   ILE C 107     133.827 -89.122 264.596  1.00  0.00           C  
ATOM    800  O   ILE C 107     132.828 -88.500 264.227  1.00  0.00           O  
ATOM    801  CB  ILE C 107     132.871 -89.802 266.825  1.00  0.00           C  
ATOM    802  CG2 ILE C 107     132.434 -91.184 266.285  1.00  0.00           C  
ATOM    803  CG1 ILE C 107     133.063 -89.870 268.357  1.00  0.00           C  
ATOM    804  CD1 ILE C 107     131.759 -89.996 269.154  1.00  0.00           C  
ATOM    805  N   LYS C 108     134.705 -89.708 263.761  1.00  0.00           N  
ATOM    806  CA  LYS C 108     134.508 -89.755 262.313  1.00  0.00           C  
ATOM    807  C   LYS C 108     133.377 -90.737 261.967  1.00  0.00           C  
ATOM    808  O   LYS C 108     133.416 -91.894 262.387  1.00  0.00           O  
ATOM    809  CB  LYS C 108     135.832 -90.063 261.583  1.00  0.00           C  
ATOM    810  CG  LYS C 108     135.740 -90.133 260.044  1.00  0.00           C  
ATOM    811  CD  LYS C 108     135.220 -88.839 259.388  1.00  0.00           C  
ATOM    812  CE  LYS C 108     135.147 -88.909 257.855  1.00  0.00           C  
ATOM    813  NZ  LYS C 108     134.162 -89.906 257.402  1.00  0.00           N  
ATOM    814  N   ARG C 109     132.387 -90.215 261.235  1.00  0.00           N  
ATOM    815  CA  ARG C 109     131.109 -90.859 260.957  1.00  0.00           C  
ATOM    816  C   ARG C 109     130.812 -90.777 259.449  1.00  0.00           C  
ATOM    817  O   ARG C 109     131.429 -89.981 258.735  1.00  0.00           O  
ATOM    818  CB  ARG C 109     130.054 -90.107 261.805  1.00  0.00           C  
ATOM    819  CG  ARG C 109     128.648 -90.726 261.874  1.00  0.00           C  
ATOM    820  CD  ARG C 109     127.699 -89.844 262.694  1.00  0.00           C  
ATOM    821  NE  ARG C 109     126.317 -90.338 262.701  1.00  0.00           N  
ATOM    822  CZ  ARG C 109     125.413 -90.219 261.717  1.00  0.00           C  
ATOM    823  NH1 ARG C 109     125.716 -89.637 260.549  1.00  0.00           N  
ATOM    824  NH2 ARG C 109     124.174 -90.690 261.911  1.00  0.00           N  
ATOM    825  N   THR C 110     129.835 -91.578 259.000  1.00  0.00           N  
ATOM    826  CA  THR C 110     129.182 -91.437 257.696  1.00  0.00           C  
ATOM    827  C   THR C 110     128.409 -90.098 257.590  1.00  0.00           C  
ATOM    828  O   THR C 110     127.949 -89.573 258.606  1.00  0.00           O  
ATOM    829  CB  THR C 110     128.216 -92.630 257.439  1.00  0.00           C  
ATOM    830  OG1 THR C 110     127.648 -92.555 256.143  1.00  0.00           O  
ATOM    831  CG2 THR C 110     127.045 -92.756 258.436  1.00  0.00           C  
ATOM    832  N   VAL C 111     128.298 -89.567 256.365  1.00  0.00           N  
ATOM    833  CA  VAL C 111     127.601 -88.314 256.074  1.00  0.00           C  
ATOM    834  C   VAL C 111     126.068 -88.487 256.185  1.00  0.00           C  
ATOM    835  O   VAL C 111     125.539 -89.520 255.773  1.00  0.00           O  
ATOM    836  CB  VAL C 111     127.981 -87.797 254.655  1.00  0.00           C  
ATOM    837  CG1 VAL C 111     127.196 -86.560 254.180  1.00  0.00           C  
ATOM    838  CG2 VAL C 111     129.489 -87.493 254.564  1.00  0.00           C  
ATOM    839  N   ALA C 112     125.393 -87.466 256.740  1.00  0.00           N  
ATOM    840  CA  ALA C 112     123.941 -87.427 256.930  1.00  0.00           C  
ATOM    841  C   ALA C 112     123.416 -85.995 256.767  1.00  0.00           C  
ATOM    842  O   ALA C 112     124.131 -85.051 257.096  1.00  0.00           O  
ATOM    843  CB  ALA C 112     123.592 -87.984 258.320  1.00  0.00           C  
ATOM    844  N   ALA C 113     122.171 -85.873 256.272  1.00  0.00           N  
ATOM    845  CA  ALA C 113     121.502 -84.599 255.986  1.00  0.00           C  
ATOM    846  C   ALA C 113     120.680 -84.069 257.188  1.00  0.00           C  
ATOM    847  O   ALA C 113     120.332 -84.863 258.065  1.00  0.00           O  
ATOM    848  CB  ALA C 113     120.597 -84.798 254.763  1.00  0.00           C  
ATOM    849  N   PRO C 114     120.367 -82.747 257.217  1.00  0.00           N  
ATOM    850  CA  PRO C 114     119.612 -82.121 258.326  1.00  0.00           C  
ATOM    851  C   PRO C 114     118.129 -82.519 258.430  1.00  0.00           C  
ATOM    852  O   PRO C 114     117.433 -82.591 257.418  1.00  0.00           O  
ATOM    853  CD  PRO C 114     120.821 -81.716 256.281  1.00  0.00           C  
ATOM    854  CB  PRO C 114     119.753 -80.607 258.072  1.00  0.00           C  
ATOM    855  CG  PRO C 114     120.937 -80.467 257.136  1.00  0.00           C  
ATOM    856  N   SER C 115     117.679 -82.708 259.680  1.00  0.00           N  
ATOM    857  CA  SER C 115     116.279 -82.810 260.085  1.00  0.00           C  
ATOM    858  C   SER C 115     115.778 -81.397 260.426  1.00  0.00           C  
ATOM    859  O   SER C 115     115.960 -80.932 261.553  1.00  0.00           O  
ATOM    860  CB  SER C 115     116.171 -83.761 261.295  1.00  0.00           C  
ATOM    861  OG  SER C 115     116.415 -85.092 260.890  1.00  0.00           O  
ATOM    862  N   VAL C 116     115.214 -80.727 259.412  1.00  0.00           N  
ATOM    863  CA  VAL C 116     114.744 -79.342 259.458  1.00  0.00           C  
ATOM    864  C   VAL C 116     113.360 -79.193 260.128  1.00  0.00           C  
ATOM    865  O   VAL C 116     112.455 -79.989 259.873  1.00  0.00           O  
ATOM    866  CB  VAL C 116     114.723 -78.738 258.019  1.00  0.00           C  
ATOM    867  CG1 VAL C 116     113.975 -79.614 256.994  1.00  0.00           C  
ATOM    868  CG2 VAL C 116     114.234 -77.276 257.944  1.00  0.00           C  
ATOM    869  N   PHE C 117     113.241 -78.144 260.959  1.00  0.00           N  
ATOM    870  CA  PHE C 117     112.024 -77.706 261.650  1.00  0.00           C  
ATOM    871  C   PHE C 117     111.879 -76.184 261.459  1.00  0.00           C  
ATOM    872  O   PHE C 117     112.868 -75.521 261.151  1.00  0.00           O  
ATOM    873  CB  PHE C 117     112.147 -78.043 263.156  1.00  0.00           C  
ATOM    874  CG  PHE C 117     112.449 -79.497 263.489  1.00  0.00           C  
ATOM    875  CD1 PHE C 117     111.575 -80.524 263.073  1.00  0.00           C  
ATOM    876  CD2 PHE C 117     113.613 -79.837 264.210  1.00  0.00           C  
ATOM    877  CE1 PHE C 117     111.870 -81.849 263.367  1.00  0.00           C  
ATOM    878  CE2 PHE C 117     113.885 -81.168 264.498  1.00  0.00           C  
ATOM    879  CZ  PHE C 117     113.019 -82.167 264.076  1.00  0.00           C  
ATOM    880  N   ILE C 118     110.664 -75.641 261.665  1.00  0.00           N  
ATOM    881  CA  ILE C 118     110.390 -74.203 261.532  1.00  0.00           C  
ATOM    882  C   ILE C 118     109.203 -73.790 262.429  1.00  0.00           C  
ATOM    883  O   ILE C 118     108.270 -74.578 262.590  1.00  0.00           O  
ATOM    884  CB  ILE C 118     110.109 -73.811 260.050  1.00  0.00           C  
ATOM    885  CG2 ILE C 118     108.749 -74.313 259.508  1.00  0.00           C  
ATOM    886  CG1 ILE C 118     110.279 -72.295 259.809  1.00  0.00           C  
ATOM    887  CD1 ILE C 118     110.248 -71.913 258.326  1.00  0.00           C  
ATOM    888  N   PHE C 119     109.277 -72.578 263.010  1.00  0.00           N  
ATOM    889  CA  PHE C 119     108.344 -72.089 264.034  1.00  0.00           C  
ATOM    890  C   PHE C 119     108.166 -70.553 263.933  1.00  0.00           C  
ATOM    891  O   PHE C 119     109.181 -69.854 263.938  1.00  0.00           O  
ATOM    892  CB  PHE C 119     108.926 -72.415 265.430  1.00  0.00           C  
ATOM    893  CG  PHE C 119     109.225 -73.877 265.711  1.00  0.00           C  
ATOM    894  CD1 PHE C 119     110.554 -74.351 265.694  1.00  0.00           C  
ATOM    895  CE1 PHE C 119     110.810 -75.705 265.867  1.00  0.00           C  
ATOM    896  CZ  PHE C 119     109.758 -76.597 266.029  1.00  0.00           C  
ATOM    897  CD2 PHE C 119     108.168 -74.797 265.860  1.00  0.00           C  
ATOM    898  CE2 PHE C 119     108.443 -76.147 266.022  1.00  0.00           C  
ATOM    899  N   PRO C 120     106.911 -70.031 263.914  1.00  0.00           N  
ATOM    900  CA  PRO C 120     106.658 -68.590 264.130  1.00  0.00           C  
ATOM    901  C   PRO C 120     106.930 -68.114 265.581  1.00  0.00           C  
ATOM    902  O   PRO C 120     106.895 -68.943 266.491  1.00  0.00           O  
ATOM    903  CD  PRO C 120     105.660 -70.752 263.670  1.00  0.00           C  
ATOM    904  CB  PRO C 120     105.161 -68.425 263.806  1.00  0.00           C  
ATOM    905  CG  PRO C 120     104.553 -69.785 264.073  1.00  0.00           C  
ATOM    906  N   PRO C 121     107.106 -66.784 265.783  1.00  0.00           N  
ATOM    907  CA  PRO C 121     107.192 -66.168 267.126  1.00  0.00           C  
ATOM    908  C   PRO C 121     105.879 -66.277 267.931  1.00  0.00           C  
ATOM    909  O   PRO C 121     104.800 -66.299 267.335  1.00  0.00           O  
ATOM    910  CD  PRO C 121     107.158 -65.751 264.748  1.00  0.00           C  
ATOM    911  CB  PRO C 121     107.528 -64.688 266.837  1.00  0.00           C  
ATOM    912  CG  PRO C 121     107.954 -64.628 265.382  1.00  0.00           C  
ATOM    913  N   SER C 122     105.997 -66.300 269.271  1.00  0.00           N  
ATOM    914  CA  SER C 122     104.861 -66.221 270.200  1.00  0.00           C  
ATOM    915  C   SER C 122     104.159 -64.851 270.177  1.00  0.00           C  
ATOM    916  O   SER C 122     104.761 -63.855 269.776  1.00  0.00           O  
ATOM    917  CB  SER C 122     105.340 -66.580 271.625  1.00  0.00           C  
ATOM    918  OG  SER C 122     106.161 -65.584 272.204  1.00  0.00           O  
ATOM    919  N   ASP C 123     102.907 -64.825 270.666  1.00  0.00           N  
ATOM    920  CA  ASP C 123     102.092 -63.615 270.834  1.00  0.00           C  
ATOM    921  C   ASP C 123     102.734 -62.618 271.821  1.00  0.00           C  
ATOM    922  O   ASP C 123     102.615 -61.412 271.626  1.00  0.00           O  
ATOM    923  CB  ASP C 123     100.658 -63.988 271.303  1.00  0.00           C  
ATOM    924  CG  ASP C 123      99.546 -63.043 270.829  1.00  0.00           C  
ATOM    925  OD1 ASP C 123      99.690 -62.470 269.727  1.00  0.00           O  
ATOM    926  OD2 ASP C 123      98.502 -63.008 271.516  1.00  0.00           O  
ATOM    927  N   GLU C 124     103.427 -63.160 272.833  1.00  0.00           N  
ATOM    928  CA  GLU C 124     104.184 -62.454 273.863  1.00  0.00           C  
ATOM    929  C   GLU C 124     105.415 -61.727 273.297  1.00  0.00           C  
ATOM    930  O   GLU C 124     105.696 -60.608 273.724  1.00  0.00           O  
ATOM    931  CB  GLU C 124     104.610 -63.489 274.922  1.00  0.00           C  
ATOM    932  CG  GLU C 124     103.423 -64.247 275.548  1.00  0.00           C  
ATOM    933  CD  GLU C 124     103.888 -65.430 276.388  1.00  0.00           C  
ATOM    934  OE1 GLU C 124     103.666 -65.388 277.615  1.00  0.00           O  
ATOM    935  OE2 GLU C 124     104.443 -66.376 275.784  1.00  0.00           O  
ATOM    936  N   GLN C 125     106.108 -62.369 272.339  1.00  0.00           N  
ATOM    937  CA  GLN C 125     107.280 -61.827 271.656  1.00  0.00           C  
ATOM    938  C   GLN C 125     106.902 -60.717 270.663  1.00  0.00           C  
ATOM    939  O   GLN C 125     107.603 -59.709 270.600  1.00  0.00           O  
ATOM    940  CB  GLN C 125     108.052 -62.979 270.976  1.00  0.00           C  
ATOM    941  CG  GLN C 125     109.451 -62.573 270.476  1.00  0.00           C  
ATOM    942  CD  GLN C 125     110.350 -63.778 270.192  1.00  0.00           C  
ATOM    943  OE1 GLN C 125     109.927 -64.752 269.574  1.00  0.00           O  
ATOM    944  NE2 GLN C 125     111.609 -63.706 270.628  1.00  0.00           N  
ATOM    945  N   LEU C 126     105.784 -60.903 269.937  1.00  0.00           N  
ATOM    946  CA  LEU C 126     105.241 -59.943 268.971  1.00  0.00           C  
ATOM    947  C   LEU C 126     104.645 -58.691 269.634  1.00  0.00           C  
ATOM    948  O   LEU C 126     104.773 -57.604 269.069  1.00  0.00           O  
ATOM    949  CB  LEU C 126     104.216 -60.655 268.060  1.00  0.00           C  
ATOM    950  CG  LEU C 126     104.818 -61.750 267.147  1.00  0.00           C  
ATOM    951  CD1 LEU C 126     103.721 -62.611 266.495  1.00  0.00           C  
ATOM    952  CD2 LEU C 126     105.810 -61.203 266.101  1.00  0.00           C  
ATOM    953  N   LYS C 127     104.067 -58.845 270.837  1.00  0.00           N  
ATOM    954  CA  LYS C 127     103.620 -57.740 271.689  1.00  0.00           C  
ATOM    955  C   LYS C 127     104.778 -57.033 272.425  1.00  0.00           C  
ATOM    956  O   LYS C 127     104.587 -55.902 272.868  1.00  0.00           O  
ATOM    957  CB  LYS C 127     102.528 -58.248 272.650  1.00  0.00           C  
ATOM    958  CG  LYS C 127     101.205 -58.536 271.915  1.00  0.00           C  
ATOM    959  CD  LYS C 127     100.153 -59.218 272.804  1.00  0.00           C  
ATOM    960  CE  LYS C 127      98.852 -59.540 272.052  1.00  0.00           C  
ATOM    961  NZ  LYS C 127      98.145 -58.318 271.627  1.00  0.00           N  
ATOM    962  N   SER C 128     105.962 -57.670 272.478  1.00  0.00           N  
ATOM    963  CA  SER C 128     107.231 -57.055 272.885  1.00  0.00           C  
ATOM    964  C   SER C 128     107.961 -56.366 271.707  1.00  0.00           C  
ATOM    965  O   SER C 128     109.037 -55.808 271.920  1.00  0.00           O  
ATOM    966  CB  SER C 128     108.126 -58.116 273.562  1.00  0.00           C  
ATOM    967  OG  SER C 128     107.590 -58.486 274.816  1.00  0.00           O  
ATOM    968  N   GLY C 129     107.371 -56.394 270.496  1.00  0.00           N  
ATOM    969  CA  GLY C 129     107.864 -55.697 269.304  1.00  0.00           C  
ATOM    970  C   GLY C 129     108.961 -56.472 268.553  1.00  0.00           C  
ATOM    971  O   GLY C 129     109.601 -55.883 267.682  1.00  0.00           O  
ATOM    972  N   THR C 130     109.179 -57.757 268.876  1.00  0.00           N  
ATOM    973  CA  THR C 130     110.204 -58.629 268.294  1.00  0.00           C  
ATOM    974  C   THR C 130     109.536 -59.760 267.488  1.00  0.00           C  
ATOM    975  O   THR C 130     108.424 -60.166 267.809  1.00  0.00           O  
ATOM    976  CB  THR C 130     111.048 -59.269 269.435  1.00  0.00           C  
ATOM    977  OG1 THR C 130     111.725 -58.236 270.125  1.00  0.00           O  
ATOM    978  CG2 THR C 130     112.109 -60.305 269.011  1.00  0.00           C  
ATOM    979  N   ALA C 131     110.235 -60.270 266.463  1.00  0.00           N  
ATOM    980  CA  ALA C 131     109.774 -61.383 265.641  1.00  0.00           C  
ATOM    981  C   ALA C 131     110.952 -62.283 265.264  1.00  0.00           C  
ATOM    982  O   ALA C 131     111.440 -62.222 264.137  1.00  0.00           O  
ATOM    983  CB  ALA C 131     109.020 -60.842 264.420  1.00  0.00           C  
ATOM    984  N   SER C 132     111.379 -63.110 266.228  1.00  0.00           N  
ATOM    985  CA  SER C 132     112.426 -64.107 266.036  1.00  0.00           C  
ATOM    986  C   SER C 132     111.809 -65.408 265.506  1.00  0.00           C  
ATOM    987  O   SER C 132     111.355 -66.239 266.294  1.00  0.00           O  
ATOM    988  CB  SER C 132     113.174 -64.321 267.359  1.00  0.00           C  
ATOM    989  OG  SER C 132     113.945 -63.184 267.692  1.00  0.00           O  
ATOM    990  N   VAL C 133     111.773 -65.527 264.170  1.00  0.00           N  
ATOM    991  CA  VAL C 133     111.224 -66.675 263.456  1.00  0.00           C  
ATOM    992  C   VAL C 133     112.318 -67.760 263.390  1.00  0.00           C  
ATOM    993  O   VAL C 133     113.309 -67.588 262.680  1.00  0.00           O  
ATOM    994  CB  VAL C 133     110.787 -66.307 262.007  1.00  0.00           C  
ATOM    995  CG1 VAL C 133     109.944 -67.427 261.377  1.00  0.00           C  
ATOM    996  CG2 VAL C 133     110.027 -64.970 261.921  1.00  0.00           C  
ATOM    997  N   VAL C 134     112.156 -68.819 264.192  1.00  0.00           N  
ATOM    998  CA  VAL C 134     113.185 -69.835 264.421  1.00  0.00           C  
ATOM    999  C   VAL C 134     113.079 -71.004 263.425  1.00  0.00           C  
ATOM   1000  O   VAL C 134     111.980 -71.391 263.034  1.00  0.00           O  
ATOM   1001  CB  VAL C 134     113.098 -70.358 265.885  1.00  0.00           C  
ATOM   1002  CG1 VAL C 134     113.865 -71.654 266.202  1.00  0.00           C  
ATOM   1003  CG2 VAL C 134     113.549 -69.262 266.871  1.00  0.00           C  
ATOM   1004  N   CYS C 135     114.252 -71.556 263.080  1.00  0.00           N  
ATOM   1005  CA  CYS C 135     114.445 -72.787 262.322  1.00  0.00           C  
ATOM   1006  C   CYS C 135     115.611 -73.547 262.965  1.00  0.00           C  
ATOM   1007  O   CYS C 135     116.631 -72.935 263.287  1.00  0.00           O  
ATOM   1008  CB  CYS C 135     114.691 -72.444 260.843  1.00  0.00           C  
ATOM   1009  SG  CYS C 135     115.133 -73.784 259.709  1.00  0.00           S  
ATOM   1010  N   LEU C 136     115.422 -74.857 263.173  1.00  0.00           N  
ATOM   1011  CA  LEU C 136     116.350 -75.708 263.917  1.00  0.00           C  
ATOM   1012  C   LEU C 136     116.695 -76.926 263.057  1.00  0.00           C  
ATOM   1013  O   LEU C 136     115.792 -77.638 262.615  1.00  0.00           O  
ATOM   1014  CB  LEU C 136     115.715 -76.106 265.275  1.00  0.00           C  
ATOM   1015  CG  LEU C 136     115.477 -74.909 266.231  1.00  0.00           C  
ATOM   1016  CD1 LEU C 136     114.536 -75.262 267.400  1.00  0.00           C  
ATOM   1017  CD2 LEU C 136     116.787 -74.237 266.697  1.00  0.00           C  
ATOM   1018  N   LEU C 137     118.002 -77.115 262.833  1.00  0.00           N  
ATOM   1019  CA  LEU C 137     118.582 -78.183 262.026  1.00  0.00           C  
ATOM   1020  C   LEU C 137     119.295 -79.155 262.965  1.00  0.00           C  
ATOM   1021  O   LEU C 137     120.056 -78.711 263.825  1.00  0.00           O  
ATOM   1022  CB  LEU C 137     119.589 -77.583 261.016  1.00  0.00           C  
ATOM   1023  CG  LEU C 137     119.000 -76.610 259.971  1.00  0.00           C  
ATOM   1024  CD1 LEU C 137     117.733 -77.163 259.292  1.00  0.00           C  
ATOM   1025  CD2 LEU C 137     118.805 -75.173 260.499  1.00  0.00           C  
ATOM   1026  N   ASN C 138     119.023 -80.458 262.800  1.00  0.00           N  
ATOM   1027  CA  ASN C 138     119.484 -81.506 263.715  1.00  0.00           C  
ATOM   1028  C   ASN C 138     119.901 -82.766 262.951  1.00  0.00           C  
ATOM   1029  O   ASN C 138     119.469 -82.976 261.821  1.00  0.00           O  
ATOM   1030  CB  ASN C 138     118.363 -81.846 264.732  1.00  0.00           C  
ATOM   1031  CG  ASN C 138     117.983 -80.676 265.642  1.00  0.00           C  
ATOM   1032  OD1 ASN C 138     116.954 -80.032 265.448  1.00  0.00           O  
ATOM   1033  ND2 ASN C 138     118.828 -80.381 266.628  1.00  0.00           N  
ATOM   1034  N   ASN C 139     120.703 -83.607 263.623  1.00  0.00           N  
ATOM   1035  CA  ASN C 139     121.038 -84.982 263.241  1.00  0.00           C  
ATOM   1036  C   ASN C 139     121.731 -85.118 261.866  1.00  0.00           C  
ATOM   1037  O   ASN C 139     121.331 -85.951 261.052  1.00  0.00           O  
ATOM   1038  CB  ASN C 139     119.783 -85.893 263.381  1.00  0.00           C  
ATOM   1039  CG  ASN C 139     120.103 -87.359 263.694  1.00  0.00           C  
ATOM   1040  ND2 ASN C 139     119.304 -88.282 263.158  1.00  0.00           N  
ATOM   1041  OD1 ASN C 139     121.046 -87.660 264.422  1.00  0.00           O  
ATOM   1042  N   PHE C 140     122.773 -84.299 261.646  1.00  0.00           N  
ATOM   1043  CA  PHE C 140     123.585 -84.297 260.429  1.00  0.00           C  
ATOM   1044  C   PHE C 140     125.078 -84.464 260.752  1.00  0.00           C  
ATOM   1045  O   PHE C 140     125.491 -84.262 261.892  1.00  0.00           O  
ATOM   1046  CB  PHE C 140     123.280 -83.010 259.628  1.00  0.00           C  
ATOM   1047  CG  PHE C 140     123.588 -81.674 260.284  1.00  0.00           C  
ATOM   1048  CD1 PHE C 140     122.553 -80.894 260.844  1.00  0.00           C  
ATOM   1049  CE1 PHE C 140     122.857 -79.685 261.454  1.00  0.00           C  
ATOM   1050  CZ  PHE C 140     124.175 -79.261 261.553  1.00  0.00           C  
ATOM   1051  CD2 PHE C 140     124.920 -81.237 260.415  1.00  0.00           C  
ATOM   1052  CE2 PHE C 140     125.205 -80.033 261.039  1.00  0.00           C  
ATOM   1053  N   TYR C 141     125.872 -84.805 259.727  1.00  0.00           N  
ATOM   1054  CA  TYR C 141     127.326 -84.931 259.820  1.00  0.00           C  
ATOM   1055  C   TYR C 141     127.919 -84.689 258.417  1.00  0.00           C  
ATOM   1056  O   TYR C 141     127.366 -85.237 257.464  1.00  0.00           O  
ATOM   1057  CB  TYR C 141     127.682 -86.338 260.357  1.00  0.00           C  
ATOM   1058  CG  TYR C 141     129.161 -86.501 260.653  1.00  0.00           C  
ATOM   1059  CD1 TYR C 141     129.666 -86.125 261.916  1.00  0.00           C  
ATOM   1060  CE1 TYR C 141     131.054 -86.134 262.152  1.00  0.00           C  
ATOM   1061  CZ  TYR C 141     131.938 -86.526 261.128  1.00  0.00           C  
ATOM   1062  OH  TYR C 141     133.285 -86.465 261.325  1.00  0.00           O  
ATOM   1063  CD2 TYR C 141     130.047 -86.941 259.646  1.00  0.00           C  
ATOM   1064  CE2 TYR C 141     131.433 -86.949 259.883  1.00  0.00           C  
ATOM   1065  N   PRO C 142     129.020 -83.907 258.276  1.00  0.00           N  
ATOM   1066  CA  PRO C 142     129.803 -83.223 259.328  1.00  0.00           C  
ATOM   1067  C   PRO C 142     129.135 -81.948 259.876  1.00  0.00           C  
ATOM   1068  O   PRO C 142     128.067 -81.563 259.403  1.00  0.00           O  
ATOM   1069  CD  PRO C 142     129.624 -83.702 256.959  1.00  0.00           C  
ATOM   1070  CB  PRO C 142     131.127 -82.905 258.610  1.00  0.00           C  
ATOM   1071  CG  PRO C 142     130.720 -82.668 257.167  1.00  0.00           C  
ATOM   1072  N   ARG C 143     129.787 -81.331 260.878  1.00  0.00           N  
ATOM   1073  CA  ARG C 143     129.306 -80.159 261.624  1.00  0.00           C  
ATOM   1074  C   ARG C 143     129.088 -78.872 260.802  1.00  0.00           C  
ATOM   1075  O   ARG C 143     128.377 -77.988 261.280  1.00  0.00           O  
ATOM   1076  CB  ARG C 143     130.209 -79.937 262.857  1.00  0.00           C  
ATOM   1077  CG  ARG C 143     131.591 -79.297 262.622  1.00  0.00           C  
ATOM   1078  CD  ARG C 143     132.443 -79.252 263.906  1.00  0.00           C  
ATOM   1079  NE  ARG C 143     131.905 -78.308 264.900  1.00  0.00           N  
ATOM   1080  CZ  ARG C 143     132.158 -78.308 266.221  1.00  0.00           C  
ATOM   1081  NH1 ARG C 143     131.604 -77.369 266.995  1.00  0.00           N  
ATOM   1082  NH2 ARG C 143     132.951 -79.225 266.794  1.00  0.00           N  
ATOM   1083  N   GLU C 144     129.659 -78.797 259.586  1.00  0.00           N  
ATOM   1084  CA  GLU C 144     129.392 -77.746 258.604  1.00  0.00           C  
ATOM   1085  C   GLU C 144     127.969 -77.881 258.026  1.00  0.00           C  
ATOM   1086  O   GLU C 144     127.538 -78.993 257.732  1.00  0.00           O  
ATOM   1087  CB  GLU C 144     130.480 -77.822 257.506  1.00  0.00           C  
ATOM   1088  CG  GLU C 144     130.365 -76.806 256.347  1.00  0.00           C  
ATOM   1089  CD  GLU C 144     130.498 -75.351 256.797  1.00  0.00           C  
ATOM   1090  OE1 GLU C 144     131.627 -74.822 256.708  1.00  0.00           O  
ATOM   1091  OE2 GLU C 144     129.463 -74.768 257.187  1.00  0.00           O  
ATOM   1092  N   ALA C 145     127.286 -76.740 257.858  1.00  0.00           N  
ATOM   1093  CA  ALA C 145     125.928 -76.643 257.328  1.00  0.00           C  
ATOM   1094  C   ALA C 145     125.646 -75.185 256.941  1.00  0.00           C  
ATOM   1095  O   ALA C 145     125.959 -74.285 257.721  1.00  0.00           O  
ATOM   1096  CB  ALA C 145     124.918 -77.154 258.373  1.00  0.00           C  
ATOM   1097  N   LYS C 146     125.059 -74.984 255.748  1.00  0.00           N  
ATOM   1098  CA  LYS C 146     124.736 -73.665 255.194  1.00  0.00           C  
ATOM   1099  C   LYS C 146     123.213 -73.489 255.141  1.00  0.00           C  
ATOM   1100  O   LYS C 146     122.509 -74.445 254.817  1.00  0.00           O  
ATOM   1101  CB  LYS C 146     125.339 -73.536 253.777  1.00  0.00           C  
ATOM   1102  CG  LYS C 146     126.865 -73.735 253.684  1.00  0.00           C  
ATOM   1103  CD  LYS C 146     127.684 -72.870 254.655  1.00  0.00           C  
ATOM   1104  CE  LYS C 146     129.193 -72.948 254.388  1.00  0.00           C  
ATOM   1105  NZ  LYS C 146     129.959 -72.347 255.492  1.00  0.00           N  
ATOM   1106  N   VAL C 147     122.740 -72.272 255.462  1.00  0.00           N  
ATOM   1107  CA  VAL C 147     121.316 -71.960 255.627  1.00  0.00           C  
ATOM   1108  C   VAL C 147     120.943 -70.653 254.898  1.00  0.00           C  
ATOM   1109  O   VAL C 147     121.819 -69.845 254.584  1.00  0.00           O  
ATOM   1110  CB  VAL C 147     120.943 -71.819 257.139  1.00  0.00           C  
ATOM   1111  CG1 VAL C 147     121.460 -72.999 257.986  1.00  0.00           C  
ATOM   1112  CG2 VAL C 147     121.351 -70.486 257.796  1.00  0.00           C  
ATOM   1113  N   GLN C 148     119.632 -70.466 254.682  1.00  0.00           N  
ATOM   1114  CA  GLN C 148     119.025 -69.268 254.103  1.00  0.00           C  
ATOM   1115  C   GLN C 148     117.544 -69.165 254.513  1.00  0.00           C  
ATOM   1116  O   GLN C 148     116.965 -70.132 255.016  1.00  0.00           O  
ATOM   1117  CB  GLN C 148     119.219 -69.248 252.565  1.00  0.00           C  
ATOM   1118  CG  GLN C 148     118.468 -70.352 251.789  1.00  0.00           C  
ATOM   1119  CD  GLN C 148     118.677 -70.239 250.279  1.00  0.00           C  
ATOM   1120  OE1 GLN C 148     119.808 -70.252 249.800  1.00  0.00           O  
ATOM   1121  NE2 GLN C 148     117.586 -70.151 249.518  1.00  0.00           N  
ATOM   1122  N   TRP C 149     116.959 -67.986 254.256  1.00  0.00           N  
ATOM   1123  CA  TRP C 149     115.540 -67.686 254.448  1.00  0.00           C  
ATOM   1124  C   TRP C 149     114.958 -67.028 253.190  1.00  0.00           C  
ATOM   1125  O   TRP C 149     115.671 -66.324 252.475  1.00  0.00           O  
ATOM   1126  CB  TRP C 149     115.351 -66.777 255.678  1.00  0.00           C  
ATOM   1127  CG  TRP C 149     115.468 -67.452 257.011  1.00  0.00           C  
ATOM   1128  CD1 TRP C 149     116.615 -67.722 257.676  1.00  0.00           C  
ATOM   1129  NE1 TRP C 149     116.323 -68.382 258.852  1.00  0.00           N  
ATOM   1130  CE2 TRP C 149     114.965 -68.578 259.001  1.00  0.00           C  
ATOM   1131  CD2 TRP C 149     114.393 -68.010 257.824  1.00  0.00           C  
ATOM   1132  CE3 TRP C 149     112.986 -68.078 257.694  1.00  0.00           C  
ATOM   1133  CZ3 TRP C 149     112.187 -68.675 258.690  1.00  0.00           C  
ATOM   1134  CZ2 TRP C 149     114.176 -69.165 260.004  1.00  0.00           C  
ATOM   1135  CH2 TRP C 149     112.782 -69.222 259.842  1.00  0.00           C  
ATOM   1136  N   LYS C 150     113.658 -67.279 252.962  1.00  0.00           N  
ATOM   1137  CA  LYS C 150     112.872 -66.762 251.843  1.00  0.00           C  
ATOM   1138  C   LYS C 150     111.481 -66.328 252.330  1.00  0.00           C  
ATOM   1139  O   LYS C 150     110.925 -66.945 253.241  1.00  0.00           O  
ATOM   1140  CB  LYS C 150     112.770 -67.832 250.734  1.00  0.00           C  
ATOM   1141  CG  LYS C 150     114.093 -68.066 249.980  1.00  0.00           C  
ATOM   1142  CD  LYS C 150     113.979 -69.052 248.809  1.00  0.00           C  
ATOM   1143  CE  LYS C 150     113.769 -70.509 249.250  1.00  0.00           C  
ATOM   1144  NZ  LYS C 150     113.753 -71.418 248.092  1.00  0.00           N  
ATOM   1145  N   VAL C 151     110.953 -65.268 251.696  1.00  0.00           N  
ATOM   1146  CA  VAL C 151     109.679 -64.620 252.021  1.00  0.00           C  
ATOM   1147  C   VAL C 151     108.999 -64.091 250.735  1.00  0.00           C  
ATOM   1148  O   VAL C 151     109.615 -64.098 249.668  1.00  0.00           O  
ATOM   1149  CB  VAL C 151     109.887 -63.427 253.005  1.00  0.00           C  
ATOM   1150  CG1 VAL C 151     110.403 -63.872 254.382  1.00  0.00           C  
ATOM   1151  CG2 VAL C 151     110.770 -62.294 252.450  1.00  0.00           C  
ATOM   1152  N   ASP C 152     107.737 -63.641 250.870  1.00  0.00           N  
ATOM   1153  CA  ASP C 152     106.909 -63.043 249.808  1.00  0.00           C  
ATOM   1154  C   ASP C 152     107.487 -61.765 249.176  1.00  0.00           C  
ATOM   1155  O   ASP C 152     108.276 -61.059 249.805  1.00  0.00           O  
ATOM   1156  CB  ASP C 152     105.469 -62.725 250.291  1.00  0.00           C  
ATOM   1157  CG  ASP C 152     104.702 -63.928 250.834  1.00  0.00           C  
ATOM   1158  OD1 ASP C 152     104.771 -64.990 250.183  1.00  0.00           O  
ATOM   1159  OD2 ASP C 152     103.968 -63.730 251.826  1.00  0.00           O  
ATOM   1160  N   ASN C 153     107.004 -61.474 247.953  1.00  0.00           N  
ATOM   1161  CA  ASN C 153     107.241 -60.250 247.176  1.00  0.00           C  
ATOM   1162  C   ASN C 153     108.687 -60.142 246.642  1.00  0.00           C  
ATOM   1163  O   ASN C 153     109.482 -61.071 246.790  1.00  0.00           O  
ATOM   1164  CB  ASN C 153     106.813 -58.998 248.004  1.00  0.00           C  
ATOM   1165  CG  ASN C 153     106.166 -57.892 247.164  1.00  0.00           C  
ATOM   1166  OD1 ASN C 153     106.855 -56.995 246.685  1.00  0.00           O  
ATOM   1167  ND2 ASN C 153     104.845 -57.947 246.986  1.00  0.00           N  
ATOM   1168  N   ALA C 154     109.005 -58.986 246.031  1.00  0.00           N  
ATOM   1169  CA  ALA C 154     110.363 -58.556 245.689  1.00  0.00           C  
ATOM   1170  C   ALA C 154     111.218 -58.218 246.928  1.00  0.00           C  
ATOM   1171  O   ALA C 154     112.442 -58.146 246.810  1.00  0.00           O  
ATOM   1172  CB  ALA C 154     110.271 -57.347 244.746  1.00  0.00           C  
ATOM   1173  N   LEU C 155     110.559 -58.051 248.088  1.00  0.00           N  
ATOM   1174  CA  LEU C 155     111.149 -57.952 249.421  1.00  0.00           C  
ATOM   1175  C   LEU C 155     111.866 -59.257 249.814  1.00  0.00           C  
ATOM   1176  O   LEU C 155     111.452 -60.339 249.394  1.00  0.00           O  
ATOM   1177  CB  LEU C 155     110.024 -57.662 250.443  1.00  0.00           C  
ATOM   1178  CG  LEU C 155     109.225 -56.359 250.210  1.00  0.00           C  
ATOM   1179  CD1 LEU C 155     108.011 -56.282 251.162  1.00  0.00           C  
ATOM   1180  CD2 LEU C 155     110.117 -55.102 250.289  1.00  0.00           C  
ATOM   1181  N   GLN C 156     112.909 -59.122 250.646  1.00  0.00           N  
ATOM   1182  CA  GLN C 156     113.663 -60.246 251.192  1.00  0.00           C  
ATOM   1183  C   GLN C 156     114.084 -59.920 252.631  1.00  0.00           C  
ATOM   1184  O   GLN C 156     114.354 -58.762 252.947  1.00  0.00           O  
ATOM   1185  CB  GLN C 156     114.857 -60.575 250.260  1.00  0.00           C  
ATOM   1186  CG  GLN C 156     115.713 -61.808 250.633  1.00  0.00           C  
ATOM   1187  CD  GLN C 156     114.913 -63.114 250.710  1.00  0.00           C  
ATOM   1188  NE2 GLN C 156     114.924 -63.900 249.632  1.00  0.00           N  
ATOM   1189  OE1 GLN C 156     114.299 -63.414 251.730  1.00  0.00           O  
ATOM   1190  N   SER C 157     114.138 -60.967 253.466  1.00  0.00           N  
ATOM   1191  CA  SER C 157     114.509 -60.898 254.871  1.00  0.00           C  
ATOM   1192  C   SER C 157     115.314 -62.162 255.206  1.00  0.00           C  
ATOM   1193  O   SER C 157     114.776 -63.267 255.112  1.00  0.00           O  
ATOM   1194  CB  SER C 157     113.231 -60.717 255.714  1.00  0.00           C  
ATOM   1195  OG  SER C 157     113.543 -60.555 257.078  1.00  0.00           O  
ATOM   1196  N   GLY C 158     116.598 -61.966 255.548  1.00  0.00           N  
ATOM   1197  CA  GLY C 158     117.578 -63.041 255.718  1.00  0.00           C  
ATOM   1198  C   GLY C 158     118.520 -62.766 256.896  1.00  0.00           C  
ATOM   1199  O   GLY C 158     119.669 -63.203 256.850  1.00  0.00           O  
ATOM   1200  N   ASN C 159     118.056 -62.040 257.929  1.00  0.00           N  
ATOM   1201  CA  ASN C 159     118.799 -61.667 259.142  1.00  0.00           C  
ATOM   1202  C   ASN C 159     118.925 -62.849 260.132  1.00  0.00           C  
ATOM   1203  O   ASN C 159     118.391 -62.784 261.240  1.00  0.00           O  
ATOM   1204  CB  ASN C 159     118.124 -60.435 259.809  1.00  0.00           C  
ATOM   1205  CG  ASN C 159     117.978 -59.221 258.884  1.00  0.00           C  
ATOM   1206  OD1 ASN C 159     117.077 -59.178 258.047  1.00  0.00           O  
ATOM   1207  ND2 ASN C 159     118.852 -58.225 259.036  1.00  0.00           N  
ATOM   1208  N   SER C 160     119.612 -63.923 259.704  1.00  0.00           N  
ATOM   1209  CA  SER C 160     119.775 -65.170 260.451  1.00  0.00           C  
ATOM   1210  C   SER C 160     120.840 -65.054 261.560  1.00  0.00           C  
ATOM   1211  O   SER C 160     121.909 -64.490 261.330  1.00  0.00           O  
ATOM   1212  CB  SER C 160     120.110 -66.303 259.459  1.00  0.00           C  
ATOM   1213  OG  SER C 160     120.106 -67.566 260.096  1.00  0.00           O  
ATOM   1214  N   GLN C 161     120.521 -65.646 262.719  1.00  0.00           N  
ATOM   1215  CA  GLN C 161     121.391 -65.835 263.875  1.00  0.00           C  
ATOM   1216  C   GLN C 161     121.690 -67.336 264.003  1.00  0.00           C  
ATOM   1217  O   GLN C 161     120.758 -68.123 264.187  1.00  0.00           O  
ATOM   1218  CB  GLN C 161     120.698 -65.243 265.125  1.00  0.00           C  
ATOM   1219  CG  GLN C 161     121.359 -65.612 266.466  1.00  0.00           C  
ATOM   1220  CD  GLN C 161     120.710 -64.891 267.644  1.00  0.00           C  
ATOM   1221  NE2 GLN C 161     119.820 -65.580 268.363  1.00  0.00           N  
ATOM   1222  OE1 GLN C 161     121.021 -63.732 267.910  1.00  0.00           O  
ATOM   1223  N   GLU C 162     122.978 -67.692 263.887  1.00  0.00           N  
ATOM   1224  CA  GLU C 162     123.444 -69.074 263.777  1.00  0.00           C  
ATOM   1225  C   GLU C 162     124.513 -69.388 264.828  1.00  0.00           C  
ATOM   1226  O   GLU C 162     125.351 -68.536 265.124  1.00  0.00           O  
ATOM   1227  CB  GLU C 162     124.040 -69.294 262.371  1.00  0.00           C  
ATOM   1228  CG  GLU C 162     123.066 -69.017 261.209  1.00  0.00           C  
ATOM   1229  CD  GLU C 162     123.736 -69.197 259.850  1.00  0.00           C  
ATOM   1230  OE1 GLU C 162     124.335 -70.273 259.638  1.00  0.00           O  
ATOM   1231  OE2 GLU C 162     123.618 -68.258 259.033  1.00  0.00           O  
ATOM   1232  N   SER C 163     124.500 -70.642 265.302  1.00  0.00           N  
ATOM   1233  CA  SER C 163     125.544 -71.232 266.135  1.00  0.00           C  
ATOM   1234  C   SER C 163     125.379 -72.759 266.135  1.00  0.00           C  
ATOM   1235  O   SER C 163     124.263 -73.254 266.307  1.00  0.00           O  
ATOM   1236  CB  SER C 163     125.512 -70.646 267.562  1.00  0.00           C  
ATOM   1237  OG  SER C 163     126.585 -71.152 268.331  1.00  0.00           O  
ATOM   1238  N   VAL C 164     126.504 -73.466 265.947  1.00  0.00           N  
ATOM   1239  CA  VAL C 164     126.579 -74.925 265.922  1.00  0.00           C  
ATOM   1240  C   VAL C 164     126.858 -75.479 267.336  1.00  0.00           C  
ATOM   1241  O   VAL C 164     127.571 -74.846 268.117  1.00  0.00           O  
ATOM   1242  CB  VAL C 164     127.692 -75.390 264.931  1.00  0.00           C  
ATOM   1243  CG1 VAL C 164     129.137 -75.107 265.389  1.00  0.00           C  
ATOM   1244  CG2 VAL C 164     127.554 -76.866 264.510  1.00  0.00           C  
ATOM   1245  N   THR C 165     126.295 -76.662 267.624  1.00  0.00           N  
ATOM   1246  CA  THR C 165     126.534 -77.431 268.849  1.00  0.00           C  
ATOM   1247  C   THR C 165     127.877 -78.194 268.792  1.00  0.00           C  
ATOM   1248  O   THR C 165     128.511 -78.257 267.737  1.00  0.00           O  
ATOM   1249  CB  THR C 165     125.393 -78.474 269.057  1.00  0.00           C  
ATOM   1250  OG1 THR C 165     125.428 -79.546 268.126  1.00  0.00           O  
ATOM   1251  CG2 THR C 165     123.992 -77.854 269.063  1.00  0.00           C  
ATOM   1252  N   GLU C 166     128.255 -78.808 269.926  1.00  0.00           N  
ATOM   1253  CA  GLU C 166     129.235 -79.897 269.962  1.00  0.00           C  
ATOM   1254  C   GLU C 166     128.551 -81.256 269.730  1.00  0.00           C  
ATOM   1255  O   GLU C 166     127.321 -81.329 269.667  1.00  0.00           O  
ATOM   1256  CB  GLU C 166     130.046 -79.846 271.277  1.00  0.00           C  
ATOM   1257  CG  GLU C 166     131.010 -78.641 271.375  1.00  0.00           C  
ATOM   1258  CD  GLU C 166     132.039 -78.569 270.238  1.00  0.00           C  
ATOM   1259  OE1 GLU C 166     132.520 -79.642 269.808  1.00  0.00           O  
ATOM   1260  OE2 GLU C 166     132.305 -77.438 269.779  1.00  0.00           O  
ATOM   1261  N   GLN C 167     129.379 -82.295 269.531  1.00  0.00           N  
ATOM   1262  CA  GLN C 167     128.962 -83.618 269.065  1.00  0.00           C  
ATOM   1263  C   GLN C 167     127.997 -84.331 270.029  1.00  0.00           C  
ATOM   1264  O   GLN C 167     128.243 -84.366 271.235  1.00  0.00           O  
ATOM   1265  CB  GLN C 167     130.221 -84.462 268.792  1.00  0.00           C  
ATOM   1266  CG  GLN C 167     129.944 -85.754 267.998  1.00  0.00           C  
ATOM   1267  CD  GLN C 167     131.207 -86.295 267.330  1.00  0.00           C  
ATOM   1268  OE1 GLN C 167     132.282 -86.310 267.929  1.00  0.00           O  
ATOM   1269  NE2 GLN C 167     131.081 -86.749 266.081  1.00  0.00           N  
ATOM   1270  N   ASP C 168     126.926 -84.893 269.446  1.00  0.00           N  
ATOM   1271  CA  ASP C 168     125.872 -85.663 270.103  1.00  0.00           C  
ATOM   1272  C   ASP C 168     126.435 -86.971 270.693  1.00  0.00           C  
ATOM   1273  O   ASP C 168     127.158 -87.687 270.003  1.00  0.00           O  
ATOM   1274  CB  ASP C 168     124.735 -85.935 269.083  1.00  0.00           C  
ATOM   1275  CG  ASP C 168     123.488 -86.640 269.625  1.00  0.00           C  
ATOM   1276  OD1 ASP C 168     123.275 -86.615 270.858  1.00  0.00           O  
ATOM   1277  OD2 ASP C 168     122.731 -87.156 268.776  1.00  0.00           O  
ATOM   1278  N   SER C 169     126.060 -87.269 271.947  1.00  0.00           N  
ATOM   1279  CA  SER C 169     126.410 -88.511 272.637  1.00  0.00           C  
ATOM   1280  C   SER C 169     125.588 -89.722 272.143  1.00  0.00           C  
ATOM   1281  O   SER C 169     126.055 -90.852 272.285  1.00  0.00           O  
ATOM   1282  CB  SER C 169     126.253 -88.286 274.155  1.00  0.00           C  
ATOM   1283  OG  SER C 169     126.705 -89.394 274.910  1.00  0.00           O  
ATOM   1284  N   LYS C 170     124.390 -89.471 271.585  1.00  0.00           N  
ATOM   1285  CA  LYS C 170     123.467 -90.490 271.093  1.00  0.00           C  
ATOM   1286  C   LYS C 170     123.901 -91.032 269.716  1.00  0.00           C  
ATOM   1287  O   LYS C 170     124.265 -92.204 269.626  1.00  0.00           O  
ATOM   1288  CB  LYS C 170     122.033 -89.908 271.106  1.00  0.00           C  
ATOM   1289  CG  LYS C 170     120.921 -90.871 270.656  1.00  0.00           C  
ATOM   1290  CD  LYS C 170     119.559 -90.166 270.553  1.00  0.00           C  
ATOM   1291  CE  LYS C 170     118.456 -91.044 269.943  1.00  0.00           C  
ATOM   1292  NZ  LYS C 170     118.687 -91.293 268.510  1.00  0.00           N  
ATOM   1293  N   ASP C 171     123.830 -90.178 268.679  1.00  0.00           N  
ATOM   1294  CA  ASP C 171     124.002 -90.558 267.267  1.00  0.00           C  
ATOM   1295  C   ASP C 171     125.370 -90.183 266.667  1.00  0.00           C  
ATOM   1296  O   ASP C 171     125.616 -90.571 265.524  1.00  0.00           O  
ATOM   1297  CB  ASP C 171     122.851 -90.009 266.383  1.00  0.00           C  
ATOM   1298  CG  ASP C 171     121.453 -90.446 266.837  1.00  0.00           C  
ATOM   1299  OD1 ASP C 171     121.297 -91.645 267.157  1.00  0.00           O  
ATOM   1300  OD2 ASP C 171     120.529 -89.606 266.781  1.00  0.00           O  
ATOM   1301  N   SER C 172     126.233 -89.456 267.406  1.00  0.00           N  
ATOM   1302  CA  SER C 172     127.548 -88.946 266.961  1.00  0.00           C  
ATOM   1303  C   SER C 172     127.455 -87.862 265.859  1.00  0.00           C  
ATOM   1304  O   SER C 172     128.410 -87.652 265.111  1.00  0.00           O  
ATOM   1305  CB  SER C 172     128.521 -90.102 266.618  1.00  0.00           C  
ATOM   1306  OG  SER C 172     128.845 -90.821 267.790  1.00  0.00           O  
ATOM   1307  N   THR C 173     126.300 -87.186 265.799  1.00  0.00           N  
ATOM   1308  CA  THR C 173     125.939 -86.147 264.837  1.00  0.00           C  
ATOM   1309  C   THR C 173     126.035 -84.743 265.473  1.00  0.00           C  
ATOM   1310  O   THR C 173     126.430 -84.601 266.629  1.00  0.00           O  
ATOM   1311  CB  THR C 173     124.476 -86.388 264.373  1.00  0.00           C  
ATOM   1312  OG1 THR C 173     123.580 -86.384 265.471  1.00  0.00           O  
ATOM   1313  CG2 THR C 173     124.307 -87.682 263.567  1.00  0.00           C  
ATOM   1314  N   TYR C 174     125.710 -83.725 264.665  1.00  0.00           N  
ATOM   1315  CA  TYR C 174     125.748 -82.303 264.991  1.00  0.00           C  
ATOM   1316  C   TYR C 174     124.422 -81.622 264.630  1.00  0.00           C  
ATOM   1317  O   TYR C 174     123.613 -82.179 263.885  1.00  0.00           O  
ATOM   1318  CB  TYR C 174     126.917 -81.670 264.217  1.00  0.00           C  
ATOM   1319  CG  TYR C 174     128.264 -81.887 264.873  1.00  0.00           C  
ATOM   1320  CD1 TYR C 174     128.723 -80.948 265.815  1.00  0.00           C  
ATOM   1321  CE1 TYR C 174     130.002 -81.084 266.382  1.00  0.00           C  
ATOM   1322  CZ  TYR C 174     130.820 -82.169 266.022  1.00  0.00           C  
ATOM   1323  OH  TYR C 174     132.076 -82.262 266.545  1.00  0.00           O  
ATOM   1324  CD2 TYR C 174     129.069 -82.994 264.532  1.00  0.00           C  
ATOM   1325  CE2 TYR C 174     130.348 -83.134 265.107  1.00  0.00           C  
ATOM   1326  N   SER C 175     124.239 -80.416 265.191  1.00  0.00           N  
ATOM   1327  CA  SER C 175     123.037 -79.592 265.063  1.00  0.00           C  
ATOM   1328  C   SER C 175     123.443 -78.111 264.899  1.00  0.00           C  
ATOM   1329  O   SER C 175     124.479 -77.709 265.431  1.00  0.00           O  
ATOM   1330  CB  SER C 175     122.173 -79.810 266.323  1.00  0.00           C  
ATOM   1331  OG  SER C 175     121.733 -81.150 266.433  1.00  0.00           O  
ATOM   1332  N   LEU C 176     122.614 -77.323 264.187  1.00  0.00           N  
ATOM   1333  CA  LEU C 176     122.816 -75.893 263.913  1.00  0.00           C  
ATOM   1334  C   LEU C 176     121.504 -75.105 264.103  1.00  0.00           C  
ATOM   1335  O   LEU C 176     120.433 -75.605 263.762  1.00  0.00           O  
ATOM   1336  CB  LEU C 176     123.408 -75.736 262.483  1.00  0.00           C  
ATOM   1337  CG  LEU C 176     123.570 -74.297 261.940  1.00  0.00           C  
ATOM   1338  CD1 LEU C 176     124.542 -73.448 262.779  1.00  0.00           C  
ATOM   1339  CD2 LEU C 176     123.990 -74.293 260.464  1.00  0.00           C  
ATOM   1340  N   SER C 177     121.626 -73.872 264.625  1.00  0.00           N  
ATOM   1341  CA  SER C 177     120.546 -72.889 264.754  1.00  0.00           C  
ATOM   1342  C   SER C 177     120.479 -71.981 263.507  1.00  0.00           C  
ATOM   1343  O   SER C 177     121.500 -71.748 262.864  1.00  0.00           O  
ATOM   1344  CB  SER C 177     120.797 -72.067 266.039  1.00  0.00           C  
ATOM   1345  OG  SER C 177     119.831 -71.053 266.248  1.00  0.00           O  
ATOM   1346  N   SER C 178     119.281 -71.452 263.220  1.00  0.00           N  
ATOM   1347  CA  SER C 178     119.021 -70.517 262.125  1.00  0.00           C  
ATOM   1348  C   SER C 178     117.788 -69.684 262.500  1.00  0.00           C  
ATOM   1349  O   SER C 178     116.677 -70.068 262.152  1.00  0.00           O  
ATOM   1350  CB  SER C 178     118.865 -71.306 260.804  1.00  0.00           C  
ATOM   1351  OG  SER C 178     118.561 -70.461 259.711  1.00  0.00           O  
ATOM   1352  N   THR C 179     117.991 -68.588 263.246  1.00  0.00           N  
ATOM   1353  CA  THR C 179     116.905 -67.757 263.770  1.00  0.00           C  
ATOM   1354  C   THR C 179     116.871 -66.403 263.049  1.00  0.00           C  
ATOM   1355  O   THR C 179     117.734 -65.564 263.299  1.00  0.00           O  
ATOM   1356  CB  THR C 179     117.076 -67.519 265.294  1.00  0.00           C  
ATOM   1357  OG1 THR C 179     117.025 -68.765 265.960  1.00  0.00           O  
ATOM   1358  CG2 THR C 179     116.030 -66.582 265.930  1.00  0.00           C  
ATOM   1359  N   LEU C 180     115.857 -66.207 262.190  1.00  0.00           N  
ATOM   1360  CA  LEU C 180     115.549 -64.943 261.517  1.00  0.00           C  
ATOM   1361  C   LEU C 180     115.014 -63.916 262.534  1.00  0.00           C  
ATOM   1362  O   LEU C 180     113.804 -63.844 262.750  1.00  0.00           O  
ATOM   1363  CB  LEU C 180     114.575 -65.235 260.348  1.00  0.00           C  
ATOM   1364  CG  LEU C 180     114.082 -64.010 259.544  1.00  0.00           C  
ATOM   1365  CD1 LEU C 180     115.253 -63.234 258.928  1.00  0.00           C  
ATOM   1366  CD2 LEU C 180     113.038 -64.411 258.483  1.00  0.00           C  
ATOM   1367  N   THR C 181     115.941 -63.179 263.168  1.00  0.00           N  
ATOM   1368  CA  THR C 181     115.652 -62.186 264.197  1.00  0.00           C  
ATOM   1369  C   THR C 181     115.297 -60.826 263.563  1.00  0.00           C  
ATOM   1370  O   THR C 181     116.064 -60.306 262.752  1.00  0.00           O  
ATOM   1371  CB  THR C 181     116.807 -62.065 265.232  1.00  0.00           C  
ATOM   1372  OG1 THR C 181     116.489 -61.100 266.217  1.00  0.00           O  
ATOM   1373  CG2 THR C 181     118.194 -61.716 264.662  1.00  0.00           C  
ATOM   1374  N   LEU C 182     114.103 -60.325 263.913  1.00  0.00           N  
ATOM   1375  CA  LEU C 182     113.489 -59.127 263.342  1.00  0.00           C  
ATOM   1376  C   LEU C 182     112.742 -58.338 264.429  1.00  0.00           C  
ATOM   1377  O   LEU C 182     112.565 -58.823 265.547  1.00  0.00           O  
ATOM   1378  CB  LEU C 182     112.467 -59.530 262.245  1.00  0.00           C  
ATOM   1379  CG  LEU C 182     112.972 -60.365 261.051  1.00  0.00           C  
ATOM   1380  CD1 LEU C 182     111.781 -60.883 260.218  1.00  0.00           C  
ATOM   1381  CD2 LEU C 182     114.001 -59.592 260.201  1.00  0.00           C  
ATOM   1382  N   SER C 183     112.244 -57.158 264.028  1.00  0.00           N  
ATOM   1383  CA  SER C 183     111.133 -56.464 264.678  1.00  0.00           C  
ATOM   1384  C   SER C 183     109.797 -57.009 264.126  1.00  0.00           C  
ATOM   1385  O   SER C 183     109.761 -57.516 263.003  1.00  0.00           O  
ATOM   1386  CB  SER C 183     111.288 -54.951 264.412  1.00  0.00           C  
ATOM   1387  OG  SER C 183     110.262 -54.189 265.019  1.00  0.00           O  
ATOM   1388  N   LYS C 184     108.712 -56.846 264.904  1.00  0.00           N  
ATOM   1389  CA  LYS C 184     107.343 -57.185 264.493  1.00  0.00           C  
ATOM   1390  C   LYS C 184     106.853 -56.369 263.278  1.00  0.00           C  
ATOM   1391  O   LYS C 184     106.043 -56.881 262.509  1.00  0.00           O  
ATOM   1392  CB  LYS C 184     106.397 -57.077 265.712  1.00  0.00           C  
ATOM   1393  CG  LYS C 184     105.017 -57.752 265.546  1.00  0.00           C  
ATOM   1394  CD  LYS C 184     103.870 -56.861 265.049  1.00  0.00           C  
ATOM   1395  CE  LYS C 184     102.534 -57.624 265.014  1.00  0.00           C  
ATOM   1396  NZ  LYS C 184     101.486 -56.834 264.348  1.00  0.00           N  
ATOM   1397  N   ALA C 185     107.399 -55.153 263.082  1.00  0.00           N  
ATOM   1398  CA  ALA C 185     107.158 -54.296 261.919  1.00  0.00           C  
ATOM   1399  C   ALA C 185     107.588 -54.912 260.573  1.00  0.00           C  
ATOM   1400  O   ALA C 185     106.931 -54.645 259.566  1.00  0.00           O  
ATOM   1401  CB  ALA C 185     107.864 -52.950 262.146  1.00  0.00           C  
ATOM   1402  N   ASP C 186     108.651 -55.741 260.578  1.00  0.00           N  
ATOM   1403  CA  ASP C 186     109.112 -56.498 259.410  1.00  0.00           C  
ATOM   1404  C   ASP C 186     108.268 -57.769 259.192  1.00  0.00           C  
ATOM   1405  O   ASP C 186     108.119 -58.198 258.048  1.00  0.00           O  
ATOM   1406  CB  ASP C 186     110.609 -56.865 259.525  1.00  0.00           C  
ATOM   1407  CG  ASP C 186     111.264 -57.168 258.175  1.00  0.00           C  
ATOM   1408  OD1 ASP C 186     111.499 -58.364 257.893  1.00  0.00           O  
ATOM   1409  OD2 ASP C 186     111.532 -56.183 257.450  1.00  0.00           O  
ATOM   1410  N   TYR C 187     107.725 -58.338 260.282  1.00  0.00           N  
ATOM   1411  CA  TYR C 187     106.956 -59.583 260.273  1.00  0.00           C  
ATOM   1412  C   TYR C 187     105.584 -59.475 259.573  1.00  0.00           C  
ATOM   1413  O   TYR C 187     105.088 -60.490 259.089  1.00  0.00           O  
ATOM   1414  CB  TYR C 187     106.842 -60.122 261.711  1.00  0.00           C  
ATOM   1415  CG  TYR C 187     106.322 -61.544 261.833  1.00  0.00           C  
ATOM   1416  CD1 TYR C 187     107.081 -62.620 261.326  1.00  0.00           C  
ATOM   1417  CE1 TYR C 187     106.589 -63.937 261.410  1.00  0.00           C  
ATOM   1418  CZ  TYR C 187     105.344 -64.184 262.018  1.00  0.00           C  
ATOM   1419  OH  TYR C 187     104.856 -65.455 262.088  1.00  0.00           O  
ATOM   1420  CD2 TYR C 187     105.080 -61.798 262.448  1.00  0.00           C  
ATOM   1421  CE2 TYR C 187     104.600 -63.116 262.551  1.00  0.00           C  
ATOM   1422  N   GLU C 188     105.017 -58.259 259.496  1.00  0.00           N  
ATOM   1423  CA  GLU C 188     103.739 -57.984 258.835  1.00  0.00           C  
ATOM   1424  C   GLU C 188     103.860 -57.703 257.326  1.00  0.00           C  
ATOM   1425  O   GLU C 188     102.829 -57.685 256.653  1.00  0.00           O  
ATOM   1426  CB  GLU C 188     103.031 -56.814 259.557  1.00  0.00           C  
ATOM   1427  CG  GLU C 188     102.778 -57.038 261.063  1.00  0.00           C  
ATOM   1428  CD  GLU C 188     101.986 -58.312 261.356  1.00  0.00           C  
ATOM   1429  OE1 GLU C 188     102.591 -59.239 261.939  1.00  0.00           O  
ATOM   1430  OE2 GLU C 188     100.793 -58.330 260.990  1.00  0.00           O  
ATOM   1431  N   LYS C 189     105.088 -57.506 256.808  1.00  0.00           N  
ATOM   1432  CA  LYS C 189     105.359 -57.266 255.384  1.00  0.00           C  
ATOM   1433  C   LYS C 189     105.105 -58.496 254.493  1.00  0.00           C  
ATOM   1434  O   LYS C 189     104.801 -58.324 253.313  1.00  0.00           O  
ATOM   1435  CB  LYS C 189     106.821 -56.821 255.201  1.00  0.00           C  
ATOM   1436  CG  LYS C 189     107.181 -55.488 255.872  1.00  0.00           C  
ATOM   1437  CD  LYS C 189     108.670 -55.170 255.687  1.00  0.00           C  
ATOM   1438  CE  LYS C 189     109.108 -53.876 256.386  1.00  0.00           C  
ATOM   1439  NZ  LYS C 189     110.574 -53.734 256.341  1.00  0.00           N  
ATOM   1440  N   HIS C 190     105.260 -59.700 255.070  1.00  0.00           N  
ATOM   1441  CA  HIS C 190     105.158 -60.986 254.382  1.00  0.00           C  
ATOM   1442  C   HIS C 190     104.255 -61.914 255.206  1.00  0.00           C  
ATOM   1443  O   HIS C 190     104.186 -61.778 256.429  1.00  0.00           O  
ATOM   1444  CB  HIS C 190     106.565 -61.614 254.186  1.00  0.00           C  
ATOM   1445  CG  HIS C 190     107.731 -60.651 254.113  1.00  0.00           C  
ATOM   1446  ND1 HIS C 190     108.531 -60.365 255.207  1.00  0.00           N  
ATOM   1447  CD2 HIS C 190     108.244 -59.900 253.080  1.00  0.00           C  
ATOM   1448  CE1 HIS C 190     109.452 -59.482 254.811  1.00  0.00           C  
ATOM   1449  NE2 HIS C 190     109.335 -59.152 253.531  1.00  0.00           N  
ATOM   1450  N   LYS C 191     103.596 -62.856 254.518  1.00  0.00           N  
ATOM   1451  CA  LYS C 191     102.794 -63.912 255.130  1.00  0.00           C  
ATOM   1452  C   LYS C 191     103.632 -65.195 255.250  1.00  0.00           C  
ATOM   1453  O   LYS C 191     103.698 -65.767 256.337  1.00  0.00           O  
ATOM   1454  CB  LYS C 191     101.509 -64.128 254.305  1.00  0.00           C  
ATOM   1455  CG  LYS C 191     100.480 -65.055 254.981  1.00  0.00           C  
ATOM   1456  CD  LYS C 191      99.270 -65.406 254.095  1.00  0.00           C  
ATOM   1457  CE  LYS C 191      98.433 -64.211 253.605  1.00  0.00           C  
ATOM   1458  NZ  LYS C 191      97.805 -63.474 254.717  1.00  0.00           N  
ATOM   1459  N   VAL C 192     104.266 -65.610 254.139  1.00  0.00           N  
ATOM   1460  CA  VAL C 192     105.135 -66.785 254.071  1.00  0.00           C  
ATOM   1461  C   VAL C 192     106.501 -66.496 254.717  1.00  0.00           C  
ATOM   1462  O   VAL C 192     107.100 -65.452 254.451  1.00  0.00           O  
ATOM   1463  CB  VAL C 192     105.389 -67.228 252.599  1.00  0.00           C  
ATOM   1464  CG1 VAL C 192     106.425 -68.362 252.425  1.00  0.00           C  
ATOM   1465  CG2 VAL C 192     104.079 -67.644 251.909  1.00  0.00           C  
ATOM   1466  N   TYR C 193     106.969 -67.471 255.506  1.00  0.00           N  
ATOM   1467  CA  TYR C 193     108.325 -67.544 256.039  1.00  0.00           C  
ATOM   1468  C   TYR C 193     108.798 -68.983 255.848  1.00  0.00           C  
ATOM   1469  O   TYR C 193     108.216 -69.898 256.431  1.00  0.00           O  
ATOM   1470  CB  TYR C 193     108.348 -67.108 257.518  1.00  0.00           C  
ATOM   1471  CG  TYR C 193     108.070 -65.630 257.703  1.00  0.00           C  
ATOM   1472  CD1 TYR C 193     109.120 -64.702 257.558  1.00  0.00           C  
ATOM   1473  CE1 TYR C 193     108.841 -63.323 257.558  1.00  0.00           C  
ATOM   1474  CZ  TYR C 193     107.517 -62.878 257.705  1.00  0.00           C  
ATOM   1475  OH  TYR C 193     107.241 -61.550 257.609  1.00  0.00           O  
ATOM   1476  CD2 TYR C 193     106.753 -65.179 257.925  1.00  0.00           C  
ATOM   1477  CE2 TYR C 193     106.475 -63.801 257.922  1.00  0.00           C  
ATOM   1478  N   ALA C 194     109.826 -69.142 255.004  1.00  0.00           N  
ATOM   1479  CA  ALA C 194     110.418 -70.421 254.637  1.00  0.00           C  
ATOM   1480  C   ALA C 194     111.896 -70.430 255.033  1.00  0.00           C  
ATOM   1481  O   ALA C 194     112.611 -69.479 254.724  1.00  0.00           O  
ATOM   1482  CB  ALA C 194     110.271 -70.618 253.120  1.00  0.00           C  
ATOM   1483  N   CYS C 195     112.316 -71.531 255.665  1.00  0.00           N  
ATOM   1484  CA  CYS C 195     113.707 -71.850 255.962  1.00  0.00           C  
ATOM   1485  C   CYS C 195     114.150 -72.943 254.987  1.00  0.00           C  
ATOM   1486  O   CYS C 195     113.421 -73.918 254.809  1.00  0.00           O  
ATOM   1487  SG  CYS C 195     115.481 -72.782 257.976  1.00  0.00           S  
ATOM   1488  CB  CYS C 195     113.810 -72.351 257.413  1.00  0.00           C  
ATOM   1489  N   GLU C 196     115.336 -72.768 254.395  1.00  0.00           N  
ATOM   1490  CA  GLU C 196     115.926 -73.712 253.451  1.00  0.00           C  
ATOM   1491  C   GLU C 196     117.420 -73.839 253.742  1.00  0.00           C  
ATOM   1492  O   GLU C 196     118.063 -72.834 254.039  1.00  0.00           O  
ATOM   1493  CB  GLU C 196     115.605 -73.247 252.017  1.00  0.00           C  
ATOM   1494  CG  GLU C 196     116.266 -74.068 250.893  1.00  0.00           C  
ATOM   1495  CD  GLU C 196     115.733 -73.648 249.527  1.00  0.00           C  
ATOM   1496  OE1 GLU C 196     114.533 -73.904 249.283  1.00  0.00           O  
ATOM   1497  OE2 GLU C 196     116.510 -73.046 248.756  1.00  0.00           O  
ATOM   1498  N   VAL C 197     117.940 -75.072 253.670  1.00  0.00           N  
ATOM   1499  CA  VAL C 197     119.334 -75.385 253.970  1.00  0.00           C  
ATOM   1500  C   VAL C 197     119.890 -76.381 252.939  1.00  0.00           C  
ATOM   1501  O   VAL C 197     119.134 -77.142 252.333  1.00  0.00           O  
ATOM   1502  CB  VAL C 197     119.513 -75.947 255.417  1.00  0.00           C  
ATOM   1503  CG1 VAL C 197     118.879 -75.019 256.467  1.00  0.00           C  
ATOM   1504  CG2 VAL C 197     119.060 -77.401 255.656  1.00  0.00           C  
ATOM   1505  N   THR C 198     121.219 -76.335 252.772  1.00  0.00           N  
ATOM   1506  CA  THR C 198     121.992 -77.198 251.883  1.00  0.00           C  
ATOM   1507  C   THR C 198     123.186 -77.772 252.670  1.00  0.00           C  
ATOM   1508  O   THR C 198     123.690 -77.130 253.594  1.00  0.00           O  
ATOM   1509  CB  THR C 198     122.517 -76.422 250.642  1.00  0.00           C  
ATOM   1510  OG1 THR C 198     123.499 -75.452 250.965  1.00  0.00           O  
ATOM   1511  CG2 THR C 198     121.400 -75.749 249.828  1.00  0.00           C  
ATOM   1512  N   HIS C 199     123.583 -78.998 252.299  1.00  0.00           N  
ATOM   1513  CA  HIS C 199     124.489 -79.833 253.083  1.00  0.00           C  
ATOM   1514  C   HIS C 199     125.346 -80.740 252.189  1.00  0.00           C  
ATOM   1515  O   HIS C 199     125.126 -80.823 250.982  1.00  0.00           O  
ATOM   1516  CB  HIS C 199     123.627 -80.657 254.069  1.00  0.00           C  
ATOM   1517  CG  HIS C 199     124.367 -81.058 255.314  1.00  0.00           C  
ATOM   1518  CD2 HIS C 199     124.650 -80.287 256.416  1.00  0.00           C  
ATOM   1519  ND1 HIS C 199     124.921 -82.330 255.487  1.00  0.00           N  
ATOM   1520  NE2 HIS C 199     125.420 -81.076 257.249  1.00  0.00           N  
ATOM   1521  CE1 HIS C 199     125.544 -82.260 256.654  1.00  0.00           C  
ATOM   1522  N   GLN C 200     126.301 -81.432 252.829  1.00  0.00           N  
ATOM   1523  CA  GLN C 200     127.108 -82.506 252.250  1.00  0.00           C  
ATOM   1524  C   GLN C 200     126.268 -83.754 251.909  1.00  0.00           C  
ATOM   1525  O   GLN C 200     126.556 -84.406 250.907  1.00  0.00           O  
ATOM   1526  CB  GLN C 200     128.252 -82.896 253.217  1.00  0.00           C  
ATOM   1527  CG  GLN C 200     129.338 -81.818 253.444  1.00  0.00           C  
ATOM   1528  CD  GLN C 200     128.950 -80.689 254.407  1.00  0.00           C  
ATOM   1529  NE2 GLN C 200     129.600 -79.532 254.277  1.00  0.00           N  
ATOM   1530  OE1 GLN C 200     128.094 -80.858 255.273  1.00  0.00           O  
ATOM   1531  N   GLY C 201     125.255 -84.057 252.741  1.00  0.00           N  
ATOM   1532  CA  GLY C 201     124.368 -85.206 252.565  1.00  0.00           C  
ATOM   1533  C   GLY C 201     123.248 -84.909 251.561  1.00  0.00           C  
ATOM   1534  O   GLY C 201     122.874 -85.801 250.802  1.00  0.00           O  
ATOM   1535  N   LEU C 202     122.737 -83.666 251.543  1.00  0.00           N  
ATOM   1536  CA  LEU C 202     121.708 -83.197 250.618  1.00  0.00           C  
ATOM   1537  C   LEU C 202     122.001 -81.732 250.286  1.00  0.00           C  
ATOM   1538  O   LEU C 202     121.579 -80.841 251.025  1.00  0.00           O  
ATOM   1539  CB  LEU C 202     120.291 -83.368 251.227  1.00  0.00           C  
ATOM   1540  CG  LEU C 202     119.700 -84.795 251.148  1.00  0.00           C  
ATOM   1541  CD1 LEU C 202     118.396 -84.909 251.962  1.00  0.00           C  
ATOM   1542  CD2 LEU C 202     119.516 -85.275 249.692  1.00  0.00           C  
ATOM   1543  N   SER C 203     122.706 -81.513 249.163  1.00  0.00           N  
ATOM   1544  CA  SER C 203     122.923 -80.187 248.569  1.00  0.00           C  
ATOM   1545  C   SER C 203     121.643 -79.631 247.907  1.00  0.00           C  
ATOM   1546  O   SER C 203     121.518 -78.416 247.762  1.00  0.00           O  
ATOM   1547  CB  SER C 203     124.107 -80.270 247.583  1.00  0.00           C  
ATOM   1548  OG  SER C 203     124.466 -78.997 247.080  1.00  0.00           O  
ATOM   1549  N   SER C 204     120.705 -80.533 247.564  1.00  0.00           N  
ATOM   1550  CA  SER C 204     119.328 -80.243 247.176  1.00  0.00           C  
ATOM   1551  C   SER C 204     118.554 -79.637 248.377  1.00  0.00           C  
ATOM   1552  O   SER C 204     118.716 -80.166 249.476  1.00  0.00           O  
ATOM   1553  CB  SER C 204     118.695 -81.581 246.737  1.00  0.00           C  
ATOM   1554  OG  SER C 204     117.358 -81.418 246.304  1.00  0.00           O  
ATOM   1555  N   PRO C 205     117.745 -78.572 248.152  1.00  0.00           N  
ATOM   1556  CA  PRO C 205     116.873 -77.926 249.160  1.00  0.00           C  
ATOM   1557  C   PRO C 205     116.176 -78.825 250.201  1.00  0.00           C  
ATOM   1558  O   PRO C 205     115.200 -79.505 249.883  1.00  0.00           O  
ATOM   1559  CD  PRO C 205     117.605 -77.880 246.862  1.00  0.00           C  
ATOM   1560  CB  PRO C 205     115.856 -77.171 248.293  1.00  0.00           C  
ATOM   1561  CG  PRO C 205     116.685 -76.692 247.121  1.00  0.00           C  
ATOM   1562  N   VAL C 206     116.701 -78.779 251.432  1.00  0.00           N  
ATOM   1563  CA  VAL C 206     116.108 -79.358 252.632  1.00  0.00           C  
ATOM   1564  C   VAL C 206     115.380 -78.203 253.343  1.00  0.00           C  
ATOM   1565  O   VAL C 206     116.044 -77.294 253.840  1.00  0.00           O  
ATOM   1566  CB  VAL C 206     117.219 -79.950 253.549  1.00  0.00           C  
ATOM   1567  CG1 VAL C 206     116.759 -80.333 254.967  1.00  0.00           C  
ATOM   1568  CG2 VAL C 206     117.890 -81.165 252.887  1.00  0.00           C  
ATOM   1569  N   THR C 207     114.037 -78.205 253.296  1.00  0.00           N  
ATOM   1570  CA  THR C 207     113.237 -77.010 253.571  1.00  0.00           C  
ATOM   1571  C   THR C 207     111.884 -77.318 254.242  1.00  0.00           C  
ATOM   1572  O   THR C 207     111.284 -78.363 253.984  1.00  0.00           O  
ATOM   1573  CB  THR C 207     113.029 -76.185 252.259  1.00  0.00           C  
ATOM   1574  OG1 THR C 207     112.220 -75.038 252.453  1.00  0.00           O  
ATOM   1575  CG2 THR C 207     112.382 -76.972 251.103  1.00  0.00           C  
ATOM   1576  N   LYS C 208     111.439 -76.364 255.078  1.00  0.00           N  
ATOM   1577  CA  LYS C 208     110.103 -76.269 255.669  1.00  0.00           C  
ATOM   1578  C   LYS C 208     109.602 -74.823 255.526  1.00  0.00           C  
ATOM   1579  O   LYS C 208     110.403 -73.905 255.352  1.00  0.00           O  
ATOM   1580  CB  LYS C 208     110.144 -76.671 257.162  1.00  0.00           C  
ATOM   1581  CG  LYS C 208     110.521 -78.133 257.442  1.00  0.00           C  
ATOM   1582  CD  LYS C 208     109.495 -79.166 256.950  1.00  0.00           C  
ATOM   1583  CE  LYS C 208     109.929 -80.605 257.261  1.00  0.00           C  
ATOM   1584  NZ  LYS C 208     108.953 -81.583 256.750  1.00  0.00           N  
ATOM   1585  N   SER C 209     108.276 -74.643 255.627  1.00  0.00           N  
ATOM   1586  CA  SER C 209     107.622 -73.340 255.522  1.00  0.00           C  
ATOM   1587  C   SER C 209     106.281 -73.342 256.273  1.00  0.00           C  
ATOM   1588  O   SER C 209     105.679 -74.400 256.465  1.00  0.00           O  
ATOM   1589  CB  SER C 209     107.474 -72.963 254.029  1.00  0.00           C  
ATOM   1590  OG  SER C 209     106.919 -71.676 253.853  1.00  0.00           O  
ATOM   1591  N   PHE C 210     105.838 -72.137 256.660  1.00  0.00           N  
ATOM   1592  CA  PHE C 210     104.532 -71.866 257.257  1.00  0.00           C  
ATOM   1593  C   PHE C 210     104.035 -70.495 256.751  1.00  0.00           C  
ATOM   1594  O   PHE C 210     104.829 -69.689 256.259  1.00  0.00           O  
ATOM   1595  CB  PHE C 210     104.649 -71.939 258.804  1.00  0.00           C  
ATOM   1596  CG  PHE C 210     105.327 -70.758 259.485  1.00  0.00           C  
ATOM   1597  CD1 PHE C 210     104.579 -69.605 259.801  1.00  0.00           C  
ATOM   1598  CE1 PHE C 210     105.219 -68.453 260.228  1.00  0.00           C  
ATOM   1599  CZ  PHE C 210     106.596 -68.446 260.400  1.00  0.00           C  
ATOM   1600  CD2 PHE C 210     106.728 -70.720 259.621  1.00  0.00           C  
ATOM   1601  CE2 PHE C 210     107.348 -69.577 260.105  1.00  0.00           C  
ATOM   1602  N   ASN C 211     102.728 -70.254 256.937  1.00  0.00           N  
ATOM   1603  CA  ASN C 211     102.065 -68.968 256.703  1.00  0.00           C  
ATOM   1604  C   ASN C 211     101.618 -68.383 258.047  1.00  0.00           C  
ATOM   1605  O   ASN C 211     101.006 -69.083 258.854  1.00  0.00           O  
ATOM   1606  CB  ASN C 211     100.845 -69.182 255.779  1.00  0.00           C  
ATOM   1607  CG  ASN C 211     101.234 -69.290 254.305  1.00  0.00           C  
ATOM   1608  ND2 ASN C 211     101.469 -70.509 253.815  1.00  0.00           N  
ATOM   1609  OD1 ASN C 211     101.315 -68.277 253.616  1.00  0.00           O  
ATOM   1610  N   ARG C 212     101.900 -67.082 258.222  1.00  0.00           N  
ATOM   1611  CA  ARG C 212     101.441 -66.231 259.322  1.00  0.00           C  
ATOM   1612  C   ARG C 212      99.909 -66.043 259.341  1.00  0.00           C  
ATOM   1613  O   ARG C 212      99.345 -65.827 260.414  1.00  0.00           O  
ATOM   1614  CB  ARG C 212     102.201 -64.884 259.206  1.00  0.00           C  
ATOM   1615  CG  ARG C 212     101.746 -63.752 260.147  1.00  0.00           C  
ATOM   1616  CD  ARG C 212     102.546 -62.450 259.980  1.00  0.00           C  
ATOM   1617  NE  ARG C 212     102.293 -61.777 258.700  1.00  0.00           N  
ATOM   1618  CZ  ARG C 212     101.249 -60.990 258.400  1.00  0.00           C  
ATOM   1619  NH1 ARG C 212     100.267 -60.754 259.280  1.00  0.00           N  
ATOM   1620  NH2 ARG C 212     101.198 -60.416 257.192  1.00  0.00           N  
ATOM   1621  N   GLY C 213      99.275 -66.116 258.157  1.00  0.00           N  
ATOM   1622  CA  GLY C 213      97.855 -65.843 257.958  1.00  0.00           C  
ATOM   1623  C   GLY C 213      97.595 -64.335 258.079  1.00  0.00           C  
ATOM   1624  O   GLY C 213      98.454 -63.516 257.746  1.00  0.00           O  
ATOM   1625  N   GLU C 214      96.389 -63.986 258.546  1.00  0.00           N  
ATOM   1626  CA  GLU C 214      95.965 -62.616 258.858  1.00  0.00           C  
ATOM   1627  C   GLU C 214      96.095 -62.358 260.375  1.00  0.00           C  
ATOM   1628  O   GLU C 214      95.210 -61.754 260.980  1.00  0.00           O  
ATOM   1629  CB  GLU C 214      94.536 -62.405 258.312  1.00  0.00           C  
ATOM   1630  CG  GLU C 214      94.457 -62.567 256.781  1.00  0.00           C  
ATOM   1631  CD  GLU C 214      93.042 -62.377 256.241  1.00  0.00           C  
ATOM   1632  OE1 GLU C 214      92.858 -61.426 255.450  1.00  0.00           O  
ATOM   1633  OE2 GLU C 214      92.176 -63.200 256.613  1.00  0.00           O  
ATOM   1634  N   CYS C 215      97.202 -62.855 260.953  1.00  0.00           N  
ATOM   1635  CA  CYS C 215      97.499 -62.895 262.382  1.00  0.00           C  
ATOM   1636  C   CYS C 215      99.020 -62.725 262.588  1.00  0.00           C  
ATOM   1637  O   CYS C 215      99.636 -61.948 261.859  1.00  0.00           O  
ATOM   1638  CB  CYS C 215      96.892 -64.191 262.980  1.00  0.00           C  
ATOM   1639  SG  CYS C 215      95.129 -64.153 263.403  1.00  0.00           S  
ATOM   1640  N   NMA C 215A     99.598 -63.416 263.583  1.00  0.00           N  
ATOM   1641  CA  NMA C 215A    101.001 -63.312 263.957  1.00  0.00           C  
ATOM   1642  CH3 ACE D   0     145.589 -88.608 299.125  1.00  0.00           C  
ATOM   1643  C   ACE D   0     145.273 -87.968 297.778  1.00  0.00           C  
ATOM   1644  O   ACE D   0     144.343 -87.169 297.700  1.00  0.00           O  
ATOM   1645  N   GLN D   1     146.060 -88.328 296.746  1.00  0.00           N  
ATOM   1646  CA  GLN D   1     146.057 -87.870 295.347  1.00  0.00           C  
ATOM   1647  C   GLN D   1     146.368 -86.373 295.143  1.00  0.00           C  
ATOM   1648  O   GLN D   1     146.243 -85.562 296.059  1.00  0.00           O  
ATOM   1649  CB  GLN D   1     144.779 -88.312 294.573  1.00  0.00           C  
ATOM   1650  CG  GLN D   1     143.460 -87.550 294.859  1.00  0.00           C  
ATOM   1651  CD  GLN D   1     142.434 -87.660 293.729  1.00  0.00           C  
ATOM   1652  OE1 GLN D   1     141.899 -86.650 293.278  1.00  0.00           O  
ATOM   1653  NE2 GLN D   1     142.145 -88.881 293.276  1.00  0.00           N  
ATOM   1654  N   VAL D   2     146.729 -86.035 293.893  1.00  0.00           N  
ATOM   1655  CA  VAL D   2     146.741 -84.660 293.401  1.00  0.00           C  
ATOM   1656  C   VAL D   2     145.301 -84.210 293.082  1.00  0.00           C  
ATOM   1657  O   VAL D   2     144.575 -84.918 292.384  1.00  0.00           O  
ATOM   1658  CB  VAL D   2     147.668 -84.491 292.163  1.00  0.00           C  
ATOM   1659  CG1 VAL D   2     147.352 -85.428 290.977  1.00  0.00           C  
ATOM   1660  CG2 VAL D   2     147.759 -83.028 291.682  1.00  0.00           C  
ATOM   1661  N   GLN D   3     144.921 -83.046 293.627  1.00  0.00           N  
ATOM   1662  CA  GLN D   3     143.592 -82.466 293.478  1.00  0.00           C  
ATOM   1663  C   GLN D   3     143.721 -80.945 293.580  1.00  0.00           C  
ATOM   1664  O   GLN D   3     144.141 -80.438 294.621  1.00  0.00           O  
ATOM   1665  CB  GLN D   3     142.631 -83.074 294.533  1.00  0.00           C  
ATOM   1666  CG  GLN D   3     141.176 -82.553 294.510  1.00  0.00           C  
ATOM   1667  CD  GLN D   3     140.445 -82.776 293.183  1.00  0.00           C  
ATOM   1668  OE1 GLN D   3     139.812 -81.860 292.665  1.00  0.00           O  
ATOM   1669  NE2 GLN D   3     140.517 -83.988 292.630  1.00  0.00           N  
ATOM   1670  N   LEU D   4     143.355 -80.261 292.487  1.00  0.00           N  
ATOM   1671  CA  LEU D   4     143.320 -78.805 292.378  1.00  0.00           C  
ATOM   1672  C   LEU D   4     141.867 -78.383 292.138  1.00  0.00           C  
ATOM   1673  O   LEU D   4     141.199 -78.950 291.273  1.00  0.00           O  
ATOM   1674  CB  LEU D   4     144.212 -78.322 291.210  1.00  0.00           C  
ATOM   1675  CG  LEU D   4     145.722 -78.220 291.524  1.00  0.00           C  
ATOM   1676  CD1 LEU D   4     146.389 -79.601 291.685  1.00  0.00           C  
ATOM   1677  CD2 LEU D   4     146.438 -77.358 290.462  1.00  0.00           C  
ATOM   1678  N   VAL D   5     141.425 -77.368 292.890  1.00  0.00           N  
ATOM   1679  CA  VAL D   5     140.133 -76.704 292.734  1.00  0.00           C  
ATOM   1680  C   VAL D   5     140.349 -75.214 293.036  1.00  0.00           C  
ATOM   1681  O   VAL D   5     141.002 -74.900 294.031  1.00  0.00           O  
ATOM   1682  CB  VAL D   5     139.053 -77.256 293.717  1.00  0.00           C  
ATOM   1683  CG1 VAL D   5     137.713 -76.489 293.659  1.00  0.00           C  
ATOM   1684  CG2 VAL D   5     138.788 -78.758 293.508  1.00  0.00           C  
ATOM   1685  N   GLN D   6     139.775 -74.334 292.201  1.00  0.00           N  
ATOM   1686  CA  GLN D   6     139.779 -72.885 292.414  1.00  0.00           C  
ATOM   1687  C   GLN D   6     138.354 -72.368 292.667  1.00  0.00           C  
ATOM   1688  O   GLN D   6     137.375 -73.044 292.345  1.00  0.00           O  
ATOM   1689  CB  GLN D   6     140.508 -72.166 291.243  1.00  0.00           C  
ATOM   1690  CG  GLN D   6     139.704 -71.849 289.962  1.00  0.00           C  
ATOM   1691  CD  GLN D   6     139.296 -73.090 289.171  1.00  0.00           C  
ATOM   1692  OE1 GLN D   6     139.972 -73.470 288.221  1.00  0.00           O  
ATOM   1693  NE2 GLN D   6     138.189 -73.729 289.552  1.00  0.00           N  
ATOM   1694  N   SER D   7     138.286 -71.163 293.248  1.00  0.00           N  
ATOM   1695  CA  SER D   7     137.057 -70.499 293.665  1.00  0.00           C  
ATOM   1696  C   SER D   7     137.141 -68.992 293.380  1.00  0.00           C  
ATOM   1697  O   SER D   7     138.235 -68.425 293.394  1.00  0.00           O  
ATOM   1698  CB  SER D   7     136.803 -70.820 295.155  1.00  0.00           C  
ATOM   1699  OG  SER D   7     137.769 -70.233 296.007  1.00  0.00           O  
ATOM   1700  N   GLY D   8     135.973 -68.379 293.140  1.00  0.00           N  
ATOM   1701  CA  GLY D   8     135.824 -66.956 292.832  1.00  0.00           C  
ATOM   1702  C   GLY D   8     135.957 -66.713 291.322  1.00  0.00           C  
ATOM   1703  O   GLY D   8     136.715 -67.397 290.633  1.00  0.00           O  
ATOM   1704  N   ALA D   9     135.223 -65.699 290.834  1.00  0.00           N  
ATOM   1705  CA  ALA D   9     135.219 -65.221 289.452  1.00  0.00           C  
ATOM   1706  C   ALA D   9     134.297 -63.998 289.357  1.00  0.00           C  
ATOM   1707  O   ALA D   9     134.788 -62.886 289.532  1.00  0.00           O  
ATOM   1708  CB  ALA D   9     134.844 -66.325 288.445  1.00  0.00           C  
ATOM   1709  N   GLU D  10     132.995 -64.226 289.092  1.00  0.00           N  
ATOM   1710  CA  GLU D  10     131.918 -63.231 288.967  1.00  0.00           C  
ATOM   1711  C   GLU D  10     132.003 -62.389 287.670  1.00  0.00           C  
ATOM   1712  O   GLU D  10     133.078 -62.215 287.097  1.00  0.00           O  
ATOM   1713  CB  GLU D  10     131.801 -62.394 290.278  1.00  0.00           C  
ATOM   1714  CG  GLU D  10     130.708 -61.307 290.317  1.00  0.00           C  
ATOM   1715  CD  GLU D  10     130.737 -60.540 291.637  1.00  0.00           C  
ATOM   1716  OE1 GLU D  10     131.434 -59.502 291.672  1.00  0.00           O  
ATOM   1717  OE2 GLU D  10     130.080 -61.013 292.589  1.00  0.00           O  
ATOM   1718  N   VAL D  11     130.837 -61.882 287.233  1.00  0.00           N  
ATOM   1719  CA  VAL D  11     130.668 -60.934 286.130  1.00  0.00           C  
ATOM   1720  C   VAL D  11     131.265 -59.544 286.450  1.00  0.00           C  
ATOM   1721  O   VAL D  11     130.959 -58.974 287.496  1.00  0.00           O  
ATOM   1722  CB  VAL D  11     129.161 -60.795 285.752  1.00  0.00           C  
ATOM   1723  CG1 VAL D  11     128.221 -60.472 286.934  1.00  0.00           C  
ATOM   1724  CG2 VAL D  11     128.915 -59.790 284.612  1.00  0.00           C  
ATOM   1725  N   LYS D  12     132.104 -59.038 285.531  1.00  0.00           N  
ATOM   1726  CA  LYS D  12     132.825 -57.769 285.647  1.00  0.00           C  
ATOM   1727  C   LYS D  12     132.632 -56.914 284.379  1.00  0.00           C  
ATOM   1728  O   LYS D  12     132.041 -57.366 283.397  1.00  0.00           O  
ATOM   1729  CB  LYS D  12     134.336 -58.046 285.862  1.00  0.00           C  
ATOM   1730  CG  LYS D  12     134.698 -58.964 287.042  1.00  0.00           C  
ATOM   1731  CD  LYS D  12     134.260 -58.445 288.420  1.00  0.00           C  
ATOM   1732  CE  LYS D  12     134.548 -59.469 289.524  1.00  0.00           C  
ATOM   1733  NZ  LYS D  12     134.132 -58.981 290.849  1.00  0.00           N  
ATOM   1734  N   LYS D  13     133.174 -55.688 284.441  1.00  0.00           N  
ATOM   1735  CA  LYS D  13     133.279 -54.737 283.332  1.00  0.00           C  
ATOM   1736  C   LYS D  13     134.759 -54.322 283.160  1.00  0.00           C  
ATOM   1737  O   LYS D  13     135.535 -54.492 284.102  1.00  0.00           O  
ATOM   1738  CB  LYS D  13     132.400 -53.505 283.639  1.00  0.00           C  
ATOM   1739  CG  LYS D  13     130.901 -53.825 283.760  1.00  0.00           C  
ATOM   1740  CD  LYS D  13     130.045 -52.560 283.929  1.00  0.00           C  
ATOM   1741  CE  LYS D  13     128.561 -52.855 284.191  1.00  0.00           C  
ATOM   1742  NZ  LYS D  13     127.933 -53.560 283.063  1.00  0.00           N  
ATOM   1743  N   PRO D  14     135.137 -53.760 281.984  1.00  0.00           N  
ATOM   1744  CA  PRO D  14     136.475 -53.169 281.763  1.00  0.00           C  
ATOM   1745  C   PRO D  14     136.845 -52.074 282.778  1.00  0.00           C  
ATOM   1746  O   PRO D  14     136.029 -51.194 283.049  1.00  0.00           O  
ATOM   1747  CD  PRO D  14     134.337 -53.689 280.763  1.00  0.00           C  
ATOM   1748  CB  PRO D  14     136.404 -52.608 280.332  1.00  0.00           C  
ATOM   1749  CG  PRO D  14     135.335 -53.434 279.644  1.00  0.00           C  
ATOM   1750  N   GLY D  15     138.066 -52.171 283.324  1.00  0.00           N  
ATOM   1751  CA  GLY D  15     138.604 -51.216 284.291  1.00  0.00           C  
ATOM   1752  C   GLY D  15     138.318 -51.609 285.752  1.00  0.00           C  
ATOM   1753  O   GLY D  15     138.779 -50.900 286.645  1.00  0.00           O  
ATOM   1754  N   ALA D  16     137.585 -52.711 286.009  1.00  0.00           N  
ATOM   1755  CA  ALA D  16     137.216 -53.191 287.348  1.00  0.00           C  
ATOM   1756  C   ALA D  16     138.356 -53.983 288.030  1.00  0.00           C  
ATOM   1757  O   ALA D  16     139.525 -53.641 287.851  1.00  0.00           O  
ATOM   1758  CB  ALA D  16     135.894 -53.978 287.239  1.00  0.00           C  
ATOM   1759  N   SER D  17     138.005 -55.023 288.806  1.00  0.00           N  
ATOM   1760  CA  SER D  17     138.943 -55.926 289.477  1.00  0.00           C  
ATOM   1761  C   SER D  17     138.306 -57.311 289.666  1.00  0.00           C  
ATOM   1762  O   SER D  17     137.087 -57.405 289.812  1.00  0.00           O  
ATOM   1763  CB  SER D  17     139.371 -55.328 290.836  1.00  0.00           C  
ATOM   1764  OG  SER D  17     140.386 -54.360 290.670  1.00  0.00           O  
ATOM   1765  N   VAL D  18     139.151 -58.356 289.701  1.00  0.00           N  
ATOM   1766  CA  VAL D  18     138.750 -59.743 289.952  1.00  0.00           C  
ATOM   1767  C   VAL D  18     139.858 -60.493 290.715  1.00  0.00           C  
ATOM   1768  O   VAL D  18     141.030 -60.148 290.584  1.00  0.00           O  
ATOM   1769  CB  VAL D  18     138.392 -60.495 288.631  1.00  0.00           C  
ATOM   1770  CG1 VAL D  18     139.560 -60.684 287.647  1.00  0.00           C  
ATOM   1771  CG2 VAL D  18     137.732 -61.861 288.884  1.00  0.00           C  
ATOM   1772  N   LYS D  19     139.458 -61.510 291.494  1.00  0.00           N  
ATOM   1773  CA  LYS D  19     140.358 -62.397 292.225  1.00  0.00           C  
ATOM   1774  C   LYS D  19     139.828 -63.834 292.159  1.00  0.00           C  
ATOM   1775  O   LYS D  19     138.625 -64.050 292.305  1.00  0.00           O  
ATOM   1776  CB  LYS D  19     140.549 -61.870 293.668  1.00  0.00           C  
ATOM   1777  CG  LYS D  19     141.469 -62.737 294.552  1.00  0.00           C  
ATOM   1778  CD  LYS D  19     141.925 -62.031 295.836  1.00  0.00           C  
ATOM   1779  CE  LYS D  19     143.011 -62.828 296.579  1.00  0.00           C  
ATOM   1780  NZ  LYS D  19     143.638 -62.026 297.642  1.00  0.00           N  
ATOM   1781  N   VAL D  20     140.757 -64.781 291.948  1.00  0.00           N  
ATOM   1782  CA  VAL D  20     140.497 -66.219 291.910  1.00  0.00           C  
ATOM   1783  C   VAL D  20     141.544 -66.902 292.815  1.00  0.00           C  
ATOM   1784  O   VAL D  20     142.710 -66.504 292.804  1.00  0.00           O  
ATOM   1785  CB  VAL D  20     140.614 -66.796 290.467  1.00  0.00           C  
ATOM   1786  CG1 VAL D  20     140.224 -68.286 290.379  1.00  0.00           C  
ATOM   1787  CG2 VAL D  20     139.774 -65.999 289.448  1.00  0.00           C  
ATOM   1788  N   SER D  21     141.099 -67.893 293.602  1.00  0.00           N  
ATOM   1789  CA  SER D  21     141.886 -68.532 294.659  1.00  0.00           C  
ATOM   1790  C   SER D  21     141.909 -70.054 294.455  1.00  0.00           C  
ATOM   1791  O   SER D  21     140.921 -70.719 294.767  1.00  0.00           O  
ATOM   1792  CB  SER D  21     141.260 -68.166 296.021  1.00  0.00           C  
ATOM   1793  OG  SER D  21     141.442 -66.793 296.300  1.00  0.00           O  
ATOM   1794  N   CYS D  22     143.043 -70.568 293.949  1.00  0.00           N  
ATOM   1795  CA  CYS D  22     143.353 -71.994 293.792  1.00  0.00           C  
ATOM   1796  C   CYS D  22     143.726 -72.632 295.144  1.00  0.00           C  
ATOM   1797  O   CYS D  22     144.272 -71.951 296.012  1.00  0.00           O  
ATOM   1798  CB  CYS D  22     144.495 -72.131 292.766  1.00  0.00           C  
ATOM   1799  SG  CYS D  22     145.023 -73.814 292.316  1.00  0.00           S  
ATOM   1800  N   LYS D  23     143.448 -73.936 295.287  1.00  0.00           N  
ATOM   1801  CA  LYS D  23     143.748 -74.710 296.485  1.00  0.00           C  
ATOM   1802  C   LYS D  23     144.292 -76.095 296.114  1.00  0.00           C  
ATOM   1803  O   LYS D  23     143.696 -76.779 295.282  1.00  0.00           O  
ATOM   1804  CB  LYS D  23     142.489 -74.791 297.380  1.00  0.00           C  
ATOM   1805  CG  LYS D  23     142.729 -75.568 298.688  1.00  0.00           C  
ATOM   1806  CD  LYS D  23     141.694 -75.284 299.783  1.00  0.00           C  
ATOM   1807  CE  LYS D  23     141.954 -76.082 301.071  1.00  0.00           C  
ATOM   1808  NZ  LYS D  23     143.267 -75.769 301.664  1.00  0.00           N  
ATOM   1809  N   ALA D  24     145.377 -76.486 296.802  1.00  0.00           N  
ATOM   1810  CA  ALA D  24     145.906 -77.847 296.819  1.00  0.00           C  
ATOM   1811  C   ALA D  24     145.198 -78.675 297.898  1.00  0.00           C  
ATOM   1812  O   ALA D  24     144.918 -78.156 298.982  1.00  0.00           O  
ATOM   1813  CB  ALA D  24     147.407 -77.789 297.125  1.00  0.00           C  
ATOM   1814  N   SER D  25     144.956 -79.955 297.585  1.00  0.00           N  
ATOM   1815  CA  SER D  25     144.291 -80.906 298.466  1.00  0.00           C  
ATOM   1816  C   SER D  25     144.881 -82.304 298.237  1.00  0.00           C  
ATOM   1817  O   SER D  25     145.020 -82.721 297.088  1.00  0.00           O  
ATOM   1818  CB  SER D  25     142.768 -80.847 298.208  1.00  0.00           C  
ATOM   1819  OG  SER D  25     142.055 -81.760 299.019  1.00  0.00           O  
ATOM   1820  N   GLY D  26     145.190 -83.003 299.341  1.00  0.00           N  
ATOM   1821  CA  GLY D  26     145.671 -84.385 299.331  1.00  0.00           C  
ATOM   1822  C   GLY D  26     147.183 -84.518 299.072  1.00  0.00           C  
ATOM   1823  O   GLY D  26     147.668 -85.644 298.982  1.00  0.00           O  
ATOM   1824  N   TYR D  27     147.924 -83.402 298.957  1.00  0.00           N  
ATOM   1825  CA  TYR D  27     149.368 -83.385 298.718  1.00  0.00           C  
ATOM   1826  C   TYR D  27     149.999 -82.131 299.348  1.00  0.00           C  
ATOM   1827  O   TYR D  27     149.302 -81.145 299.601  1.00  0.00           O  
ATOM   1828  CB  TYR D  27     149.655 -83.496 297.199  1.00  0.00           C  
ATOM   1829  CG  TYR D  27     149.371 -82.252 296.369  1.00  0.00           C  
ATOM   1830  CD1 TYR D  27     150.396 -81.320 296.105  1.00  0.00           C  
ATOM   1831  CD2 TYR D  27     148.077 -82.020 295.868  1.00  0.00           C  
ATOM   1832  CE1 TYR D  27     150.129 -80.164 295.349  1.00  0.00           C  
ATOM   1833  CE2 TYR D  27     147.807 -80.868 295.108  1.00  0.00           C  
ATOM   1834  CZ  TYR D  27     148.836 -79.941 294.840  1.00  0.00           C  
ATOM   1835  OH  TYR D  27     148.576 -78.825 294.101  1.00  0.00           O  
ATOM   1836  N   THR D  28     151.324 -82.199 299.557  1.00  0.00           N  
ATOM   1837  CA  THR D  28     152.152 -81.120 300.093  1.00  0.00           C  
ATOM   1838  C   THR D  28     152.283 -79.957 299.088  1.00  0.00           C  
ATOM   1839  O   THR D  28     152.911 -80.124 298.040  1.00  0.00           O  
ATOM   1840  CB  THR D  28     153.577 -81.640 300.434  1.00  0.00           C  
ATOM   1841  OG1 THR D  28     153.469 -82.663 301.406  1.00  0.00           O  
ATOM   1842  CG2 THR D  28     154.564 -80.584 300.968  1.00  0.00           C  
ATOM   1843  N   PHE D  29     151.691 -78.805 299.440  1.00  0.00           N  
ATOM   1844  CA  PHE D  29     151.705 -77.568 298.653  1.00  0.00           C  
ATOM   1845  C   PHE D  29     153.118 -77.010 298.396  1.00  0.00           C  
ATOM   1846  O   PHE D  29     153.389 -76.550 297.289  1.00  0.00           O  
ATOM   1847  CB  PHE D  29     150.784 -76.538 299.345  1.00  0.00           C  
ATOM   1848  CG  PHE D  29     150.695 -75.159 298.713  1.00  0.00           C  
ATOM   1849  CD1 PHE D  29     149.748 -74.906 297.702  1.00  0.00           C  
ATOM   1850  CE1 PHE D  29     149.710 -73.670 297.078  1.00  0.00           C  
ATOM   1851  CZ  PHE D  29     150.635 -72.692 297.408  1.00  0.00           C  
ATOM   1852  CD2 PHE D  29     151.648 -74.164 299.018  1.00  0.00           C  
ATOM   1853  CE2 PHE D  29     151.604 -72.937 298.373  1.00  0.00           C  
ATOM   1854  N   THR D  30     153.980 -77.085 299.427  1.00  0.00           N  
ATOM   1855  CA  THR D  30     155.366 -76.608 299.444  1.00  0.00           C  
ATOM   1856  C   THR D  30     156.291 -77.271 298.397  1.00  0.00           C  
ATOM   1857  O   THR D  30     157.266 -76.651 297.971  1.00  0.00           O  
ATOM   1858  CB  THR D  30     156.000 -76.835 300.846  1.00  0.00           C  
ATOM   1859  OG1 THR D  30     155.129 -76.345 301.847  1.00  0.00           O  
ATOM   1860  CG2 THR D  30     157.376 -76.179 301.070  1.00  0.00           C  
ATOM   1861  N   ASP D  31     155.956 -78.510 297.999  1.00  0.00           N  
ATOM   1862  CA  ASP D  31     156.724 -79.356 297.087  1.00  0.00           C  
ATOM   1863  C   ASP D  31     156.601 -78.921 295.605  1.00  0.00           C  
ATOM   1864  O   ASP D  31     157.488 -79.255 294.821  1.00  0.00           O  
ATOM   1865  CB  ASP D  31     156.288 -80.831 297.290  1.00  0.00           C  
ATOM   1866  CG  ASP D  31     157.199 -81.899 296.673  1.00  0.00           C  
ATOM   1867  OD1 ASP D  31     156.665 -82.997 296.406  1.00  0.00           O  
ATOM   1868  OD2 ASP D  31     158.420 -81.646 296.571  1.00  0.00           O  
ATOM   1869  N   TYR D  32     155.520 -78.205 295.238  1.00  0.00           N  
ATOM   1870  CA  TYR D  32     155.175 -77.911 293.841  1.00  0.00           C  
ATOM   1871  C   TYR D  32     154.931 -76.418 293.604  1.00  0.00           C  
ATOM   1872  O   TYR D  32     154.281 -75.763 294.418  1.00  0.00           O  
ATOM   1873  CB  TYR D  32     153.916 -78.706 293.455  1.00  0.00           C  
ATOM   1874  CG  TYR D  32     154.099 -80.211 293.493  1.00  0.00           C  
ATOM   1875  CD1 TYR D  32     153.634 -80.956 294.593  1.00  0.00           C  
ATOM   1876  CE1 TYR D  32     153.817 -82.350 294.632  1.00  0.00           C  
ATOM   1877  CZ  TYR D  32     154.470 -83.003 293.568  1.00  0.00           C  
ATOM   1878  OH  TYR D  32     154.642 -84.356 293.602  1.00  0.00           O  
ATOM   1879  CD2 TYR D  32     154.756 -80.863 292.432  1.00  0.00           C  
ATOM   1880  CE2 TYR D  32     154.945 -82.255 292.471  1.00  0.00           C  
ATOM   1881  N   TYR D  33     155.408 -75.934 292.445  1.00  0.00           N  
ATOM   1882  CA  TYR D  33     155.219 -74.562 291.975  1.00  0.00           C  
ATOM   1883  C   TYR D  33     153.889 -74.476 291.211  1.00  0.00           C  
ATOM   1884  O   TYR D  33     153.714 -75.179 290.213  1.00  0.00           O  
ATOM   1885  CB  TYR D  33     156.414 -74.124 291.097  1.00  0.00           C  
ATOM   1886  CG  TYR D  33     157.821 -74.397 291.620  1.00  0.00           C  
ATOM   1887  CD1 TYR D  33     158.873 -74.562 290.694  1.00  0.00           C  
ATOM   1888  CE1 TYR D  33     160.179 -74.841 291.140  1.00  0.00           C  
ATOM   1889  CZ  TYR D  33     160.444 -74.959 292.518  1.00  0.00           C  
ATOM   1890  OH  TYR D  33     161.710 -75.236 292.947  1.00  0.00           O  
ATOM   1891  CD2 TYR D  33     158.099 -74.499 293.002  1.00  0.00           C  
ATOM   1892  CE2 TYR D  33     159.402 -74.789 293.449  1.00  0.00           C  
ATOM   1893  N   MET D  34     152.968 -73.647 291.722  1.00  0.00           N  
ATOM   1894  CA  MET D  34     151.580 -73.571 291.269  1.00  0.00           C  
ATOM   1895  C   MET D  34     151.428 -72.584 290.106  1.00  0.00           C  
ATOM   1896  O   MET D  34     151.720 -71.399 290.273  1.00  0.00           O  
ATOM   1897  CB  MET D  34     150.688 -73.164 292.458  1.00  0.00           C  
ATOM   1898  CG  MET D  34     150.736 -74.146 293.641  1.00  0.00           C  
ATOM   1899  SD  MET D  34     150.073 -75.808 293.336  1.00  0.00           S  
ATOM   1900  CE  MET D  34     148.300 -75.432 293.288  1.00  0.00           C  
ATOM   1901  N   HIS D  35     150.961 -73.102 288.957  1.00  0.00           N  
ATOM   1902  CA  HIS D  35     150.643 -72.317 287.763  1.00  0.00           C  
ATOM   1903  C   HIS D  35     149.334 -71.532 287.931  1.00  0.00           C  
ATOM   1904  O   HIS D  35     148.448 -71.943 288.682  1.00  0.00           O  
ATOM   1905  CB  HIS D  35     150.446 -73.240 286.542  1.00  0.00           C  
ATOM   1906  CG  HIS D  35     151.610 -74.073 286.071  1.00  0.00           C  
ATOM   1907  ND1 HIS D  35     152.059 -75.201 286.736  1.00  0.00           N  
ATOM   1908  CD2 HIS D  35     152.364 -74.001 284.919  1.00  0.00           C  
ATOM   1909  CE1 HIS D  35     153.012 -75.749 285.982  1.00  0.00           C  
ATOM   1910  NE2 HIS D  35     153.261 -75.070 284.870  1.00  0.00           N  
ATOM   1911  N   TRP D  36     149.217 -70.483 287.113  1.00  0.00           N  
ATOM   1912  CA  TRP D  36     147.968 -69.825 286.765  1.00  0.00           C  
ATOM   1913  C   TRP D  36     147.857 -69.784 285.239  1.00  0.00           C  
ATOM   1914  O   TRP D  36     148.833 -69.481 284.552  1.00  0.00           O  
ATOM   1915  CB  TRP D  36     147.916 -68.428 287.393  1.00  0.00           C  
ATOM   1916  CG  TRP D  36     147.534 -68.440 288.837  1.00  0.00           C  
ATOM   1917  CD1 TRP D  36     148.370 -68.409 289.900  1.00  0.00           C  
ATOM   1918  NE1 TRP D  36     147.636 -68.518 291.063  1.00  0.00           N  
ATOM   1919  CE2 TRP D  36     146.287 -68.659 290.803  1.00  0.00           C  
ATOM   1920  CD2 TRP D  36     146.194 -68.612 289.383  1.00  0.00           C  
ATOM   1921  CE3 TRP D  36     144.907 -68.740 288.811  1.00  0.00           C  
ATOM   1922  CZ3 TRP D  36     143.767 -68.920 289.616  1.00  0.00           C  
ATOM   1923  CZ2 TRP D  36     145.154 -68.821 291.618  1.00  0.00           C  
ATOM   1924  CH2 TRP D  36     143.891 -68.961 291.016  1.00  0.00           C  
ATOM   1925  N   VAL D  37     146.661 -70.138 284.752  1.00  0.00           N  
ATOM   1926  CA  VAL D  37     146.340 -70.322 283.340  1.00  0.00           C  
ATOM   1927  C   VAL D  37     144.884 -69.837 283.122  1.00  0.00           C  
ATOM   1928  O   VAL D  37     144.119 -69.747 284.081  1.00  0.00           O  
ATOM   1929  CB  VAL D  37     146.446 -71.829 282.928  1.00  0.00           C  
ATOM   1930  CG1 VAL D  37     146.421 -72.037 281.402  1.00  0.00           C  
ATOM   1931  CG2 VAL D  37     147.703 -72.538 283.480  1.00  0.00           C  
ATOM   1932  N   ARG D  38     144.513 -69.532 281.871  1.00  0.00           N  
ATOM   1933  CA  ARG D  38     143.131 -69.274 281.464  1.00  0.00           C  
ATOM   1934  C   ARG D  38     142.828 -69.958 280.128  1.00  0.00           C  
ATOM   1935  O   ARG D  38     143.750 -70.329 279.403  1.00  0.00           O  
ATOM   1936  CB  ARG D  38     142.857 -67.758 281.410  1.00  0.00           C  
ATOM   1937  CG  ARG D  38     143.661 -66.966 280.360  1.00  0.00           C  
ATOM   1938  CD  ARG D  38     143.215 -65.500 280.292  1.00  0.00           C  
ATOM   1939  NE  ARG D  38     144.194 -64.665 279.581  1.00  0.00           N  
ATOM   1940  CZ  ARG D  38     144.431 -63.366 279.826  1.00  0.00           C  
ATOM   1941  NH1 ARG D  38     143.794 -62.715 280.809  1.00  0.00           N  
ATOM   1942  NH2 ARG D  38     145.320 -62.720 279.064  1.00  0.00           N  
ATOM   1943  N   GLN D  39     141.528 -70.089 279.832  1.00  0.00           N  
ATOM   1944  CA  GLN D  39     141.016 -70.745 278.638  1.00  0.00           C  
ATOM   1945  C   GLN D  39     139.984 -69.835 277.963  1.00  0.00           C  
ATOM   1946  O   GLN D  39     139.038 -69.389 278.614  1.00  0.00           O  
ATOM   1947  CB  GLN D  39     140.379 -72.079 279.057  1.00  0.00           C  
ATOM   1948  CG  GLN D  39     140.156 -73.058 277.890  1.00  0.00           C  
ATOM   1949  CD  GLN D  39     139.725 -74.420 278.422  1.00  0.00           C  
ATOM   1950  OE1 GLN D  39     138.536 -74.687 278.569  1.00  0.00           O  
ATOM   1951  NE2 GLN D  39     140.696 -75.277 278.737  1.00  0.00           N  
ATOM   1952  N   ALA D  40     140.169 -69.632 276.652  1.00  0.00           N  
ATOM   1953  CA  ALA D  40     139.225 -68.958 275.761  1.00  0.00           C  
ATOM   1954  C   ALA D  40     137.942 -69.794 275.553  1.00  0.00           C  
ATOM   1955  O   ALA D  40     138.006 -71.020 275.669  1.00  0.00           O  
ATOM   1956  CB  ALA D  40     139.941 -68.736 274.417  1.00  0.00           C  
ATOM   1957  N   PRO D  41     136.810 -69.143 275.193  1.00  0.00           N  
ATOM   1958  CA  PRO D  41     135.573 -69.862 274.818  1.00  0.00           C  
ATOM   1959  C   PRO D  41     135.686 -70.716 273.533  1.00  0.00           C  
ATOM   1960  O   PRO D  41     134.920 -71.667 273.389  1.00  0.00           O  
ATOM   1961  CD  PRO D  41     136.628 -67.693 275.100  1.00  0.00           C  
ATOM   1962  CB  PRO D  41     134.527 -68.744 274.690  1.00  0.00           C  
ATOM   1963  CG  PRO D  41     135.330 -67.505 274.323  1.00  0.00           C  
ATOM   1964  N   GLY D  42     136.673 -70.405 272.672  1.00  0.00           N  
ATOM   1965  CA  GLY D  42     137.056 -71.197 271.500  1.00  0.00           C  
ATOM   1966  C   GLY D  42     137.927 -72.419 271.861  1.00  0.00           C  
ATOM   1967  O   GLY D  42     138.352 -73.131 270.953  1.00  0.00           O  
ATOM   1968  N   GLN D  43     138.179 -72.663 273.161  1.00  0.00           N  
ATOM   1969  CA  GLN D  43     138.878 -73.811 273.746  1.00  0.00           C  
ATOM   1970  C   GLN D  43     140.383 -73.830 273.416  1.00  0.00           C  
ATOM   1971  O   GLN D  43     140.895 -74.852 272.960  1.00  0.00           O  
ATOM   1972  CB  GLN D  43     138.150 -75.145 273.411  1.00  0.00           C  
ATOM   1973  CG  GLN D  43     136.665 -75.205 273.827  1.00  0.00           C  
ATOM   1974  CD  GLN D  43     136.452 -74.997 275.327  1.00  0.00           C  
ATOM   1975  OE1 GLN D  43     136.940 -75.780 276.137  1.00  0.00           O  
ATOM   1976  NE2 GLN D  43     135.714 -73.949 275.700  1.00  0.00           N  
ATOM   1977  N   GLY D  44     141.059 -72.702 273.690  1.00  0.00           N  
ATOM   1978  CA  GLY D  44     142.511 -72.558 273.583  1.00  0.00           C  
ATOM   1979  C   GLY D  44     143.032 -72.037 274.923  1.00  0.00           C  
ATOM   1980  O   GLY D  44     142.473 -71.088 275.471  1.00  0.00           O  
ATOM   1981  N   LEU D  45     144.124 -72.640 275.425  1.00  0.00           N  
ATOM   1982  CA  LEU D  45     144.782 -72.260 276.678  1.00  0.00           C  
ATOM   1983  C   LEU D  45     145.808 -71.130 276.470  1.00  0.00           C  
ATOM   1984  O   LEU D  45     146.373 -70.999 275.384  1.00  0.00           O  
ATOM   1985  CB  LEU D  45     145.466 -73.506 277.291  1.00  0.00           C  
ATOM   1986  CG  LEU D  45     144.518 -74.478 278.022  1.00  0.00           C  
ATOM   1987  CD1 LEU D  45     145.260 -75.757 278.441  1.00  0.00           C  
ATOM   1988  CD2 LEU D  45     143.831 -73.832 279.236  1.00  0.00           C  
ATOM   1989  N   GLU D  46     146.056 -70.372 277.550  1.00  0.00           N  
ATOM   1990  CA  GLU D  46     147.038 -69.292 277.635  1.00  0.00           C  
ATOM   1991  C   GLU D  46     147.495 -69.135 279.095  1.00  0.00           C  
ATOM   1992  O   GLU D  46     146.650 -69.068 279.986  1.00  0.00           O  
ATOM   1993  CB  GLU D  46     146.444 -67.989 277.045  1.00  0.00           C  
ATOM   1994  CG  GLU D  46     147.345 -66.745 277.196  1.00  0.00           C  
ATOM   1995  CD  GLU D  46     146.753 -65.514 276.513  1.00  0.00           C  
ATOM   1996  OE1 GLU D  46     145.972 -64.800 277.179  1.00  0.00           O  
ATOM   1997  OE2 GLU D  46     147.112 -65.281 275.338  1.00  0.00           O  
ATOM   1998  N   TRP D  47     148.818 -69.055 279.310  1.00  0.00           N  
ATOM   1999  CA  TRP D  47     149.450 -68.888 280.624  1.00  0.00           C  
ATOM   2000  C   TRP D  47     149.286 -67.452 281.163  1.00  0.00           C  
ATOM   2001  O   TRP D  47     149.070 -66.524 280.384  1.00  0.00           O  
ATOM   2002  CB  TRP D  47     150.936 -69.272 280.487  1.00  0.00           C  
ATOM   2003  CG  TRP D  47     151.759 -69.410 281.737  1.00  0.00           C  
ATOM   2004  CD1 TRP D  47     151.617 -70.367 282.683  1.00  0.00           C  
ATOM   2005  NE1 TRP D  47     152.620 -70.246 283.622  1.00  0.00           N  
ATOM   2006  CE2 TRP D  47     153.452 -69.183 283.344  1.00  0.00           C  
ATOM   2007  CD2 TRP D  47     152.890 -68.596 282.170  1.00  0.00           C  
ATOM   2008  CE3 TRP D  47     153.519 -67.434 281.674  1.00  0.00           C  
ATOM   2009  CZ3 TRP D  47     154.656 -66.892 282.301  1.00  0.00           C  
ATOM   2010  CZ2 TRP D  47     154.607 -68.669 283.958  1.00  0.00           C  
ATOM   2011  CH2 TRP D  47     155.210 -67.513 283.433  1.00  0.00           C  
ATOM   2012  N   MET D  48     149.397 -67.312 282.490  1.00  0.00           N  
ATOM   2013  CA  MET D  48     149.232 -66.052 283.222  1.00  0.00           C  
ATOM   2014  C   MET D  48     150.500 -65.709 284.019  1.00  0.00           C  
ATOM   2015  O   MET D  48     150.852 -64.535 284.132  1.00  0.00           O  
ATOM   2016  CB  MET D  48     148.047 -66.191 284.202  1.00  0.00           C  
ATOM   2017  CG  MET D  48     146.724 -66.646 283.570  1.00  0.00           C  
ATOM   2018  SD  MET D  48     145.867 -65.361 282.641  1.00  0.00           S  
ATOM   2019  CE  MET D  48     144.491 -65.091 283.780  1.00  0.00           C  
ATOM   2020  N   GLY D  49     151.131 -66.744 284.592  1.00  0.00           N  
ATOM   2021  CA  GLY D  49     152.213 -66.614 285.554  1.00  0.00           C  
ATOM   2022  C   GLY D  49     152.267 -67.892 286.399  1.00  0.00           C  
ATOM   2023  O   GLY D  49     151.432 -68.787 286.264  1.00  0.00           O  
ATOM   2024  N   ARG D  50     153.284 -67.977 287.266  1.00  0.00           N  
ATOM   2025  CA  ARG D  50     153.545 -69.121 288.138  1.00  0.00           C  
ATOM   2026  C   ARG D  50     154.386 -68.644 289.326  1.00  0.00           C  
ATOM   2027  O   ARG D  50     155.351 -67.908 289.120  1.00  0.00           O  
ATOM   2028  CB  ARG D  50     154.228 -70.246 287.328  1.00  0.00           C  
ATOM   2029  CG  ARG D  50     154.540 -71.536 288.101  1.00  0.00           C  
ATOM   2030  CD  ARG D  50     155.052 -72.635 287.166  1.00  0.00           C  
ATOM   2031  NE  ARG D  50     155.107 -73.943 287.824  1.00  0.00           N  
ATOM   2032  CZ  ARG D  50     155.722 -75.032 287.333  1.00  0.00           C  
ATOM   2033  NH1 ARG D  50     155.688 -76.175 288.028  1.00  0.00           N  
ATOM   2034  NH2 ARG D  50     156.363 -74.993 286.157  1.00  0.00           N  
ATOM   2035  N   VAL D  51     154.000 -69.069 290.539  1.00  0.00           N  
ATOM   2036  CA  VAL D  51     154.621 -68.623 291.785  1.00  0.00           C  
ATOM   2037  C   VAL D  51     155.023 -69.832 292.648  1.00  0.00           C  
ATOM   2038  O   VAL D  51     154.260 -70.789 292.788  1.00  0.00           O  
ATOM   2039  CB  VAL D  51     153.673 -67.683 292.587  1.00  0.00           C  
ATOM   2040  CG1 VAL D  51     154.192 -67.263 293.979  1.00  0.00           C  
ATOM   2041  CG2 VAL D  51     153.344 -66.417 291.780  1.00  0.00           C  
ATOM   2042  N   ASN D  52     156.234 -69.725 293.214  1.00  0.00           N  
ATOM   2043  CA  ASN D  52     156.853 -70.661 294.155  1.00  0.00           C  
ATOM   2044  C   ASN D  52     156.185 -70.505 295.541  1.00  0.00           C  
ATOM   2045  O   ASN D  52     155.959 -69.364 295.937  1.00  0.00           O  
ATOM   2046  CB  ASN D  52     158.350 -70.283 294.253  1.00  0.00           C  
ATOM   2047  CG  ASN D  52     159.145 -70.575 292.977  1.00  0.00           C  
ATOM   2048  OD1 ASN D  52     159.695 -71.661 292.820  1.00  0.00           O  
ATOM   2049  ND2 ASN D  52     159.227 -69.603 292.065  1.00  0.00           N  
ATOM   2050  N   PRO D  53     155.896 -71.613 296.266  1.00  0.00           N  
ATOM   2051  CA  PRO D  53     155.293 -71.598 297.622  1.00  0.00           C  
ATOM   2052  C   PRO D  53     155.908 -70.683 298.702  1.00  0.00           C  
ATOM   2053  O   PRO D  53     155.200 -70.339 299.648  1.00  0.00           O  
ATOM   2054  CB  PRO D  53     155.338 -73.065 298.062  1.00  0.00           C  
ATOM   2055  CG  PRO D  53     155.234 -73.835 296.764  1.00  0.00           C  
ATOM   2056  CD  PRO D  53     156.049 -72.990 295.799  1.00  0.00           C  
ATOM   2057  N   ASN D  54     157.175 -70.270 298.525  1.00  0.00           N  
ATOM   2058  CA  ASN D  54     157.866 -69.259 299.340  1.00  0.00           C  
ATOM   2059  C   ASN D  54     157.311 -67.821 299.192  1.00  0.00           C  
ATOM   2060  O   ASN D  54     157.669 -66.970 300.005  1.00  0.00           O  
ATOM   2061  CB  ASN D  54     159.392 -69.325 299.068  1.00  0.00           C  
ATOM   2062  CG  ASN D  54     159.824 -69.140 297.603  1.00  0.00           C  
ATOM   2063  OD1 ASN D  54     159.407 -68.202 296.929  1.00  0.00           O  
ATOM   2064  ND2 ASN D  54     160.687 -70.029 297.108  1.00  0.00           N  
ATOM   2065  N   ARG D  55     156.475 -67.580 298.163  1.00  0.00           N  
ATOM   2066  CA  ARG D  55     155.794 -66.335 297.786  1.00  0.00           C  
ATOM   2067  C   ARG D  55     156.696 -65.304 297.077  1.00  0.00           C  
ATOM   2068  O   ARG D  55     156.182 -64.529 296.271  1.00  0.00           O  
ATOM   2069  CB  ARG D  55     155.010 -65.749 298.987  1.00  0.00           C  
ATOM   2070  CG  ARG D  55     154.054 -64.587 298.653  1.00  0.00           C  
ATOM   2071  CD  ARG D  55     153.350 -64.004 299.890  1.00  0.00           C  
ATOM   2072  NE  ARG D  55     154.272 -63.245 300.747  1.00  0.00           N  
ATOM   2073  CZ  ARG D  55     154.674 -61.980 300.537  1.00  0.00           C  
ATOM   2074  NH1 ARG D  55     155.542 -61.419 301.387  1.00  0.00           N  
ATOM   2075  NH2 ARG D  55     154.223 -61.268 299.493  1.00  0.00           N  
ATOM   2076  N   ARG D  56     158.005 -65.305 297.376  1.00  0.00           N  
ATOM   2077  CA  ARG D  56     158.972 -64.329 296.871  1.00  0.00           C  
ATOM   2078  C   ARG D  56     159.384 -64.563 295.407  1.00  0.00           C  
ATOM   2079  O   ARG D  56     159.642 -63.586 294.706  1.00  0.00           O  
ATOM   2080  CB  ARG D  56     160.217 -64.286 297.788  1.00  0.00           C  
ATOM   2081  CG  ARG D  56     159.935 -64.115 299.295  1.00  0.00           C  
ATOM   2082  CD  ARG D  56     159.001 -62.939 299.631  1.00  0.00           C  
ATOM   2083  NE  ARG D  56     158.976 -62.643 301.071  1.00  0.00           N  
ATOM   2084  CZ  ARG D  56     158.431 -63.391 302.047  1.00  0.00           C  
ATOM   2085  NH1 ARG D  56     158.526 -62.974 303.317  1.00  0.00           N  
ATOM   2086  NH2 ARG D  56     157.791 -64.540 301.790  1.00  0.00           N  
ATOM   2087  N   GLY D  57     159.427 -65.834 294.970  1.00  0.00           N  
ATOM   2088  CA  GLY D  57     159.765 -66.202 293.599  1.00  0.00           C  
ATOM   2089  C   GLY D  57     158.478 -66.187 292.771  1.00  0.00           C  
ATOM   2090  O   GLY D  57     157.630 -67.062 292.951  1.00  0.00           O  
ATOM   2091  N   THR D  58     158.362 -65.216 291.852  1.00  0.00           N  
ATOM   2092  CA  THR D  58     157.217 -65.031 290.959  1.00  0.00           C  
ATOM   2093  C   THR D  58     157.706 -64.859 289.509  1.00  0.00           C  
ATOM   2094  O   THR D  58     158.794 -64.326 289.282  1.00  0.00           O  
ATOM   2095  CB  THR D  58     156.378 -63.777 291.354  1.00  0.00           C  
ATOM   2096  OG1 THR D  58     157.023 -62.547 291.068  1.00  0.00           O  
ATOM   2097  CG2 THR D  58     155.927 -63.756 292.824  1.00  0.00           C  
ATOM   2098  N   THR D  59     156.875 -65.306 288.555  1.00  0.00           N  
ATOM   2099  CA  THR D  59     157.108 -65.205 287.113  1.00  0.00           C  
ATOM   2100  C   THR D  59     155.775 -64.857 286.422  1.00  0.00           C  
ATOM   2101  O   THR D  59     154.724 -65.316 286.870  1.00  0.00           O  
ATOM   2102  CB  THR D  59     157.660 -66.537 286.521  1.00  0.00           C  
ATOM   2103  OG1 THR D  59     156.709 -67.585 286.526  1.00  0.00           O  
ATOM   2104  CG2 THR D  59     158.944 -67.036 287.202  1.00  0.00           C  
ATOM   2105  N   TYR D  60     155.851 -64.037 285.359  1.00  0.00           N  
ATOM   2106  CA  TYR D  60     154.703 -63.511 284.610  1.00  0.00           C  
ATOM   2107  C   TYR D  60     155.056 -63.404 283.116  1.00  0.00           C  
ATOM   2108  O   TYR D  60     156.237 -63.295 282.778  1.00  0.00           O  
ATOM   2109  CB  TYR D  60     154.313 -62.107 285.142  1.00  0.00           C  
ATOM   2110  CG  TYR D  60     154.064 -61.999 286.638  1.00  0.00           C  
ATOM   2111  CD1 TYR D  60     153.012 -62.719 287.236  1.00  0.00           C  
ATOM   2112  CE1 TYR D  60     152.800 -62.635 288.626  1.00  0.00           C  
ATOM   2113  CZ  TYR D  60     153.625 -61.821 289.424  1.00  0.00           C  
ATOM   2114  OH  TYR D  60     153.403 -61.742 290.769  1.00  0.00           O  
ATOM   2115  CD2 TYR D  60     154.893 -61.185 287.440  1.00  0.00           C  
ATOM   2116  CE2 TYR D  60     154.674 -61.094 288.828  1.00  0.00           C  
ATOM   2117  N   ASN D  61     154.022 -63.387 282.258  1.00  0.00           N  
ATOM   2118  CA  ASN D  61     154.131 -63.029 280.837  1.00  0.00           C  
ATOM   2119  C   ASN D  61     153.572 -61.618 280.600  1.00  0.00           C  
ATOM   2120  O   ASN D  61     152.697 -61.167 281.341  1.00  0.00           O  
ATOM   2121  CB  ASN D  61     153.459 -64.086 279.924  1.00  0.00           C  
ATOM   2122  CG  ASN D  61     151.956 -64.351 280.109  1.00  0.00           C  
ATOM   2123  OD1 ASN D  61     151.322 -63.886 281.053  1.00  0.00           O  
ATOM   2124  ND2 ASN D  61     151.382 -65.131 279.192  1.00  0.00           N  
ATOM   2125  N   GLN D  62     154.085 -60.957 279.549  1.00  0.00           N  
ATOM   2126  CA  GLN D  62     153.754 -59.575 279.188  1.00  0.00           C  
ATOM   2127  C   GLN D  62     152.320 -59.358 278.667  1.00  0.00           C  
ATOM   2128  O   GLN D  62     151.849 -58.220 278.684  1.00  0.00           O  
ATOM   2129  CB  GLN D  62     154.821 -59.028 278.214  1.00  0.00           C  
ATOM   2130  CG  GLN D  62     156.255 -58.974 278.792  1.00  0.00           C  
ATOM   2131  CD  GLN D  62     156.365 -58.179 280.099  1.00  0.00           C  
ATOM   2132  OE1 GLN D  62     155.912 -57.040 280.176  1.00  0.00           O  
ATOM   2133  NE2 GLN D  62     156.970 -58.774 281.129  1.00  0.00           N  
ATOM   2134  N   LYS D  63     151.638 -60.445 278.267  1.00  0.00           N  
ATOM   2135  CA  LYS D  63     150.214 -60.475 277.922  1.00  0.00           C  
ATOM   2136  C   LYS D  63     149.294 -60.208 279.134  1.00  0.00           C  
ATOM   2137  O   LYS D  63     148.209 -59.651 278.953  1.00  0.00           O  
ATOM   2138  CB  LYS D  63     149.923 -61.835 277.241  1.00  0.00           C  
ATOM   2139  CG  LYS D  63     148.465 -62.121 276.830  1.00  0.00           C  
ATOM   2140  CD  LYS D  63     147.870 -61.102 275.841  1.00  0.00           C  
ATOM   2141  CE  LYS D  63     146.440 -61.444 275.398  1.00  0.00           C  
ATOM   2142  NZ  LYS D  63     146.386 -62.629 274.524  1.00  0.00           N  
ATOM   2143  N   PHE D  64     149.750 -60.589 280.342  1.00  0.00           N  
ATOM   2144  CA  PHE D  64     149.001 -60.454 281.590  1.00  0.00           C  
ATOM   2145  C   PHE D  64     149.615 -59.400 282.537  1.00  0.00           C  
ATOM   2146  O   PHE D  64     148.972 -59.049 283.527  1.00  0.00           O  
ATOM   2147  CB  PHE D  64     148.910 -61.853 282.241  1.00  0.00           C  
ATOM   2148  CG  PHE D  64     147.799 -62.009 283.263  1.00  0.00           C  
ATOM   2149  CD1 PHE D  64     146.462 -61.773 282.882  1.00  0.00           C  
ATOM   2150  CD2 PHE D  64     148.076 -62.415 284.584  1.00  0.00           C  
ATOM   2151  CE1 PHE D  64     145.441 -61.913 283.808  1.00  0.00           C  
ATOM   2152  CE2 PHE D  64     147.038 -62.559 285.493  1.00  0.00           C  
ATOM   2153  CZ  PHE D  64     145.728 -62.299 285.108  1.00  0.00           C  
ATOM   2154  N   GLU D  65     150.815 -58.886 282.210  1.00  0.00           N  
ATOM   2155  CA  GLU D  65     151.548 -57.887 282.993  1.00  0.00           C  
ATOM   2156  C   GLU D  65     150.902 -56.488 282.936  1.00  0.00           C  
ATOM   2157  O   GLU D  65     150.149 -56.184 282.007  1.00  0.00           O  
ATOM   2158  CB  GLU D  65     153.023 -57.878 282.519  1.00  0.00           C  
ATOM   2159  CG  GLU D  65     154.029 -57.079 283.371  1.00  0.00           C  
ATOM   2160  CD  GLU D  65     154.074 -57.555 284.824  1.00  0.00           C  
ATOM   2161  OE1 GLU D  65     154.744 -58.581 285.068  1.00  0.00           O  
ATOM   2162  OE2 GLU D  65     153.410 -56.896 285.654  1.00  0.00           O  
ATOM   2163  N   GLY D  66     151.209 -55.669 283.956  1.00  0.00           N  
ATOM   2164  CA  GLY D  66     150.659 -54.327 284.150  1.00  0.00           C  
ATOM   2165  C   GLY D  66     149.287 -54.362 284.848  1.00  0.00           C  
ATOM   2166  O   GLY D  66     148.660 -53.315 284.996  1.00  0.00           O  
ATOM   2167  N   ARG D  67     148.824 -55.556 285.256  1.00  0.00           N  
ATOM   2168  CA  ARG D  67     147.547 -55.810 285.919  1.00  0.00           C  
ATOM   2169  C   ARG D  67     147.712 -56.857 287.034  1.00  0.00           C  
ATOM   2170  O   ARG D  67     147.027 -56.761 288.052  1.00  0.00           O  
ATOM   2171  CB  ARG D  67     146.509 -56.303 284.886  1.00  0.00           C  
ATOM   2172  CG  ARG D  67     146.213 -55.325 283.742  1.00  0.00           C  
ATOM   2173  CD  ARG D  67     144.964 -55.698 282.928  1.00  0.00           C  
ATOM   2174  NE  ARG D  67     144.960 -57.048 282.332  1.00  0.00           N  
ATOM   2175  CZ  ARG D  67     145.919 -57.662 281.615  1.00  0.00           C  
ATOM   2176  NH1 ARG D  67     147.135 -57.135 281.428  1.00  0.00           N  
ATOM   2177  NH2 ARG D  67     145.641 -58.839 281.049  1.00  0.00           N  
ATOM   2178  N   VAL D  68     148.584 -57.851 286.797  1.00  0.00           N  
ATOM   2179  CA  VAL D  68     148.796 -59.030 287.633  1.00  0.00           C  
ATOM   2180  C   VAL D  68     149.411 -58.738 289.017  1.00  0.00           C  
ATOM   2181  O   VAL D  68     150.213 -57.817 289.170  1.00  0.00           O  
ATOM   2182  CB  VAL D  68     149.708 -60.043 286.879  1.00  0.00           C  
ATOM   2183  CG1 VAL D  68     151.148 -59.543 286.636  1.00  0.00           C  
ATOM   2184  CG2 VAL D  68     149.751 -61.428 287.544  1.00  0.00           C  
ATOM   2185  N   THR D  69     149.039 -59.593 289.979  1.00  0.00           N  
ATOM   2186  CA  THR D  69     149.677 -59.782 291.278  1.00  0.00           C  
ATOM   2187  C   THR D  69     149.293 -61.201 291.723  1.00  0.00           C  
ATOM   2188  O   THR D  69     148.105 -61.519 291.766  1.00  0.00           O  
ATOM   2189  CB  THR D  69     149.179 -58.751 292.330  1.00  0.00           C  
ATOM   2190  OG1 THR D  69     149.803 -57.508 292.080  1.00  0.00           O  
ATOM   2191  CG2 THR D  69     149.439 -59.094 293.810  1.00  0.00           C  
ATOM   2192  N   MET D  70     150.302 -62.030 292.033  1.00  0.00           N  
ATOM   2193  CA  MET D  70     150.117 -63.401 292.508  1.00  0.00           C  
ATOM   2194  C   MET D  70     150.919 -63.617 293.797  1.00  0.00           C  
ATOM   2195  O   MET D  70     152.027 -63.094 293.929  1.00  0.00           O  
ATOM   2196  CB  MET D  70     150.573 -64.403 291.431  1.00  0.00           C  
ATOM   2197  CG  MET D  70     149.715 -64.436 290.163  1.00  0.00           C  
ATOM   2198  SD  MET D  70     150.401 -65.534 288.897  1.00  0.00           S  
ATOM   2199  CE  MET D  70     149.219 -65.233 287.567  1.00  0.00           C  
ATOM   2200  N   THR D  71     150.338 -64.413 294.705  1.00  0.00           N  
ATOM   2201  CA  THR D  71     150.926 -64.811 295.981  1.00  0.00           C  
ATOM   2202  C   THR D  71     150.572 -66.282 296.280  1.00  0.00           C  
ATOM   2203  O   THR D  71     149.745 -66.876 295.590  1.00  0.00           O  
ATOM   2204  CB  THR D  71     150.430 -63.914 297.157  1.00  0.00           C  
ATOM   2205  OG1 THR D  71     149.067 -64.112 297.487  1.00  0.00           O  
ATOM   2206  CG2 THR D  71     150.680 -62.411 296.963  1.00  0.00           C  
ATOM   2207  N   THR D  72     151.228 -66.847 297.303  1.00  0.00           N  
ATOM   2208  CA  THR D  72     151.052 -68.227 297.762  1.00  0.00           C  
ATOM   2209  C   THR D  72     151.249 -68.288 299.289  1.00  0.00           C  
ATOM   2210  O   THR D  72     151.874 -67.399 299.872  1.00  0.00           O  
ATOM   2211  CB  THR D  72     152.102 -69.171 297.110  1.00  0.00           C  
ATOM   2212  OG1 THR D  72     153.417 -68.699 297.327  1.00  0.00           O  
ATOM   2213  CG2 THR D  72     151.895 -69.418 295.610  1.00  0.00           C  
ATOM   2214  N   ASP D  73     150.707 -69.356 299.896  1.00  0.00           N  
ATOM   2215  CA  ASP D  73     150.832 -69.654 301.319  1.00  0.00           C  
ATOM   2216  C   ASP D  73     150.830 -71.181 301.505  1.00  0.00           C  
ATOM   2217  O   ASP D  73     149.911 -71.855 301.037  1.00  0.00           O  
ATOM   2218  CB  ASP D  73     149.721 -68.966 302.155  1.00  0.00           C  
ATOM   2219  CG  ASP D  73     149.833 -69.177 303.670  1.00  0.00           C  
ATOM   2220  OD1 ASP D  73     150.962 -69.410 304.158  1.00  0.00           O  
ATOM   2221  OD2 ASP D  73     148.780 -69.066 304.333  1.00  0.00           O  
ATOM   2222  N   THR D  74     151.847 -71.677 302.226  1.00  0.00           N  
ATOM   2223  CA  THR D  74     151.988 -73.075 302.633  1.00  0.00           C  
ATOM   2224  C   THR D  74     151.100 -73.441 303.843  1.00  0.00           C  
ATOM   2225  O   THR D  74     150.712 -74.605 303.948  1.00  0.00           O  
ATOM   2226  CB  THR D  74     153.464 -73.400 303.004  1.00  0.00           C  
ATOM   2227  OG1 THR D  74     153.889 -72.749 304.190  1.00  0.00           O  
ATOM   2228  CG2 THR D  74     154.472 -73.091 301.886  1.00  0.00           C  
ATOM   2229  N   SER D  75     150.785 -72.461 304.710  1.00  0.00           N  
ATOM   2230  CA  SER D  75     149.981 -72.651 305.920  1.00  0.00           C  
ATOM   2231  C   SER D  75     148.494 -72.889 305.599  1.00  0.00           C  
ATOM   2232  O   SER D  75     147.902 -73.811 306.159  1.00  0.00           O  
ATOM   2233  CB  SER D  75     150.198 -71.454 306.870  1.00  0.00           C  
ATOM   2234  OG  SER D  75     149.530 -71.629 308.105  1.00  0.00           O  
ATOM   2235  N   THR D  76     147.938 -72.081 304.679  1.00  0.00           N  
ATOM   2236  CA  THR D  76     146.571 -72.231 304.172  1.00  0.00           C  
ATOM   2237  C   THR D  76     146.470 -73.285 303.041  1.00  0.00           C  
ATOM   2238  O   THR D  76     145.380 -73.809 302.811  1.00  0.00           O  
ATOM   2239  CB  THR D  76     146.007 -70.874 303.660  1.00  0.00           C  
ATOM   2240  OG1 THR D  76     146.139 -69.897 304.673  1.00  0.00           O  
ATOM   2241  CG2 THR D  76     144.519 -70.876 303.266  1.00  0.00           C  
ATOM   2242  N   SER D  77     147.610 -73.607 302.393  1.00  0.00           N  
ATOM   2243  CA  SER D  77     147.769 -74.587 301.310  1.00  0.00           C  
ATOM   2244  C   SER D  77     147.032 -74.143 300.026  1.00  0.00           C  
ATOM   2245  O   SER D  77     146.269 -74.918 299.444  1.00  0.00           O  
ATOM   2246  CB  SER D  77     147.412 -76.011 301.819  1.00  0.00           C  
ATOM   2247  OG  SER D  77     147.663 -77.020 300.864  1.00  0.00           O  
ATOM   2248  N   THR D  78     147.253 -72.875 299.640  1.00  0.00           N  
ATOM   2249  CA  THR D  78     146.536 -72.182 298.569  1.00  0.00           C  
ATOM   2250  C   THR D  78     147.472 -71.225 297.810  1.00  0.00           C  
ATOM   2251  O   THR D  78     148.373 -70.624 298.397  1.00  0.00           O  
ATOM   2252  CB  THR D  78     145.375 -71.318 299.136  1.00  0.00           C  
ATOM   2253  OG1 THR D  78     145.840 -70.471 300.170  1.00  0.00           O  
ATOM   2254  CG2 THR D  78     144.196 -72.140 299.671  1.00  0.00           C  
ATOM   2255  N   ALA D  79     147.191 -71.099 296.504  1.00  0.00           N  
ATOM   2256  CA  ALA D  79     147.782 -70.124 295.592  1.00  0.00           C  
ATOM   2257  C   ALA D  79     146.713 -69.097 295.198  1.00  0.00           C  
ATOM   2258  O   ALA D  79     145.524 -69.414 295.190  1.00  0.00           O  
ATOM   2259  CB  ALA D  79     148.329 -70.858 294.359  1.00  0.00           C  
ATOM   2260  N   TYR D  80     147.159 -67.873 294.890  1.00  0.00           N  
ATOM   2261  CA  TYR D  80     146.298 -66.719 294.648  1.00  0.00           C  
ATOM   2262  C   TYR D  80     146.719 -65.984 293.375  1.00  0.00           C  
ATOM   2263  O   TYR D  80     147.905 -65.933 293.046  1.00  0.00           O  
ATOM   2264  CB  TYR D  80     146.401 -65.753 295.846  1.00  0.00           C  
ATOM   2265  CG  TYR D  80     145.915 -66.317 297.169  1.00  0.00           C  
ATOM   2266  CD1 TYR D  80     144.543 -66.278 297.479  1.00  0.00           C  
ATOM   2267  CE1 TYR D  80     144.077 -66.796 298.702  1.00  0.00           C  
ATOM   2268  CZ  TYR D  80     144.987 -67.353 299.621  1.00  0.00           C  
ATOM   2269  OH  TYR D  80     144.535 -67.854 300.808  1.00  0.00           O  
ATOM   2270  CD2 TYR D  80     146.826 -66.882 298.087  1.00  0.00           C  
ATOM   2271  CE2 TYR D  80     146.362 -67.397 299.313  1.00  0.00           C  
ATOM   2272  N   MET D  81     145.717 -65.375 292.732  1.00  0.00           N  
ATOM   2273  CA  MET D  81     145.870 -64.410 291.655  1.00  0.00           C  
ATOM   2274  C   MET D  81     144.793 -63.341 291.855  1.00  0.00           C  
ATOM   2275  O   MET D  81     143.617 -63.684 291.959  1.00  0.00           O  
ATOM   2276  CB  MET D  81     145.743 -65.115 290.287  1.00  0.00           C  
ATOM   2277  CG  MET D  81     145.752 -64.175 289.063  1.00  0.00           C  
ATOM   2278  SD  MET D  81     144.465 -64.527 287.842  1.00  0.00           S  
ATOM   2279  CE  MET D  81     143.007 -63.923 288.738  1.00  0.00           C  
ATOM   2280  N   GLU D  82     145.220 -62.073 291.860  1.00  0.00           N  
ATOM   2281  CA  GLU D  82     144.357 -60.901 291.929  1.00  0.00           C  
ATOM   2282  C   GLU D  82     144.770 -59.909 290.833  1.00  0.00           C  
ATOM   2283  O   GLU D  82     145.950 -59.793 290.498  1.00  0.00           O  
ATOM   2284  CB  GLU D  82     144.374 -60.323 293.355  1.00  0.00           C  
ATOM   2285  CG  GLU D  82     145.758 -59.917 293.893  1.00  0.00           C  
ATOM   2286  CD  GLU D  82     145.678 -59.366 295.314  1.00  0.00           C  
ATOM   2287  OE1 GLU D  82     145.155 -60.095 296.189  1.00  0.00           O  
ATOM   2288  OE2 GLU D  82     146.138 -58.220 295.498  1.00  0.00           O  
ATOM   2289  N   LEU D  83     143.750 -59.261 290.260  1.00  0.00           N  
ATOM   2290  CA  LEU D  83     143.804 -58.602 288.961  1.00  0.00           C  
ATOM   2291  C   LEU D  83     142.993 -57.297 289.008  1.00  0.00           C  
ATOM   2292  O   LEU D  83     142.038 -57.200 289.782  1.00  0.00           O  
ATOM   2293  CB  LEU D  83     143.246 -59.619 287.938  1.00  0.00           C  
ATOM   2294  CG  LEU D  83     143.437 -59.262 286.456  1.00  0.00           C  
ATOM   2295  CD1 LEU D  83     144.931 -59.233 286.102  1.00  0.00           C  
ATOM   2296  CD2 LEU D  83     142.664 -60.248 285.563  1.00  0.00           C  
ATOM   2297  N   ARG D  84     143.397 -56.316 288.188  1.00  0.00           N  
ATOM   2298  CA  ARG D  84     142.879 -54.946 288.218  1.00  0.00           C  
ATOM   2299  C   ARG D  84     143.110 -54.246 286.871  1.00  0.00           C  
ATOM   2300  O   ARG D  84     144.052 -54.586 286.159  1.00  0.00           O  
ATOM   2301  CB  ARG D  84     143.525 -54.171 289.392  1.00  0.00           C  
ATOM   2302  CG  ARG D  84     145.069 -54.161 289.390  1.00  0.00           C  
ATOM   2303  CD  ARG D  84     145.693 -53.595 290.673  1.00  0.00           C  
ATOM   2304  NE  ARG D  84     145.443 -54.443 291.850  1.00  0.00           N  
ATOM   2305  CZ  ARG D  84     145.988 -55.642 292.121  1.00  0.00           C  
ATOM   2306  NH1 ARG D  84     145.662 -56.253 293.267  1.00  0.00           N  
ATOM   2307  NH2 ARG D  84     146.845 -56.238 291.278  1.00  0.00           N  
ATOM   2308  N   SER D  85     142.236 -53.271 286.564  1.00  0.00           N  
ATOM   2309  CA  SER D  85     142.194 -52.481 285.327  1.00  0.00           C  
ATOM   2310  C   SER D  85     141.908 -53.369 284.093  1.00  0.00           C  
ATOM   2311  O   SER D  85     142.680 -53.360 283.133  1.00  0.00           O  
ATOM   2312  CB  SER D  85     143.461 -51.596 285.203  1.00  0.00           C  
ATOM   2313  OG  SER D  85     143.357 -50.686 284.126  1.00  0.00           O  
ATOM   2314  N   LEU D  86     140.830 -54.167 284.194  1.00  0.00           N  
ATOM   2315  CA  LEU D  86     140.542 -55.331 283.349  1.00  0.00           C  
ATOM   2316  C   LEU D  86     140.396 -55.035 281.844  1.00  0.00           C  
ATOM   2317  O   LEU D  86     139.888 -53.979 281.466  1.00  0.00           O  
ATOM   2318  CB  LEU D  86     139.277 -56.051 283.869  1.00  0.00           C  
ATOM   2319  CG  LEU D  86     139.266 -56.400 285.370  1.00  0.00           C  
ATOM   2320  CD1 LEU D  86     138.005 -57.204 285.746  1.00  0.00           C  
ATOM   2321  CD2 LEU D  86     140.547 -57.109 285.827  1.00  0.00           C  
ATOM   2322  N   ARG D  87     140.827 -56.014 281.032  1.00  0.00           N  
ATOM   2323  CA  ARG D  87     140.796 -56.007 279.568  1.00  0.00           C  
ATOM   2324  C   ARG D  87     139.791 -57.035 279.026  1.00  0.00           C  
ATOM   2325  O   ARG D  87     139.356 -57.926 279.756  1.00  0.00           O  
ATOM   2326  CB  ARG D  87     142.197 -56.399 279.050  1.00  0.00           C  
ATOM   2327  CG  ARG D  87     143.319 -55.411 279.394  1.00  0.00           C  
ATOM   2328  CD  ARG D  87     144.651 -55.912 278.825  1.00  0.00           C  
ATOM   2329  NE  ARG D  87     145.796 -55.098 279.249  1.00  0.00           N  
ATOM   2330  CZ  ARG D  87     147.075 -55.382 278.947  1.00  0.00           C  
ATOM   2331  NH1 ARG D  87     148.051 -54.580 279.393  1.00  0.00           N  
ATOM   2332  NH2 ARG D  87     147.392 -56.458 278.208  1.00  0.00           N  
ATOM   2333  N   SER D  88     139.532 -56.954 277.708  1.00  0.00           N  
ATOM   2334  CA  SER D  88     138.851 -57.993 276.927  1.00  0.00           C  
ATOM   2335  C   SER D  88     139.634 -59.327 276.875  1.00  0.00           C  
ATOM   2336  O   SER D  88     139.008 -60.374 276.715  1.00  0.00           O  
ATOM   2337  CB  SER D  88     138.557 -57.438 275.518  1.00  0.00           C  
ATOM   2338  OG  SER D  88     137.777 -58.328 274.746  1.00  0.00           O  
ATOM   2339  N   ASP D  89     140.968 -59.275 277.075  1.00  0.00           N  
ATOM   2340  CA  ASP D  89     141.863 -60.423 277.298  1.00  0.00           C  
ATOM   2341  C   ASP D  89     141.443 -61.275 278.513  1.00  0.00           C  
ATOM   2342  O   ASP D  89     141.597 -62.496 278.489  1.00  0.00           O  
ATOM   2343  CB  ASP D  89     143.351 -60.025 277.517  1.00  0.00           C  
ATOM   2344  CG  ASP D  89     143.967 -58.993 276.565  1.00  0.00           C  
ATOM   2345  OD1 ASP D  89     145.070 -58.516 276.912  1.00  0.00           O  
ATOM   2346  OD2 ASP D  89     143.379 -58.743 275.491  1.00  0.00           O  
ATOM   2347  N   ASP D  90     140.941 -60.586 279.549  1.00  0.00           N  
ATOM   2348  CA  ASP D  90     140.569 -61.118 280.860  1.00  0.00           C  
ATOM   2349  C   ASP D  90     139.157 -61.745 280.893  1.00  0.00           C  
ATOM   2350  O   ASP D  90     138.777 -62.274 281.938  1.00  0.00           O  
ATOM   2351  CB  ASP D  90     140.785 -60.068 281.984  1.00  0.00           C  
ATOM   2352  CG  ASP D  90     142.162 -59.382 281.968  1.00  0.00           C  
ATOM   2353  OD1 ASP D  90     143.144 -60.023 281.532  1.00  0.00           O  
ATOM   2354  OD2 ASP D  90     142.235 -58.236 282.460  1.00  0.00           O  
ATOM   2355  N   THR D  91     138.435 -61.735 279.755  1.00  0.00           N  
ATOM   2356  CA  THR D  91     137.232 -62.537 279.521  1.00  0.00           C  
ATOM   2357  C   THR D  91     137.656 -63.972 279.155  1.00  0.00           C  
ATOM   2358  O   THR D  91     138.102 -64.209 278.031  1.00  0.00           O  
ATOM   2359  CB  THR D  91     136.383 -61.963 278.351  1.00  0.00           C  
ATOM   2360  OG1 THR D  91     135.944 -60.665 278.690  1.00  0.00           O  
ATOM   2361  CG2 THR D  91     135.140 -62.788 277.964  1.00  0.00           C  
ATOM   2362  N   ALA D  92     137.552 -64.890 280.128  1.00  0.00           N  
ATOM   2363  CA  ALA D  92     138.032 -66.269 280.029  1.00  0.00           C  
ATOM   2364  C   ALA D  92     137.584 -67.084 281.249  1.00  0.00           C  
ATOM   2365  O   ALA D  92     137.185 -66.513 282.263  1.00  0.00           O  
ATOM   2366  CB  ALA D  92     139.572 -66.277 279.928  1.00  0.00           C  
ATOM   2367  N   VAL D  93     137.706 -68.416 281.139  1.00  0.00           N  
ATOM   2368  CA  VAL D  93     137.559 -69.345 282.257  1.00  0.00           C  
ATOM   2369  C   VAL D  93     138.946 -69.526 282.904  1.00  0.00           C  
ATOM   2370  O   VAL D  93     139.897 -69.842 282.194  1.00  0.00           O  
ATOM   2371  CB  VAL D  93     137.036 -70.730 281.785  1.00  0.00           C  
ATOM   2372  CG1 VAL D  93     136.861 -71.738 282.937  1.00  0.00           C  
ATOM   2373  CG2 VAL D  93     135.706 -70.601 281.020  1.00  0.00           C  
ATOM   2374  N   TYR D  94     139.042 -69.283 284.221  1.00  0.00           N  
ATOM   2375  CA  TYR D  94     140.300 -69.247 284.972  1.00  0.00           C  
ATOM   2376  C   TYR D  94     140.617 -70.619 285.576  1.00  0.00           C  
ATOM   2377  O   TYR D  94     139.716 -71.293 286.072  1.00  0.00           O  
ATOM   2378  CB  TYR D  94     140.223 -68.139 286.048  1.00  0.00           C  
ATOM   2379  CG  TYR D  94     140.430 -66.732 285.504  1.00  0.00           C  
ATOM   2380  CD1 TYR D  94     139.544 -66.196 284.546  1.00  0.00           C  
ATOM   2381  CE1 TYR D  94     139.782 -64.933 283.973  1.00  0.00           C  
ATOM   2382  CZ  TYR D  94     140.880 -64.167 284.397  1.00  0.00           C  
ATOM   2383  OH  TYR D  94     141.109 -62.940 283.849  1.00  0.00           O  
ATOM   2384  CD2 TYR D  94     141.529 -65.954 285.930  1.00  0.00           C  
ATOM   2385  CE2 TYR D  94     141.740 -64.670 285.388  1.00  0.00           C  
ATOM   2386  N   TYR D  95     141.905 -70.990 285.500  1.00  0.00           N  
ATOM   2387  CA  TYR D  95     142.457 -72.299 285.846  1.00  0.00           C  
ATOM   2388  C   TYR D  95     143.750 -72.162 286.668  1.00  0.00           C  
ATOM   2389  O   TYR D  95     144.386 -71.109 286.673  1.00  0.00           O  
ATOM   2390  CB  TYR D  95     142.754 -73.066 284.536  1.00  0.00           C  
ATOM   2391  CG  TYR D  95     141.548 -73.690 283.862  1.00  0.00           C  
ATOM   2392  CD1 TYR D  95     140.860 -73.002 282.843  1.00  0.00           C  
ATOM   2393  CE1 TYR D  95     139.736 -73.590 282.232  1.00  0.00           C  
ATOM   2394  CZ  TYR D  95     139.302 -74.869 282.625  1.00  0.00           C  
ATOM   2395  OH  TYR D  95     138.211 -75.429 282.028  1.00  0.00           O  
ATOM   2396  CD2 TYR D  95     141.117 -74.974 284.248  1.00  0.00           C  
ATOM   2397  CE2 TYR D  95     139.995 -75.564 283.632  1.00  0.00           C  
ATOM   2398  N   CYS D  96     144.145 -73.282 287.291  1.00  0.00           N  
ATOM   2399  CA  CYS D  96     145.464 -73.495 287.884  1.00  0.00           C  
ATOM   2400  C   CYS D  96     145.948 -74.918 287.559  1.00  0.00           C  
ATOM   2401  O   CYS D  96     145.130 -75.787 287.251  1.00  0.00           O  
ATOM   2402  SG  CYS D  96     144.279 -74.122 290.439  1.00  0.00           S  
ATOM   2403  CB  CYS D  96     145.437 -73.186 289.396  1.00  0.00           C  
ATOM   2404  N   ALA D  97     147.277 -75.117 287.613  1.00  0.00           N  
ATOM   2405  CA  ALA D  97     147.950 -76.351 287.196  1.00  0.00           C  
ATOM   2406  C   ALA D  97     149.220 -76.618 288.021  1.00  0.00           C  
ATOM   2407  O   ALA D  97     149.566 -75.836 288.908  1.00  0.00           O  
ATOM   2408  CB  ALA D  97     148.257 -76.277 285.688  1.00  0.00           C  
ATOM   2409  N   ARG D  98     149.886 -77.742 287.706  1.00  0.00           N  
ATOM   2410  CA  ARG D  98     151.049 -78.270 288.422  1.00  0.00           C  
ATOM   2411  C   ARG D  98     152.008 -78.972 287.428  1.00  0.00           C  
ATOM   2412  O   ARG D  98     151.716 -79.007 286.231  1.00  0.00           O  
ATOM   2413  CB  ARG D  98     150.517 -79.201 289.542  1.00  0.00           C  
ATOM   2414  CG  ARG D  98     151.463 -79.397 290.736  1.00  0.00           C  
ATOM   2415  CD  ARG D  98     150.947 -80.434 291.739  1.00  0.00           C  
ATOM   2416  NE  ARG D  98     151.082 -81.802 291.220  1.00  0.00           N  
ATOM   2417  CZ  ARG D  98     151.002 -82.922 291.955  1.00  0.00           C  
ATOM   2418  NH1 ARG D  98     150.834 -82.886 293.282  1.00  0.00           N  
ATOM   2419  NH2 ARG D  98     151.091 -84.106 291.348  1.00  0.00           N  
ATOM   2420  N   ALA D  99     153.136 -79.509 287.929  1.00  0.00           N  
ATOM   2421  CA  ALA D  99     154.103 -80.304 287.163  1.00  0.00           C  
ATOM   2422  C   ALA D  99     154.593 -81.492 288.009  1.00  0.00           C  
ATOM   2423  O   ALA D  99     155.128 -81.275 289.095  1.00  0.00           O  
ATOM   2424  CB  ALA D  99     155.276 -79.416 286.720  1.00  0.00           C  
ATOM   2425  N   ASN D 100     154.405 -82.717 287.486  1.00  0.00           N  
ATOM   2426  CA  ASN D 100     154.741 -83.996 288.127  1.00  0.00           C  
ATOM   2427  C   ASN D 100     154.632 -85.140 287.088  1.00  0.00           C  
ATOM   2428  O   ASN D 100     154.518 -84.876 285.892  1.00  0.00           O  
ATOM   2429  CB  ASN D 100     153.816 -84.248 289.355  1.00  0.00           C  
ATOM   2430  CG  ASN D 100     154.359 -85.248 290.386  1.00  0.00           C  
ATOM   2431  OD1 ASN D 100     155.516 -85.173 290.790  1.00  0.00           O  
ATOM   2432  ND2 ASN D 100     153.525 -86.200 290.810  1.00  0.00           N  
ATOM   2433  N   TRP D 101     154.651 -86.397 287.570  1.00  0.00           N  
ATOM   2434  CA  TRP D 101     154.304 -87.618 286.836  1.00  0.00           C  
ATOM   2435  C   TRP D 101     152.808 -87.681 286.448  1.00  0.00           C  
ATOM   2436  O   TRP D 101     152.487 -88.263 285.417  1.00  0.00           O  
ATOM   2437  CB  TRP D 101     154.722 -88.835 287.698  1.00  0.00           C  
ATOM   2438  CG  TRP D 101     154.444 -90.219 287.172  1.00  0.00           C  
ATOM   2439  CD1 TRP D 101     154.556 -90.611 285.885  1.00  0.00           C  
ATOM   2440  CD2 TRP D 101     154.091 -91.427 287.917  1.00  0.00           C  
ATOM   2441  NE1 TRP D 101     154.252 -91.950 285.767  1.00  0.00           N  
ATOM   2442  CE2 TRP D 101     153.961 -92.509 286.992  1.00  0.00           C  
ATOM   2443  CE3 TRP D 101     153.852 -91.719 289.281  1.00  0.00           C  
ATOM   2444  CZ2 TRP D 101     153.603 -93.806 287.396  1.00  0.00           C  
ATOM   2445  CZ3 TRP D 101     153.489 -93.017 289.698  1.00  0.00           C  
ATOM   2446  CH2 TRP D 101     153.363 -94.059 288.759  1.00  0.00           C  
ATOM   2447  N   LEU D 102     151.931 -87.059 287.251  1.00  0.00           N  
ATOM   2448  CA  LEU D 102     150.507 -86.877 286.973  1.00  0.00           C  
ATOM   2449  C   LEU D 102     150.034 -85.635 287.731  1.00  0.00           C  
ATOM   2450  O   LEU D 102     150.415 -85.460 288.888  1.00  0.00           O  
ATOM   2451  CB  LEU D 102     149.704 -88.143 287.356  1.00  0.00           C  
ATOM   2452  CG  LEU D 102     148.165 -88.045 287.178  1.00  0.00           C  
ATOM   2453  CD1 LEU D 102     147.747 -87.824 285.707  1.00  0.00           C  
ATOM   2454  CD2 LEU D 102     147.439 -89.245 287.818  1.00  0.00           C  
ATOM   2455  N   ASP D 103     149.203 -84.816 287.069  1.00  0.00           N  
ATOM   2456  CA  ASP D 103     148.680 -83.552 287.592  1.00  0.00           C  
ATOM   2457  C   ASP D 103     147.175 -83.444 287.358  1.00  0.00           C  
ATOM   2458  O   ASP D 103     146.683 -83.836 286.300  1.00  0.00           O  
ATOM   2459  CB  ASP D 103     149.373 -82.317 286.976  1.00  0.00           C  
ATOM   2460  CG  ASP D 103     150.890 -82.341 287.119  1.00  0.00           C  
ATOM   2461  OD1 ASP D 103     151.563 -82.217 286.073  1.00  0.00           O  
ATOM   2462  OD2 ASP D 103     151.344 -82.418 288.284  1.00  0.00           O  
ATOM   2463  N   TYR D 104     146.502 -82.845 288.351  1.00  0.00           N  
ATOM   2464  CA  TYR D 104     145.110 -82.413 288.294  1.00  0.00           C  
ATOM   2465  C   TYR D 104     145.091 -80.882 288.131  1.00  0.00           C  
ATOM   2466  O   TYR D 104     146.022 -80.204 288.573  1.00  0.00           O  
ATOM   2467  CB  TYR D 104     144.402 -82.876 289.586  1.00  0.00           C  
ATOM   2468  CG  TYR D 104     142.891 -82.984 289.503  1.00  0.00           C  
ATOM   2469  CD1 TYR D 104     142.083 -81.853 289.718  1.00  0.00           C  
ATOM   2470  CE1 TYR D 104     140.682 -81.948 289.622  1.00  0.00           C  
ATOM   2471  CZ  TYR D 104     140.081 -83.187 289.332  1.00  0.00           C  
ATOM   2472  OH  TYR D 104     138.723 -83.283 289.247  1.00  0.00           O  
ATOM   2473  CD2 TYR D 104     142.284 -84.227 289.225  1.00  0.00           C  
ATOM   2474  CE2 TYR D 104     140.882 -84.329 289.137  1.00  0.00           C  
ATOM   2475  N   TRP D 105     144.031 -80.367 287.494  1.00  0.00           N  
ATOM   2476  CA  TRP D 105     143.802 -78.938 287.276  1.00  0.00           C  
ATOM   2477  C   TRP D 105     142.514 -78.487 287.964  1.00  0.00           C  
ATOM   2478  O   TRP D 105     141.593 -79.288 288.126  1.00  0.00           O  
ATOM   2479  CB  TRP D 105     143.651 -78.655 285.773  1.00  0.00           C  
ATOM   2480  CG  TRP D 105     144.895 -78.607 284.944  1.00  0.00           C  
ATOM   2481  CD1 TRP D 105     145.861 -79.550 284.857  1.00  0.00           C  
ATOM   2482  NE1 TRP D 105     146.813 -79.146 283.946  1.00  0.00           N  
ATOM   2483  CE2 TRP D 105     146.500 -77.933 283.378  1.00  0.00           C  
ATOM   2484  CD2 TRP D 105     145.277 -77.558 284.008  1.00  0.00           C  
ATOM   2485  CE3 TRP D 105     144.701 -76.327 283.619  1.00  0.00           C  
ATOM   2486  CZ3 TRP D 105     145.314 -75.507 282.655  1.00  0.00           C  
ATOM   2487  CZ2 TRP D 105     147.122 -77.127 282.411  1.00  0.00           C  
ATOM   2488  CH2 TRP D 105     146.523 -75.908 282.055  1.00  0.00           C  
ATOM   2489  N   GLY D 106     142.460 -77.179 288.276  1.00  0.00           N  
ATOM   2490  CA  GLY D 106     141.280 -76.473 288.778  1.00  0.00           C  
ATOM   2491  C   GLY D 106     140.063 -76.680 287.859  1.00  0.00           C  
ATOM   2492  O   GLY D 106     140.205 -76.783 286.644  1.00  0.00           O  
ATOM   2493  N   GLN D 107     138.866 -76.750 288.458  1.00  0.00           N  
ATOM   2494  CA  GLN D 107     137.606 -77.107 287.793  1.00  0.00           C  
ATOM   2495  C   GLN D 107     137.024 -76.057 286.817  1.00  0.00           C  
ATOM   2496  O   GLN D 107     136.006 -76.342 286.186  1.00  0.00           O  
ATOM   2497  CB  GLN D 107     136.592 -77.523 288.880  1.00  0.00           C  
ATOM   2498  CG  GLN D 107     136.982 -78.844 289.575  1.00  0.00           C  
ATOM   2499  CD  GLN D 107     136.018 -79.224 290.701  1.00  0.00           C  
ATOM   2500  OE1 GLN D 107     135.697 -78.403 291.556  1.00  0.00           O  
ATOM   2501  NE2 GLN D 107     135.580 -80.484 290.731  1.00  0.00           N  
ATOM   2502  N   GLY D 108     137.670 -74.886 286.694  1.00  0.00           N  
ATOM   2503  CA  GLY D 108     137.253 -73.760 285.861  1.00  0.00           C  
ATOM   2504  C   GLY D 108     136.276 -72.855 286.629  1.00  0.00           C  
ATOM   2505  O   GLY D 108     135.346 -73.341 287.273  1.00  0.00           O  
ATOM   2506  N   THR D 109     136.465 -71.531 286.511  1.00  0.00           N  
ATOM   2507  CA  THR D 109     135.535 -70.502 286.988  1.00  0.00           C  
ATOM   2508  C   THR D 109     135.466 -69.380 285.932  1.00  0.00           C  
ATOM   2509  O   THR D 109     136.487 -68.782 285.590  1.00  0.00           O  
ATOM   2510  CB  THR D 109     135.938 -69.899 288.365  1.00  0.00           C  
ATOM   2511  OG1 THR D 109     137.218 -69.292 288.361  1.00  0.00           O  
ATOM   2512  CG2 THR D 109     135.877 -70.893 289.532  1.00  0.00           C  
ATOM   2513  N   THR D 110     134.251 -69.149 285.405  1.00  0.00           N  
ATOM   2514  CA  THR D 110     133.978 -68.237 284.293  1.00  0.00           C  
ATOM   2515  C   THR D 110     133.937 -66.764 284.744  1.00  0.00           C  
ATOM   2516  O   THR D 110     133.018 -66.374 285.465  1.00  0.00           O  
ATOM   2517  CB  THR D 110     132.624 -68.578 283.610  1.00  0.00           C  
ATOM   2518  OG1 THR D 110     132.655 -69.917 283.157  1.00  0.00           O  
ATOM   2519  CG2 THR D 110     132.243 -67.683 282.413  1.00  0.00           C  
ATOM   2520  N   VAL D 111     134.915 -65.981 284.265  1.00  0.00           N  
ATOM   2521  CA  VAL D 111     134.954 -64.523 284.377  1.00  0.00           C  
ATOM   2522  C   VAL D 111     134.631 -63.940 282.991  1.00  0.00           C  
ATOM   2523  O   VAL D 111     135.120 -64.452 281.983  1.00  0.00           O  
ATOM   2524  CB  VAL D 111     136.376 -64.024 284.777  1.00  0.00           C  
ATOM   2525  CG1 VAL D 111     136.553 -62.488 284.770  1.00  0.00           C  
ATOM   2526  CG2 VAL D 111     136.813 -64.568 286.146  1.00  0.00           C  
ATOM   2527  N   THR D 112     133.851 -62.851 282.969  1.00  0.00           N  
ATOM   2528  CA  THR D 112     133.600 -62.063 281.763  1.00  0.00           C  
ATOM   2529  C   THR D 112     133.824 -60.582 282.089  1.00  0.00           C  
ATOM   2530  O   THR D 112     133.480 -60.136 283.184  1.00  0.00           O  
ATOM   2531  CB  THR D 112     132.163 -62.262 281.213  1.00  0.00           C  
ATOM   2532  OG1 THR D 112     131.171 -61.720 282.065  1.00  0.00           O  
ATOM   2533  CG2 THR D 112     131.836 -63.733 280.910  1.00  0.00           C  
ATOM   2534  N   VAL D 113     134.415 -59.863 281.125  1.00  0.00           N  
ATOM   2535  CA  VAL D 113     134.799 -58.464 281.249  1.00  0.00           C  
ATOM   2536  C   VAL D 113     134.259 -57.727 280.010  1.00  0.00           C  
ATOM   2537  O   VAL D 113     134.949 -57.616 278.995  1.00  0.00           O  
ATOM   2538  CB  VAL D 113     136.346 -58.308 281.347  1.00  0.00           C  
ATOM   2539  CG1 VAL D 113     136.793 -56.844 281.493  1.00  0.00           C  
ATOM   2540  CG2 VAL D 113     136.928 -59.133 282.510  1.00  0.00           C  
ATOM   2541  N   SER D 114     133.004 -57.266 280.117  1.00  0.00           N  
ATOM   2542  CA  SER D 114     132.313 -56.513 279.075  1.00  0.00           C  
ATOM   2543  C   SER D 114     131.317 -55.545 279.730  1.00  0.00           C  
ATOM   2544  O   SER D 114     130.710 -55.884 280.746  1.00  0.00           O  
ATOM   2545  CB  SER D 114     131.643 -57.481 278.075  1.00  0.00           C  
ATOM   2546  OG  SER D 114     130.987 -56.792 277.028  1.00  0.00           O  
ATOM   2547  N   SER D 115     131.178 -54.357 279.118  1.00  0.00           N  
ATOM   2548  CA  SER D 115     130.335 -53.247 279.571  1.00  0.00           C  
ATOM   2549  C   SER D 115     128.817 -53.530 279.573  1.00  0.00           C  
ATOM   2550  O   SER D 115     128.076 -52.737 280.155  1.00  0.00           O  
ATOM   2551  CB  SER D 115     130.661 -52.004 278.720  1.00  0.00           C  
ATOM   2552  OG  SER D 115     131.911 -51.467 279.102  1.00  0.00           O  
ATOM   2553  N   ALA D 116     128.390 -54.653 278.965  1.00  0.00           N  
ATOM   2554  CA  ALA D 116     127.027 -55.190 278.978  1.00  0.00           C  
ATOM   2555  C   ALA D 116     126.483 -55.377 280.404  1.00  0.00           C  
ATOM   2556  O   ALA D 116     127.196 -55.901 281.264  1.00  0.00           O  
ATOM   2557  CB  ALA D 116     127.036 -56.534 278.237  1.00  0.00           C  
ATOM   2558  N   SER D 117     125.243 -54.918 280.632  1.00  0.00           N  
ATOM   2559  CA  SER D 117     124.569 -54.972 281.929  1.00  0.00           C  
ATOM   2560  C   SER D 117     124.177 -56.412 282.295  1.00  0.00           C  
ATOM   2561  O   SER D 117     123.569 -57.091 281.468  1.00  0.00           O  
ATOM   2562  CB  SER D 117     123.338 -54.042 281.887  1.00  0.00           C  
ATOM   2563  OG  SER D 117     122.672 -53.996 283.135  1.00  0.00           O  
ATOM   2564  N   THR D 118     124.490 -56.821 283.539  1.00  0.00           N  
ATOM   2565  CA  THR D 118     124.083 -58.102 284.127  1.00  0.00           C  
ATOM   2566  C   THR D 118     122.549 -58.217 284.179  1.00  0.00           C  
ATOM   2567  O   THR D 118     121.885 -57.282 284.631  1.00  0.00           O  
ATOM   2568  CB  THR D 118     124.639 -58.278 285.563  1.00  0.00           C  
ATOM   2569  OG1 THR D 118     126.044 -58.136 285.534  1.00  0.00           O  
ATOM   2570  CG2 THR D 118     124.309 -59.629 286.229  1.00  0.00           C  
ATOM   2571  N   LYS D 119     122.025 -59.327 283.643  1.00  0.00           N  
ATOM   2572  CA  LYS D 119     120.621 -59.448 283.266  1.00  0.00           C  
ATOM   2573  C   LYS D 119     120.187 -60.919 283.328  1.00  0.00           C  
ATOM   2574  O   LYS D 119     120.947 -61.794 282.915  1.00  0.00           O  
ATOM   2575  CB  LYS D 119     120.468 -58.822 281.857  1.00  0.00           C  
ATOM   2576  CG  LYS D 119     119.099 -58.979 281.175  1.00  0.00           C  
ATOM   2577  CD  LYS D 119     117.977 -58.080 281.704  1.00  0.00           C  
ATOM   2578  CE  LYS D 119     118.170 -56.601 281.337  1.00  0.00           C  
ATOM   2579  NZ  LYS D 119     116.917 -55.847 281.500  1.00  0.00           N  
ATOM   2580  N   GLY D 120     118.948 -61.141 283.799  1.00  0.00           N  
ATOM   2581  CA  GLY D 120     118.311 -62.452 283.866  1.00  0.00           C  
ATOM   2582  C   GLY D 120     117.490 -62.713 282.586  1.00  0.00           C  
ATOM   2583  O   GLY D 120     116.931 -61.766 282.032  1.00  0.00           O  
ATOM   2584  N   PRO D 121     117.388 -63.982 282.126  1.00  0.00           N  
ATOM   2585  CA  PRO D 121     116.738 -64.367 280.856  1.00  0.00           C  
ATOM   2586  C   PRO D 121     115.218 -64.149 280.805  1.00  0.00           C  
ATOM   2587  O   PRO D 121     114.554 -64.163 281.839  1.00  0.00           O  
ATOM   2588  CD  PRO D 121     117.964 -65.151 282.785  1.00  0.00           C  
ATOM   2589  CB  PRO D 121     117.084 -65.862 280.715  1.00  0.00           C  
ATOM   2590  CG  PRO D 121     117.303 -66.352 282.133  1.00  0.00           C  
ATOM   2591  N   SER D 122     114.719 -63.994 279.569  1.00  0.00           N  
ATOM   2592  CA  SER D 122     113.302 -64.007 279.220  1.00  0.00           C  
ATOM   2593  C   SER D 122     113.115 -65.023 278.084  1.00  0.00           C  
ATOM   2594  O   SER D 122     113.640 -64.810 276.990  1.00  0.00           O  
ATOM   2595  CB  SER D 122     112.859 -62.593 278.787  1.00  0.00           C  
ATOM   2596  OG  SER D 122     112.690 -61.770 279.924  1.00  0.00           O  
ATOM   2597  N   VAL D 123     112.392 -66.116 278.375  1.00  0.00           N  
ATOM   2598  CA  VAL D 123     112.133 -67.207 277.435  1.00  0.00           C  
ATOM   2599  C   VAL D 123     110.826 -66.938 276.667  1.00  0.00           C  
ATOM   2600  O   VAL D 123     109.809 -66.622 277.285  1.00  0.00           O  
ATOM   2601  CB  VAL D 123     112.003 -68.572 278.169  1.00  0.00           C  
ATOM   2602  CG1 VAL D 123     111.655 -69.759 277.247  1.00  0.00           C  
ATOM   2603  CG2 VAL D 123     113.280 -68.909 278.959  1.00  0.00           C  
ATOM   2604  N   PHE D 124     110.890 -67.099 275.339  1.00  0.00           N  
ATOM   2605  CA  PHE D 124     109.780 -66.923 274.406  1.00  0.00           C  
ATOM   2606  C   PHE D 124     109.514 -68.271 273.706  1.00  0.00           C  
ATOM   2607  O   PHE D 124     110.447 -68.802 273.098  1.00  0.00           O  
ATOM   2608  CB  PHE D 124     110.181 -65.848 273.374  1.00  0.00           C  
ATOM   2609  CG  PHE D 124     110.324 -64.455 273.962  1.00  0.00           C  
ATOM   2610  CD1 PHE D 124     109.174 -63.695 274.271  1.00  0.00           C  
ATOM   2611  CD2 PHE D 124     111.588 -63.976 274.366  1.00  0.00           C  
ATOM   2612  CE1 PHE D 124     109.302 -62.460 274.891  1.00  0.00           C  
ATOM   2613  CE2 PHE D 124     111.692 -62.740 274.993  1.00  0.00           C  
ATOM   2614  CZ  PHE D 124     110.556 -61.982 275.244  1.00  0.00           C  
ATOM   2615  N   PRO D 125     108.273 -68.813 273.802  1.00  0.00           N  
ATOM   2616  CA  PRO D 125     107.845 -70.015 273.053  1.00  0.00           C  
ATOM   2617  C   PRO D 125     108.059 -69.965 271.531  1.00  0.00           C  
ATOM   2618  O   PRO D 125     107.763 -68.947 270.903  1.00  0.00           O  
ATOM   2619  CD  PRO D 125     107.197 -68.346 274.683  1.00  0.00           C  
ATOM   2620  CB  PRO D 125     106.342 -70.120 273.359  1.00  0.00           C  
ATOM   2621  CG  PRO D 125     106.193 -69.489 274.727  1.00  0.00           C  
ATOM   2622  N   LEU D 126     108.519 -71.092 270.973  1.00  0.00           N  
ATOM   2623  CA  LEU D 126     108.470 -71.372 269.539  1.00  0.00           C  
ATOM   2624  C   LEU D 126     107.599 -72.623 269.359  1.00  0.00           C  
ATOM   2625  O   LEU D 126     108.068 -73.676 268.928  1.00  0.00           O  
ATOM   2626  CB  LEU D 126     109.893 -71.492 268.952  1.00  0.00           C  
ATOM   2627  CG  LEU D 126     110.588 -70.157 268.623  1.00  0.00           C  
ATOM   2628  CD1 LEU D 126     109.861 -69.342 267.541  1.00  0.00           C  
ATOM   2629  CD2 LEU D 126     110.968 -69.304 269.841  1.00  0.00           C  
ATOM   2630  N   ALA D 127     106.322 -72.443 269.727  1.00  0.00           N  
ATOM   2631  CA  ALA D 127     105.220 -73.369 269.515  1.00  0.00           C  
ATOM   2632  C   ALA D 127     104.344 -72.761 268.407  1.00  0.00           C  
ATOM   2633  O   ALA D 127     103.981 -71.587 268.519  1.00  0.00           O  
ATOM   2634  CB  ALA D 127     104.447 -73.468 270.831  1.00  0.00           C  
ATOM   2635  N   PRO D 128     104.089 -73.517 267.318  1.00  0.00           N  
ATOM   2636  CA  PRO D 128     103.600 -72.919 266.069  1.00  0.00           C  
ATOM   2637  C   PRO D 128     102.120 -72.500 266.106  1.00  0.00           C  
ATOM   2638  O   PRO D 128     101.262 -73.287 266.505  1.00  0.00           O  
ATOM   2639  CB  PRO D 128     103.900 -74.004 265.023  1.00  0.00           C  
ATOM   2640  CG  PRO D 128     103.807 -75.311 265.790  1.00  0.00           C  
ATOM   2641  CD  PRO D 128     104.366 -74.947 267.159  1.00  0.00           C  
ATOM   2642  N   SER D 129     101.860 -71.259 265.655  1.00  0.00           N  
ATOM   2643  CA  SER D 129     100.518 -70.730 265.400  1.00  0.00           C  
ATOM   2644  C   SER D 129      99.852 -71.398 264.177  1.00  0.00           C  
ATOM   2645  O   SER D 129      98.637 -71.593 264.189  1.00  0.00           O  
ATOM   2646  CB  SER D 129     100.594 -69.192 265.274  1.00  0.00           C  
ATOM   2647  OG  SER D 129      99.312 -68.607 265.159  1.00  0.00           O  
ATOM   2648  N   SER D 130     100.671 -71.795 263.188  1.00  0.00           N  
ATOM   2649  CA  SER D 130     100.315 -72.705 262.098  1.00  0.00           C  
ATOM   2650  C   SER D 130     100.228 -74.162 262.604  1.00  0.00           C  
ATOM   2651  O   SER D 130     100.778 -74.479 263.661  1.00  0.00           O  
ATOM   2652  CB  SER D 130     101.385 -72.532 260.994  1.00  0.00           C  
ATOM   2653  OG  SER D 130     101.152 -73.345 259.858  1.00  0.00           O  
ATOM   2654  N   LYS D 131      99.574 -75.042 261.825  1.00  0.00           N  
ATOM   2655  CA  LYS D 131      99.580 -76.490 262.056  1.00  0.00           C  
ATOM   2656  C   LYS D 131     100.979 -77.095 261.807  1.00  0.00           C  
ATOM   2657  O   LYS D 131     101.703 -76.609 260.935  1.00  0.00           O  
ATOM   2658  CB  LYS D 131      98.491 -77.158 261.184  1.00  0.00           C  
ATOM   2659  CG  LYS D 131      98.742 -77.149 259.662  1.00  0.00           C  
ATOM   2660  CD  LYS D 131      97.631 -77.864 258.878  1.00  0.00           C  
ATOM   2661  CE  LYS D 131      97.922 -77.926 257.372  1.00  0.00           C  
ATOM   2662  NZ  LYS D 131      96.864 -78.652 256.649  1.00  0.00           N  
ATOM   2663  N   SER D 132     101.321 -78.149 262.567  1.00  0.00           N  
ATOM   2664  CA  SER D 132     102.594 -78.858 262.450  1.00  0.00           C  
ATOM   2665  C   SER D 132     102.510 -80.231 263.139  1.00  0.00           C  
ATOM   2666  O   SER D 132     101.849 -80.371 264.168  1.00  0.00           O  
ATOM   2667  CB  SER D 132     103.738 -78.003 263.047  1.00  0.00           C  
ATOM   2668  OG  SER D 132     105.005 -78.609 262.856  1.00  0.00           O  
ATOM   2669  N   THR D 133     103.254 -81.191 262.573  1.00  0.00           N  
ATOM   2670  CA  THR D 133     103.558 -82.492 263.170  1.00  0.00           C  
ATOM   2671  C   THR D 133     104.952 -83.007 262.722  1.00  0.00           C  
ATOM   2672  O   THR D 133     105.351 -84.092 263.141  1.00  0.00           O  
ATOM   2673  CB  THR D 133     102.441 -83.538 262.874  1.00  0.00           C  
ATOM   2674  OG1 THR D 133     102.647 -84.737 263.601  1.00  0.00           O  
ATOM   2675  CG2 THR D 133     102.308 -83.922 261.387  1.00  0.00           C  
ATOM   2676  N   SER D 134     105.666 -82.216 261.894  1.00  0.00           N  
ATOM   2677  CA  SER D 134     107.041 -82.405 261.413  1.00  0.00           C  
ATOM   2678  C   SER D 134     107.330 -83.803 260.822  1.00  0.00           C  
ATOM   2679  O   SER D 134     108.289 -84.461 261.225  1.00  0.00           O  
ATOM   2680  CB  SER D 134     108.043 -81.976 262.509  1.00  0.00           C  
ATOM   2681  OG  SER D 134     107.987 -80.578 262.709  1.00  0.00           O  
ATOM   2682  N   GLY D 135     106.477 -84.233 259.875  1.00  0.00           N  
ATOM   2683  CA  GLY D 135     106.606 -85.515 259.176  1.00  0.00           C  
ATOM   2684  C   GLY D 135     106.121 -86.711 260.015  1.00  0.00           C  
ATOM   2685  O   GLY D 135     106.477 -87.844 259.695  1.00  0.00           O  
ATOM   2686  N   GLY D 136     105.334 -86.471 261.080  1.00  0.00           N  
ATOM   2687  CA  GLY D 136     104.839 -87.503 261.994  1.00  0.00           C  
ATOM   2688  C   GLY D 136     105.778 -87.715 263.194  1.00  0.00           C  
ATOM   2689  O   GLY D 136     105.516 -88.601 264.004  1.00  0.00           O  
ATOM   2690  N   THR D 137     106.848 -86.913 263.319  1.00  0.00           N  
ATOM   2691  CA  THR D 137     107.760 -86.882 264.460  1.00  0.00           C  
ATOM   2692  C   THR D 137     107.911 -85.406 264.861  1.00  0.00           C  
ATOM   2693  O   THR D 137     108.795 -84.712 264.355  1.00  0.00           O  
ATOM   2694  CB  THR D 137     109.139 -87.507 264.111  1.00  0.00           C  
ATOM   2695  OG1 THR D 137     108.949 -88.872 263.793  1.00  0.00           O  
ATOM   2696  CG2 THR D 137     110.183 -87.453 265.240  1.00  0.00           C  
ATOM   2697  N   ALA D 138     106.971 -84.948 265.704  1.00  0.00           N  
ATOM   2698  CA  ALA D 138     106.807 -83.556 266.127  1.00  0.00           C  
ATOM   2699  C   ALA D 138     108.008 -82.987 266.891  1.00  0.00           C  
ATOM   2700  O   ALA D 138     108.724 -83.726 267.567  1.00  0.00           O  
ATOM   2701  CB  ALA D 138     105.535 -83.447 266.973  1.00  0.00           C  
ATOM   2702  N   ALA D 139     108.175 -81.664 266.784  1.00  0.00           N  
ATOM   2703  CA  ALA D 139     109.213 -80.915 267.477  1.00  0.00           C  
ATOM   2704  C   ALA D 139     108.660 -79.579 267.975  1.00  0.00           C  
ATOM   2705  O   ALA D 139     107.681 -79.067 267.431  1.00  0.00           O  
ATOM   2706  CB  ALA D 139     110.409 -80.716 266.531  1.00  0.00           C  
ATOM   2707  N   LEU D 140     109.332 -79.041 269.000  1.00  0.00           N  
ATOM   2708  CA  LEU D 140     109.099 -77.720 269.578  1.00  0.00           C  
ATOM   2709  C   LEU D 140     110.455 -77.061 269.853  1.00  0.00           C  
ATOM   2710  O   LEU D 140     111.470 -77.754 269.947  1.00  0.00           O  
ATOM   2711  CB  LEU D 140     108.280 -77.853 270.885  1.00  0.00           C  
ATOM   2712  CG  LEU D 140     106.786 -78.199 270.700  1.00  0.00           C  
ATOM   2713  CD1 LEU D 140     106.119 -78.464 272.065  1.00  0.00           C  
ATOM   2714  CD2 LEU D 140     106.035 -77.129 269.883  1.00  0.00           C  
ATOM   2715  N   GLY D 141     110.445 -75.727 269.987  1.00  0.00           N  
ATOM   2716  CA  GLY D 141     111.641 -74.952 270.295  1.00  0.00           C  
ATOM   2717  C   GLY D 141     111.327 -73.888 271.349  1.00  0.00           C  
ATOM   2718  O   GLY D 141     110.178 -73.671 271.737  1.00  0.00           O  
ATOM   2719  N   CYS D 142     112.386 -73.185 271.764  1.00  0.00           N  
ATOM   2720  CA  CYS D 142     112.333 -71.989 272.594  1.00  0.00           C  
ATOM   2721  C   CYS D 142     113.546 -71.106 272.289  1.00  0.00           C  
ATOM   2722  O   CYS D 142     114.602 -71.623 271.914  1.00  0.00           O  
ATOM   2723  CB  CYS D 142     112.245 -72.353 274.089  1.00  0.00           C  
ATOM   2724  SG  CYS D 142     113.570 -73.393 274.769  1.00  0.00           S  
ATOM   2725  N   LEU D 143     113.366 -69.792 272.482  1.00  0.00           N  
ATOM   2726  CA  LEU D 143     114.424 -68.797 272.377  1.00  0.00           C  
ATOM   2727  C   LEU D 143     114.488 -68.016 273.691  1.00  0.00           C  
ATOM   2728  O   LEU D 143     113.527 -67.344 274.065  1.00  0.00           O  
ATOM   2729  CB  LEU D 143     114.169 -67.872 271.167  1.00  0.00           C  
ATOM   2730  CG  LEU D 143     115.234 -66.767 270.940  1.00  0.00           C  
ATOM   2731  CD1 LEU D 143     116.598 -67.358 270.521  1.00  0.00           C  
ATOM   2732  CD2 LEU D 143     114.722 -65.705 269.952  1.00  0.00           C  
ATOM   2733  N   VAL D 144     115.664 -68.086 274.318  1.00  0.00           N  
ATOM   2734  CA  VAL D 144     116.105 -67.229 275.406  1.00  0.00           C  
ATOM   2735  C   VAL D 144     116.616 -65.915 274.788  1.00  0.00           C  
ATOM   2736  O   VAL D 144     117.327 -65.954 273.784  1.00  0.00           O  
ATOM   2737  CB  VAL D 144     117.296 -67.876 276.168  1.00  0.00           C  
ATOM   2738  CG1 VAL D 144     117.679 -67.090 277.434  1.00  0.00           C  
ATOM   2739  CG2 VAL D 144     117.009 -69.338 276.543  1.00  0.00           C  
ATOM   2740  N   LYS D 145     116.255 -64.779 275.398  1.00  0.00           N  
ATOM   2741  CA  LYS D 145     116.680 -63.456 274.956  1.00  0.00           C  
ATOM   2742  C   LYS D 145     116.816 -62.529 276.168  1.00  0.00           C  
ATOM   2743  O   LYS D 145     116.029 -62.629 277.108  1.00  0.00           O  
ATOM   2744  CB  LYS D 145     115.700 -62.933 273.873  1.00  0.00           C  
ATOM   2745  CG  LYS D 145     115.899 -61.473 273.414  1.00  0.00           C  
ATOM   2746  CD  LYS D 145     117.260 -61.204 272.745  1.00  0.00           C  
ATOM   2747  CE  LYS D 145     117.524 -59.721 272.449  1.00  0.00           C  
ATOM   2748  NZ  LYS D 145     117.659 -58.919 273.676  1.00  0.00           N  
ATOM   2749  N   ASP D 146     117.811 -61.629 276.081  1.00  0.00           N  
ATOM   2750  CA  ASP D 146     118.135 -60.569 277.034  1.00  0.00           C  
ATOM   2751  C   ASP D 146     118.673 -61.184 278.339  1.00  0.00           C  
ATOM   2752  O   ASP D 146     117.906 -61.391 279.278  1.00  0.00           O  
ATOM   2753  CB  ASP D 146     116.947 -59.587 277.260  1.00  0.00           C  
ATOM   2754  CG  ASP D 146     117.319 -58.280 277.972  1.00  0.00           C  
ATOM   2755  OD1 ASP D 146     116.412 -57.692 278.600  1.00  0.00           O  
ATOM   2756  OD2 ASP D 146     118.476 -57.836 277.804  1.00  0.00           O  
ATOM   2757  N   TYR D 147     119.980 -61.480 278.357  1.00  0.00           N  
ATOM   2758  CA  TYR D 147     120.716 -61.951 279.531  1.00  0.00           C  
ATOM   2759  C   TYR D 147     122.215 -61.695 279.332  1.00  0.00           C  
ATOM   2760  O   TYR D 147     122.674 -61.596 278.193  1.00  0.00           O  
ATOM   2761  CB  TYR D 147     120.413 -63.437 279.834  1.00  0.00           C  
ATOM   2762  CG  TYR D 147     121.080 -64.450 278.922  1.00  0.00           C  
ATOM   2763  CD1 TYR D 147     122.327 -65.004 279.279  1.00  0.00           C  
ATOM   2764  CE1 TYR D 147     122.957 -65.924 278.425  1.00  0.00           C  
ATOM   2765  CZ  TYR D 147     122.328 -66.315 277.232  1.00  0.00           C  
ATOM   2766  OH  TYR D 147     122.937 -67.224 276.426  1.00  0.00           O  
ATOM   2767  CD2 TYR D 147     120.466 -64.820 277.708  1.00  0.00           C  
ATOM   2768  CE2 TYR D 147     121.083 -65.764 276.867  1.00  0.00           C  
ATOM   2769  N   PHE D 148     122.955 -61.637 280.447  1.00  0.00           N  
ATOM   2770  CA  PHE D 148     124.409 -61.507 280.450  1.00  0.00           C  
ATOM   2771  C   PHE D 148     124.946 -61.884 281.841  1.00  0.00           C  
ATOM   2772  O   PHE D 148     124.371 -61.418 282.826  1.00  0.00           O  
ATOM   2773  CB  PHE D 148     124.807 -60.060 280.064  1.00  0.00           C  
ATOM   2774  CG  PHE D 148     126.296 -59.755 280.074  1.00  0.00           C  
ATOM   2775  CD1 PHE D 148     126.906 -59.185 281.210  1.00  0.00           C  
ATOM   2776  CE1 PHE D 148     128.284 -59.025 281.253  1.00  0.00           C  
ATOM   2777  CZ  PHE D 148     129.073 -59.473 280.203  1.00  0.00           C  
ATOM   2778  CD2 PHE D 148     127.112 -60.195 279.008  1.00  0.00           C  
ATOM   2779  CE2 PHE D 148     128.490 -60.051 279.083  1.00  0.00           C  
ATOM   2780  N   PRO D 149     126.049 -62.667 281.923  1.00  0.00           N  
ATOM   2781  CA  PRO D 149     126.799 -63.319 280.828  1.00  0.00           C  
ATOM   2782  C   PRO D 149     126.313 -64.752 280.532  1.00  0.00           C  
ATOM   2783  O   PRO D 149     125.391 -65.243 281.182  1.00  0.00           O  
ATOM   2784  CD  PRO D 149     126.772 -62.854 283.174  1.00  0.00           C  
ATOM   2785  CB  PRO D 149     128.253 -63.325 281.353  1.00  0.00           C  
ATOM   2786  CG  PRO D 149     128.221 -62.723 282.748  1.00  0.00           C  
ATOM   2787  N   GLU D 150     127.009 -65.424 279.598  1.00  0.00           N  
ATOM   2788  CA  GLU D 150     127.012 -66.885 279.459  1.00  0.00           C  
ATOM   2789  C   GLU D 150     127.783 -67.570 280.616  1.00  0.00           C  
ATOM   2790  O   GLU D 150     128.635 -66.927 281.231  1.00  0.00           O  
ATOM   2791  CB  GLU D 150     127.657 -67.264 278.107  1.00  0.00           C  
ATOM   2792  CG  GLU D 150     126.713 -67.106 276.904  1.00  0.00           C  
ATOM   2793  CD  GLU D 150     127.378 -67.607 275.624  1.00  0.00           C  
ATOM   2794  OE1 GLU D 150     127.018 -68.725 275.193  1.00  0.00           O  
ATOM   2795  OE2 GLU D 150     128.237 -66.866 275.098  1.00  0.00           O  
ATOM   2796  N   PRO D 151     127.548 -68.881 280.855  1.00  0.00           N  
ATOM   2797  CA  PRO D 151     126.535 -69.741 280.210  1.00  0.00           C  
ATOM   2798  C   PRO D 151     125.134 -69.624 280.842  1.00  0.00           C  
ATOM   2799  O   PRO D 151     124.977 -69.034 281.912  1.00  0.00           O  
ATOM   2800  CD  PRO D 151     128.382 -69.646 281.787  1.00  0.00           C  
ATOM   2801  CB  PRO D 151     127.123 -71.146 280.432  1.00  0.00           C  
ATOM   2802  CG  PRO D 151     127.809 -71.059 281.787  1.00  0.00           C  
ATOM   2803  N   VAL D 152     124.157 -70.252 280.170  1.00  0.00           N  
ATOM   2804  CA  VAL D 152     122.842 -70.572 280.720  1.00  0.00           C  
ATOM   2805  C   VAL D 152     122.507 -72.041 280.423  1.00  0.00           C  
ATOM   2806  O   VAL D 152     122.823 -72.548 279.344  1.00  0.00           O  
ATOM   2807  CB  VAL D 152     121.701 -69.683 280.148  1.00  0.00           C  
ATOM   2808  CG1 VAL D 152     121.799 -68.254 280.689  1.00  0.00           C  
ATOM   2809  CG2 VAL D 152     121.560 -69.692 278.613  1.00  0.00           C  
ATOM   2810  N   THR D 153     121.851 -72.682 281.398  1.00  0.00           N  
ATOM   2811  CA  THR D 153     121.286 -74.026 281.284  1.00  0.00           C  
ATOM   2812  C   THR D 153     119.986 -73.980 280.462  1.00  0.00           C  
ATOM   2813  O   THR D 153     119.262 -72.990 280.552  1.00  0.00           O  
ATOM   2814  CB  THR D 153     120.928 -74.567 282.699  1.00  0.00           C  
ATOM   2815  OG1 THR D 153     122.112 -74.669 283.467  1.00  0.00           O  
ATOM   2816  CG2 THR D 153     120.208 -75.929 282.761  1.00  0.00           C  
ATOM   2817  N   VAL D 154     119.689 -75.064 279.726  1.00  0.00           N  
ATOM   2818  CA  VAL D 154     118.357 -75.314 279.180  1.00  0.00           C  
ATOM   2819  C   VAL D 154     118.044 -76.811 279.345  1.00  0.00           C  
ATOM   2820  O   VAL D 154     118.880 -77.651 279.008  1.00  0.00           O  
ATOM   2821  CB  VAL D 154     118.197 -74.946 277.676  1.00  0.00           C  
ATOM   2822  CG1 VAL D 154     116.734 -75.103 277.206  1.00  0.00           C  
ATOM   2823  CG2 VAL D 154     118.700 -73.531 277.336  1.00  0.00           C  
ATOM   2824  N   SER D 155     116.834 -77.105 279.840  1.00  0.00           N  
ATOM   2825  CA  SER D 155     116.283 -78.453 279.995  1.00  0.00           C  
ATOM   2826  C   SER D 155     114.775 -78.428 279.700  1.00  0.00           C  
ATOM   2827  O   SER D 155     114.157 -77.363 279.773  1.00  0.00           O  
ATOM   2828  CB  SER D 155     116.638 -79.003 281.395  1.00  0.00           C  
ATOM   2829  OG  SER D 155     115.923 -78.363 282.434  1.00  0.00           O  
ATOM   2830  N   TRP D 156     114.222 -79.600 279.346  1.00  0.00           N  
ATOM   2831  CA  TRP D 156     112.847 -79.729 278.869  1.00  0.00           C  
ATOM   2832  C   TRP D 156     111.951 -80.532 279.817  1.00  0.00           C  
ATOM   2833  O   TRP D 156     112.384 -81.532 280.387  1.00  0.00           O  
ATOM   2834  CB  TRP D 156     112.843 -80.313 277.446  1.00  0.00           C  
ATOM   2835  CG  TRP D 156     113.212 -79.324 276.381  1.00  0.00           C  
ATOM   2836  CD1 TRP D 156     114.464 -79.013 275.977  1.00  0.00           C  
ATOM   2837  NE1 TRP D 156     114.406 -78.039 275.001  1.00  0.00           N  
ATOM   2838  CE2 TRP D 156     113.107 -77.654 274.741  1.00  0.00           C  
ATOM   2839  CD2 TRP D 156     112.322 -78.434 275.645  1.00  0.00           C  
ATOM   2840  CE3 TRP D 156     110.922 -78.217 275.639  1.00  0.00           C  
ATOM   2841  CZ3 TRP D 156     110.333 -77.297 274.750  1.00  0.00           C  
ATOM   2842  CZ2 TRP D 156     112.529 -76.742 273.843  1.00  0.00           C  
ATOM   2843  CH2 TRP D 156     111.133 -76.573 273.844  1.00  0.00           C  
ATOM   2844  N   ASN D 157     110.692 -80.065 279.916  1.00  0.00           N  
ATOM   2845  CA  ASN D 157     109.553 -80.664 280.627  1.00  0.00           C  
ATOM   2846  C   ASN D 157     109.797 -80.753 282.149  1.00  0.00           C  
ATOM   2847  O   ASN D 157     109.425 -81.749 282.768  1.00  0.00           O  
ATOM   2848  CB  ASN D 157     109.142 -82.032 280.002  1.00  0.00           C  
ATOM   2849  CG  ASN D 157     108.695 -81.985 278.532  1.00  0.00           C  
ATOM   2850  OD1 ASN D 157     109.096 -81.118 277.758  1.00  0.00           O  
ATOM   2851  ND2 ASN D 157     107.863 -82.949 278.126  1.00  0.00           N  
ATOM   2852  N   SER D 158     110.440 -79.719 282.720  1.00  0.00           N  
ATOM   2853  CA  SER D 158     110.916 -79.650 284.110  1.00  0.00           C  
ATOM   2854  C   SER D 158     111.995 -80.708 284.426  1.00  0.00           C  
ATOM   2855  O   SER D 158     111.993 -81.298 285.505  1.00  0.00           O  
ATOM   2856  CB  SER D 158     109.739 -79.602 285.113  1.00  0.00           C  
ATOM   2857  OG  SER D 158     109.105 -78.339 285.049  1.00  0.00           O  
ATOM   2858  N   GLY D 159     112.896 -80.925 283.451  1.00  0.00           N  
ATOM   2859  CA  GLY D 159     113.986 -81.900 283.507  1.00  0.00           C  
ATOM   2860  C   GLY D 159     113.527 -83.341 283.218  1.00  0.00           C  
ATOM   2861  O   GLY D 159     114.366 -84.240 283.237  1.00  0.00           O  
ATOM   2862  N   ALA D 160     112.228 -83.573 282.951  1.00  0.00           N  
ATOM   2863  CA  ALA D 160     111.646 -84.895 282.701  1.00  0.00           C  
ATOM   2864  C   ALA D 160     111.875 -85.434 281.277  1.00  0.00           C  
ATOM   2865  O   ALA D 160     111.538 -86.594 281.037  1.00  0.00           O  
ATOM   2866  CB  ALA D 160     110.142 -84.849 283.015  1.00  0.00           C  
ATOM   2867  N   LEU D 161     112.426 -84.612 280.365  1.00  0.00           N  
ATOM   2868  CA  LEU D 161     112.690 -84.995 278.980  1.00  0.00           C  
ATOM   2869  C   LEU D 161     114.047 -84.448 278.515  1.00  0.00           C  
ATOM   2870  O   LEU D 161     114.401 -83.310 278.822  1.00  0.00           O  
ATOM   2871  CB  LEU D 161     111.523 -84.516 278.085  1.00  0.00           C  
ATOM   2872  CG  LEU D 161     111.525 -85.084 276.647  1.00  0.00           C  
ATOM   2873  CD1 LEU D 161     111.467 -86.624 276.616  1.00  0.00           C  
ATOM   2874  CD2 LEU D 161     110.383 -84.475 275.818  1.00  0.00           C  
ATOM   2875  N   THR D 162     114.758 -85.290 277.752  1.00  0.00           N  
ATOM   2876  CA  THR D 162     116.048 -84.992 277.129  1.00  0.00           C  
ATOM   2877  C   THR D 162     116.192 -85.677 275.745  1.00  0.00           C  
ATOM   2878  O   THR D 162     117.202 -85.474 275.072  1.00  0.00           O  
ATOM   2879  CB  THR D 162     117.223 -85.375 278.079  1.00  0.00           C  
ATOM   2880  OG1 THR D 162     118.473 -84.957 277.559  1.00  0.00           O  
ATOM   2881  CG2 THR D 162     117.335 -86.882 278.377  1.00  0.00           C  
ATOM   2882  N   SER D 163     115.176 -86.457 275.325  1.00  0.00           N  
ATOM   2883  CA  SER D 163     115.113 -87.123 274.025  1.00  0.00           C  
ATOM   2884  C   SER D 163     114.927 -86.103 272.891  1.00  0.00           C  
ATOM   2885  O   SER D 163     113.987 -85.310 272.938  1.00  0.00           O  
ATOM   2886  CB  SER D 163     113.976 -88.168 274.046  1.00  0.00           C  
ATOM   2887  OG  SER D 163     113.899 -88.888 272.831  1.00  0.00           O  
ATOM   2888  N   GLY D 164     115.838 -86.150 271.905  1.00  0.00           N  
ATOM   2889  CA  GLY D 164     115.841 -85.273 270.732  1.00  0.00           C  
ATOM   2890  C   GLY D 164     116.207 -83.814 271.056  1.00  0.00           C  
ATOM   2891  O   GLY D 164     115.996 -82.952 270.203  1.00  0.00           O  
ATOM   2892  N   VAL D 165     116.719 -83.534 272.269  1.00  0.00           N  
ATOM   2893  CA  VAL D 165     117.106 -82.199 272.720  1.00  0.00           C  
ATOM   2894  C   VAL D 165     118.558 -81.897 272.327  1.00  0.00           C  
ATOM   2895  O   VAL D 165     119.444 -82.718 272.572  1.00  0.00           O  
ATOM   2896  CB  VAL D 165     116.951 -82.043 274.264  1.00  0.00           C  
ATOM   2897  CG1 VAL D 165     117.544 -80.743 274.858  1.00  0.00           C  
ATOM   2898  CG2 VAL D 165     115.476 -82.159 274.679  1.00  0.00           C  
ATOM   2899  N   HIS D 166     118.762 -80.699 271.760  1.00  0.00           N  
ATOM   2900  CA  HIS D 166     120.067 -80.126 271.448  1.00  0.00           C  
ATOM   2901  C   HIS D 166     120.003 -78.631 271.779  1.00  0.00           C  
ATOM   2902  O   HIS D 166     119.158 -77.925 271.229  1.00  0.00           O  
ATOM   2903  CB  HIS D 166     120.445 -80.375 269.968  1.00  0.00           C  
ATOM   2904  CG  HIS D 166     120.534 -81.825 269.551  1.00  0.00           C  
ATOM   2905  ND1 HIS D 166     119.462 -82.507 268.965  1.00  0.00           N  
ATOM   2906  CD2 HIS D 166     121.606 -82.690 269.652  1.00  0.00           C  
ATOM   2907  CE1 HIS D 166     119.915 -83.737 268.748  1.00  0.00           C  
ATOM   2908  NE2 HIS D 166     121.179 -83.901 269.136  1.00  0.00           N  
ATOM   2909  N   THR D 167     120.889 -78.176 272.679  1.00  0.00           N  
ATOM   2910  CA  THR D 167     120.989 -76.774 273.087  1.00  0.00           C  
ATOM   2911  C   THR D 167     122.164 -76.118 272.345  1.00  0.00           C  
ATOM   2912  O   THR D 167     123.294 -76.602 272.419  1.00  0.00           O  
ATOM   2913  CB  THR D 167     121.209 -76.638 274.616  1.00  0.00           C  
ATOM   2914  OG1 THR D 167     120.098 -77.216 275.277  1.00  0.00           O  
ATOM   2915  CG2 THR D 167     121.357 -75.192 275.127  1.00  0.00           C  
ATOM   2916  N   PHE D 168     121.846 -75.033 271.626  1.00  0.00           N  
ATOM   2917  CA  PHE D 168     122.752 -74.291 270.753  1.00  0.00           C  
ATOM   2918  C   PHE D 168     123.416 -73.168 271.575  1.00  0.00           C  
ATOM   2919  O   PHE D 168     122.690 -72.488 272.295  1.00  0.00           O  
ATOM   2920  CB  PHE D 168     121.894 -73.684 269.621  1.00  0.00           C  
ATOM   2921  CG  PHE D 168     121.074 -74.699 268.837  1.00  0.00           C  
ATOM   2922  CD1 PHE D 168     119.758 -75.016 269.234  1.00  0.00           C  
ATOM   2923  CE1 PHE D 168     119.046 -76.020 268.596  1.00  0.00           C  
ATOM   2924  CZ  PHE D 168     119.632 -76.735 267.564  1.00  0.00           C  
ATOM   2925  CD2 PHE D 168     121.670 -75.461 267.815  1.00  0.00           C  
ATOM   2926  CE2 PHE D 168     120.938 -76.456 267.187  1.00  0.00           C  
ATOM   2927  N   PRO D 169     124.756 -72.966 271.471  1.00  0.00           N  
ATOM   2928  CA  PRO D 169     125.443 -71.807 272.090  1.00  0.00           C  
ATOM   2929  C   PRO D 169     124.896 -70.430 271.654  1.00  0.00           C  
ATOM   2930  O   PRO D 169     124.317 -70.315 270.572  1.00  0.00           O  
ATOM   2931  CD  PRO D 169     125.703 -73.818 270.753  1.00  0.00           C  
ATOM   2932  CB  PRO D 169     126.917 -71.981 271.684  1.00  0.00           C  
ATOM   2933  CG  PRO D 169     127.065 -73.449 271.323  1.00  0.00           C  
ATOM   2934  N   ALA D 170     125.064 -69.418 272.521  1.00  0.00           N  
ATOM   2935  CA  ALA D 170     124.506 -68.081 272.319  1.00  0.00           C  
ATOM   2936  C   ALA D 170     125.242 -67.250 271.258  1.00  0.00           C  
ATOM   2937  O   ALA D 170     126.394 -67.528 270.922  1.00  0.00           O  
ATOM   2938  CB  ALA D 170     124.517 -67.325 273.654  1.00  0.00           C  
ATOM   2939  N   VAL D 171     124.546 -66.202 270.799  1.00  0.00           N  
ATOM   2940  CA  VAL D 171     125.061 -65.147 269.932  1.00  0.00           C  
ATOM   2941  C   VAL D 171     124.650 -63.793 270.544  1.00  0.00           C  
ATOM   2942  O   VAL D 171     123.543 -63.671 271.071  1.00  0.00           O  
ATOM   2943  CB  VAL D 171     124.466 -65.260 268.500  1.00  0.00           C  
ATOM   2944  CG1 VAL D 171     124.833 -64.089 267.561  1.00  0.00           C  
ATOM   2945  CG2 VAL D 171     124.840 -66.593 267.827  1.00  0.00           C  
ATOM   2946  N   LEU D 172     125.558 -62.807 270.456  1.00  0.00           N  
ATOM   2947  CA  LEU D 172     125.390 -61.435 270.943  1.00  0.00           C  
ATOM   2948  C   LEU D 172     124.221 -60.724 270.226  1.00  0.00           C  
ATOM   2949  O   LEU D 172     124.209 -60.694 268.995  1.00  0.00           O  
ATOM   2950  CB  LEU D 172     126.729 -60.691 270.704  1.00  0.00           C  
ATOM   2951  CG  LEU D 172     126.950 -59.431 271.570  1.00  0.00           C  
ATOM   2952  CD1 LEU D 172     127.443 -59.810 272.982  1.00  0.00           C  
ATOM   2953  CD2 LEU D 172     127.908 -58.431 270.888  1.00  0.00           C  
ATOM   2954  N   GLN D 173     123.267 -60.169 270.994  1.00  0.00           N  
ATOM   2955  CA  GLN D 173     122.103 -59.466 270.444  1.00  0.00           C  
ATOM   2956  C   GLN D 173     121.614 -58.414 271.450  1.00  0.00           C  
ATOM   2957  O   GLN D 173     121.510 -58.723 272.635  1.00  0.00           O  
ATOM   2958  CB  GLN D 173     120.985 -60.477 270.079  1.00  0.00           C  
ATOM   2959  CG  GLN D 173     119.848 -59.854 269.233  1.00  0.00           C  
ATOM   2960  CD  GLN D 173     118.623 -60.759 269.063  1.00  0.00           C  
ATOM   2961  OE1 GLN D 173     117.497 -60.315 269.268  1.00  0.00           O  
ATOM   2962  NE2 GLN D 173     118.815 -62.018 268.672  1.00  0.00           N  
ATOM   2963  N   SER D 174     121.284 -57.220 270.923  1.00  0.00           N  
ATOM   2964  CA  SER D 174     120.842 -56.000 271.615  1.00  0.00           C  
ATOM   2965  C   SER D 174     122.015 -55.297 272.320  1.00  0.00           C  
ATOM   2966  O   SER D 174     122.098 -55.334 273.547  1.00  0.00           O  
ATOM   2967  CB  SER D 174     119.635 -56.244 272.555  1.00  0.00           C  
ATOM   2968  OG  SER D 174     118.481 -56.586 271.815  1.00  0.00           O  
ATOM   2969  N   SER D 175     122.894 -54.676 271.510  1.00  0.00           N  
ATOM   2970  CA  SER D 175     124.130 -53.978 271.898  1.00  0.00           C  
ATOM   2971  C   SER D 175     125.161 -54.979 272.452  1.00  0.00           C  
ATOM   2972  O   SER D 175     125.852 -55.619 271.658  1.00  0.00           O  
ATOM   2973  CB  SER D 175     123.821 -52.762 272.813  1.00  0.00           C  
ATOM   2974  OG  SER D 175     124.989 -52.025 273.118  1.00  0.00           O  
ATOM   2975  N   GLY D 176     125.193 -55.143 273.785  1.00  0.00           N  
ATOM   2976  CA  GLY D 176     125.833 -56.264 274.468  1.00  0.00           C  
ATOM   2977  C   GLY D 176     124.834 -57.428 274.491  1.00  0.00           C  
ATOM   2978  O   GLY D 176     124.241 -57.755 273.463  1.00  0.00           O  
ATOM   2979  N   LEU D 177     124.654 -58.049 275.672  1.00  0.00           N  
ATOM   2980  CA  LEU D 177     123.623 -59.056 275.973  1.00  0.00           C  
ATOM   2981  C   LEU D 177     123.763 -60.344 275.117  1.00  0.00           C  
ATOM   2982  O   LEU D 177     124.783 -60.527 274.455  1.00  0.00           O  
ATOM   2983  CB  LEU D 177     122.202 -58.408 275.934  1.00  0.00           C  
ATOM   2984  CG  LEU D 177     121.880 -57.392 277.062  1.00  0.00           C  
ATOM   2985  CD1 LEU D 177     121.903 -58.017 278.465  1.00  0.00           C  
ATOM   2986  CD2 LEU D 177     122.670 -56.070 277.004  1.00  0.00           C  
ATOM   2987  N   TYR D 178     122.775 -61.250 275.182  1.00  0.00           N  
ATOM   2988  CA  TYR D 178     122.809 -62.547 274.501  1.00  0.00           C  
ATOM   2989  C   TYR D 178     121.405 -63.017 274.107  1.00  0.00           C  
ATOM   2990  O   TYR D 178     120.405 -62.576 274.677  1.00  0.00           O  
ATOM   2991  CB  TYR D 178     123.493 -63.606 275.398  1.00  0.00           C  
ATOM   2992  CG  TYR D 178     125.005 -63.531 275.485  1.00  0.00           C  
ATOM   2993  CD1 TYR D 178     125.788 -63.845 274.357  1.00  0.00           C  
ATOM   2994  CE1 TYR D 178     127.193 -63.803 274.435  1.00  0.00           C  
ATOM   2995  CZ  TYR D 178     127.819 -63.450 275.646  1.00  0.00           C  
ATOM   2996  OH  TYR D 178     129.180 -63.426 275.735  1.00  0.00           O  
ATOM   2997  CD2 TYR D 178     125.634 -63.173 276.696  1.00  0.00           C  
ATOM   2998  CE2 TYR D 178     127.039 -63.133 276.775  1.00  0.00           C  
ATOM   2999  N   SER D 179     121.394 -63.958 273.153  1.00  0.00           N  
ATOM   3000  CA  SER D 179     120.234 -64.700 272.683  1.00  0.00           C  
ATOM   3001  C   SER D 179     120.688 -66.135 272.358  1.00  0.00           C  
ATOM   3002  O   SER D 179     121.687 -66.305 271.661  1.00  0.00           O  
ATOM   3003  CB  SER D 179     119.622 -63.960 271.478  1.00  0.00           C  
ATOM   3004  OG  SER D 179     118.472 -64.615 270.980  1.00  0.00           O  
ATOM   3005  N   LEU D 180     119.958 -67.129 272.890  1.00  0.00           N  
ATOM   3006  CA  LEU D 180     120.308 -68.552 272.858  1.00  0.00           C  
ATOM   3007  C   LEU D 180     119.049 -69.391 272.588  1.00  0.00           C  
ATOM   3008  O   LEU D 180     117.988 -69.052 273.102  1.00  0.00           O  
ATOM   3009  CB  LEU D 180     121.025 -68.892 274.194  1.00  0.00           C  
ATOM   3010  CG  LEU D 180     121.319 -70.387 274.463  1.00  0.00           C  
ATOM   3011  CD1 LEU D 180     122.654 -70.613 275.209  1.00  0.00           C  
ATOM   3012  CD2 LEU D 180     120.147 -71.109 275.161  1.00  0.00           C  
ATOM   3013  N   SER D 181     119.185 -70.476 271.808  1.00  0.00           N  
ATOM   3014  CA  SER D 181     118.078 -71.349 271.403  1.00  0.00           C  
ATOM   3015  C   SER D 181     118.277 -72.801 271.878  1.00  0.00           C  
ATOM   3016  O   SER D 181     119.380 -73.189 272.268  1.00  0.00           O  
ATOM   3017  CB  SER D 181     117.900 -71.230 269.870  1.00  0.00           C  
ATOM   3018  OG  SER D 181     118.960 -71.825 269.149  1.00  0.00           O  
ATOM   3019  N   SER D 182     117.187 -73.585 271.803  1.00  0.00           N  
ATOM   3020  CA  SER D 182     117.148 -75.021 272.096  1.00  0.00           C  
ATOM   3021  C   SER D 182     115.938 -75.654 271.386  1.00  0.00           C  
ATOM   3022  O   SER D 182     114.934 -74.972 271.168  1.00  0.00           O  
ATOM   3023  CB  SER D 182     117.107 -75.243 273.624  1.00  0.00           C  
ATOM   3024  OG  SER D 182     117.148 -76.612 273.979  1.00  0.00           O  
ATOM   3025  N   VAL D 183     116.057 -76.952 271.066  1.00  0.00           N  
ATOM   3026  CA  VAL D 183     115.010 -77.782 270.461  1.00  0.00           C  
ATOM   3027  C   VAL D 183     114.657 -78.962 271.391  1.00  0.00           C  
ATOM   3028  O   VAL D 183     115.422 -79.282 272.301  1.00  0.00           O  
ATOM   3029  CB  VAL D 183     115.495 -78.342 269.082  1.00  0.00           C  
ATOM   3030  CG1 VAL D 183     116.624 -79.385 269.176  1.00  0.00           C  
ATOM   3031  CG2 VAL D 183     114.366 -78.901 268.193  1.00  0.00           C  
ATOM   3032  N   VAL D 184     113.519 -79.604 271.100  1.00  0.00           N  
ATOM   3033  CA  VAL D 184     113.124 -80.930 271.565  1.00  0.00           C  
ATOM   3034  C   VAL D 184     112.383 -81.628 270.408  1.00  0.00           C  
ATOM   3035  O   VAL D 184     111.681 -80.952 269.655  1.00  0.00           O  
ATOM   3036  CB  VAL D 184     112.216 -80.853 272.826  1.00  0.00           C  
ATOM   3037  CG1 VAL D 184     110.885 -80.106 272.608  1.00  0.00           C  
ATOM   3038  CG2 VAL D 184     111.931 -82.228 273.451  1.00  0.00           C  
ATOM   3039  N   THR D 185     112.563 -82.952 270.272  1.00  0.00           N  
ATOM   3040  CA  THR D 185     111.943 -83.753 269.211  1.00  0.00           C  
ATOM   3041  C   THR D 185     111.457 -85.092 269.792  1.00  0.00           C  
ATOM   3042  O   THR D 185     112.204 -85.748 270.519  1.00  0.00           O  
ATOM   3043  CB  THR D 185     112.928 -84.030 268.041  1.00  0.00           C  
ATOM   3044  OG1 THR D 185     113.366 -82.805 267.490  1.00  0.00           O  
ATOM   3045  CG2 THR D 185     112.347 -84.867 266.890  1.00  0.00           C  
ATOM   3046  N   VAL D 186     110.207 -85.460 269.464  1.00  0.00           N  
ATOM   3047  CA  VAL D 186     109.494 -86.623 269.999  1.00  0.00           C  
ATOM   3048  C   VAL D 186     108.629 -87.284 268.897  1.00  0.00           C  
ATOM   3049  O   VAL D 186     108.186 -86.585 267.987  1.00  0.00           O  
ATOM   3050  CB  VAL D 186     108.552 -86.203 271.170  1.00  0.00           C  
ATOM   3051  CG1 VAL D 186     109.346 -85.782 272.419  1.00  0.00           C  
ATOM   3052  CG2 VAL D 186     107.502 -85.131 270.797  1.00  0.00           C  
ATOM   3053  N   PRO D 187     108.386 -88.613 268.988  1.00  0.00           N  
ATOM   3054  CA  PRO D 187     107.502 -89.322 268.042  1.00  0.00           C  
ATOM   3055  C   PRO D 187     106.022 -88.913 268.199  1.00  0.00           C  
ATOM   3056  O   PRO D 187     105.450 -89.122 269.269  1.00  0.00           O  
ATOM   3057  CB  PRO D 187     107.746 -90.807 268.364  1.00  0.00           C  
ATOM   3058  CG  PRO D 187     108.158 -90.827 269.827  1.00  0.00           C  
ATOM   3059  CD  PRO D 187     108.948 -89.534 269.981  1.00  0.00           C  
ATOM   3060  N   SER D 188     105.456 -88.331 267.127  1.00  0.00           N  
ATOM   3061  CA  SER D 188     104.081 -87.826 266.988  1.00  0.00           C  
ATOM   3062  C   SER D 188     103.798 -86.555 267.821  1.00  0.00           C  
ATOM   3063  O   SER D 188     104.484 -86.281 268.807  1.00  0.00           O  
ATOM   3064  CB  SER D 188     103.060 -88.961 267.254  1.00  0.00           C  
ATOM   3065  OG  SER D 188     101.746 -88.596 266.879  1.00  0.00           O  
ATOM   3066  N   SER D 189     102.774 -85.794 267.393  1.00  0.00           N  
ATOM   3067  CA  SER D 189     102.269 -84.601 268.075  1.00  0.00           C  
ATOM   3068  C   SER D 189     101.615 -84.972 269.419  1.00  0.00           C  
ATOM   3069  O   SER D 189     100.620 -85.696 269.430  1.00  0.00           O  
ATOM   3070  CB  SER D 189     101.312 -83.852 267.124  1.00  0.00           C  
ATOM   3071  OG  SER D 189     100.789 -82.680 267.718  1.00  0.00           O  
ATOM   3072  N   SER D 190     102.209 -84.472 270.514  1.00  0.00           N  
ATOM   3073  CA  SER D 190     101.862 -84.830 271.889  1.00  0.00           C  
ATOM   3074  C   SER D 190     101.853 -83.619 272.844  1.00  0.00           C  
ATOM   3075  O   SER D 190     101.860 -83.823 274.056  1.00  0.00           O  
ATOM   3076  CB  SER D 190     102.777 -85.989 272.347  1.00  0.00           C  
ATOM   3077  OG  SER D 190     104.124 -85.582 272.483  1.00  0.00           O  
ATOM   3078  N   LEU D 191     101.795 -82.390 272.297  1.00  0.00           N  
ATOM   3079  CA  LEU D 191     101.687 -81.133 273.048  1.00  0.00           C  
ATOM   3080  C   LEU D 191     100.335 -80.968 273.781  1.00  0.00           C  
ATOM   3081  O   LEU D 191     100.289 -80.277 274.799  1.00  0.00           O  
ATOM   3082  CB  LEU D 191     102.002 -79.964 272.079  1.00  0.00           C  
ATOM   3083  CG  LEU D 191     101.961 -78.531 272.667  1.00  0.00           C  
ATOM   3084  CD1 LEU D 191     102.919 -78.363 273.865  1.00  0.00           C  
ATOM   3085  CD2 LEU D 191     102.228 -77.486 271.561  1.00  0.00           C  
ATOM   3086  N   GLY D 192      99.275 -81.628 273.281  1.00  0.00           N  
ATOM   3087  CA  GLY D 192      97.956 -81.666 273.918  1.00  0.00           C  
ATOM   3088  C   GLY D 192      97.830 -82.822 274.929  1.00  0.00           C  
ATOM   3089  O   GLY D 192      96.854 -82.849 275.675  1.00  0.00           O  
ATOM   3090  N   THR D 193      98.794 -83.760 274.957  1.00  0.00           N  
ATOM   3091  CA  THR D 193      98.827 -84.919 275.856  1.00  0.00           C  
ATOM   3092  C   THR D 193      99.771 -84.689 277.056  1.00  0.00           C  
ATOM   3093  O   THR D 193      99.533 -85.249 278.126  1.00  0.00           O  
ATOM   3094  CB  THR D 193      99.321 -86.176 275.085  1.00  0.00           C  
ATOM   3095  OG1 THR D 193      98.416 -86.448 274.033  1.00  0.00           O  
ATOM   3096  CG2 THR D 193      99.470 -87.469 275.910  1.00  0.00           C  
ATOM   3097  N   GLN D 194     100.809 -83.864 276.857  1.00  0.00           N  
ATOM   3098  CA  GLN D 194     101.860 -83.554 277.820  1.00  0.00           C  
ATOM   3099  C   GLN D 194     102.263 -82.084 277.646  1.00  0.00           C  
ATOM   3100  O   GLN D 194     102.365 -81.620 276.511  1.00  0.00           O  
ATOM   3101  CB  GLN D 194     103.042 -84.531 277.581  1.00  0.00           C  
ATOM   3102  CG  GLN D 194     104.349 -84.258 278.361  1.00  0.00           C  
ATOM   3103  CD  GLN D 194     104.178 -84.264 279.883  1.00  0.00           C  
ATOM   3104  OE1 GLN D 194     103.479 -85.112 280.435  1.00  0.00           O  
ATOM   3105  NE2 GLN D 194     104.837 -83.333 280.574  1.00  0.00           N  
ATOM   3106  N   THR D 195     102.520 -81.390 278.767  1.00  0.00           N  
ATOM   3107  CA  THR D 195     103.049 -80.027 278.774  1.00  0.00           C  
ATOM   3108  C   THR D 195     104.561 -80.012 278.463  1.00  0.00           C  
ATOM   3109  O   THR D 195     105.317 -80.778 279.061  1.00  0.00           O  
ATOM   3110  CB  THR D 195     102.761 -79.307 280.126  1.00  0.00           C  
ATOM   3111  OG1 THR D 195     103.268 -77.984 280.119  1.00  0.00           O  
ATOM   3112  CG2 THR D 195     103.341 -79.993 281.379  1.00  0.00           C  
ATOM   3113  N   TYR D 196     104.958 -79.133 277.532  1.00  0.00           N  
ATOM   3114  CA  TYR D 196     106.351 -78.911 277.149  1.00  0.00           C  
ATOM   3115  C   TYR D 196     106.769 -77.535 277.660  1.00  0.00           C  
ATOM   3116  O   TYR D 196     106.103 -76.542 277.368  1.00  0.00           O  
ATOM   3117  CB  TYR D 196     106.522 -79.054 275.625  1.00  0.00           C  
ATOM   3118  CG  TYR D 196     106.484 -80.501 275.161  1.00  0.00           C  
ATOM   3119  CD1 TYR D 196     105.256 -81.188 275.098  1.00  0.00           C  
ATOM   3120  CD2 TYR D 196     107.678 -81.183 274.847  1.00  0.00           C  
ATOM   3121  CE1 TYR D 196     105.222 -82.558 274.785  1.00  0.00           C  
ATOM   3122  CE2 TYR D 196     107.643 -82.551 274.509  1.00  0.00           C  
ATOM   3123  CZ  TYR D 196     106.416 -83.244 274.508  1.00  0.00           C  
ATOM   3124  OH  TYR D 196     106.382 -84.583 274.256  1.00  0.00           O  
ATOM   3125  N   ILE D 197     107.842 -77.532 278.460  1.00  0.00           N  
ATOM   3126  CA  ILE D 197     108.334 -76.377 279.202  1.00  0.00           C  
ATOM   3127  C   ILE D 197     109.833 -76.247 278.906  1.00  0.00           C  
ATOM   3128  O   ILE D 197     110.530 -77.257 278.898  1.00  0.00           O  
ATOM   3129  CB  ILE D 197     108.144 -76.572 280.741  1.00  0.00           C  
ATOM   3130  CG1 ILE D 197     106.672 -76.889 281.112  1.00  0.00           C  
ATOM   3131  CG2 ILE D 197     108.636 -75.367 281.573  1.00  0.00           C  
ATOM   3132  CD1 ILE D 197     106.474 -77.324 282.570  1.00  0.00           C  
ATOM   3133  N   CYS D 198     110.295 -75.007 278.688  1.00  0.00           N  
ATOM   3134  CA  CYS D 198     111.699 -74.669 278.472  1.00  0.00           C  
ATOM   3135  C   CYS D 198     112.221 -73.985 279.744  1.00  0.00           C  
ATOM   3136  O   CYS D 198     111.915 -72.818 279.991  1.00  0.00           O  
ATOM   3137  SG  CYS D 198     113.418 -73.112 276.782  1.00  0.00           S  
ATOM   3138  CB  CYS D 198     111.795 -73.815 277.197  1.00  0.00           C  
ATOM   3139  N   ASN D 199     112.948 -74.775 280.548  1.00  0.00           N  
ATOM   3140  CA  ASN D 199     113.428 -74.437 281.888  1.00  0.00           C  
ATOM   3141  C   ASN D 199     114.868 -73.925 281.791  1.00  0.00           C  
ATOM   3142  O   ASN D 199     115.763 -74.711 281.479  1.00  0.00           O  
ATOM   3143  CB  ASN D 199     113.359 -75.678 282.808  1.00  0.00           C  
ATOM   3144  CG  ASN D 199     111.972 -76.319 282.875  1.00  0.00           C  
ATOM   3145  OD1 ASN D 199     111.592 -77.081 281.986  1.00  0.00           O  
ATOM   3146  ND2 ASN D 199     111.220 -76.037 283.937  1.00  0.00           N  
ATOM   3147  N   VAL D 200     115.048 -72.615 282.024  1.00  0.00           N  
ATOM   3148  CA  VAL D 200     116.285 -71.897 281.734  1.00  0.00           C  
ATOM   3149  C   VAL D 200     116.754 -71.121 282.975  1.00  0.00           C  
ATOM   3150  O   VAL D 200     116.056 -70.208 283.413  1.00  0.00           O  
ATOM   3151  CB  VAL D 200     116.078 -70.902 280.554  1.00  0.00           C  
ATOM   3152  CG1 VAL D 200     117.308 -70.030 280.223  1.00  0.00           C  
ATOM   3153  CG2 VAL D 200     115.613 -71.659 279.296  1.00  0.00           C  
ATOM   3154  N   ASN D 201     117.934 -71.500 283.491  1.00  0.00           N  
ATOM   3155  CA  ASN D 201     118.571 -70.902 284.667  1.00  0.00           C  
ATOM   3156  C   ASN D 201     119.770 -70.037 284.245  1.00  0.00           C  
ATOM   3157  O   ASN D 201     120.496 -70.397 283.317  1.00  0.00           O  
ATOM   3158  CB  ASN D 201     119.018 -72.045 285.614  1.00  0.00           C  
ATOM   3159  CG  ASN D 201     119.569 -71.564 286.964  1.00  0.00           C  
ATOM   3160  ND2 ASN D 201     120.765 -72.027 287.333  1.00  0.00           N  
ATOM   3161  OD1 ASN D 201     118.928 -70.786 287.666  1.00  0.00           O  
ATOM   3162  N   HIS D 202     119.972 -68.943 284.994  1.00  0.00           N  
ATOM   3163  CA  HIS D 202     121.090 -68.017 284.876  1.00  0.00           C  
ATOM   3164  C   HIS D 202     121.529 -67.631 286.296  1.00  0.00           C  
ATOM   3165  O   HIS D 202     120.939 -66.732 286.892  1.00  0.00           O  
ATOM   3166  CB  HIS D 202     120.639 -66.799 284.051  1.00  0.00           C  
ATOM   3167  CG  HIS D 202     121.683 -65.725 283.888  1.00  0.00           C  
ATOM   3168  ND1 HIS D 202     121.686 -64.565 284.666  1.00  0.00           N  
ATOM   3169  CD2 HIS D 202     122.763 -65.692 283.033  1.00  0.00           C  
ATOM   3170  CE1 HIS D 202     122.754 -63.888 284.266  1.00  0.00           C  
ATOM   3171  NE2 HIS D 202     123.427 -64.512 283.301  1.00  0.00           N  
ATOM   3172  N   LYS D 203     122.555 -68.325 286.812  1.00  0.00           N  
ATOM   3173  CA  LYS D 203     123.094 -68.106 288.156  1.00  0.00           C  
ATOM   3174  C   LYS D 203     123.905 -66.803 288.412  1.00  0.00           C  
ATOM   3175  O   LYS D 203     123.889 -66.362 289.562  1.00  0.00           O  
ATOM   3176  CB  LYS D 203     123.778 -69.396 288.659  1.00  0.00           C  
ATOM   3177  CG  LYS D 203     124.232 -69.358 290.132  1.00  0.00           C  
ATOM   3178  CD  LYS D 203     124.493 -70.744 290.750  1.00  0.00           C  
ATOM   3179  CE  LYS D 203     123.227 -71.585 291.007  1.00  0.00           C  
ATOM   3180  NZ  LYS D 203     122.311 -70.932 291.960  1.00  0.00           N  
ATOM   3181  N   PRO D 204     124.498 -66.135 287.387  1.00  0.00           N  
ATOM   3182  CA  PRO D 204     125.113 -64.797 287.564  1.00  0.00           C  
ATOM   3183  C   PRO D 204     124.175 -63.633 287.957  1.00  0.00           C  
ATOM   3184  O   PRO D 204     124.686 -62.597 288.382  1.00  0.00           O  
ATOM   3185  CB  PRO D 204     125.839 -64.528 286.238  1.00  0.00           C  
ATOM   3186  CG  PRO D 204     126.122 -65.911 285.674  1.00  0.00           C  
ATOM   3187  CD  PRO D 204     124.895 -66.705 286.098  1.00  0.00           C  
ATOM   3188  N   SER D 205     122.849 -63.826 287.849  1.00  0.00           N  
ATOM   3189  CA  SER D 205     121.822 -62.953 288.434  1.00  0.00           C  
ATOM   3190  C   SER D 205     120.865 -63.728 289.365  1.00  0.00           C  
ATOM   3191  O   SER D 205     120.040 -63.098 290.027  1.00  0.00           O  
ATOM   3192  CB  SER D 205     121.074 -62.205 287.306  1.00  0.00           C  
ATOM   3193  OG  SER D 205     120.143 -63.027 286.630  1.00  0.00           O  
ATOM   3194  N   ASN D 206     120.976 -65.069 289.384  1.00  0.00           N  
ATOM   3195  CA  ASN D 206     120.143 -66.037 290.109  1.00  0.00           C  
ATOM   3196  C   ASN D 206     118.665 -66.075 289.660  1.00  0.00           C  
ATOM   3197  O   ASN D 206     117.820 -66.583 290.398  1.00  0.00           O  
ATOM   3198  CB  ASN D 206     120.311 -65.885 291.644  1.00  0.00           C  
ATOM   3199  CG  ASN D 206     120.324 -67.222 292.397  1.00  0.00           C  
ATOM   3200  OD1 ASN D 206     121.024 -68.159 292.015  1.00  0.00           O  
ATOM   3201  ND2 ASN D 206     119.563 -67.308 293.490  1.00  0.00           N  
ATOM   3202  N   THR D 207     118.387 -65.578 288.443  1.00  0.00           N  
ATOM   3203  CA  THR D 207     117.080 -65.633 287.792  1.00  0.00           C  
ATOM   3204  C   THR D 207     116.900 -66.987 287.083  1.00  0.00           C  
ATOM   3205  O   THR D 207     117.849 -67.493 286.482  1.00  0.00           O  
ATOM   3206  CB  THR D 207     116.959 -64.511 286.726  1.00  0.00           C  
ATOM   3207  OG1 THR D 207     117.024 -63.255 287.374  1.00  0.00           O  
ATOM   3208  CG2 THR D 207     115.678 -64.526 285.865  1.00  0.00           C  
ATOM   3209  N   LYS D 208     115.672 -67.522 287.139  1.00  0.00           N  
ATOM   3210  CA  LYS D 208     115.270 -68.728 286.424  1.00  0.00           C  
ATOM   3211  C   LYS D 208     113.852 -68.529 285.874  1.00  0.00           C  
ATOM   3212  O   LYS D 208     112.985 -68.036 286.596  1.00  0.00           O  
ATOM   3213  CB  LYS D 208     115.389 -69.953 287.358  1.00  0.00           C  
ATOM   3214  CG  LYS D 208     115.085 -71.304 286.677  1.00  0.00           C  
ATOM   3215  CD  LYS D 208     115.474 -72.527 287.525  1.00  0.00           C  
ATOM   3216  CE  LYS D 208     114.635 -72.731 288.796  1.00  0.00           C  
ATOM   3217  NZ  LYS D 208     113.257 -73.141 288.487  1.00  0.00           N  
ATOM   3218  N   VAL D 209     113.656 -68.928 284.609  1.00  0.00           N  
ATOM   3219  CA  VAL D 209     112.383 -68.863 283.902  1.00  0.00           C  
ATOM   3220  C   VAL D 209     112.024 -70.273 283.410  1.00  0.00           C  
ATOM   3221  O   VAL D 209     112.790 -70.876 282.656  1.00  0.00           O  
ATOM   3222  CB  VAL D 209     112.449 -67.889 282.691  1.00  0.00           C  
ATOM   3223  CG1 VAL D 209     111.222 -67.950 281.757  1.00  0.00           C  
ATOM   3224  CG2 VAL D 209     112.647 -66.439 283.165  1.00  0.00           C  
ATOM   3225  N   ASP D 210     110.852 -70.748 283.854  1.00  0.00           N  
ATOM   3226  CA  ASP D 210     110.294 -72.072 283.575  1.00  0.00           C  
ATOM   3227  C   ASP D 210     109.030 -71.913 282.718  1.00  0.00           C  
ATOM   3228  O   ASP D 210     107.943 -72.325 283.127  1.00  0.00           O  
ATOM   3229  CB  ASP D 210     110.042 -72.883 284.871  1.00  0.00           C  
ATOM   3230  CG  ASP D 210     111.241 -72.919 285.824  1.00  0.00           C  
ATOM   3231  OD1 ASP D 210     111.311 -72.027 286.698  1.00  0.00           O  
ATOM   3232  OD2 ASP D 210     112.067 -73.848 285.679  1.00  0.00           O  
ATOM   3233  N   LYS D 211     109.198 -71.271 281.551  1.00  0.00           N  
ATOM   3234  CA  LYS D 211     108.107 -70.894 280.656  1.00  0.00           C  
ATOM   3235  C   LYS D 211     107.592 -72.093 279.846  1.00  0.00           C  
ATOM   3236  O   LYS D 211     108.387 -72.761 279.183  1.00  0.00           O  
ATOM   3237  CB  LYS D 211     108.594 -69.759 279.731  1.00  0.00           C  
ATOM   3238  CG  LYS D 211     107.532 -69.170 278.787  1.00  0.00           C  
ATOM   3239  CD  LYS D 211     106.322 -68.589 279.539  1.00  0.00           C  
ATOM   3240  CE  LYS D 211     105.393 -67.760 278.650  1.00  0.00           C  
ATOM   3241  NZ  LYS D 211     104.680 -68.586 277.661  1.00  0.00           N  
ATOM   3242  N   LYS D 212     106.263 -72.293 279.872  1.00  0.00           N  
ATOM   3243  CA  LYS D 212     105.564 -73.252 279.019  1.00  0.00           C  
ATOM   3244  C   LYS D 212     105.616 -72.798 277.552  1.00  0.00           C  
ATOM   3245  O   LYS D 212     105.211 -71.675 277.244  1.00  0.00           O  
ATOM   3246  CB  LYS D 212     104.111 -73.433 279.504  1.00  0.00           C  
ATOM   3247  CG  LYS D 212     103.338 -74.531 278.744  1.00  0.00           C  
ATOM   3248  CD  LYS D 212     101.846 -74.561 279.098  1.00  0.00           C  
ATOM   3249  CE  LYS D 212     101.061 -75.560 278.237  1.00  0.00           C  
ATOM   3250  NZ  LYS D 212      99.615 -75.455 278.488  1.00  0.00           N  
ATOM   3251  N   VAL D 213     106.097 -73.701 276.686  1.00  0.00           N  
ATOM   3252  CA  VAL D 213     106.155 -73.535 275.239  1.00  0.00           C  
ATOM   3253  C   VAL D 213     104.763 -73.851 274.653  1.00  0.00           C  
ATOM   3254  O   VAL D 213     104.421 -75.021 274.480  1.00  0.00           O  
ATOM   3255  CB  VAL D 213     107.278 -74.438 274.648  1.00  0.00           C  
ATOM   3256  CG1 VAL D 213     107.286 -74.567 273.115  1.00  0.00           C  
ATOM   3257  CG2 VAL D 213     108.652 -73.938 275.130  1.00  0.00           C  
ATOM   3258  N   GLU D 214     103.965 -72.786 274.465  1.00  0.00           N  
ATOM   3259  CA  GLU D 214     102.516 -72.835 274.262  1.00  0.00           C  
ATOM   3260  C   GLU D 214     102.136 -71.997 273.014  1.00  0.00           C  
ATOM   3261  O   GLU D 214     102.596 -70.856 272.917  1.00  0.00           O  
ATOM   3262  CB  GLU D 214     101.877 -72.284 275.552  1.00  0.00           C  
ATOM   3263  CG  GLU D 214     100.340 -72.387 275.593  1.00  0.00           C  
ATOM   3264  CD  GLU D 214      99.778 -72.008 276.963  1.00  0.00           C  
ATOM   3265  OE1 GLU D 214      99.029 -72.844 277.519  1.00  0.00           O  
ATOM   3266  OE2 GLU D 214     100.123 -70.908 277.445  1.00  0.00           O  
ATOM   3267  N   PRO D 215     101.377 -72.583 272.056  1.00  0.00           N  
ATOM   3268  CA  PRO D 215     101.188 -72.003 270.708  1.00  0.00           C  
ATOM   3269  C   PRO D 215     100.183 -70.841 270.611  1.00  0.00           C  
ATOM   3270  O   PRO D 215      99.562 -70.462 271.603  1.00  0.00           O  
ATOM   3271  CB  PRO D 215     100.726 -73.217 269.876  1.00  0.00           C  
ATOM   3272  CG  PRO D 215      99.949 -74.068 270.862  1.00  0.00           C  
ATOM   3273  CD  PRO D 215     100.764 -73.912 272.140  1.00  0.00           C  
ATOM   3274  N   LYS D 216     100.034 -70.357 269.364  1.00  0.00           N  
ATOM   3275  CA  LYS D 216      99.054 -69.396 268.846  1.00  0.00           C  
ATOM   3276  C   LYS D 216      99.411 -67.926 269.110  1.00  0.00           C  
ATOM   3277  O   LYS D 216      99.974 -67.586 270.151  1.00  0.00           O  
ATOM   3278  CB  LYS D 216      97.596 -69.738 269.253  1.00  0.00           C  
ATOM   3279  CG  LYS D 216      97.097 -71.098 268.724  1.00  0.00           C  
ATOM   3280  CD  LYS D 216      96.801 -71.114 267.210  1.00  0.00           C  
ATOM   3281  CE  LYS D 216      96.557 -72.523 266.649  1.00  0.00           C  
ATOM   3282  NZ  LYS D 216      97.795 -73.323 266.610  1.00  0.00           N  
ATOM   3283  N   SER D 217      99.058 -67.089 268.121  1.00  0.00           N  
ATOM   3284  CA  SER D 217      99.316 -65.656 268.087  1.00  0.00           C  
ATOM   3285  C   SER D 217      98.394 -64.989 267.057  1.00  0.00           C  
ATOM   3286  O   SER D 217      98.082 -65.600 266.035  1.00  0.00           O  
ATOM   3287  CB  SER D 217     100.810 -65.408 267.778  1.00  0.00           C  
ATOM   3288  OG  SER D 217     101.092 -64.034 267.632  1.00  0.00           O  
ATOM   3289  N   CYS D 218      98.021 -63.730 267.335  1.00  0.00           N  
ATOM   3290  CA  CYS D 218      97.276 -62.858 266.429  1.00  0.00           C  
ATOM   3291  C   CYS D 218      97.326 -61.421 266.964  1.00  0.00           C  
ATOM   3292  O   CYS D 218      97.218 -61.224 268.174  1.00  0.00           O  
ATOM   3293  CB  CYS D 218      95.808 -63.331 266.272  1.00  0.00           C  
ATOM   3294  SG  CYS D 218      94.961 -62.673 264.807  1.00  0.00           S  
ATOM   3295  N   ASP D 219      97.405 -60.442 266.049  1.00  0.00           N  
ATOM   3296  CA  ASP D 219      97.048 -59.047 266.318  1.00  0.00           C  
ATOM   3297  C   ASP D 219      95.516 -58.936 266.280  1.00  0.00           C  
ATOM   3298  O   ASP D 219      94.976 -58.236 265.424  1.00  0.00           O  
ATOM   3299  CB  ASP D 219      97.724 -57.983 265.412  1.00  0.00           C  
ATOM   3300  CG  ASP D 219      98.111 -58.376 263.979  1.00  0.00           C  
ATOM   3301  OD1 ASP D 219      97.633 -59.412 263.467  1.00  0.00           O  
ATOM   3302  OD2 ASP D 219      98.876 -57.572 263.400  1.00  0.00           O  
ATOM   3303  N   LYS D 220      94.855 -59.688 267.173  1.00  0.00           N  
ATOM   3304  CA  LYS D 220      93.418 -59.958 267.129  1.00  0.00           C  
ATOM   3305  C   LYS D 220      92.594 -58.679 267.353  1.00  0.00           C  
ATOM   3306  O   LYS D 220      91.366 -58.736 267.307  1.00  0.00           O  
ATOM   3307  CB  LYS D 220      93.056 -61.020 268.198  1.00  0.00           C  
ATOM   3308  CG  LYS D 220      94.037 -62.207 268.343  1.00  0.00           C  
ATOM   3309  CD  LYS D 220      94.325 -62.990 267.050  1.00  0.00           C  
ATOM   3310  CE  LYS D 220      95.392 -64.076 267.267  1.00  0.00           C  
ATOM   3311  NZ  LYS D 220      95.840 -64.667 265.996  1.00  0.00           N  
ATOM   3312  N   THR D 221      93.281 -57.538 267.537  1.00  0.00           N  
ATOM   3313  CA  THR D 221      92.643 -56.221 267.668  1.00  0.00           C  
ATOM   3314  C   THR D 221      91.463 -56.001 266.686  1.00  0.00           C  
ATOM   3315  O   THR D 221      90.497 -55.331 267.036  1.00  0.00           O  
ATOM   3316  CB  THR D 221      93.656 -55.055 267.514  1.00  0.00           C  
ATOM   3317  OG1 THR D 221      94.853 -55.360 268.205  1.00  0.00           O  
ATOM   3318  CG2 THR D 221      93.137 -53.713 268.067  1.00  0.00           C  
ATOM   3319  N   HIS D 222      91.536 -56.628 265.496  1.00  0.00           N  
ATOM   3320  CA  HIS D 222      90.419 -56.805 264.564  1.00  0.00           C  
ATOM   3321  C   HIS D 222      89.208 -57.529 265.177  1.00  0.00           C  
ATOM   3322  O   HIS D 222      88.108 -57.378 264.648  1.00  0.00           O  
ATOM   3323  CB  HIS D 222      90.906 -57.531 263.296  1.00  0.00           C  
ATOM   3324  CG  HIS D 222      91.683 -56.643 262.362  1.00  0.00           C  
ATOM   3325  ND1 HIS D 222      91.066 -55.868 261.395  1.00  0.00           N  
ATOM   3326  CD2 HIS D 222      93.033 -56.410 262.223  1.00  0.00           C  
ATOM   3327  CE1 HIS D 222      92.030 -55.231 260.728  1.00  0.00           C  
ATOM   3328  NE2 HIS D 222      93.248 -55.494 261.189  1.00  0.00           N  
ATOM   3329  N   THR D 223      89.419 -58.266 266.282  1.00  0.00           N  
ATOM   3330  CA  THR D 223      88.352 -58.871 267.082  1.00  0.00           C  
ATOM   3331  C   THR D 223      87.603 -57.796 267.895  1.00  0.00           C  
ATOM   3332  O   THR D 223      86.394 -57.930 268.069  1.00  0.00           O  
ATOM   3333  CB  THR D 223      88.893 -59.957 268.053  1.00  0.00           C  
ATOM   3334  OG1 THR D 223      89.593 -60.943 267.317  1.00  0.00           O  
ATOM   3335  CG2 THR D 223      87.811 -60.663 268.889  1.00  0.00           C  
ATOM   3336  N   CYS D 224      88.336 -56.744 268.316  1.00  0.00           N  
ATOM   3337  CA  CYS D 224      87.892 -55.541 269.038  1.00  0.00           C  
ATOM   3338  C   CYS D 224      87.241 -55.842 270.422  1.00  0.00           C  
ATOM   3339  O   CYS D 224      86.140 -56.393 270.446  1.00  0.00           O  
ATOM   3340  CB  CYS D 224      86.950 -54.703 268.140  1.00  0.00           C  
ATOM   3341  SG  CYS D 224      86.672 -53.010 268.735  1.00  0.00           S  
ATOM   3342  N   PRO D 225      87.890 -55.456 271.551  1.00  0.00           N  
ATOM   3343  CA  PRO D 225      87.340 -55.696 272.907  1.00  0.00           C  
ATOM   3344  C   PRO D 225      85.905 -55.203 273.232  1.00  0.00           C  
ATOM   3345  O   PRO D 225      85.162 -56.003 273.801  1.00  0.00           O  
ATOM   3346  CD  PRO D 225      89.253 -54.923 271.634  1.00  0.00           C  
ATOM   3347  CB  PRO D 225      88.400 -55.124 273.866  1.00  0.00           C  
ATOM   3348  CG  PRO D 225      89.693 -55.176 273.073  1.00  0.00           C  
ATOM   3349  N   PRO D 226      85.496 -53.961 272.866  1.00  0.00           N  
ATOM   3350  CA  PRO D 226      84.104 -53.516 273.082  1.00  0.00           C  
ATOM   3351  C   PRO D 226      83.094 -54.074 272.058  1.00  0.00           C  
ATOM   3352  O   PRO D 226      83.451 -54.370 270.917  1.00  0.00           O  
ATOM   3353  CB  PRO D 226      84.195 -51.985 273.004  1.00  0.00           C  
ATOM   3354  CG  PRO D 226      85.362 -51.720 272.075  1.00  0.00           C  
ATOM   3355  CD  PRO D 226      86.335 -52.839 272.429  1.00  0.00           C  
ATOM   3356  N   CYS D 227      81.835 -54.148 272.511  1.00  0.00           N  
ATOM   3357  CA  CYS D 227      80.635 -54.485 271.739  1.00  0.00           C  
ATOM   3358  C   CYS D 227      79.397 -53.673 272.214  1.00  0.00           C  
ATOM   3359  O   CYS D 227      78.761 -53.061 271.354  1.00  0.00           O  
ATOM   3360  CB  CYS D 227      80.431 -56.017 271.651  1.00  0.00           C  
ATOM   3361  SG  CYS D 227      78.861 -56.611 270.954  1.00  0.00           S  
ATOM   3362  N   PRO D 228      79.136 -53.551 273.541  1.00  0.00           N  
ATOM   3363  CA  PRO D 228      78.430 -52.370 274.076  1.00  0.00           C  
ATOM   3364  C   PRO D 228      76.891 -52.458 274.010  1.00  0.00           C  
ATOM   3365  O   PRO D 228      76.263 -51.514 273.535  1.00  0.00           O  
ATOM   3366  CD  PRO D 228      79.661 -54.342 274.653  1.00  0.00           C  
ATOM   3367  CB  PRO D 228      78.968 -52.232 275.523  1.00  0.00           C  
ATOM   3368  CG  PRO D 228      80.056 -53.287 275.673  1.00  0.00           C  
ATOM   3369  N   ALA D 229      76.324 -53.566 274.523  1.00  0.00           N  
ATOM   3370  CA  ALA D 229      74.899 -53.752 274.814  1.00  0.00           C  
ATOM   3371  C   ALA D 229      74.206 -52.400 275.126  1.00  0.00           C  
ATOM   3372  O   ALA D 229      74.398 -51.899 276.237  1.00  0.00           O  
ATOM   3373  CB  ALA D 229      74.804 -54.693 276.025  1.00  0.00           C  
ATOM   3374  N   PRO D 230      73.440 -51.819 274.167  1.00  0.00           N  
ATOM   3375  CA  PRO D 230      72.674 -50.571 274.386  1.00  0.00           C  
ATOM   3376  C   PRO D 230      71.626 -50.628 275.513  1.00  0.00           C  
ATOM   3377  O   PRO D 230      70.987 -51.662 275.700  1.00  0.00           O  
ATOM   3378  CD  PRO D 230      73.287 -52.277 272.783  1.00  0.00           C  
ATOM   3379  CB  PRO D 230      71.975 -50.323 273.034  1.00  0.00           C  
ATOM   3380  CG  PRO D 230      72.823 -51.053 272.014  1.00  0.00           C  
ATOM   3381  N   GLU D 231      71.439 -49.482 276.185  1.00  0.00           N  
ATOM   3382  CA  GLU D 231      70.312 -49.170 277.070  1.00  0.00           C  
ATOM   3383  C   GLU D 231      69.781 -47.769 276.727  1.00  0.00           C  
ATOM   3384  O   GLU D 231      70.572 -46.835 276.577  1.00  0.00           O  
ATOM   3385  CB  GLU D 231      70.712 -49.291 278.563  1.00  0.00           C  
ATOM   3386  CG  GLU D 231      70.869 -50.733 279.102  1.00  0.00           C  
ATOM   3387  CD  GLU D 231      69.608 -51.602 278.989  1.00  0.00           C  
ATOM   3388  OE1 GLU D 231      68.497 -51.033 279.067  1.00  0.00           O  
ATOM   3389  OE2 GLU D 231      69.777 -52.831 278.830  1.00  0.00           O  
ATOM   3390  N   LEU D 232      68.447 -47.649 276.583  1.00  0.00           N  
ATOM   3391  CA  LEU D 232      67.783 -46.437 276.094  1.00  0.00           C  
ATOM   3392  C   LEU D 232      66.286 -46.690 275.834  1.00  0.00           C  
ATOM   3393  O   LEU D 232      65.926 -47.748 275.316  1.00  0.00           O  
ATOM   3394  CB  LEU D 232      68.540 -45.946 274.829  1.00  0.00           C  
ATOM   3395  CG  LEU D 232      68.045 -44.630 274.183  1.00  0.00           C  
ATOM   3396  CD1 LEU D 232      68.096 -43.433 275.160  1.00  0.00           C  
ATOM   3397  CD2 LEU D 232      68.809 -44.344 272.872  1.00  0.00           C  
ATOM   3398  N   LEU D 233      65.457 -45.689 276.179  1.00  0.00           N  
ATOM   3399  CA  LEU D 233      64.011 -45.649 275.951  1.00  0.00           C  
ATOM   3400  C   LEU D 233      63.731 -45.093 274.540  1.00  0.00           C  
ATOM   3401  O   LEU D 233      63.458 -43.900 274.396  1.00  0.00           O  
ATOM   3402  CB  LEU D 233      63.369 -44.788 277.068  1.00  0.00           C  
ATOM   3403  CG  LEU D 233      61.833 -44.609 277.007  1.00  0.00           C  
ATOM   3404  CD1 LEU D 233      61.075 -45.955 277.034  1.00  0.00           C  
ATOM   3405  CD2 LEU D 233      61.347 -43.643 278.109  1.00  0.00           C  
ATOM   3406  N   GLY D 234      62.808 -45.731 273.793  1.00  0.00           N  
ATOM   3407  CA  GLY D 234      62.505 -45.408 272.395  1.00  0.00           C  
ATOM   3408  C   GLY D 234      61.425 -44.326 272.216  1.00  0.00           C  
ATOM   3409  O   GLY D 234      61.189 -43.920 271.078  1.00  0.00           O  
ATOM   3410  N   GLY D 235      60.772 -43.859 273.297  1.00  0.00           N  
ATOM   3411  CA  GLY D 235      59.737 -42.818 273.261  1.00  0.00           C  
ATOM   3412  C   GLY D 235      58.420 -43.311 272.616  1.00  0.00           C  
ATOM   3413  O   GLY D 235      58.212 -44.522 272.507  1.00  0.00           O  
ATOM   3414  N   PRO D 236      57.509 -42.392 272.211  1.00  0.00           N  
ATOM   3415  CA  PRO D 236      56.223 -42.745 271.575  1.00  0.00           C  
ATOM   3416  C   PRO D 236      56.366 -43.369 270.176  1.00  0.00           C  
ATOM   3417  O   PRO D 236      56.835 -42.698 269.255  1.00  0.00           O  
ATOM   3418  CD  PRO D 236      57.611 -40.947 272.435  1.00  0.00           C  
ATOM   3419  CB  PRO D 236      55.457 -41.414 271.523  1.00  0.00           C  
ATOM   3420  CG  PRO D 236      56.527 -40.336 271.558  1.00  0.00           C  
ATOM   3421  N   SER D 237      55.943 -44.637 270.050  1.00  0.00           N  
ATOM   3422  CA  SER D 237      55.934 -45.381 268.791  1.00  0.00           C  
ATOM   3423  C   SER D 237      54.607 -45.174 268.039  1.00  0.00           C  
ATOM   3424  O   SER D 237      53.540 -45.214 268.655  1.00  0.00           O  
ATOM   3425  CB  SER D 237      56.213 -46.868 269.090  1.00  0.00           C  
ATOM   3426  OG  SER D 237      56.295 -47.635 267.904  1.00  0.00           O  
ATOM   3427  N   VAL D 238      54.715 -44.985 266.714  1.00  0.00           N  
ATOM   3428  CA  VAL D 238      53.589 -44.780 265.804  1.00  0.00           C  
ATOM   3429  C   VAL D 238      53.106 -46.127 265.245  1.00  0.00           C  
ATOM   3430  O   VAL D 238      53.928 -46.964 264.867  1.00  0.00           O  
ATOM   3431  CB  VAL D 238      53.990 -43.889 264.592  1.00  0.00           C  
ATOM   3432  CG1 VAL D 238      52.839 -43.614 263.603  1.00  0.00           C  
ATOM   3433  CG2 VAL D 238      54.588 -42.558 265.066  1.00  0.00           C  
ATOM   3434  N   PHE D 239      51.776 -46.279 265.177  1.00  0.00           N  
ATOM   3435  CA  PHE D 239      51.080 -47.411 264.572  1.00  0.00           C  
ATOM   3436  C   PHE D 239      49.956 -46.900 263.660  1.00  0.00           C  
ATOM   3437  O   PHE D 239      49.529 -45.751 263.792  1.00  0.00           O  
ATOM   3438  CB  PHE D 239      50.550 -48.364 265.665  1.00  0.00           C  
ATOM   3439  CG  PHE D 239      51.653 -48.998 266.493  1.00  0.00           C  
ATOM   3440  CD1 PHE D 239      51.999 -48.465 267.754  1.00  0.00           C  
ATOM   3441  CE1 PHE D 239      53.109 -48.956 268.430  1.00  0.00           C  
ATOM   3442  CZ  PHE D 239      53.899 -49.942 267.857  1.00  0.00           C  
ATOM   3443  CD2 PHE D 239      52.472 -49.994 265.919  1.00  0.00           C  
ATOM   3444  CE2 PHE D 239      53.585 -50.456 266.606  1.00  0.00           C  
ATOM   3445  N   LEU D 240      49.510 -47.765 262.736  1.00  0.00           N  
ATOM   3446  CA  LEU D 240      48.524 -47.427 261.714  1.00  0.00           C  
ATOM   3447  C   LEU D 240      47.581 -48.619 261.504  1.00  0.00           C  
ATOM   3448  O   LEU D 240      48.050 -49.748 261.353  1.00  0.00           O  
ATOM   3449  CB  LEU D 240      49.268 -47.014 260.422  1.00  0.00           C  
ATOM   3450  CG  LEU D 240      48.446 -46.130 259.466  1.00  0.00           C  
ATOM   3451  CD1 LEU D 240      48.051 -44.789 260.103  1.00  0.00           C  
ATOM   3452  CD2 LEU D 240      49.215 -45.882 258.165  1.00  0.00           C  
ATOM   3453  N   PHE D 241      46.270 -48.331 261.524  1.00  0.00           N  
ATOM   3454  CA  PHE D 241      45.176 -49.302 261.489  1.00  0.00           C  
ATOM   3455  C   PHE D 241      44.272 -49.019 260.269  1.00  0.00           C  
ATOM   3456  O   PHE D 241      43.980 -47.849 260.010  1.00  0.00           O  
ATOM   3457  CB  PHE D 241      44.369 -49.167 262.798  1.00  0.00           C  
ATOM   3458  CG  PHE D 241      45.053 -49.715 264.041  1.00  0.00           C  
ATOM   3459  CD1 PHE D 241      46.024 -48.952 264.725  1.00  0.00           C  
ATOM   3460  CE1 PHE D 241      46.699 -49.499 265.808  1.00  0.00           C  
ATOM   3461  CZ  PHE D 241      46.439 -50.801 266.212  1.00  0.00           C  
ATOM   3462  CD2 PHE D 241      44.835 -51.053 264.432  1.00  0.00           C  
ATOM   3463  CE2 PHE D 241      45.515 -51.578 265.525  1.00  0.00           C  
ATOM   3464  N   PRO D 242      43.860 -50.073 259.524  1.00  0.00           N  
ATOM   3465  CA  PRO D 242      43.132 -49.905 258.253  1.00  0.00           C  
ATOM   3466  C   PRO D 242      41.616 -49.649 258.434  1.00  0.00           C  
ATOM   3467  O   PRO D 242      41.100 -49.811 259.542  1.00  0.00           O  
ATOM   3468  CD  PRO D 242      44.068 -51.492 259.835  1.00  0.00           C  
ATOM   3469  CB  PRO D 242      43.388 -51.257 257.562  1.00  0.00           C  
ATOM   3470  CG  PRO D 242      43.396 -52.263 258.702  1.00  0.00           C  
ATOM   3471  N   PRO D 243      40.908 -49.353 257.318  1.00  0.00           N  
ATOM   3472  CA  PRO D 243      39.441 -49.461 257.248  1.00  0.00           C  
ATOM   3473  C   PRO D 243      38.938 -50.914 257.258  1.00  0.00           C  
ATOM   3474  O   PRO D 243      39.702 -51.846 257.002  1.00  0.00           O  
ATOM   3475  CD  PRO D 243      41.461 -48.909 256.037  1.00  0.00           C  
ATOM   3476  CB  PRO D 243      39.106 -48.808 255.898  1.00  0.00           C  
ATOM   3477  CG  PRO D 243      40.327 -49.056 255.033  1.00  0.00           C  
ATOM   3478  N   LYS D 244      37.620 -51.052 257.468  1.00  0.00           N  
ATOM   3479  CA  LYS D 244      36.878 -52.276 257.176  1.00  0.00           C  
ATOM   3480  C   LYS D 244      36.772 -52.439 255.642  1.00  0.00           C  
ATOM   3481  O   LYS D 244      36.436 -51.457 254.972  1.00  0.00           O  
ATOM   3482  CB  LYS D 244      35.449 -52.150 257.747  1.00  0.00           C  
ATOM   3483  CG  LYS D 244      35.370 -51.809 259.244  1.00  0.00           C  
ATOM   3484  CD  LYS D 244      33.915 -51.784 259.747  1.00  0.00           C  
ATOM   3485  CE  LYS D 244      33.705 -50.954 261.022  1.00  0.00           C  
ATOM   3486  NZ  LYS D 244      33.971 -49.523 260.786  1.00  0.00           N  
ATOM   3487  N   PRO D 245      36.981 -53.666 255.106  1.00  0.00           N  
ATOM   3488  CA  PRO D 245      36.559 -54.005 253.731  1.00  0.00           C  
ATOM   3489  C   PRO D 245      35.071 -53.731 253.435  1.00  0.00           C  
ATOM   3490  O   PRO D 245      34.755 -53.364 252.309  1.00  0.00           O  
ATOM   3491  CB  PRO D 245      36.895 -55.498 253.589  1.00  0.00           C  
ATOM   3492  CG  PRO D 245      37.970 -55.758 254.630  1.00  0.00           C  
ATOM   3493  CD  PRO D 245      37.583 -54.821 255.769  1.00  0.00           C  
ATOM   3494  N   LYS D 246      34.203 -53.853 254.459  1.00  0.00           N  
ATOM   3495  CA  LYS D 246      32.774 -53.543 254.397  1.00  0.00           C  
ATOM   3496  C   LYS D 246      32.500 -52.085 253.984  1.00  0.00           C  
ATOM   3497  O   LYS D 246      31.715 -51.858 253.066  1.00  0.00           O  
ATOM   3498  CB  LYS D 246      32.118 -53.858 255.761  1.00  0.00           C  
ATOM   3499  CG  LYS D 246      30.590 -53.987 255.667  1.00  0.00           C  
ATOM   3500  CD  LYS D 246      29.921 -54.407 256.981  1.00  0.00           C  
ATOM   3501  CE  LYS D 246      28.424 -54.681 256.784  1.00  0.00           C  
ATOM   3502  NZ  LYS D 246      27.775 -55.117 258.031  1.00  0.00           N  
ATOM   3503  N   ASP D 247      33.182 -51.137 254.650  1.00  0.00           N  
ATOM   3504  CA  ASP D 247      33.056 -49.694 254.413  1.00  0.00           C  
ATOM   3505  C   ASP D 247      33.624 -49.236 253.059  1.00  0.00           C  
ATOM   3506  O   ASP D 247      33.149 -48.234 252.528  1.00  0.00           O  
ATOM   3507  CB  ASP D 247      33.614 -48.827 255.570  1.00  0.00           C  
ATOM   3508  CG  ASP D 247      33.090 -49.191 256.967  1.00  0.00           C  
ATOM   3509  OD1 ASP D 247      31.998 -49.798 257.058  1.00  0.00           O  
ATOM   3510  OD2 ASP D 247      33.774 -48.810 257.941  1.00  0.00           O  
ATOM   3511  N   THR D 248      34.591 -49.990 252.512  1.00  0.00           N  
ATOM   3512  CA  THR D 248      35.151 -49.771 251.178  1.00  0.00           C  
ATOM   3513  C   THR D 248      34.208 -50.262 250.057  1.00  0.00           C  
ATOM   3514  O   THR D 248      34.053 -49.571 249.051  1.00  0.00           O  
ATOM   3515  CB  THR D 248      36.509 -50.505 251.009  1.00  0.00           C  
ATOM   3516  OG1 THR D 248      37.405 -50.121 252.035  1.00  0.00           O  
ATOM   3517  CG2 THR D 248      37.210 -50.236 249.669  1.00  0.00           C  
ATOM   3518  N   LEU D 249      33.605 -51.448 250.258  1.00  0.00           N  
ATOM   3519  CA  LEU D 249      32.869 -52.220 249.250  1.00  0.00           C  
ATOM   3520  C   LEU D 249      31.365 -51.880 249.172  1.00  0.00           C  
ATOM   3521  O   LEU D 249      30.593 -52.667 248.625  1.00  0.00           O  
ATOM   3522  CB  LEU D 249      33.166 -53.724 249.480  1.00  0.00           C  
ATOM   3523  CG  LEU D 249      34.657 -54.091 249.255  1.00  0.00           C  
ATOM   3524  CD1 LEU D 249      35.027 -55.451 249.875  1.00  0.00           C  
ATOM   3525  CD2 LEU D 249      35.050 -54.032 247.772  1.00  0.00           C  
ATOM   3526  N   MET D 250      30.988 -50.686 249.655  1.00  0.00           N  
ATOM   3527  CA  MET D 250      29.716 -50.024 249.379  1.00  0.00           C  
ATOM   3528  C   MET D 250      30.003 -48.527 249.236  1.00  0.00           C  
ATOM   3529  O   MET D 250      30.678 -47.949 250.088  1.00  0.00           O  
ATOM   3530  CB  MET D 250      28.682 -50.310 250.491  1.00  0.00           C  
ATOM   3531  CG  MET D 250      27.646 -51.369 250.088  1.00  0.00           C  
ATOM   3532  SD  MET D 250      26.562 -51.884 251.445  1.00  0.00           S  
ATOM   3533  CE  MET D 250      25.778 -53.326 250.677  1.00  0.00           C  
ATOM   3534  N   ILE D 251      29.464 -47.937 248.157  1.00  0.00           N  
ATOM   3535  CA  ILE D 251      29.702 -46.560 247.709  1.00  0.00           C  
ATOM   3536  C   ILE D 251      28.940 -45.463 248.500  1.00  0.00           C  
ATOM   3537  O   ILE D 251      28.735 -44.366 247.980  1.00  0.00           O  
ATOM   3538  CB  ILE D 251      29.432 -46.426 246.180  1.00  0.00           C  
ATOM   3539  CG2 ILE D 251      30.439 -47.269 245.372  1.00  0.00           C  
ATOM   3540  CG1 ILE D 251      27.969 -46.738 245.777  1.00  0.00           C  
ATOM   3541  CD1 ILE D 251      27.632 -46.357 244.328  1.00  0.00           C  
ATOM   3542  N   SER D 252      28.569 -45.760 249.755  1.00  0.00           N  
ATOM   3543  CA  SER D 252      27.879 -44.850 250.670  1.00  0.00           C  
ATOM   3544  C   SER D 252      28.364 -44.969 252.130  1.00  0.00           C  
ATOM   3545  O   SER D 252      27.894 -44.191 252.959  1.00  0.00           O  
ATOM   3546  CB  SER D 252      26.355 -45.058 250.524  1.00  0.00           C  
ATOM   3547  OG  SER D 252      25.926 -46.288 251.080  1.00  0.00           O  
ATOM   3548  N   ARG D 253      29.263 -45.925 252.431  1.00  0.00           N  
ATOM   3549  CA  ARG D 253      29.756 -46.189 253.786  1.00  0.00           C  
ATOM   3550  C   ARG D 253      31.046 -45.417 254.120  1.00  0.00           C  
ATOM   3551  O   ARG D 253      31.192 -45.006 255.268  1.00  0.00           O  
ATOM   3552  CB  ARG D 253      29.976 -47.700 253.958  1.00  0.00           C  
ATOM   3553  CG  ARG D 253      28.680 -48.534 253.974  1.00  0.00           C  
ATOM   3554  CD  ARG D 253      28.942 -50.027 254.232  1.00  0.00           C  
ATOM   3555  NE  ARG D 253      29.436 -50.277 255.593  1.00  0.00           N  
ATOM   3556  CZ  ARG D 253      28.694 -50.580 256.668  1.00  0.00           C  
ATOM   3557  NH1 ARG D 253      29.307 -50.678 257.854  1.00  0.00           N  
ATOM   3558  NH2 ARG D 253      27.372 -50.778 256.577  1.00  0.00           N  
ATOM   3559  N   THR D 254      31.925 -45.223 253.119  1.00  0.00           N  
ATOM   3560  CA  THR D 254      33.171 -44.438 253.144  1.00  0.00           C  
ATOM   3561  C   THR D 254      34.256 -44.997 254.109  1.00  0.00           C  
ATOM   3562  O   THR D 254      34.096 -44.866 255.324  1.00  0.00           O  
ATOM   3563  CB  THR D 254      32.922 -42.941 253.489  1.00  0.00           C  
ATOM   3564  OG1 THR D 254      31.928 -42.417 252.628  1.00  0.00           O  
ATOM   3565  CG2 THR D 254      34.168 -42.049 253.344  1.00  0.00           C  
ATOM   3566  N   PRO D 255      35.349 -45.598 253.575  1.00  0.00           N  
ATOM   3567  CA  PRO D 255      36.455 -46.099 254.417  1.00  0.00           C  
ATOM   3568  C   PRO D 255      37.339 -44.981 255.016  1.00  0.00           C  
ATOM   3569  O   PRO D 255      37.253 -43.828 254.595  1.00  0.00           O  
ATOM   3570  CD  PRO D 255      35.620 -45.826 252.150  1.00  0.00           C  
ATOM   3571  CB  PRO D 255      37.227 -47.016 253.458  1.00  0.00           C  
ATOM   3572  CG  PRO D 255      37.030 -46.404 252.085  1.00  0.00           C  
ATOM   3573  N   GLU D 256      38.166 -45.349 256.005  1.00  0.00           N  
ATOM   3574  CA  GLU D 256      39.061 -44.447 256.728  1.00  0.00           C  
ATOM   3575  C   GLU D 256      40.216 -45.231 257.373  1.00  0.00           C  
ATOM   3576  O   GLU D 256      39.967 -46.215 258.069  1.00  0.00           O  
ATOM   3577  CB  GLU D 256      38.231 -43.618 257.740  1.00  0.00           C  
ATOM   3578  CG  GLU D 256      39.034 -42.801 258.770  1.00  0.00           C  
ATOM   3579  CD  GLU D 256      38.123 -41.883 259.578  1.00  0.00           C  
ATOM   3580  OE1 GLU D 256      37.637 -40.899 258.978  1.00  0.00           O  
ATOM   3581  OE2 GLU D 256      37.940 -42.173 260.781  1.00  0.00           O  
ATOM   3582  N   VAL D 257      41.453 -44.747 257.160  1.00  0.00           N  
ATOM   3583  CA  VAL D 257      42.665 -45.208 257.844  1.00  0.00           C  
ATOM   3584  C   VAL D 257      42.896 -44.297 259.069  1.00  0.00           C  
ATOM   3585  O   VAL D 257      42.738 -43.081 258.953  1.00  0.00           O  
ATOM   3586  CB  VAL D 257      43.910 -45.121 256.908  1.00  0.00           C  
ATOM   3587  CG1 VAL D 257      45.251 -45.466 257.593  1.00  0.00           C  
ATOM   3588  CG2 VAL D 257      43.763 -46.028 255.675  1.00  0.00           C  
ATOM   3589  N   THR D 258      43.258 -44.899 260.212  1.00  0.00           N  
ATOM   3590  CA  THR D 258      43.396 -44.207 261.497  1.00  0.00           C  
ATOM   3591  C   THR D 258      44.763 -44.521 262.125  1.00  0.00           C  
ATOM   3592  O   THR D 258      45.153 -45.685 262.206  1.00  0.00           O  
ATOM   3593  CB  THR D 258      42.283 -44.664 262.478  1.00  0.00           C  
ATOM   3594  OG1 THR D 258      41.024 -44.298 261.944  1.00  0.00           O  
ATOM   3595  CG2 THR D 258      42.358 -44.129 263.921  1.00  0.00           C  
ATOM   3596  N   CYS D 259      45.452 -43.456 262.563  1.00  0.00           N  
ATOM   3597  CA  CYS D 259      46.748 -43.501 263.234  1.00  0.00           C  
ATOM   3598  C   CYS D 259      46.556 -43.543 264.751  1.00  0.00           C  
ATOM   3599  O   CYS D 259      45.640 -42.906 265.270  1.00  0.00           O  
ATOM   3600  CB  CYS D 259      47.576 -42.275 262.806  1.00  0.00           C  
ATOM   3601  SG  CYS D 259      49.267 -42.198 263.456  1.00  0.00           S  
ATOM   3602  N   VAL D 260      47.439 -44.295 265.420  1.00  0.00           N  
ATOM   3603  CA  VAL D 260      47.434 -44.496 266.862  1.00  0.00           C  
ATOM   3604  C   VAL D 260      48.890 -44.425 267.344  1.00  0.00           C  
ATOM   3605  O   VAL D 260      49.698 -45.268 266.958  1.00  0.00           O  
ATOM   3606  CB  VAL D 260      46.848 -45.890 267.230  1.00  0.00           C  
ATOM   3607  CG1 VAL D 260      46.859 -46.168 268.742  1.00  0.00           C  
ATOM   3608  CG2 VAL D 260      45.419 -46.080 266.695  1.00  0.00           C  
ATOM   3609  N   VAL D 261      49.199 -43.415 268.168  1.00  0.00           N  
ATOM   3610  CA  VAL D 261      50.542 -43.146 268.672  1.00  0.00           C  
ATOM   3611  C   VAL D 261      50.509 -43.325 270.198  1.00  0.00           C  
ATOM   3612  O   VAL D 261      50.144 -42.398 270.922  1.00  0.00           O  
ATOM   3613  CB  VAL D 261      51.005 -41.702 268.314  1.00  0.00           C  
ATOM   3614  CG1 VAL D 261      52.439 -41.395 268.795  1.00  0.00           C  
ATOM   3615  CG2 VAL D 261      50.895 -41.434 266.801  1.00  0.00           C  
ATOM   3616  N   VAL D 262      50.846 -44.543 270.648  1.00  0.00           N  
ATOM   3617  CA  VAL D 262      50.888 -44.930 272.061  1.00  0.00           C  
ATOM   3618  C   VAL D 262      52.147 -44.399 272.772  1.00  0.00           C  
ATOM   3619  O   VAL D 262      53.153 -44.116 272.117  1.00  0.00           O  
ATOM   3620  CB  VAL D 262      50.872 -46.480 272.223  1.00  0.00           C  
ATOM   3621  CG1 VAL D 262      49.556 -47.092 271.720  1.00  0.00           C  
ATOM   3622  CG2 VAL D 262      52.086 -47.205 271.604  1.00  0.00           C  
ATOM   3623  N   ASP D 263      52.063 -44.325 274.111  1.00  0.00           N  
ATOM   3624  CA  ASP D 263      53.175 -44.045 275.030  1.00  0.00           C  
ATOM   3625  C   ASP D 263      53.772 -42.632 274.870  1.00  0.00           C  
ATOM   3626  O   ASP D 263      54.976 -42.444 275.055  1.00  0.00           O  
ATOM   3627  CB  ASP D 263      54.263 -45.155 275.060  1.00  0.00           C  
ATOM   3628  CG  ASP D 263      53.726 -46.586 275.204  1.00  0.00           C  
ATOM   3629  OD1 ASP D 263      54.436 -47.499 274.731  1.00  0.00           O  
ATOM   3630  OD2 ASP D 263      52.671 -46.760 275.856  1.00  0.00           O  
ATOM   3631  N   VAL D 264      52.903 -41.655 274.558  1.00  0.00           N  
ATOM   3632  CA  VAL D 264      53.216 -40.226 274.556  1.00  0.00           C  
ATOM   3633  C   VAL D 264      53.412 -39.746 276.005  1.00  0.00           C  
ATOM   3634  O   VAL D 264      52.590 -40.064 276.864  1.00  0.00           O  
ATOM   3635  CB  VAL D 264      52.085 -39.413 273.861  1.00  0.00           C  
ATOM   3636  CG1 VAL D 264      52.174 -37.885 274.046  1.00  0.00           C  
ATOM   3637  CG2 VAL D 264      52.016 -39.748 272.361  1.00  0.00           C  
ATOM   3638  N   SER D 265      54.516 -39.019 276.243  1.00  0.00           N  
ATOM   3639  CA  SER D 265      54.925 -38.528 277.560  1.00  0.00           C  
ATOM   3640  C   SER D 265      53.879 -37.594 278.191  1.00  0.00           C  
ATOM   3641  O   SER D 265      53.276 -36.785 277.486  1.00  0.00           O  
ATOM   3642  CB  SER D 265      56.294 -37.835 277.416  1.00  0.00           C  
ATOM   3643  OG  SER D 265      56.773 -37.306 278.639  1.00  0.00           O  
ATOM   3644  N   HIS D 266      53.718 -37.709 279.519  1.00  0.00           N  
ATOM   3645  CA  HIS D 266      52.846 -36.843 280.313  1.00  0.00           C  
ATOM   3646  C   HIS D 266      53.328 -35.376 280.362  1.00  0.00           C  
ATOM   3647  O   HIS D 266      52.503 -34.478 280.527  1.00  0.00           O  
ATOM   3648  CB  HIS D 266      52.690 -37.440 281.723  1.00  0.00           C  
ATOM   3649  CG  HIS D 266      51.431 -37.013 282.434  1.00  0.00           C  
ATOM   3650  CD2 HIS D 266      51.209 -36.084 283.426  1.00  0.00           C  
ATOM   3651  ND1 HIS D 266      50.193 -37.571 282.159  1.00  0.00           N  
ATOM   3652  NE2 HIS D 266      49.853 -36.066 283.763  1.00  0.00           N  
ATOM   3653  CE1 HIS D 266      49.311 -36.983 282.970  1.00  0.00           C  
ATOM   3654  N   GLU D 267      54.647 -35.175 280.179  1.00  0.00           N  
ATOM   3655  CA  GLU D 267      55.324 -33.878 280.151  1.00  0.00           C  
ATOM   3656  C   GLU D 267      55.455 -33.304 278.725  1.00  0.00           C  
ATOM   3657  O   GLU D 267      55.893 -32.161 278.592  1.00  0.00           O  
ATOM   3658  CB  GLU D 267      56.721 -34.032 280.801  1.00  0.00           C  
ATOM   3659  CG  GLU D 267      56.745 -34.722 282.186  1.00  0.00           C  
ATOM   3660  CD  GLU D 267      55.852 -34.042 283.225  1.00  0.00           C  
ATOM   3661  OE1 GLU D 267      56.144 -32.870 283.548  1.00  0.00           O  
ATOM   3662  OE2 GLU D 267      54.893 -34.707 283.675  1.00  0.00           O  
ATOM   3663  N   ASP D 268      55.074 -34.081 277.695  1.00  0.00           N  
ATOM   3664  CA  ASP D 268      55.091 -33.679 276.288  1.00  0.00           C  
ATOM   3665  C   ASP D 268      53.859 -34.278 275.570  1.00  0.00           C  
ATOM   3666  O   ASP D 268      54.026 -35.195 274.766  1.00  0.00           O  
ATOM   3667  CB  ASP D 268      56.450 -34.013 275.606  1.00  0.00           C  
ATOM   3668  CG  ASP D 268      56.601 -33.564 274.144  1.00  0.00           C  
ATOM   3669  OD1 ASP D 268      55.902 -32.608 273.740  1.00  0.00           O  
ATOM   3670  OD2 ASP D 268      57.470 -34.157 273.467  1.00  0.00           O  
ATOM   3671  N   PRO D 269      52.638 -33.768 275.865  1.00  0.00           N  
ATOM   3672  CA  PRO D 269      51.440 -34.085 275.064  1.00  0.00           C  
ATOM   3673  C   PRO D 269      51.389 -33.370 273.694  1.00  0.00           C  
ATOM   3674  O   PRO D 269      50.577 -33.755 272.852  1.00  0.00           O  
ATOM   3675  CD  PRO D 269      52.312 -32.850 276.963  1.00  0.00           C  
ATOM   3676  CB  PRO D 269      50.286 -33.635 275.972  1.00  0.00           C  
ATOM   3677  CG  PRO D 269      50.853 -32.460 276.750  1.00  0.00           C  
ATOM   3678  N   GLU D 270      52.250 -32.355 273.496  1.00  0.00           N  
ATOM   3679  CA  GLU D 270      52.305 -31.467 272.330  1.00  0.00           C  
ATOM   3680  C   GLU D 270      53.088 -32.069 271.143  1.00  0.00           C  
ATOM   3681  O   GLU D 270      53.812 -31.348 270.455  1.00  0.00           O  
ATOM   3682  CB  GLU D 270      52.886 -30.100 272.776  1.00  0.00           C  
ATOM   3683  CG  GLU D 270      52.155 -29.414 273.953  1.00  0.00           C  
ATOM   3684  CD  GLU D 270      50.679 -29.122 273.676  1.00  0.00           C  
ATOM   3685  OE1 GLU D 270      50.402 -28.509 272.623  1.00  0.00           O  
ATOM   3686  OE2 GLU D 270      49.852 -29.514 274.528  1.00  0.00           O  
ATOM   3687  N   VAL D 271      52.927 -33.383 270.916  1.00  0.00           N  
ATOM   3688  CA  VAL D 271      53.583 -34.132 269.847  1.00  0.00           C  
ATOM   3689  C   VAL D 271      52.917 -33.873 268.480  1.00  0.00           C  
ATOM   3690  O   VAL D 271      51.717 -33.598 268.420  1.00  0.00           O  
ATOM   3691  CB  VAL D 271      53.563 -35.661 270.142  1.00  0.00           C  
ATOM   3692  CG1 VAL D 271      54.171 -35.969 271.520  1.00  0.00           C  
ATOM   3693  CG2 VAL D 271      52.186 -36.340 270.036  1.00  0.00           C  
ATOM   3694  N   LYS D 272      53.714 -33.989 267.405  1.00  0.00           N  
ATOM   3695  CA  LYS D 272      53.249 -33.862 266.022  1.00  0.00           C  
ATOM   3696  C   LYS D 272      52.412 -35.069 265.559  1.00  0.00           C  
ATOM   3697  O   LYS D 272      52.435 -36.126 266.189  1.00  0.00           O  
ATOM   3698  CB  LYS D 272      54.463 -33.668 265.089  1.00  0.00           C  
ATOM   3699  CG  LYS D 272      55.163 -32.312 265.268  1.00  0.00           C  
ATOM   3700  CD  LYS D 272      56.291 -32.108 264.247  1.00  0.00           C  
ATOM   3701  CE  LYS D 272      57.029 -30.777 264.439  1.00  0.00           C  
ATOM   3702  NZ  LYS D 272      58.083 -30.600 263.425  1.00  0.00           N  
ATOM   3703  N   PHE D 273      51.723 -34.872 264.428  1.00  0.00           N  
ATOM   3704  CA  PHE D 273      51.025 -35.896 263.658  1.00  0.00           C  
ATOM   3705  C   PHE D 273      51.075 -35.451 262.188  1.00  0.00           C  
ATOM   3706  O   PHE D 273      50.949 -34.259 261.902  1.00  0.00           O  
ATOM   3707  CB  PHE D 273      49.588 -36.102 264.206  1.00  0.00           C  
ATOM   3708  CG  PHE D 273      48.606 -34.964 263.971  1.00  0.00           C  
ATOM   3709  CD1 PHE D 273      47.814 -34.935 262.802  1.00  0.00           C  
ATOM   3710  CD2 PHE D 273      48.617 -33.836 264.819  1.00  0.00           C  
ATOM   3711  CE1 PHE D 273      47.035 -33.822 262.519  1.00  0.00           C  
ATOM   3712  CE2 PHE D 273      47.830 -32.732 264.517  1.00  0.00           C  
ATOM   3713  CZ  PHE D 273      47.046 -32.725 263.372  1.00  0.00           C  
ATOM   3714  N   ASN D 274      51.273 -36.423 261.286  1.00  0.00           N  
ATOM   3715  CA  ASN D 274      51.380 -36.215 259.839  1.00  0.00           C  
ATOM   3716  C   ASN D 274      50.530 -37.266 259.117  1.00  0.00           C  
ATOM   3717  O   ASN D 274      50.248 -38.325 259.681  1.00  0.00           O  
ATOM   3718  CB  ASN D 274      52.857 -36.320 259.388  1.00  0.00           C  
ATOM   3719  CG  ASN D 274      53.762 -35.226 259.962  1.00  0.00           C  
ATOM   3720  OD1 ASN D 274      53.627 -34.057 259.612  1.00  0.00           O  
ATOM   3721  ND2 ASN D 274      54.691 -35.600 260.845  1.00  0.00           N  
ATOM   3722  N   TRP D 275      50.150 -36.948 257.870  1.00  0.00           N  
ATOM   3723  CA  TRP D 275      49.338 -37.803 257.009  1.00  0.00           C  
ATOM   3724  C   TRP D 275      49.770 -37.682 255.550  1.00  0.00           C  
ATOM   3725  O   TRP D 275      50.017 -36.574 255.077  1.00  0.00           O  
ATOM   3726  CB  TRP D 275      47.847 -37.468 257.171  1.00  0.00           C  
ATOM   3727  CG  TRP D 275      47.207 -38.098 258.361  1.00  0.00           C  
ATOM   3728  CD1 TRP D 275      46.833 -37.480 259.503  1.00  0.00           C  
ATOM   3729  NE1 TRP D 275      46.261 -38.403 260.352  1.00  0.00           N  
ATOM   3730  CE2 TRP D 275      46.269 -39.671 259.807  1.00  0.00           C  
ATOM   3731  CD2 TRP D 275      46.918 -39.510 258.550  1.00  0.00           C  
ATOM   3732  CE3 TRP D 275      47.119 -40.672 257.769  1.00  0.00           C  
ATOM   3733  CZ3 TRP D 275      46.648 -41.928 258.195  1.00  0.00           C  
ATOM   3734  CZ2 TRP D 275      45.792 -40.917 260.239  1.00  0.00           C  
ATOM   3735  CH2 TRP D 275      45.970 -42.045 259.422  1.00  0.00           C  
ATOM   3736  N   TYR D 276      49.832 -38.838 254.873  1.00  0.00           N  
ATOM   3737  CA  TYR D 276      50.293 -38.971 253.496  1.00  0.00           C  
ATOM   3738  C   TYR D 276      49.384 -39.956 252.747  1.00  0.00           C  
ATOM   3739  O   TYR D 276      48.880 -40.905 253.353  1.00  0.00           O  
ATOM   3740  CB  TYR D 276      51.759 -39.479 253.457  1.00  0.00           C  
ATOM   3741  CG  TYR D 276      52.749 -38.829 254.419  1.00  0.00           C  
ATOM   3742  CD1 TYR D 276      52.818 -39.252 255.763  1.00  0.00           C  
ATOM   3743  CD2 TYR D 276      53.609 -37.802 253.980  1.00  0.00           C  
ATOM   3744  CE1 TYR D 276      53.704 -38.639 256.667  1.00  0.00           C  
ATOM   3745  CE2 TYR D 276      54.492 -37.178 254.884  1.00  0.00           C  
ATOM   3746  CZ  TYR D 276      54.535 -37.590 256.230  1.00  0.00           C  
ATOM   3747  OH  TYR D 276      55.370 -36.967 257.111  1.00  0.00           O  
ATOM   3748  N   VAL D 277      49.249 -39.735 251.430  1.00  0.00           N  
ATOM   3749  CA  VAL D 277      48.644 -40.666 250.478  1.00  0.00           C  
ATOM   3750  C   VAL D 277      49.636 -40.799 249.314  1.00  0.00           C  
ATOM   3751  O   VAL D 277      49.959 -39.791 248.686  1.00  0.00           O  
ATOM   3752  CB  VAL D 277      47.275 -40.163 249.931  1.00  0.00           C  
ATOM   3753  CG1 VAL D 277      46.702 -41.029 248.786  1.00  0.00           C  
ATOM   3754  CG2 VAL D 277      46.231 -40.065 251.054  1.00  0.00           C  
ATOM   3755  N   ASP D 278      50.125 -42.029 249.076  1.00  0.00           N  
ATOM   3756  CA  ASP D 278      51.170 -42.360 248.093  1.00  0.00           C  
ATOM   3757  C   ASP D 278      52.535 -41.711 248.415  1.00  0.00           C  
ATOM   3758  O   ASP D 278      53.303 -41.397 247.506  1.00  0.00           O  
ATOM   3759  CB  ASP D 278      50.734 -42.171 246.613  1.00  0.00           C  
ATOM   3760  CG  ASP D 278      49.436 -42.903 246.257  1.00  0.00           C  
ATOM   3761  OD1 ASP D 278      48.663 -42.345 245.447  1.00  0.00           O  
ATOM   3762  OD2 ASP D 278      49.280 -44.050 246.732  1.00  0.00           O  
ATOM   3763  N   GLY D 279      52.814 -41.533 249.719  1.00  0.00           N  
ATOM   3764  CA  GLY D 279      54.065 -41.003 250.260  1.00  0.00           C  
ATOM   3765  C   GLY D 279      54.132 -39.464 250.272  1.00  0.00           C  
ATOM   3766  O   GLY D 279      54.953 -38.923 251.011  1.00  0.00           O  
ATOM   3767  N   VAL D 280      53.279 -38.761 249.503  1.00  0.00           N  
ATOM   3768  CA  VAL D 280      53.186 -37.299 249.478  1.00  0.00           C  
ATOM   3769  C   VAL D 280      52.136 -36.805 250.494  1.00  0.00           C  
ATOM   3770  O   VAL D 280      51.069 -37.409 250.619  1.00  0.00           O  
ATOM   3771  CB  VAL D 280      52.875 -36.763 248.048  1.00  0.00           C  
ATOM   3772  CG1 VAL D 280      51.586 -37.320 247.412  1.00  0.00           C  
ATOM   3773  CG2 VAL D 280      52.878 -35.224 247.966  1.00  0.00           C  
ATOM   3774  N   GLU D 281      52.493 -35.737 251.227  1.00  0.00           N  
ATOM   3775  CA  GLU D 281      51.752 -35.217 252.379  1.00  0.00           C  
ATOM   3776  C   GLU D 281      50.460 -34.492 251.959  1.00  0.00           C  
ATOM   3777  O   GLU D 281      50.482 -33.724 250.996  1.00  0.00           O  
ATOM   3778  CB  GLU D 281      52.711 -34.331 253.202  1.00  0.00           C  
ATOM   3779  CG  GLU D 281      52.195 -33.967 254.608  1.00  0.00           C  
ATOM   3780  CD  GLU D 281      53.265 -33.258 255.436  1.00  0.00           C  
ATOM   3781  OE1 GLU D 281      54.177 -33.968 255.913  1.00  0.00           O  
ATOM   3782  OE2 GLU D 281      53.158 -32.018 255.572  1.00  0.00           O  
ATOM   3783  N   VAL D 282      49.365 -34.765 252.686  1.00  0.00           N  
ATOM   3784  CA  VAL D 282      48.027 -34.244 252.392  1.00  0.00           C  
ATOM   3785  C   VAL D 282      47.790 -32.852 253.012  1.00  0.00           C  
ATOM   3786  O   VAL D 282      48.438 -32.495 253.997  1.00  0.00           O  
ATOM   3787  CB  VAL D 282      46.910 -35.199 252.918  1.00  0.00           C  
ATOM   3788  CG1 VAL D 282      47.063 -36.622 252.356  1.00  0.00           C  
ATOM   3789  CG2 VAL D 282      46.714 -35.234 254.449  1.00  0.00           C  
ATOM   3790  N   HIS D 283      46.811 -32.132 252.443  1.00  0.00           N  
ATOM   3791  CA  HIS D 283      46.225 -30.919 253.008  1.00  0.00           C  
ATOM   3792  C   HIS D 283      44.739 -31.199 253.273  1.00  0.00           C  
ATOM   3793  O   HIS D 283      44.033 -31.620 252.355  1.00  0.00           O  
ATOM   3794  CB  HIS D 283      46.420 -29.743 252.028  1.00  0.00           C  
ATOM   3795  CG  HIS D 283      45.729 -28.464 252.437  1.00  0.00           C  
ATOM   3796  CD2 HIS D 283      44.699 -27.798 251.803  1.00  0.00           C  
ATOM   3797  ND1 HIS D 283      46.062 -27.769 253.604  1.00  0.00           N  
ATOM   3798  NE2 HIS D 283      44.407 -26.697 252.589  1.00  0.00           N  
ATOM   3799  CE1 HIS D 283      45.239 -26.730 253.631  1.00  0.00           C  
ATOM   3800  N   ASN D 284      44.305 -30.953 254.522  1.00  0.00           N  
ATOM   3801  CA  ASN D 284      42.964 -31.223 255.051  1.00  0.00           C  
ATOM   3802  C   ASN D 284      42.663 -32.736 255.023  1.00  0.00           C  
ATOM   3803  O   ASN D 284      43.103 -33.437 255.933  1.00  0.00           O  
ATOM   3804  CB  ASN D 284      41.894 -30.330 254.358  1.00  0.00           C  
ATOM   3805  CG  ASN D 284      40.565 -30.284 255.125  1.00  0.00           C  
ATOM   3806  OD1 ASN D 284      39.715 -31.158 254.959  1.00  0.00           O  
ATOM   3807  ND2 ASN D 284      40.378 -29.264 255.964  1.00  0.00           N  
ATOM   3808  N   ALA D 285      41.919 -33.200 254.001  1.00  0.00           N  
ATOM   3809  CA  ALA D 285      41.513 -34.591 253.766  1.00  0.00           C  
ATOM   3810  C   ALA D 285      40.654 -35.197 254.899  1.00  0.00           C  
ATOM   3811  O   ALA D 285      40.686 -36.409 255.115  1.00  0.00           O  
ATOM   3812  CB  ALA D 285      42.747 -35.442 253.408  1.00  0.00           C  
ATOM   3813  N   LYS D 286      39.899 -34.322 255.590  1.00  0.00           N  
ATOM   3814  CA  LYS D 286      38.996 -34.601 256.714  1.00  0.00           C  
ATOM   3815  C   LYS D 286      39.705 -35.139 257.977  1.00  0.00           C  
ATOM   3816  O   LYS D 286      39.065 -35.803 258.794  1.00  0.00           O  
ATOM   3817  CB  LYS D 286      37.803 -35.485 256.268  1.00  0.00           C  
ATOM   3818  CG  LYS D 286      37.019 -34.974 255.043  1.00  0.00           C  
ATOM   3819  CD  LYS D 286      36.466 -33.546 255.192  1.00  0.00           C  
ATOM   3820  CE  LYS D 286      35.615 -33.120 253.988  1.00  0.00           C  
ATOM   3821  NZ  LYS D 286      35.132 -31.738 254.138  1.00  0.00           N  
ATOM   3822  N   THR D 287      41.002 -34.819 258.133  1.00  0.00           N  
ATOM   3823  CA  THR D 287      41.819 -35.175 259.294  1.00  0.00           C  
ATOM   3824  C   THR D 287      41.384 -34.410 260.559  1.00  0.00           C  
ATOM   3825  O   THR D 287      41.085 -33.217 260.487  1.00  0.00           O  
ATOM   3826  CB  THR D 287      43.318 -34.883 259.008  1.00  0.00           C  
ATOM   3827  OG1 THR D 287      43.765 -35.785 258.013  1.00  0.00           O  
ATOM   3828  CG2 THR D 287      44.283 -35.001 260.200  1.00  0.00           C  
ATOM   3829  N   LYS D 288      41.365 -35.131 261.693  1.00  0.00           N  
ATOM   3830  CA  LYS D 288      40.925 -34.634 262.993  1.00  0.00           C  
ATOM   3831  C   LYS D 288      41.764 -35.307 264.100  1.00  0.00           C  
ATOM   3832  O   LYS D 288      41.535 -36.487 264.372  1.00  0.00           O  
ATOM   3833  CB  LYS D 288      39.406 -34.907 263.138  1.00  0.00           C  
ATOM   3834  CG  LYS D 288      38.785 -34.539 264.503  1.00  0.00           C  
ATOM   3835  CD  LYS D 288      39.039 -33.100 264.987  1.00  0.00           C  
ATOM   3836  CE  LYS D 288      38.538 -32.015 264.021  1.00  0.00           C  
ATOM   3837  NZ  LYS D 288      38.769 -30.668 264.569  1.00  0.00           N  
ATOM   3838  N   PRO D 289      42.718 -34.571 264.721  1.00  0.00           N  
ATOM   3839  CA  PRO D 289      43.484 -35.091 265.868  1.00  0.00           C  
ATOM   3840  C   PRO D 289      42.685 -35.069 267.188  1.00  0.00           C  
ATOM   3841  O   PRO D 289      41.796 -34.235 267.366  1.00  0.00           O  
ATOM   3842  CB  PRO D 289      44.696 -34.151 265.925  1.00  0.00           C  
ATOM   3843  CG  PRO D 289      44.153 -32.815 265.447  1.00  0.00           C  
ATOM   3844  CD  PRO D 289      43.159 -33.217 264.363  1.00  0.00           C  
ATOM   3845  N   ARG D 290      43.058 -35.984 268.092  1.00  0.00           N  
ATOM   3846  CA  ARG D 290      42.571 -36.091 269.467  1.00  0.00           C  
ATOM   3847  C   ARG D 290      43.676 -36.691 270.356  1.00  0.00           C  
ATOM   3848  O   ARG D 290      44.710 -37.128 269.847  1.00  0.00           O  
ATOM   3849  CB  ARG D 290      41.253 -36.907 269.506  1.00  0.00           C  
ATOM   3850  CG  ARG D 290      41.382 -38.399 269.128  1.00  0.00           C  
ATOM   3851  CD  ARG D 290      40.100 -39.213 269.358  1.00  0.00           C  
ATOM   3852  NE  ARG D 290      39.810 -39.410 270.787  1.00  0.00           N  
ATOM   3853  CZ  ARG D 290      40.290 -40.395 271.565  1.00  0.00           C  
ATOM   3854  NH1 ARG D 290      39.950 -40.441 272.858  1.00  0.00           N  
ATOM   3855  NH2 ARG D 290      41.102 -41.345 271.083  1.00  0.00           N  
ATOM   3856  N   GLU D 291      43.419 -36.730 271.672  1.00  0.00           N  
ATOM   3857  CA  GLU D 291      44.301 -37.345 272.665  1.00  0.00           C  
ATOM   3858  C   GLU D 291      43.462 -37.980 273.788  1.00  0.00           C  
ATOM   3859  O   GLU D 291      42.313 -37.585 273.994  1.00  0.00           O  
ATOM   3860  CB  GLU D 291      45.330 -36.299 273.152  1.00  0.00           C  
ATOM   3861  CG  GLU D 291      46.444 -36.874 274.049  1.00  0.00           C  
ATOM   3862  CD  GLU D 291      47.504 -35.835 274.408  1.00  0.00           C  
ATOM   3863  OE1 GLU D 291      48.697 -36.150 274.207  1.00  0.00           O  
ATOM   3864  OE2 GLU D 291      47.106 -34.758 274.903  1.00  0.00           O  
ATOM   3865  N   GLU D 292      44.049 -38.982 274.462  1.00  0.00           N  
ATOM   3866  CA  GLU D 292      43.379 -39.838 275.440  1.00  0.00           C  
ATOM   3867  C   GLU D 292      44.301 -40.042 276.654  1.00  0.00           C  
ATOM   3868  O   GLU D 292      45.453 -40.429 276.471  1.00  0.00           O  
ATOM   3869  CB  GLU D 292      43.013 -41.150 274.716  1.00  0.00           C  
ATOM   3870  CG  GLU D 292      42.091 -42.100 275.504  1.00  0.00           C  
ATOM   3871  CD  GLU D 292      41.649 -43.303 274.665  1.00  0.00           C  
ATOM   3872  OE1 GLU D 292      41.593 -44.412 275.235  1.00  0.00           O  
ATOM   3873  OE2 GLU D 292      41.388 -43.106 273.455  1.00  0.00           O  
ATOM   3874  N   GLN D 293      43.779 -39.747 277.856  1.00  0.00           N  
ATOM   3875  CA  GLN D 293      44.505 -39.734 279.133  1.00  0.00           C  
ATOM   3876  C   GLN D 293      44.607 -41.133 279.770  1.00  0.00           C  
ATOM   3877  O   GLN D 293      43.669 -41.922 279.647  1.00  0.00           O  
ATOM   3878  CB  GLN D 293      43.762 -38.741 280.063  1.00  0.00           C  
ATOM   3879  CG  GLN D 293      44.307 -38.545 281.497  1.00  0.00           C  
ATOM   3880  CD  GLN D 293      45.688 -37.887 281.530  1.00  0.00           C  
ATOM   3881  NE2 GLN D 293      45.744 -36.627 281.964  1.00  0.00           N  
ATOM   3882  OE1 GLN D 293      46.688 -38.502 281.170  1.00  0.00           O  
ATOM   3883  N   TYR D 294      45.721 -41.384 280.484  1.00  0.00           N  
ATOM   3884  CA  TYR D 294      45.956 -42.591 281.286  1.00  0.00           C  
ATOM   3885  C   TYR D 294      46.747 -42.270 282.569  1.00  0.00           C  
ATOM   3886  O   TYR D 294      47.184 -41.140 282.783  1.00  0.00           O  
ATOM   3887  CB  TYR D 294      46.705 -43.680 280.477  1.00  0.00           C  
ATOM   3888  CG  TYR D 294      46.129 -43.999 279.119  1.00  0.00           C  
ATOM   3889  CD1 TYR D 294      46.712 -43.433 277.973  1.00  0.00           C  
ATOM   3890  CD2 TYR D 294      44.986 -44.818 278.997  1.00  0.00           C  
ATOM   3891  CE1 TYR D 294      46.142 -43.661 276.717  1.00  0.00           C  
ATOM   3892  CE2 TYR D 294      44.422 -45.055 277.728  1.00  0.00           C  
ATOM   3893  CZ  TYR D 294      45.002 -44.471 276.584  1.00  0.00           C  
ATOM   3894  OH  TYR D 294      44.457 -44.669 275.352  1.00  0.00           O  
ATOM   3895  N   ASN D 295      46.931 -43.332 283.369  1.00  0.00           N  
ATOM   3896  CA  ASN D 295      47.721 -43.482 284.608  1.00  0.00           C  
ATOM   3897  C   ASN D 295      49.147 -42.888 284.564  1.00  0.00           C  
ATOM   3898  O   ASN D 295      49.602 -42.405 285.600  1.00  0.00           O  
ATOM   3899  CB  ASN D 295      47.773 -44.960 285.157  1.00  0.00           C  
ATOM   3900  CG  ASN D 295      47.469 -46.027 284.087  1.00  0.00           C  
ATOM   3901  ND2 ASN D 295      48.510 -46.519 283.384  1.00  0.00           N  
ATOM   3902  OD1 ASN D 295      46.292 -46.304 283.852  1.00  0.00           O  
ATOM   3903  N   SER D 296      49.829 -42.958 283.408  1.00  0.00           N  
ATOM   3904  CA  SER D 296      51.238 -42.565 283.274  1.00  0.00           C  
ATOM   3905  C   SER D 296      51.572 -41.878 281.938  1.00  0.00           C  
ATOM   3906  O   SER D 296      52.640 -41.274 281.842  1.00  0.00           O  
ATOM   3907  CB  SER D 296      52.128 -43.815 283.455  1.00  0.00           C  
ATOM   3908  OG  SER D 296      52.213 -44.191 284.814  1.00  0.00           O  
ATOM   3909  N   THR D 297      50.698 -42.012 280.928  1.00  0.00           N  
ATOM   3910  CA  THR D 297      50.961 -41.603 279.546  1.00  0.00           C  
ATOM   3911  C   THR D 297      49.696 -40.989 278.911  1.00  0.00           C  
ATOM   3912  O   THR D 297      48.634 -40.953 279.534  1.00  0.00           O  
ATOM   3913  CB  THR D 297      51.408 -42.830 278.683  1.00  0.00           C  
ATOM   3914  OG1 THR D 297      50.360 -43.757 278.453  1.00  0.00           O  
ATOM   3915  CG2 THR D 297      52.628 -43.588 279.225  1.00  0.00           C  
ATOM   3916  N   TYR D 298      49.854 -40.553 277.654  1.00  0.00           N  
ATOM   3917  CA  TYR D 298      48.783 -40.227 276.717  1.00  0.00           C  
ATOM   3918  C   TYR D 298      48.875 -41.151 275.485  1.00  0.00           C  
ATOM   3919  O   TYR D 298      49.873 -41.854 275.306  1.00  0.00           O  
ATOM   3920  CB  TYR D 298      48.917 -38.750 276.291  1.00  0.00           C  
ATOM   3921  CG  TYR D 298      48.612 -37.722 277.365  1.00  0.00           C  
ATOM   3922  CD1 TYR D 298      47.276 -37.429 277.703  1.00  0.00           C  
ATOM   3923  CD2 TYR D 298      49.660 -37.017 277.993  1.00  0.00           C  
ATOM   3924  CE1 TYR D 298      46.987 -36.437 278.659  1.00  0.00           C  
ATOM   3925  CE2 TYR D 298      49.371 -36.028 278.953  1.00  0.00           C  
ATOM   3926  CZ  TYR D 298      48.036 -35.742 279.292  1.00  0.00           C  
ATOM   3927  OH  TYR D 298      47.763 -34.793 280.235  1.00  0.00           O  
ATOM   3928  N   ARG D 299      47.832 -41.105 274.641  1.00  0.00           N  
ATOM   3929  CA  ARG D 299      47.800 -41.725 273.317  1.00  0.00           C  
ATOM   3930  C   ARG D 299      47.116 -40.745 272.365  1.00  0.00           C  
ATOM   3931  O   ARG D 299      45.895 -40.591 272.434  1.00  0.00           O  
ATOM   3932  CB  ARG D 299      47.084 -43.095 273.370  1.00  0.00           C  
ATOM   3933  CG  ARG D 299      46.951 -43.858 272.037  1.00  0.00           C  
ATOM   3934  CD  ARG D 299      46.141 -45.159 272.188  1.00  0.00           C  
ATOM   3935  NE  ARG D 299      44.692 -44.917 272.285  1.00  0.00           N  
ATOM   3936  CZ  ARG D 299      43.723 -45.568 271.616  1.00  0.00           C  
ATOM   3937  NH1 ARG D 299      44.004 -46.533 270.729  1.00  0.00           N  
ATOM   3938  NH2 ARG D 299      42.441 -45.255 271.841  1.00  0.00           N  
ATOM   3939  N   VAL D 300      47.914 -40.115 271.489  1.00  0.00           N  
ATOM   3940  CA  VAL D 300      47.411 -39.285 270.399  1.00  0.00           C  
ATOM   3941  C   VAL D 300      46.900 -40.179 269.258  1.00  0.00           C  
ATOM   3942  O   VAL D 300      47.619 -41.068 268.804  1.00  0.00           O  
ATOM   3943  CB  VAL D 300      48.486 -38.288 269.882  1.00  0.00           C  
ATOM   3944  CG1 VAL D 300      48.189 -37.632 268.513  1.00  0.00           C  
ATOM   3945  CG2 VAL D 300      48.711 -37.189 270.933  1.00  0.00           C  
ATOM   3946  N   VAL D 301      45.659 -39.913 268.834  1.00  0.00           N  
ATOM   3947  CA  VAL D 301      44.988 -40.593 267.732  1.00  0.00           C  
ATOM   3948  C   VAL D 301      44.587 -39.527 266.699  1.00  0.00           C  
ATOM   3949  O   VAL D 301      44.206 -38.421 267.077  1.00  0.00           O  
ATOM   3950  CB  VAL D 301      43.726 -41.357 268.239  1.00  0.00           C  
ATOM   3951  CG1 VAL D 301      42.769 -41.866 267.138  1.00  0.00           C  
ATOM   3952  CG2 VAL D 301      44.125 -42.531 269.154  1.00  0.00           C  
ATOM   3953  N   SER D 302      44.681 -39.881 265.411  1.00  0.00           N  
ATOM   3954  CA  SER D 302      44.306 -39.020 264.291  1.00  0.00           C  
ATOM   3955  C   SER D 302      43.701 -39.887 263.177  1.00  0.00           C  
ATOM   3956  O   SER D 302      43.851 -41.108 263.212  1.00  0.00           O  
ATOM   3957  CB  SER D 302      45.544 -38.207 263.849  1.00  0.00           C  
ATOM   3958  OG  SER D 302      45.211 -37.216 262.898  1.00  0.00           O  
ATOM   3959  N   VAL D 303      43.008 -39.252 262.218  1.00  0.00           N  
ATOM   3960  CA  VAL D 303      42.283 -39.933 261.141  1.00  0.00           C  
ATOM   3961  C   VAL D 303      42.625 -39.345 259.760  1.00  0.00           C  
ATOM   3962  O   VAL D 303      43.146 -38.234 259.667  1.00  0.00           O  
ATOM   3963  CB  VAL D 303      40.745 -39.843 261.356  1.00  0.00           C  
ATOM   3964  CG1 VAL D 303      40.304 -40.551 262.648  1.00  0.00           C  
ATOM   3965  CG2 VAL D 303      40.152 -38.422 261.285  1.00  0.00           C  
ATOM   3966  N   LEU D 304      42.306 -40.119 258.714  1.00  0.00           N  
ATOM   3967  CA  LEU D 304      42.407 -39.740 257.310  1.00  0.00           C  
ATOM   3968  C   LEU D 304      41.326 -40.515 256.556  1.00  0.00           C  
ATOM   3969  O   LEU D 304      41.467 -41.726 256.379  1.00  0.00           O  
ATOM   3970  CB  LEU D 304      43.831 -40.030 256.776  1.00  0.00           C  
ATOM   3971  CG  LEU D 304      44.030 -39.816 255.255  1.00  0.00           C  
ATOM   3972  CD1 LEU D 304      43.734 -38.370 254.828  1.00  0.00           C  
ATOM   3973  CD2 LEU D 304      45.422 -40.270 254.789  1.00  0.00           C  
ATOM   3974  N   THR D 305      40.272 -39.804 256.128  1.00  0.00           N  
ATOM   3975  CA  THR D 305      39.164 -40.373 255.363  1.00  0.00           C  
ATOM   3976  C   THR D 305      39.599 -40.713 253.922  1.00  0.00           C  
ATOM   3977  O   THR D 305      40.293 -39.914 253.291  1.00  0.00           O  
ATOM   3978  CB  THR D 305      37.960 -39.400 255.310  1.00  0.00           C  
ATOM   3979  OG1 THR D 305      37.621 -39.005 256.628  1.00  0.00           O  
ATOM   3980  CG2 THR D 305      36.696 -39.982 254.660  1.00  0.00           C  
ATOM   3981  N   VAL D 306      39.203 -41.906 253.456  1.00  0.00           N  
ATOM   3982  CA  VAL D 306      39.622 -42.507 252.190  1.00  0.00           C  
ATOM   3983  C   VAL D 306      38.388 -42.773 251.302  1.00  0.00           C  
ATOM   3984  O   VAL D 306      37.287 -42.968 251.819  1.00  0.00           O  
ATOM   3985  CB  VAL D 306      40.386 -43.839 252.481  1.00  0.00           C  
ATOM   3986  CG1 VAL D 306      40.723 -44.700 251.249  1.00  0.00           C  
ATOM   3987  CG2 VAL D 306      41.681 -43.569 253.269  1.00  0.00           C  
ATOM   3988  N   LEU D 307      38.584 -42.756 249.973  1.00  0.00           N  
ATOM   3989  CA  LEU D 307      37.544 -43.032 248.978  1.00  0.00           C  
ATOM   3990  C   LEU D 307      37.316 -44.547 248.807  1.00  0.00           C  
ATOM   3991  O   LEU D 307      38.246 -45.335 248.979  1.00  0.00           O  
ATOM   3992  CB  LEU D 307      37.964 -42.355 247.651  1.00  0.00           C  
ATOM   3993  CG  LEU D 307      36.973 -42.444 246.466  1.00  0.00           C  
ATOM   3994  CD1 LEU D 307      35.607 -41.800 246.793  1.00  0.00           C  
ATOM   3995  CD2 LEU D 307      37.603 -41.869 245.179  1.00  0.00           C  
ATOM   3996  N   HIS D 308      36.082 -44.912 248.420  1.00  0.00           N  
ATOM   3997  CA  HIS D 308      35.602 -46.277 248.161  1.00  0.00           C  
ATOM   3998  C   HIS D 308      36.439 -47.107 247.166  1.00  0.00           C  
ATOM   3999  O   HIS D 308      36.361 -48.332 247.220  1.00  0.00           O  
ATOM   4000  CB  HIS D 308      34.147 -46.211 247.651  1.00  0.00           C  
ATOM   4001  CG  HIS D 308      33.225 -45.334 248.459  1.00  0.00           C  
ATOM   4002  ND1 HIS D 308      32.711 -44.141 247.977  1.00  0.00           N  
ATOM   4003  CD2 HIS D 308      32.687 -45.488 249.716  1.00  0.00           C  
ATOM   4004  CE1 HIS D 308      31.926 -43.635 248.930  1.00  0.00           C  
ATOM   4005  NE2 HIS D 308      31.859 -44.402 250.012  1.00  0.00           N  
ATOM   4006  N   GLN D 309      37.203 -46.442 246.282  1.00  0.00           N  
ATOM   4007  CA  GLN D 309      38.036 -47.068 245.254  1.00  0.00           C  
ATOM   4008  C   GLN D 309      39.542 -46.814 245.450  1.00  0.00           C  
ATOM   4009  O   GLN D 309      40.330 -47.529 244.833  1.00  0.00           O  
ATOM   4010  CB  GLN D 309      37.561 -46.592 243.867  1.00  0.00           C  
ATOM   4011  CG  GLN D 309      36.184 -47.169 243.483  1.00  0.00           C  
ATOM   4012  CD  GLN D 309      35.719 -46.708 242.101  1.00  0.00           C  
ATOM   4013  NE2 GLN D 309      35.209 -47.637 241.291  1.00  0.00           N  
ATOM   4014  OE1 GLN D 309      35.790 -45.525 241.776  1.00  0.00           O  
ATOM   4015  N   ASP D 310      39.932 -45.850 246.303  1.00  0.00           N  
ATOM   4016  CA  ASP D 310      41.339 -45.562 246.624  1.00  0.00           C  
ATOM   4017  C   ASP D 310      41.983 -46.590 247.565  1.00  0.00           C  
ATOM   4018  O   ASP D 310      43.197 -46.785 247.469  1.00  0.00           O  
ATOM   4019  CB  ASP D 310      41.591 -44.126 247.136  1.00  0.00           C  
ATOM   4020  CG  ASP D 310      41.319 -43.008 246.124  1.00  0.00           C  
ATOM   4021  OD1 ASP D 310      41.631 -41.854 246.489  1.00  0.00           O  
ATOM   4022  OD2 ASP D 310      40.859 -43.304 245.000  1.00  0.00           O  
ATOM   4023  N   TRP D 311      41.188 -47.261 248.419  1.00  0.00           N  
ATOM   4024  CA  TRP D 311      41.657 -48.427 249.172  1.00  0.00           C  
ATOM   4025  C   TRP D 311      41.821 -49.655 248.252  1.00  0.00           C  
ATOM   4026  O   TRP D 311      42.823 -50.356 248.388  1.00  0.00           O  
ATOM   4027  CB  TRP D 311      40.755 -48.708 250.392  1.00  0.00           C  
ATOM   4028  CG  TRP D 311      41.231 -49.803 251.307  1.00  0.00           C  
ATOM   4029  CD1 TRP D 311      40.734 -51.060 251.372  1.00  0.00           C  
ATOM   4030  NE1 TRP D 311      41.462 -51.806 252.276  1.00  0.00           N  
ATOM   4031  CE2 TRP D 311      42.489 -51.073 252.830  1.00  0.00           C  
ATOM   4032  CD2 TRP D 311      42.364 -49.782 252.233  1.00  0.00           C  
ATOM   4033  CE3 TRP D 311      43.308 -48.803 252.627  1.00  0.00           C  
ATOM   4034  CZ3 TRP D 311      44.329 -49.100 253.553  1.00  0.00           C  
ATOM   4035  CZ2 TRP D 311      43.502 -51.381 253.755  1.00  0.00           C  
ATOM   4036  CH2 TRP D 311      44.431 -50.388 254.113  1.00  0.00           C  
ATOM   4037  N   LEU D 312      40.885 -49.845 247.299  1.00  0.00           N  
ATOM   4038  CA  LEU D 312      40.921 -50.897 246.271  1.00  0.00           C  
ATOM   4039  C   LEU D 312      42.112 -50.781 245.300  1.00  0.00           C  
ATOM   4040  O   LEU D 312      42.584 -51.808 244.814  1.00  0.00           O  
ATOM   4041  CB  LEU D 312      39.593 -50.940 245.478  1.00  0.00           C  
ATOM   4042  CG  LEU D 312      38.317 -51.164 246.318  1.00  0.00           C  
ATOM   4043  CD1 LEU D 312      37.061 -51.206 245.426  1.00  0.00           C  
ATOM   4044  CD2 LEU D 312      38.398 -52.420 247.200  1.00  0.00           C  
ATOM   4045  N   ASN D 313      42.592 -49.546 245.070  1.00  0.00           N  
ATOM   4046  CA  ASN D 313      43.774 -49.224 244.269  1.00  0.00           C  
ATOM   4047  C   ASN D 313      45.102 -49.679 244.922  1.00  0.00           C  
ATOM   4048  O   ASN D 313      46.101 -49.799 244.214  1.00  0.00           O  
ATOM   4049  CB  ASN D 313      43.774 -47.701 243.994  1.00  0.00           C  
ATOM   4050  CG  ASN D 313      44.661 -47.277 242.819  1.00  0.00           C  
ATOM   4051  ND2 ASN D 313      45.721 -46.515 243.097  1.00  0.00           N  
ATOM   4052  OD1 ASN D 313      44.386 -47.624 241.674  1.00  0.00           O  
ATOM   4053  N   GLY D 314      45.094 -49.947 246.241  1.00  0.00           N  
ATOM   4054  CA  GLY D 314      46.249 -50.458 246.979  1.00  0.00           C  
ATOM   4055  C   GLY D 314      47.268 -49.358 247.311  1.00  0.00           C  
ATOM   4056  O   GLY D 314      48.443 -49.673 247.488  1.00  0.00           O  
ATOM   4057  N   LYS D 315      46.828 -48.088 247.393  1.00  0.00           N  
ATOM   4058  CA  LYS D 315      47.636 -46.918 247.760  1.00  0.00           C  
ATOM   4059  C   LYS D 315      48.326 -47.058 249.127  1.00  0.00           C  
ATOM   4060  O   LYS D 315      47.754 -47.667 250.035  1.00  0.00           O  
ATOM   4061  CB  LYS D 315      46.726 -45.672 247.787  1.00  0.00           C  
ATOM   4062  CG  LYS D 315      46.214 -45.236 246.408  1.00  0.00           C  
ATOM   4063  CD  LYS D 315      45.572 -43.843 246.449  1.00  0.00           C  
ATOM   4064  CE  LYS D 315      44.939 -43.437 245.113  1.00  0.00           C  
ATOM   4065  NZ  LYS D 315      44.390 -42.072 245.173  1.00  0.00           N  
ATOM   4066  N   GLU D 316      49.514 -46.444 249.261  1.00  0.00           N  
ATOM   4067  CA  GLU D 316      50.173 -46.269 250.554  1.00  0.00           C  
ATOM   4068  C   GLU D 316      49.454 -45.184 251.364  1.00  0.00           C  
ATOM   4069  O   GLU D 316      49.148 -44.119 250.832  1.00  0.00           O  
ATOM   4070  CB  GLU D 316      51.676 -45.945 250.374  1.00  0.00           C  
ATOM   4071  CG  GLU D 316      52.428 -45.697 251.705  1.00  0.00           C  
ATOM   4072  CD  GLU D 316      53.911 -45.404 251.498  1.00  0.00           C  
ATOM   4073  OE1 GLU D 316      54.684 -46.385 251.441  1.00  0.00           O  
ATOM   4074  OE2 GLU D 316      54.250 -44.203 251.421  1.00  0.00           O  
ATOM   4075  N   TYR D 317      49.246 -45.479 252.650  1.00  0.00           N  
ATOM   4076  CA  TYR D 317      48.800 -44.535 253.665  1.00  0.00           C  
ATOM   4077  C   TYR D 317      49.833 -44.606 254.788  1.00  0.00           C  
ATOM   4078  O   TYR D 317      50.219 -45.710 255.172  1.00  0.00           O  
ATOM   4079  CB  TYR D 317      47.386 -44.916 254.146  1.00  0.00           C  
ATOM   4080  CG  TYR D 317      46.355 -44.896 253.034  1.00  0.00           C  
ATOM   4081  CD1 TYR D 317      46.065 -46.075 252.315  1.00  0.00           C  
ATOM   4082  CD2 TYR D 317      45.726 -43.687 252.676  1.00  0.00           C  
ATOM   4083  CE1 TYR D 317      45.169 -46.040 251.230  1.00  0.00           C  
ATOM   4084  CE2 TYR D 317      44.827 -43.653 251.593  1.00  0.00           C  
ATOM   4085  CZ  TYR D 317      44.557 -44.827 250.864  1.00  0.00           C  
ATOM   4086  OH  TYR D 317      43.712 -44.782 249.796  1.00  0.00           O  
ATOM   4087  N   LYS D 318      50.284 -43.440 255.267  1.00  0.00           N  
ATOM   4088  CA  LYS D 318      51.354 -43.325 256.257  1.00  0.00           C  
ATOM   4089  C   LYS D 318      50.958 -42.315 257.341  1.00  0.00           C  
ATOM   4090  O   LYS D 318      50.239 -41.354 257.061  1.00  0.00           O  
ATOM   4091  CB  LYS D 318      52.672 -42.959 255.528  1.00  0.00           C  
ATOM   4092  CG  LYS D 318      53.909 -42.735 256.427  1.00  0.00           C  
ATOM   4093  CD  LYS D 318      55.145 -42.201 255.683  1.00  0.00           C  
ATOM   4094  CE  LYS D 318      55.715 -43.161 254.630  1.00  0.00           C  
ATOM   4095  NZ  LYS D 318      57.004 -42.681 254.110  1.00  0.00           N  
ATOM   4096  N   CYS D 319      51.491 -42.546 258.548  1.00  0.00           N  
ATOM   4097  CA  CYS D 319      51.502 -41.604 259.660  1.00  0.00           C  
ATOM   4098  C   CYS D 319      52.932 -41.534 260.213  1.00  0.00           C  
ATOM   4099  O   CYS D 319      53.640 -42.542 260.198  1.00  0.00           O  
ATOM   4100  SG  CYS D 319      50.241 -40.982 262.146  1.00  0.00           S  
ATOM   4101  CB  CYS D 319      50.497 -42.076 260.721  1.00  0.00           C  
ATOM   4102  N   LYS D 320      53.325 -40.346 260.695  1.00  0.00           N  
ATOM   4103  CA  LYS D 320      54.658 -40.067 261.233  1.00  0.00           C  
ATOM   4104  C   LYS D 320      54.563 -38.982 262.314  1.00  0.00           C  
ATOM   4105  O   LYS D 320      53.681 -38.126 262.237  1.00  0.00           O  
ATOM   4106  CB  LYS D 320      55.592 -39.670 260.066  1.00  0.00           C  
ATOM   4107  CG  LYS D 320      57.051 -39.383 260.465  1.00  0.00           C  
ATOM   4108  CD  LYS D 320      57.973 -39.246 259.243  1.00  0.00           C  
ATOM   4109  CE  LYS D 320      59.466 -39.235 259.600  1.00  0.00           C  
ATOM   4110  NZ  LYS D 320      59.912 -40.545 260.107  1.00  0.00           N  
ATOM   4111  N   VAL D 321      55.484 -39.029 263.289  1.00  0.00           N  
ATOM   4112  CA  VAL D 321      55.585 -38.043 264.368  1.00  0.00           C  
ATOM   4113  C   VAL D 321      57.060 -37.678 264.631  1.00  0.00           C  
ATOM   4114  O   VAL D 321      57.965 -38.440 264.285  1.00  0.00           O  
ATOM   4115  CB  VAL D 321      54.950 -38.558 265.696  1.00  0.00           C  
ATOM   4116  CG1 VAL D 321      53.494 -39.010 265.511  1.00  0.00           C  
ATOM   4117  CG2 VAL D 321      55.761 -39.629 266.455  1.00  0.00           C  
ATOM   4118  N   SER D 322      57.249 -36.518 265.275  1.00  0.00           N  
ATOM   4119  CA  SER D 322      58.529 -36.004 265.752  1.00  0.00           C  
ATOM   4120  C   SER D 322      58.239 -35.074 266.937  1.00  0.00           C  
ATOM   4121  O   SER D 322      57.377 -34.204 266.820  1.00  0.00           O  
ATOM   4122  CB  SER D 322      59.289 -35.310 264.599  1.00  0.00           C  
ATOM   4123  OG  SER D 322      60.528 -34.783 265.031  1.00  0.00           O  
ATOM   4124  N   ASN D 323      58.942 -35.287 268.061  1.00  0.00           N  
ATOM   4125  CA  ASN D 323      58.688 -34.594 269.328  1.00  0.00           C  
ATOM   4126  C   ASN D 323      59.906 -34.675 270.265  1.00  0.00           C  
ATOM   4127  O   ASN D 323      60.876 -35.365 269.955  1.00  0.00           O  
ATOM   4128  CB  ASN D 323      57.370 -35.105 269.970  1.00  0.00           C  
ATOM   4129  CG  ASN D 323      57.352 -36.597 270.323  1.00  0.00           C  
ATOM   4130  OD1 ASN D 323      57.848 -36.995 271.373  1.00  0.00           O  
ATOM   4131  ND2 ASN D 323      56.755 -37.424 269.461  1.00  0.00           N  
ATOM   4132  N   LYS D 324      59.833 -33.941 271.390  1.00  0.00           N  
ATOM   4133  CA  LYS D 324      60.902 -33.820 272.386  1.00  0.00           C  
ATOM   4134  C   LYS D 324      61.138 -35.110 273.199  1.00  0.00           C  
ATOM   4135  O   LYS D 324      62.290 -35.411 273.510  1.00  0.00           O  
ATOM   4136  CB  LYS D 324      60.608 -32.590 273.278  1.00  0.00           C  
ATOM   4137  CG  LYS D 324      61.623 -32.290 274.401  1.00  0.00           C  
ATOM   4138  CD  LYS D 324      63.045 -32.000 273.895  1.00  0.00           C  
ATOM   4139  CE  LYS D 324      64.008 -31.632 275.032  1.00  0.00           C  
ATOM   4140  NZ  LYS D 324      65.364 -31.372 274.521  1.00  0.00           N  
ATOM   4141  N   ALA D 325      60.061 -35.855 273.499  1.00  0.00           N  
ATOM   4142  CA  ALA D 325      60.104 -37.144 274.201  1.00  0.00           C  
ATOM   4143  C   ALA D 325      60.577 -38.331 273.334  1.00  0.00           C  
ATOM   4144  O   ALA D 325      60.795 -39.414 273.880  1.00  0.00           O  
ATOM   4145  CB  ALA D 325      58.714 -37.421 274.791  1.00  0.00           C  
ATOM   4146  N   LEU D 326      60.718 -38.115 272.018  1.00  0.00           N  
ATOM   4147  CA  LEU D 326      61.086 -39.114 271.020  1.00  0.00           C  
ATOM   4148  C   LEU D 326      62.530 -38.838 270.542  1.00  0.00           C  
ATOM   4149  O   LEU D 326      62.784 -37.741 270.044  1.00  0.00           O  
ATOM   4150  CB  LEU D 326      60.071 -38.960 269.870  1.00  0.00           C  
ATOM   4151  CG  LEU D 326      60.269 -39.897 268.665  1.00  0.00           C  
ATOM   4152  CD1 LEU D 326      59.968 -41.370 269.009  1.00  0.00           C  
ATOM   4153  CD2 LEU D 326      59.446 -39.388 267.472  1.00  0.00           C  
ATOM   4154  N   PRO D 327      63.454 -39.819 270.679  1.00  0.00           N  
ATOM   4155  CA  PRO D 327      64.858 -39.644 270.260  1.00  0.00           C  
ATOM   4156  C   PRO D 327      65.112 -39.685 268.736  1.00  0.00           C  
ATOM   4157  O   PRO D 327      66.186 -39.259 268.315  1.00  0.00           O  
ATOM   4158  CD  PRO D 327      63.241 -41.141 271.273  1.00  0.00           C  
ATOM   4159  CB  PRO D 327      65.581 -40.791 270.986  1.00  0.00           C  
ATOM   4160  CG  PRO D 327      64.545 -41.902 271.056  1.00  0.00           C  
ATOM   4161  N   ALA D 328      64.150 -40.194 267.944  1.00  0.00           N  
ATOM   4162  CA  ALA D 328      64.274 -40.397 266.499  1.00  0.00           C  
ATOM   4163  C   ALA D 328      62.862 -40.547 265.890  1.00  0.00           C  
ATOM   4164  O   ALA D 328      62.134 -41.414 266.370  1.00  0.00           O  
ATOM   4165  CB  ALA D 328      65.094 -41.679 266.259  1.00  0.00           C  
ATOM   4166  N   PRO D 329      62.485 -39.725 264.875  1.00  0.00           N  
ATOM   4167  CA  PRO D 329      61.192 -39.818 264.152  1.00  0.00           C  
ATOM   4168  C   PRO D 329      60.756 -41.217 263.669  1.00  0.00           C  
ATOM   4169  O   PRO D 329      61.288 -41.718 262.679  1.00  0.00           O  
ATOM   4170  CB  PRO D 329      61.347 -38.819 262.992  1.00  0.00           C  
ATOM   4171  CG  PRO D 329      62.289 -37.767 263.538  1.00  0.00           C  
ATOM   4172  CD  PRO D 329      63.260 -38.582 264.381  1.00  0.00           C  
ATOM   4173  N   ILE D 330      59.775 -41.801 264.378  1.00  0.00           N  
ATOM   4174  CA  ILE D 330      59.144 -43.084 264.051  1.00  0.00           C  
ATOM   4175  C   ILE D 330      57.919 -42.851 263.137  1.00  0.00           C  
ATOM   4176  O   ILE D 330      57.263 -41.812 263.242  1.00  0.00           O  
ATOM   4177  CB  ILE D 330      58.720 -43.846 265.351  1.00  0.00           C  
ATOM   4178  CG2 ILE D 330      57.834 -45.093 265.118  1.00  0.00           C  
ATOM   4179  CG1 ILE D 330      59.969 -44.265 266.164  1.00  0.00           C  
ATOM   4180  CD1 ILE D 330      59.681 -44.712 267.606  1.00  0.00           C  
ATOM   4181  N   GLU D 331      57.645 -43.832 262.262  1.00  0.00           N  
ATOM   4182  CA  GLU D 331      56.518 -43.847 261.327  1.00  0.00           C  
ATOM   4183  C   GLU D 331      55.977 -45.279 261.165  1.00  0.00           C  
ATOM   4184  O   GLU D 331      56.629 -46.239 261.579  1.00  0.00           O  
ATOM   4185  CB  GLU D 331      56.967 -43.223 259.981  1.00  0.00           C  
ATOM   4186  CG  GLU D 331      57.986 -44.048 259.165  1.00  0.00           C  
ATOM   4187  CD  GLU D 331      58.430 -43.307 257.903  1.00  0.00           C  
ATOM   4188  OE1 GLU D 331      59.205 -42.338 258.056  1.00  0.00           O  
ATOM   4189  OE2 GLU D 331      57.987 -43.712 256.806  1.00  0.00           O  
ATOM   4190  N   LYS D 332      54.799 -45.387 260.529  1.00  0.00           N  
ATOM   4191  CA  LYS D 332      54.183 -46.653 260.135  1.00  0.00           C  
ATOM   4192  C   LYS D 332      53.340 -46.446 258.868  1.00  0.00           C  
ATOM   4193  O   LYS D 332      52.623 -45.450 258.772  1.00  0.00           O  
ATOM   4194  CB  LYS D 332      53.364 -47.238 261.313  1.00  0.00           C  
ATOM   4195  CG  LYS D 332      52.630 -48.567 261.028  1.00  0.00           C  
ATOM   4196  CD  LYS D 332      53.556 -49.736 260.658  1.00  0.00           C  
ATOM   4197  CE  LYS D 332      52.788 -51.057 260.510  1.00  0.00           C  
ATOM   4198  NZ  LYS D 332      53.676 -52.144 260.066  1.00  0.00           N  
ATOM   4199  N   THR D 333      53.434 -47.418 257.946  1.00  0.00           N  
ATOM   4200  CA  THR D 333      52.698 -47.476 256.683  1.00  0.00           C  
ATOM   4201  C   THR D 333      51.705 -48.654 256.681  1.00  0.00           C  
ATOM   4202  O   THR D 333      51.895 -49.628 257.414  1.00  0.00           O  
ATOM   4203  CB  THR D 333      53.671 -47.701 255.490  1.00  0.00           C  
ATOM   4204  OG1 THR D 333      54.353 -48.942 255.563  1.00  0.00           O  
ATOM   4205  CG2 THR D 333      54.701 -46.578 255.340  1.00  0.00           C  
ATOM   4206  N   ILE D 334      50.683 -48.549 255.817  1.00  0.00           N  
ATOM   4207  CA  ILE D 334      49.697 -49.598 255.566  1.00  0.00           C  
ATOM   4208  C   ILE D 334      49.084 -49.424 254.161  1.00  0.00           C  
ATOM   4209  O   ILE D 334      49.040 -48.311 253.635  1.00  0.00           O  
ATOM   4210  CB  ILE D 334      48.568 -49.601 256.648  1.00  0.00           C  
ATOM   4211  CG2 ILE D 334      47.497 -48.498 256.475  1.00  0.00           C  
ATOM   4212  CG1 ILE D 334      47.908 -50.990 256.776  1.00  0.00           C  
ATOM   4213  CD1 ILE D 334      47.208 -51.206 258.120  1.00  0.00           C  
ATOM   4214  N   SER D 335      48.609 -50.542 253.597  1.00  0.00           N  
ATOM   4215  CA  SER D 335      47.915 -50.626 252.313  1.00  0.00           C  
ATOM   4216  C   SER D 335      47.109 -51.934 252.248  1.00  0.00           C  
ATOM   4217  O   SER D 335      47.340 -52.843 253.048  1.00  0.00           O  
ATOM   4218  CB  SER D 335      48.920 -50.472 251.144  1.00  0.00           C  
ATOM   4219  OG  SER D 335      49.770 -51.593 250.997  1.00  0.00           O  
ATOM   4220  N   LYS D 336      46.183 -52.005 251.277  1.00  0.00           N  
ATOM   4221  CA  LYS D 336      45.384 -53.196 250.975  1.00  0.00           C  
ATOM   4222  C   LYS D 336      46.248 -54.319 250.363  1.00  0.00           C  
ATOM   4223  O   LYS D 336      47.207 -54.024 249.645  1.00  0.00           O  
ATOM   4224  CB  LYS D 336      44.253 -52.770 250.015  1.00  0.00           C  
ATOM   4225  CG  LYS D 336      43.230 -53.872 249.692  1.00  0.00           C  
ATOM   4226  CD  LYS D 336      42.229 -53.450 248.612  1.00  0.00           C  
ATOM   4227  CE  LYS D 336      41.312 -54.580 248.130  1.00  0.00           C  
ATOM   4228  NZ  LYS D 336      42.064 -55.687 247.521  1.00  0.00           N  
ATOM   4229  N   ALA D 337      45.855 -55.581 250.622  1.00  0.00           N  
ATOM   4230  CA  ALA D 337      46.420 -56.778 249.996  1.00  0.00           C  
ATOM   4231  C   ALA D 337      46.111 -56.823 248.489  1.00  0.00           C  
ATOM   4232  O   ALA D 337      44.947 -56.729 248.094  1.00  0.00           O  
ATOM   4233  CB  ALA D 337      45.878 -58.026 250.708  1.00  0.00           C  
ATOM   4234  N   LYS D 338      47.172 -56.951 247.678  1.00  0.00           N  
ATOM   4235  CA  LYS D 338      47.138 -56.815 246.219  1.00  0.00           C  
ATOM   4236  C   LYS D 338      46.920 -58.166 245.507  1.00  0.00           C  
ATOM   4237  O   LYS D 338      47.605 -58.466 244.528  1.00  0.00           O  
ATOM   4238  CB  LYS D 338      48.419 -56.077 245.763  1.00  0.00           C  
ATOM   4239  CG  LYS D 338      48.494 -54.637 246.303  1.00  0.00           C  
ATOM   4240  CD  LYS D 338      49.811 -53.924 245.960  1.00  0.00           C  
ATOM   4241  CE  LYS D 338      49.850 -52.470 246.455  1.00  0.00           C  
ATOM   4242  NZ  LYS D 338      49.719 -52.378 247.921  1.00  0.00           N  
ATOM   4243  N   GLY D 339      45.945 -58.947 246.003  1.00  0.00           N  
ATOM   4244  CA  GLY D 339      45.507 -60.197 245.387  1.00  0.00           C  
ATOM   4245  C   GLY D 339      44.560 -59.901 244.216  1.00  0.00           C  
ATOM   4246  O   GLY D 339      43.893 -58.866 244.184  1.00  0.00           O  
ATOM   4247  N   GLN D 340      44.501 -60.839 243.261  1.00  0.00           N  
ATOM   4248  CA  GLN D 340      43.682 -60.746 242.051  1.00  0.00           C  
ATOM   4249  C   GLN D 340      42.221 -61.144 242.361  1.00  0.00           C  
ATOM   4250  O   GLN D 340      42.026 -62.148 243.047  1.00  0.00           O  
ATOM   4251  CB  GLN D 340      44.295 -61.686 240.987  1.00  0.00           C  
ATOM   4252  CG  GLN D 340      45.753 -61.361 240.587  1.00  0.00           C  
ATOM   4253  CD  GLN D 340      45.953 -59.916 240.116  1.00  0.00           C  
ATOM   4254  OE1 GLN D 340      45.253 -59.447 239.223  1.00  0.00           O  
ATOM   4255  NE2 GLN D 340      46.918 -59.208 240.709  1.00  0.00           N  
ATOM   4256  N   PRO D 341      41.229 -60.352 241.884  1.00  0.00           N  
ATOM   4257  CA  PRO D 341      39.808 -60.518 242.251  1.00  0.00           C  
ATOM   4258  C   PRO D 341      39.196 -61.858 241.799  1.00  0.00           C  
ATOM   4259  O   PRO D 341      39.162 -62.146 240.602  1.00  0.00           O  
ATOM   4260  CB  PRO D 341      39.119 -59.310 241.588  1.00  0.00           C  
ATOM   4261  CG  PRO D 341      40.009 -58.949 240.412  1.00  0.00           C  
ATOM   4262  CD  PRO D 341      41.403 -59.238 240.948  1.00  0.00           C  
ATOM   4263  N   ARG D 342      38.725 -62.639 242.784  1.00  0.00           N  
ATOM   4264  CA  ARG D 342      38.059 -63.928 242.613  1.00  0.00           C  
ATOM   4265  C   ARG D 342      36.712 -63.876 243.356  1.00  0.00           C  
ATOM   4266  O   ARG D 342      36.691 -63.567 244.549  1.00  0.00           O  
ATOM   4267  CB  ARG D 342      38.998 -65.036 243.138  1.00  0.00           C  
ATOM   4268  CG  ARG D 342      38.414 -66.457 243.092  1.00  0.00           C  
ATOM   4269  CD  ARG D 342      39.403 -67.518 243.602  1.00  0.00           C  
ATOM   4270  NE  ARG D 342      38.742 -68.815 243.802  1.00  0.00           N  
ATOM   4271  CZ  ARG D 342      39.348 -70.008 243.932  1.00  0.00           C  
ATOM   4272  NH1 ARG D 342      40.677 -70.146 243.817  1.00  0.00           N  
ATOM   4273  NH2 ARG D 342      38.605 -71.092 244.187  1.00  0.00           N  
ATOM   4274  N   GLU D 343      35.624 -64.165 242.620  1.00  0.00           N  
ATOM   4275  CA  GLU D 343      34.227 -64.062 243.053  1.00  0.00           C  
ATOM   4276  C   GLU D 343      33.881 -65.068 244.178  1.00  0.00           C  
ATOM   4277  O   GLU D 343      33.949 -66.269 243.914  1.00  0.00           O  
ATOM   4278  CB  GLU D 343      33.345 -64.301 241.808  1.00  0.00           C  
ATOM   4279  CG  GLU D 343      31.843 -64.056 242.061  1.00  0.00           C  
ATOM   4280  CD  GLU D 343      30.989 -64.368 240.835  1.00  0.00           C  
ATOM   4281  OE1 GLU D 343      30.388 -63.412 240.300  1.00  0.00           O  
ATOM   4282  OE2 GLU D 343      30.946 -65.561 240.463  1.00  0.00           O  
ATOM   4283  N   PRO D 344      33.482 -64.585 245.384  1.00  0.00           N  
ATOM   4284  CA  PRO D 344      32.913 -65.449 246.437  1.00  0.00           C  
ATOM   4285  C   PRO D 344      31.612 -66.138 246.002  1.00  0.00           C  
ATOM   4286  O   PRO D 344      30.656 -65.460 245.622  1.00  0.00           O  
ATOM   4287  CD  PRO D 344      33.453 -63.182 245.793  1.00  0.00           C  
ATOM   4288  CB  PRO D 344      32.659 -64.504 247.630  1.00  0.00           C  
ATOM   4289  CG  PRO D 344      33.376 -63.207 247.311  1.00  0.00           C  
ATOM   4290  N   GLN D 345      31.610 -67.475 246.084  1.00  0.00           N  
ATOM   4291  CA  GLN D 345      30.453 -68.320 245.813  1.00  0.00           C  
ATOM   4292  C   GLN D 345      29.645 -68.459 247.112  1.00  0.00           C  
ATOM   4293  O   GLN D 345      29.857 -69.404 247.875  1.00  0.00           O  
ATOM   4294  CB  GLN D 345      30.935 -69.678 245.246  1.00  0.00           C  
ATOM   4295  CG  GLN D 345      31.809 -69.579 243.976  1.00  0.00           C  
ATOM   4296  CD  GLN D 345      31.141 -68.808 242.832  1.00  0.00           C  
ATOM   4297  OE1 GLN D 345      30.059 -69.177 242.383  1.00  0.00           O  
ATOM   4298  NE2 GLN D 345      31.785 -67.740 242.357  1.00  0.00           N  
ATOM   4299  N   VAL D 346      28.761 -67.474 247.349  1.00  0.00           N  
ATOM   4300  CA  VAL D 346      27.858 -67.424 248.498  1.00  0.00           C  
ATOM   4301  C   VAL D 346      26.782 -68.524 248.408  1.00  0.00           C  
ATOM   4302  O   VAL D 346      26.091 -68.640 247.395  1.00  0.00           O  
ATOM   4303  CB  VAL D 346      27.190 -66.023 248.658  1.00  0.00           C  
ATOM   4304  CG1 VAL D 346      26.324 -65.570 247.463  1.00  0.00           C  
ATOM   4305  CG2 VAL D 346      26.371 -65.899 249.960  1.00  0.00           C  
ATOM   4306  N   TYR D 347      26.685 -69.310 249.486  1.00  0.00           N  
ATOM   4307  CA  TYR D 347      25.691 -70.356 249.683  1.00  0.00           C  
ATOM   4308  C   TYR D 347      24.977 -70.094 251.013  1.00  0.00           C  
ATOM   4309  O   TYR D 347      25.573 -69.530 251.931  1.00  0.00           O  
ATOM   4310  CB  TYR D 347      26.363 -71.749 249.716  1.00  0.00           C  
ATOM   4311  CG  TYR D 347      27.304 -72.090 248.569  1.00  0.00           C  
ATOM   4312  CD1 TYR D 347      28.549 -72.698 248.840  1.00  0.00           C  
ATOM   4313  CE1 TYR D 347      29.428 -73.017 247.788  1.00  0.00           C  
ATOM   4314  CZ  TYR D 347      29.067 -72.731 246.456  1.00  0.00           C  
ATOM   4315  OH  TYR D 347      29.897 -73.066 245.428  1.00  0.00           O  
ATOM   4316  CD2 TYR D 347      26.947 -71.810 247.233  1.00  0.00           C  
ATOM   4317  CE2 TYR D 347      27.833 -72.112 246.182  1.00  0.00           C  
ATOM   4318  N   THR D 348      23.723 -70.550 251.105  1.00  0.00           N  
ATOM   4319  CA  THR D 348      22.958 -70.571 252.347  1.00  0.00           C  
ATOM   4320  C   THR D 348      22.456 -72.004 252.579  1.00  0.00           C  
ATOM   4321  O   THR D 348      22.033 -72.681 251.639  1.00  0.00           O  
ATOM   4322  CB  THR D 348      21.756 -69.595 252.314  1.00  0.00           C  
ATOM   4323  OG1 THR D 348      20.840 -69.890 251.272  1.00  0.00           O  
ATOM   4324  CG2 THR D 348      22.176 -68.124 252.214  1.00  0.00           C  
ATOM   4325  N   LEU D 349      22.556 -72.430 253.845  1.00  0.00           N  
ATOM   4326  CA  LEU D 349      22.162 -73.750 254.330  1.00  0.00           C  
ATOM   4327  C   LEU D 349      21.178 -73.542 255.497  1.00  0.00           C  
ATOM   4328  O   LEU D 349      21.326 -72.569 256.241  1.00  0.00           O  
ATOM   4329  CB  LEU D 349      23.420 -74.508 254.815  1.00  0.00           C  
ATOM   4330  CG  LEU D 349      24.465 -74.830 253.722  1.00  0.00           C  
ATOM   4331  CD1 LEU D 349      25.723 -75.469 254.347  1.00  0.00           C  
ATOM   4332  CD2 LEU D 349      23.885 -75.686 252.575  1.00  0.00           C  
ATOM   4333  N   PRO D 350      20.170 -74.435 255.633  1.00  0.00           N  
ATOM   4334  CA  PRO D 350      19.097 -74.261 256.631  1.00  0.00           C  
ATOM   4335  C   PRO D 350      19.587 -74.357 258.094  1.00  0.00           C  
ATOM   4336  O   PRO D 350      20.677 -74.880 258.337  1.00  0.00           O  
ATOM   4337  CD  PRO D 350      19.986 -75.658 254.850  1.00  0.00           C  
ATOM   4338  CB  PRO D 350      18.111 -75.386 256.272  1.00  0.00           C  
ATOM   4339  CG  PRO D 350      18.960 -76.468 255.629  1.00  0.00           C  
ATOM   4340  N   PRO D 351      18.762 -73.881 259.052  1.00  0.00           N  
ATOM   4341  CA  PRO D 351      19.062 -74.030 260.482  1.00  0.00           C  
ATOM   4342  C   PRO D 351      18.885 -75.484 260.945  1.00  0.00           C  
ATOM   4343  O   PRO D 351      18.164 -76.250 260.300  1.00  0.00           O  
ATOM   4344  CD  PRO D 351      17.445 -73.277 258.843  1.00  0.00           C  
ATOM   4345  CB  PRO D 351      18.050 -73.091 261.150  1.00  0.00           C  
ATOM   4346  CG  PRO D 351      16.839 -73.119 260.235  1.00  0.00           C  
ATOM   4347  N   SER D 352      19.552 -75.831 262.056  1.00  0.00           N  
ATOM   4348  CA  SER D 352      19.473 -77.157 262.666  1.00  0.00           C  
ATOM   4349  C   SER D 352      18.033 -77.528 263.063  1.00  0.00           C  
ATOM   4350  O   SER D 352      17.405 -76.833 263.864  1.00  0.00           O  
ATOM   4351  CB  SER D 352      20.449 -77.244 263.849  1.00  0.00           C  
ATOM   4352  OG  SER D 352      20.329 -78.493 264.504  1.00  0.00           O  
ATOM   4353  N   ARG D 353      17.560 -78.634 262.475  1.00  0.00           N  
ATOM   4354  CA  ARG D 353      16.236 -79.204 262.704  1.00  0.00           C  
ATOM   4355  C   ARG D 353      16.162 -80.029 264.004  1.00  0.00           C  
ATOM   4356  O   ARG D 353      15.057 -80.319 264.460  1.00  0.00           O  
ATOM   4357  CB  ARG D 353      15.833 -80.032 261.471  1.00  0.00           C  
ATOM   4358  CG  ARG D 353      15.766 -79.221 260.159  1.00  0.00           C  
ATOM   4359  CD  ARG D 353      15.585 -80.091 258.907  1.00  0.00           C  
ATOM   4360  NE  ARG D 353      16.802 -80.851 258.589  1.00  0.00           N  
ATOM   4361  CZ  ARG D 353      16.896 -81.839 257.684  1.00  0.00           C  
ATOM   4362  NH1 ARG D 353      18.074 -82.451 257.505  1.00  0.00           N  
ATOM   4363  NH2 ARG D 353      15.836 -82.223 256.958  1.00  0.00           N  
ATOM   4364  N   ASP D 354      17.327 -80.342 264.595  1.00  0.00           N  
ATOM   4365  CA  ASP D 354      17.475 -80.894 265.945  1.00  0.00           C  
ATOM   4366  C   ASP D 354      17.442 -79.783 267.014  1.00  0.00           C  
ATOM   4367  O   ASP D 354      17.067 -80.061 268.152  1.00  0.00           O  
ATOM   4368  CB  ASP D 354      18.757 -81.749 266.102  1.00  0.00           C  
ATOM   4369  CG  ASP D 354      18.951 -82.845 265.045  1.00  0.00           C  
ATOM   4370  OD1 ASP D 354      20.115 -83.280 264.902  1.00  0.00           O  
ATOM   4371  OD2 ASP D 354      17.946 -83.285 264.446  1.00  0.00           O  
ATOM   4372  N   GLU D 355      17.802 -78.543 266.631  1.00  0.00           N  
ATOM   4373  CA  GLU D 355      17.718 -77.349 267.477  1.00  0.00           C  
ATOM   4374  C   GLU D 355      16.284 -76.775 267.547  1.00  0.00           C  
ATOM   4375  O   GLU D 355      16.026 -75.955 268.424  1.00  0.00           O  
ATOM   4376  CB  GLU D 355      18.768 -76.320 266.997  1.00  0.00           C  
ATOM   4377  CG  GLU D 355      19.113 -75.211 268.017  1.00  0.00           C  
ATOM   4378  CD  GLU D 355      20.234 -74.265 267.564  1.00  0.00           C  
ATOM   4379  OE1 GLU D 355      20.441 -74.135 266.337  1.00  0.00           O  
ATOM   4380  OE2 GLU D 355      20.861 -73.663 268.466  1.00  0.00           O  
ATOM   4381  N   LEU D 356      15.357 -77.245 266.684  1.00  0.00           N  
ATOM   4382  CA  LEU D 356      13.913 -76.952 266.741  1.00  0.00           C  
ATOM   4383  C   LEU D 356      13.204 -77.517 267.997  1.00  0.00           C  
ATOM   4384  O   LEU D 356      12.049 -77.167 268.230  1.00  0.00           O  
ATOM   4385  CB  LEU D 356      13.209 -77.460 265.457  1.00  0.00           C  
ATOM   4386  CG  LEU D 356      13.426 -76.601 264.188  1.00  0.00           C  
ATOM   4387  CD1 LEU D 356      12.966 -77.350 262.918  1.00  0.00           C  
ATOM   4388  CD2 LEU D 356      12.758 -75.212 264.298  1.00  0.00           C  
ATOM   4389  N   THR D 357      13.901 -78.330 268.809  1.00  0.00           N  
ATOM   4390  CA  THR D 357      13.497 -78.701 270.169  1.00  0.00           C  
ATOM   4391  C   THR D 357      13.526 -77.500 271.149  1.00  0.00           C  
ATOM   4392  O   THR D 357      12.769 -77.511 272.120  1.00  0.00           O  
ATOM   4393  CB  THR D 357      14.423 -79.808 270.741  1.00  0.00           C  
ATOM   4394  OG1 THR D 357      15.776 -79.387 270.815  1.00  0.00           O  
ATOM   4395  CG2 THR D 357      14.359 -81.113 269.932  1.00  0.00           C  
ATOM   4396  N   LYS D 358      14.354 -76.481 270.857  1.00  0.00           N  
ATOM   4397  CA  LYS D 358      14.452 -75.221 271.596  1.00  0.00           C  
ATOM   4398  C   LYS D 358      13.484 -74.172 271.020  1.00  0.00           C  
ATOM   4399  O   LYS D 358      12.939 -74.354 269.929  1.00  0.00           O  
ATOM   4400  CB  LYS D 358      15.901 -74.691 271.507  1.00  0.00           C  
ATOM   4401  CG  LYS D 358      16.975 -75.675 271.998  1.00  0.00           C  
ATOM   4402  CD  LYS D 358      18.385 -75.068 271.924  1.00  0.00           C  
ATOM   4403  CE  LYS D 358      19.503 -76.042 272.327  1.00  0.00           C  
ATOM   4404  NZ  LYS D 358      19.573 -77.207 271.429  1.00  0.00           N  
ATOM   4405  N   ASN D 359      13.326 -73.063 271.759  1.00  0.00           N  
ATOM   4406  CA  ASN D 359      12.575 -71.868 271.353  1.00  0.00           C  
ATOM   4407  C   ASN D 359      13.247 -71.042 270.232  1.00  0.00           C  
ATOM   4408  O   ASN D 359      12.583 -70.171 269.670  1.00  0.00           O  
ATOM   4409  CB  ASN D 359      12.282 -70.989 272.597  1.00  0.00           C  
ATOM   4410  CG  ASN D 359      13.529 -70.401 273.277  1.00  0.00           C  
ATOM   4411  OD1 ASN D 359      14.329 -71.135 273.853  1.00  0.00           O  
ATOM   4412  ND2 ASN D 359      13.696 -69.078 273.217  1.00  0.00           N  
ATOM   4413  N   GLN D 360      14.534 -71.303 269.947  1.00  0.00           N  
ATOM   4414  CA  GLN D 360      15.347 -70.542 269.001  1.00  0.00           C  
ATOM   4415  C   GLN D 360      16.358 -71.470 268.315  1.00  0.00           C  
ATOM   4416  O   GLN D 360      16.907 -72.363 268.961  1.00  0.00           O  
ATOM   4417  CB  GLN D 360      16.024 -69.375 269.761  1.00  0.00           C  
ATOM   4418  CG  GLN D 360      16.780 -68.378 268.863  1.00  0.00           C  
ATOM   4419  CD  GLN D 360      17.392 -67.228 269.658  1.00  0.00           C  
ATOM   4420  OE1 GLN D 360      18.467 -67.374 270.236  1.00  0.00           O  
ATOM   4421  NE2 GLN D 360      16.720 -66.075 269.681  1.00  0.00           N  
ATOM   4422  N   VAL D 361      16.592 -71.208 267.020  1.00  0.00           N  
ATOM   4423  CA  VAL D 361      17.578 -71.880 266.172  1.00  0.00           C  
ATOM   4424  C   VAL D 361      18.574 -70.855 265.595  1.00  0.00           C  
ATOM   4425  O   VAL D 361      18.431 -69.656 265.843  1.00  0.00           O  
ATOM   4426  CB  VAL D 361      16.889 -72.638 264.999  1.00  0.00           C  
ATOM   4427  CG1 VAL D 361      15.989 -73.764 265.521  1.00  0.00           C  
ATOM   4428  CG2 VAL D 361      16.129 -71.751 263.989  1.00  0.00           C  
ATOM   4429  N   SER D 362      19.576 -71.337 264.840  1.00  0.00           N  
ATOM   4430  CA  SER D 362      20.550 -70.479 264.174  1.00  0.00           C  
ATOM   4431  C   SER D 362      20.799 -70.939 262.732  1.00  0.00           C  
ATOM   4432  O   SER D 362      21.044 -72.120 262.490  1.00  0.00           O  
ATOM   4433  CB  SER D 362      21.834 -70.404 265.018  1.00  0.00           C  
ATOM   4434  OG  SER D 362      22.715 -69.432 264.494  1.00  0.00           O  
ATOM   4435  N   LEU D 363      20.734 -69.959 261.816  1.00  0.00           N  
ATOM   4436  CA  LEU D 363      20.933 -70.083 260.374  1.00  0.00           C  
ATOM   4437  C   LEU D 363      22.427 -70.197 260.015  1.00  0.00           C  
ATOM   4438  O   LEU D 363      23.278 -69.877 260.845  1.00  0.00           O  
ATOM   4439  CB  LEU D 363      20.316 -68.837 259.694  1.00  0.00           C  
ATOM   4440  CG  LEU D 363      18.845 -68.527 260.063  1.00  0.00           C  
ATOM   4441  CD1 LEU D 363      18.411 -67.177 259.479  1.00  0.00           C  
ATOM   4442  CD2 LEU D 363      17.880 -69.650 259.649  1.00  0.00           C  
ATOM   4443  N   THR D 364      22.714 -70.647 258.782  1.00  0.00           N  
ATOM   4444  CA  THR D 364      24.077 -70.885 258.295  1.00  0.00           C  
ATOM   4445  C   THR D 364      24.267 -70.327 256.872  1.00  0.00           C  
ATOM   4446  O   THR D 364      23.358 -70.414 256.046  1.00  0.00           O  
ATOM   4447  CB  THR D 364      24.383 -72.407 258.272  1.00  0.00           C  
ATOM   4448  OG1 THR D 364      24.346 -72.903 259.596  1.00  0.00           O  
ATOM   4449  CG2 THR D 364      25.739 -72.815 257.672  1.00  0.00           C  
ATOM   4450  N   CYS D 365      25.467 -69.780 256.620  1.00  0.00           N  
ATOM   4451  CA  CYS D 365      25.890 -69.244 255.332  1.00  0.00           C  
ATOM   4452  C   CYS D 365      27.357 -69.615 255.099  1.00  0.00           C  
ATOM   4453  O   CYS D 365      28.235 -69.018 255.720  1.00  0.00           O  
ATOM   4454  CB  CYS D 365      25.634 -67.724 255.292  1.00  0.00           C  
ATOM   4455  SG  CYS D 365      26.175 -66.827 253.809  1.00  0.00           S  
ATOM   4456  N   LEU D 366      27.581 -70.592 254.205  1.00  0.00           N  
ATOM   4457  CA  LEU D 366      28.897 -71.003 253.718  1.00  0.00           C  
ATOM   4458  C   LEU D 366      29.279 -70.083 252.549  1.00  0.00           C  
ATOM   4459  O   LEU D 366      28.541 -70.020 251.569  1.00  0.00           O  
ATOM   4460  CB  LEU D 366      28.811 -72.491 253.286  1.00  0.00           C  
ATOM   4461  CG  LEU D 366      30.146 -73.254 253.090  1.00  0.00           C  
ATOM   4462  CD1 LEU D 366      29.872 -74.751 252.836  1.00  0.00           C  
ATOM   4463  CD2 LEU D 366      31.078 -72.691 252.001  1.00  0.00           C  
ATOM   4464  N   VAL D 367      30.435 -69.418 252.652  1.00  0.00           N  
ATOM   4465  CA  VAL D 367      31.009 -68.615 251.573  1.00  0.00           C  
ATOM   4466  C   VAL D 367      32.379 -69.233 251.246  1.00  0.00           C  
ATOM   4467  O   VAL D 367      33.119 -69.560 252.171  1.00  0.00           O  
ATOM   4468  CB  VAL D 367      31.223 -67.143 252.017  1.00  0.00           C  
ATOM   4469  CG1 VAL D 367      31.725 -66.235 250.876  1.00  0.00           C  
ATOM   4470  CG2 VAL D 367      29.959 -66.531 252.650  1.00  0.00           C  
ATOM   4471  N   LYS D 368      32.684 -69.419 249.953  1.00  0.00           N  
ATOM   4472  CA  LYS D 368      33.861 -70.173 249.516  1.00  0.00           C  
ATOM   4473  C   LYS D 368      34.405 -69.643 248.185  1.00  0.00           C  
ATOM   4474  O   LYS D 368      33.637 -69.180 247.344  1.00  0.00           O  
ATOM   4475  CB  LYS D 368      33.497 -71.679 249.480  1.00  0.00           C  
ATOM   4476  CG  LYS D 368      34.555 -72.620 248.875  1.00  0.00           C  
ATOM   4477  CD  LYS D 368      34.206 -74.104 249.058  1.00  0.00           C  
ATOM   4478  CE  LYS D 368      35.229 -75.023 248.377  1.00  0.00           C  
ATOM   4479  NZ  LYS D 368      34.918 -76.439 248.622  1.00  0.00           N  
ATOM   4480  N   GLY D 369      35.730 -69.779 248.017  1.00  0.00           N  
ATOM   4481  CA  GLY D 369      36.420 -69.568 246.752  1.00  0.00           C  
ATOM   4482  C   GLY D 369      36.579 -68.079 246.444  1.00  0.00           C  
ATOM   4483  O   GLY D 369      36.050 -67.629 245.430  1.00  0.00           O  
ATOM   4484  N   PHE D 370      37.302 -67.327 247.292  1.00  0.00           N  
ATOM   4485  CA  PHE D 370      37.575 -65.902 247.084  1.00  0.00           C  
ATOM   4486  C   PHE D 370      39.005 -65.519 247.478  1.00  0.00           C  
ATOM   4487  O   PHE D 370      39.598 -66.128 248.368  1.00  0.00           O  
ATOM   4488  CB  PHE D 370      36.524 -65.033 247.801  1.00  0.00           C  
ATOM   4489  CG  PHE D 370      36.426 -65.180 249.310  1.00  0.00           C  
ATOM   4490  CD1 PHE D 370      35.543 -66.126 249.872  1.00  0.00           C  
ATOM   4491  CE1 PHE D 370      35.508 -66.308 251.247  1.00  0.00           C  
ATOM   4492  CZ  PHE D 370      36.372 -65.600 252.071  1.00  0.00           C  
ATOM   4493  CD2 PHE D 370      37.312 -64.481 250.158  1.00  0.00           C  
ATOM   4494  CE2 PHE D 370      37.272 -64.692 251.529  1.00  0.00           C  
ATOM   4495  N   TYR D 371      39.510 -64.480 246.801  1.00  0.00           N  
ATOM   4496  CA  TYR D 371      40.857 -63.938 246.940  1.00  0.00           C  
ATOM   4497  C   TYR D 371      40.810 -62.490 246.412  1.00  0.00           C  
ATOM   4498  O   TYR D 371      40.223 -62.286 245.349  1.00  0.00           O  
ATOM   4499  CB  TYR D 371      41.825 -64.815 246.108  1.00  0.00           C  
ATOM   4500  CG  TYR D 371      43.296 -64.487 246.275  1.00  0.00           C  
ATOM   4501  CD1 TYR D 371      43.933 -64.737 247.509  1.00  0.00           C  
ATOM   4502  CD2 TYR D 371      44.038 -63.950 245.204  1.00  0.00           C  
ATOM   4503  CE1 TYR D 371      45.296 -64.425 247.680  1.00  0.00           C  
ATOM   4504  CE2 TYR D 371      45.404 -63.650 245.370  1.00  0.00           C  
ATOM   4505  CZ  TYR D 371      46.030 -63.877 246.610  1.00  0.00           C  
ATOM   4506  OH  TYR D 371      47.349 -63.567 246.770  1.00  0.00           O  
ATOM   4507  N   PRO D 372      41.388 -61.499 247.130  1.00  0.00           N  
ATOM   4508  CA  PRO D 372      42.062 -61.599 248.439  1.00  0.00           C  
ATOM   4509  C   PRO D 372      41.092 -61.764 249.627  1.00  0.00           C  
ATOM   4510  O   PRO D 372      39.876 -61.826 249.442  1.00  0.00           O  
ATOM   4511  CD  PRO D 372      41.412 -60.128 246.620  1.00  0.00           C  
ATOM   4512  CB  PRO D 372      42.847 -60.274 248.518  1.00  0.00           C  
ATOM   4513  CG  PRO D 372      42.000 -59.283 247.741  1.00  0.00           C  
ATOM   4514  N   SER D 373      41.677 -61.810 250.836  1.00  0.00           N  
ATOM   4515  CA  SER D 373      40.994 -61.868 252.133  1.00  0.00           C  
ATOM   4516  C   SER D 373      40.238 -60.569 252.518  1.00  0.00           C  
ATOM   4517  O   SER D 373      39.618 -60.534 253.581  1.00  0.00           O  
ATOM   4518  CB  SER D 373      42.048 -62.263 253.192  1.00  0.00           C  
ATOM   4519  OG  SER D 373      41.481 -62.545 254.455  1.00  0.00           O  
ATOM   4520  N   ASP D 374      40.298 -59.530 251.664  1.00  0.00           N  
ATOM   4521  CA  ASP D 374      39.594 -58.250 251.790  1.00  0.00           C  
ATOM   4522  C   ASP D 374      38.104 -58.421 251.437  1.00  0.00           C  
ATOM   4523  O   ASP D 374      37.697 -58.148 250.307  1.00  0.00           O  
ATOM   4524  CB  ASP D 374      40.267 -57.135 250.949  1.00  0.00           C  
ATOM   4525  CG  ASP D 374      41.783 -57.033 251.143  1.00  0.00           C  
ATOM   4526  OD1 ASP D 374      42.484 -56.953 250.112  1.00  0.00           O  
ATOM   4527  OD2 ASP D 374      42.214 -56.957 252.314  1.00  0.00           O  
ATOM   4528  N   ILE D 375      37.334 -58.913 252.416  1.00  0.00           N  
ATOM   4529  CA  ILE D 375      35.932 -59.300 252.281  1.00  0.00           C  
ATOM   4530  C   ILE D 375      35.158 -58.909 253.555  1.00  0.00           C  
ATOM   4531  O   ILE D 375      35.756 -58.742 254.620  1.00  0.00           O  
ATOM   4532  CB  ILE D 375      35.821 -60.847 252.070  1.00  0.00           C  
ATOM   4533  CG2 ILE D 375      36.222 -61.676 253.307  1.00  0.00           C  
ATOM   4534  CG1 ILE D 375      34.433 -61.285 251.543  1.00  0.00           C  
ATOM   4535  CD1 ILE D 375      34.425 -62.619 250.792  1.00  0.00           C  
ATOM   4536  N   ALA D 376      33.827 -58.815 253.419  1.00  0.00           N  
ATOM   4537  CA  ALA D 376      32.888 -58.680 254.524  1.00  0.00           C  
ATOM   4538  C   ALA D 376      31.640 -59.536 254.264  1.00  0.00           C  
ATOM   4539  O   ALA D 376      31.374 -59.918 253.123  1.00  0.00           O  
ATOM   4540  CB  ALA D 376      32.542 -57.198 254.715  1.00  0.00           C  
ATOM   4541  N   VAL D 377      30.905 -59.824 255.346  1.00  0.00           N  
ATOM   4542  CA  VAL D 377      29.693 -60.640 255.338  1.00  0.00           C  
ATOM   4543  C   VAL D 377      28.760 -60.196 256.482  1.00  0.00           C  
ATOM   4544  O   VAL D 377      29.237 -59.731 257.518  1.00  0.00           O  
ATOM   4545  CB  VAL D 377      30.028 -62.165 255.424  1.00  0.00           C  
ATOM   4546  CG1 VAL D 377      30.804 -62.571 256.694  1.00  0.00           C  
ATOM   4547  CG2 VAL D 377      28.798 -63.079 255.252  1.00  0.00           C  
ATOM   4548  N   GLU D 378      27.445 -60.325 256.255  1.00  0.00           N  
ATOM   4549  CA  GLU D 378      26.383 -59.955 257.189  1.00  0.00           C  
ATOM   4550  C   GLU D 378      25.094 -60.731 256.867  1.00  0.00           C  
ATOM   4551  O   GLU D 378      25.082 -61.558 255.953  1.00  0.00           O  
ATOM   4552  CB  GLU D 378      26.177 -58.419 257.173  1.00  0.00           C  
ATOM   4553  CG  GLU D 378      25.560 -57.828 255.883  1.00  0.00           C  
ATOM   4554  CD  GLU D 378      25.416 -56.305 255.948  1.00  0.00           C  
ATOM   4555  OE1 GLU D 378      25.127 -55.790 257.052  1.00  0.00           O  
ATOM   4556  OE2 GLU D 378      25.648 -55.666 254.900  1.00  0.00           O  
ATOM   4557  N   TRP D 379      24.029 -60.428 257.628  1.00  0.00           N  
ATOM   4558  CA  TRP D 379      22.670 -60.897 257.364  1.00  0.00           C  
ATOM   4559  C   TRP D 379      21.686 -59.726 257.389  1.00  0.00           C  
ATOM   4560  O   TRP D 379      21.854 -58.778 258.157  1.00  0.00           O  
ATOM   4561  CB  TRP D 379      22.233 -61.962 258.382  1.00  0.00           C  
ATOM   4562  CG  TRP D 379      22.930 -63.283 258.304  1.00  0.00           C  
ATOM   4563  CD1 TRP D 379      24.197 -63.528 258.699  1.00  0.00           C  
ATOM   4564  NE1 TRP D 379      24.497 -64.854 258.495  1.00  0.00           N  
ATOM   4565  CE2 TRP D 379      23.433 -65.542 257.959  1.00  0.00           C  
ATOM   4566  CD2 TRP D 379      22.420 -64.552 257.791  1.00  0.00           C  
ATOM   4567  CE3 TRP D 379      21.199 -64.978 257.215  1.00  0.00           C  
ATOM   4568  CZ3 TRP D 379      21.006 -66.315 256.814  1.00  0.00           C  
ATOM   4569  CZ2 TRP D 379      23.236 -66.886 257.609  1.00  0.00           C  
ATOM   4570  CH2 TRP D 379      22.021 -67.269 257.016  1.00  0.00           C  
ATOM   4571  N   GLU D 380      20.658 -59.863 256.543  1.00  0.00           N  
ATOM   4572  CA  GLU D 380      19.581 -58.913 256.322  1.00  0.00           C  
ATOM   4573  C   GLU D 380      18.230 -59.645 256.340  1.00  0.00           C  
ATOM   4574  O   GLU D 380      18.171 -60.859 256.135  1.00  0.00           O  
ATOM   4575  CB  GLU D 380      19.794 -58.223 254.956  1.00  0.00           C  
ATOM   4576  CG  GLU D 380      21.118 -57.444 254.839  1.00  0.00           C  
ATOM   4577  CD  GLU D 380      21.209 -56.705 253.510  1.00  0.00           C  
ATOM   4578  OE1 GLU D 380      21.623 -57.354 252.526  1.00  0.00           O  
ATOM   4579  OE2 GLU D 380      20.834 -55.512 253.497  1.00  0.00           O  
ATOM   4580  N   SER D 381      17.160 -58.867 256.539  1.00  0.00           N  
ATOM   4581  CA  SER D 381      15.778 -59.294 256.354  1.00  0.00           C  
ATOM   4582  C   SER D 381      14.961 -58.062 255.952  1.00  0.00           C  
ATOM   4583  O   SER D 381      15.059 -57.030 256.618  1.00  0.00           O  
ATOM   4584  CB  SER D 381      15.247 -59.994 257.620  1.00  0.00           C  
ATOM   4585  OG  SER D 381      13.978 -60.574 257.386  1.00  0.00           O  
ATOM   4586  N   ASN D 382      14.202 -58.188 254.851  1.00  0.00           N  
ATOM   4587  CA  ASN D 382      13.480 -57.104 254.170  1.00  0.00           C  
ATOM   4588  C   ASN D 382      14.435 -56.101 253.473  1.00  0.00           C  
ATOM   4589  O   ASN D 382      14.100 -54.924 253.345  1.00  0.00           O  
ATOM   4590  CB  ASN D 382      12.454 -56.425 255.123  1.00  0.00           C  
ATOM   4591  CG  ASN D 382      11.247 -55.803 254.413  1.00  0.00           C  
ATOM   4592  OD1 ASN D 382      11.082 -54.586 254.423  1.00  0.00           O  
ATOM   4593  ND2 ASN D 382      10.389 -56.629 253.811  1.00  0.00           N  
ATOM   4594  N   GLY D 383      15.603 -56.592 253.020  1.00  0.00           N  
ATOM   4595  CA  GLY D 383      16.602 -55.813 252.283  1.00  0.00           C  
ATOM   4596  C   GLY D 383      17.384 -54.831 253.173  1.00  0.00           C  
ATOM   4597  O   GLY D 383      17.908 -53.849 252.652  1.00  0.00           O  
ATOM   4598  N   GLN D 384      17.439 -55.076 254.493  1.00  0.00           N  
ATOM   4599  CA  GLN D 384      18.083 -54.216 255.488  1.00  0.00           C  
ATOM   4600  C   GLN D 384      18.640 -55.090 256.636  1.00  0.00           C  
ATOM   4601  O   GLN D 384      17.979 -56.072 256.977  1.00  0.00           O  
ATOM   4602  CB  GLN D 384      17.056 -53.165 255.977  1.00  0.00           C  
ATOM   4603  CG  GLN D 384      15.785 -53.739 256.646  1.00  0.00           C  
ATOM   4604  CD  GLN D 384      14.734 -52.677 256.978  1.00  0.00           C  
ATOM   4605  OE1 GLN D 384      15.033 -51.489 257.075  1.00  0.00           O  
ATOM   4606  NE2 GLN D 384      13.489 -53.113 257.178  1.00  0.00           N  
ATOM   4607  N   PRO D 385      19.825 -54.743 257.206  1.00  0.00           N  
ATOM   4608  CA  PRO D 385      20.466 -55.479 258.323  1.00  0.00           C  
ATOM   4609  C   PRO D 385      19.560 -55.898 259.497  1.00  0.00           C  
ATOM   4610  O   PRO D 385      18.983 -55.042 260.168  1.00  0.00           O  
ATOM   4611  CB  PRO D 385      21.592 -54.540 258.780  1.00  0.00           C  
ATOM   4612  CG  PRO D 385      22.005 -53.827 257.509  1.00  0.00           C  
ATOM   4613  CD  PRO D 385      20.682 -53.631 256.779  1.00  0.00           C  
ATOM   4614  N   GLU D 386      19.464 -57.222 259.704  1.00  0.00           N  
ATOM   4615  CA  GLU D 386      18.748 -57.865 260.809  1.00  0.00           C  
ATOM   4616  C   GLU D 386      19.619 -57.874 262.085  1.00  0.00           C  
ATOM   4617  O   GLU D 386      20.837 -57.718 262.000  1.00  0.00           O  
ATOM   4618  CB  GLU D 386      18.331 -59.280 260.329  1.00  0.00           C  
ATOM   4619  CG  GLU D 386      17.518 -60.164 261.303  1.00  0.00           C  
ATOM   4620  CD  GLU D 386      16.187 -59.544 261.739  1.00  0.00           C  
ATOM   4621  OE1 GLU D 386      15.172 -59.823 261.064  1.00  0.00           O  
ATOM   4622  OE2 GLU D 386      16.205 -58.810 262.750  1.00  0.00           O  
ATOM   4623  N   ASN D 387      18.980 -58.037 263.252  1.00  0.00           N  
ATOM   4624  CA  ASN D 387      19.643 -58.065 264.560  1.00  0.00           C  
ATOM   4625  C   ASN D 387      20.150 -59.476 264.907  1.00  0.00           C  
ATOM   4626  O   ASN D 387      19.507 -60.463 264.553  1.00  0.00           O  
ATOM   4627  CB  ASN D 387      18.664 -57.580 265.657  1.00  0.00           C  
ATOM   4628  CG  ASN D 387      18.107 -56.166 265.443  1.00  0.00           C  
ATOM   4629  OD1 ASN D 387      16.905 -55.951 265.569  1.00  0.00           O  
ATOM   4630  ND2 ASN D 387      18.967 -55.192 265.134  1.00  0.00           N  
ATOM   4631  N   ASN D 388      21.264 -59.523 265.660  1.00  0.00           N  
ATOM   4632  CA  ASN D 388      21.878 -60.716 266.266  1.00  0.00           C  
ATOM   4633  C   ASN D 388      22.486 -61.700 265.244  1.00  0.00           C  
ATOM   4634  O   ASN D 388      22.359 -62.913 265.423  1.00  0.00           O  
ATOM   4635  CB  ASN D 388      20.916 -61.418 267.268  1.00  0.00           C  
ATOM   4636  CG  ASN D 388      20.462 -60.522 268.424  1.00  0.00           C  
ATOM   4637  OD1 ASN D 388      21.289 -59.924 269.110  1.00  0.00           O  
ATOM   4638  ND2 ASN D 388      19.151 -60.447 268.660  1.00  0.00           N  
ATOM   4639  N   TYR D 389      23.187 -61.169 264.224  1.00  0.00           N  
ATOM   4640  CA  TYR D 389      24.104 -61.956 263.392  1.00  0.00           C  
ATOM   4641  C   TYR D 389      25.535 -61.874 263.941  1.00  0.00           C  
ATOM   4642  O   TYR D 389      25.870 -60.934 264.664  1.00  0.00           O  
ATOM   4643  CB  TYR D 389      24.008 -61.553 261.901  1.00  0.00           C  
ATOM   4644  CG  TYR D 389      24.465 -60.164 261.479  1.00  0.00           C  
ATOM   4645  CD1 TYR D 389      25.837 -59.853 261.354  1.00  0.00           C  
ATOM   4646  CE1 TYR D 389      26.238 -58.570 260.933  1.00  0.00           C  
ATOM   4647  CZ  TYR D 389      25.271 -57.596 260.617  1.00  0.00           C  
ATOM   4648  OH  TYR D 389      25.660 -56.361 260.187  1.00  0.00           O  
ATOM   4649  CD2 TYR D 389      23.503 -59.192 261.145  1.00  0.00           C  
ATOM   4650  CE2 TYR D 389      23.902 -57.911 260.715  1.00  0.00           C  
ATOM   4651  N   LYS D 390      26.358 -62.862 263.558  1.00  0.00           N  
ATOM   4652  CA  LYS D 390      27.769 -62.922 263.920  1.00  0.00           C  
ATOM   4653  C   LYS D 390      28.569 -63.572 262.781  1.00  0.00           C  
ATOM   4654  O   LYS D 390      28.023 -64.363 262.011  1.00  0.00           O  
ATOM   4655  CB  LYS D 390      27.928 -63.667 265.268  1.00  0.00           C  
ATOM   4656  CG  LYS D 390      29.166 -63.238 266.076  1.00  0.00           C  
ATOM   4657  CD  LYS D 390      29.022 -61.844 266.713  1.00  0.00           C  
ATOM   4658  CE  LYS D 390      30.370 -61.217 267.094  1.00  0.00           C  
ATOM   4659  NZ  LYS D 390      30.178 -59.961 267.837  1.00  0.00           N  
ATOM   4660  N   THR D 391      29.852 -63.193 262.691  1.00  0.00           N  
ATOM   4661  CA  THR D 391      30.769 -63.558 261.613  1.00  0.00           C  
ATOM   4662  C   THR D 391      32.074 -64.133 262.193  1.00  0.00           C  
ATOM   4663  O   THR D 391      32.410 -63.855 263.345  1.00  0.00           O  
ATOM   4664  CB  THR D 391      31.129 -62.302 260.760  1.00  0.00           C  
ATOM   4665  OG1 THR D 391      32.032 -61.413 261.398  1.00  0.00           O  
ATOM   4666  CG2 THR D 391      29.910 -61.490 260.294  1.00  0.00           C  
ATOM   4667  N   THR D 392      32.805 -64.882 261.354  1.00  0.00           N  
ATOM   4668  CA  THR D 392      34.167 -65.349 261.624  1.00  0.00           C  
ATOM   4669  C   THR D 392      35.170 -64.546 260.757  1.00  0.00           C  
ATOM   4670  O   THR D 392      34.758 -63.963 259.754  1.00  0.00           O  
ATOM   4671  CB  THR D 392      34.315 -66.863 261.288  1.00  0.00           C  
ATOM   4672  OG1 THR D 392      34.385 -67.155 259.900  1.00  0.00           O  
ATOM   4673  CG2 THR D 392      33.228 -67.735 261.933  1.00  0.00           C  
ATOM   4674  N   PRO D 393      36.478 -64.568 261.102  1.00  0.00           N  
ATOM   4675  CA  PRO D 393      37.546 -64.199 260.148  1.00  0.00           C  
ATOM   4676  C   PRO D 393      37.656 -65.193 258.961  1.00  0.00           C  
ATOM   4677  O   PRO D 393      37.417 -66.385 259.173  1.00  0.00           O  
ATOM   4678  CB  PRO D 393      38.823 -64.240 261.009  1.00  0.00           C  
ATOM   4679  CG  PRO D 393      38.347 -64.107 262.447  1.00  0.00           C  
ATOM   4680  CD  PRO D 393      37.010 -64.832 262.437  1.00  0.00           C  
ATOM   4681  N   PRO D 394      38.060 -64.713 257.758  1.00  0.00           N  
ATOM   4682  CA  PRO D 394      38.443 -65.588 256.628  1.00  0.00           C  
ATOM   4683  C   PRO D 394      39.639 -66.513 256.927  1.00  0.00           C  
ATOM   4684  O   PRO D 394      40.577 -66.101 257.610  1.00  0.00           O  
ATOM   4685  CD  PRO D 394      38.138 -63.304 257.372  1.00  0.00           C  
ATOM   4686  CB  PRO D 394      38.786 -64.611 255.490  1.00  0.00           C  
ATOM   4687  CG  PRO D 394      38.080 -63.319 255.852  1.00  0.00           C  
ATOM   4688  N   VAL D 395      39.571 -67.738 256.391  1.00  0.00           N  
ATOM   4689  CA  VAL D 395      40.576 -68.795 256.546  1.00  0.00           C  
ATOM   4690  C   VAL D 395      40.718 -69.596 255.239  1.00  0.00           C  
ATOM   4691  O   VAL D 395      39.744 -69.735 254.505  1.00  0.00           O  
ATOM   4692  CB  VAL D 395      40.202 -69.778 257.692  1.00  0.00           C  
ATOM   4693  CG1 VAL D 395      40.739 -69.297 259.048  1.00  0.00           C  
ATOM   4694  CG2 VAL D 395      38.690 -70.068 257.776  1.00  0.00           C  
ATOM   4695  N   LEU D 396      41.942 -70.080 254.963  1.00  0.00           N  
ATOM   4696  CA  LEU D 396      42.331 -70.745 253.715  1.00  0.00           C  
ATOM   4697  C   LEU D 396      41.676 -72.130 253.536  1.00  0.00           C  
ATOM   4698  O   LEU D 396      41.788 -72.974 254.425  1.00  0.00           O  
ATOM   4699  CB  LEU D 396      43.879 -70.810 253.666  1.00  0.00           C  
ATOM   4700  CG  LEU D 396      44.499 -71.419 252.384  1.00  0.00           C  
ATOM   4701  CD1 LEU D 396      44.089 -70.652 251.109  1.00  0.00           C  
ATOM   4702  CD2 LEU D 396      46.032 -71.548 252.520  1.00  0.00           C  
ATOM   4703  N   ASP D 397      41.054 -72.338 252.362  1.00  0.00           N  
ATOM   4704  CA  ASP D 397      40.421 -73.585 251.926  1.00  0.00           C  
ATOM   4705  C   ASP D 397      41.360 -74.353 250.973  1.00  0.00           C  
ATOM   4706  O   ASP D 397      42.389 -73.840 250.530  1.00  0.00           O  
ATOM   4707  CB  ASP D 397      39.069 -73.305 251.208  1.00  0.00           C  
ATOM   4708  CG  ASP D 397      37.979 -74.365 251.441  1.00  0.00           C  
ATOM   4709  OD1 ASP D 397      38.316 -75.524 251.776  1.00  0.00           O  
ATOM   4710  OD2 ASP D 397      36.800 -74.018 251.220  1.00  0.00           O  
ATOM   4711  N   SER D 398      40.943 -75.589 250.665  1.00  0.00           N  
ATOM   4712  CA  SER D 398      41.580 -76.539 249.755  1.00  0.00           C  
ATOM   4713  C   SER D 398      41.528 -76.149 248.261  1.00  0.00           C  
ATOM   4714  O   SER D 398      42.255 -76.762 247.479  1.00  0.00           O  
ATOM   4715  CB  SER D 398      40.967 -77.932 250.020  1.00  0.00           C  
ATOM   4716  OG  SER D 398      39.622 -78.010 249.586  1.00  0.00           O  
ATOM   4717  N   ASP D 399      40.711 -75.144 247.885  1.00  0.00           N  
ATOM   4718  CA  ASP D 399      40.587 -74.636 246.508  1.00  0.00           C  
ATOM   4719  C   ASP D 399      41.696 -73.620 246.127  1.00  0.00           C  
ATOM   4720  O   ASP D 399      41.621 -73.030 245.047  1.00  0.00           O  
ATOM   4721  CB  ASP D 399      39.167 -74.091 246.192  1.00  0.00           C  
ATOM   4722  CG  ASP D 399      38.622 -72.994 247.118  1.00  0.00           C  
ATOM   4723  OD1 ASP D 399      39.441 -72.246 247.695  1.00  0.00           O  
ATOM   4724  OD2 ASP D 399      37.381 -72.857 247.148  1.00  0.00           O  
ATOM   4725  N   GLY D 400      42.688 -73.423 247.015  1.00  0.00           N  
ATOM   4726  CA  GLY D 400      43.806 -72.498 246.832  1.00  0.00           C  
ATOM   4727  C   GLY D 400      43.454 -71.064 247.259  1.00  0.00           C  
ATOM   4728  O   GLY D 400      44.235 -70.155 246.981  1.00  0.00           O  
ATOM   4729  N   SER D 401      42.297 -70.850 247.911  1.00  0.00           N  
ATOM   4730  CA  SER D 401      41.793 -69.535 248.301  1.00  0.00           C  
ATOM   4731  C   SER D 401      40.897 -69.633 249.550  1.00  0.00           C  
ATOM   4732  O   SER D 401      40.640 -70.729 250.043  1.00  0.00           O  
ATOM   4733  CB  SER D 401      41.118 -68.887 247.075  1.00  0.00           C  
ATOM   4734  OG  SER D 401      39.823 -69.395 246.851  1.00  0.00           O  
ATOM   4735  N   PHE D 402      40.477 -68.469 250.068  1.00  0.00           N  
ATOM   4736  CA  PHE D 402      39.765 -68.321 251.339  1.00  0.00           C  
ATOM   4737  C   PHE D 402      38.299 -68.793 251.311  1.00  0.00           C  
ATOM   4738  O   PHE D 402      37.652 -68.747 250.265  1.00  0.00           O  
ATOM   4739  CB  PHE D 402      39.851 -66.847 251.786  1.00  0.00           C  
ATOM   4740  CG  PHE D 402      41.247 -66.357 252.123  1.00  0.00           C  
ATOM   4741  CD1 PHE D 402      42.094 -65.858 251.110  1.00  0.00           C  
ATOM   4742  CD2 PHE D 402      41.769 -66.551 253.417  1.00  0.00           C  
ATOM   4743  CE1 PHE D 402      43.408 -65.522 251.407  1.00  0.00           C  
ATOM   4744  CE2 PHE D 402      43.085 -66.209 253.696  1.00  0.00           C  
ATOM   4745  CZ  PHE D 402      43.900 -65.696 252.695  1.00  0.00           C  
ATOM   4746  N   PHE D 403      37.810 -69.184 252.499  1.00  0.00           N  
ATOM   4747  CA  PHE D 403      36.407 -69.443 252.818  1.00  0.00           C  
ATOM   4748  C   PHE D 403      36.032 -68.668 254.098  1.00  0.00           C  
ATOM   4749  O   PHE D 403      36.905 -68.233 254.852  1.00  0.00           O  
ATOM   4750  CB  PHE D 403      36.159 -70.969 252.929  1.00  0.00           C  
ATOM   4751  CG  PHE D 403      36.507 -71.675 254.234  1.00  0.00           C  
ATOM   4752  CD1 PHE D 403      37.812 -72.158 254.458  1.00  0.00           C  
ATOM   4753  CE1 PHE D 403      38.133 -72.775 255.659  1.00  0.00           C  
ATOM   4754  CZ  PHE D 403      37.179 -72.891 256.662  1.00  0.00           C  
ATOM   4755  CD2 PHE D 403      35.562 -71.759 255.282  1.00  0.00           C  
ATOM   4756  CE2 PHE D 403      35.905 -72.373 256.480  1.00  0.00           C  
ATOM   4757  N   LEU D 404      34.716 -68.516 254.296  1.00  0.00           N  
ATOM   4758  CA  LEU D 404      34.082 -67.773 255.382  1.00  0.00           C  
ATOM   4759  C   LEU D 404      32.851 -68.543 255.890  1.00  0.00           C  
ATOM   4760  O   LEU D 404      32.288 -69.366 255.166  1.00  0.00           O  
ATOM   4761  CB  LEU D 404      33.642 -66.383 254.842  1.00  0.00           C  
ATOM   4762  CG  LEU D 404      34.363 -65.171 255.453  1.00  0.00           C  
ATOM   4763  CD1 LEU D 404      33.894 -63.887 254.748  1.00  0.00           C  
ATOM   4764  CD2 LEU D 404      34.160 -65.066 256.972  1.00  0.00           C  
ATOM   4765  N   TYR D 405      32.418 -68.185 257.108  1.00  0.00           N  
ATOM   4766  CA  TYR D 405      31.095 -68.496 257.637  1.00  0.00           C  
ATOM   4767  C   TYR D 405      30.499 -67.284 258.358  1.00  0.00           C  
ATOM   4768  O   TYR D 405      31.224 -66.450 258.905  1.00  0.00           O  
ATOM   4769  CB  TYR D 405      31.145 -69.704 258.589  1.00  0.00           C  
ATOM   4770  CG  TYR D 405      31.112 -71.056 257.910  1.00  0.00           C  
ATOM   4771  CD1 TYR D 405      32.298 -71.797 257.760  1.00  0.00           C  
ATOM   4772  CE1 TYR D 405      32.253 -73.098 257.230  1.00  0.00           C  
ATOM   4773  CZ  TYR D 405      31.029 -73.647 256.802  1.00  0.00           C  
ATOM   4774  OH  TYR D 405      30.999 -74.909 256.287  1.00  0.00           O  
ATOM   4775  CD2 TYR D 405      29.886 -71.599 257.469  1.00  0.00           C  
ATOM   4776  CE2 TYR D 405      29.846 -72.890 256.908  1.00  0.00           C  
ATOM   4777  N   SER D 406      29.160 -67.262 258.375  1.00  0.00           N  
ATOM   4778  CA  SER D 406      28.342 -66.317 259.121  1.00  0.00           C  
ATOM   4779  C   SER D 406      27.026 -67.009 259.516  1.00  0.00           C  
ATOM   4780  O   SER D 406      26.597 -67.952 258.848  1.00  0.00           O  
ATOM   4781  CB  SER D 406      28.147 -65.039 258.278  1.00  0.00           C  
ATOM   4782  OG  SER D 406      27.438 -64.043 258.985  1.00  0.00           O  
ATOM   4783  N   LYS D 407      26.419 -66.520 260.606  1.00  0.00           N  
ATOM   4784  CA  LYS D 407      25.207 -67.071 261.212  1.00  0.00           C  
ATOM   4785  C   LYS D 407      24.278 -65.947 261.682  1.00  0.00           C  
ATOM   4786  O   LYS D 407      24.721 -64.812 261.854  1.00  0.00           O  
ATOM   4787  CB  LYS D 407      25.610 -67.997 262.377  1.00  0.00           C  
ATOM   4788  CG  LYS D 407      26.266 -67.293 263.584  1.00  0.00           C  
ATOM   4789  CD  LYS D 407      26.906 -68.270 264.578  1.00  0.00           C  
ATOM   4790  CE  LYS D 407      25.937 -69.192 265.326  1.00  0.00           C  
ATOM   4791  NZ  LYS D 407      25.063 -68.431 266.232  1.00  0.00           N  
ATOM   4792  N   LEU D 408      23.009 -66.312 261.905  1.00  0.00           N  
ATOM   4793  CA  LEU D 408      21.964 -65.427 262.407  1.00  0.00           C  
ATOM   4794  C   LEU D 408      21.025 -66.250 263.289  1.00  0.00           C  
ATOM   4795  O   LEU D 408      20.426 -67.204 262.798  1.00  0.00           O  
ATOM   4796  CB  LEU D 408      21.259 -64.743 261.208  1.00  0.00           C  
ATOM   4797  CG  LEU D 408      19.997 -63.904 261.520  1.00  0.00           C  
ATOM   4798  CD1 LEU D 408      20.276 -62.742 262.488  1.00  0.00           C  
ATOM   4799  CD2 LEU D 408      19.290 -63.440 260.231  1.00  0.00           C  
ATOM   4800  N   THR D 409      20.909 -65.864 264.570  1.00  0.00           N  
ATOM   4801  CA  THR D 409      19.970 -66.470 265.514  1.00  0.00           C  
ATOM   4802  C   THR D 409      18.547 -65.938 265.245  1.00  0.00           C  
ATOM   4803  O   THR D 409      18.339 -64.724 265.215  1.00  0.00           O  
ATOM   4804  CB  THR D 409      20.365 -66.187 266.990  1.00  0.00           C  
ATOM   4805  OG1 THR D 409      20.304 -64.813 267.328  1.00  0.00           O  
ATOM   4806  CG2 THR D 409      21.763 -66.717 267.348  1.00  0.00           C  
ATOM   4807  N   VAL D 410      17.609 -66.871 265.021  1.00  0.00           N  
ATOM   4808  CA  VAL D 410      16.208 -66.586 264.713  1.00  0.00           C  
ATOM   4809  C   VAL D 410      15.322 -67.545 265.514  1.00  0.00           C  
ATOM   4810  O   VAL D 410      15.647 -68.726 265.642  1.00  0.00           O  
ATOM   4811  CB  VAL D 410      15.882 -66.742 263.196  1.00  0.00           C  
ATOM   4812  CG1 VAL D 410      16.744 -65.805 262.342  1.00  0.00           C  
ATOM   4813  CG2 VAL D 410      15.942 -68.177 262.627  1.00  0.00           C  
ATOM   4814  N   ASP D 411      14.214 -67.013 266.049  1.00  0.00           N  
ATOM   4815  CA  ASP D 411      13.245 -67.760 266.859  1.00  0.00           C  
ATOM   4816  C   ASP D 411      12.546 -68.856 266.040  1.00  0.00           C  
ATOM   4817  O   ASP D 411      12.407 -68.722 264.824  1.00  0.00           O  
ATOM   4818  CB  ASP D 411      12.189 -66.854 267.535  1.00  0.00           C  
ATOM   4819  CG  ASP D 411      12.752 -65.599 268.212  1.00  0.00           C  
ATOM   4820  OD1 ASP D 411      11.988 -64.612 268.278  1.00  0.00           O  
ATOM   4821  OD2 ASP D 411      13.900 -65.664 268.709  1.00  0.00           O  
ATOM   4822  N   LYS D 412      12.069 -69.900 266.735  1.00  0.00           N  
ATOM   4823  CA  LYS D 412      11.212 -70.938 266.159  1.00  0.00           C  
ATOM   4824  C   LYS D 412       9.854 -70.378 265.684  1.00  0.00           C  
ATOM   4825  O   LYS D 412       9.335 -70.849 264.674  1.00  0.00           O  
ATOM   4826  CB  LYS D 412      11.067 -72.082 267.180  1.00  0.00           C  
ATOM   4827  CG  LYS D 412      10.199 -73.262 266.701  1.00  0.00           C  
ATOM   4828  CD  LYS D 412      10.357 -74.514 267.574  1.00  0.00           C  
ATOM   4829  CE  LYS D 412       9.793 -74.363 268.996  1.00  0.00           C  
ATOM   4830  NZ  LYS D 412      10.067 -75.562 269.806  1.00  0.00           N  
ATOM   4831  N   SER D 413       9.350 -69.343 266.379  1.00  0.00           N  
ATOM   4832  CA  SER D 413       8.173 -68.563 265.996  1.00  0.00           C  
ATOM   4833  C   SER D 413       8.393 -67.748 264.704  1.00  0.00           C  
ATOM   4834  O   SER D 413       7.477 -67.678 263.890  1.00  0.00           O  
ATOM   4835  CB  SER D 413       7.767 -67.665 267.183  1.00  0.00           C  
ATOM   4836  OG  SER D 413       6.571 -66.954 266.929  1.00  0.00           O  
ATOM   4837  N   ARG D 414       9.598 -67.176 264.529  1.00  0.00           N  
ATOM   4838  CA  ARG D 414      10.004 -66.431 263.331  1.00  0.00           C  
ATOM   4839  C   ARG D 414      10.259 -67.347 262.118  1.00  0.00           C  
ATOM   4840  O   ARG D 414       9.962 -66.943 260.994  1.00  0.00           O  
ATOM   4841  CB  ARG D 414      11.261 -65.592 263.642  1.00  0.00           C  
ATOM   4842  CG  ARG D 414      11.061 -64.487 264.700  1.00  0.00           C  
ATOM   4843  CD  ARG D 414      10.424 -63.196 264.161  1.00  0.00           C  
ATOM   4844  NE  ARG D 414      11.345 -62.429 263.305  1.00  0.00           N  
ATOM   4845  CZ  ARG D 414      10.994 -61.507 262.391  1.00  0.00           C  
ATOM   4846  NH1 ARG D 414      11.948 -60.872 261.695  1.00  0.00           N  
ATOM   4847  NH2 ARG D 414       9.707 -61.207 262.164  1.00  0.00           N  
ATOM   4848  N   TRP D 415      10.788 -68.557 262.364  1.00  0.00           N  
ATOM   4849  CA  TRP D 415      11.069 -69.569 261.344  1.00  0.00           C  
ATOM   4850  C   TRP D 415       9.808 -70.307 260.844  1.00  0.00           C  
ATOM   4851  O   TRP D 415       9.861 -70.904 259.771  1.00  0.00           O  
ATOM   4852  CB  TRP D 415      12.149 -70.532 261.882  1.00  0.00           C  
ATOM   4853  CG  TRP D 415      12.661 -71.554 260.909  1.00  0.00           C  
ATOM   4854  CD1 TRP D 415      12.432 -72.887 260.962  1.00  0.00           C  
ATOM   4855  NE1 TRP D 415      13.009 -73.502 259.869  1.00  0.00           N  
ATOM   4856  CE2 TRP D 415      13.633 -72.589 259.042  1.00  0.00           C  
ATOM   4857  CD2 TRP D 415      13.432 -71.330 259.688  1.00  0.00           C  
ATOM   4858  CE3 TRP D 415      13.976 -70.189 259.052  1.00  0.00           C  
ATOM   4859  CZ3 TRP D 415      14.683 -70.294 257.837  1.00  0.00           C  
ATOM   4860  CZ2 TRP D 415      14.340 -72.707 257.833  1.00  0.00           C  
ATOM   4861  CH2 TRP D 415      14.869 -71.550 257.231  1.00  0.00           C  
ATOM   4862  N   GLN D 416       8.701 -70.237 261.603  1.00  0.00           N  
ATOM   4863  CA  GLN D 416       7.395 -70.783 261.222  1.00  0.00           C  
ATOM   4864  C   GLN D 416       6.396 -69.690 260.792  1.00  0.00           C  
ATOM   4865  O   GLN D 416       5.377 -70.032 260.192  1.00  0.00           O  
ATOM   4866  CB  GLN D 416       6.852 -71.654 262.377  1.00  0.00           C  
ATOM   4867  CG  GLN D 416       7.682 -72.930 262.655  1.00  0.00           C  
ATOM   4868  CD  GLN D 416       7.734 -73.898 261.468  1.00  0.00           C  
ATOM   4869  OE1 GLN D 416       6.702 -74.387 261.017  1.00  0.00           O  
ATOM   4870  NE2 GLN D 416       8.936 -74.185 260.963  1.00  0.00           N  
ATOM   4871  N   GLN D 417       6.714 -68.408 261.049  1.00  0.00           N  
ATOM   4872  CA  GLN D 417       6.003 -67.241 260.517  1.00  0.00           C  
ATOM   4873  C   GLN D 417       6.240 -67.047 259.008  1.00  0.00           C  
ATOM   4874  O   GLN D 417       5.317 -66.645 258.300  1.00  0.00           O  
ATOM   4875  CB  GLN D 417       6.403 -65.986 261.332  1.00  0.00           C  
ATOM   4876  CG  GLN D 417       5.883 -64.633 260.790  1.00  0.00           C  
ATOM   4877  CD  GLN D 417       6.264 -63.438 261.668  1.00  0.00           C  
ATOM   4878  OE1 GLN D 417       7.270 -63.459 262.376  1.00  0.00           O  
ATOM   4879  NE2 GLN D 417       5.477 -62.365 261.593  1.00  0.00           N  
ATOM   4880  N   GLY D 418       7.476 -67.324 258.562  1.00  0.00           N  
ATOM   4881  CA  GLY D 418       7.946 -67.062 257.208  1.00  0.00           C  
ATOM   4882  C   GLY D 418       8.475 -65.627 257.166  1.00  0.00           C  
ATOM   4883  O   GLY D 418       7.699 -64.673 257.150  1.00  0.00           O  
ATOM   4884  N   ASN D 419       9.809 -65.502 257.133  1.00  0.00           N  
ATOM   4885  CA  ASN D 419      10.558 -64.250 257.030  1.00  0.00           C  
ATOM   4886  C   ASN D 419      11.734 -64.494 256.081  1.00  0.00           C  
ATOM   4887  O   ASN D 419      12.329 -65.575 256.111  1.00  0.00           O  
ATOM   4888  CB  ASN D 419      11.062 -63.825 258.429  1.00  0.00           C  
ATOM   4889  CG  ASN D 419       9.959 -63.285 259.342  1.00  0.00           C  
ATOM   4890  OD1 ASN D 419       9.479 -62.170 259.145  1.00  0.00           O  
ATOM   4891  ND2 ASN D 419       9.562 -64.062 260.350  1.00  0.00           N  
ATOM   4892  N   VAL D 420      12.057 -63.474 255.271  1.00  0.00           N  
ATOM   4893  CA  VAL D 420      13.122 -63.504 254.266  1.00  0.00           C  
ATOM   4894  C   VAL D 420      14.514 -63.228 254.885  1.00  0.00           C  
ATOM   4895  O   VAL D 420      15.203 -62.276 254.518  1.00  0.00           O  
ATOM   4896  CB  VAL D 420      12.772 -62.569 253.065  1.00  0.00           C  
ATOM   4897  CG1 VAL D 420      12.641 -61.070 253.413  1.00  0.00           C  
ATOM   4898  CG2 VAL D 420      13.694 -62.770 251.844  1.00  0.00           C  
ATOM   4899  N   PHE D 421      14.915 -64.099 255.828  1.00  0.00           N  
ATOM   4900  CA  PHE D 421      16.254 -64.135 256.417  1.00  0.00           C  
ATOM   4901  C   PHE D 421      17.281 -64.529 255.348  1.00  0.00           C  
ATOM   4902  O   PHE D 421      17.100 -65.545 254.674  1.00  0.00           O  
ATOM   4903  CB  PHE D 421      16.287 -65.129 257.587  1.00  0.00           C  
ATOM   4904  CG  PHE D 421      15.386 -64.789 258.762  1.00  0.00           C  
ATOM   4905  CD1 PHE D 421      15.513 -63.549 259.420  1.00  0.00           C  
ATOM   4906  CD2 PHE D 421      14.460 -65.737 259.252  1.00  0.00           C  
ATOM   4907  CE1 PHE D 421      14.728 -63.269 260.528  1.00  0.00           C  
ATOM   4908  CE2 PHE D 421      13.689 -65.439 260.367  1.00  0.00           C  
ATOM   4909  CZ  PHE D 421      13.821 -64.207 260.998  1.00  0.00           C  
ATOM   4910  N   SER D 422      18.298 -63.675 255.176  1.00  0.00           N  
ATOM   4911  CA  SER D 422      19.125 -63.670 253.981  1.00  0.00           C  
ATOM   4912  C   SER D 422      20.551 -63.229 254.310  1.00  0.00           C  
ATOM   4913  O   SER D 422      20.732 -62.180 254.918  1.00  0.00           O  
ATOM   4914  CB  SER D 422      18.441 -62.744 252.952  1.00  0.00           C  
ATOM   4915  OG  SER D 422      19.166 -62.662 251.749  1.00  0.00           O  
ATOM   4916  N   CYS D 423      21.531 -64.025 253.859  1.00  0.00           N  
ATOM   4917  CA  CYS D 423      22.955 -63.706 253.926  1.00  0.00           C  
ATOM   4918  C   CYS D 423      23.324 -62.711 252.812  1.00  0.00           C  
ATOM   4919  O   CYS D 423      22.734 -62.760 251.732  1.00  0.00           O  
ATOM   4920  SG  CYS D 423      25.524 -64.925 254.148  1.00  0.00           S  
ATOM   4921  CB  CYS D 423      23.747 -65.020 253.790  1.00  0.00           C  
ATOM   4922  N   SER D 424      24.310 -61.850 253.094  1.00  0.00           N  
ATOM   4923  CA  SER D 424      24.865 -60.889 252.147  1.00  0.00           C  
ATOM   4924  C   SER D 424      26.391 -60.888 252.286  1.00  0.00           C  
ATOM   4925  O   SER D 424      26.889 -60.799 253.406  1.00  0.00           O  
ATOM   4926  CB  SER D 424      24.236 -59.502 252.397  1.00  0.00           C  
ATOM   4927  OG  SER D 424      24.791 -58.510 251.555  1.00  0.00           O  
ATOM   4928  N   VAL D 425      27.089 -60.982 251.145  1.00  0.00           N  
ATOM   4929  CA  VAL D 425      28.550 -60.972 251.048  1.00  0.00           C  
ATOM   4930  C   VAL D 425      28.982 -59.763 250.203  1.00  0.00           C  
ATOM   4931  O   VAL D 425      28.277 -59.388 249.266  1.00  0.00           O  
ATOM   4932  CB  VAL D 425      29.075 -62.281 250.386  1.00  0.00           C  
ATOM   4933  CG1 VAL D 425      30.584 -62.282 250.063  1.00  0.00           C  
ATOM   4934  CG2 VAL D 425      28.755 -63.499 251.266  1.00  0.00           C  
ATOM   4935  N   MET D 426      30.126 -59.166 250.572  1.00  0.00           N  
ATOM   4936  CA  MET D 426      30.662 -57.945 249.975  1.00  0.00           C  
ATOM   4937  C   MET D 426      32.142 -58.156 249.648  1.00  0.00           C  
ATOM   4938  O   MET D 426      32.934 -58.375 250.563  1.00  0.00           O
[truncated: 441,863 more chars]
