# Supplementary material for: Reconstruction of 3D structures of MET antibodies from electron microscopy 2D class averages
Source: PLoS One. 2017 Apr 13;12(4):e0175758. doi: 10.1371/journal.pone.0175758 (PMC5391116; doi:10.1371/journal.pone.0175758)
Supplement: S2 File — (ZIP) [file pone.0175758.s002.zip › IgG1-pdbs/0.9089_img2_m_1336.pdb]

MODEL        1
ATOM      1  CH3 ACE C   0    -218.709-217.757 111.983  1.00  0.00           C  
ATOM      2  C   ACE C   0    -217.555-216.886 111.502  1.00  0.00           C  
ATOM      3  O   ACE C   0    -217.222-215.902 112.162  1.00  0.00           O  
ATOM      4  N   ASP C   1    -216.966-217.263 110.353  1.00  0.00           N  
ATOM      5  CA  ASP C   1    -215.897-216.560 109.630  1.00  0.00           C  
ATOM      6  C   ASP C   1    -214.640-216.336 110.491  1.00  0.00           C  
ATOM      7  O   ASP C   1    -214.437-215.241 111.018  1.00  0.00           O  
ATOM      8  CB  ASP C   1    -216.344-215.258 108.908  1.00  0.00           C  
ATOM      9  CG  ASP C   1    -217.567-215.390 107.990  1.00  0.00           C  
ATOM     10  OD1 ASP C   1    -218.653-215.752 108.495  1.00  0.00           O  
ATOM     11  OD2 ASP C   1    -217.410-215.056 106.794  1.00  0.00           O  
ATOM     12  N   ILE C   2    -213.842-217.405 110.640  1.00  0.00           N  
ATOM     13  CA  ILE C   2    -212.669-217.446 111.512  1.00  0.00           C  
ATOM     14  C   ILE C   2    -211.405-217.705 110.669  1.00  0.00           C  
ATOM     15  O   ILE C   2    -211.454-218.509 109.738  1.00  0.00           O  
ATOM     16  CB  ILE C   2    -212.800-218.595 112.563  1.00  0.00           C  
ATOM     17  CG2 ILE C   2    -211.613-218.614 113.547  1.00  0.00           C  
ATOM     18  CG1 ILE C   2    -214.130-218.533 113.359  1.00  0.00           C  
ATOM     19  CD1 ILE C   2    -215.214-219.470 112.808  1.00  0.00           C  
ATOM     20  N   GLN C   3    -210.296-217.047 111.049  1.00  0.00           N  
ATOM     21  CA  GLN C   3    -208.943-217.273 110.534  1.00  0.00           C  
ATOM     22  C   GLN C   3    -208.002-217.546 111.721  1.00  0.00           C  
ATOM     23  O   GLN C   3    -208.172-216.935 112.774  1.00  0.00           O  
ATOM     24  CB  GLN C   3    -208.507-216.051 109.690  1.00  0.00           C  
ATOM     25  CG  GLN C   3    -207.097-216.100 109.058  1.00  0.00           C  
ATOM     26  CD  GLN C   3    -206.884-217.281 108.105  1.00  0.00           C  
ATOM     27  NE2 GLN C   3    -207.027-217.045 106.800  1.00  0.00           N  
ATOM     28  OE1 GLN C   3    -206.587-218.391 108.537  1.00  0.00           O  
ATOM     29  N   MET C   4    -207.033-218.458 111.527  1.00  0.00           N  
ATOM     30  CA  MET C   4    -206.104-218.915 112.564  1.00  0.00           C  
ATOM     31  C   MET C   4    -204.714-218.271 112.459  1.00  0.00           C  
ATOM     32  O   MET C   4    -204.349-217.705 111.429  1.00  0.00           O  
ATOM     33  CB  MET C   4    -205.926-220.444 112.478  1.00  0.00           C  
ATOM     34  CG  MET C   4    -207.227-221.248 112.453  1.00  0.00           C  
ATOM     35  SD  MET C   4    -207.039-222.943 113.043  1.00  0.00           S  
ATOM     36  CE  MET C   4    -206.977-222.648 114.821  1.00  0.00           C  
ATOM     37  N   THR C   5    -203.948-218.471 113.539  1.00  0.00           N  
ATOM     38  CA  THR C   5    -202.503-218.293 113.642  1.00  0.00           C  
ATOM     39  C   THR C   5    -201.989-219.389 114.597  1.00  0.00           C  
ATOM     40  O   THR C   5    -202.678-219.706 115.566  1.00  0.00           O  
ATOM     41  CB  THR C   5    -202.158-216.893 114.228  1.00  0.00           C  
ATOM     42  OG1 THR C   5    -202.409-215.919 113.234  1.00  0.00           O  
ATOM     43  CG2 THR C   5    -200.710-216.688 114.716  1.00  0.00           C  
ATOM     44  N   GLN C   6    -200.797-219.940 114.314  1.00  0.00           N  
ATOM     45  CA  GLN C   6    -200.144-220.964 115.137  1.00  0.00           C  
ATOM     46  C   GLN C   6    -198.742-220.493 115.552  1.00  0.00           C  
ATOM     47  O   GLN C   6    -198.041-219.871 114.753  1.00  0.00           O  
ATOM     48  CB  GLN C   6    -200.141-222.307 114.375  1.00  0.00           C  
ATOM     49  CG  GLN C   6    -199.490-223.484 115.138  1.00  0.00           C  
ATOM     50  CD  GLN C   6    -199.907-224.867 114.623  1.00  0.00           C  
ATOM     51  OE1 GLN C   6    -200.565-225.001 113.593  1.00  0.00           O  
ATOM     52  NE2 GLN C   6    -199.519-225.915 115.346  1.00  0.00           N  
ATOM     53  N   SER C   7    -198.382-220.797 116.808  1.00  0.00           N  
ATOM     54  CA  SER C   7    -197.152-220.362 117.468  1.00  0.00           C  
ATOM     55  C   SER C   7    -196.702-221.481 118.434  1.00  0.00           C  
ATOM     56  O   SER C   7    -197.507-221.871 119.280  1.00  0.00           O  
ATOM     57  CB  SER C   7    -197.468-219.051 118.221  1.00  0.00           C  
ATOM     58  OG  SER C   7    -196.331-218.559 118.906  1.00  0.00           O  
ATOM     59  N   PRO C   8    -195.445-221.977 118.343  1.00  0.00           N  
ATOM     60  CA  PRO C   8    -194.379-221.583 117.394  1.00  0.00           C  
ATOM     61  C   PRO C   8    -194.619-222.013 115.934  1.00  0.00           C  
ATOM     62  O   PRO C   8    -195.650-222.611 115.625  1.00  0.00           O  
ATOM     63  CD  PRO C   8    -194.930-222.929 119.329  1.00  0.00           C  
ATOM     64  CB  PRO C   8    -193.120-222.275 117.964  1.00  0.00           C  
ATOM     65  CG  PRO C   8    -193.450-222.607 119.408  1.00  0.00           C  
ATOM     66  N   SER C   9    -193.624-221.711 115.084  1.00  0.00           N  
ATOM     67  CA  SER C   9    -193.470-222.261 113.733  1.00  0.00           C  
ATOM     68  C   SER C   9    -192.403-223.382 113.709  1.00  0.00           C  
ATOM     69  O   SER C   9    -192.444-224.232 112.820  1.00  0.00           O  
ATOM     70  CB  SER C   9    -193.114-221.107 112.772  1.00  0.00           C  
ATOM     71  OG  SER C   9    -193.056-221.536 111.425  1.00  0.00           O  
ATOM     72  N   SER C  10    -191.502-223.389 114.705  1.00  0.00           N  
ATOM     73  CA  SER C  10    -190.477-224.406 114.946  1.00  0.00           C  
ATOM     74  C   SER C  10    -190.235-224.493 116.461  1.00  0.00           C  
ATOM     75  O   SER C  10    -190.194-223.459 117.129  1.00  0.00           O  
ATOM     76  CB  SER C  10    -189.208-224.090 114.122  1.00  0.00           C  
ATOM     77  OG  SER C  10    -188.549-222.914 114.561  1.00  0.00           O  
ATOM     78  N   LEU C  11    -190.116-225.726 116.977  1.00  0.00           N  
ATOM     79  CA  LEU C  11    -190.179-226.018 118.410  1.00  0.00           C  
ATOM     80  C   LEU C  11    -189.302-227.232 118.749  1.00  0.00           C  
ATOM     81  O   LEU C  11    -189.100-228.091 117.892  1.00  0.00           O  
ATOM     82  CB  LEU C  11    -191.676-226.223 118.753  1.00  0.00           C  
ATOM     83  CG  LEU C  11    -192.053-226.599 120.203  1.00  0.00           C  
ATOM     84  CD1 LEU C  11    -191.487-225.631 121.263  1.00  0.00           C  
ATOM     85  CD2 LEU C  11    -193.586-226.741 120.306  1.00  0.00           C  
ATOM     86  N   SER C  12    -188.807-227.289 119.997  1.00  0.00           N  
ATOM     87  CA  SER C  12    -187.974-228.383 120.497  1.00  0.00           C  
ATOM     88  C   SER C  12    -188.190-228.628 122.001  1.00  0.00           C  
ATOM     89  O   SER C  12    -188.474-227.693 122.749  1.00  0.00           O  
ATOM     90  CB  SER C  12    -186.488-228.133 120.138  1.00  0.00           C  
ATOM     91  OG  SER C  12    -185.903-227.102 120.910  1.00  0.00           O  
ATOM     92  N   ALA C  13    -188.000-229.895 122.397  1.00  0.00           N  
ATOM     93  CA  ALA C  13    -188.040-230.407 123.767  1.00  0.00           C  
ATOM     94  C   ALA C  13    -187.511-231.850 123.764  1.00  0.00           C  
ATOM     95  O   ALA C  13    -187.614-232.535 122.748  1.00  0.00           O  
ATOM     96  CB  ALA C  13    -189.469-230.333 124.332  1.00  0.00           C  
ATOM     97  N   SER C  14    -186.916-232.288 124.884  1.00  0.00           N  
ATOM     98  CA  SER C  14    -186.266-233.599 124.995  1.00  0.00           C  
ATOM     99  C   SER C  14    -187.271-234.767 125.051  1.00  0.00           C  
ATOM    100  O   SER C  14    -188.453-234.556 125.317  1.00  0.00           O  
ATOM    101  CB  SER C  14    -185.339-233.591 126.229  1.00  0.00           C  
ATOM    102  OG  SER C  14    -184.145-232.890 125.946  1.00  0.00           O  
ATOM    103  N   VAL C  15    -186.779-235.995 124.816  1.00  0.00           N  
ATOM    104  CA  VAL C  15    -187.550-237.223 125.028  1.00  0.00           C  
ATOM    105  C   VAL C  15    -187.775-237.456 126.542  1.00  0.00           C  
ATOM    106  O   VAL C  15    -186.830-237.354 127.327  1.00  0.00           O  
ATOM    107  CB  VAL C  15    -186.866-238.446 124.350  1.00  0.00           C  
ATOM    108  CG1 VAL C  15    -185.511-238.856 124.963  1.00  0.00           C  
ATOM    109  CG2 VAL C  15    -187.792-239.672 124.254  1.00  0.00           C  
ATOM    110  N   GLY C  16    -189.041-237.688 126.921  1.00  0.00           N  
ATOM    111  CA  GLY C  16    -189.495-237.775 128.311  1.00  0.00           C  
ATOM    112  C   GLY C  16    -189.793-236.394 128.932  1.00  0.00           C  
ATOM    113  O   GLY C  16    -190.262-236.350 130.069  1.00  0.00           O  
ATOM    114  N   ASP C  17    -189.556-235.286 128.207  1.00  0.00           N  
ATOM    115  CA  ASP C  17    -189.852-233.907 128.619  1.00  0.00           C  
ATOM    116  C   ASP C  17    -191.262-233.515 128.127  1.00  0.00           C  
ATOM    117  O   ASP C  17    -191.826-234.188 127.265  1.00  0.00           O  
ATOM    118  CB  ASP C  17    -188.775-232.952 128.040  1.00  0.00           C  
ATOM    119  CG  ASP C  17    -188.666-231.562 128.677  1.00  0.00           C  
ATOM    120  OD1 ASP C  17    -189.270-231.342 129.751  1.00  0.00           O  
ATOM    121  OD2 ASP C  17    -187.933-230.745 128.077  1.00  0.00           O  
ATOM    122  N   ARG C  18    -191.799-232.418 128.679  1.00  0.00           N  
ATOM    123  CA  ARG C  18    -193.083-231.832 128.299  1.00  0.00           C  
ATOM    124  C   ARG C  18    -192.870-230.601 127.399  1.00  0.00           C  
ATOM    125  O   ARG C  18    -191.883-229.885 127.562  1.00  0.00           O  
ATOM    126  CB  ARG C  18    -193.865-231.508 129.587  1.00  0.00           C  
ATOM    127  CG  ARG C  18    -195.283-230.947 129.367  1.00  0.00           C  
ATOM    128  CD  ARG C  18    -196.120-230.979 130.653  1.00  0.00           C  
ATOM    129  NE  ARG C  18    -197.543-230.749 130.374  1.00  0.00           N  
ATOM    130  CZ  ARG C  18    -198.555-231.009 131.218  1.00  0.00           C  
ATOM    131  NH1 ARG C  18    -199.808-230.748 130.828  1.00  0.00           N  
ATOM    132  NH2 ARG C  18    -198.339-231.531 132.434  1.00  0.00           N  
ATOM    133  N   VAL C  19    -193.822-230.377 126.481  1.00  0.00           N  
ATOM    134  CA  VAL C  19    -193.834-229.247 125.548  1.00  0.00           C  
ATOM    135  C   VAL C  19    -195.272-228.709 125.396  1.00  0.00           C  
ATOM    136  O   VAL C  19    -196.224-229.438 125.677  1.00  0.00           O  
ATOM    137  CB  VAL C  19    -193.254-229.681 124.167  1.00  0.00           C  
ATOM    138  CG1 VAL C  19    -194.193-230.557 123.313  1.00  0.00           C  
ATOM    139  CG2 VAL C  19    -192.728-228.494 123.343  1.00  0.00           C  
ATOM    140  N   THR C  20    -195.401-227.441 124.967  1.00  0.00           N  
ATOM    141  CA  THR C  20    -196.678-226.750 124.761  1.00  0.00           C  
ATOM    142  C   THR C  20    -196.663-225.973 123.429  1.00  0.00           C  
ATOM    143  O   THR C  20    -195.630-225.414 123.057  1.00  0.00           O  
ATOM    144  CB  THR C  20    -196.971-225.752 125.918  1.00  0.00           C  
ATOM    145  OG1 THR C  20    -197.038-226.466 127.138  1.00  0.00           O  
ATOM    146  CG2 THR C  20    -198.278-224.943 125.794  1.00  0.00           C  
ATOM    147  N   ILE C  21    -197.821-225.962 122.750  1.00  0.00           N  
ATOM    148  CA  ILE C  21    -198.070-225.308 121.464  1.00  0.00           C  
ATOM    149  C   ILE C  21    -199.370-224.486 121.596  1.00  0.00           C  
ATOM    150  O   ILE C  21    -200.294-224.928 122.278  1.00  0.00           O  
ATOM    151  CB  ILE C  21    -198.283-226.350 120.317  1.00  0.00           C  
ATOM    152  CG2 ILE C  21    -198.335-225.672 118.928  1.00  0.00           C  
ATOM    153  CG1 ILE C  21    -197.201-227.458 120.321  1.00  0.00           C  
ATOM    154  CD1 ILE C  21    -197.443-228.595 119.323  1.00  0.00           C  
ATOM    155  N   THR C  22    -199.423-223.313 120.944  1.00  0.00           N  
ATOM    156  CA  THR C  22    -200.553-222.378 120.995  1.00  0.00           C  
ATOM    157  C   THR C  22    -201.143-222.154 119.589  1.00  0.00           C  
ATOM    158  O   THR C  22    -200.393-222.078 118.616  1.00  0.00           O  
ATOM    159  CB  THR C  22    -200.081-221.000 121.541  1.00  0.00           C  
ATOM    160  OG1 THR C  22    -199.599-221.178 122.859  1.00  0.00           O  
ATOM    161  CG2 THR C  22    -201.142-219.882 121.588  1.00  0.00           C  
ATOM    162  N   CYS C  23    -202.478-222.019 119.524  1.00  0.00           N  
ATOM    163  CA  CYS C  23    -203.210-221.542 118.352  1.00  0.00           C  
ATOM    164  C   CYS C  23    -204.248-220.509 118.794  1.00  0.00           C  
ATOM    165  O   CYS C  23    -205.158-220.842 119.553  1.00  0.00           O  
ATOM    166  CB  CYS C  23    -203.884-222.692 117.579  1.00  0.00           C  
ATOM    167  SG  CYS C  23    -202.761-223.679 116.562  1.00  0.00           S  
ATOM    168  N   SER C  24    -204.101-219.284 118.271  1.00  0.00           N  
ATOM    169  CA  SER C  24    -205.056-218.188 118.421  1.00  0.00           C  
ATOM    170  C   SER C  24    -205.914-218.046 117.150  1.00  0.00           C  
ATOM    171  O   SER C  24    -205.568-218.594 116.101  1.00  0.00           O  
ATOM    172  CB  SER C  24    -204.275-216.902 118.774  1.00  0.00           C  
ATOM    173  OG  SER C  24    -203.508-216.414 117.689  1.00  0.00           O  
ATOM    174  N   VAL C  25    -207.027-217.310 117.280  1.00  0.00           N  
ATOM    175  CA  VAL C  25    -207.991-217.064 116.209  1.00  0.00           C  
ATOM    176  C   VAL C  25    -208.447-215.594 116.197  1.00  0.00           C  
ATOM    177  O   VAL C  25    -208.532-214.962 117.249  1.00  0.00           O  
ATOM    178  CB  VAL C  25    -209.246-217.976 116.339  1.00  0.00           C  
ATOM    179  CG1 VAL C  25    -208.931-219.431 115.966  1.00  0.00           C  
ATOM    180  CG2 VAL C  25    -209.967-217.905 117.699  1.00  0.00           C  
ATOM    181  N   SER C  26    -208.736-215.089 114.985  1.00  0.00           N  
ATOM    182  CA  SER C  26    -209.209-213.727 114.714  1.00  0.00           C  
ATOM    183  C   SER C  26    -210.665-213.469 115.152  1.00  0.00           C  
ATOM    184  O   SER C  26    -211.016-212.316 115.401  1.00  0.00           O  
ATOM    185  CB  SER C  26    -209.002-213.425 113.214  1.00  0.00           C  
ATOM    186  OG  SER C  26    -209.919-214.123 112.390  1.00  0.00           O  
ATOM    187  N   SER C  27    -211.469-214.539 115.232  1.00  0.00           N  
ATOM    188  CA  SER C  27    -212.863-214.528 115.656  1.00  0.00           C  
ATOM    189  C   SER C  27    -213.057-215.703 116.621  1.00  0.00           C  
ATOM    190  O   SER C  27    -212.640-216.820 116.306  1.00  0.00           O  
ATOM    191  CB  SER C  27    -213.766-214.617 114.408  1.00  0.00           C  
ATOM    192  OG  SER C  27    -215.140-214.669 114.738  1.00  0.00           O  
ATOM    193  N   SER C  28    -213.672-215.419 117.782  1.00  0.00           N  
ATOM    194  CA  SER C  28    -213.912-216.370 118.868  1.00  0.00           C  
ATOM    195  C   SER C  28    -214.778-217.559 118.418  1.00  0.00           C  
ATOM    196  O   SER C  28    -215.892-217.353 117.933  1.00  0.00           O  
ATOM    197  CB  SER C  28    -214.533-215.613 120.062  1.00  0.00           C  
ATOM    198  OG  SER C  28    -214.811-216.470 121.152  1.00  0.00           O  
ATOM    199  N   VAL C  29    -214.236-218.774 118.592  1.00  0.00           N  
ATOM    200  CA  VAL C  29    -214.912-220.026 118.264  1.00  0.00           C  
ATOM    201  C   VAL C  29    -216.021-220.363 119.285  1.00  0.00           C  
ATOM    202  O   VAL C  29    -215.771-220.405 120.490  1.00  0.00           O  
ATOM    203  CB  VAL C  29    -213.917-221.215 118.150  1.00  0.00           C  
ATOM    204  CG1 VAL C  29    -213.112-221.145 116.842  1.00  0.00           C  
ATOM    205  CG2 VAL C  29    -212.954-221.358 119.342  1.00  0.00           C  
ATOM    206  N   SER C  30    -217.236-220.579 118.759  1.00  0.00           N  
ATOM    207  CA  SER C  30    -218.445-220.926 119.505  1.00  0.00           C  
ATOM    208  C   SER C  30    -218.349-222.350 120.071  1.00  0.00           C  
ATOM    209  O   SER C  30    -217.919-223.255 119.354  1.00  0.00           O  
ATOM    210  CB  SER C  30    -219.662-220.758 118.574  1.00  0.00           C  
ATOM    211  OG  SER C  30    -220.879-221.002 119.252  1.00  0.00           O  
ATOM    212  N   SER C  31    -218.728-222.501 121.352  1.00  0.00           N  
ATOM    213  CA  SER C  31    -218.660-223.739 122.142  1.00  0.00           C  
ATOM    214  C   SER C  31    -217.222-224.307 122.256  1.00  0.00           C  
ATOM    215  O   SER C  31    -217.046-225.522 122.362  1.00  0.00           O  
ATOM    216  CB  SER C  31    -219.709-224.750 121.614  1.00  0.00           C  
ATOM    217  OG  SER C  31    -219.870-225.861 122.474  1.00  0.00           O  
ATOM    218  N   ILE C  32    -216.225-223.400 122.206  1.00  0.00           N  
ATOM    219  CA  ILE C  32    -214.776-223.635 122.186  1.00  0.00           C  
ATOM    220  C   ILE C  32    -214.303-224.676 121.137  1.00  0.00           C  
ATOM    221  O   ILE C  32    -213.445-225.508 121.424  1.00  0.00           O  
ATOM    222  CB  ILE C  32    -214.158-223.864 123.604  1.00  0.00           C  
ATOM    223  CG1 ILE C  32    -214.651-225.128 124.354  1.00  0.00           C  
ATOM    224  CG2 ILE C  32    -214.315-222.599 124.471  1.00  0.00           C  
ATOM    225  CD1 ILE C  32    -213.862-225.443 125.635  1.00  0.00           C  
ATOM    226  N   TYR C  33    -214.875-224.595 119.921  1.00  0.00           N  
ATOM    227  CA  TYR C  33    -214.577-225.478 118.786  1.00  0.00           C  
ATOM    228  C   TYR C  33    -213.305-225.062 118.020  1.00  0.00           C  
ATOM    229  O   TYR C  33    -213.376-224.708 116.841  1.00  0.00           O  
ATOM    230  CB  TYR C  33    -215.818-225.594 117.869  1.00  0.00           C  
ATOM    231  CG  TYR C  33    -217.050-226.305 118.420  1.00  0.00           C  
ATOM    232  CD1 TYR C  33    -216.976-227.222 119.495  1.00  0.00           C  
ATOM    233  CD2 TYR C  33    -218.298-226.070 117.806  1.00  0.00           C  
ATOM    234  CE1 TYR C  33    -218.133-227.887 119.945  1.00  0.00           C  
ATOM    235  CE2 TYR C  33    -219.454-226.737 118.251  1.00  0.00           C  
ATOM    236  CZ  TYR C  33    -219.372-227.649 119.321  1.00  0.00           C  
ATOM    237  OH  TYR C  33    -220.489-228.296 119.761  1.00  0.00           O  
ATOM    238  N   LEU C  34    -212.163-225.194 118.709  1.00  0.00           N  
ATOM    239  CA  LEU C  34    -210.825-225.276 118.132  1.00  0.00           C  
ATOM    240  C   LEU C  34    -210.289-226.679 118.447  1.00  0.00           C  
ATOM    241  O   LEU C  34    -210.444-227.157 119.570  1.00  0.00           O  
ATOM    242  CB  LEU C  34    -209.939-224.137 118.682  1.00  0.00           C  
ATOM    243  CG  LEU C  34    -208.499-224.096 118.108  1.00  0.00           C  
ATOM    244  CD1 LEU C  34    -207.995-222.653 118.003  1.00  0.00           C  
ATOM    245  CD2 LEU C  34    -207.501-224.969 118.897  1.00  0.00           C  
ATOM    246  N   HIS C  35    -209.698-227.319 117.431  1.00  0.00           N  
ATOM    247  CA  HIS C  35    -209.295-228.726 117.434  1.00  0.00           C  
ATOM    248  C   HIS C  35    -207.809-228.843 117.060  1.00  0.00           C  
ATOM    249  O   HIS C  35    -207.244-227.896 116.517  1.00  0.00           O  
ATOM    250  CB  HIS C  35    -210.191-229.507 116.443  1.00  0.00           C  
ATOM    251  CG  HIS C  35    -211.658-229.146 116.498  1.00  0.00           C  
ATOM    252  ND1 HIS C  35    -212.509-229.590 117.516  1.00  0.00           N  
ATOM    253  CD2 HIS C  35    -212.371-228.318 115.657  1.00  0.00           C  
ATOM    254  CE1 HIS C  35    -213.677-229.016 117.263  1.00  0.00           C  
ATOM    255  NE2 HIS C  35    -213.651-228.246 116.176  1.00  0.00           N  
ATOM    256  N   TRP C  36    -207.213-230.003 117.371  1.00  0.00           N  
ATOM    257  CA  TRP C  36    -205.799-230.316 117.169  1.00  0.00           C  
ATOM    258  C   TRP C  36    -205.628-231.695 116.521  1.00  0.00           C  
ATOM    259  O   TRP C  36    -206.330-232.641 116.880  1.00  0.00           O  
ATOM    260  CB  TRP C  36    -205.048-230.273 118.511  1.00  0.00           C  
ATOM    261  CG  TRP C  36    -204.944-228.930 119.167  1.00  0.00           C  
ATOM    262  CD1 TRP C  36    -205.858-228.369 119.992  1.00  0.00           C  
ATOM    263  NE1 TRP C  36    -205.421-227.120 120.384  1.00  0.00           N  
ATOM    264  CE2 TRP C  36    -204.205-226.804 119.814  1.00  0.00           C  
ATOM    265  CD2 TRP C  36    -203.880-227.944 119.020  1.00  0.00           C  
ATOM    266  CE3 TRP C  36    -202.655-227.909 118.312  1.00  0.00           C  
ATOM    267  CZ3 TRP C  36    -201.786-226.807 118.411  1.00  0.00           C  
ATOM    268  CZ2 TRP C  36    -203.354-225.690 119.909  1.00  0.00           C  
ATOM    269  CH2 TRP C  36    -202.130-225.705 119.216  1.00  0.00           C  
ATOM    270  N   TYR C  37    -204.666-231.763 115.590  1.00  0.00           N  
ATOM    271  CA  TYR C  37    -204.290-232.946 114.814  1.00  0.00           C  
ATOM    272  C   TYR C  37    -202.756-233.090 114.829  1.00  0.00           C  
ATOM    273  O   TYR C  37    -202.055-232.086 114.954  1.00  0.00           O  
ATOM    274  CB  TYR C  37    -204.831-232.799 113.368  1.00  0.00           C  
ATOM    275  CG  TYR C  37    -206.343-232.914 113.216  1.00  0.00           C  
ATOM    276  CD1 TYR C  37    -206.915-234.110 112.731  1.00  0.00           C  
ATOM    277  CE1 TYR C  37    -208.314-234.250 112.639  1.00  0.00           C  
ATOM    278  CZ  TYR C  37    -209.157-233.191 113.022  1.00  0.00           C  
ATOM    279  OH  TYR C  37    -210.516-233.326 112.971  1.00  0.00           O  
ATOM    280  CD2 TYR C  37    -207.193-231.841 113.561  1.00  0.00           C  
ATOM    281  CE2 TYR C  37    -208.591-231.987 113.483  1.00  0.00           C  
ATOM    282  N   GLN C  38    -202.262-234.331 114.692  1.00  0.00           N  
ATOM    283  CA  GLN C  38    -200.835-234.670 114.704  1.00  0.00           C  
ATOM    284  C   GLN C  38    -200.480-235.492 113.455  1.00  0.00           C  
ATOM    285  O   GLN C  38    -201.121-236.513 113.204  1.00  0.00           O  
ATOM    286  CB  GLN C  38    -200.517-235.435 116.010  1.00  0.00           C  
ATOM    287  CG  GLN C  38    -199.041-235.865 116.172  1.00  0.00           C  
ATOM    288  CD  GLN C  38    -198.790-236.696 117.436  1.00  0.00           C  
ATOM    289  NE2 GLN C  38    -197.690-237.450 117.456  1.00  0.00           N  
ATOM    290  OE1 GLN C  38    -199.563-236.653 118.391  1.00  0.00           O  
ATOM    291  N   GLN C  39    -199.437-235.050 112.732  1.00  0.00           N  
ATOM    292  CA  GLN C  39    -198.889-235.701 111.543  1.00  0.00           C  
ATOM    293  C   GLN C  39    -197.413-236.053 111.779  1.00  0.00           C  
ATOM    294  O   GLN C  39    -196.584-235.148 111.854  1.00  0.00           O  
ATOM    295  CB  GLN C  39    -199.036-234.750 110.334  1.00  0.00           C  
ATOM    296  CG  GLN C  39    -198.444-235.316 109.029  1.00  0.00           C  
ATOM    297  CD  GLN C  39    -198.578-234.360 107.850  1.00  0.00           C  
ATOM    298  OE1 GLN C  39    -199.647-234.253 107.260  1.00  0.00           O  
ATOM    299  NE2 GLN C  39    -197.491-233.671 107.490  1.00  0.00           N  
ATOM    300  N   LYS C  40    -197.103-237.357 111.808  1.00  0.00           N  
ATOM    301  CA  LYS C  40    -195.730-237.869 111.764  1.00  0.00           C  
ATOM    302  C   LYS C  40    -195.183-237.856 110.319  1.00  0.00           C  
ATOM    303  O   LYS C  40    -195.981-237.895 109.380  1.00  0.00           O  
ATOM    304  CB  LYS C  40    -195.702-239.317 112.298  1.00  0.00           C  
ATOM    305  CG  LYS C  40    -196.012-239.437 113.797  1.00  0.00           C  
ATOM    306  CD  LYS C  40    -196.171-240.884 114.297  1.00  0.00           C  
ATOM    307  CE  LYS C  40    -194.900-241.751 114.225  1.00  0.00           C  
ATOM    308  NZ  LYS C  40    -194.654-242.300 112.880  1.00  0.00           N  
ATOM    309  N   PRO C  41    -193.841-237.899 110.154  1.00  0.00           N  
ATOM    310  CA  PRO C  41    -193.225-238.240 108.857  1.00  0.00           C  
ATOM    311  C   PRO C  41    -193.575-239.679 108.423  1.00  0.00           C  
ATOM    312  O   PRO C  41    -193.361-240.617 109.194  1.00  0.00           O  
ATOM    313  CD  PRO C  41    -192.824-237.693 111.193  1.00  0.00           C  
ATOM    314  CB  PRO C  41    -191.720-238.043 109.109  1.00  0.00           C  
ATOM    315  CG  PRO C  41    -191.537-238.256 110.603  1.00  0.00           C  
ATOM    316  N   GLY C  42    -194.152-239.810 107.217  1.00  0.00           N  
ATOM    317  CA  GLY C  42    -194.643-241.082 106.679  1.00  0.00           C  
ATOM    318  C   GLY C  42    -196.097-241.370 107.099  1.00  0.00           C  
ATOM    319  O   GLY C  42    -196.533-242.514 106.985  1.00  0.00           O  
ATOM    320  N   LYS C  43    -196.837-240.358 107.584  1.00  0.00           N  
ATOM    321  CA  LYS C  43    -198.235-240.457 108.010  1.00  0.00           C  
ATOM    322  C   LYS C  43    -198.979-239.175 107.589  1.00  0.00           C  
ATOM    323  O   LYS C  43    -198.343-238.149 107.347  1.00  0.00           O  
ATOM    324  CB  LYS C  43    -198.263-240.667 109.546  1.00  0.00           C  
ATOM    325  CG  LYS C  43    -199.594-241.209 110.110  1.00  0.00           C  
ATOM    326  CD  LYS C  43    -199.578-241.469 111.630  1.00  0.00           C  
ATOM    327  CE  LYS C  43    -199.465-240.219 112.520  1.00  0.00           C  
ATOM    328  NZ  LYS C  43    -200.646-239.348 112.425  1.00  0.00           N  
ATOM    329  N   ALA C  44    -200.318-239.252 107.538  1.00  0.00           N  
ATOM    330  CA  ALA C  44    -201.223-238.104 107.407  1.00  0.00           C  
ATOM    331  C   ALA C  44    -201.598-237.546 108.803  1.00  0.00           C  
ATOM    332  O   ALA C  44    -201.255-238.175 109.807  1.00  0.00           O  
ATOM    333  CB  ALA C  44    -202.462-238.573 106.624  1.00  0.00           C  
ATOM    334  N   PRO C  45    -202.333-236.409 108.884  1.00  0.00           N  
ATOM    335  CA  PRO C  45    -202.876-235.920 110.169  1.00  0.00           C  
ATOM    336  C   PRO C  45    -203.929-236.866 110.786  1.00  0.00           C  
ATOM    337  O   PRO C  45    -204.559-237.644 110.069  1.00  0.00           O  
ATOM    338  CD  PRO C  45    -202.644-235.473 107.804  1.00  0.00           C  
ATOM    339  CB  PRO C  45    -203.453-234.532 109.834  1.00  0.00           C  
ATOM    340  CG  PRO C  45    -202.808-234.137 108.515  1.00  0.00           C  
ATOM    341  N   LYS C  46    -204.069-236.804 112.117  1.00  0.00           N  
ATOM    342  CA  LYS C  46    -204.995-237.635 112.887  1.00  0.00           C  
ATOM    343  C   LYS C  46    -205.346-236.936 114.201  1.00  0.00           C  
ATOM    344  O   LYS C  46    -204.456-236.368 114.836  1.00  0.00           O  
ATOM    345  CB  LYS C  46    -204.394-239.049 113.092  1.00  0.00           C  
ATOM    346  CG  LYS C  46    -205.151-240.143 112.317  1.00  0.00           C  
ATOM    347  CD  LYS C  46    -204.275-241.328 111.873  1.00  0.00           C  
ATOM    348  CE  LYS C  46    -203.398-241.042 110.640  1.00  0.00           C  
ATOM    349  NZ  LYS C  46    -204.195-240.675 109.456  1.00  0.00           N  
ATOM    350  N   LEU C  47    -206.645-236.966 114.547  1.00  0.00           N  
ATOM    351  CA  LEU C  47    -207.248-236.200 115.641  1.00  0.00           C  
ATOM    352  C   LEU C  47    -206.677-236.575 117.017  1.00  0.00           C  
ATOM    353  O   LEU C  47    -206.533-237.761 117.316  1.00  0.00           O  
ATOM    354  CB  LEU C  47    -208.785-236.358 115.572  1.00  0.00           C  
ATOM    355  CG  LEU C  47    -209.608-235.506 116.570  1.00  0.00           C  
ATOM    356  CD1 LEU C  47    -209.335-233.991 116.457  1.00  0.00           C  
ATOM    357  CD2 LEU C  47    -211.109-235.830 116.466  1.00  0.00           C  
ATOM    358  N   LEU C  48    -206.357-235.537 117.804  1.00  0.00           N  
ATOM    359  CA  LEU C  48    -205.637-235.643 119.068  1.00  0.00           C  
ATOM    360  C   LEU C  48    -206.457-235.028 120.214  1.00  0.00           C  
ATOM    361  O   LEU C  48    -206.688-235.706 121.217  1.00  0.00           O  
ATOM    362  CB  LEU C  48    -204.260-234.964 118.885  1.00  0.00           C  
ATOM    363  CG  LEU C  48    -203.258-235.173 120.040  1.00  0.00           C  
ATOM    364  CD1 LEU C  48    -202.909-236.664 120.243  1.00  0.00           C  
ATOM    365  CD2 LEU C  48    -202.005-234.305 119.818  1.00  0.00           C  
ATOM    366  N   ILE C  49    -206.897-233.774 120.030  1.00  0.00           N  
ATOM    367  CA  ILE C  49    -207.794-233.066 120.941  1.00  0.00           C  
ATOM    368  C   ILE C  49    -208.876-232.393 120.083  1.00  0.00           C  
ATOM    369  O   ILE C  49    -208.543-231.763 119.082  1.00  0.00           O  
ATOM    370  CB  ILE C  49    -207.071-231.944 121.754  1.00  0.00           C  
ATOM    371  CG2 ILE C  49    -208.006-231.158 122.694  1.00  0.00           C  
ATOM    372  CG1 ILE C  49    -205.830-232.430 122.536  1.00  0.00           C  
ATOM    373  CD1 ILE C  49    -206.127-233.322 123.747  1.00  0.00           C  
ATOM    374  N   TYR C  50    -210.140-232.507 120.506  1.00  0.00           N  
ATOM    375  CA  TYR C  50    -211.284-231.842 119.885  1.00  0.00           C  
ATOM    376  C   TYR C  50    -212.043-231.063 120.972  1.00  0.00           C  
ATOM    377  O   TYR C  50    -211.998-231.442 122.143  1.00  0.00           O  
ATOM    378  CB  TYR C  50    -212.164-232.888 119.160  1.00  0.00           C  
ATOM    379  CG  TYR C  50    -212.956-233.823 120.060  1.00  0.00           C  
ATOM    380  CD1 TYR C  50    -212.304-234.894 120.704  1.00  0.00           C  
ATOM    381  CE1 TYR C  50    -213.013-235.708 121.603  1.00  0.00           C  
ATOM    382  CZ  TYR C  50    -214.384-235.486 121.833  1.00  0.00           C  
ATOM    383  OH  TYR C  50    -215.068-236.284 122.701  1.00  0.00           O  
ATOM    384  CD2 TYR C  50    -214.330-233.602 120.287  1.00  0.00           C  
ATOM    385  CE2 TYR C  50    -215.045-234.436 121.168  1.00  0.00           C  
ATOM    386  N   SER C  51    -212.712-229.972 120.561  1.00  0.00           N  
ATOM    387  CA  SER C  51    -213.457-229.045 121.422  1.00  0.00           C  
ATOM    388  C   SER C  51    -212.579-228.464 122.560  1.00  0.00           C  
ATOM    389  O   SER C  51    -213.008-228.402 123.711  1.00  0.00           O  
ATOM    390  CB  SER C  51    -214.777-229.703 121.891  1.00  0.00           C  
ATOM    391  OG  SER C  51    -215.626-228.780 122.541  1.00  0.00           O  
ATOM    392  N   THR C  52    -211.343-228.083 122.185  1.00  0.00           N  
ATOM    393  CA  THR C  52    -210.274-227.468 122.977  1.00  0.00           C  
ATOM    394  C   THR C  52    -209.602-228.366 124.035  1.00  0.00           C  
ATOM    395  O   THR C  52    -208.416-228.150 124.274  1.00  0.00           O  
ATOM    396  CB  THR C  52    -210.726-226.134 123.642  1.00  0.00           C  
ATOM    397  OG1 THR C  52    -210.901-225.189 122.610  1.00  0.00           O  
ATOM    398  CG2 THR C  52    -209.815-225.510 124.713  1.00  0.00           C  
ATOM    399  N   SER C  53    -210.313-229.329 124.647  1.00  0.00           N  
ATOM    400  CA  SER C  53    -209.822-230.045 125.831  1.00  0.00           C  
ATOM    401  C   SER C  53    -210.166-231.543 125.883  1.00  0.00           C  
ATOM    402  O   SER C  53    -209.535-232.248 126.671  1.00  0.00           O  
ATOM    403  CB  SER C  53    -210.292-229.289 127.095  1.00  0.00           C  
ATOM    404  OG  SER C  53    -211.691-229.386 127.284  1.00  0.00           O  
ATOM    405  N   ASN C  54    -211.128-232.018 125.071  1.00  0.00           N  
ATOM    406  CA  ASN C  54    -211.561-233.419 125.071  1.00  0.00           C  
ATOM    407  C   ASN C  54    -210.586-234.272 124.245  1.00  0.00           C  
ATOM    408  O   ASN C  54    -210.361-233.966 123.075  1.00  0.00           O  
ATOM    409  CB  ASN C  54    -213.004-233.566 124.530  1.00  0.00           C  
ATOM    410  CG  ASN C  54    -214.034-232.721 125.287  1.00  0.00           C  
ATOM    411  ND2 ASN C  54    -214.790-233.344 126.193  1.00  0.00           N  
ATOM    412  OD1 ASN C  54    -214.154-231.521 125.048  1.00  0.00           O  
ATOM    413  N   LEU C  55    -210.033-235.325 124.867  1.00  0.00           N  
ATOM    414  CA  LEU C  55    -209.097-236.260 124.238  1.00  0.00           C  
ATOM    415  C   LEU C  55    -209.833-237.217 123.289  1.00  0.00           C  
ATOM    416  O   LEU C  55    -210.883-237.753 123.651  1.00  0.00           O  
ATOM    417  CB  LEU C  55    -208.332-237.057 125.318  1.00  0.00           C  
ATOM    418  CG  LEU C  55    -207.155-236.305 125.977  1.00  0.00           C  
ATOM    419  CD1 LEU C  55    -207.584-235.058 126.775  1.00  0.00           C  
ATOM    420  CD2 LEU C  55    -206.324-237.265 126.851  1.00  0.00           C  
ATOM    421  N   ALA C  56    -209.235-237.430 122.107  1.00  0.00           N  
ATOM    422  CA  ALA C  56    -209.712-238.362 121.086  1.00  0.00           C  
ATOM    423  C   ALA C  56    -209.530-239.839 121.484  1.00  0.00           C  
ATOM    424  O   ALA C  56    -208.876-240.133 122.486  1.00  0.00           O  
ATOM    425  CB  ALA C  56    -208.990-238.033 119.770  1.00  0.00           C  
ATOM    426  N   SER C  57    -210.128-240.752 120.699  1.00  0.00           N  
ATOM    427  CA  SER C  57    -210.066-242.199 120.939  1.00  0.00           C  
ATOM    428  C   SER C  57    -208.628-242.742 120.830  1.00  0.00           C  
ATOM    429  O   SER C  57    -207.958-242.498 119.826  1.00  0.00           O  
ATOM    430  CB  SER C  57    -211.018-242.925 119.968  1.00  0.00           C  
ATOM    431  OG  SER C  57    -211.130-244.302 120.270  1.00  0.00           O  
ATOM    432  N   GLY C  58    -208.196-243.470 121.873  1.00  0.00           N  
ATOM    433  CA  GLY C  58    -206.880-244.106 121.955  1.00  0.00           C  
ATOM    434  C   GLY C  58    -205.759-243.151 122.407  1.00  0.00           C  
ATOM    435  O   GLY C  58    -204.625-243.605 122.546  1.00  0.00           O  
ATOM    436  N   VAL C  59    -206.050-241.857 122.642  1.00  0.00           N  
ATOM    437  CA  VAL C  59    -205.079-240.856 123.087  1.00  0.00           C  
ATOM    438  C   VAL C  59    -204.898-240.949 124.624  1.00  0.00           C  
ATOM    439  O   VAL C  59    -205.890-240.799 125.337  1.00  0.00           O  
ATOM    440  CB  VAL C  59    -205.579-239.427 122.724  1.00  0.00           C  
ATOM    441  CG1 VAL C  59    -204.760-238.279 123.346  1.00  0.00           C  
ATOM    442  CG2 VAL C  59    -205.630-239.246 121.198  1.00  0.00           C  
ATOM    443  N   PRO C  60    -203.659-241.208 125.110  1.00  0.00           N  
ATOM    444  CA  PRO C  60    -203.386-241.307 126.557  1.00  0.00           C  
ATOM    445  C   PRO C  60    -203.475-239.950 127.283  1.00  0.00           C  
ATOM    446  O   PRO C  60    -203.245-238.909 126.670  1.00  0.00           O  
ATOM    447  CD  PRO C  60    -202.436-241.409 124.325  1.00  0.00           C  
ATOM    448  CB  PRO C  60    -201.973-241.911 126.613  1.00  0.00           C  
ATOM    449  CG  PRO C  60    -201.297-241.443 125.337  1.00  0.00           C  
ATOM    450  N   SER C  61    -203.809-240.009 128.585  1.00  0.00           N  
ATOM    451  CA  SER C  61    -204.071-238.877 129.489  1.00  0.00           C  
ATOM    452  C   SER C  61    -202.950-237.822 129.632  1.00  0.00           C  
ATOM    453  O   SER C  61    -203.223-236.734 130.139  1.00  0.00           O  
ATOM    454  CB  SER C  61    -204.462-239.438 130.870  1.00  0.00           C  
ATOM    455  OG  SER C  61    -205.757-240.000 130.819  1.00  0.00           O  
ATOM    456  N   ARG C  62    -201.729-238.144 129.175  1.00  0.00           N  
ATOM    457  CA  ARG C  62    -200.575-237.244 129.105  1.00  0.00           C  
ATOM    458  C   ARG C  62    -200.727-236.107 128.066  1.00  0.00           C  
ATOM    459  O   ARG C  62    -200.090-235.067 128.233  1.00  0.00           O  
ATOM    460  CB  ARG C  62    -199.311-238.098 128.866  1.00  0.00           C  
ATOM    461  CG  ARG C  62    -199.249-238.806 127.500  1.00  0.00           C  
ATOM    462  CD  ARG C  62    -198.084-239.799 127.400  1.00  0.00           C  
ATOM    463  NE  ARG C  62    -197.933-240.320 126.035  1.00  0.00           N  
ATOM    464  CZ  ARG C  62    -197.350-239.663 125.021  1.00  0.00           C  
ATOM    465  NH1 ARG C  62    -196.833-238.439 125.190  1.00  0.00           N  
ATOM    466  NH2 ARG C  62    -197.272-240.239 123.813  1.00  0.00           N  
ATOM    467  N   PHE C  63    -201.590-236.297 127.052  1.00  0.00           N  
ATOM    468  CA  PHE C  63    -202.066-235.233 126.164  1.00  0.00           C  
ATOM    469  C   PHE C  63    -203.210-234.461 126.842  1.00  0.00           C  
ATOM    470  O   PHE C  63    -204.036-235.071 127.521  1.00  0.00           O  
ATOM    471  CB  PHE C  63    -202.570-235.832 124.838  1.00  0.00           C  
ATOM    472  CG  PHE C  63    -201.507-236.417 123.926  1.00  0.00           C  
ATOM    473  CD1 PHE C  63    -201.078-237.748 124.095  1.00  0.00           C  
ATOM    474  CE1 PHE C  63    -200.084-238.269 123.279  1.00  0.00           C  
ATOM    475  CZ  PHE C  63    -199.483-237.472 122.314  1.00  0.00           C  
ATOM    476  CD2 PHE C  63    -200.851-235.603 122.980  1.00  0.00           C  
ATOM    477  CE2 PHE C  63    -199.863-236.145 122.166  1.00  0.00           C  
ATOM    478  N   SER C  64    -203.253-233.141 126.622  1.00  0.00           N  
ATOM    479  CA  SER C  64    -204.279-232.252 127.164  1.00  0.00           C  
ATOM    480  C   SER C  64    -204.282-230.937 126.373  1.00  0.00           C  
ATOM    481  O   SER C  64    -203.255-230.563 125.809  1.00  0.00           O  
ATOM    482  CB  SER C  64    -204.031-232.034 128.677  1.00  0.00           C  
ATOM    483  OG  SER C  64    -205.012-231.206 129.269  1.00  0.00           O  
ATOM    484  N   GLY C  65    -205.431-230.247 126.370  1.00  0.00           N  
ATOM    485  CA  GLY C  65    -205.568-228.900 125.826  1.00  0.00           C  
ATOM    486  C   GLY C  65    -206.428-228.069 126.785  1.00  0.00           C  
ATOM    487  O   GLY C  65    -207.136-228.610 127.636  1.00  0.00           O  
ATOM    488  N   SER C  66    -206.369-226.739 126.624  1.00  0.00           N  
ATOM    489  CA  SER C  66    -207.075-225.765 127.459  1.00  0.00           C  
ATOM    490  C   SER C  66    -207.100-224.396 126.758  1.00  0.00           C  
ATOM    491  O   SER C  66    -206.175-224.074 126.011  1.00  0.00           O  
ATOM    492  CB  SER C  66    -206.403-225.693 128.854  1.00  0.00           C  
ATOM    493  OG  SER C  66    -207.055-224.789 129.724  1.00  0.00           O  
ATOM    494  N   GLY C  67    -208.142-223.602 127.051  1.00  0.00           N  
ATOM    495  CA  GLY C  67    -208.286-222.245 126.536  1.00  0.00           C  
ATOM    496  C   GLY C  67    -209.760-221.833 126.507  1.00  0.00           C  
ATOM    497  O   GLY C  67    -210.661-222.619 126.803  1.00  0.00           O  
ATOM    498  N   SER C  68    -209.978-220.568 126.125  1.00  0.00           N  
ATOM    499  CA  SER C  68    -211.281-219.916 125.995  1.00  0.00           C  
ATOM    500  C   SER C  68    -211.124-218.611 125.197  1.00  0.00           C  
ATOM    501  O   SER C  68    -210.033-218.038 125.161  1.00  0.00           O  
ATOM    502  CB  SER C  68    -211.917-219.687 127.390  1.00  0.00           C  
ATOM    503  OG  SER C  68    -211.212-218.732 128.162  1.00  0.00           O  
ATOM    504  N   GLY C  69    -212.235-218.147 124.602  1.00  0.00           N  
ATOM    505  CA  GLY C  69    -212.290-216.878 123.881  1.00  0.00           C  
ATOM    506  C   GLY C  69    -211.620-217.026 122.512  1.00  0.00           C  
ATOM    507  O   GLY C  69    -212.174-217.673 121.624  1.00  0.00           O  
ATOM    508  N   THR C  70    -210.457-216.379 122.353  1.00  0.00           N  
ATOM    509  CA  THR C  70    -209.703-216.277 121.103  1.00  0.00           C  
ATOM    510  C   THR C  70    -208.308-216.939 121.174  1.00  0.00           C  
ATOM    511  O   THR C  70    -207.614-216.913 120.159  1.00  0.00           O  
ATOM    512  CB  THR C  70    -209.498-214.781 120.729  1.00  0.00           C  
ATOM    513  OG1 THR C  70    -208.798-214.075 121.740  1.00  0.00           O  
ATOM    514  CG2 THR C  70    -210.820-214.051 120.448  1.00  0.00           C  
ATOM    515  N   ASP C  71    -207.910-217.516 122.325  1.00  0.00           N  
ATOM    516  CA  ASP C  71    -206.585-218.123 122.536  1.00  0.00           C  
ATOM    517  C   ASP C  71    -206.724-219.511 123.172  1.00  0.00           C  
ATOM    518  O   ASP C  71    -207.451-219.667 124.155  1.00  0.00           O  
ATOM    519  CB  ASP C  71    -205.607-217.235 123.340  1.00  0.00           C  
ATOM    520  CG  ASP C  71    -205.449-215.821 122.776  1.00  0.00           C  
ATOM    521  OD1 ASP C  71    -206.273-214.956 123.149  1.00  0.00           O  
ATOM    522  OD2 ASP C  71    -204.511-215.634 121.973  1.00  0.00           O  
ATOM    523  N   PHE C  72    -206.042-220.494 122.560  1.00  0.00           N  
ATOM    524  CA  PHE C  72    -206.176-221.925 122.842  1.00  0.00           C  
ATOM    525  C   PHE C  72    -204.809-222.618 122.744  1.00  0.00           C  
ATOM    526  O   PHE C  72    -203.921-222.114 122.057  1.00  0.00           O  
ATOM    527  CB  PHE C  72    -207.175-222.548 121.842  1.00  0.00           C  
ATOM    528  CG  PHE C  72    -208.577-221.963 121.884  1.00  0.00           C  
ATOM    529  CD1 PHE C  72    -208.927-220.851 121.086  1.00  0.00           C  
ATOM    530  CE1 PHE C  72    -210.179-220.270 121.215  1.00  0.00           C  
ATOM    531  CZ  PHE C  72    -211.088-220.763 122.141  1.00  0.00           C  
ATOM    532  CD2 PHE C  72    -209.486-222.404 122.862  1.00  0.00           C  
ATOM    533  CE2 PHE C  72    -210.741-221.824 122.967  1.00  0.00           C  
ATOM    534  N   THR C  73    -204.660-223.760 123.437  1.00  0.00           N  
ATOM    535  CA  THR C  73    -203.392-224.489 123.546  1.00  0.00           C  
ATOM    536  C   THR C  73    -203.584-226.018 123.510  1.00  0.00           C  
ATOM    537  O   THR C  73    -204.667-226.525 123.808  1.00  0.00           O  
ATOM    538  CB  THR C  73    -202.627-224.131 124.860  1.00  0.00           C  
ATOM    539  OG1 THR C  73    -203.234-224.678 126.019  1.00  0.00           O  
ATOM    540  CG2 THR C  73    -202.397-222.628 125.076  1.00  0.00           C  
ATOM    541  N   LEU C  74    -202.476-226.697 123.174  1.00  0.00           N  
ATOM    542  CA  LEU C  74    -202.221-228.126 123.325  1.00  0.00           C  
ATOM    543  C   LEU C  74    -200.902-228.277 124.097  1.00  0.00           C  
ATOM    544  O   LEU C  74    -199.995-227.466 123.921  1.00  0.00           O  
ATOM    545  CB  LEU C  74    -202.144-228.784 121.921  1.00  0.00           C  
ATOM    546  CG  LEU C  74    -201.580-230.228 121.826  1.00  0.00           C  
ATOM    547  CD1 LEU C  74    -202.382-231.250 122.654  1.00  0.00           C  
ATOM    548  CD2 LEU C  74    -201.435-230.678 120.363  1.00  0.00           C  
ATOM    549  N   THR C  75    -200.804-229.341 124.900  1.00  0.00           N  
ATOM    550  CA  THR C  75    -199.598-229.719 125.621  1.00  0.00           C  
ATOM    551  C   THR C  75    -199.462-231.250 125.660  1.00  0.00           C  
ATOM    552  O   THR C  75    -200.447-231.951 125.896  1.00  0.00           O  
ATOM    553  CB  THR C  75    -199.553-229.094 127.045  1.00  0.00           C  
ATOM    554  OG1 THR C  75    -198.415-229.530 127.767  1.00  0.00           O  
ATOM    555  CG2 THR C  75    -200.787-229.390 127.915  1.00  0.00           C  
ATOM    556  N   ILE C  76    -198.233-231.722 125.399  1.00  0.00           N  
ATOM    557  CA  ILE C  76    -197.881-233.134 125.314  1.00  0.00           C  
ATOM    558  C   ILE C  76    -196.834-233.403 126.405  1.00  0.00           C  
ATOM    559  O   ILE C  76    -195.674-233.016 126.249  1.00  0.00           O  
ATOM    560  CB  ILE C  76    -197.268-233.508 123.925  1.00  0.00           C  
ATOM    561  CG2 ILE C  76    -196.999-235.029 123.840  1.00  0.00           C  
ATOM    562  CG1 ILE C  76    -198.155-233.050 122.740  1.00  0.00           C  
ATOM    563  CD1 ILE C  76    -197.785-231.671 122.170  1.00  0.00           C  
ATOM    564  N   SER C  77    -197.274-234.044 127.499  1.00  0.00           N  
ATOM    565  CA  SER C  77    -196.410-234.468 128.599  1.00  0.00           C  
ATOM    566  C   SER C  77    -195.738-235.809 128.260  1.00  0.00           C  
ATOM    567  O   SER C  77    -196.393-236.691 127.702  1.00  0.00           O  
ATOM    568  CB  SER C  77    -197.243-234.533 129.895  1.00  0.00           C  
ATOM    569  OG  SER C  77    -196.432-234.782 131.025  1.00  0.00           O  
ATOM    570  N   SER C  78    -194.447-235.924 128.615  1.00  0.00           N  
ATOM    571  CA  SER C  78    -193.584-237.092 128.414  1.00  0.00           C  
ATOM    572  C   SER C  78    -193.502-237.506 126.932  1.00  0.00           C  
ATOM    573  O   SER C  78    -194.107-238.506 126.544  1.00  0.00           O  
ATOM    574  CB  SER C  78    -194.010-238.243 129.359  1.00  0.00           C  
ATOM    575  OG  SER C  78    -193.127-239.347 129.272  1.00  0.00           O  
ATOM    576  N   LEU C  79    -192.787-236.694 126.135  1.00  0.00           N  
ATOM    577  CA  LEU C  79    -192.586-236.869 124.694  1.00  0.00           C  
ATOM    578  C   LEU C  79    -191.939-238.220 124.357  1.00  0.00           C  
ATOM    579  O   LEU C  79    -190.815-238.480 124.779  1.00  0.00           O  
ATOM    580  CB  LEU C  79    -191.721-235.709 124.158  1.00  0.00           C  
ATOM    581  CG  LEU C  79    -192.473-234.369 124.018  1.00  0.00           C  
ATOM    582  CD1 LEU C  79    -191.490-233.188 123.925  1.00  0.00           C  
ATOM    583  CD2 LEU C  79    -193.436-234.386 122.819  1.00  0.00           C  
ATOM    584  N   GLN C  80    -192.675-239.041 123.598  1.00  0.00           N  
ATOM    585  CA  GLN C  80    -192.239-240.338 123.084  1.00  0.00           C  
ATOM    586  C   GLN C  80    -191.621-240.170 121.678  1.00  0.00           C  
ATOM    587  O   GLN C  80    -191.808-239.112 121.076  1.00  0.00           O  
ATOM    588  CB  GLN C  80    -193.472-241.277 123.072  1.00  0.00           C  
ATOM    589  CG  GLN C  80    -194.125-241.528 124.451  1.00  0.00           C  
ATOM    590  CD  GLN C  80    -193.151-242.006 125.533  1.00  0.00           C  
ATOM    591  OE1 GLN C  80    -192.981-241.350 126.559  1.00  0.00           O  
ATOM    592  NE2 GLN C  80    -192.504-243.151 125.308  1.00  0.00           N  
ATOM    593  N   PRO C  81    -190.923-241.207 121.145  1.00  0.00           N  
ATOM    594  CA  PRO C  81    -190.343-241.176 119.781  1.00  0.00           C  
ATOM    595  C   PRO C  81    -191.301-240.832 118.621  1.00  0.00           C  
ATOM    596  O   PRO C  81    -190.857-240.236 117.641  1.00  0.00           O  
ATOM    597  CD  PRO C  81    -190.535-242.440 121.837  1.00  0.00           C  
ATOM    598  CB  PRO C  81    -189.719-242.569 119.609  1.00  0.00           C  
ATOM    599  CG  PRO C  81    -189.374-242.995 121.024  1.00  0.00           C  
ATOM    600  N   GLU C  82    -192.591-241.184 118.766  1.00  0.00           N  
ATOM    601  CA  GLU C  82    -193.651-240.885 117.802  1.00  0.00           C  
ATOM    602  C   GLU C  82    -194.228-239.460 117.926  1.00  0.00           C  
ATOM    603  O   GLU C  82    -194.858-238.993 116.977  1.00  0.00           O  
ATOM    604  CB  GLU C  82    -194.771-241.934 117.942  1.00  0.00           C  
ATOM    605  CG  GLU C  82    -194.295-243.373 117.666  1.00  0.00           C  
ATOM    606  CD  GLU C  82    -195.470-244.347 117.601  1.00  0.00           C  
ATOM    607  OE1 GLU C  82    -195.715-245.016 118.627  1.00  0.00           O  
ATOM    608  OE2 GLU C  82    -196.104-244.392 116.523  1.00  0.00           O  
ATOM    609  N   ASP C  83    -194.001-238.794 119.072  1.00  0.00           N  
ATOM    610  CA  ASP C  83    -194.458-237.430 119.368  1.00  0.00           C  
ATOM    611  C   ASP C  83    -193.591-236.330 118.730  1.00  0.00           C  
ATOM    612  O   ASP C  83    -193.984-235.165 118.792  1.00  0.00           O  
ATOM    613  CB  ASP C  83    -194.619-237.151 120.879  1.00  0.00           C  
ATOM    614  CG  ASP C  83    -195.457-238.166 121.659  1.00  0.00           C  
ATOM    615  OD1 ASP C  83    -196.237-238.928 121.046  1.00  0.00           O  
ATOM    616  OD2 ASP C  83    -195.350-238.112 122.899  1.00  0.00           O  
ATOM    617  N   PHE C  84    -192.459-236.703 118.109  1.00  0.00           N  
ATOM    618  CA  PHE C  84    -191.615-235.801 117.325  1.00  0.00           C  
ATOM    619  C   PHE C  84    -192.183-235.703 115.902  1.00  0.00           C  
ATOM    620  O   PHE C  84    -191.740-236.401 114.991  1.00  0.00           O  
ATOM    621  CB  PHE C  84    -190.148-236.261 117.409  1.00  0.00           C  
ATOM    622  CG  PHE C  84    -189.627-236.203 118.835  1.00  0.00           C  
ATOM    623  CD1 PHE C  84    -189.426-234.954 119.452  1.00  0.00           C  
ATOM    624  CD2 PHE C  84    -189.529-237.371 119.617  1.00  0.00           C  
ATOM    625  CE1 PHE C  84    -189.121-234.884 120.802  1.00  0.00           C  
ATOM    626  CE2 PHE C  84    -189.199-237.283 120.964  1.00  0.00           C  
ATOM    627  CZ  PHE C  84    -188.997-236.042 121.553  1.00  0.00           C  
ATOM    628  N   ALA C  85    -193.231-234.875 115.802  1.00  0.00           N  
ATOM    629  CA  ALA C  85    -194.182-234.805 114.702  1.00  0.00           C  
ATOM    630  C   ALA C  85    -194.599-233.347 114.473  1.00  0.00           C  
ATOM    631  O   ALA C  85    -194.425-232.513 115.365  1.00  0.00           O  
ATOM    632  CB  ALA C  85    -195.397-235.663 115.103  1.00  0.00           C  
ATOM    633  N   THR C  86    -195.167-233.075 113.287  1.00  0.00           N  
ATOM    634  CA  THR C  86    -195.746-231.778 112.944  1.00  0.00           C  
ATOM    635  C   THR C  86    -197.209-231.714 113.408  1.00  0.00           C  
ATOM    636  O   THR C  86    -198.062-232.415 112.862  1.00  0.00           O  
ATOM    637  CB  THR C  86    -195.679-231.467 111.427  1.00  0.00           C  
ATOM    638  OG1 THR C  86    -194.336-231.559 110.998  1.00  0.00           O  
ATOM    639  CG2 THR C  86    -196.174-230.052 111.071  1.00  0.00           C  
ATOM    640  N   TYR C  87    -197.454-230.871 114.421  1.00  0.00           N  
ATOM    641  CA  TYR C  87    -198.774-230.623 114.988  1.00  0.00           C  
ATOM    642  C   TYR C  87    -199.469-229.490 114.231  1.00  0.00           C  
ATOM    643  O   TYR C  87    -198.815-228.532 113.821  1.00  0.00           O  
ATOM    644  CB  TYR C  87    -198.633-230.262 116.475  1.00  0.00           C  
ATOM    645  CG  TYR C  87    -198.120-231.401 117.335  1.00  0.00           C  
ATOM    646  CD1 TYR C  87    -199.023-232.241 118.015  1.00  0.00           C  
ATOM    647  CE1 TYR C  87    -198.537-233.301 118.805  1.00  0.00           C  
ATOM    648  CZ  TYR C  87    -197.155-233.543 118.894  1.00  0.00           C  
ATOM    649  OH  TYR C  87    -196.696-234.586 119.639  1.00  0.00           O  
ATOM    650  CD2 TYR C  87    -196.733-231.634 117.440  1.00  0.00           C  
ATOM    651  CE2 TYR C  87    -196.252-232.710 118.207  1.00  0.00           C  
ATOM    652  N   TYR C  88    -200.792-229.631 114.095  1.00  0.00           N  
ATOM    653  CA  TYR C  88    -201.687-228.704 113.412  1.00  0.00           C  
ATOM    654  C   TYR C  88    -202.901-228.406 114.294  1.00  0.00           C  
ATOM    655  O   TYR C  88    -203.168-229.133 115.251  1.00  0.00           O  
ATOM    656  CB  TYR C  88    -202.153-229.349 112.093  1.00  0.00           C  
ATOM    657  CG  TYR C  88    -201.056-229.546 111.070  1.00  0.00           C  
ATOM    658  CD1 TYR C  88    -200.613-230.845 110.735  1.00  0.00           C  
ATOM    659  CE1 TYR C  88    -199.620-231.013 109.752  1.00  0.00           C  
ATOM    660  CZ  TYR C  88    -199.051-229.890 109.124  1.00  0.00           C  
ATOM    661  OH  TYR C  88    -198.072-230.056 108.192  1.00  0.00           O  
ATOM    662  CD2 TYR C  88    -200.488-228.424 110.438  1.00  0.00           C  
ATOM    663  CE2 TYR C  88    -199.485-228.596 109.470  1.00  0.00           C  
ATOM    664  N   CYS C  89    -203.636-227.355 113.911  1.00  0.00           N  
ATOM    665  CA  CYS C  89    -204.904-226.968 114.518  1.00  0.00           C  
ATOM    666  C   CYS C  89    -205.893-226.532 113.427  1.00  0.00           C  
ATOM    667  O   CYS C  89    -205.468-226.077 112.365  1.00  0.00           O  
ATOM    668  SG  CYS C  89    -203.888-224.349 115.002  1.00  0.00           S  
ATOM    669  CB  CYS C  89    -204.646-225.890 115.592  1.00  0.00           C  
ATOM    670  N   GLN C  90    -207.196-226.687 113.721  1.00  0.00           N  
ATOM    671  CA  GLN C  90    -208.306-226.279 112.856  1.00  0.00           C  
ATOM    672  C   GLN C  90    -209.470-225.764 113.719  1.00  0.00           C  
ATOM    673  O   GLN C  90    -209.412-225.837 114.946  1.00  0.00           O  
ATOM    674  CB  GLN C  90    -208.707-227.435 111.906  1.00  0.00           C  
ATOM    675  CG  GLN C  90    -209.664-228.508 112.462  1.00  0.00           C  
ATOM    676  CD  GLN C  90    -210.092-229.507 111.385  1.00  0.00           C  
ATOM    677  OE1 GLN C  90    -209.265-230.228 110.833  1.00  0.00           O  
ATOM    678  NE2 GLN C  90    -211.392-229.566 111.089  1.00  0.00           N  
ATOM    679  N   VAL C  91    -210.519-225.271 113.043  1.00  0.00           N  
ATOM    680  CA  VAL C  91    -211.760-224.804 113.663  1.00  0.00           C  
ATOM    681  C   VAL C  91    -212.984-225.437 112.977  1.00  0.00           C  
ATOM    682  O   VAL C  91    -212.912-225.826 111.809  1.00  0.00           O  
ATOM    683  CB  VAL C  91    -211.891-223.257 113.575  1.00  0.00           C  
ATOM    684  CG1 VAL C  91    -210.784-222.560 114.379  1.00  0.00           C  
ATOM    685  CG2 VAL C  91    -211.952-222.695 112.138  1.00  0.00           C  
ATOM    686  N   TYR C  92    -214.096-225.499 113.727  1.00  0.00           N  
ATOM    687  CA  TYR C  92    -215.411-225.915 113.237  1.00  0.00           C  
ATOM    688  C   TYR C  92    -216.511-225.202 114.046  1.00  0.00           C  
ATOM    689  O   TYR C  92    -217.455-225.837 114.512  1.00  0.00           O  
ATOM    690  CB  TYR C  92    -215.505-227.465 113.163  1.00  0.00           C  
ATOM    691  CG  TYR C  92    -216.780-228.112 112.624  1.00  0.00           C  
ATOM    692  CD1 TYR C  92    -217.661-227.429 111.754  1.00  0.00           C  
ATOM    693  CD2 TYR C  92    -217.078-229.439 112.999  1.00  0.00           C  
ATOM    694  CE1 TYR C  92    -218.836-228.056 111.293  1.00  0.00           C  
ATOM    695  CE2 TYR C  92    -218.243-230.073 112.528  1.00  0.00           C  
ATOM    696  CZ  TYR C  92    -219.125-229.380 111.677  1.00  0.00           C  
ATOM    697  OH  TYR C  92    -220.251-229.999 111.217  1.00  0.00           O  
ATOM    698  N   SER C  93    -216.356-223.875 114.185  1.00  0.00           N  
ATOM    699  CA  SER C  93    -217.360-222.969 114.745  1.00  0.00           C  
ATOM    700  C   SER C  93    -218.319-222.450 113.657  1.00  0.00           C  
ATOM    701  O   SER C  93    -219.513-222.325 113.925  1.00  0.00           O  
ATOM    702  CB  SER C  93    -216.631-221.818 115.466  1.00  0.00           C  
ATOM    703  OG  SER C  93    -217.505-220.784 115.874  1.00  0.00           O  
ATOM    704  N   GLY C  94    -217.783-222.156 112.463  1.00  0.00           N  
ATOM    705  CA  GLY C  94    -218.562-221.632 111.351  1.00  0.00           C  
ATOM    706  C   GLY C  94    -217.638-221.433 110.147  1.00  0.00           C  
ATOM    707  O   GLY C  94    -216.420-221.311 110.283  1.00  0.00           O  
ATOM    708  N   TYR C  95    -218.254-221.409 108.957  1.00  0.00           N  
ATOM    709  CA  TYR C  95    -217.584-221.325 107.660  1.00  0.00           C  
ATOM    710  C   TYR C  95    -217.222-219.867 107.296  1.00  0.00           C  
ATOM    711  O   TYR C  95    -217.963-218.965 107.689  1.00  0.00           O  
ATOM    712  CB  TYR C  95    -218.517-221.944 106.599  1.00  0.00           C  
ATOM    713  CG  TYR C  95    -218.805-223.416 106.838  1.00  0.00           C  
ATOM    714  CD1 TYR C  95    -220.017-223.823 107.435  1.00  0.00           C  
ATOM    715  CE1 TYR C  95    -220.262-225.189 107.678  1.00  0.00           C  
ATOM    716  CZ  TYR C  95    -219.299-226.154 107.324  1.00  0.00           C  
ATOM    717  OH  TYR C  95    -219.534-227.477 107.559  1.00  0.00           O  
ATOM    718  CD2 TYR C  95    -217.845-224.384 106.484  1.00  0.00           C  
ATOM    719  CE2 TYR C  95    -218.090-225.749 106.724  1.00  0.00           C  
ATOM    720  N   PRO C  96    -216.134-219.649 106.518  1.00  0.00           N  
ATOM    721  CA  PRO C  96    -215.140-220.645 106.068  1.00  0.00           C  
ATOM    722  C   PRO C  96    -214.225-221.151 107.202  1.00  0.00           C  
ATOM    723  O   PRO C  96    -213.787-220.357 108.034  1.00  0.00           O  
ATOM    724  CD  PRO C  96    -215.841-218.325 105.961  1.00  0.00           C  
ATOM    725  CB  PRO C  96    -214.330-219.876 105.008  1.00  0.00           C  
ATOM    726  CG  PRO C  96    -214.421-218.420 105.424  1.00  0.00           C  
ATOM    727  N   LEU C  97    -213.953-222.470 107.195  1.00  0.00           N  
ATOM    728  CA  LEU C  97    -212.980-223.105 108.089  1.00  0.00           C  
ATOM    729  C   LEU C  97    -211.546-222.777 107.638  1.00  0.00           C  
ATOM    730  O   LEU C  97    -211.321-222.465 106.468  1.00  0.00           O  
ATOM    731  CB  LEU C  97    -213.176-224.640 108.135  1.00  0.00           C  
ATOM    732  CG  LEU C  97    -214.624-225.150 108.305  1.00  0.00           C  
ATOM    733  CD1 LEU C  97    -214.656-226.690 108.362  1.00  0.00           C  
ATOM    734  CD2 LEU C  97    -215.367-224.512 109.493  1.00  0.00           C  
ATOM    735  N   THR C  98    -210.598-222.848 108.579  1.00  0.00           N  
ATOM    736  CA  THR C  98    -209.197-222.487 108.364  1.00  0.00           C  
ATOM    737  C   THR C  98    -208.289-223.323 109.286  1.00  0.00           C  
ATOM    738  O   THR C  98    -208.774-223.989 110.203  1.00  0.00           O  
ATOM    739  CB  THR C  98    -208.953-220.977 108.653  1.00  0.00           C  
ATOM    740  OG1 THR C  98    -209.442-220.637 109.935  1.00  0.00           O  
ATOM    741  CG2 THR C  98    -209.599-220.041 107.618  1.00  0.00           C  
ATOM    742  N   PHE C  99    -206.983-223.289 108.973  1.00  0.00           N  
ATOM    743  CA  PHE C  99    -205.928-224.066 109.622  1.00  0.00           C  
ATOM    744  C   PHE C  99    -204.759-223.180 110.069  1.00  0.00           C  
ATOM    745  O   PHE C  99    -204.537-222.113 109.496  1.00  0.00           O  
ATOM    746  CB  PHE C  99    -205.400-225.124 108.635  1.00  0.00           C  
ATOM    747  CG  PHE C  99    -206.296-226.327 108.431  1.00  0.00           C  
ATOM    748  CD1 PHE C  99    -207.364-226.270 107.515  1.00  0.00           C  
ATOM    749  CE1 PHE C  99    -208.238-227.341 107.399  1.00  0.00           C  
ATOM    750  CZ  PHE C  99    -208.073-228.465 108.196  1.00  0.00           C  
ATOM    751  CD2 PHE C  99    -206.162-227.457 109.260  1.00  0.00           C  
ATOM    752  CE2 PHE C  99    -207.037-228.523 109.118  1.00  0.00           C  
ATOM    753  N   GLY C 100    -204.005-223.686 111.059  1.00  0.00           N  
ATOM    754  CA  GLY C 100    -202.746-223.108 111.520  1.00  0.00           C  
ATOM    755  C   GLY C 100    -201.591-223.473 110.571  1.00  0.00           C  
ATOM    756  O   GLY C 100    -201.689-224.402 109.765  1.00  0.00           O  
ATOM    757  N   GLY C 101    -200.476-222.734 110.704  1.00  0.00           N  
ATOM    758  CA  GLY C 101    -199.285-222.842 109.854  1.00  0.00           C  
ATOM    759  C   GLY C 101    -198.372-224.034 110.197  1.00  0.00           C  
ATOM    760  O   GLY C 101    -197.391-224.246 109.487  1.00  0.00           O  
ATOM    761  N   GLY C 102    -198.682-224.808 111.252  1.00  0.00           N  
ATOM    762  CA  GLY C 102    -197.965-226.017 111.654  1.00  0.00           C  
ATOM    763  C   GLY C 102    -196.694-225.710 112.461  1.00  0.00           C  
ATOM    764  O   GLY C 102    -196.176-224.593 112.443  1.00  0.00           O  
ATOM    765  N   THR C 103    -196.172-226.746 113.141  1.00  0.00           N  
ATOM    766  CA  THR C 103    -194.873-226.730 113.811  1.00  0.00           C  
ATOM    767  C   THR C 103    -194.439-228.154 114.190  1.00  0.00           C  
ATOM    768  O   THR C 103    -195.195-228.871 114.848  1.00  0.00           O  
ATOM    769  CB  THR C 103    -194.815-225.802 115.063  1.00  0.00           C  
ATOM    770  OG1 THR C 103    -193.553-225.857 115.703  1.00  0.00           O  
ATOM    771  CG2 THR C 103    -195.862-226.081 116.156  1.00  0.00           C  
ATOM    772  N   LYS C 104    -193.210-228.514 113.781  1.00  0.00           N  
ATOM    773  CA  LYS C 104    -192.525-229.730 114.206  1.00  0.00           C  
ATOM    774  C   LYS C 104    -191.968-229.564 115.626  1.00  0.00           C  
ATOM    775  O   LYS C 104    -191.235-228.607 115.876  1.00  0.00           O  
ATOM    776  CB  LYS C 104    -191.421-230.098 113.186  1.00  0.00           C  
ATOM    777  CG  LYS C 104    -190.581-231.334 113.577  1.00  0.00           C  
ATOM    778  CD  LYS C 104    -189.582-231.761 112.492  1.00  0.00           C  
ATOM    779  CE  LYS C 104    -188.714-232.966 112.896  1.00  0.00           C  
ATOM    780  NZ  LYS C 104    -187.773-232.632 113.980  1.00  0.00           N  
ATOM    781  N   VAL C 105    -192.276-230.544 116.487  1.00  0.00           N  
ATOM    782  CA  VAL C 105    -191.576-230.764 117.749  1.00  0.00           C  
ATOM    783  C   VAL C 105    -190.331-231.622 117.453  1.00  0.00           C  
ATOM    784  O   VAL C 105    -190.442-232.674 116.821  1.00  0.00           O  
ATOM    785  CB  VAL C 105    -192.483-231.474 118.793  1.00  0.00           C  
ATOM    786  CG1 VAL C 105    -191.756-231.907 120.083  1.00  0.00           C  
ATOM    787  CG2 VAL C 105    -193.667-230.569 119.180  1.00  0.00           C  
ATOM    788  N   GLU C 106    -189.170-231.114 117.880  1.00  0.00           N  
ATOM    789  CA  GLU C 106    -187.841-231.657 117.613  1.00  0.00           C  
ATOM    790  C   GLU C 106    -187.240-232.215 118.910  1.00  0.00           C  
ATOM    791  O   GLU C 106    -187.489-231.658 119.977  1.00  0.00           O  
ATOM    792  CB  GLU C 106    -187.007-230.490 117.044  1.00  0.00           C  
ATOM    793  CG  GLU C 106    -185.526-230.773 116.746  1.00  0.00           C  
ATOM    794  CD  GLU C 106    -184.829-229.514 116.239  1.00  0.00           C  
ATOM    795  OE1 GLU C 106    -185.194-229.071 115.129  1.00  0.00           O  
ATOM    796  OE2 GLU C 106    -183.940-229.023 116.964  1.00  0.00           O  
ATOM    797  N   ILE C 107    -186.437-233.287 118.793  1.00  0.00           N  
ATOM    798  CA  ILE C 107    -185.697-233.876 119.911  1.00  0.00           C  
ATOM    799  C   ILE C 107    -184.567-232.914 120.324  1.00  0.00           C  
ATOM    800  O   ILE C 107    -183.616-232.740 119.557  1.00  0.00           O  
ATOM    801  CB  ILE C 107    -185.064-235.260 119.551  1.00  0.00           C  
ATOM    802  CG2 ILE C 107    -184.251-235.880 120.712  1.00  0.00           C  
ATOM    803  CG1 ILE C 107    -186.122-236.267 119.049  1.00  0.00           C  
ATOM    804  CD1 ILE C 107    -185.547-237.462 118.278  1.00  0.00           C  
ATOM    805  N   LYS C 108    -184.707-232.292 121.508  1.00  0.00           N  
ATOM    806  CA  LYS C 108    -183.683-231.412 122.065  1.00  0.00           C  
ATOM    807  C   LYS C 108    -182.474-232.237 122.533  1.00  0.00           C  
ATOM    808  O   LYS C 108    -182.636-233.179 123.311  1.00  0.00           O  
ATOM    809  CB  LYS C 108    -184.271-230.505 123.168  1.00  0.00           C  
ATOM    810  CG  LYS C 108    -183.273-229.528 123.825  1.00  0.00           C  
ATOM    811  CD  LYS C 108    -182.602-228.557 122.835  1.00  0.00           C  
ATOM    812  CE  LYS C 108    -181.623-227.577 123.496  1.00  0.00           C  
ATOM    813  NZ  LYS C 108    -180.465-228.275 124.083  1.00  0.00           N  
ATOM    814  N   ARG C 109    -181.305-231.868 122.003  1.00  0.00           N  
ATOM    815  CA  ARG C 109    -180.054-232.609 122.108  1.00  0.00           C  
ATOM    816  C   ARG C 109    -178.928-231.657 122.544  1.00  0.00           C  
ATOM    817  O   ARG C 109    -179.076-230.435 122.453  1.00  0.00           O  
ATOM    818  CB  ARG C 109    -179.797-233.222 120.709  1.00  0.00           C  
ATOM    819  CG  ARG C 109    -178.655-234.246 120.597  1.00  0.00           C  
ATOM    820  CD  ARG C 109    -178.479-234.715 119.147  1.00  0.00           C  
ATOM    821  NE  ARG C 109    -177.332-235.612 118.970  1.00  0.00           N  
ATOM    822  CZ  ARG C 109    -176.038-235.265 118.905  1.00  0.00           C  
ATOM    823  NH1 ARG C 109    -175.644-233.992 119.045  1.00  0.00           N  
ATOM    824  NH2 ARG C 109    -175.119-236.215 118.690  1.00  0.00           N  
ATOM    825  N   THR C 110    -177.799-232.240 122.972  1.00  0.00           N  
ATOM    826  CA  THR C 110    -176.516-231.550 123.128  1.00  0.00           C  
ATOM    827  C   THR C 110    -175.976-231.041 121.767  1.00  0.00           C  
ATOM    828  O   THR C 110    -176.269-231.638 120.729  1.00  0.00           O  
ATOM    829  CB  THR C 110    -175.470-232.487 123.797  1.00  0.00           C  
ATOM    830  OG1 THR C 110    -174.254-231.802 124.038  1.00  0.00           O  
ATOM    831  CG2 THR C 110    -175.119-233.759 122.999  1.00  0.00           C  
ATOM    832  N   VAL C 111    -175.213-229.940 121.799  1.00  0.00           N  
ATOM    833  CA  VAL C 111    -174.614-229.322 120.617  1.00  0.00           C  
ATOM    834  C   VAL C 111    -173.442-230.172 120.072  1.00  0.00           C  
ATOM    835  O   VAL C 111    -172.669-230.718 120.859  1.00  0.00           O  
ATOM    836  CB  VAL C 111    -174.125-227.881 120.944  1.00  0.00           C  
ATOM    837  CG1 VAL C 111    -173.345-227.184 119.814  1.00  0.00           C  
ATOM    838  CG2 VAL C 111    -175.304-226.981 121.363  1.00  0.00           C  
ATOM    839  N   ALA C 112    -173.341-230.260 118.734  1.00  0.00           N  
ATOM    840  CA  ALA C 112    -172.302-231.006 118.020  1.00  0.00           C  
ATOM    841  C   ALA C 112    -171.935-230.296 116.711  1.00  0.00           C  
ATOM    842  O   ALA C 112    -172.799-229.663 116.107  1.00  0.00           O  
ATOM    843  CB  ALA C 112    -172.795-232.437 117.750  1.00  0.00           C  
ATOM    844  N   ALA C 113    -170.661-230.432 116.300  1.00  0.00           N  
ATOM    845  CA  ALA C 113    -170.091-229.793 115.109  1.00  0.00           C  
ATOM    846  C   ALA C 113    -170.208-230.674 113.840  1.00  0.00           C  
ATOM    847  O   ALA C 113    -170.370-231.888 113.973  1.00  0.00           O  
ATOM    848  CB  ALA C 113    -168.621-229.463 115.401  1.00  0.00           C  
ATOM    849  N   PRO C 114    -170.113-230.066 112.627  1.00  0.00           N  
ATOM    850  CA  PRO C 114    -170.238-230.797 111.347  1.00  0.00           C  
ATOM    851  C   PRO C 114    -169.078-231.751 111.009  1.00  0.00           C  
ATOM    852  O   PRO C 114    -167.913-231.403 111.197  1.00  0.00           O  
ATOM    853  CD  PRO C 114    -170.023-228.627 112.371  1.00  0.00           C  
ATOM    854  CB  PRO C 114    -170.355-229.686 110.285  1.00  0.00           C  
ATOM    855  CG  PRO C 114    -170.754-228.442 111.053  1.00  0.00           C  
ATOM    856  N   SER C 115    -169.444-232.918 110.456  1.00  0.00           N  
ATOM    857  CA  SER C 115    -168.560-233.871 109.790  1.00  0.00           C  
ATOM    858  C   SER C 115    -168.511-233.508 108.295  1.00  0.00           C  
ATOM    859  O   SER C 115    -169.375-233.934 107.527  1.00  0.00           O  
ATOM    860  CB  SER C 115    -169.096-235.299 110.011  1.00  0.00           C  
ATOM    861  OG  SER C 115    -168.913-235.684 111.358  1.00  0.00           O  
ATOM    862  N   VAL C 116    -167.526-232.671 107.939  1.00  0.00           N  
ATOM    863  CA  VAL C 116    -167.323-232.107 106.604  1.00  0.00           C  
ATOM    864  C   VAL C 116    -166.636-233.091 105.628  1.00  0.00           C  
ATOM    865  O   VAL C 116    -165.681-233.773 106.003  1.00  0.00           O  
ATOM    866  CB  VAL C 116    -166.511-230.779 106.703  1.00  0.00           C  
ATOM    867  CG1 VAL C 116    -165.215-230.909 107.527  1.00  0.00           C  
ATOM    868  CG2 VAL C 116    -166.230-230.095 105.348  1.00  0.00           C  
ATOM    869  N   PHE C 117    -167.146-233.107 104.386  1.00  0.00           N  
ATOM    870  CA  PHE C 117    -166.634-233.864 103.240  1.00  0.00           C  
ATOM    871  C   PHE C 117    -166.562-232.916 102.026  1.00  0.00           C  
ATOM    872  O   PHE C 117    -167.235-231.887 102.029  1.00  0.00           O  
ATOM    873  CB  PHE C 117    -167.595-235.040 102.937  1.00  0.00           C  
ATOM    874  CG  PHE C 117    -167.883-235.976 104.101  1.00  0.00           C  
ATOM    875  CD1 PHE C 117    -166.832-236.668 104.742  1.00  0.00           C  
ATOM    876  CD2 PHE C 117    -169.204-236.157 104.562  1.00  0.00           C  
ATOM    877  CE1 PHE C 117    -167.105-237.507 105.814  1.00  0.00           C  
ATOM    878  CE2 PHE C 117    -169.455-237.006 105.633  1.00  0.00           C  
ATOM    879  CZ  PHE C 117    -168.410-237.674 106.257  1.00  0.00           C  
ATOM    880  N   ILE C 118    -165.774-233.277 100.995  1.00  0.00           N  
ATOM    881  CA  ILE C 118    -165.626-232.475  99.773  1.00  0.00           C  
ATOM    882  C   ILE C 118    -165.258-233.373  98.574  1.00  0.00           C  
ATOM    883  O   ILE C 118    -164.528-234.351  98.756  1.00  0.00           O  
ATOM    884  CB  ILE C 118    -164.558-231.352  99.955  1.00  0.00           C  
ATOM    885  CG2 ILE C 118    -163.101-231.867 100.020  1.00  0.00           C  
ATOM    886  CG1 ILE C 118    -164.708-230.236  98.899  1.00  0.00           C  
ATOM    887  CD1 ILE C 118    -163.839-229.009  99.192  1.00  0.00           C  
ATOM    888  N   PHE C 119    -165.790-233.039  97.382  1.00  0.00           N  
ATOM    889  CA  PHE C 119    -165.707-233.870  96.174  1.00  0.00           C  
ATOM    890  C   PHE C 119    -165.664-232.991  94.899  1.00  0.00           C  
ATOM    891  O   PHE C 119    -166.548-232.145  94.754  1.00  0.00           O  
ATOM    892  CB  PHE C 119    -166.969-234.763  96.101  1.00  0.00           C  
ATOM    893  CG  PHE C 119    -167.223-235.671  97.291  1.00  0.00           C  
ATOM    894  CD1 PHE C 119    -168.222-235.349  98.234  1.00  0.00           C  
ATOM    895  CE1 PHE C 119    -168.388-236.138  99.364  1.00  0.00           C  
ATOM    896  CZ  PHE C 119    -167.555-237.228  99.583  1.00  0.00           C  
ATOM    897  CD2 PHE C 119    -166.374-236.768  97.534  1.00  0.00           C  
ATOM    898  CE2 PHE C 119    -166.549-237.539  98.674  1.00  0.00           C  
ATOM    899  N   PRO C 120    -164.707-233.228  93.963  1.00  0.00           N  
ATOM    900  CA  PRO C 120    -164.784-232.653  92.602  1.00  0.00           C  
ATOM    901  C   PRO C 120    -165.915-233.256  91.728  1.00  0.00           C  
ATOM    902  O   PRO C 120    -166.343-234.377  92.005  1.00  0.00           O  
ATOM    903  CD  PRO C 120    -163.491-234.025  94.127  1.00  0.00           C  
ATOM    904  CB  PRO C 120    -163.416-232.992  91.979  1.00  0.00           C  
ATOM    905  CG  PRO C 120    -162.950-234.230  92.716  1.00  0.00           C  
ATOM    906  N   PRO C 121    -166.314-232.549  90.640  1.00  0.00           N  
ATOM    907  CA  PRO C 121    -167.245-233.078  89.620  1.00  0.00           C  
ATOM    908  C   PRO C 121    -166.668-234.271  88.828  1.00  0.00           C  
ATOM    909  O   PRO C 121    -165.451-234.348  88.644  1.00  0.00           O  
ATOM    910  CD  PRO C 121    -165.844-231.218  90.255  1.00  0.00           C  
ATOM    911  CB  PRO C 121    -167.495-231.876  88.683  1.00  0.00           C  
ATOM    912  CG  PRO C 121    -166.972-230.654  89.414  1.00  0.00           C  
ATOM    913  N   SER C 122    -167.558-235.153  88.340  1.00  0.00           N  
ATOM    914  CA  SER C 122    -167.217-236.246  87.419  1.00  0.00           C  
ATOM    915  C   SER C 122    -166.785-235.745  86.027  1.00  0.00           C  
ATOM    916  O   SER C 122    -167.129-234.630  85.637  1.00  0.00           O  
ATOM    917  CB  SER C 122    -168.410-237.222  87.317  1.00  0.00           C  
ATOM    918  OG  SER C 122    -169.512-236.683  86.611  1.00  0.00           O  
ATOM    919  N   ASP C 123    -166.083-236.617  85.282  1.00  0.00           N  
ATOM    920  CA  ASP C 123    -165.659-236.391  83.895  1.00  0.00           C  
ATOM    921  C   ASP C 123    -166.862-236.210  82.946  1.00  0.00           C  
ATOM    922  O   ASP C 123    -166.777-235.432  82.000  1.00  0.00           O  
ATOM    923  CB  ASP C 123    -164.759-237.559  83.406  1.00  0.00           C  
ATOM    924  CG  ASP C 123    -163.689-237.175  82.375  1.00  0.00           C  
ATOM    925  OD1 ASP C 123    -163.206-236.023  82.429  1.00  0.00           O  
ATOM    926  OD2 ASP C 123    -163.271-238.086  81.627  1.00  0.00           O  
ATOM    927  N   GLU C 124    -167.961-236.915  83.252  1.00  0.00           N  
ATOM    928  CA  GLU C 124    -169.251-236.883  82.569  1.00  0.00           C  
ATOM    929  C   GLU C 124    -169.970-235.533  82.727  1.00  0.00           C  
ATOM    930  O   GLU C 124    -170.564-235.056  81.761  1.00  0.00           O  
ATOM    931  CB  GLU C 124    -170.114-238.022  83.143  1.00  0.00           C  
ATOM    932  CG  GLU C 124    -169.463-239.413  83.005  1.00  0.00           C  
ATOM    933  CD  GLU C 124    -170.212-240.470  83.806  1.00  0.00           C  
ATOM    934  OE1 GLU C 124    -170.771-241.387  83.170  1.00  0.00           O  
ATOM    935  OE2 GLU C 124    -170.195-240.357  85.053  1.00  0.00           O  
ATOM    936  N   GLN C 125    -169.884-234.941  83.931  1.00  0.00           N  
ATOM    937  CA  GLN C 125    -170.467-233.643  84.264  1.00  0.00           C  
ATOM    938  C   GLN C 125    -169.688-232.485  83.621  1.00  0.00           C  
ATOM    939  O   GLN C 125    -170.313-231.551  83.123  1.00  0.00           O  
ATOM    940  CB  GLN C 125    -170.556-233.504  85.799  1.00  0.00           C  
ATOM    941  CG  GLN C 125    -171.414-232.310  86.260  1.00  0.00           C  
ATOM    942  CD  GLN C 125    -171.836-232.416  87.728  1.00  0.00           C  
ATOM    943  OE1 GLN C 125    -171.030-232.740  88.596  1.00  0.00           O  
ATOM    944  NE2 GLN C 125    -173.106-232.121  88.013  1.00  0.00           N  
ATOM    945  N   LEU C 126    -168.346-232.584  83.607  1.00  0.00           N  
ATOM    946  CA  LEU C 126    -167.437-231.604  83.006  1.00  0.00           C  
ATOM    947  C   LEU C 126    -167.487-231.597  81.469  1.00  0.00           C  
ATOM    948  O   LEU C 126    -167.366-230.524  80.878  1.00  0.00           O  
ATOM    949  CB  LEU C 126    -166.004-231.840  83.534  1.00  0.00           C  
ATOM    950  CG  LEU C 126    -165.826-231.579  85.049  1.00  0.00           C  
ATOM    951  CD1 LEU C 126    -164.475-232.111  85.560  1.00  0.00           C  
ATOM    952  CD2 LEU C 126    -166.051-230.109  85.452  1.00  0.00           C  
ATOM    953  N   LYS C 127    -167.727-232.767  80.855  1.00  0.00           N  
ATOM    954  CA  LYS C 127    -167.996-232.910  79.422  1.00  0.00           C  
ATOM    955  C   LYS C 127    -169.429-232.499  79.026  1.00  0.00           C  
ATOM    956  O   LYS C 127    -169.658-232.233  77.846  1.00  0.00           O  
ATOM    957  CB  LYS C 127    -167.645-234.344  78.979  1.00  0.00           C  
ATOM    958  CG  LYS C 127    -166.124-234.586  78.966  1.00  0.00           C  
ATOM    959  CD  LYS C 127    -165.745-236.054  78.712  1.00  0.00           C  
ATOM    960  CE  LYS C 127    -164.227-236.295  78.743  1.00  0.00           C  
ATOM    961  NZ  LYS C 127    -163.539-235.606  77.638  1.00  0.00           N  
ATOM    962  N   SER C 128    -170.337-232.383  80.012  1.00  0.00           N  
ATOM    963  CA  SER C 128    -171.654-231.750  79.873  1.00  0.00           C  
ATOM    964  C   SER C 128    -171.604-230.221  80.107  1.00  0.00           C  
ATOM    965  O   SER C 128    -172.646-229.572  80.015  1.00  0.00           O  
ATOM    966  CB  SER C 128    -172.660-232.435  80.822  1.00  0.00           C  
ATOM    967  OG  SER C 128    -172.942-233.747  80.379  1.00  0.00           O  
ATOM    968  N   GLY C 129    -170.409-229.664  80.387  1.00  0.00           N  
ATOM    969  CA  GLY C 129    -170.164-228.226  80.523  1.00  0.00           C  
ATOM    970  C   GLY C 129    -170.510-227.675  81.917  1.00  0.00           C  
ATOM    971  O   GLY C 129    -170.562-226.455  82.069  1.00  0.00           O  
ATOM    972  N   THR C 130    -170.744-228.545  82.914  1.00  0.00           N  
ATOM    973  CA  THR C 130    -171.122-228.197  84.288  1.00  0.00           C  
ATOM    974  C   THR C 130    -169.993-228.591  85.260  1.00  0.00           C  
ATOM    975  O   THR C 130    -169.256-229.535  84.992  1.00  0.00           O  
ATOM    976  CB  THR C 130    -172.407-228.980  84.683  1.00  0.00           C  
ATOM    977  OG1 THR C 130    -173.465-228.561  83.844  1.00  0.00           O  
ATOM    978  CG2 THR C 130    -172.891-228.823  86.138  1.00  0.00           C  
ATOM    979  N   ALA C 131    -169.885-227.874  86.388  1.00  0.00           N  
ATOM    980  CA  ALA C 131    -168.913-228.155  87.438  1.00  0.00           C  
ATOM    981  C   ALA C 131    -169.533-227.899  88.812  1.00  0.00           C  
ATOM    982  O   ALA C 131    -169.256-226.875  89.435  1.00  0.00           O  
ATOM    983  CB  ALA C 131    -167.641-227.334  87.193  1.00  0.00           C  
ATOM    984  N   SER C 132    -170.362-228.853  89.261  1.00  0.00           N  
ATOM    985  CA  SER C 132    -170.978-228.838  90.583  1.00  0.00           C  
ATOM    986  C   SER C 132    -170.035-229.496  91.598  1.00  0.00           C  
ATOM    987  O   SER C 132    -170.057-230.719  91.755  1.00  0.00           O  
ATOM    988  CB  SER C 132    -172.340-229.543  90.516  1.00  0.00           C  
ATOM    989  OG  SER C 132    -173.270-228.776  89.780  1.00  0.00           O  
ATOM    990  N   VAL C 133    -169.198-228.664  92.234  1.00  0.00           N  
ATOM    991  CA  VAL C 133    -168.216-229.078  93.231  1.00  0.00           C  
ATOM    992  C   VAL C 133    -168.937-229.178  94.590  1.00  0.00           C  
ATOM    993  O   VAL C 133    -169.321-228.156  95.159  1.00  0.00           O  
ATOM    994  CB  VAL C 133    -167.042-228.060  93.352  1.00  0.00           C  
ATOM    995  CG1 VAL C 133    -165.880-228.645  94.169  1.00  0.00           C  
ATOM    996  CG2 VAL C 133    -166.526-227.560  91.989  1.00  0.00           C  
ATOM    997  N   VAL C 134    -169.176-230.414  95.049  1.00  0.00           N  
ATOM    998  CA  VAL C 134    -170.026-230.706  96.202  1.00  0.00           C  
ATOM    999  C   VAL C 134    -169.227-230.745  97.518  1.00  0.00           C  
ATOM   1000  O   VAL C 134    -168.077-231.183  97.536  1.00  0.00           O  
ATOM   1001  CB  VAL C 134    -170.773-232.054  95.982  1.00  0.00           C  
ATOM   1002  CG1 VAL C 134    -171.440-232.684  97.220  1.00  0.00           C  
ATOM   1003  CG2 VAL C 134    -171.835-231.900  94.874  1.00  0.00           C  
ATOM   1004  N   CYS C 135    -169.897-230.311  98.596  1.00  0.00           N  
ATOM   1005  CA  CYS C 135    -169.472-230.418  99.987  1.00  0.00           C  
ATOM   1006  C   CYS C 135    -170.705-230.787 100.819  1.00  0.00           C  
ATOM   1007  O   CYS C 135    -171.771-230.206 100.615  1.00  0.00           O  
ATOM   1008  CB  CYS C 135    -168.821-229.093 100.426  1.00  0.00           C  
ATOM   1009  SG  CYS C 135    -168.358-228.897 102.164  1.00  0.00           S  
ATOM   1010  N   LEU C 136    -170.543-231.771 101.715  1.00  0.00           N  
ATOM   1011  CA  LEU C 136    -171.637-232.367 102.481  1.00  0.00           C  
ATOM   1012  C   LEU C 136    -171.272-232.329 103.967  1.00  0.00           C  
ATOM   1013  O   LEU C 136    -170.217-232.833 104.350  1.00  0.00           O  
ATOM   1014  CB  LEU C 136    -171.899-233.808 101.974  1.00  0.00           C  
ATOM   1015  CG  LEU C 136    -172.402-233.877 100.511  1.00  0.00           C  
ATOM   1016  CD1 LEU C 136    -172.314-235.300  99.920  1.00  0.00           C  
ATOM   1017  CD2 LEU C 136    -173.794-233.235 100.319  1.00  0.00           C  
ATOM   1018  N   LEU C 137    -172.160-231.709 104.756  1.00  0.00           N  
ATOM   1019  CA  LEU C 137    -172.031-231.517 106.197  1.00  0.00           C  
ATOM   1020  C   LEU C 137    -173.058-232.412 106.890  1.00  0.00           C  
ATOM   1021  O   LEU C 137    -174.221-232.411 106.490  1.00  0.00           O  
ATOM   1022  CB  LEU C 137    -172.293-230.033 106.550  1.00  0.00           C  
ATOM   1023  CG  LEU C 137    -171.301-229.012 105.951  1.00  0.00           C  
ATOM   1024  CD1 LEU C 137    -169.831-229.421 106.152  1.00  0.00           C  
ATOM   1025  CD2 LEU C 137    -171.610-228.629 104.488  1.00  0.00           C  
ATOM   1026  N   ASN C 138    -172.607-233.171 107.900  1.00  0.00           N  
ATOM   1027  CA  ASN C 138    -173.411-234.203 108.559  1.00  0.00           C  
ATOM   1028  C   ASN C 138    -173.157-234.224 110.070  1.00  0.00           C  
ATOM   1029  O   ASN C 138    -172.117-233.759 110.528  1.00  0.00           O  
ATOM   1030  CB  ASN C 138    -173.089-235.592 107.946  1.00  0.00           C  
ATOM   1031  CG  ASN C 138    -173.449-235.708 106.464  1.00  0.00           C  
ATOM   1032  OD1 ASN C 138    -172.580-235.655 105.595  1.00  0.00           O  
ATOM   1033  ND2 ASN C 138    -174.741-235.843 106.168  1.00  0.00           N  
ATOM   1034  N   ASN C 139    -174.108-234.821 110.806  1.00  0.00           N  
ATOM   1035  CA  ASN C 139    -174.005-235.205 112.216  1.00  0.00           C  
ATOM   1036  C   ASN C 139    -173.724-234.034 113.185  1.00  0.00           C  
ATOM   1037  O   ASN C 139    -172.834-234.132 114.030  1.00  0.00           O  
ATOM   1038  CB  ASN C 139    -172.995-236.379 112.372  1.00  0.00           C  
ATOM   1039  CG  ASN C 139    -173.285-237.303 113.563  1.00  0.00           C  
ATOM   1040  ND2 ASN C 139    -172.233-237.819 114.199  1.00  0.00           N  
ATOM   1041  OD1 ASN C 139    -174.437-237.563 113.897  1.00  0.00           O  
ATOM   1042  N   PHE C 140    -174.507-232.952 113.046  1.00  0.00           N  
ATOM   1043  CA  PHE C 140    -174.428-231.757 113.887  1.00  0.00           C  
ATOM   1044  C   PHE C 140    -175.793-231.421 114.510  1.00  0.00           C  
ATOM   1045  O   PHE C 140    -176.822-231.906 114.045  1.00  0.00           O  
ATOM   1046  CB  PHE C 140    -173.842-230.597 113.052  1.00  0.00           C  
ATOM   1047  CG  PHE C 140    -174.617-230.140 111.826  1.00  0.00           C  
ATOM   1048  CD1 PHE C 140    -174.208-230.528 110.532  1.00  0.00           C  
ATOM   1049  CE1 PHE C 140    -174.937-230.115 109.427  1.00  0.00           C  
ATOM   1050  CZ  PHE C 140    -176.090-229.359 109.592  1.00  0.00           C  
ATOM   1051  CD2 PHE C 140    -175.801-229.391 111.972  1.00  0.00           C  
ATOM   1052  CE2 PHE C 140    -176.525-229.000 110.858  1.00  0.00           C  
ATOM   1053  N   TYR C 141    -175.779-230.565 115.541  1.00  0.00           N  
ATOM   1054  CA  TYR C 141    -176.980-230.062 116.209  1.00  0.00           C  
ATOM   1055  C   TYR C 141    -176.640-228.697 116.842  1.00  0.00           C  
ATOM   1056  O   TYR C 141    -175.574-228.602 117.451  1.00  0.00           O  
ATOM   1057  CB  TYR C 141    -177.436-231.090 117.273  1.00  0.00           C  
ATOM   1058  CG  TYR C 141    -178.773-230.736 117.897  1.00  0.00           C  
ATOM   1059  CD1 TYR C 141    -179.968-231.165 117.279  1.00  0.00           C  
ATOM   1060  CE1 TYR C 141    -181.211-230.724 117.766  1.00  0.00           C  
ATOM   1061  CZ  TYR C 141    -181.265-229.857 118.875  1.00  0.00           C  
ATOM   1062  OH  TYR C 141    -182.461-229.367 119.305  1.00  0.00           O  
ATOM   1063  CD2 TYR C 141    -178.834-229.911 119.040  1.00  0.00           C  
ATOM   1064  CE2 TYR C 141    -180.078-229.469 119.526  1.00  0.00           C  
ATOM   1065  N   PRO C 142    -177.513-227.665 116.726  1.00  0.00           N  
ATOM   1066  CA  PRO C 142    -178.835-227.647 116.062  1.00  0.00           C  
ATOM   1067  C   PRO C 142    -178.761-227.582 114.524  1.00  0.00           C  
ATOM   1068  O   PRO C 142    -177.669-227.503 113.965  1.00  0.00           O  
ATOM   1069  CD  PRO C 142    -177.230-226.375 117.359  1.00  0.00           C  
ATOM   1070  CB  PRO C 142    -179.495-226.389 116.653  1.00  0.00           C  
ATOM   1071  CG  PRO C 142    -178.334-225.437 116.891  1.00  0.00           C  
ATOM   1072  N   ARG C 143    -179.943-227.626 113.880  1.00  0.00           N  
ATOM   1073  CA  ARG C 143    -180.125-227.673 112.423  1.00  0.00           C  
ATOM   1074  C   ARG C 143    -179.595-226.459 111.631  1.00  0.00           C  
ATOM   1075  O   ARG C 143    -179.405-226.588 110.422  1.00  0.00           O  
ATOM   1076  CB  ARG C 143    -181.603-227.997 112.108  1.00  0.00           C  
ATOM   1077  CG  ARG C 143    -182.628-226.857 112.261  1.00  0.00           C  
ATOM   1078  CD  ARG C 143    -184.078-227.339 112.046  1.00  0.00           C  
ATOM   1079  NE  ARG C 143    -184.338-227.713 110.646  1.00  0.00           N  
ATOM   1080  CZ  ARG C 143    -185.329-228.510 110.203  1.00  0.00           C  
ATOM   1081  NH1 ARG C 143    -185.446-228.742 108.891  1.00  0.00           N  
ATOM   1082  NH2 ARG C 143    -186.205-229.087 111.037  1.00  0.00           N  
ATOM   1083  N   GLU C 144    -179.333-225.330 112.312  1.00  0.00           N  
ATOM   1084  CA  GLU C 144    -178.645-224.164 111.759  1.00  0.00           C  
ATOM   1085  C   GLU C 144    -177.153-224.468 111.516  1.00  0.00           C  
ATOM   1086  O   GLU C 144    -176.519-225.100 112.360  1.00  0.00           O  
ATOM   1087  CB  GLU C 144    -178.848-222.975 112.729  1.00  0.00           C  
ATOM   1088  CG  GLU C 144    -178.171-221.640 112.341  1.00  0.00           C  
ATOM   1089  CD  GLU C 144    -178.697-221.051 111.031  1.00  0.00           C  
ATOM   1090  OE1 GLU C 144    -179.598-220.188 111.109  1.00  0.00           O  
ATOM   1091  OE2 GLU C 144    -178.166-221.437 109.966  1.00  0.00           O  
ATOM   1092  N   ALA C 145    -176.626-223.994 110.379  1.00  0.00           N  
ATOM   1093  CA  ALA C 145    -175.240-224.171 109.955  1.00  0.00           C  
ATOM   1094  C   ALA C 145    -174.936-223.185 108.820  1.00  0.00           C  
ATOM   1095  O   ALA C 145    -175.743-223.062 107.897  1.00  0.00           O  
ATOM   1096  CB  ALA C 145    -175.006-225.629 109.515  1.00  0.00           C  
ATOM   1097  N   LYS C 146    -173.779-222.506 108.907  1.00  0.00           N  
ATOM   1098  CA  LYS C 146    -173.328-221.504 107.935  1.00  0.00           C  
ATOM   1099  C   LYS C 146    -172.101-222.035 107.181  1.00  0.00           C  
ATOM   1100  O   LYS C 146    -171.248-222.674 107.797  1.00  0.00           O  
ATOM   1101  CB  LYS C 146    -172.976-220.191 108.670  1.00  0.00           C  
ATOM   1102  CG  LYS C 146    -174.116-219.572 109.505  1.00  0.00           C  
ATOM   1103  CD  LYS C 146    -175.436-219.379 108.741  1.00  0.00           C  
ATOM   1104  CE  LYS C 146    -176.470-218.578 109.543  1.00  0.00           C  
ATOM   1105  NZ  LYS C 146    -177.801-218.652 108.917  1.00  0.00           N  
ATOM   1106  N   VAL C 147    -172.042-221.760 105.867  1.00  0.00           N  
ATOM   1107  CA  VAL C 147    -171.040-222.318 104.954  1.00  0.00           C  
ATOM   1108  C   VAL C 147    -170.443-221.225 104.043  1.00  0.00           C  
ATOM   1109  O   VAL C 147    -171.037-220.157 103.884  1.00  0.00           O  
ATOM   1110  CB  VAL C 147    -171.659-223.440 104.056  1.00  0.00           C  
ATOM   1111  CG1 VAL C 147    -172.452-224.478 104.875  1.00  0.00           C  
ATOM   1112  CG2 VAL C 147    -172.512-222.941 102.875  1.00  0.00           C  
ATOM   1113  N   GLN C 148    -169.290-221.545 103.436  1.00  0.00           N  
ATOM   1114  CA  GLN C 148    -168.586-220.721 102.455  1.00  0.00           C  
ATOM   1115  C   GLN C 148    -167.661-221.593 101.586  1.00  0.00           C  
ATOM   1116  O   GLN C 148    -167.399-222.752 101.918  1.00  0.00           O  
ATOM   1117  CB  GLN C 148    -167.826-219.566 103.158  1.00  0.00           C  
ATOM   1118  CG  GLN C 148    -166.650-220.000 104.061  1.00  0.00           C  
ATOM   1119  CD  GLN C 148    -165.928-218.805 104.682  1.00  0.00           C  
ATOM   1120  OE1 GLN C 148    -166.542-217.987 105.362  1.00  0.00           O  
ATOM   1121  NE2 GLN C 148    -164.615-218.710 104.473  1.00  0.00           N  
ATOM   1122  N   TRP C 149    -167.165-220.991 100.493  1.00  0.00           N  
ATOM   1123  CA  TRP C 149    -166.180-221.573  99.581  1.00  0.00           C  
ATOM   1124  C   TRP C 149    -165.035-220.584  99.329  1.00  0.00           C  
ATOM   1125  O   TRP C 149    -165.249-219.372  99.352  1.00  0.00           O  
ATOM   1126  CB  TRP C 149    -166.856-221.976  98.257  1.00  0.00           C  
ATOM   1127  CG  TRP C 149    -167.674-223.231  98.300  1.00  0.00           C  
ATOM   1128  CD1 TRP C 149    -168.956-223.341  98.718  1.00  0.00           C  
ATOM   1129  NE1 TRP C 149    -169.356-224.659  98.644  1.00  0.00           N  
ATOM   1130  CE2 TRP C 149    -168.343-225.472  98.175  1.00  0.00           C  
ATOM   1131  CD2 TRP C 149    -167.245-224.586  97.967  1.00  0.00           C  
ATOM   1132  CE3 TRP C 149    -166.040-225.154  97.489  1.00  0.00           C  
ATOM   1133  CZ3 TRP C 149    -165.936-226.534  97.226  1.00  0.00           C  
ATOM   1134  CZ2 TRP C 149    -168.252-226.847  97.905  1.00  0.00           C  
ATOM   1135  CH2 TRP C 149    -167.040-227.381  97.438  1.00  0.00           C  
ATOM   1136  N   LYS C 150    -163.838-221.142  99.086  1.00  0.00           N  
ATOM   1137  CA  LYS C 150    -162.599-220.420  98.806  1.00  0.00           C  
ATOM   1138  C   LYS C 150    -161.826-221.115  97.674  1.00  0.00           C  
ATOM   1139  O   LYS C 150    -161.864-222.342  97.563  1.00  0.00           O  
ATOM   1140  CB  LYS C 150    -161.745-220.321 100.089  1.00  0.00           C  
ATOM   1141  CG  LYS C 150    -162.326-219.356 101.142  1.00  0.00           C  
ATOM   1142  CD  LYS C 150    -161.434-219.172 102.379  1.00  0.00           C  
ATOM   1143  CE  LYS C 150    -161.379-220.410 103.286  1.00  0.00           C  
ATOM   1144  NZ  LYS C 150    -160.583-220.147 104.496  1.00  0.00           N  
ATOM   1145  N   VAL C 151    -161.137-220.299  96.860  1.00  0.00           N  
ATOM   1146  CA  VAL C 151    -160.384-220.705  95.670  1.00  0.00           C  
ATOM   1147  C   VAL C 151    -159.131-219.815  95.493  1.00  0.00           C  
ATOM   1148  O   VAL C 151    -158.985-218.815  96.197  1.00  0.00           O  
ATOM   1149  CB  VAL C 151    -161.260-220.601  94.383  1.00  0.00           C  
ATOM   1150  CG1 VAL C 151    -162.445-221.579  94.386  1.00  0.00           C  
ATOM   1151  CG2 VAL C 151    -161.750-219.177  94.064  1.00  0.00           C  
ATOM   1152  N   ASP C 152    -158.253-220.202  94.548  1.00  0.00           N  
ATOM   1153  CA  ASP C 152    -157.023-219.490  94.160  1.00  0.00           C  
ATOM   1154  C   ASP C 152    -157.239-218.062  93.629  1.00  0.00           C  
ATOM   1155  O   ASP C 152    -158.316-217.739  93.124  1.00  0.00           O  
ATOM   1156  CB  ASP C 152    -156.197-220.270  93.103  1.00  0.00           C  
ATOM   1157  CG  ASP C 152    -155.786-221.676  93.532  1.00  0.00           C  
ATOM   1158  OD1 ASP C 152    -155.342-221.812  94.691  1.00  0.00           O  
ATOM   1159  OD2 ASP C 152    -155.813-222.567  92.655  1.00  0.00           O  
ATOM   1160  N   ASN C 153    -156.156-217.266  93.700  1.00  0.00           N  
ATOM   1161  CA  ASN C 153    -156.009-215.919  93.130  1.00  0.00           C  
ATOM   1162  C   ASN C 153    -156.853-214.853  93.866  1.00  0.00           C  
ATOM   1163  O   ASN C 153    -157.477-215.145  94.887  1.00  0.00           O  
ATOM   1164  CB  ASN C 153    -156.290-215.952  91.596  1.00  0.00           C  
ATOM   1165  CG  ASN C 153    -155.390-215.018  90.780  1.00  0.00           C  
ATOM   1166  OD1 ASN C 153    -155.747-213.869  90.540  1.00  0.00           O  
ATOM   1167  ND2 ASN C 153    -154.227-215.508  90.349  1.00  0.00           N  
ATOM   1168  N   ALA C 154    -156.861-213.626  93.316  1.00  0.00           N  
ATOM   1169  CA  ALA C 154    -157.784-212.545  93.675  1.00  0.00           C  
ATOM   1170  C   ALA C 154    -159.238-212.827  93.243  1.00  0.00           C  
ATOM   1171  O   ALA C 154    -160.150-212.166  93.743  1.00  0.00           O  
ATOM   1172  CB  ALA C 154    -157.274-211.238  93.049  1.00  0.00           C  
ATOM   1173  N   LEU C 155    -159.423-213.817  92.352  1.00  0.00           N  
ATOM   1174  CA  LEU C 155    -160.696-214.417  91.965  1.00  0.00           C  
ATOM   1175  C   LEU C 155    -161.367-215.126  93.155  1.00  0.00           C  
ATOM   1176  O   LEU C 155    -160.674-215.646  94.034  1.00  0.00           O  
ATOM   1177  CB  LEU C 155    -160.439-215.446  90.839  1.00  0.00           C  
ATOM   1178  CG  LEU C 155    -159.800-214.883  89.548  1.00  0.00           C  
ATOM   1179  CD1 LEU C 155    -159.409-216.026  88.586  1.00  0.00           C  
ATOM   1180  CD2 LEU C 155    -160.687-213.819  88.869  1.00  0.00           C  
ATOM   1181  N   GLN C 156    -162.707-215.164  93.135  1.00  0.00           N  
ATOM   1182  CA  GLN C 156    -163.517-215.857  94.132  1.00  0.00           C  
ATOM   1183  C   GLN C 156    -164.742-216.472  93.446  1.00  0.00           C  
ATOM   1184  O   GLN C 156    -165.267-215.900  92.490  1.00  0.00           O  
ATOM   1185  CB  GLN C 156    -163.878-214.882  95.281  1.00  0.00           C  
ATOM   1186  CG  GLN C 156    -164.653-215.476  96.480  1.00  0.00           C  
ATOM   1187  CD  GLN C 156    -163.927-216.634  97.172  1.00  0.00           C  
ATOM   1188  NE2 GLN C 156    -163.212-216.343  98.260  1.00  0.00           N  
ATOM   1189  OE1 GLN C 156    -164.014-217.780  96.737  1.00  0.00           O  
ATOM   1190  N   SER C 157    -165.175-217.629  93.968  1.00  0.00           N  
ATOM   1191  CA  SER C 157    -166.315-218.391  93.484  1.00  0.00           C  
ATOM   1192  C   SER C 157    -167.025-219.000  94.702  1.00  0.00           C  
ATOM   1193  O   SER C 157    -166.425-219.809  95.413  1.00  0.00           O  
ATOM   1194  CB  SER C 157    -165.818-219.428  92.457  1.00  0.00           C  
ATOM   1195  OG  SER C 157    -166.897-220.135  91.889  1.00  0.00           O  
ATOM   1196  N   GLY C 158    -168.271-218.557  94.937  1.00  0.00           N  
ATOM   1197  CA  GLY C 158    -169.041-218.865  96.143  1.00  0.00           C  
ATOM   1198  C   GLY C 158    -170.522-219.102  95.824  1.00  0.00           C  
ATOM   1199  O   GLY C 158    -171.365-218.818  96.675  1.00  0.00           O  
ATOM   1200  N   ASN C 159    -170.843-219.596  94.614  1.00  0.00           N  
ATOM   1201  CA  ASN C 159    -172.197-219.887  94.118  1.00  0.00           C  
ATOM   1202  C   ASN C 159    -172.765-221.197  94.717  1.00  0.00           C  
ATOM   1203  O   ASN C 159    -173.007-222.155  93.982  1.00  0.00           O  
ATOM   1204  CB  ASN C 159    -172.184-219.930  92.566  1.00  0.00           C  
ATOM   1205  CG  ASN C 159    -171.642-218.657  91.905  1.00  0.00           C  
ATOM   1206  OD1 ASN C 159    -170.430-218.453  91.843  1.00  0.00           O  
ATOM   1207  ND2 ASN C 159    -172.533-217.802  91.399  1.00  0.00           N  
ATOM   1208  N   SER C 160    -172.945-221.221  96.049  1.00  0.00           N  
ATOM   1209  CA  SER C 160    -173.390-222.385  96.815  1.00  0.00           C  
ATOM   1210  C   SER C 160    -174.912-222.612  96.706  1.00  0.00           C  
ATOM   1211  O   SER C 160    -175.685-221.658  96.788  1.00  0.00           O  
ATOM   1212  CB  SER C 160    -172.948-222.211  98.284  1.00  0.00           C  
ATOM   1213  OG  SER C 160    -173.195-223.382  99.040  1.00  0.00           O  
ATOM   1214  N   GLN C 161    -175.287-223.892  96.570  1.00  0.00           N  
ATOM   1215  CA  GLN C 161    -176.649-224.414  96.606  1.00  0.00           C  
ATOM   1216  C   GLN C 161    -176.808-225.239  97.890  1.00  0.00           C  
ATOM   1217  O   GLN C 161    -176.095-226.229  98.064  1.00  0.00           O  
ATOM   1218  CB  GLN C 161    -176.904-225.235  95.320  1.00  0.00           C  
ATOM   1219  CG  GLN C 161    -178.191-226.080  95.336  1.00  0.00           C  
ATOM   1220  CD  GLN C 161    -178.451-226.757  93.994  1.00  0.00           C  
ATOM   1221  NE2 GLN C 161    -178.100-228.041  93.883  1.00  0.00           N  
ATOM   1222  OE1 GLN C 161    -178.978-226.133  93.076  1.00  0.00           O  
ATOM   1223  N   GLU C 162    -177.728-224.799  98.764  1.00  0.00           N  
ATOM   1224  CA  GLU C 162    -177.889-225.317 100.121  1.00  0.00           C  
ATOM   1225  C   GLU C 162    -179.335-225.752 100.383  1.00  0.00           C  
ATOM   1226  O   GLU C 162    -180.267-225.094  99.920  1.00  0.00           O  
ATOM   1227  CB  GLU C 162    -177.503-224.217 101.131  1.00  0.00           C  
ATOM   1228  CG  GLU C 162    -176.065-223.686 100.982  1.00  0.00           C  
ATOM   1229  CD  GLU C 162    -175.770-222.561 101.971  1.00  0.00           C  
ATOM   1230  OE1 GLU C 162    -176.009-222.775 103.180  1.00  0.00           O  
ATOM   1231  OE2 GLU C 162    -175.286-221.507 101.501  1.00  0.00           O  
ATOM   1232  N   SER C 163    -179.476-226.809 101.197  1.00  0.00           N  
ATOM   1233  CA  SER C 163    -180.743-227.265 101.762  1.00  0.00           C  
ATOM   1234  C   SER C 163    -180.454-228.219 102.929  1.00  0.00           C  
ATOM   1235  O   SER C 163    -179.615-229.115 102.794  1.00  0.00           O  
ATOM   1236  CB  SER C 163    -181.630-227.920 100.684  1.00  0.00           C  
ATOM   1237  OG  SER C 163    -182.889-228.270 101.219  1.00  0.00           O  
ATOM   1238  N   VAL C 164    -181.164-228.006 104.048  1.00  0.00           N  
ATOM   1239  CA  VAL C 164    -181.058-228.800 105.270  1.00  0.00           C  
ATOM   1240  C   VAL C 164    -182.065-229.969 105.247  1.00  0.00           C  
ATOM   1241  O   VAL C 164    -183.164-229.827 104.708  1.00  0.00           O  
ATOM   1242  CB  VAL C 164    -181.304-227.897 106.521  1.00  0.00           C  
ATOM   1243  CG1 VAL C 164    -182.758-227.415 106.701  1.00  0.00           C  
ATOM   1244  CG2 VAL C 164    -180.791-228.522 107.832  1.00  0.00           C  
ATOM   1245  N   THR C 165    -181.667-231.098 105.850  1.00  0.00           N  
ATOM   1246  CA  THR C 165    -182.506-232.280 106.065  1.00  0.00           C  
ATOM   1247  C   THR C 165    -183.463-232.091 107.264  1.00  0.00           C  
ATOM   1248  O   THR C 165    -183.331-231.124 108.016  1.00  0.00           O  
ATOM   1249  CB  THR C 165    -181.614-233.527 106.348  1.00  0.00           C  
ATOM   1250  OG1 THR C 165    -180.976-233.492 107.615  1.00  0.00           O  
ATOM   1251  CG2 THR C 165    -180.566-233.788 105.260  1.00  0.00           C  
ATOM   1252  N   GLU C 166    -184.376-233.061 107.448  1.00  0.00           N  
ATOM   1253  CA  GLU C 166    -185.065-233.285 108.720  1.00  0.00           C  
ATOM   1254  C   GLU C 166    -184.242-234.211 109.632  1.00  0.00           C  
ATOM   1255  O   GLU C 166    -183.217-234.751 109.206  1.00  0.00           O  
ATOM   1256  CB  GLU C 166    -186.501-233.804 108.472  1.00  0.00           C  
ATOM   1257  CG  GLU C 166    -187.451-232.751 107.856  1.00  0.00           C  
ATOM   1258  CD  GLU C 166    -187.600-231.475 108.698  1.00  0.00           C  
ATOM   1259  OE1 GLU C 166    -187.615-231.588 109.945  1.00  0.00           O  
ATOM   1260  OE2 GLU C 166    -187.655-230.389 108.084  1.00  0.00           O  
ATOM   1261  N   GLN C 167    -184.674-234.312 110.900  1.00  0.00           N  
ATOM   1262  CA  GLN C 167    -183.927-234.939 111.991  1.00  0.00           C  
ATOM   1263  C   GLN C 167    -183.660-236.439 111.766  1.00  0.00           C  
ATOM   1264  O   GLN C 167    -184.570-237.180 111.396  1.00  0.00           O  
ATOM   1265  CB  GLN C 167    -184.680-234.687 113.311  1.00  0.00           C  
ATOM   1266  CG  GLN C 167    -183.851-235.010 114.570  1.00  0.00           C  
ATOM   1267  CD  GLN C 167    -184.405-234.310 115.812  1.00  0.00           C  
ATOM   1268  OE1 GLN C 167    -185.616-234.257 116.020  1.00  0.00           O  
ATOM   1269  NE2 GLN C 167    -183.512-233.769 116.644  1.00  0.00           N  
ATOM   1270  N   ASP C 168    -182.402-236.834 112.017  1.00  0.00           N  
ATOM   1271  CA  ASP C 168    -181.873-238.193 111.930  1.00  0.00           C  
ATOM   1272  C   ASP C 168    -182.538-239.108 112.977  1.00  0.00           C  
ATOM   1273  O   ASP C 168    -182.628-238.731 114.144  1.00  0.00           O  
ATOM   1274  CB  ASP C 168    -180.333-238.149 112.101  1.00  0.00           C  
ATOM   1275  CG  ASP C 168    -179.590-239.478 111.927  1.00  0.00           C  
ATOM   1276  OD1 ASP C 168    -180.156-240.404 111.306  1.00  0.00           O  
ATOM   1277  OD2 ASP C 168    -178.427-239.525 112.382  1.00  0.00           O  
ATOM   1278  N   SER C 169    -182.956-240.307 112.543  1.00  0.00           N  
ATOM   1279  CA  SER C 169    -183.517-241.346 113.407  1.00  0.00           C  
ATOM   1280  C   SER C 169    -182.442-242.068 114.250  1.00  0.00           C  
ATOM   1281  O   SER C 169    -182.782-242.614 115.300  1.00  0.00           O  
ATOM   1282  CB  SER C 169    -184.319-242.330 112.530  1.00  0.00           C  
ATOM   1283  OG  SER C 169    -185.015-243.291 113.300  1.00  0.00           O  
ATOM   1284  N   LYS C 170    -181.182-242.066 113.780  1.00  0.00           N  
ATOM   1285  CA  LYS C 170    -180.047-242.722 114.425  1.00  0.00           C  
ATOM   1286  C   LYS C 170    -179.517-241.899 115.615  1.00  0.00           C  
ATOM   1287  O   LYS C 170    -179.631-242.355 116.753  1.00  0.00           O  
ATOM   1288  CB  LYS C 170    -178.975-243.024 113.352  1.00  0.00           C  
ATOM   1289  CG  LYS C 170    -177.721-243.760 113.855  1.00  0.00           C  
ATOM   1290  CD  LYS C 170    -176.648-243.880 112.761  1.00  0.00           C  
ATOM   1291  CE  LYS C 170    -175.314-244.453 113.266  1.00  0.00           C  
ATOM   1292  NZ  LYS C 170    -174.619-243.509 114.159  1.00  0.00           N  
ATOM   1293  N   ASP C 171    -178.931-240.723 115.326  1.00  0.00           N  
ATOM   1294  CA  ASP C 171    -178.188-239.896 116.290  1.00  0.00           C  
ATOM   1295  C   ASP C 171    -178.957-238.665 116.804  1.00  0.00           C  
ATOM   1296  O   ASP C 171    -178.432-237.997 117.695  1.00  0.00           O  
ATOM   1297  CB  ASP C 171    -176.801-239.477 115.733  1.00  0.00           C  
ATOM   1298  CG  ASP C 171    -175.912-240.656 115.317  1.00  0.00           C  
ATOM   1299  OD1 ASP C 171    -175.854-241.637 116.091  1.00  0.00           O  
ATOM   1300  OD2 ASP C 171    -175.230-240.537 114.277  1.00  0.00           O  
ATOM   1301  N   SER C 172    -180.161-238.374 116.269  1.00  0.00           N  
ATOM   1302  CA  SER C 172    -180.996-237.196 116.587  1.00  0.00           C  
ATOM   1303  C   SER C 172    -180.376-235.853 116.129  1.00  0.00           C  
ATOM   1304  O   SER C 172    -180.714-234.797 116.666  1.00  0.00           O  
ATOM   1305  CB  SER C 172    -181.446-237.202 118.069  1.00  0.00           C  
ATOM   1306  OG  SER C 172    -182.328-238.280 118.300  1.00  0.00           O  
ATOM   1307  N   THR C 173    -179.491-235.928 115.127  1.00  0.00           N  
ATOM   1308  CA  THR C 173    -178.739-234.825 114.534  1.00  0.00           C  
ATOM   1309  C   THR C 173    -179.340-234.406 113.175  1.00  0.00           C  
ATOM   1310  O   THR C 173    -180.358-234.946 112.744  1.00  0.00           O  
ATOM   1311  CB  THR C 173    -177.272-235.286 114.314  1.00  0.00           C  
ATOM   1312  OG1 THR C 173    -177.213-236.433 113.482  1.00  0.00           O  
ATOM   1313  CG2 THR C 173    -176.523-235.554 115.625  1.00  0.00           C  
ATOM   1314  N   TYR C 174    -178.705-233.405 112.551  1.00  0.00           N  
ATOM   1315  CA  TYR C 174    -179.077-232.791 111.280  1.00  0.00           C  
ATOM   1316  C   TYR C 174    -177.876-232.731 110.327  1.00  0.00           C  
ATOM   1317  O   TYR C 174    -176.729-232.896 110.751  1.00  0.00           O  
ATOM   1318  CB  TYR C 174    -179.611-231.379 111.575  1.00  0.00           C  
ATOM   1319  CG  TYR C 174    -181.052-231.364 112.039  1.00  0.00           C  
ATOM   1320  CD1 TYR C 174    -182.077-231.266 111.080  1.00  0.00           C  
ATOM   1321  CE1 TYR C 174    -183.419-231.173 111.487  1.00  0.00           C  
ATOM   1322  CZ  TYR C 174    -183.744-231.194 112.854  1.00  0.00           C  
ATOM   1323  OH  TYR C 174    -185.046-231.057 113.234  1.00  0.00           O  
ATOM   1324  CD2 TYR C 174    -181.376-231.416 113.411  1.00  0.00           C  
ATOM   1325  CE2 TYR C 174    -182.723-231.331 113.818  1.00  0.00           C  
ATOM   1326  N   SER C 175    -178.189-232.499 109.043  1.00  0.00           N  
ATOM   1327  CA  SER C 175    -177.243-232.463 107.930  1.00  0.00           C  
ATOM   1328  C   SER C 175    -177.621-231.315 106.968  1.00  0.00           C  
ATOM   1329  O   SER C 175    -178.803-230.994 106.853  1.00  0.00           O  
ATOM   1330  CB  SER C 175    -177.283-233.835 107.223  1.00  0.00           C  
ATOM   1331  OG  SER C 175    -176.858-234.879 108.080  1.00  0.00           O  
ATOM   1332  N   LEU C 176    -176.618-230.734 106.282  1.00  0.00           N  
ATOM   1333  CA  LEU C 176    -176.764-229.630 105.321  1.00  0.00           C  
ATOM   1334  C   LEU C 176    -175.913-229.881 104.059  1.00  0.00           C  
ATOM   1335  O   LEU C 176    -174.806-230.407 104.159  1.00  0.00           O  
ATOM   1336  CB  LEU C 176    -176.400-228.297 106.034  1.00  0.00           C  
ATOM   1337  CG  LEU C 176    -176.354-227.019 105.162  1.00  0.00           C  
ATOM   1338  CD1 LEU C 176    -177.716-226.679 104.531  1.00  0.00           C  
ATOM   1339  CD2 LEU C 176    -175.810-225.819 105.946  1.00  0.00           C  
ATOM   1340  N   SER C 177    -176.450-229.474 102.897  1.00  0.00           N  
ATOM   1341  CA  SER C 177    -175.769-229.468 101.597  1.00  0.00           C  
ATOM   1342  C   SER C 177    -175.067-228.117 101.353  1.00  0.00           C  
ATOM   1343  O   SER C 177    -175.520-227.088 101.856  1.00  0.00           O  
ATOM   1344  CB  SER C 177    -176.821-229.767 100.504  1.00  0.00           C  
ATOM   1345  OG  SER C 177    -176.280-229.748  99.195  1.00  0.00           O  
ATOM   1346  N   SER C 178    -173.996-228.138 100.545  1.00  0.00           N  
ATOM   1347  CA  SER C 178    -173.235-226.960 100.134  1.00  0.00           C  
ATOM   1348  C   SER C 178    -172.562-227.276  98.792  1.00  0.00           C  
ATOM   1349  O   SER C 178    -171.430-227.747  98.784  1.00  0.00           O  
ATOM   1350  CB  SER C 178    -172.240-226.575 101.257  1.00  0.00           C  
ATOM   1351  OG  SER C 178    -171.434-225.469 100.901  1.00  0.00           O  
ATOM   1352  N   THR C 179    -173.282-227.066  97.680  1.00  0.00           N  
ATOM   1353  CA  THR C 179    -172.815-227.424  96.340  1.00  0.00           C  
ATOM   1354  C   THR C 179    -172.498-226.159  95.528  1.00  0.00           C  
ATOM   1355  O   THR C 179    -173.422-225.468  95.105  1.00  0.00           O  
ATOM   1356  CB  THR C 179    -173.885-228.258  95.585  1.00  0.00           C  
ATOM   1357  OG1 THR C 179    -174.111-229.459  96.295  1.00  0.00           O  
ATOM   1358  CG2 THR C 179    -173.528-228.614  94.127  1.00  0.00           C  
ATOM   1359  N   LEU C 180    -171.200-225.902  95.304  1.00  0.00           N  
ATOM   1360  CA  LEU C 180    -170.685-224.843  94.432  1.00  0.00           C  
ATOM   1361  C   LEU C 180    -170.971-225.183  92.957  1.00  0.00           C  
ATOM   1362  O   LEU C 180    -170.144-225.822  92.306  1.00  0.00           O  
ATOM   1363  CB  LEU C 180    -169.182-224.636  94.749  1.00  0.00           C  
ATOM   1364  CG  LEU C 180    -168.437-223.591  93.886  1.00  0.00           C  
ATOM   1365  CD1 LEU C 180    -169.082-222.204  94.000  1.00  0.00           C  
ATOM   1366  CD2 LEU C 180    -166.932-223.551  94.217  1.00  0.00           C  
ATOM   1367  N   THR C 181    -172.164-224.786  92.484  1.00  0.00           N  
ATOM   1368  CA  THR C 181    -172.649-225.046  91.132  1.00  0.00           C  
ATOM   1369  C   THR C 181    -172.130-223.979  90.147  1.00  0.00           C  
ATOM   1370  O   THR C 181    -172.311-222.784  90.381  1.00  0.00           O  
ATOM   1371  CB  THR C 181    -174.198-225.180  91.085  1.00  0.00           C  
ATOM   1372  OG1 THR C 181    -174.633-225.439  89.763  1.00  0.00           O  
ATOM   1373  CG2 THR C 181    -174.999-223.976  91.617  1.00  0.00           C  
ATOM   1374  N   LEU C 182    -171.440-224.454  89.100  1.00  0.00           N  
ATOM   1375  CA  LEU C 182    -170.735-223.639  88.111  1.00  0.00           C  
ATOM   1376  C   LEU C 182    -170.869-224.257  86.711  1.00  0.00           C  
ATOM   1377  O   LEU C 182    -171.345-225.384  86.566  1.00  0.00           O  
ATOM   1378  CB  LEU C 182    -169.225-223.566  88.469  1.00  0.00           C  
ATOM   1379  CG  LEU C 182    -168.830-223.007  89.849  1.00  0.00           C  
ATOM   1380  CD1 LEU C 182    -167.331-223.257  90.119  1.00  0.00           C  
ATOM   1381  CD2 LEU C 182    -169.222-221.524  90.005  1.00  0.00           C  
ATOM   1382  N   SER C 183    -170.356-223.518  85.717  1.00  0.00           N  
ATOM   1383  CA  SER C 183    -169.931-224.051  84.423  1.00  0.00           C  
ATOM   1384  C   SER C 183    -168.482-224.575  84.537  1.00  0.00           C  
ATOM   1385  O   SER C 183    -167.730-224.112  85.399  1.00  0.00           O  
ATOM   1386  CB  SER C 183    -170.053-222.927  83.374  1.00  0.00           C  
ATOM   1387  OG  SER C 183    -169.676-223.354  82.077  1.00  0.00           O  
ATOM   1388  N   LYS C 184    -168.098-225.492  83.632  1.00  0.00           N  
ATOM   1389  CA  LYS C 184    -166.727-226.007  83.506  1.00  0.00           C  
ATOM   1390  C   LYS C 184    -165.699-224.915  83.146  1.00  0.00           C  
ATOM   1391  O   LYS C 184    -164.542-225.038  83.543  1.00  0.00           O  
ATOM   1392  CB  LYS C 184    -166.713-227.197  82.520  1.00  0.00           C  
ATOM   1393  CG  LYS C 184    -165.445-228.080  82.561  1.00  0.00           C  
ATOM   1394  CD  LYS C 184    -164.328-227.727  81.568  1.00  0.00           C  
ATOM   1395  CE  LYS C 184    -163.164-228.729  81.646  1.00  0.00           C  
ATOM   1396  NZ  LYS C 184    -162.015-228.276  80.847  1.00  0.00           N  
ATOM   1397  N   ALA C 185    -166.143-223.837  82.472  1.00  0.00           N  
ATOM   1398  CA  ALA C 185    -165.347-222.647  82.159  1.00  0.00           C  
ATOM   1399  C   ALA C 185    -164.823-221.890  83.397  1.00  0.00           C  
ATOM   1400  O   ALA C 185    -163.727-221.333  83.324  1.00  0.00           O  
ATOM   1401  CB  ALA C 185    -166.183-221.715  81.271  1.00  0.00           C  
ATOM   1402  N   ASP C 186    -165.585-221.905  84.507  1.00  0.00           N  
ATOM   1403  CA  ASP C 186    -165.178-221.337  85.796  1.00  0.00           C  
ATOM   1404  C   ASP C 186    -164.244-222.294  86.563  1.00  0.00           C  
ATOM   1405  O   ASP C 186    -163.400-221.820  87.324  1.00  0.00           O  
ATOM   1406  CB  ASP C 186    -166.401-220.972  86.667  1.00  0.00           C  
ATOM   1407  CG  ASP C 186    -166.086-219.930  87.746  1.00  0.00           C  
ATOM   1408  OD1 ASP C 186    -165.981-220.325  88.927  1.00  0.00           O  
ATOM   1409  OD2 ASP C 186    -165.971-218.744  87.361  1.00  0.00           O  
ATOM   1410  N   TYR C 187    -164.403-223.612  86.346  1.00  0.00           N  
ATOM   1411  CA  TYR C 187    -163.656-224.662  87.037  1.00  0.00           C  
ATOM   1412  C   TYR C 187    -162.158-224.721  86.669  1.00  0.00           C  
ATOM   1413  O   TYR C 187    -161.368-225.193  87.486  1.00  0.00           O  
ATOM   1414  CB  TYR C 187    -164.367-226.012  86.828  1.00  0.00           C  
ATOM   1415  CG  TYR C 187    -163.879-227.147  87.714  1.00  0.00           C  
ATOM   1416  CD1 TYR C 187    -164.069-227.087  89.110  1.00  0.00           C  
ATOM   1417  CE1 TYR C 187    -163.590-228.122  89.937  1.00  0.00           C  
ATOM   1418  CZ  TYR C 187    -162.936-229.231  89.367  1.00  0.00           C  
ATOM   1419  OH  TYR C 187    -162.457-230.229  90.162  1.00  0.00           O  
ATOM   1420  CD2 TYR C 187    -163.229-228.262  87.146  1.00  0.00           C  
ATOM   1421  CE2 TYR C 187    -162.771-229.306  87.971  1.00  0.00           C  
ATOM   1422  N   GLU C 188    -161.787-224.213  85.482  1.00  0.00           N  
ATOM   1423  CA  GLU C 188    -160.404-224.163  85.002  1.00  0.00           C  
ATOM   1424  C   GLU C 188    -159.629-222.908  85.451  1.00  0.00           C  
ATOM   1425  O   GLU C 188    -158.409-222.889  85.286  1.00  0.00           O  
ATOM   1426  CB  GLU C 188    -160.391-224.293  83.461  1.00  0.00           C  
ATOM   1427  CG  GLU C 188    -161.064-225.568  82.912  1.00  0.00           C  
ATOM   1428  CD  GLU C 188    -160.476-226.854  83.492  1.00  0.00           C  
ATOM   1429  OE1 GLU C 188    -161.208-227.526  84.252  1.00  0.00           O  
ATOM   1430  OE2 GLU C 188    -159.306-227.137  83.163  1.00  0.00           O  
ATOM   1431  N   LYS C 189    -160.319-221.900  86.016  1.00  0.00           N  
ATOM   1432  CA  LYS C 189    -159.711-220.663  86.527  1.00  0.00           C  
ATOM   1433  C   LYS C 189    -158.851-220.874  87.786  1.00  0.00           C  
ATOM   1434  O   LYS C 189    -157.923-220.096  88.010  1.00  0.00           O  
ATOM   1435  CB  LYS C 189    -160.812-219.637  86.851  1.00  0.00           C  
ATOM   1436  CG  LYS C 189    -161.638-219.170  85.643  1.00  0.00           C  
ATOM   1437  CD  LYS C 189    -162.746-218.205  86.081  1.00  0.00           C  
ATOM   1438  CE  LYS C 189    -163.646-217.744  84.928  1.00  0.00           C  
ATOM   1439  NZ  LYS C 189    -164.800-216.988  85.440  1.00  0.00           N  
ATOM   1440  N   HIS C 190    -159.193-221.897  88.585  1.00  0.00           N  
ATOM   1441  CA  HIS C 190    -158.568-222.214  89.869  1.00  0.00           C  
ATOM   1442  C   HIS C 190    -158.244-223.714  89.903  1.00  0.00           C  
ATOM   1443  O   HIS C 190    -158.932-224.506  89.256  1.00  0.00           O  
ATOM   1444  CB  HIS C 190    -159.507-221.823  91.043  1.00  0.00           C  
ATOM   1445  CG  HIS C 190    -160.492-220.704  90.779  1.00  0.00           C  
ATOM   1446  ND1 HIS C 190    -161.810-220.940  90.428  1.00  0.00           N  
ATOM   1447  CD2 HIS C 190    -160.363-219.335  90.814  1.00  0.00           C  
ATOM   1448  CE1 HIS C 190    -162.400-219.753  90.261  1.00  0.00           C  
ATOM   1449  NE2 HIS C 190    -161.578-218.733  90.476  1.00  0.00           N  
ATOM   1450  N   LYS C 191    -157.212-224.074  90.676  1.00  0.00           N  
ATOM   1451  CA  LYS C 191    -156.829-225.459  90.944  1.00  0.00           C  
ATOM   1452  C   LYS C 191    -157.434-225.915  92.281  1.00  0.00           C  
ATOM   1453  O   LYS C 191    -158.076-226.963  92.319  1.00  0.00           O  
ATOM   1454  CB  LYS C 191    -155.291-225.581  90.925  1.00  0.00           C  
ATOM   1455  CG  LYS C 191    -154.778-227.034  90.968  1.00  0.00           C  
ATOM   1456  CD  LYS C 191    -153.250-227.158  91.116  1.00  0.00           C  
ATOM   1457  CE  LYS C 191    -152.416-226.499  90.003  1.00  0.00           C  
ATOM   1458  NZ  LYS C 191    -152.654-227.112  88.686  1.00  0.00           N  
ATOM   1459  N   VAL C 192    -157.234-225.113  93.341  1.00  0.00           N  
ATOM   1460  CA  VAL C 192    -157.763-225.363  94.681  1.00  0.00           C  
ATOM   1461  C   VAL C 192    -159.266-225.040  94.748  1.00  0.00           C  
ATOM   1462  O   VAL C 192    -159.693-223.990  94.263  1.00  0.00           O  
ATOM   1463  CB  VAL C 192    -157.042-224.496  95.757  1.00  0.00           C  
ATOM   1464  CG1 VAL C 192    -157.646-224.577  97.177  1.00  0.00           C  
ATOM   1465  CG2 VAL C 192    -155.545-224.838  95.834  1.00  0.00           C  
ATOM   1466  N   TYR C 193    -160.009-225.942  95.404  1.00  0.00           N  
ATOM   1467  CA  TYR C 193    -161.398-225.754  95.805  1.00  0.00           C  
ATOM   1468  C   TYR C 193    -161.511-226.247  97.246  1.00  0.00           C  
ATOM   1469  O   TYR C 193    -161.301-227.433  97.503  1.00  0.00           O  
ATOM   1470  CB  TYR C 193    -162.342-226.508  94.848  1.00  0.00           C  
ATOM   1471  CG  TYR C 193    -162.385-225.904  93.461  1.00  0.00           C  
ATOM   1472  CD1 TYR C 193    -163.230-224.805  93.206  1.00  0.00           C  
ATOM   1473  CE1 TYR C 193    -163.151-224.131  91.975  1.00  0.00           C  
ATOM   1474  CZ  TYR C 193    -162.230-224.556  91.002  1.00  0.00           C  
ATOM   1475  OH  TYR C 193    -162.092-223.843  89.852  1.00  0.00           O  
ATOM   1476  CD2 TYR C 193    -161.515-226.374  92.456  1.00  0.00           C  
ATOM   1477  CE2 TYR C 193    -161.434-225.697  91.226  1.00  0.00           C  
ATOM   1478  N   ALA C 194    -161.811-225.307  98.153  1.00  0.00           N  
ATOM   1479  CA  ALA C 194    -161.931-225.535  99.585  1.00  0.00           C  
ATOM   1480  C   ALA C 194    -163.342-225.163 100.043  1.00  0.00           C  
ATOM   1481  O   ALA C 194    -163.826-224.086  99.699  1.00  0.00           O  
ATOM   1482  CB  ALA C 194    -160.889-224.671 100.314  1.00  0.00           C  
ATOM   1483  N   CYS C 195    -163.940-226.050 100.847  1.00  0.00           N  
ATOM   1484  CA  CYS C 195    -165.192-225.827 101.560  1.00  0.00           C  
ATOM   1485  C   CYS C 195    -164.849-225.595 103.033  1.00  0.00           C  
ATOM   1486  O   CYS C 195    -164.062-226.357 103.593  1.00  0.00           O  
ATOM   1487  SG  CYS C 195    -167.707-226.972 102.217  1.00  0.00           S  
ATOM   1488  CB  CYS C 195    -166.085-227.070 101.407  1.00  0.00           C  
ATOM   1489  N   GLU C 196    -165.459-224.565 103.633  1.00  0.00           N  
ATOM   1490  CA  GLU C 196    -165.269-224.203 105.032  1.00  0.00           C  
ATOM   1491  C   GLU C 196    -166.618-223.821 105.636  1.00  0.00           C  
ATOM   1492  O   GLU C 196    -167.412-223.161 104.967  1.00  0.00           O  
ATOM   1493  CB  GLU C 196    -164.205-223.089 105.117  1.00  0.00           C  
ATOM   1494  CG  GLU C 196    -163.978-222.501 106.523  1.00  0.00           C  
ATOM   1495  CD  GLU C 196    -162.782-221.554 106.528  1.00  0.00           C  
ATOM   1496  OE1 GLU C 196    -161.654-222.060 106.338  1.00  0.00           O  
ATOM   1497  OE2 GLU C 196    -163.004-220.334 106.684  1.00  0.00           O  
ATOM   1498  N   VAL C 197    -166.861-224.256 106.880  1.00  0.00           N  
ATOM   1499  CA  VAL C 197    -168.118-224.031 107.588  1.00  0.00           C  
ATOM   1500  C   VAL C 197    -167.844-223.653 109.053  1.00  0.00           C  
ATOM   1501  O   VAL C 197    -166.802-224.009 109.606  1.00  0.00           O  
ATOM   1502  CB  VAL C 197    -169.064-225.272 107.517  1.00  0.00           C  
ATOM   1503  CG1 VAL C 197    -169.281-225.735 106.067  1.00  0.00           C  
ATOM   1504  CG2 VAL C 197    -168.696-226.475 108.407  1.00  0.00           C  
ATOM   1505  N   THR C 198    -168.807-222.927 109.638  1.00  0.00           N  
ATOM   1506  CA  THR C 198    -168.803-222.476 111.028  1.00  0.00           C  
ATOM   1507  C   THR C 198    -170.163-222.825 111.661  1.00  0.00           C  
ATOM   1508  O   THR C 198    -171.182-222.868 110.968  1.00  0.00           O  
ATOM   1509  CB  THR C 198    -168.562-220.943 111.132  1.00  0.00           C  
ATOM   1510  OG1 THR C 198    -169.636-220.175 110.621  1.00  0.00           O  
ATOM   1511  CG2 THR C 198    -167.257-220.486 110.461  1.00  0.00           C  
ATOM   1512  N   HIS C 199    -170.131-223.105 112.972  1.00  0.00           N  
ATOM   1513  CA  HIS C 199    -171.233-223.729 113.699  1.00  0.00           C  
ATOM   1514  C   HIS C 199    -171.290-223.261 115.161  1.00  0.00           C  
ATOM   1515  O   HIS C 199    -170.384-222.578 115.638  1.00  0.00           O  
ATOM   1516  CB  HIS C 199    -171.049-225.262 113.598  1.00  0.00           C  
ATOM   1517  CG  HIS C 199    -172.339-226.025 113.714  1.00  0.00           C  
ATOM   1518  CD2 HIS C 199    -173.301-226.212 112.750  1.00  0.00           C  
ATOM   1519  ND1 HIS C 199    -172.751-226.636 114.902  1.00  0.00           N  
ATOM   1520  NE2 HIS C 199    -174.328-226.902 113.364  1.00  0.00           N  
ATOM   1521  CE1 HIS C 199    -173.950-227.124 114.621  1.00  0.00           C  
ATOM   1522  N   GLN C 200    -172.359-223.683 115.853  1.00  0.00           N  
ATOM   1523  CA  GLN C 200    -172.545-223.551 117.298  1.00  0.00           C  
ATOM   1524  C   GLN C 200    -171.543-224.407 118.100  1.00  0.00           C  
ATOM   1525  O   GLN C 200    -171.108-223.969 119.164  1.00  0.00           O  
ATOM   1526  CB  GLN C 200    -173.992-223.938 117.687  1.00  0.00           C  
ATOM   1527  CG  GLN C 200    -175.104-222.994 117.174  1.00  0.00           C  
ATOM   1528  CD  GLN C 200    -175.485-223.174 115.698  1.00  0.00           C  
ATOM   1529  NE2 GLN C 200    -176.046-222.131 115.087  1.00  0.00           N  
ATOM   1530  OE1 GLN C 200    -175.302-224.243 115.120  1.00  0.00           O  
ATOM   1531  N   GLY C 201    -171.202-225.600 117.578  1.00  0.00           N  
ATOM   1532  CA  GLY C 201    -170.271-226.534 118.213  1.00  0.00           C  
ATOM   1533  C   GLY C 201    -168.812-226.163 117.923  1.00  0.00           C  
ATOM   1534  O   GLY C 201    -167.969-226.321 118.804  1.00  0.00           O  
ATOM   1535  N   LEU C 202    -168.522-225.656 116.712  1.00  0.00           N  
ATOM   1536  CA  LEU C 202    -167.201-225.202 116.288  1.00  0.00           C  
ATOM   1537  C   LEU C 202    -167.388-223.997 115.362  1.00  0.00           C  
ATOM   1538  O   LEU C 202    -167.584-224.175 114.159  1.00  0.00           O  
ATOM   1539  CB  LEU C 202    -166.418-226.341 115.583  1.00  0.00           C  
ATOM   1540  CG  LEU C 202    -165.753-227.372 116.526  1.00  0.00           C  
ATOM   1541  CD1 LEU C 202    -165.188-228.571 115.738  1.00  0.00           C  
ATOM   1542  CD2 LEU C 202    -164.687-226.729 117.442  1.00  0.00           C  
ATOM   1543  N   SER C 203    -167.302-222.788 115.945  1.00  0.00           N  
ATOM   1544  CA  SER C 203    -167.259-221.518 115.209  1.00  0.00           C  
ATOM   1545  C   SER C 203    -165.903-221.303 114.501  1.00  0.00           C  
ATOM   1546  O   SER C 203    -165.844-220.556 113.525  1.00  0.00           O  
ATOM   1547  CB  SER C 203    -167.606-220.369 116.176  1.00  0.00           C  
ATOM   1548  OG  SER C 203    -167.724-219.129 115.505  1.00  0.00           O  
ATOM   1549  N   SER C 204    -164.858-222.000 114.982  1.00  0.00           N  
ATOM   1550  CA  SER C 204    -163.559-222.172 114.335  1.00  0.00           C  
ATOM   1551  C   SER C 204    -163.722-222.987 113.025  1.00  0.00           C  
ATOM   1552  O   SER C 204    -164.452-223.978 113.064  1.00  0.00           O  
ATOM   1553  CB  SER C 204    -162.656-222.922 115.337  1.00  0.00           C  
ATOM   1554  OG  SER C 204    -161.351-223.117 114.829  1.00  0.00           O  
ATOM   1555  N   PRO C 205    -163.054-222.572 111.919  1.00  0.00           N  
ATOM   1556  CA  PRO C 205    -163.029-223.274 110.617  1.00  0.00           C  
ATOM   1557  C   PRO C 205    -163.000-224.815 110.623  1.00  0.00           C  
ATOM   1558  O   PRO C 205    -161.963-225.419 110.899  1.00  0.00           O  
ATOM   1559  CD  PRO C 205    -162.247-221.347 111.837  1.00  0.00           C  
ATOM   1560  CB  PRO C 205    -161.780-222.688 109.943  1.00  0.00           C  
ATOM   1561  CG  PRO C 205    -161.792-221.241 110.386  1.00  0.00           C  
ATOM   1562  N   VAL C 206    -164.158-225.404 110.293  1.00  0.00           N  
ATOM   1563  CA  VAL C 206    -164.340-226.826 110.016  1.00  0.00           C  
ATOM   1564  C   VAL C 206    -164.303-226.965 108.484  1.00  0.00           C  
ATOM   1565  O   VAL C 206    -165.223-226.491 107.818  1.00  0.00           O  
ATOM   1566  CB  VAL C 206    -165.710-227.311 110.577  1.00  0.00           C  
ATOM   1567  CG1 VAL C 206    -166.148-228.708 110.108  1.00  0.00           C  
ATOM   1568  CG2 VAL C 206    -165.723-227.263 112.114  1.00  0.00           C  
ATOM   1569  N   THR C 207    -163.206-227.525 107.947  1.00  0.00           N  
ATOM   1570  CA  THR C 207    -162.856-227.374 106.533  1.00  0.00           C  
ATOM   1571  C   THR C 207    -162.146-228.607 105.940  1.00  0.00           C  
ATOM   1572  O   THR C 207    -161.407-229.297 106.644  1.00  0.00           O  
ATOM   1573  CB  THR C 207    -161.994-226.087 106.323  1.00  0.00           C  
ATOM   1574  OG1 THR C 207    -161.586-225.911 104.978  1.00  0.00           O  
ATOM   1575  CG2 THR C 207    -160.709-226.030 107.171  1.00  0.00           C  
ATOM   1576  N   LYS C 208    -162.390-228.826 104.638  1.00  0.00           N  
ATOM   1577  CA  LYS C 208    -161.688-229.764 103.760  1.00  0.00           C  
ATOM   1578  C   LYS C 208    -161.354-229.051 102.440  1.00  0.00           C  
ATOM   1579  O   LYS C 208    -161.984-228.046 102.103  1.00  0.00           O  
ATOM   1580  CB  LYS C 208    -162.569-231.005 103.481  1.00  0.00           C  
ATOM   1581  CG  LYS C 208    -162.884-231.879 104.705  1.00  0.00           C  
ATOM   1582  CD  LYS C 208    -161.668-232.588 105.318  1.00  0.00           C  
ATOM   1583  CE  LYS C 208    -162.049-233.443 106.535  1.00  0.00           C  
ATOM   1584  NZ  LYS C 208    -160.866-234.086 107.132  1.00  0.00           N  
ATOM   1585  N   SER C 209    -160.377-229.598 101.701  1.00  0.00           N  
ATOM   1586  CA  SER C 209    -159.929-229.060 100.418  1.00  0.00           C  
ATOM   1587  C   SER C 209    -159.308-230.166  99.550  1.00  0.00           C  
ATOM   1588  O   SER C 209    -158.834-231.174 100.076  1.00  0.00           O  
ATOM   1589  CB  SER C 209    -158.961-227.879 100.671  1.00  0.00           C  
ATOM   1590  OG  SER C 209    -158.546-227.258  99.472  1.00  0.00           O  
ATOM   1591  N   PHE C 210    -159.311-229.929  98.230  1.00  0.00           N  
ATOM   1592  CA  PHE C 210    -158.656-230.757  97.219  1.00  0.00           C  
ATOM   1593  C   PHE C 210    -158.100-229.834  96.114  1.00  0.00           C  
ATOM   1594  O   PHE C 210    -158.523-228.682  95.996  1.00  0.00           O  
ATOM   1595  CB  PHE C 210    -159.663-231.811  96.686  1.00  0.00           C  
ATOM   1596  CG  PHE C 210    -160.730-231.300  95.730  1.00  0.00           C  
ATOM   1597  CD1 PHE C 210    -160.443-231.178  94.354  1.00  0.00           C  
ATOM   1598  CE1 PHE C 210    -161.327-230.524  93.511  1.00  0.00           C  
ATOM   1599  CZ  PHE C 210    -162.526-230.033  94.007  1.00  0.00           C  
ATOM   1600  CD2 PHE C 210    -161.933-230.755  96.225  1.00  0.00           C  
ATOM   1601  CE2 PHE C 210    -162.833-230.153  95.357  1.00  0.00           C  
ATOM   1602  N   ASN C 211    -157.196-230.398  95.297  1.00  0.00           N  
ATOM   1603  CA  ASN C 211    -156.661-229.783  94.078  1.00  0.00           C  
ATOM   1604  C   ASN C 211    -157.167-230.565  92.861  1.00  0.00           C  
ATOM   1605  O   ASN C 211    -157.088-231.794  92.838  1.00  0.00           O  
ATOM   1606  CB  ASN C 211    -155.117-229.808  94.128  1.00  0.00           C  
ATOM   1607  CG  ASN C 211    -154.537-228.687  94.989  1.00  0.00           C  
ATOM   1608  ND2 ASN C 211    -154.306-228.951  96.276  1.00  0.00           N  
ATOM   1609  OD1 ASN C 211    -154.295-227.591  94.489  1.00  0.00           O  
ATOM   1610  N   ARG C 212    -157.631-229.809  91.854  1.00  0.00           N  
ATOM   1611  CA  ARG C 212    -158.009-230.275  90.518  1.00  0.00           C  
ATOM   1612  C   ARG C 212    -156.820-230.852  89.720  1.00  0.00           C  
ATOM   1613  O   ARG C 212    -157.033-231.713  88.865  1.00  0.00           O  
ATOM   1614  CB  ARG C 212    -158.685-229.084  89.792  1.00  0.00           C  
ATOM   1615  CG  ARG C 212    -159.001-229.275  88.296  1.00  0.00           C  
ATOM   1616  CD  ARG C 212    -159.673-228.056  87.645  1.00  0.00           C  
ATOM   1617  NE  ARG C 212    -158.779-226.898  87.526  1.00  0.00           N  
ATOM   1618  CZ  ARG C 212    -157.850-226.695  86.579  1.00  0.00           C  
ATOM   1619  NH1 ARG C 212    -157.616-227.595  85.615  1.00  0.00           N  
ATOM   1620  NH2 ARG C 212    -157.149-225.555  86.594  1.00  0.00           N  
ATOM   1621  N   GLY C 213    -155.601-230.359  90.007  1.00  0.00           N  
ATOM   1622  CA  GLY C 213    -154.380-230.688  89.278  1.00  0.00           C  
ATOM   1623  C   GLY C 213    -154.402-230.013  87.900  1.00  0.00           C  
ATOM   1624  O   GLY C 213    -154.973-228.934  87.732  1.00  0.00           O  
ATOM   1625  N   GLU C 214    -153.756-230.663  86.921  1.00  0.00           N  
ATOM   1626  CA  GLU C 214    -153.747-230.272  85.508  1.00  0.00           C  
ATOM   1627  C   GLU C 214    -154.781-231.108  84.723  1.00  0.00           C  
ATOM   1628  O   GLU C 214    -154.500-231.564  83.616  1.00  0.00           O  
ATOM   1629  CB  GLU C 214    -152.306-230.402  84.968  1.00  0.00           C  
ATOM   1630  CG  GLU C 214    -151.313-229.477  85.703  1.00  0.00           C  
ATOM   1631  CD  GLU C 214    -149.885-229.618  85.185  1.00  0.00           C  
ATOM   1632  OE1 GLU C 214    -149.365-228.606  84.666  1.00  0.00           O  
ATOM   1633  OE2 GLU C 214    -149.331-230.728  85.335  1.00  0.00           O  
ATOM   1634  N   CYS C 215    -155.956-231.306  85.345  1.00  0.00           N  
ATOM   1635  CA  CYS C 215    -157.039-232.182  84.909  1.00  0.00           C  
ATOM   1636  C   CYS C 215    -158.391-231.557  85.318  1.00  0.00           C  
ATOM   1637  O   CYS C 215    -158.528-230.336  85.248  1.00  0.00           O  
ATOM   1638  CB  CYS C 215    -156.778-233.608  85.457  1.00  0.00           C  
ATOM   1639  SG  CYS C 215    -155.630-234.652  84.517  1.00  0.00           S  
ATOM   1640  N   NMA C 215A   -159.373-232.386  85.705  1.00  0.00           N  
ATOM   1641  CA  NMA C 215A   -160.724-231.968  86.050  1.00  0.00           C  
ATOM   1642  CH3 ACE D   0    -214.565-251.186 110.471  1.00  0.00           C  
ATOM   1643  C   ACE D   0    -213.577-250.029 110.380  1.00  0.00           C  
ATOM   1644  O   ACE D   0    -212.873-249.923 109.379  1.00  0.00           O  
ATOM   1645  N   GLN D   1    -213.552-249.184 111.427  1.00  0.00           N  
ATOM   1646  CA  GLN D   1    -212.763-247.958 111.636  1.00  0.00           C  
ATOM   1647  C   GLN D   1    -213.044-246.815 110.639  1.00  0.00           C  
ATOM   1648  O   GLN D   1    -213.575-247.030 109.550  1.00  0.00           O  
ATOM   1649  CB  GLN D   1    -211.238-248.242 111.784  1.00  0.00           C  
ATOM   1650  CG  GLN D   1    -210.437-248.578 110.499  1.00  0.00           C  
ATOM   1651  CD  GLN D   1    -208.936-248.316 110.631  1.00  0.00           C  
ATOM   1652  OE1 GLN D   1    -208.344-247.657 109.778  1.00  0.00           O  
ATOM   1653  NE2 GLN D   1    -208.309-248.838 111.686  1.00  0.00           N  
ATOM   1654  N   VAL D   2    -212.621-245.603 111.034  1.00  0.00           N  
ATOM   1655  CA  VAL D   2    -212.480-244.463 110.131  1.00  0.00           C  
ATOM   1656  C   VAL D   2    -211.190-244.616 109.299  1.00  0.00           C  
ATOM   1657  O   VAL D   2    -210.123-244.864 109.860  1.00  0.00           O  
ATOM   1658  CB  VAL D   2    -212.497-243.107 110.894  1.00  0.00           C  
ATOM   1659  CG1 VAL D   2    -211.443-242.973 112.011  1.00  0.00           C  
ATOM   1660  CG2 VAL D   2    -212.435-241.891 109.947  1.00  0.00           C  
ATOM   1661  N   GLN D   3    -211.333-244.486 107.973  1.00  0.00           N  
ATOM   1662  CA  GLN D   3    -210.246-244.631 107.013  1.00  0.00           C  
ATOM   1663  C   GLN D   3    -210.567-243.765 105.794  1.00  0.00           C  
ATOM   1664  O   GLN D   3    -211.575-244.003 105.127  1.00  0.00           O  
ATOM   1665  CB  GLN D   3    -210.047-246.129 106.668  1.00  0.00           C  
ATOM   1666  CG  GLN D   3    -208.928-246.451 105.650  1.00  0.00           C  
ATOM   1667  CD  GLN D   3    -207.533-245.989 106.078  1.00  0.00           C  
ATOM   1668  OE1 GLN D   3    -206.815-245.381 105.289  1.00  0.00           O  
ATOM   1669  NE2 GLN D   3    -207.133-246.279 107.318  1.00  0.00           N  
ATOM   1670  N   LEU D   4    -209.695-242.778 105.541  1.00  0.00           N  
ATOM   1671  CA  LEU D   4    -209.753-241.877 104.395  1.00  0.00           C  
ATOM   1672  C   LEU D   4    -208.497-242.106 103.549  1.00  0.00           C  
ATOM   1673  O   LEU D   4    -207.391-242.133 104.088  1.00  0.00           O  
ATOM   1674  CB  LEU D   4    -209.818-240.403 104.860  1.00  0.00           C  
ATOM   1675  CG  LEU D   4    -211.218-239.896 105.275  1.00  0.00           C  
ATOM   1676  CD1 LEU D   4    -211.702-240.513 106.603  1.00  0.00           C  
ATOM   1677  CD2 LEU D   4    -211.244-238.353 105.315  1.00  0.00           C  
ATOM   1678  N   VAL D   5    -208.700-242.231 102.231  1.00  0.00           N  
ATOM   1679  CA  VAL D   5    -207.645-242.306 101.221  1.00  0.00           C  
ATOM   1680  C   VAL D   5    -208.152-241.558  99.980  1.00  0.00           C  
ATOM   1681  O   VAL D   5    -209.298-241.773  99.584  1.00  0.00           O  
ATOM   1682  CB  VAL D   5    -207.314-243.775 100.810  1.00  0.00           C  
ATOM   1683  CG1 VAL D   5    -206.292-243.882  99.657  1.00  0.00           C  
ATOM   1684  CG2 VAL D   5    -206.823-244.618 102.002  1.00  0.00           C  
ATOM   1685  N   GLN D   6    -207.289-240.727  99.375  1.00  0.00           N  
ATOM   1686  CA  GLN D   6    -207.570-240.033  98.116  1.00  0.00           C  
ATOM   1687  C   GLN D   6    -206.639-240.534  97.000  1.00  0.00           C  
ATOM   1688  O   GLN D   6    -205.597-241.134  97.274  1.00  0.00           O  
ATOM   1689  CB  GLN D   6    -207.526-238.493  98.323  1.00  0.00           C  
ATOM   1690  CG  GLN D   6    -206.155-237.781  98.265  1.00  0.00           C  
ATOM   1691  CD  GLN D   6    -205.231-238.135  99.427  1.00  0.00           C  
ATOM   1692  OE1 GLN D   6    -205.163-237.404 100.410  1.00  0.00           O  
ATOM   1693  NE2 GLN D   6    -204.510-239.253  99.325  1.00  0.00           N  
ATOM   1694  N   SER D   7    -207.056-240.266  95.756  1.00  0.00           N  
ATOM   1695  CA  SER D   7    -206.394-240.709  94.533  1.00  0.00           C  
ATOM   1696  C   SER D   7    -206.448-239.605  93.468  1.00  0.00           C  
ATOM   1697  O   SER D   7    -207.385-238.807  93.459  1.00  0.00           O  
ATOM   1698  CB  SER D   7    -207.047-242.031  94.069  1.00  0.00           C  
ATOM   1699  OG  SER D   7    -208.386-241.853  93.643  1.00  0.00           O  
ATOM   1700  N   GLY D   8    -205.438-239.598  92.585  1.00  0.00           N  
ATOM   1701  CA  GLY D   8    -205.284-238.629  91.500  1.00  0.00           C  
ATOM   1702  C   GLY D   8    -204.514-237.392  91.984  1.00  0.00           C  
ATOM   1703  O   GLY D   8    -204.636-236.981  93.139  1.00  0.00           O  
ATOM   1704  N   ALA D   9    -203.744-236.792  91.063  1.00  0.00           N  
ATOM   1705  CA  ALA D   9    -202.966-235.567  91.246  1.00  0.00           C  
ATOM   1706  C   ALA D   9    -202.303-235.200  89.914  1.00  0.00           C  
ATOM   1707  O   ALA D   9    -202.914-234.463  89.144  1.00  0.00           O  
ATOM   1708  CB  ALA D   9    -201.954-235.679  92.403  1.00  0.00           C  
ATOM   1709  N   GLU D  10    -201.085-235.722  89.667  1.00  0.00           N  
ATOM   1710  CA  GLU D  10    -200.256-235.532  88.464  1.00  0.00           C  
ATOM   1711  C   GLU D  10    -199.638-234.118  88.356  1.00  0.00           C  
ATOM   1712  O   GLU D  10    -200.170-233.151  88.901  1.00  0.00           O  
ATOM   1713  CB  GLU D  10    -201.030-236.001  87.194  1.00  0.00           C  
ATOM   1714  CG  GLU D  10    -200.296-235.881  85.845  1.00  0.00           C  
ATOM   1715  CD  GLU D  10    -201.186-236.332  84.688  1.00  0.00           C  
ATOM   1716  OE1 GLU D  10    -201.869-235.449  84.124  1.00  0.00           O  
ATOM   1717  OE2 GLU D  10    -201.181-237.548  84.403  1.00  0.00           O  
ATOM   1718  N   VAL D  11    -198.502-234.036  87.643  1.00  0.00           N  
ATOM   1719  CA  VAL D  11    -197.807-232.804  87.263  1.00  0.00           C  
ATOM   1720  C   VAL D  11    -198.618-231.958  86.254  1.00  0.00           C  
ATOM   1721  O   VAL D  11    -199.057-232.483  85.231  1.00  0.00           O  
ATOM   1722  CB  VAL D  11    -196.397-233.126  86.680  1.00  0.00           C  
ATOM   1723  CG1 VAL D  11    -196.387-234.164  85.538  1.00  0.00           C  
ATOM   1724  CG2 VAL D  11    -195.626-231.868  86.238  1.00  0.00           C  
ATOM   1725  N   LYS D  12    -198.792-230.666  86.574  1.00  0.00           N  
ATOM   1726  CA  LYS D  12    -199.566-229.693  85.800  1.00  0.00           C  
ATOM   1727  C   LYS D  12    -198.745-228.414  85.554  1.00  0.00           C  
ATOM   1728  O   LYS D  12    -197.642-228.259  86.081  1.00  0.00           O  
ATOM   1729  CB  LYS D  12    -200.868-229.338  86.563  1.00  0.00           C  
ATOM   1730  CG  LYS D  12    -201.764-230.521  86.966  1.00  0.00           C  
ATOM   1731  CD  LYS D  12    -202.290-231.360  85.793  1.00  0.00           C  
ATOM   1732  CE  LYS D  12    -203.071-232.586  86.283  1.00  0.00           C  
ATOM   1733  NZ  LYS D  12    -203.581-233.396  85.166  1.00  0.00           N  
ATOM   1734  N   LYS D  13    -199.341-227.507  84.762  1.00  0.00           N  
ATOM   1735  CA  LYS D  13    -198.861-226.150  84.496  1.00  0.00           C  
ATOM   1736  C   LYS D  13    -199.980-225.141  84.847  1.00  0.00           C  
ATOM   1737  O   LYS D  13    -201.143-225.546  84.916  1.00  0.00           O  
ATOM   1738  CB  LYS D  13    -198.472-226.035  83.007  1.00  0.00           C  
ATOM   1739  CG  LYS D  13    -197.318-226.960  82.591  1.00  0.00           C  
ATOM   1740  CD  LYS D  13    -196.867-226.721  81.141  1.00  0.00           C  
ATOM   1741  CE  LYS D  13    -195.812-227.724  80.654  1.00  0.00           C  
ATOM   1742  NZ  LYS D  13    -194.566-227.632  81.431  1.00  0.00           N  
ATOM   1743  N   PRO D  14    -199.640-223.841  85.038  1.00  0.00           N  
ATOM   1744  CA  PRO D  14    -200.634-222.761  85.208  1.00  0.00           C  
ATOM   1745  C   PRO D  14    -201.647-222.662  84.054  1.00  0.00           C  
ATOM   1746  O   PRO D  14    -201.250-222.698  82.889  1.00  0.00           O  
ATOM   1747  CD  PRO D  14    -198.281-223.312  85.153  1.00  0.00           C  
ATOM   1748  CB  PRO D  14    -199.783-221.482  85.318  1.00  0.00           C  
ATOM   1749  CG  PRO D  14    -198.437-221.958  85.826  1.00  0.00           C  
ATOM   1750  N   GLY D  15    -202.935-222.557  84.414  1.00  0.00           N  
ATOM   1751  CA  GLY D  15    -204.037-222.434  83.463  1.00  0.00           C  
ATOM   1752  C   GLY D  15    -204.641-223.791  83.056  1.00  0.00           C  
ATOM   1753  O   GLY D  15    -205.614-223.792  82.304  1.00  0.00           O  
ATOM   1754  N   ALA D  16    -204.096-224.927  83.536  1.00  0.00           N  
ATOM   1755  CA  ALA D  16    -204.551-226.288  83.216  1.00  0.00           C  
ATOM   1756  C   ALA D  16    -205.782-226.713  84.048  1.00  0.00           C  
ATOM   1757  O   ALA D  16    -206.642-225.879  84.332  1.00  0.00           O  
ATOM   1758  CB  ALA D  16    -203.351-227.248  83.348  1.00  0.00           C  
ATOM   1759  N   SER D  17    -205.858-228.002  84.421  1.00  0.00           N  
ATOM   1760  CA  SER D  17    -206.911-228.574  85.264  1.00  0.00           C  
ATOM   1761  C   SER D  17    -206.374-229.785  86.042  1.00  0.00           C  
ATOM   1762  O   SER D  17    -205.479-230.474  85.549  1.00  0.00           O  
ATOM   1763  CB  SER D  17    -208.123-228.974  84.393  1.00  0.00           C  
ATOM   1764  OG  SER D  17    -208.933-227.854  84.101  1.00  0.00           O  
ATOM   1765  N   VAL D  18    -206.958-230.042  87.223  1.00  0.00           N  
ATOM   1766  CA  VAL D  18    -206.645-231.192  88.075  1.00  0.00           C  
ATOM   1767  C   VAL D  18    -207.903-231.664  88.826  1.00  0.00           C  
ATOM   1768  O   VAL D  18    -208.796-230.859  89.089  1.00  0.00           O  
ATOM   1769  CB  VAL D  18    -205.493-230.876  89.082  1.00  0.00           C  
ATOM   1770  CG1 VAL D  18    -205.819-229.796  90.130  1.00  0.00           C  
ATOM   1771  CG2 VAL D  18    -204.978-232.130  89.808  1.00  0.00           C  
ATOM   1772  N   LYS D  19    -207.945-232.963  89.161  1.00  0.00           N  
ATOM   1773  CA  LYS D  19    -209.005-233.583  89.948  1.00  0.00           C  
ATOM   1774  C   LYS D  19    -208.395-234.602  90.919  1.00  0.00           C  
ATOM   1775  O   LYS D  19    -207.500-235.357  90.532  1.00  0.00           O  
ATOM   1776  CB  LYS D  19    -210.072-234.187  89.002  1.00  0.00           C  
ATOM   1777  CG  LYS D  19    -211.240-234.891  89.720  1.00  0.00           C  
ATOM   1778  CD  LYS D  19    -212.443-235.166  88.806  1.00  0.00           C  
ATOM   1779  CE  LYS D  19    -213.667-235.660  89.595  1.00  0.00           C  
ATOM   1780  NZ  LYS D  19    -214.883-235.652  88.765  1.00  0.00           N  
ATOM   1781  N   VAL D  20    -208.910-234.597  92.158  1.00  0.00           N  
ATOM   1782  CA  VAL D  20    -208.531-235.516  93.229  1.00  0.00           C  
ATOM   1783  C   VAL D  20    -209.834-236.073  93.842  1.00  0.00           C  
ATOM   1784  O   VAL D  20    -210.797-235.324  94.010  1.00  0.00           O  
ATOM   1785  CB  VAL D  20    -207.704-234.806  94.344  1.00  0.00           C  
ATOM   1786  CG1 VAL D  20    -207.187-235.779  95.424  1.00  0.00           C  
ATOM   1787  CG2 VAL D  20    -206.510-234.014  93.772  1.00  0.00           C  
ATOM   1788  N   SER D  21    -209.846-237.384  94.133  1.00  0.00           N  
ATOM   1789  CA  SER D  21    -211.036-238.133  94.538  1.00  0.00           C  
ATOM   1790  C   SER D  21    -210.774-238.864  95.864  1.00  0.00           C  
ATOM   1791  O   SER D  21    -210.106-239.897  95.863  1.00  0.00           O  
ATOM   1792  CB  SER D  21    -211.388-239.134  93.416  1.00  0.00           C  
ATOM   1793  OG  SER D  21    -211.839-238.451  92.265  1.00  0.00           O  
ATOM   1794  N   CYS D  22    -211.323-238.315  96.961  1.00  0.00           N  
ATOM   1795  CA  CYS D  22    -211.329-238.895  98.309  1.00  0.00           C  
ATOM   1796  C   CYS D  22    -212.366-240.030  98.420  1.00  0.00           C  
ATOM   1797  O   CYS D  22    -213.388-239.993  97.736  1.00  0.00           O  
ATOM   1798  CB  CYS D  22    -211.612-237.768  99.321  1.00  0.00           C  
ATOM   1799  SG  CYS D  22    -211.590-238.199 101.090  1.00  0.00           S  
ATOM   1800  N   LYS D  23    -212.093-241.004  99.299  1.00  0.00           N  
ATOM   1801  CA  LYS D  23    -212.966-242.144  99.554  1.00  0.00           C  
ATOM   1802  C   LYS D  23    -213.034-242.451 101.055  1.00  0.00           C  
ATOM   1803  O   LYS D  23    -211.994-242.536 101.706  1.00  0.00           O  
ATOM   1804  CB  LYS D  23    -212.490-243.358  98.725  1.00  0.00           C  
ATOM   1805  CG  LYS D  23    -213.379-244.602  98.911  1.00  0.00           C  
ATOM   1806  CD  LYS D  23    -213.236-245.646  97.796  1.00  0.00           C  
ATOM   1807  CE  LYS D  23    -214.129-246.878  98.015  1.00  0.00           C  
ATOM   1808  NZ  LYS D  23    -215.561-246.527  98.062  1.00  0.00           N  
ATOM   1809  N   ALA D  24    -214.268-242.674 101.538  1.00  0.00           N  
ATOM   1810  CA  ALA D  24    -214.559-243.240 102.852  1.00  0.00           C  
ATOM   1811  C   ALA D  24    -214.553-244.772 102.779  1.00  0.00           C  
ATOM   1812  O   ALA D  24    -215.030-245.340 101.793  1.00  0.00           O  
ATOM   1813  CB  ALA D  24    -215.942-242.757 103.302  1.00  0.00           C  
ATOM   1814  N   SER D  25    -214.041-245.402 103.844  1.00  0.00           N  
ATOM   1815  CA  SER D  25    -213.937-246.850 103.971  1.00  0.00           C  
ATOM   1816  C   SER D  25    -214.126-247.242 105.443  1.00  0.00           C  
ATOM   1817  O   SER D  25    -213.508-246.633 106.316  1.00  0.00           O  
ATOM   1818  CB  SER D  25    -212.577-247.308 103.399  1.00  0.00           C  
ATOM   1819  OG  SER D  25    -212.398-248.707 103.503  1.00  0.00           O  
ATOM   1820  N   GLY D  26    -214.958-248.270 105.679  1.00  0.00           N  
ATOM   1821  CA  GLY D  26    -215.191-248.850 107.003  1.00  0.00           C  
ATOM   1822  C   GLY D  26    -216.227-248.085 107.845  1.00  0.00           C  
ATOM   1823  O   GLY D  26    -216.442-248.462 108.997  1.00  0.00           O  
ATOM   1824  N   TYR D  27    -216.865-247.035 107.300  1.00  0.00           N  
ATOM   1825  CA  TYR D  27    -217.873-246.227 107.986  1.00  0.00           C  
ATOM   1826  C   TYR D  27    -218.881-245.658 106.971  1.00  0.00           C  
ATOM   1827  O   TYR D  27    -218.579-245.568 105.780  1.00  0.00           O  
ATOM   1828  CB  TYR D  27    -217.186-245.121 108.824  1.00  0.00           C  
ATOM   1829  CG  TYR D  27    -216.593-243.956 108.044  1.00  0.00           C  
ATOM   1830  CD1 TYR D  27    -217.348-242.785 107.826  1.00  0.00           C  
ATOM   1831  CD2 TYR D  27    -215.288-244.046 107.525  1.00  0.00           C  
ATOM   1832  CE1 TYR D  27    -216.806-241.714 107.093  1.00  0.00           C  
ATOM   1833  CE2 TYR D  27    -214.740-242.974 106.797  1.00  0.00           C  
ATOM   1834  CZ  TYR D  27    -215.495-241.804 106.586  1.00  0.00           C  
ATOM   1835  OH  TYR D  27    -214.963-240.764 105.882  1.00  0.00           O  
ATOM   1836  N   THR D  28    -220.053-245.260 107.491  1.00  0.00           N  
ATOM   1837  CA  THR D  28    -221.145-244.639 106.740  1.00  0.00           C  
ATOM   1838  C   THR D  28    -220.770-243.219 106.271  1.00  0.00           C  
ATOM   1839  O   THR D  28    -220.628-242.320 107.100  1.00  0.00           O  
ATOM   1840  CB  THR D  28    -222.428-244.549 107.611  1.00  0.00           C  
ATOM   1841  OG1 THR D  28    -222.815-245.856 107.992  1.00  0.00           O  
ATOM   1842  CG2 THR D  28    -223.641-243.872 106.946  1.00  0.00           C  
ATOM   1843  N   PHE D  29    -220.628-243.054 104.945  1.00  0.00           N  
ATOM   1844  CA  PHE D  29    -220.299-241.793 104.277  1.00  0.00           C  
ATOM   1845  C   PHE D  29    -221.328-240.672 104.519  1.00  0.00           C  
ATOM   1846  O   PHE D  29    -220.933-239.526 104.720  1.00  0.00           O  
ATOM   1847  CB  PHE D  29    -220.084-242.077 102.774  1.00  0.00           C  
ATOM   1848  CG  PHE D  29    -219.780-240.883 101.883  1.00  0.00           C  
ATOM   1849  CD1 PHE D  29    -218.450-240.459 101.703  1.00  0.00           C  
ATOM   1850  CE1 PHE D  29    -218.175-239.332 100.947  1.00  0.00           C  
ATOM   1851  CZ  PHE D  29    -219.210-238.586 100.403  1.00  0.00           C  
ATOM   1852  CD2 PHE D  29    -220.823-240.099 101.347  1.00  0.00           C  
ATOM   1853  CE2 PHE D  29    -220.530-238.966 100.603  1.00  0.00           C  
ATOM   1854  N   THR D  30    -222.621-241.045 104.511  1.00  0.00           N  
ATOM   1855  CA  THR D  30    -223.785-240.172 104.695  1.00  0.00           C  
ATOM   1856  C   THR D  30    -223.829-239.429 106.050  1.00  0.00           C  
ATOM   1857  O   THR D  30    -224.415-238.350 106.130  1.00  0.00           O  
ATOM   1858  CB  THR D  30    -225.102-240.989 104.561  1.00  0.00           C  
ATOM   1859  OG1 THR D  30    -225.055-241.778 103.386  1.00  0.00           O  
ATOM   1860  CG2 THR D  30    -226.398-240.160 104.508  1.00  0.00           C  
ATOM   1861  N   ASP D  31    -223.196-240.020 107.078  1.00  0.00           N  
ATOM   1862  CA  ASP D  31    -223.176-239.545 108.461  1.00  0.00           C  
ATOM   1863  C   ASP D  31    -222.240-238.329 108.673  1.00  0.00           C  
ATOM   1864  O   ASP D  31    -222.445-237.593 109.638  1.00  0.00           O  
ATOM   1865  CB  ASP D  31    -222.797-240.729 109.389  1.00  0.00           C  
ATOM   1866  CG  ASP D  31    -223.044-240.522 110.887  1.00  0.00           C  
ATOM   1867  OD1 ASP D  31    -222.346-241.208 111.666  1.00  0.00           O  
ATOM   1868  OD2 ASP D  31    -223.982-239.770 111.234  1.00  0.00           O  
ATOM   1869  N   TYR D  32    -221.234-238.137 107.797  1.00  0.00           N  
ATOM   1870  CA  TYR D  32    -220.158-237.159 107.994  1.00  0.00           C  
ATOM   1871  C   TYR D  32    -219.977-236.239 106.783  1.00  0.00           C  
ATOM   1872  O   TYR D  32    -220.013-236.705 105.644  1.00  0.00           O  
ATOM   1873  CB  TYR D  32    -218.843-237.906 108.275  1.00  0.00           C  
ATOM   1874  CG  TYR D  32    -218.856-238.721 109.553  1.00  0.00           C  
ATOM   1875  CD1 TYR D  32    -219.064-240.113 109.506  1.00  0.00           C  
ATOM   1876  CE1 TYR D  32    -219.088-240.866 110.694  1.00  0.00           C  
ATOM   1877  CZ  TYR D  32    -218.906-240.225 111.935  1.00  0.00           C  
ATOM   1878  OH  TYR D  32    -218.923-240.955 113.087  1.00  0.00           O  
ATOM   1879  CD2 TYR D  32    -218.678-238.081 110.793  1.00  0.00           C  
ATOM   1880  CE2 TYR D  32    -218.708-238.830 111.983  1.00  0.00           C  
ATOM   1881  N   TYR D  33    -219.716-234.953 107.071  1.00  0.00           N  
ATOM   1882  CA  TYR D  33    -219.429-233.919 106.076  1.00  0.00           C  
ATOM   1883  C   TYR D  33    -217.923-233.929 105.772  1.00  0.00           C  
ATOM   1884  O   TYR D  33    -217.116-233.726 106.682  1.00  0.00           O  
ATOM   1885  CB  TYR D  33    -219.902-232.537 106.584  1.00  0.00           C  
ATOM   1886  CG  TYR D  33    -221.306-232.437 107.173  1.00  0.00           C  
ATOM   1887  CD1 TYR D  33    -221.574-231.434 108.128  1.00  0.00           C  
ATOM   1888  CE1 TYR D  33    -222.850-231.328 108.712  1.00  0.00           C  
ATOM   1889  CZ  TYR D  33    -223.871-232.227 108.346  1.00  0.00           C  
ATOM   1890  OH  TYR D  33    -225.106-232.126 108.919  1.00  0.00           O  
ATOM   1891  CD2 TYR D  33    -222.340-233.323 106.798  1.00  0.00           C  
ATOM   1892  CE2 TYR D  33    -223.613-233.227 107.389  1.00  0.00           C  
ATOM   1893  N   MET D  34    -217.580-234.205 104.505  1.00  0.00           N  
ATOM   1894  CA  MET D  34    -216.213-234.460 104.055  1.00  0.00           C  
ATOM   1895  C   MET D  34    -215.501-233.156 103.676  1.00  0.00           C  
ATOM   1896  O   MET D  34    -215.955-232.457 102.768  1.00  0.00           O  
ATOM   1897  CB  MET D  34    -216.254-235.433 102.861  1.00  0.00           C  
ATOM   1898  CG  MET D  34    -216.895-236.793 103.185  1.00  0.00           C  
ATOM   1899  SD  MET D  34    -216.012-237.836 104.380  1.00  0.00           S  
ATOM   1900  CE  MET D  34    -214.610-238.363 103.358  1.00  0.00           C  
ATOM   1901  N   HIS D  35    -214.390-232.871 104.377  1.00  0.00           N  
ATOM   1902  CA  HIS D  35    -213.506-231.735 104.105  1.00  0.00           C  
ATOM   1903  C   HIS D  35    -212.646-231.972 102.855  1.00  0.00           C  
ATOM   1904  O   HIS D  35    -212.346-233.116 102.509  1.00  0.00           O  
ATOM   1905  CB  HIS D  35    -212.526-231.516 105.277  1.00  0.00           C  
ATOM   1906  CG  HIS D  35    -213.087-231.162 106.631  1.00  0.00           C  
ATOM   1907  ND1 HIS D  35    -213.722-232.075 107.453  1.00  0.00           N  
ATOM   1908  CD2 HIS D  35    -213.008-229.998 107.365  1.00  0.00           C  
ATOM   1909  CE1 HIS D  35    -213.977-231.455 108.607  1.00  0.00           C  
ATOM   1910  NE2 HIS D  35    -213.582-230.188 108.622  1.00  0.00           N  
ATOM   1911  N   TRP D  36    -212.174-230.855 102.297  1.00  0.00           N  
ATOM   1912  CA  TRP D  36    -211.041-230.783 101.390  1.00  0.00           C  
ATOM   1913  C   TRP D  36    -210.046-229.760 101.944  1.00  0.00           C  
ATOM   1914  O   TRP D  36    -210.446-228.682 102.389  1.00  0.00           O  
ATOM   1915  CB  TRP D  36    -211.518-230.430  99.978  1.00  0.00           C  
ATOM   1916  CG  TRP D  36    -212.073-231.598  99.229  1.00  0.00           C  
ATOM   1917  CD1 TRP D  36    -213.376-231.943  99.111  1.00  0.00           C  
ATOM   1918  NE1 TRP D  36    -213.473-233.128  98.411  1.00  0.00           N  
ATOM   1919  CE2 TRP D  36    -212.230-233.624  98.072  1.00  0.00           C  
ATOM   1920  CD2 TRP D  36    -211.314-232.660  98.585  1.00  0.00           C  
ATOM   1921  CE3 TRP D  36    -209.935-232.906  98.390  1.00  0.00           C  
ATOM   1922  CZ3 TRP D  36    -209.487-234.065  97.727  1.00  0.00           C  
ATOM   1923  CZ2 TRP D  36    -211.796-234.774  97.394  1.00  0.00           C  
ATOM   1924  CH2 TRP D  36    -210.417-234.996  97.231  1.00  0.00           C  
ATOM   1925  N   VAL D  37    -208.768-230.155 101.935  1.00  0.00           N  
ATOM   1926  CA  VAL D  37    -207.651-229.431 102.536  1.00  0.00           C  
ATOM   1927  C   VAL D  37    -206.413-229.640 101.629  1.00  0.00           C  
ATOM   1928  O   VAL D  37    -206.384-230.584 100.840  1.00  0.00           O  
ATOM   1929  CB  VAL D  37    -207.334-229.973 103.972  1.00  0.00           C  
ATOM   1930  CG1 VAL D  37    -206.382-229.055 104.761  1.00  0.00           C  
ATOM   1931  CG2 VAL D  37    -208.590-230.210 104.838  1.00  0.00           C  
ATOM   1932  N   ARG D  38    -205.403-228.767 101.747  1.00  0.00           N  
ATOM   1933  CA  ARG D  38    -204.087-228.945 101.131  1.00  0.00           C  
ATOM   1934  C   ARG D  38    -202.979-228.555 102.114  1.00  0.00           C  
ATOM   1935  O   ARG D  38    -203.242-227.866 103.098  1.00  0.00           O  
ATOM   1936  CB  ARG D  38    -203.994-228.151  99.813  1.00  0.00           C  
ATOM   1937  CG  ARG D  38    -204.090-226.618  99.943  1.00  0.00           C  
ATOM   1938  CD  ARG D  38    -203.846-225.919  98.599  1.00  0.00           C  
ATOM   1939  NE  ARG D  38    -204.288-224.519  98.626  1.00  0.00           N  
ATOM   1940  CZ  ARG D  38    -204.757-223.831  97.571  1.00  0.00           C  
ATOM   1941  NH1 ARG D  38    -204.904-224.411  96.373  1.00  0.00           N  
ATOM   1942  NH2 ARG D  38    -205.078-222.544  97.735  1.00  0.00           N  
ATOM   1943  N   GLN D  39    -201.753-228.999 101.802  1.00  0.00           N  
ATOM   1944  CA  GLN D  39    -200.565-228.781 102.615  1.00  0.00           C  
ATOM   1945  C   GLN D  39    -199.436-228.245 101.730  1.00  0.00           C  
ATOM   1946  O   GLN D  39    -199.117-228.850 100.705  1.00  0.00           O  
ATOM   1947  CB  GLN D  39    -200.169-230.121 103.257  1.00  0.00           C  
ATOM   1948  CG  GLN D  39    -199.196-229.983 104.440  1.00  0.00           C  
ATOM   1949  CD  GLN D  39    -199.029-231.325 105.141  1.00  0.00           C  
ATOM   1950  OE1 GLN D  39    -198.141-232.104 104.803  1.00  0.00           O  
ATOM   1951  NE2 GLN D  39    -199.900-231.612 106.108  1.00  0.00           N  
ATOM   1952  N   ALA D  40    -198.822-227.145 102.187  1.00  0.00           N  
ATOM   1953  CA  ALA D  40    -197.611-226.557 101.618  1.00  0.00           C  
ATOM   1954  C   ALA D  40    -196.379-227.461 101.847  1.00  0.00           C  
ATOM   1955  O   ALA D  40    -196.371-228.221 102.818  1.00  0.00           O  
ATOM   1956  CB  ALA D  40    -197.403-225.191 102.294  1.00  0.00           C  
ATOM   1957  N   PRO D  41    -195.330-227.334 100.999  1.00  0.00           N  
ATOM   1958  CA  PRO D  41    -194.046-228.035 101.223  1.00  0.00           C  
ATOM   1959  C   PRO D  41    -193.282-227.597 102.493  1.00  0.00           C  
ATOM   1960  O   PRO D  41    -192.487-228.385 103.004  1.00  0.00           O  
ATOM   1961  CD  PRO D  41    -195.280-226.511  99.789  1.00  0.00           C  
ATOM   1962  CB  PRO D  41    -193.252-227.760  99.935  1.00  0.00           C  
ATOM   1963  CG  PRO D  41    -193.802-226.440  99.420  1.00  0.00           C  
ATOM   1964  N   GLY D  42    -193.587-226.391 103.010  1.00  0.00           N  
ATOM   1965  CA  GLY D  42    -193.111-225.876 104.296  1.00  0.00           C  
ATOM   1966  C   GLY D  42    -193.893-226.447 105.497  1.00  0.00           C  
ATOM   1967  O   GLY D  42    -193.617-226.048 106.626  1.00  0.00           O  
ATOM   1968  N   GLN D  43    -194.843-227.372 105.260  1.00  0.00           N  
ATOM   1969  CA  GLN D  43    -195.629-228.131 106.238  1.00  0.00           C  
ATOM   1970  C   GLN D  43    -196.629-227.254 107.016  1.00  0.00           C  
ATOM   1971  O   GLN D  43    -196.659-227.306 108.245  1.00  0.00           O  
ATOM   1972  CB  GLN D  43    -194.712-228.992 107.153  1.00  0.00           C  
ATOM   1973  CG  GLN D  43    -193.771-229.965 106.410  1.00  0.00           C  
ATOM   1974  CD  GLN D  43    -194.517-230.969 105.531  1.00  0.00           C  
ATOM   1975  OE1 GLN D  43    -195.308-231.765 106.032  1.00  0.00           O  
ATOM   1976  NE2 GLN D  43    -194.260-230.944 104.222  1.00  0.00           N  
ATOM   1977  N   GLY D  44    -197.448-226.493 106.270  1.00  0.00           N  
ATOM   1978  CA  GLY D  44    -198.555-225.698 106.801  1.00  0.00           C  
ATOM   1979  C   GLY D  44    -199.823-226.089 106.041  1.00  0.00           C  
ATOM   1980  O   GLY D  44    -199.803-226.164 104.813  1.00  0.00           O  
ATOM   1981  N   LEU D  45    -200.929-226.303 106.775  1.00  0.00           N  
ATOM   1982  CA  LEU D  45    -202.240-226.657 106.221  1.00  0.00           C  
ATOM   1983  C   LEU D  45    -203.050-225.409 105.820  1.00  0.00           C  
ATOM   1984  O   LEU D  45    -202.865-224.338 106.399  1.00  0.00           O  
ATOM   1985  CB  LEU D  45    -203.020-227.497 107.260  1.00  0.00           C  
ATOM   1986  CG  LEU D  45    -202.600-228.979 107.348  1.00  0.00           C  
ATOM   1987  CD1 LEU D  45    -203.308-229.681 108.518  1.00  0.00           C  
ATOM   1988  CD2 LEU D  45    -202.844-229.742 106.036  1.00  0.00           C  
ATOM   1989  N   GLU D  46    -203.969-225.605 104.860  1.00  0.00           N  
ATOM   1990  CA  GLU D  46    -204.914-224.606 104.360  1.00  0.00           C  
ATOM   1991  C   GLU D  46    -206.164-225.319 103.817  1.00  0.00           C  
ATOM   1992  O   GLU D  46    -206.028-226.264 103.042  1.00  0.00           O  
ATOM   1993  CB  GLU D  46    -204.225-223.709 103.303  1.00  0.00           C  
ATOM   1994  CG  GLU D  46    -205.161-222.697 102.609  1.00  0.00           C  
ATOM   1995  CD  GLU D  46    -204.410-221.776 101.650  1.00  0.00           C  
ATOM   1996  OE1 GLU D  46    -204.259-222.163 100.472  1.00  0.00           O  
ATOM   1997  OE2 GLU D  46    -204.019-220.676 102.099  1.00  0.00           O  
ATOM   1998  N   TRP D  47    -207.354-224.840 104.215  1.00  0.00           N  
ATOM   1999  CA  TRP D  47    -208.658-225.369 103.797  1.00  0.00           C  
ATOM   2000  C   TRP D  47    -208.996-224.980 102.343  1.00  0.00           C  
ATOM   2001  O   TRP D  47    -208.457-224.003 101.824  1.00  0.00           O  
ATOM   2002  CB  TRP D  47    -209.719-224.843 104.782  1.00  0.00           C  
ATOM   2003  CG  TRP D  47    -211.105-225.421 104.716  1.00  0.00           C  
ATOM   2004  CD1 TRP D  47    -211.456-226.687 105.040  1.00  0.00           C  
ATOM   2005  NE1 TRP D  47    -212.828-226.821 104.970  1.00  0.00           N  
ATOM   2006  CE2 TRP D  47    -213.434-225.650 104.570  1.00  0.00           C  
ATOM   2007  CD2 TRP D  47    -212.348-224.752 104.348  1.00  0.00           C  
ATOM   2008  CE3 TRP D  47    -212.674-223.463 103.877  1.00  0.00           C  
ATOM   2009  CZ3 TRP D  47    -214.009-223.080 103.650  1.00  0.00           C  
ATOM   2010  CZ2 TRP D  47    -214.774-225.268 104.381  1.00  0.00           C  
ATOM   2011  CH2 TRP D  47    -215.062-223.974 103.914  1.00  0.00           C  
ATOM   2012  N   MET D  48    -209.891-225.763 101.725  1.00  0.00           N  
ATOM   2013  CA  MET D  48    -210.327-225.609 100.333  1.00  0.00           C  
ATOM   2014  C   MET D  48    -211.846-225.403 100.252  1.00  0.00           C  
ATOM   2015  O   MET D  48    -212.315-224.647  99.402  1.00  0.00           O  
ATOM   2016  CB  MET D  48    -209.952-226.885  99.546  1.00  0.00           C  
ATOM   2017  CG  MET D  48    -208.475-227.294  99.626  1.00  0.00           C  
ATOM   2018  SD  MET D  48    -207.373-226.289  98.614  1.00  0.00           S  
ATOM   2019  CE  MET D  48    -206.983-227.521  97.352  1.00  0.00           C  
ATOM   2020  N   GLY D  49    -212.584-226.118 101.114  1.00  0.00           N  
ATOM   2021  CA  GLY D  49    -214.031-226.228 101.060  1.00  0.00           C  
ATOM   2022  C   GLY D  49    -214.445-227.525 101.766  1.00  0.00           C  
ATOM   2023  O   GLY D  49    -213.608-228.317 102.199  1.00  0.00           O  
ATOM   2024  N   ARG D  50    -215.764-227.723 101.897  1.00  0.00           N  
ATOM   2025  CA  ARG D  50    -216.372-228.870 102.569  1.00  0.00           C  
ATOM   2026  C   ARG D  50    -217.799-229.042 102.041  1.00  0.00           C  
ATOM   2027  O   ARG D  50    -218.522-228.050 101.933  1.00  0.00           O  
ATOM   2028  CB  ARG D  50    -216.317-228.663 104.101  1.00  0.00           C  
ATOM   2029  CG  ARG D  50    -216.893-229.804 104.954  1.00  0.00           C  
ATOM   2030  CD  ARG D  50    -216.629-229.571 106.445  1.00  0.00           C  
ATOM   2031  NE  ARG D  50    -216.928-230.757 107.253  1.00  0.00           N  
ATOM   2032  CZ  ARG D  50    -217.013-230.778 108.593  1.00  0.00           C  
ATOM   2033  NH1 ARG D  50    -217.282-231.932 109.216  1.00  0.00           N  
ATOM   2034  NH2 ARG D  50    -216.828-229.666 109.316  1.00  0.00           N  
ATOM   2035  N   VAL D  51    -218.171-230.290 101.721  1.00  0.00           N  
ATOM   2036  CA  VAL D  51    -219.454-230.617 101.101  1.00  0.00           C  
ATOM   2037  C   VAL D  51    -220.164-231.733 101.889  1.00  0.00           C  
ATOM   2038  O   VAL D  51    -219.540-232.717 102.289  1.00  0.00           O  
ATOM   2039  CB  VAL D  51    -219.274-231.041  99.613  1.00  0.00           C  
ATOM   2040  CG1 VAL D  51    -220.561-231.527  98.912  1.00  0.00           C  
ATOM   2041  CG2 VAL D  51    -218.664-229.898  98.787  1.00  0.00           C  
ATOM   2042  N   ASN D  52    -221.476-231.529 102.071  1.00  0.00           N  
ATOM   2043  CA  ASN D  52    -222.432-232.444 102.695  1.00  0.00           C  
ATOM   2044  C   ASN D  52    -222.743-233.600 101.717  1.00  0.00           C  
ATOM   2045  O   ASN D  52    -222.917-233.312 100.534  1.00  0.00           O  
ATOM   2046  CB  ASN D  52    -223.723-231.636 102.971  1.00  0.00           C  
ATOM   2047  CG  ASN D  52    -223.565-230.577 104.068  1.00  0.00           C  
ATOM   2048  OD1 ASN D  52    -223.796-230.856 105.240  1.00  0.00           O  
ATOM   2049  ND2 ASN D  52    -223.188-229.353 103.694  1.00  0.00           N  
ATOM   2050  N   PRO D  53    -222.829-234.867 102.192  1.00  0.00           N  
ATOM   2051  CA  PRO D  53    -223.160-236.055 101.365  1.00  0.00           C  
ATOM   2052  C   PRO D  53    -224.388-235.998 100.432  1.00  0.00           C  
ATOM   2053  O   PRO D  53    -224.424-236.760  99.469  1.00  0.00           O  
ATOM   2054  CB  PRO D  53    -223.305-237.186 102.390  1.00  0.00           C  
ATOM   2055  CG  PRO D  53    -222.369-236.784 103.507  1.00  0.00           C  
ATOM   2056  CD  PRO D  53    -222.530-235.274 103.564  1.00  0.00           C  
ATOM   2057  N   ASN D  54    -225.335-235.080 100.699  1.00  0.00           N  
ATOM   2058  CA  ASN D  54    -226.474-234.753  99.830  1.00  0.00           C  
ATOM   2059  C   ASN D  54    -226.094-234.063  98.498  1.00  0.00           C  
ATOM   2060  O   ASN D  54    -226.952-233.973  97.621  1.00  0.00           O  
ATOM   2061  CB  ASN D  54    -227.522-233.934 100.632  1.00  0.00           C  
ATOM   2062  CG  ASN D  54    -227.012-232.631 101.270  1.00  0.00           C  
ATOM   2063  OD1 ASN D  54    -226.374-231.807 100.617  1.00  0.00           O  
ATOM   2064  ND2 ASN D  54    -227.312-232.425 102.554  1.00  0.00           N  
ATOM   2065  N   ARG D  55    -224.840-233.584  98.383  1.00  0.00           N  
ATOM   2066  CA  ARG D  55    -224.201-232.904  97.248  1.00  0.00           C  
ATOM   2067  C   ARG D  55    -224.604-231.425  97.082  1.00  0.00           C  
ATOM   2068  O   ARG D  55    -223.795-230.647  96.577  1.00  0.00           O  
ATOM   2069  CB  ARG D  55    -224.355-233.735  95.948  1.00  0.00           C  
ATOM   2070  CG  ARG D  55    -223.514-233.253  94.750  1.00  0.00           C  
ATOM   2071  CD  ARG D  55    -223.752-234.076  93.472  1.00  0.00           C  
ATOM   2072  NE  ARG D  55    -225.075-233.821  92.886  1.00  0.00           N  
ATOM   2073  CZ  ARG D  55    -225.401-232.768  92.116  1.00  0.00           C  
ATOM   2074  NH1 ARG D  55    -226.658-232.647  91.669  1.00  0.00           N  
ATOM   2075  NH2 ARG D  55    -224.494-231.837  91.785  1.00  0.00           N  
ATOM   2076  N   ARG D  56    -225.825-231.055  97.505  1.00  0.00           N  
ATOM   2077  CA  ARG D  56    -226.396-229.719  97.325  1.00  0.00           C  
ATOM   2078  C   ARG D  56    -225.827-228.666  98.294  1.00  0.00           C  
ATOM   2079  O   ARG D  56    -225.716-227.506  97.902  1.00  0.00           O  
ATOM   2080  CB  ARG D  56    -227.937-229.777  97.429  1.00  0.00           C  
ATOM   2081  CG  ARG D  56    -228.629-230.838  96.547  1.00  0.00           C  
ATOM   2082  CD  ARG D  56    -228.206-230.799  95.068  1.00  0.00           C  
ATOM   2083  NE  ARG D  56    -229.077-231.629  94.220  1.00  0.00           N  
ATOM   2084  CZ  ARG D  56    -229.147-232.973  94.194  1.00  0.00           C  
ATOM   2085  NH1 ARG D  56    -230.022-233.562  93.369  1.00  0.00           N  
ATOM   2086  NH2 ARG D  56    -228.365-233.741  94.965  1.00  0.00           N  
ATOM   2087  N   GLY D  57    -225.469-229.081  99.522  1.00  0.00           N  
ATOM   2088  CA  GLY D  57    -224.882-228.205 100.529  1.00  0.00           C  
ATOM   2089  C   GLY D  57    -223.365-228.192 100.325  1.00  0.00           C  
ATOM   2090  O   GLY D  57    -222.708-229.194 100.606  1.00  0.00           O  
ATOM   2091  N   THR D  58    -222.827-227.049  99.873  1.00  0.00           N  
ATOM   2092  CA  THR D  58    -221.402-226.832  99.617  1.00  0.00           C  
ATOM   2093  C   THR D  58    -220.944-225.520 100.283  1.00  0.00           C  
ATOM   2094  O   THR D  58    -221.731-224.578 100.398  1.00  0.00           O  
ATOM   2095  CB  THR D  58    -221.099-226.746  98.089  1.00  0.00           C  
ATOM   2096  OG1 THR D  58    -221.569-225.555  97.481  1.00  0.00           O  
ATOM   2097  CG2 THR D  58    -221.618-227.942  97.274  1.00  0.00           C  
ATOM   2098  N   THR D  59    -219.668-225.488 100.695  1.00  0.00           N  
ATOM   2099  CA  THR D  59    -219.004-224.336 101.308  1.00  0.00           C  
ATOM   2100  C   THR D  59    -217.567-224.245 100.760  1.00  0.00           C  
ATOM   2101  O   THR D  59    -216.950-225.280 100.508  1.00  0.00           O  
ATOM   2102  CB  THR D  59    -218.954-224.456 102.862  1.00  0.00           C  
ATOM   2103  OG1 THR D  59    -218.090-225.483 103.312  1.00  0.00           O  
ATOM   2104  CG2 THR D  59    -220.330-224.650 103.517  1.00  0.00           C  
ATOM   2105  N   TYR D  60    -217.079-223.006 100.568  1.00  0.00           N  
ATOM   2106  CA  TYR D  60    -215.773-222.691  99.976  1.00  0.00           C  
ATOM   2107  C   TYR D  60    -215.175-221.448 100.657  1.00  0.00           C  
ATOM   2108  O   TYR D  60    -215.924-220.633 101.200  1.00  0.00           O  
ATOM   2109  CB  TYR D  60    -215.926-222.417  98.458  1.00  0.00           C  
ATOM   2110  CG  TYR D  60    -216.631-223.492  97.646  1.00  0.00           C  
ATOM   2111  CD1 TYR D  60    -216.074-224.782  97.542  1.00  0.00           C  
ATOM   2112  CE1 TYR D  60    -216.742-225.782  96.810  1.00  0.00           C  
ATOM   2113  CZ  TYR D  60    -217.959-225.498  96.163  1.00  0.00           C  
ATOM   2114  OH  TYR D  60    -218.592-226.474  95.448  1.00  0.00           O  
ATOM   2115  CD2 TYR D  60    -217.852-223.208  96.997  1.00  0.00           C  
ATOM   2116  CE2 TYR D  60    -218.514-224.207  96.258  1.00  0.00           C  
ATOM   2117  N   ASN D  61    -213.842-221.302 100.568  1.00  0.00           N  
ATOM   2118  CA  ASN D  61    -213.120-220.070 100.914  1.00  0.00           C  
ATOM   2119  C   ASN D  61    -212.680-219.337  99.637  1.00  0.00           C  
ATOM   2120  O   ASN D  61    -212.471-219.971  98.602  1.00  0.00           O  
ATOM   2121  CB  ASN D  61    -211.931-220.349 101.869  1.00  0.00           C  
ATOM   2122  CG  ASN D  61    -210.816-221.289 101.381  1.00  0.00           C  
ATOM   2123  OD1 ASN D  61    -210.922-221.948 100.349  1.00  0.00           O  
ATOM   2124  ND2 ASN D  61    -209.732-221.362 102.153  1.00  0.00           N  
ATOM   2125  N   GLN D  62    -212.530-218.007  99.752  1.00  0.00           N  
ATOM   2126  CA  GLN D  62    -212.195-217.106  98.647  1.00  0.00           C  
ATOM   2127  C   GLN D  62    -210.764-217.250  98.091  1.00  0.00           C  
ATOM   2128  O   GLN D  62    -210.518-216.812  96.967  1.00  0.00           O  
ATOM   2129  CB  GLN D  62    -212.520-215.651  99.052  1.00  0.00           C  
ATOM   2130  CG  GLN D  62    -214.012-215.386  99.365  1.00  0.00           C  
ATOM   2131  CD  GLN D  62    -214.961-215.777  98.225  1.00  0.00           C  
ATOM   2132  OE1 GLN D  62    -214.765-215.370  97.082  1.00  0.00           O  
ATOM   2133  NE2 GLN D  62    -215.995-216.564  98.530  1.00  0.00           N  
ATOM   2134  N   LYS D  63    -209.870-217.905  98.853  1.00  0.00           N  
ATOM   2135  CA  LYS D  63    -208.527-218.311  98.428  1.00  0.00           C  
ATOM   2136  C   LYS D  63    -208.546-219.394  97.325  1.00  0.00           C  
ATOM   2137  O   LYS D  63    -207.631-219.424  96.500  1.00  0.00           O  
ATOM   2138  CB  LYS D  63    -207.750-218.756  99.690  1.00  0.00           C  
ATOM   2139  CG  LYS D  63    -206.314-219.280  99.485  1.00  0.00           C  
ATOM   2140  CD  LYS D  63    -205.357-218.272  98.824  1.00  0.00           C  
ATOM   2141  CE  LYS D  63    -203.917-218.793  98.689  1.00  0.00           C  
ATOM   2142  NZ  LYS D  63    -203.232-218.901  99.988  1.00  0.00           N  
ATOM   2143  N   PHE D  64    -209.588-220.243  97.323  1.00  0.00           N  
ATOM   2144  CA  PHE D  64    -209.751-221.353  96.384  1.00  0.00           C  
ATOM   2145  C   PHE D  64    -210.913-221.124  95.393  1.00  0.00           C  
ATOM   2146  O   PHE D  64    -211.027-221.884  94.431  1.00  0.00           O  
ATOM   2147  CB  PHE D  64    -209.921-222.649  97.209  1.00  0.00           C  
ATOM   2148  CG  PHE D  64    -209.628-223.929  96.447  1.00  0.00           C  
ATOM   2149  CD1 PHE D  64    -208.361-224.118  95.859  1.00  0.00           C  
ATOM   2150  CD2 PHE D  64    -210.594-224.950  96.344  1.00  0.00           C  
ATOM   2151  CE1 PHE D  64    -208.087-225.284  95.163  1.00  0.00           C  
ATOM   2152  CE2 PHE D  64    -210.295-226.116  95.651  1.00  0.00           C  
ATOM   2153  CZ  PHE D  64    -209.050-226.276  95.056  1.00  0.00           C  
ATOM   2154  N   GLU D  65    -211.727-220.074  95.612  1.00  0.00           N  
ATOM   2155  CA  GLU D  65    -212.881-219.714  94.784  1.00  0.00           C  
ATOM   2156  C   GLU D  65    -212.478-219.149  93.407  1.00  0.00           C  
ATOM   2157  O   GLU D  65    -211.356-218.666  93.233  1.00  0.00           O  
ATOM   2158  CB  GLU D  65    -213.773-218.735  95.587  1.00  0.00           C  
ATOM   2159  CG  GLU D  65    -215.165-218.417  95.005  1.00  0.00           C  
ATOM   2160  CD  GLU D  65    -216.017-219.671  94.806  1.00  0.00           C  
ATOM   2161  OE1 GLU D  65    -216.591-220.137  95.813  1.00  0.00           O  
ATOM   2162  OE2 GLU D  65    -216.051-220.151  93.652  1.00  0.00           O  
ATOM   2163  N   GLY D  66    -213.414-219.241  92.449  1.00  0.00           N  
ATOM   2164  CA  GLY D  66    -213.231-218.841  91.053  1.00  0.00           C  
ATOM   2165  C   GLY D  66    -212.551-219.944  90.222  1.00  0.00           C  
ATOM   2166  O   GLY D  66    -212.248-219.715  89.053  1.00  0.00           O  
ATOM   2167  N   ARG D  67    -212.302-221.117  90.825  1.00  0.00           N  
ATOM   2168  CA  ARG D  67    -211.653-222.281  90.225  1.00  0.00           C  
ATOM   2169  C   ARG D  67    -212.341-223.581  90.677  1.00  0.00           C  
ATOM   2170  O   ARG D  67    -212.413-224.527  89.893  1.00  0.00           O  
ATOM   2171  CB  ARG D  67    -210.160-222.313  90.621  1.00  0.00           C  
ATOM   2172  CG  ARG D  67    -209.345-221.090  90.181  1.00  0.00           C  
ATOM   2173  CD  ARG D  67    -207.826-221.295  90.301  1.00  0.00           C  
ATOM   2174  NE  ARG D  67    -207.328-221.668  91.639  1.00  0.00           N  
ATOM   2175  CZ  ARG D  67    -207.600-221.108  92.832  1.00  0.00           C  
ATOM   2176  NH1 ARG D  67    -208.512-220.142  92.989  1.00  0.00           N  
ATOM   2177  NH2 ARG D  67    -206.918-221.523  93.904  1.00  0.00           N  
ATOM   2178  N   VAL D  68    -212.791-223.609  91.943  1.00  0.00           N  
ATOM   2179  CA  VAL D  68    -213.336-224.773  92.638  1.00  0.00           C  
ATOM   2180  C   VAL D  68    -214.682-225.286  92.084  1.00  0.00           C  
ATOM   2181  O   VAL D  68    -215.505-224.506  91.609  1.00  0.00           O  
ATOM   2182  CB  VAL D  68    -213.508-224.440  94.152  1.00  0.00           C  
ATOM   2183  CG1 VAL D  68    -214.562-223.352  94.446  1.00  0.00           C  
ATOM   2184  CG2 VAL D  68    -213.795-225.680  95.013  1.00  0.00           C  
ATOM   2185  N   THR D  69    -214.869-226.605  92.221  1.00  0.00           N  
ATOM   2186  CA  THR D  69    -216.132-227.327  92.101  1.00  0.00           C  
ATOM   2187  C   THR D  69    -215.944-228.623  92.905  1.00  0.00           C  
ATOM   2188  O   THR D  69    -214.991-229.357  92.650  1.00  0.00           O  
ATOM   2189  CB  THR D  69    -216.470-227.672  90.623  1.00  0.00           C  
ATOM   2190  OG1 THR D  69    -216.946-226.508  89.980  1.00  0.00           O  
ATOM   2191  CG2 THR D  69    -217.523-228.775  90.395  1.00  0.00           C  
ATOM   2192  N   MET D  70    -216.846-228.872  93.867  1.00  0.00           N  
ATOM   2193  CA  MET D  70    -216.841-230.072  94.702  1.00  0.00           C  
ATOM   2194  C   MET D  70    -218.224-230.731  94.676  1.00  0.00           C  
ATOM   2195  O   MET D  70    -219.240-230.033  94.659  1.00  0.00           O  
ATOM   2196  CB  MET D  70    -216.458-229.711  96.149  1.00  0.00           C  
ATOM   2197  CG  MET D  70    -215.016-229.235  96.345  1.00  0.00           C  
ATOM   2198  SD  MET D  70    -214.693-228.698  98.044  1.00  0.00           S  
ATOM   2199  CE  MET D  70    -212.991-228.129  97.862  1.00  0.00           C  
ATOM   2200  N   THR D  71    -218.220-232.070  94.702  1.00  0.00           N  
ATOM   2201  CA  THR D  71    -219.408-232.920  94.738  1.00  0.00           C  
ATOM   2202  C   THR D  71    -219.152-234.132  95.657  1.00  0.00           C  
ATOM   2203  O   THR D  71    -218.020-234.364  96.081  1.00  0.00           O  
ATOM   2204  CB  THR D  71    -219.807-233.428  93.319  1.00  0.00           C  
ATOM   2205  OG1 THR D  71    -218.898-234.367  92.776  1.00  0.00           O  
ATOM   2206  CG2 THR D  71    -220.047-232.314  92.287  1.00  0.00           C  
ATOM   2207  N   THR D  72    -220.225-234.874  95.962  1.00  0.00           N  
ATOM   2208  CA  THR D  72    -220.216-236.064  96.816  1.00  0.00           C  
ATOM   2209  C   THR D  72    -221.276-237.063  96.314  1.00  0.00           C  
ATOM   2210  O   THR D  72    -222.214-236.675  95.613  1.00  0.00           O  
ATOM   2211  CB  THR D  72    -220.564-235.701  98.287  1.00  0.00           C  
ATOM   2212  OG1 THR D  72    -221.791-235.000  98.363  1.00  0.00           O  
ATOM   2213  CG2 THR D  72    -219.480-234.903  99.024  1.00  0.00           C  
ATOM   2214  N   ASP D  73    -221.096-238.337  96.701  1.00  0.00           N  
ATOM   2215  CA  ASP D  73    -222.012-239.432  96.404  1.00  0.00           C  
ATOM   2216  C   ASP D  73    -221.963-240.443  97.561  1.00  0.00           C  
ATOM   2217  O   ASP D  73    -220.883-240.914  97.918  1.00  0.00           O  
ATOM   2218  CB  ASP D  73    -221.697-240.095  95.037  1.00  0.00           C  
ATOM   2219  CG  ASP D  73    -222.668-241.211  94.626  1.00  0.00           C  
ATOM   2220  OD1 ASP D  73    -223.833-241.185  95.082  1.00  0.00           O  
ATOM   2221  OD2 ASP D  73    -222.236-242.065  93.824  1.00  0.00           O  
ATOM   2222  N   THR D  74    -223.152-240.779  98.086  1.00  0.00           N  
ATOM   2223  CA  THR D  74    -223.362-241.805  99.108  1.00  0.00           C  
ATOM   2224  C   THR D  74    -223.338-243.239  98.533  1.00  0.00           C  
ATOM   2225  O   THR D  74    -222.971-244.155  99.268  1.00  0.00           O  
ATOM   2226  CB  THR D  74    -224.724-241.600  99.830  1.00  0.00           C  
ATOM   2227  OG1 THR D  74    -225.837-241.853  98.988  1.00  0.00           O  
ATOM   2228  CG2 THR D  74    -224.893-240.210 100.463  1.00  0.00           C  
ATOM   2229  N   SER D  75    -223.705-243.408  97.248  1.00  0.00           N  
ATOM   2230  CA  SER D  75    -223.766-244.702  96.565  1.00  0.00           C  
ATOM   2231  C   SER D  75    -222.367-245.272  96.273  1.00  0.00           C  
ATOM   2232  O   SER D  75    -222.133-246.450  96.541  1.00  0.00           O  
ATOM   2233  CB  SER D  75    -224.630-244.567  95.293  1.00  0.00           C  
ATOM   2234  OG  SER D  75    -224.815-245.810  94.644  1.00  0.00           O  
ATOM   2235  N   THR D  76    -221.458-244.417  95.770  1.00  0.00           N  
ATOM   2236  CA  THR D  76    -220.053-244.755  95.533  1.00  0.00           C  
ATOM   2237  C   THR D  76    -219.189-244.631  96.812  1.00  0.00           C  
ATOM   2238  O   THR D  76    -218.130-245.255  96.879  1.00  0.00           O  
ATOM   2239  CB  THR D  76    -219.439-243.867  94.413  1.00  0.00           C  
ATOM   2240  OG1 THR D  76    -220.249-243.939  93.256  1.00  0.00           O  
ATOM   2241  CG2 THR D  76    -218.019-244.250  93.958  1.00  0.00           C  
ATOM   2242  N   SER D  77    -219.677-243.872  97.816  1.00  0.00           N  
ATOM   2243  CA  SER D  77    -219.057-243.624  99.125  1.00  0.00           C  
ATOM   2244  C   SER D  77    -217.750-242.808  98.991  1.00  0.00           C  
ATOM   2245  O   SER D  77    -216.716-243.191  99.544  1.00  0.00           O  
ATOM   2246  CB  SER D  77    -218.929-244.953  99.917  1.00  0.00           C  
ATOM   2247  OG  SER D  77    -218.454-244.770 101.235  1.00  0.00           O  
ATOM   2248  N   THR D  78    -217.827-241.712  98.219  1.00  0.00           N  
ATOM   2249  CA  THR D  78    -216.690-240.890  97.804  1.00  0.00           C  
ATOM   2250  C   THR D  78    -217.082-239.404  97.733  1.00  0.00           C  
ATOM   2251  O   THR D  78    -218.211-239.064  97.379  1.00  0.00           O  
ATOM   2252  CB  THR D  78    -216.193-241.289  96.386  1.00  0.00           C  
ATOM   2253  OG1 THR D  78    -217.268-241.307  95.465  1.00  0.00           O  
ATOM   2254  CG2 THR D  78    -215.489-242.652  96.339  1.00  0.00           C  
ATOM   2255  N   ALA D  79    -216.094-238.557  98.056  1.00  0.00           N  
ATOM   2256  CA  ALA D  79    -216.123-237.106  97.891  1.00  0.00           C  
ATOM   2257  C   ALA D  79    -215.142-236.711  96.779  1.00  0.00           C  
ATOM   2258  O   ALA D  79    -214.158-237.411  96.545  1.00  0.00           O  
ATOM   2259  CB  ALA D  79    -215.746-236.443  99.224  1.00  0.00           C  
ATOM   2260  N   TYR D  80    -215.440-235.596  96.102  1.00  0.00           N  
ATOM   2261  CA  TYR D  80    -214.731-235.139  94.909  1.00  0.00           C  
ATOM   2262  C   TYR D  80    -214.383-233.655  95.020  1.00  0.00           C  
ATOM   2263  O   TYR D  80    -215.137-232.878  95.608  1.00  0.00           O  
ATOM   2264  CB  TYR D  80    -215.626-235.360  93.676  1.00  0.00           C  
ATOM   2265  CG  TYR D  80    -215.971-236.808  93.380  1.00  0.00           C  
ATOM   2266  CD1 TYR D  80    -215.066-237.602  92.649  1.00  0.00           C  
ATOM   2267  CE1 TYR D  80    -215.370-238.947  92.367  1.00  0.00           C  
ATOM   2268  CZ  TYR D  80    -216.585-239.501  92.814  1.00  0.00           C  
ATOM   2269  OH  TYR D  80    -216.879-240.805  92.540  1.00  0.00           O  
ATOM   2270  CD2 TYR D  80    -217.184-237.366  93.835  1.00  0.00           C  
ATOM   2271  CE2 TYR D  80    -217.491-238.711  93.550  1.00  0.00           C  
ATOM   2272  N   MET D  81    -213.264-233.300  94.377  1.00  0.00           N  
ATOM   2273  CA  MET D  81    -212.845-231.934  94.107  1.00  0.00           C  
ATOM   2274  C   MET D  81    -212.218-231.927  92.711  1.00  0.00           C  
ATOM   2275  O   MET D  81    -211.308-232.713  92.456  1.00  0.00           O  
ATOM   2276  CB  MET D  81    -211.856-231.458  95.191  1.00  0.00           C  
ATOM   2277  CG  MET D  81    -211.232-230.068  94.943  1.00  0.00           C  
ATOM   2278  SD  MET D  81    -209.441-229.998  95.199  1.00  0.00           S  
ATOM   2279  CE  MET D  81    -208.877-230.905  93.732  1.00  0.00           C  
ATOM   2280  N   GLU D  82    -212.693-231.009  91.861  1.00  0.00           N  
ATOM   2281  CA  GLU D  82    -212.168-230.758  90.525  1.00  0.00           C  
ATOM   2282  C   GLU D  82    -211.946-229.250  90.347  1.00  0.00           C  
ATOM   2283  O   GLU D  82    -212.698-228.434  90.884  1.00  0.00           O  
ATOM   2284  CB  GLU D  82    -213.092-231.397  89.470  1.00  0.00           C  
ATOM   2285  CG  GLU D  82    -214.556-230.925  89.496  1.00  0.00           C  
ATOM   2286  CD  GLU D  82    -215.396-231.617  88.427  1.00  0.00           C  
ATOM   2287  OE1 GLU D  82    -215.425-232.869  88.436  1.00  0.00           O  
ATOM   2288  OE2 GLU D  82    -215.991-230.879  87.613  1.00  0.00           O  
ATOM   2289  N   LEU D  83    -210.860-228.929  89.636  1.00  0.00           N  
ATOM   2290  CA  LEU D  83    -210.197-227.631  89.665  1.00  0.00           C  
ATOM   2291  C   LEU D  83    -209.715-227.267  88.252  1.00  0.00           C  
ATOM   2292  O   LEU D  83    -209.426-228.161  87.456  1.00  0.00           O  
ATOM   2293  CB  LEU D  83    -209.037-227.762  90.680  1.00  0.00           C  
ATOM   2294  CG  LEU D  83    -208.343-226.452  91.086  1.00  0.00           C  
ATOM   2295  CD1 LEU D  83    -209.324-225.537  91.831  1.00  0.00           C  
ATOM   2296  CD2 LEU D  83    -207.093-226.749  91.933  1.00  0.00           C  
ATOM   2297  N   ARG D  84    -209.648-225.957  87.968  1.00  0.00           N  
ATOM   2298  CA  ARG D  84    -209.397-225.412  86.631  1.00  0.00           C  
ATOM   2299  C   ARG D  84    -208.851-223.981  86.719  1.00  0.00           C  
ATOM   2300  O   ARG D  84    -209.141-223.273  87.682  1.00  0.00           O  
ATOM   2301  CB  ARG D  84    -210.690-225.488  85.785  1.00  0.00           C  
ATOM   2302  CG  ARG D  84    -211.921-224.802  86.420  1.00  0.00           C  
ATOM   2303  CD  ARG D  84    -213.241-225.083  85.689  1.00  0.00           C  
ATOM   2304  NE  ARG D  84    -213.656-226.493  85.782  1.00  0.00           N  
ATOM   2305  CZ  ARG D  84    -214.125-227.133  86.867  1.00  0.00           C  
ATOM   2306  NH1 ARG D  84    -214.486-228.417  86.751  1.00  0.00           N  
ATOM   2307  NH2 ARG D  84    -214.244-226.522  88.055  1.00  0.00           N  
ATOM   2308  N   SER D  85    -208.072-223.589  85.694  1.00  0.00           N  
ATOM   2309  CA  SER D  85    -207.384-222.300  85.552  1.00  0.00           C  
ATOM   2310  C   SER D  85    -206.328-222.091  86.662  1.00  0.00           C  
ATOM   2311  O   SER D  85    -206.371-221.087  87.374  1.00  0.00           O  
ATOM   2312  CB  SER D  85    -208.411-221.147  85.413  1.00  0.00           C  
ATOM   2313  OG  SER D  85    -207.779-219.926  85.079  1.00  0.00           O  
ATOM   2314  N   LEU D  86    -205.447-223.095  86.818  1.00  0.00           N  
ATOM   2315  CA  LEU D  86    -204.593-223.314  87.990  1.00  0.00           C  
ATOM   2316  C   LEU D  86    -203.611-222.173  88.315  1.00  0.00           C  
ATOM   2317  O   LEU D  86    -203.090-221.526  87.405  1.00  0.00           O  
ATOM   2318  CB  LEU D  86    -203.822-224.644  87.832  1.00  0.00           C  
ATOM   2319  CG  LEU D  86    -204.671-225.883  87.486  1.00  0.00           C  
ATOM   2320  CD1 LEU D  86    -203.808-227.160  87.456  1.00  0.00           C  
ATOM   2321  CD2 LEU D  86    -205.890-226.045  88.403  1.00  0.00           C  
ATOM   2322  N   ARG D  87    -203.369-221.991  89.622  1.00  0.00           N  
ATOM   2323  CA  ARG D  87    -202.473-220.994  90.212  1.00  0.00           C  
ATOM   2324  C   ARG D  87    -201.242-221.658  90.851  1.00  0.00           C  
ATOM   2325  O   ARG D  87    -201.239-222.865  91.088  1.00  0.00           O  
ATOM   2326  CB  ARG D  87    -203.238-220.250  91.326  1.00  0.00           C  
ATOM   2327  CG  ARG D  87    -204.440-219.422  90.851  1.00  0.00           C  
ATOM   2328  CD  ARG D  87    -205.109-218.735  92.047  1.00  0.00           C  
ATOM   2329  NE  ARG D  87    -206.358-218.054  91.689  1.00  0.00           N  
ATOM   2330  CZ  ARG D  87    -207.167-217.448  92.576  1.00  0.00           C  
ATOM   2331  NH1 ARG D  87    -208.293-216.862  92.147  1.00  0.00           N  
ATOM   2332  NH2 ARG D  87    -206.868-217.423  93.885  1.00  0.00           N  
ATOM   2333  N   SER D  88    -200.259-220.820  91.224  1.00  0.00           N  
ATOM   2334  CA  SER D  88    -199.143-221.181  92.106  1.00  0.00           C  
ATOM   2335  C   SER D  88    -199.599-221.574  93.534  1.00  0.00           C  
ATOM   2336  O   SER D  88    -198.896-222.344  94.186  1.00  0.00           O  
ATOM   2337  CB  SER D  88    -198.128-220.020  92.119  1.00  0.00           C  
ATOM   2338  OG  SER D  88    -196.954-220.348  92.836  1.00  0.00           O  
ATOM   2339  N   ASP D  89    -200.785-221.095  93.962  1.00  0.00           N  
ATOM   2340  CA  ASP D  89    -201.512-221.519  95.172  1.00  0.00           C  
ATOM   2341  C   ASP D  89    -201.814-223.031  95.183  1.00  0.00           C  
ATOM   2342  O   ASP D  89    -201.794-223.654  96.243  1.00  0.00           O  
ATOM   2343  CB  ASP D  89    -202.868-220.786  95.378  1.00  0.00           C  
ATOM   2344  CG  ASP D  89    -202.898-219.265  95.193  1.00  0.00           C  
ATOM   2345  OD1 ASP D  89    -204.033-218.742  95.122  1.00  0.00           O  
ATOM   2346  OD2 ASP D  89    -201.817-218.639  95.193  1.00  0.00           O  
ATOM   2347  N   ASP D  90    -202.103-223.566  93.986  1.00  0.00           N  
ATOM   2348  CA  ASP D  90    -202.531-224.939  93.717  1.00  0.00           C  
ATOM   2349  C   ASP D  90    -201.363-225.943  93.624  1.00  0.00           C  
ATOM   2350  O   ASP D  90    -201.628-227.135  93.461  1.00  0.00           O  
ATOM   2351  CB  ASP D  90    -203.483-225.009  92.491  1.00  0.00           C  
ATOM   2352  CG  ASP D  90    -204.641-223.996  92.515  1.00  0.00           C  
ATOM   2353  OD1 ASP D  90    -205.096-223.635  93.624  1.00  0.00           O  
ATOM   2354  OD2 ASP D  90    -205.111-223.639  91.415  1.00  0.00           O  
ATOM   2355  N   THR D  91    -200.110-225.472  93.788  1.00  0.00           N  
ATOM   2356  CA  THR D  91    -198.929-226.304  94.033  1.00  0.00           C  
ATOM   2357  C   THR D  91    -198.901-226.696  95.523  1.00  0.00           C  
ATOM   2358  O   THR D  91    -198.560-225.864  96.366  1.00  0.00           O  
ATOM   2359  CB  THR D  91    -197.616-225.541  93.700  1.00  0.00           C  
ATOM   2360  OG1 THR D  91    -197.603-225.215  92.327  1.00  0.00           O  
ATOM   2361  CG2 THR D  91    -196.309-226.297  94.011  1.00  0.00           C  
ATOM   2362  N   ALA D  92    -199.302-227.942  95.818  1.00  0.00           N  
ATOM   2363  CA  ALA D  92    -199.483-228.460  97.175  1.00  0.00           C  
ATOM   2364  C   ALA D  92    -199.768-229.967  97.142  1.00  0.00           C  
ATOM   2365  O   ALA D  92    -200.114-230.509  96.094  1.00  0.00           O  
ATOM   2366  CB  ALA D  92    -200.648-227.719  97.864  1.00  0.00           C  
ATOM   2367  N   VAL D  93    -199.661-230.607  98.317  1.00  0.00           N  
ATOM   2368  CA  VAL D  93    -200.116-231.978  98.543  1.00  0.00           C  
ATOM   2369  C   VAL D  93    -201.586-231.919  98.997  1.00  0.00           C  
ATOM   2370  O   VAL D  93    -201.888-231.196  99.943  1.00  0.00           O  
ATOM   2371  CB  VAL D  93    -199.274-232.684  99.641  1.00  0.00           C  
ATOM   2372  CG1 VAL D  93    -199.716-234.137  99.908  1.00  0.00           C  
ATOM   2373  CG2 VAL D  93    -197.772-232.668  99.301  1.00  0.00           C  
ATOM   2374  N   TYR D  94    -202.472-232.641  98.295  1.00  0.00           N  
ATOM   2375  CA  TYR D  94    -203.926-232.584  98.477  1.00  0.00           C  
ATOM   2376  C   TYR D  94    -204.397-233.654  99.469  1.00  0.00           C  
ATOM   2377  O   TYR D  94    -203.904-234.781  99.433  1.00  0.00           O  
ATOM   2378  CB  TYR D  94    -204.621-232.717  97.102  1.00  0.00           C  
ATOM   2379  CG  TYR D  94    -204.607-231.438  96.274  1.00  0.00           C  
ATOM   2380  CD1 TYR D  94    -203.386-230.859  95.870  1.00  0.00           C  
ATOM   2381  CE1 TYR D  94    -203.365-229.631  95.186  1.00  0.00           C  
ATOM   2382  CZ  TYR D  94    -204.572-228.997  94.845  1.00  0.00           C  
ATOM   2383  OH  TYR D  94    -204.554-227.811  94.175  1.00  0.00           O  
ATOM   2384  CD2 TYR D  94    -205.816-230.800  95.926  1.00  0.00           C  
ATOM   2385  CE2 TYR D  94    -205.795-229.591  95.199  1.00  0.00           C  
ATOM   2386  N   TYR D  95    -205.338-233.252 100.336  1.00  0.00           N  
ATOM   2387  CA  TYR D  95    -205.848-234.003 101.481  1.00  0.00           C  
ATOM   2388  C   TYR D  95    -207.382-233.921 101.568  1.00  0.00           C  
ATOM   2389  O   TYR D  95    -208.000-233.036 100.978  1.00  0.00           O  
ATOM   2390  CB  TYR D  95    -205.225-233.415 102.769  1.00  0.00           C  
ATOM   2391  CG  TYR D  95    -203.798-233.843 103.052  1.00  0.00           C  
ATOM   2392  CD1 TYR D  95    -202.714-233.046 102.632  1.00  0.00           C  
ATOM   2393  CE1 TYR D  95    -201.394-233.460 102.894  1.00  0.00           C  
ATOM   2394  CZ  TYR D  95    -201.149-234.661 103.585  1.00  0.00           C  
ATOM   2395  OH  TYR D  95    -199.867-235.053 103.833  1.00  0.00           O  
ATOM   2396  CD2 TYR D  95    -203.550-235.040 103.750  1.00  0.00           C  
ATOM   2397  CE2 TYR D  95    -202.230-235.450 104.018  1.00  0.00           C  
ATOM   2398  N   CYS D  96    -207.951-234.823 102.379  1.00  0.00           N  
ATOM   2399  CA  CYS D  96    -209.333-234.776 102.854  1.00  0.00           C  
ATOM   2400  C   CYS D  96    -209.378-235.161 104.342  1.00  0.00           C  
ATOM   2401  O   CYS D  96    -208.452-235.811 104.833  1.00  0.00           O  
ATOM   2402  SG  CYS D  96    -209.846-237.414 101.808  1.00  0.00           S  
ATOM   2403  CB  CYS D  96    -210.244-235.647 101.964  1.00  0.00           C  
ATOM   2404  N   ALA D  97    -210.446-234.730 105.033  1.00  0.00           N  
ATOM   2405  CA  ALA D  97    -210.606-234.861 106.484  1.00  0.00           C  
ATOM   2406  C   ALA D  97    -212.081-235.026 106.886  1.00  0.00           C  
ATOM   2407  O   ALA D  97    -212.967-235.031 106.030  1.00  0.00           O  
ATOM   2408  CB  ALA D  97    -209.960-233.646 107.178  1.00  0.00           C  
ATOM   2409  N   ARG D  98    -212.308-235.165 108.203  1.00  0.00           N  
ATOM   2410  CA  ARG D  98    -213.606-235.453 108.818  1.00  0.00           C  
ATOM   2411  C   ARG D  98    -213.704-234.754 110.197  1.00  0.00           C  
ATOM   2412  O   ARG D  98    -212.754-234.080 110.601  1.00  0.00           O  
ATOM   2413  CB  ARG D  98    -213.752-236.993 108.885  1.00  0.00           C  
ATOM   2414  CG  ARG D  98    -215.197-237.513 108.941  1.00  0.00           C  
ATOM   2415  CD  ARG D  98    -215.277-239.030 109.150  1.00  0.00           C  
ATOM   2416  NE  ARG D  98    -214.933-239.404 110.529  1.00  0.00           N  
ATOM   2417  CZ  ARG D  98    -215.192-240.593 111.096  1.00  0.00           C  
ATOM   2418  NH1 ARG D  98    -215.852-241.558 110.446  1.00  0.00           N  
ATOM   2419  NH2 ARG D  98    -214.778-240.821 112.344  1.00  0.00           N  
ATOM   2420  N   ALA D  99    -214.845-234.914 110.893  1.00  0.00           N  
ATOM   2421  CA  ALA D  99    -215.076-234.423 112.257  1.00  0.00           C  
ATOM   2422  C   ALA D  99    -215.847-235.475 113.071  1.00  0.00           C  
ATOM   2423  O   ALA D  99    -216.944-235.861 112.666  1.00  0.00           O  
ATOM   2424  CB  ALA D  99    -215.838-233.089 112.209  1.00  0.00           C  
ATOM   2425  N   ASN D 100    -215.259-235.907 114.200  1.00  0.00           N  
ATOM   2426  CA  ASN D 100    -215.776-236.940 115.109  1.00  0.00           C  
ATOM   2427  C   ASN D 100    -214.952-236.936 116.421  1.00  0.00           C  
ATOM   2428  O   ASN D 100    -214.175-236.010 116.657  1.00  0.00           O  
ATOM   2429  CB  ASN D 100    -215.744-238.336 114.418  1.00  0.00           C  
ATOM   2430  CG  ASN D 100    -216.689-239.384 115.027  1.00  0.00           C  
ATOM   2431  OD1 ASN D 100    -217.859-239.110 115.279  1.00  0.00           O  
ATOM   2432  ND2 ASN D 100    -216.179-240.592 115.274  1.00  0.00           N  
ATOM   2433  N   TRP D 101    -215.123-237.985 117.246  1.00  0.00           N  
ATOM   2434  CA  TRP D 101    -214.282-238.339 118.394  1.00  0.00           C  
ATOM   2435  C   TRP D 101    -212.854-238.765 117.984  1.00  0.00           C  
ATOM   2436  O   TRP D 101    -211.924-238.535 118.749  1.00  0.00           O  
ATOM   2437  CB  TRP D 101    -215.003-239.451 119.196  1.00  0.00           C  
ATOM   2438  CG  TRP D 101    -214.326-240.012 120.418  1.00  0.00           C  
ATOM   2439  CD1 TRP D 101    -213.606-239.304 121.316  1.00  0.00           C  
ATOM   2440  CD2 TRP D 101    -214.363-241.377 120.939  1.00  0.00           C  
ATOM   2441  NE1 TRP D 101    -213.156-240.131 122.322  1.00  0.00           N  
ATOM   2442  CE2 TRP D 101    -213.596-241.425 122.145  1.00  0.00           C  
ATOM   2443  CE3 TRP D 101    -214.954-242.590 120.509  1.00  0.00           C  
ATOM   2444  CZ2 TRP D 101    -213.417-242.611 122.878  1.00  0.00           C  
ATOM   2445  CZ3 TRP D 101    -214.780-243.786 121.236  1.00  0.00           C  
ATOM   2446  CH2 TRP D 101    -214.012-243.799 122.417  1.00  0.00           C  
ATOM   2447  N   LEU D 102    -212.699-239.343 116.782  1.00  0.00           N  
ATOM   2448  CA  LEU D 102    -211.419-239.672 116.159  1.00  0.00           C  
ATOM   2449  C   LEU D 102    -211.622-239.682 114.641  1.00  0.00           C  
ATOM   2450  O   LEU D 102    -212.633-240.209 114.179  1.00  0.00           O  
ATOM   2451  CB  LEU D 102    -210.875-241.019 116.690  1.00  0.00           C  
ATOM   2452  CG  LEU D 102    -209.554-241.517 116.044  1.00  0.00           C  
ATOM   2453  CD1 LEU D 102    -208.368-240.562 116.302  1.00  0.00           C  
ATOM   2454  CD2 LEU D 102    -209.232-242.970 116.448  1.00  0.00           C  
ATOM   2455  N   ASP D 103    -210.650-239.119 113.908  1.00  0.00           N  
ATOM   2456  CA  ASP D 103    -210.677-238.977 112.452  1.00  0.00           C  
ATOM   2457  C   ASP D 103    -209.351-239.416 111.835  1.00  0.00           C  
ATOM   2458  O   ASP D 103    -208.288-239.131 112.386  1.00  0.00           O  
ATOM   2459  CB  ASP D 103    -210.990-237.535 111.996  1.00  0.00           C  
ATOM   2460  CG  ASP D 103    -212.281-236.981 112.587  1.00  0.00           C  
ATOM   2461  OD1 ASP D 103    -212.205-235.895 113.200  1.00  0.00           O  
ATOM   2462  OD2 ASP D 103    -213.329-237.627 112.354  1.00  0.00           O  
ATOM   2463  N   TYR D 104    -209.468-240.047 110.657  1.00  0.00           N  
ATOM   2464  CA  TYR D 104    -208.371-240.369 109.753  1.00  0.00           C  
ATOM   2465  C   TYR D 104    -208.418-239.381 108.573  1.00  0.00           C  
ATOM   2466  O   TYR D 104    -209.492-238.883 108.229  1.00  0.00           O  
ATOM   2467  CB  TYR D 104    -208.529-241.837 109.297  1.00  0.00           C  
ATOM   2468  CG  TYR D 104    -207.265-242.506 108.791  1.00  0.00           C  
ATOM   2469  CD1 TYR D 104    -206.868-242.354 107.450  1.00  0.00           C  
ATOM   2470  CE1 TYR D 104    -205.685-242.959 106.984  1.00  0.00           C  
ATOM   2471  CZ  TYR D 104    -204.904-243.739 107.856  1.00  0.00           C  
ATOM   2472  OH  TYR D 104    -203.764-244.333 107.405  1.00  0.00           O  
ATOM   2473  CD2 TYR D 104    -206.488-243.300 109.659  1.00  0.00           C  
ATOM   2474  CE2 TYR D 104    -205.309-243.915 109.194  1.00  0.00           C  
ATOM   2475  N   TRP D 105    -207.247-239.110 107.981  1.00  0.00           N  
ATOM   2476  CA  TRP D 105    -207.083-238.235 106.820  1.00  0.00           C  
ATOM   2477  C   TRP D 105    -206.514-239.012 105.633  1.00  0.00           C  
ATOM   2478  O   TRP D 105    -205.794-239.991 105.831  1.00  0.00           O  
ATOM   2479  CB  TRP D 105    -206.097-237.104 107.152  1.00  0.00           C  
ATOM   2480  CG  TRP D 105    -206.599-235.959 107.974  1.00  0.00           C  
ATOM   2481  CD1 TRP D 105    -207.218-236.021 109.175  1.00  0.00           C  
ATOM   2482  NE1 TRP D 105    -207.474-234.743 109.623  1.00  0.00           N  
ATOM   2483  CE2 TRP D 105    -207.012-233.788 108.745  1.00  0.00           C  
ATOM   2484  CD2 TRP D 105    -206.452-234.542 107.673  1.00  0.00           C  
ATOM   2485  CE3 TRP D 105    -205.889-233.816 106.598  1.00  0.00           C  
ATOM   2486  CZ3 TRP D 105    -205.889-232.409 106.589  1.00  0.00           C  
ATOM   2487  CZ2 TRP D 105    -207.015-232.385 108.754  1.00  0.00           C  
ATOM   2488  CH2 TRP D 105    -206.451-231.698 107.664  1.00  0.00           C  
ATOM   2489  N   GLY D 106    -206.792-238.494 104.424  1.00  0.00           N  
ATOM   2490  CA  GLY D 106    -206.225-238.949 103.152  1.00  0.00           C  
ATOM   2491  C   GLY D 106    -204.687-238.972 103.194  1.00  0.00           C  
ATOM   2492  O   GLY D 106    -204.065-238.133 103.841  1.00  0.00           O  
ATOM   2493  N   GLN D 107    -204.084-239.950 102.505  1.00  0.00           N  
ATOM   2494  CA  GLN D 107    -202.647-240.252 102.546  1.00  0.00           C  
ATOM   2495  C   GLN D 107    -201.710-239.231 101.860  1.00  0.00           C  
ATOM   2496  O   GLN D 107    -200.494-239.408 101.929  1.00  0.00           O  
ATOM   2497  CB  GLN D 107    -202.444-241.685 102.009  1.00  0.00           C  
ATOM   2498  CG  GLN D 107    -203.032-242.757 102.953  1.00  0.00           C  
ATOM   2499  CD  GLN D 107    -202.897-244.174 102.392  1.00  0.00           C  
ATOM   2500  OE1 GLN D 107    -203.235-244.427 101.238  1.00  0.00           O  
ATOM   2501  NE2 GLN D 107    -202.434-245.115 103.217  1.00  0.00           N  
ATOM   2502  N   GLY D 108    -202.273-238.184 101.231  1.00  0.00           N  
ATOM   2503  CA  GLY D 108    -201.561-237.145 100.493  1.00  0.00           C  
ATOM   2504  C   GLY D 108    -201.335-237.577  99.035  1.00  0.00           C  
ATOM   2505  O   GLY D 108    -200.928-238.710  98.775  1.00  0.00           O  
ATOM   2506  N   THR D 109    -201.553-236.648  98.091  1.00  0.00           N  
ATOM   2507  CA  THR D 109    -201.203-236.790  96.674  1.00  0.00           C  
ATOM   2508  C   THR D 109    -200.635-235.445  96.175  1.00  0.00           C  
ATOM   2509  O   THR D 109    -201.306-234.415  96.259  1.00  0.00           O  
ATOM   2510  CB  THR D 109    -202.407-237.211  95.782  1.00  0.00           C  
ATOM   2511  OG1 THR D 109    -203.486-236.294  95.826  1.00  0.00           O  
ATOM   2512  CG2 THR D 109    -202.951-238.614  96.077  1.00  0.00           C  
ATOM   2513  N   THR D 110    -199.378-235.483  95.703  1.00  0.00           N  
ATOM   2514  CA  THR D 110    -198.592-234.310  95.312  1.00  0.00           C  
ATOM   2515  C   THR D 110    -198.980-233.787  93.916  1.00  0.00           C  
ATOM   2516  O   THR D 110    -198.720-234.461  92.918  1.00  0.00           O  
ATOM   2517  CB  THR D 110    -197.071-234.633  95.308  1.00  0.00           C  
ATOM   2518  OG1 THR D 110    -196.687-235.082  96.592  1.00  0.00           O  
ATOM   2519  CG2 THR D 110    -196.147-233.459  94.922  1.00  0.00           C  
ATOM   2520  N   VAL D 111    -199.556-232.575  93.888  1.00  0.00           N  
ATOM   2521  CA  VAL D 111    -199.805-231.792  92.678  1.00  0.00           C  
ATOM   2522  C   VAL D 111    -198.781-230.643  92.646  1.00  0.00           C  
ATOM   2523  O   VAL D 111    -198.516-230.031  93.683  1.00  0.00           O  
ATOM   2524  CB  VAL D 111    -201.226-231.153  92.700  1.00  0.00           C  
ATOM   2525  CG1 VAL D 111    -201.522-230.183  91.533  1.00  0.00           C  
ATOM   2526  CG2 VAL D 111    -202.333-232.217  92.753  1.00  0.00           C  
ATOM   2527  N   THR D 112    -198.259-230.342  91.450  1.00  0.00           N  
ATOM   2528  CA  THR D 112    -197.423-229.167  91.208  1.00  0.00           C  
ATOM   2529  C   THR D 112    -197.949-228.436  89.967  1.00  0.00           C  
ATOM   2530  O   THR D 112    -198.374-229.082  89.010  1.00  0.00           O  
ATOM   2531  CB  THR D 112    -195.931-229.534  91.000  1.00  0.00           C  
ATOM   2532  OG1 THR D 112    -195.704-230.243  89.794  1.00  0.00           O  
ATOM   2533  CG2 THR D 112    -195.336-230.321  92.181  1.00  0.00           C  
ATOM   2534  N   VAL D 113    -197.920-227.098  90.032  1.00  0.00           N  
ATOM   2535  CA  VAL D 113    -198.445-226.205  89.008  1.00  0.00           C  
ATOM   2536  C   VAL D 113    -197.353-225.165  88.701  1.00  0.00           C  
ATOM   2537  O   VAL D 113    -197.308-224.099  89.319  1.00  0.00           O  
ATOM   2538  CB  VAL D 113    -199.751-225.503  89.485  1.00  0.00           C  
ATOM   2539  CG1 VAL D 113    -200.346-224.560  88.425  1.00  0.00           C  
ATOM   2540  CG2 VAL D 113    -200.822-226.524  89.912  1.00  0.00           C  
ATOM   2541  N   SER D 114    -196.465-225.523  87.762  1.00  0.00           N  
ATOM   2542  CA  SER D 114    -195.371-224.674  87.297  1.00  0.00           C  
ATOM   2543  C   SER D 114    -195.069-225.002  85.829  1.00  0.00           C  
ATOM   2544  O   SER D 114    -195.157-226.165  85.428  1.00  0.00           O  
ATOM   2545  CB  SER D 114    -194.141-224.841  88.218  1.00  0.00           C  
ATOM   2546  OG  SER D 114    -193.067-224.011  87.822  1.00  0.00           O  
ATOM   2547  N   SER D 115    -194.717-223.956  85.063  1.00  0.00           N  
ATOM   2548  CA  SER D 115    -194.430-223.996  83.626  1.00  0.00           C  
ATOM   2549  C   SER D 115    -193.194-224.827  83.223  1.00  0.00           C  
ATOM   2550  O   SER D 115    -193.033-225.095  82.031  1.00  0.00           O  
ATOM   2551  CB  SER D 115    -194.312-222.548  83.108  1.00  0.00           C  
ATOM   2552  OG  SER D 115    -195.591-221.952  83.036  1.00  0.00           O  
ATOM   2553  N   ALA D 116    -192.375-225.246  84.207  1.00  0.00           N  
ATOM   2554  CA  ALA D 116    -191.242-226.164  84.069  1.00  0.00           C  
ATOM   2555  C   ALA D 116    -191.640-227.492  83.402  1.00  0.00           C  
ATOM   2556  O   ALA D 116    -192.664-228.074  83.765  1.00  0.00           O  
ATOM   2557  CB  ALA D 116    -190.668-226.428  85.468  1.00  0.00           C  
ATOM   2558  N   SER D 117    -190.835-227.928  82.421  1.00  0.00           N  
ATOM   2559  CA  SER D 117    -191.065-229.148  81.645  1.00  0.00           C  
ATOM   2560  C   SER D 117    -190.823-230.403  82.495  1.00  0.00           C  
ATOM   2561  O   SER D 117    -189.775-230.495  83.136  1.00  0.00           O  
ATOM   2562  CB  SER D 117    -190.157-229.121  80.398  1.00  0.00           C  
ATOM   2563  OG  SER D 117    -190.375-230.245  79.566  1.00  0.00           O  
ATOM   2564  N   THR D 118    -191.771-231.358  82.439  1.00  0.00           N  
ATOM   2565  CA  THR D 118    -191.663-232.681  83.064  1.00  0.00           C  
ATOM   2566  C   THR D 118    -190.462-233.457  82.497  1.00  0.00           C  
ATOM   2567  O   THR D 118    -190.300-233.519  81.277  1.00  0.00           O  
ATOM   2568  CB  THR D 118    -192.945-233.527  82.841  1.00  0.00           C  
ATOM   2569  OG1 THR D 118    -194.061-232.807  83.323  1.00  0.00           O  
ATOM   2570  CG2 THR D 118    -192.938-234.911  83.522  1.00  0.00           C  
ATOM   2571  N   LYS D 119    -189.610-233.961  83.401  1.00  0.00           N  
ATOM   2572  CA  LYS D 119    -188.255-234.389  83.071  1.00  0.00           C  
ATOM   2573  C   LYS D 119    -187.793-235.473  84.054  1.00  0.00           C  
ATOM   2574  O   LYS D 119    -188.061-235.361  85.250  1.00  0.00           O  
ATOM   2575  CB  LYS D 119    -187.359-233.125  83.085  1.00  0.00           C  
ATOM   2576  CG  LYS D 119    -185.845-233.348  82.927  1.00  0.00           C  
ATOM   2577  CD  LYS D 119    -185.360-233.686  81.512  1.00  0.00           C  
ATOM   2578  CE  LYS D 119    -185.449-232.492  80.548  1.00  0.00           C  
ATOM   2579  NZ  LYS D 119    -184.627-232.720  79.349  1.00  0.00           N  
ATOM   2580  N   GLY D 120    -187.065-236.469  83.523  1.00  0.00           N  
ATOM   2581  CA  GLY D 120    -186.462-237.553  84.291  1.00  0.00           C  
ATOM   2582  C   GLY D 120    -185.018-237.185  84.692  1.00  0.00           C  
ATOM   2583  O   GLY D 120    -184.340-236.502  83.924  1.00  0.00           O  
ATOM   2584  N   PRO D 121    -184.532-237.647  85.868  1.00  0.00           N  
ATOM   2585  CA  PRO D 121    -183.216-237.282  86.436  1.00  0.00           C  
ATOM   2586  C   PRO D 121    -181.999-237.788  85.648  1.00  0.00           C  
ATOM   2587  O   PRO D 121    -182.084-238.799  84.954  1.00  0.00           O  
ATOM   2588  CD  PRO D 121    -185.261-238.523  86.779  1.00  0.00           C  
ATOM   2589  CB  PRO D 121    -183.254-237.898  87.848  1.00  0.00           C  
ATOM   2590  CG  PRO D 121    -184.222-239.060  87.747  1.00  0.00           C  
ATOM   2591  N   SER D 122    -180.880-237.070  85.828  1.00  0.00           N  
ATOM   2592  CA  SER D 122    -179.542-237.459  85.394  1.00  0.00           C  
ATOM   2593  C   SER D 122    -178.612-237.347  86.609  1.00  0.00           C  
ATOM   2594  O   SER D 122    -178.399-236.242  87.110  1.00  0.00           O  
ATOM   2595  CB  SER D 122    -179.079-236.538  84.245  1.00  0.00           C  
ATOM   2596  OG  SER D 122    -179.706-236.918  83.038  1.00  0.00           O  
ATOM   2597  N   VAL D 123    -178.098-238.497  87.073  1.00  0.00           N  
ATOM   2598  CA  VAL D 123    -177.216-238.595  88.239  1.00  0.00           C  
ATOM   2599  C   VAL D 123    -175.746-238.486  87.796  1.00  0.00           C  
ATOM   2600  O   VAL D 123    -175.337-239.175  86.860  1.00  0.00           O  
ATOM   2601  CB  VAL D 123    -177.409-239.947  88.983  1.00  0.00           C  
ATOM   2602  CG1 VAL D 123    -176.460-240.153  90.183  1.00  0.00           C  
ATOM   2603  CG2 VAL D 123    -178.862-240.123  89.460  1.00  0.00           C  
ATOM   2604  N   PHE D 124    -174.989-237.637  88.504  1.00  0.00           N  
ATOM   2605  CA  PHE D 124    -173.568-237.383  88.287  1.00  0.00           C  
ATOM   2606  C   PHE D 124    -172.798-237.798  89.558  1.00  0.00           C  
ATOM   2607  O   PHE D 124    -173.123-237.278  90.627  1.00  0.00           O  
ATOM   2608  CB  PHE D 124    -173.383-235.876  88.011  1.00  0.00           C  
ATOM   2609  CG  PHE D 124    -173.991-235.411  86.699  1.00  0.00           C  
ATOM   2610  CD1 PHE D 124    -173.338-235.689  85.479  1.00  0.00           C  
ATOM   2611  CD2 PHE D 124    -175.289-234.857  86.670  1.00  0.00           C  
ATOM   2612  CE1 PHE D 124    -173.938-235.345  84.275  1.00  0.00           C  
ATOM   2613  CE2 PHE D 124    -175.873-234.527  85.454  1.00  0.00           C  
ATOM   2614  CZ  PHE D 124    -175.197-234.761  84.264  1.00  0.00           C  
ATOM   2615  N   PRO D 125    -171.812-238.723  89.440  1.00  0.00           N  
ATOM   2616  CA  PRO D 125    -170.900-239.090  90.546  1.00  0.00           C  
ATOM   2617  C   PRO D 125    -170.167-237.922  91.225  1.00  0.00           C  
ATOM   2618  O   PRO D 125    -169.663-237.031  90.540  1.00  0.00           O  
ATOM   2619  CD  PRO D 125    -171.527-239.531  88.249  1.00  0.00           C  
ATOM   2620  CB  PRO D 125    -169.875-240.022  89.879  1.00  0.00           C  
ATOM   2621  CG  PRO D 125    -170.636-240.662  88.737  1.00  0.00           C  
ATOM   2622  N   LEU D 126    -170.084-237.987  92.560  1.00  0.00           N  
ATOM   2623  CA  LEU D 126    -169.161-237.185  93.361  1.00  0.00           C  
ATOM   2624  C   LEU D 126    -168.232-238.168  94.086  1.00  0.00           C  
ATOM   2625  O   LEU D 126    -168.239-238.274  95.313  1.00  0.00           O  
ATOM   2626  CB  LEU D 126    -169.934-236.226  94.294  1.00  0.00           C  
ATOM   2627  CG  LEU D 126    -170.429-234.922  93.640  1.00  0.00           C  
ATOM   2628  CD1 LEU D 126    -169.290-234.026  93.127  1.00  0.00           C  
ATOM   2629  CD2 LEU D 126    -171.545-235.099  92.602  1.00  0.00           C  
ATOM   2630  N   ALA D 127    -167.452-238.877  93.257  1.00  0.00           N  
ATOM   2631  CA  ALA D 127    -166.353-239.752  93.635  1.00  0.00           C  
ATOM   2632  C   ALA D 127    -165.057-239.023  93.239  1.00  0.00           C  
ATOM   2633  O   ALA D 127    -164.958-238.580  92.092  1.00  0.00           O  
ATOM   2634  CB  ALA D 127    -166.511-241.052  92.848  1.00  0.00           C  
ATOM   2635  N   PRO D 128    -164.128-238.823  94.197  1.00  0.00           N  
ATOM   2636  CA  PRO D 128    -163.056-237.833  94.027  1.00  0.00           C  
ATOM   2637  C   PRO D 128    -161.943-238.266  93.058  1.00  0.00           C  
ATOM   2638  O   PRO D 128    -161.415-239.373  93.172  1.00  0.00           O  
ATOM   2639  CB  PRO D 128    -162.559-237.609  95.465  1.00  0.00           C  
ATOM   2640  CG  PRO D 128    -162.806-238.934  96.165  1.00  0.00           C  
ATOM   2641  CD  PRO D 128    -164.105-239.418  95.535  1.00  0.00           C  
ATOM   2642  N   SER D 129    -161.596-237.353  92.133  1.00  0.00           N  
ATOM   2643  CA  SER D 129    -160.429-237.461  91.252  1.00  0.00           C  
ATOM   2644  C   SER D 129    -159.102-237.299  92.023  1.00  0.00           C  
ATOM   2645  O   SER D 129    -158.121-237.953  91.671  1.00  0.00           O  
ATOM   2646  CB  SER D 129    -160.575-236.452  90.092  1.00  0.00           C  
ATOM   2647  OG  SER D 129    -159.546-236.598  89.132  1.00  0.00           O  
ATOM   2648  N   SER D 130    -159.123-236.489  93.096  1.00  0.00           N  
ATOM   2649  CA  SER D 130    -158.095-236.423  94.136  1.00  0.00           C  
ATOM   2650  C   SER D 130    -158.178-237.651  95.070  1.00  0.00           C  
ATOM   2651  O   SER D 130    -159.211-238.319  95.116  1.00  0.00           O  
ATOM   2652  CB  SER D 130    -158.308-235.093  94.900  1.00  0.00           C  
ATOM   2653  OG  SER D 130    -157.361-234.885  95.932  1.00  0.00           O  
ATOM   2654  N   LYS D 131    -157.100-237.911  95.832  1.00  0.00           N  
ATOM   2655  CA  LYS D 131    -157.093-238.905  96.911  1.00  0.00           C  
ATOM   2656  C   LYS D 131    -157.995-238.470  98.085  1.00  0.00           C  
ATOM   2657  O   LYS D 131    -158.103-237.271  98.355  1.00  0.00           O  
ATOM   2658  CB  LYS D 131    -155.636-239.170  97.360  1.00  0.00           C  
ATOM   2659  CG  LYS D 131    -154.930-238.008  98.089  1.00  0.00           C  
ATOM   2660  CD  LYS D 131    -153.504-238.371  98.531  1.00  0.00           C  
ATOM   2661  CE  LYS D 131    -152.833-237.244  99.327  1.00  0.00           C  
ATOM   2662  NZ  LYS D 131    -151.484-237.631  99.775  1.00  0.00           N  
ATOM   2663  N   SER D 132    -158.611-239.451  98.765  1.00  0.00           N  
ATOM   2664  CA  SER D 132    -159.482-239.223  99.917  1.00  0.00           C  
ATOM   2665  C   SER D 132    -159.684-240.526 100.707  1.00  0.00           C  
ATOM   2666  O   SER D 132    -159.756-241.605 100.118  1.00  0.00           O  
ATOM   2667  CB  SER D 132    -160.837-238.635  99.454  1.00  0.00           C  
ATOM   2668  OG  SER D 132    -161.669-238.299 100.549  1.00  0.00           O  
ATOM   2669  N   THR D 133    -159.839-240.366 102.028  1.00  0.00           N  
ATOM   2670  CA  THR D 133    -160.303-241.395 102.959  1.00  0.00           C  
ATOM   2671  C   THR D 133    -161.091-240.773 104.142  1.00  0.00           C  
ATOM   2672  O   THR D 133    -161.547-241.513 105.012  1.00  0.00           O  
ATOM   2673  CB  THR D 133    -159.128-242.286 103.465  1.00  0.00           C  
ATOM   2674  OG1 THR D 133    -159.600-243.389 104.219  1.00  0.00           O  
ATOM   2675  CG2 THR D 133    -158.095-241.546 104.337  1.00  0.00           C  
ATOM   2676  N   SER D 134    -161.249-239.433 104.143  1.00  0.00           N  
ATOM   2677  CA  SER D 134    -162.037-238.606 105.067  1.00  0.00           C  
ATOM   2678  C   SER D 134    -161.771-238.882 106.564  1.00  0.00           C  
ATOM   2679  O   SER D 134    -162.706-239.118 107.328  1.00  0.00           O  
ATOM   2680  CB  SER D 134    -163.532-238.671 104.682  1.00  0.00           C  
ATOM   2681  OG  SER D 134    -163.753-238.025 103.444  1.00  0.00           O  
ATOM   2682  N   GLY D 135    -160.483-238.854 106.950  1.00  0.00           N  
ATOM   2683  CA  GLY D 135    -160.035-239.058 108.331  1.00  0.00           C  
ATOM   2684  C   GLY D 135    -160.026-240.540 108.750  1.00  0.00           C  
ATOM   2685  O   GLY D 135    -160.002-240.819 109.947  1.00  0.00           O  
ATOM   2686  N   GLY D 136    -160.059-241.479 107.786  1.00  0.00           N  
ATOM   2687  CA  GLY D 136    -160.102-242.922 108.036  1.00  0.00           C  
ATOM   2688  C   GLY D 136    -161.543-243.457 108.100  1.00  0.00           C  
ATOM   2689  O   GLY D 136    -161.725-244.642 108.372  1.00  0.00           O  
ATOM   2690  N   THR D 137    -162.553-242.608 107.845  1.00  0.00           N  
ATOM   2691  CA  THR D 137    -163.962-242.975 107.724  1.00  0.00           C  
ATOM   2692  C   THR D 137    -164.474-242.330 106.426  1.00  0.00           C  
ATOM   2693  O   THR D 137    -164.949-241.194 106.442  1.00  0.00           O  
ATOM   2694  CB  THR D 137    -164.788-242.491 108.949  1.00  0.00           C  
ATOM   2695  OG1 THR D 137    -164.304-243.144 110.106  1.00  0.00           O  
ATOM   2696  CG2 THR D 137    -166.297-242.777 108.871  1.00  0.00           C  
ATOM   2697  N   ALA D 138    -164.276-243.058 105.315  1.00  0.00           N  
ATOM   2698  CA  ALA D 138    -164.541-242.616 103.946  1.00  0.00           C  
ATOM   2699  C   ALA D 138    -166.012-242.285 103.668  1.00  0.00           C  
ATOM   2700  O   ALA D 138    -166.909-242.862 104.283  1.00  0.00           O  
ATOM   2701  CB  ALA D 138    -164.044-243.693 102.977  1.00  0.00           C  
ATOM   2702  N   ALA D 139    -166.219-241.373 102.711  1.00  0.00           N  
ATOM   2703  CA  ALA D 139    -167.536-240.959 102.248  1.00  0.00           C  
ATOM   2704  C   ALA D 139    -167.531-240.772 100.730  1.00  0.00           C  
ATOM   2705  O   ALA D 139    -166.480-240.533 100.135  1.00  0.00           O  
ATOM   2706  CB  ALA D 139    -167.945-239.669 102.977  1.00  0.00           C  
ATOM   2707  N   LEU D 140    -168.733-240.871 100.150  1.00  0.00           N  
ATOM   2708  CA  LEU D 140    -169.028-240.607  98.744  1.00  0.00           C  
ATOM   2709  C   LEU D 140    -170.341-239.819  98.660  1.00  0.00           C  
ATOM   2710  O   LEU D 140    -171.132-239.839  99.604  1.00  0.00           O  
ATOM   2711  CB  LEU D 140    -169.141-241.942  97.969  1.00  0.00           C  
ATOM   2712  CG  LEU D 140    -167.806-242.671  97.705  1.00  0.00           C  
ATOM   2713  CD1 LEU D 140    -168.061-244.056  97.075  1.00  0.00           C  
ATOM   2714  CD2 LEU D 140    -166.831-241.820  96.864  1.00  0.00           C  
ATOM   2715  N   GLY D 141    -170.550-239.145  97.521  1.00  0.00           N  
ATOM   2716  CA  GLY D 141    -171.766-238.383  97.263  1.00  0.00           C  
ATOM   2717  C   GLY D 141    -172.255-238.630  95.834  1.00  0.00           C  
ATOM   2718  O   GLY D 141    -171.594-239.275  95.020  1.00  0.00           O  
ATOM   2719  N   CYS D 142    -173.418-238.042  95.535  1.00  0.00           N  
ATOM   2720  CA  CYS D 142    -173.995-237.946  94.199  1.00  0.00           C  
ATOM   2721  C   CYS D 142    -174.870-236.692  94.117  1.00  0.00           C  
ATOM   2722  O   CYS D 142    -175.435-236.269  95.129  1.00  0.00           O  
ATOM   2723  CB  CYS D 142    -174.778-239.223  93.837  1.00  0.00           C  
ATOM   2724  SG  CYS D 142    -176.130-239.709  94.948  1.00  0.00           S  
ATOM   2725  N   LEU D 143    -174.978-236.143  92.898  1.00  0.00           N  
ATOM   2726  CA  LEU D 143    -175.861-235.031  92.576  1.00  0.00           C  
ATOM   2727  C   LEU D 143    -176.776-235.455  91.426  1.00  0.00           C  
ATOM   2728  O   LEU D 143    -176.303-235.745  90.328  1.00  0.00           O  
ATOM   2729  CB  LEU D 143    -175.033-233.776  92.224  1.00  0.00           C  
ATOM   2730  CG  LEU D 143    -175.861-232.514  91.868  1.00  0.00           C  
ATOM   2731  CD1 LEU D 143    -176.636-231.969  93.087  1.00  0.00           C  
ATOM   2732  CD2 LEU D 143    -174.975-231.446  91.205  1.00  0.00           C  
ATOM   2733  N   VAL D 144    -178.079-235.411  91.711  1.00  0.00           N  
ATOM   2734  CA  VAL D 144    -179.168-235.468  90.749  1.00  0.00           C  
ATOM   2735  C   VAL D 144    -179.342-234.060  90.155  1.00  0.00           C  
ATOM   2736  O   VAL D 144    -179.306-233.080  90.900  1.00  0.00           O  
ATOM   2737  CB  VAL D 144    -180.504-235.843  91.452  1.00  0.00           C  
ATOM   2738  CG1 VAL D 144    -181.644-236.091  90.450  1.00  0.00           C  
ATOM   2739  CG2 VAL D 144    -180.347-237.073  92.360  1.00  0.00           C  
ATOM   2740  N   LYS D 145    -179.536-233.980  88.833  1.00  0.00           N  
ATOM   2741  CA  LYS D 145    -179.749-232.725  88.124  1.00  0.00           C  
ATOM   2742  C   LYS D 145    -180.676-232.961  86.927  1.00  0.00           C  
ATOM   2743  O   LYS D 145    -180.598-234.012  86.290  1.00  0.00           O  
ATOM   2744  CB  LYS D 145    -178.378-232.109  87.742  1.00  0.00           C  
ATOM   2745  CG  LYS D 145    -178.413-230.861  86.833  1.00  0.00           C  
ATOM   2746  CD  LYS D 145    -179.126-229.648  87.460  1.00  0.00           C  
ATOM   2747  CE  LYS D 145    -179.314-228.470  86.493  1.00  0.00           C  
ATOM   2748  NZ  LYS D 145    -180.235-228.791  85.390  1.00  0.00           N  
ATOM   2749  N   ASP D 146    -181.509-231.945  86.647  1.00  0.00           N  
ATOM   2750  CA  ASP D 146    -182.446-231.846  85.529  1.00  0.00           C  
ATOM   2751  C   ASP D 146    -183.588-232.862  85.710  1.00  0.00           C  
ATOM   2752  O   ASP D 146    -183.515-233.964  85.168  1.00  0.00           O  
ATOM   2753  CB  ASP D 146    -181.735-231.954  84.147  1.00  0.00           C  
ATOM   2754  CG  ASP D 146    -182.592-231.523  82.949  1.00  0.00           C  
ATOM   2755  OD1 ASP D 146    -182.305-232.014  81.835  1.00  0.00           O  
ATOM   2756  OD2 ASP D 146    -183.459-230.643  83.140  1.00  0.00           O  
ATOM   2757  N   TYR D 147    -184.608-232.470  86.485  1.00  0.00           N  
ATOM   2758  CA  TYR D 147    -185.846-233.227  86.684  1.00  0.00           C  
ATOM   2759  C   TYR D 147    -186.946-232.282  87.184  1.00  0.00           C  
ATOM   2760  O   TYR D 147    -186.643-231.242  87.766  1.00  0.00           O  
ATOM   2761  CB  TYR D 147    -185.630-234.427  87.636  1.00  0.00           C  
ATOM   2762  CG  TYR D 147    -185.513-234.093  89.112  1.00  0.00           C  
ATOM   2763  CD1 TYR D 147    -186.662-234.112  89.931  1.00  0.00           C  
ATOM   2764  CE1 TYR D 147    -186.559-233.780  91.292  1.00  0.00           C  
ATOM   2765  CZ  TYR D 147    -185.305-233.462  91.841  1.00  0.00           C  
ATOM   2766  OH  TYR D 147    -185.217-233.166  93.164  1.00  0.00           O  
ATOM   2767  CD2 TYR D 147    -184.262-233.743  89.659  1.00  0.00           C  
ATOM   2768  CE2 TYR D 147    -184.154-233.439  91.029  1.00  0.00           C  
ATOM   2769  N   PHE D 148    -188.206-232.692  86.982  1.00  0.00           N  
ATOM   2770  CA  PHE D 148    -189.379-231.980  87.480  1.00  0.00           C  
ATOM   2771  C   PHE D 148    -190.598-232.918  87.431  1.00  0.00           C  
ATOM   2772  O   PHE D 148    -190.775-233.578  86.406  1.00  0.00           O  
ATOM   2773  CB  PHE D 148    -189.615-230.702  86.635  1.00  0.00           C  
ATOM   2774  CG  PHE D 148    -190.840-229.879  87.005  1.00  0.00           C  
ATOM   2775  CD1 PHE D 148    -192.061-230.062  86.325  1.00  0.00           C  
ATOM   2776  CE1 PHE D 148    -193.201-229.394  86.750  1.00  0.00           C  
ATOM   2777  CZ  PHE D 148    -193.157-228.585  87.877  1.00  0.00           C  
ATOM   2778  CD2 PHE D 148    -190.808-229.042  88.141  1.00  0.00           C  
ATOM   2779  CE2 PHE D 148    -191.965-228.406  88.569  1.00  0.00           C  
ATOM   2780  N   PRO D 149    -191.443-232.943  88.490  1.00  0.00           N  
ATOM   2781  CA  PRO D 149    -191.320-232.238  89.785  1.00  0.00           C  
ATOM   2782  C   PRO D 149    -190.608-233.076  90.866  1.00  0.00           C  
ATOM   2783  O   PRO D 149    -190.209-234.211  90.609  1.00  0.00           O  
ATOM   2784  CD  PRO D 149    -192.746-233.593  88.423  1.00  0.00           C  
ATOM   2785  CB  PRO D 149    -192.790-231.964  90.175  1.00  0.00           C  
ATOM   2786  CG  PRO D 149    -193.658-232.589  89.096  1.00  0.00           C  
ATOM   2787  N   GLU D 150    -190.535-232.517  92.086  1.00  0.00           N  
ATOM   2788  CA  GLU D 150    -190.304-233.265  93.327  1.00  0.00           C  
ATOM   2789  C   GLU D 150    -191.537-234.118  93.720  1.00  0.00           C  
ATOM   2790  O   GLU D 150    -192.649-233.794  93.300  1.00  0.00           O  
ATOM   2791  CB  GLU D 150    -189.972-232.270  94.462  1.00  0.00           C  
ATOM   2792  CG  GLU D 150    -188.520-231.768  94.442  1.00  0.00           C  
ATOM   2793  CD  GLU D 150    -188.235-230.885  95.655  1.00  0.00           C  
ATOM   2794  OE1 GLU D 150    -187.576-231.394  96.588  1.00  0.00           O  
ATOM   2795  OE2 GLU D 150    -188.682-229.717  95.631  1.00  0.00           O  
ATOM   2796  N   PRO D 151    -191.356-235.144  94.585  1.00  0.00           N  
ATOM   2797  CA  PRO D 151    -190.077-235.643  95.128  1.00  0.00           C  
ATOM   2798  C   PRO D 151    -189.349-236.625  94.188  1.00  0.00           C  
ATOM   2799  O   PRO D 151    -189.922-237.088  93.201  1.00  0.00           O  
ATOM   2800  CD  PRO D 151    -192.496-235.860  95.164  1.00  0.00           C  
ATOM   2801  CB  PRO D 151    -190.531-236.350  96.417  1.00  0.00           C  
ATOM   2802  CG  PRO D 151    -191.894-236.929  96.070  1.00  0.00           C  
ATOM   2803  N   VAL D 152    -188.106-236.954  94.569  1.00  0.00           N  
ATOM   2804  CA  VAL D 152    -187.353-238.096  94.052  1.00  0.00           C  
ATOM   2805  C   VAL D 152    -186.756-238.888  95.225  1.00  0.00           C  
ATOM   2806  O   VAL D 152    -186.313-238.301  96.213  1.00  0.00           O  
ATOM   2807  CB  VAL D 152    -186.195-237.690  93.096  1.00  0.00           C  
ATOM   2808  CG1 VAL D 152    -186.744-237.193  91.756  1.00  0.00           C  
ATOM   2809  CG2 VAL D 152    -185.167-236.702  93.682  1.00  0.00           C  
ATOM   2810  N   THR D 153    -186.749-240.219  95.066  1.00  0.00           N  
ATOM   2811  CA  THR D 153    -186.093-241.165  95.965  1.00  0.00           C  
ATOM   2812  C   THR D 153    -184.571-241.144  95.730  1.00  0.00           C  
ATOM   2813  O   THR D 153    -184.151-240.951  94.590  1.00  0.00           O  
ATOM   2814  CB  THR D 153    -186.594-242.608  95.668  1.00  0.00           C  
ATOM   2815  OG1 THR D 153    -187.983-242.675  95.925  1.00  0.00           O  
ATOM   2816  CG2 THR D 153    -185.916-243.754  96.445  1.00  0.00           C  
ATOM   2817  N   VAL D 154    -183.785-241.395  96.789  1.00  0.00           N  
ATOM   2818  CA  VAL D 154    -182.372-241.750  96.663  1.00  0.00           C  
ATOM   2819  C   VAL D 154    -182.065-242.866  97.676  1.00  0.00           C  
ATOM   2820  O   VAL D 154    -182.444-242.753  98.843  1.00  0.00           O  
ATOM   2821  CB  VAL D 154    -181.386-240.573  96.924  1.00  0.00           C  
ATOM   2822  CG1 VAL D 154    -179.926-240.984  96.637  1.00  0.00           C  
ATOM   2823  CG2 VAL D 154    -181.731-239.301  96.129  1.00  0.00           C  
ATOM   2824  N   SER D 155    -181.367-243.909  97.205  1.00  0.00           N  
ATOM   2825  CA  SER D 155    -180.881-245.036  98.002  1.00  0.00           C  
ATOM   2826  C   SER D 155    -179.507-245.482  97.478  1.00  0.00           C  
ATOM   2827  O   SER D 155    -179.168-245.187  96.328  1.00  0.00           O  
ATOM   2828  CB  SER D 155    -181.940-246.161  98.014  1.00  0.00           C  
ATOM   2829  OG  SER D 155    -182.056-246.818  96.768  1.00  0.00           O  
ATOM   2830  N   TRP D 156    -178.735-246.158  98.342  1.00  0.00           N  
ATOM   2831  CA  TRP D 156    -177.342-246.509  98.072  1.00  0.00           C  
ATOM   2832  C   TRP D 156    -177.109-248.019  97.957  1.00  0.00           C  
ATOM   2833  O   TRP D 156    -177.691-248.799  98.709  1.00  0.00           O  
ATOM   2834  CB  TRP D 156    -176.430-245.871  99.135  1.00  0.00           C  
ATOM   2835  CG  TRP D 156    -176.191-244.405  98.930  1.00  0.00           C  
ATOM   2836  CD1 TRP D 156    -176.979-243.397  99.366  1.00  0.00           C  
ATOM   2837  NE1 TRP D 156    -176.453-242.188  98.959  1.00  0.00           N  
ATOM   2838  CE2 TRP D 156    -175.304-242.358  98.215  1.00  0.00           C  
ATOM   2839  CD2 TRP D 156    -175.136-243.775  98.145  1.00  0.00           C  
ATOM   2840  CE3 TRP D 156    -174.041-244.259  97.390  1.00  0.00           C  
ATOM   2841  CZ3 TRP D 156    -173.136-243.375  96.769  1.00  0.00           C  
ATOM   2842  CZ2 TRP D 156    -174.403-241.466  97.609  1.00  0.00           C  
ATOM   2843  CH2 TRP D 156    -173.308-241.983  96.892  1.00  0.00           C  
ATOM   2844  N   ASN D 157    -176.215-248.370  97.014  1.00  0.00           N  
ATOM   2845  CA  ASN D 157    -175.669-249.705  96.729  1.00  0.00           C  
ATOM   2846  C   ASN D 157    -176.762-250.697  96.272  1.00  0.00           C  
ATOM   2847  O   ASN D 157    -176.732-251.861  96.666  1.00  0.00           O  
ATOM   2848  CB  ASN D 157    -174.828-250.248  97.925  1.00  0.00           C  
ATOM   2849  CG  ASN D 157    -173.600-249.407  98.312  1.00  0.00           C  
ATOM   2850  OD1 ASN D 157    -173.550-248.196  98.097  1.00  0.00           O  
ATOM   2851  ND2 ASN D 157    -172.597-250.051  98.914  1.00  0.00           N  
ATOM   2852  N   SER D 158    -177.722-250.209  95.466  1.00  0.00           N  
ATOM   2853  CA  SER D 158    -178.936-250.914  95.031  1.00  0.00           C  
ATOM   2854  C   SER D 158    -179.873-251.270  96.205  1.00  0.00           C  
ATOM   2855  O   SER D 158    -180.454-252.355  96.234  1.00  0.00           O  
ATOM   2856  CB  SER D 158    -178.601-252.094  94.087  1.00  0.00           C  
ATOM   2857  OG  SER D 158    -178.189-251.596  92.828  1.00  0.00           O  
ATOM   2858  N   GLY D 159    -179.987-250.330  97.160  1.00  0.00           N  
ATOM   2859  CA  GLY D 159    -180.787-250.452  98.379  1.00  0.00           C  
ATOM   2860  C   GLY D 159    -180.100-251.289  99.474  1.00  0.00           C  
ATOM   2861  O   GLY D 159    -180.687-251.454 100.543  1.00  0.00           O  
ATOM   2862  N   ALA D 160    -178.882-251.812  99.232  1.00  0.00           N  
ATOM   2863  CA  ALA D 160    -178.133-252.658 100.164  1.00  0.00           C  
ATOM   2864  C   ALA D 160    -177.411-251.890 101.285  1.00  0.00           C  
ATOM   2865  O   ALA D 160    -176.881-252.544 102.184  1.00  0.00           O  
ATOM   2866  CB  ALA D 160    -177.128-253.509  99.371  1.00  0.00           C  
ATOM   2867  N   LEU D 161    -177.391-250.546 101.229  1.00  0.00           N  
ATOM   2868  CA  LEU D 161    -176.737-249.700 102.223  1.00  0.00           C  
ATOM   2869  C   LEU D 161    -177.597-248.468 102.538  1.00  0.00           C  
ATOM   2870  O   LEU D 161    -178.180-247.866 101.636  1.00  0.00           O  
ATOM   2871  CB  LEU D 161    -175.324-249.320 101.721  1.00  0.00           C  
ATOM   2872  CG  LEU D 161    -174.410-248.659 102.779  1.00  0.00           C  
ATOM   2873  CD1 LEU D 161    -174.185-249.554 104.013  1.00  0.00           C  
ATOM   2874  CD2 LEU D 161    -173.069-248.239 102.154  1.00  0.00           C  
ATOM   2875  N   THR D 162    -177.622-248.117 103.831  1.00  0.00           N  
ATOM   2876  CA  THR D 162    -178.308-246.951 104.385  1.00  0.00           C  
ATOM   2877  C   THR D 162    -177.527-246.333 105.573  1.00  0.00           C  
ATOM   2878  O   THR D 162    -177.951-245.308 106.109  1.00  0.00           O  
ATOM   2879  CB  THR D 162    -179.770-247.309 104.790  1.00  0.00           C  
ATOM   2880  OG1 THR D 162    -180.499-246.161 105.186  1.00  0.00           O  
ATOM   2881  CG2 THR D 162    -179.881-248.336 105.933  1.00  0.00           C  
ATOM   2882  N   SER D 163    -176.387-246.941 105.957  1.00  0.00           N  
ATOM   2883  CA  SER D 163    -175.492-246.460 107.010  1.00  0.00           C  
ATOM   2884  C   SER D 163    -174.775-245.172 106.576  1.00  0.00           C  
ATOM   2885  O   SER D 163    -174.136-245.159 105.524  1.00  0.00           O  
ATOM   2886  CB  SER D 163    -174.491-247.578 107.373  1.00  0.00           C  
ATOM   2887  OG  SER D 163    -173.631-247.193 108.429  1.00  0.00           O  
ATOM   2888  N   GLY D 164    -174.907-244.121 107.403  1.00  0.00           N  
ATOM   2889  CA  GLY D 164    -174.302-242.807 107.182  1.00  0.00           C  
ATOM   2890  C   GLY D 164    -174.937-242.025 106.018  1.00  0.00           C  
ATOM   2891  O   GLY D 164    -174.351-241.032 105.587  1.00  0.00           O  
ATOM   2892  N   VAL D 165    -176.097-242.472 105.501  1.00  0.00           N  
ATOM   2893  CA  VAL D 165    -176.812-241.840 104.395  1.00  0.00           C  
ATOM   2894  C   VAL D 165    -177.766-240.757 104.918  1.00  0.00           C  
ATOM   2895  O   VAL D 165    -178.532-241.011 105.849  1.00  0.00           O  
ATOM   2896  CB  VAL D 165    -177.625-242.879 103.563  1.00  0.00           C  
ATOM   2897  CG1 VAL D 165    -178.586-242.275 102.512  1.00  0.00           C  
ATOM   2898  CG2 VAL D 165    -176.685-243.880 102.872  1.00  0.00           C  
ATOM   2899  N   HIS D 166    -177.715-239.585 104.268  1.00  0.00           N  
ATOM   2900  CA  HIS D 166    -178.627-238.466 104.477  1.00  0.00           C  
ATOM   2901  C   HIS D 166    -178.929-237.856 103.103  1.00  0.00           C  
ATOM   2902  O   HIS D 166    -178.000-237.442 102.408  1.00  0.00           O  
ATOM   2903  CB  HIS D 166    -178.019-237.427 105.450  1.00  0.00           C  
ATOM   2904  CG  HIS D 166    -177.691-237.939 106.833  1.00  0.00           C  
ATOM   2905  ND1 HIS D 166    -176.418-238.402 107.183  1.00  0.00           N  
ATOM   2906  CD2 HIS D 166    -178.516-238.037 107.937  1.00  0.00           C  
ATOM   2907  CE1 HIS D 166    -176.523-238.765 108.455  1.00  0.00           C  
ATOM   2908  NE2 HIS D 166    -177.743-238.571 108.954  1.00  0.00           N  
ATOM   2909  N   THR D 167    -180.216-237.823 102.730  1.00  0.00           N  
ATOM   2910  CA  THR D 167    -180.685-237.250 101.468  1.00  0.00           C  
ATOM   2911  C   THR D 167    -181.246-235.844 101.734  1.00  0.00           C  
ATOM   2912  O   THR D 167    -182.140-235.678 102.564  1.00  0.00           O  
ATOM   2913  CB  THR D 167    -181.786-238.126 100.815  1.00  0.00           C  
ATOM   2914  OG1 THR D 167    -181.236-239.402 100.547  1.00  0.00           O  
ATOM   2915  CG2 THR D 167    -182.358-237.575  99.493  1.00  0.00           C  
ATOM   2916  N   PHE D 168    -180.678-234.862 101.022  1.00  0.00           N  
ATOM   2917  CA  PHE D 168    -180.956-233.435 101.160  1.00  0.00           C  
ATOM   2918  C   PHE D 168    -182.092-233.058 100.187  1.00  0.00           C  
ATOM   2919  O   PHE D 168    -182.012-233.479  99.035  1.00  0.00           O  
ATOM   2920  CB  PHE D 168    -179.660-232.682 100.781  1.00  0.00           C  
ATOM   2921  CG  PHE D 168    -178.435-233.090 101.587  1.00  0.00           C  
ATOM   2922  CD1 PHE D 168    -177.591-234.124 101.132  1.00  0.00           C  
ATOM   2923  CE1 PHE D 168    -176.539-234.579 101.913  1.00  0.00           C  
ATOM   2924  CZ  PHE D 168    -176.318-234.026 103.163  1.00  0.00           C  
ATOM   2925  CD2 PHE D 168    -178.222-232.566 102.877  1.00  0.00           C  
ATOM   2926  CE2 PHE D 168    -177.161-233.032 103.638  1.00  0.00           C  
ATOM   2927  N   PRO D 169    -183.116-232.282 100.623  1.00  0.00           N  
ATOM   2928  CA  PRO D 169    -184.152-231.735  99.715  1.00  0.00           C  
ATOM   2929  C   PRO D 169    -183.600-230.879  98.554  1.00  0.00           C  
ATOM   2930  O   PRO D 169    -182.507-230.323  98.668  1.00  0.00           O  
ATOM   2931  CD  PRO D 169    -183.355-231.865 102.004  1.00  0.00           C  
ATOM   2932  CB  PRO D 169    -185.067-230.909 100.637  1.00  0.00           C  
ATOM   2933  CG  PRO D 169    -184.818-231.445 102.036  1.00  0.00           C  
ATOM   2934  N   ALA D 170    -184.355-230.816  97.446  1.00  0.00           N  
ATOM   2935  CA  ALA D 170    -183.929-230.148  96.214  1.00  0.00           C  
ATOM   2936  C   ALA D 170    -183.969-228.615  96.289  1.00  0.00           C  
ATOM   2937  O   ALA D 170    -184.658-228.040  97.133  1.00  0.00           O  
ATOM   2938  CB  ALA D 170    -184.812-230.624  95.053  1.00  0.00           C  
ATOM   2939  N   VAL D 171    -183.250-228.000  95.342  1.00  0.00           N  
ATOM   2940  CA  VAL D 171    -183.253-226.568  95.062  1.00  0.00           C  
ATOM   2941  C   VAL D 171    -183.430-226.386  93.542  1.00  0.00           C  
ATOM   2942  O   VAL D 171    -182.876-227.164  92.764  1.00  0.00           O  
ATOM   2943  CB  VAL D 171    -181.914-225.909  95.499  1.00  0.00           C  
ATOM   2944  CG1 VAL D 171    -181.767-224.425  95.095  1.00  0.00           C  
ATOM   2945  CG2 VAL D 171    -181.673-226.053  97.013  1.00  0.00           C  
ATOM   2946  N   LEU D 172    -184.203-225.357  93.158  1.00  0.00           N  
ATOM   2947  CA  LEU D 172    -184.502-224.971  91.776  1.00  0.00           C  
ATOM   2948  C   LEU D 172    -183.218-224.581  91.011  1.00  0.00           C  
ATOM   2949  O   LEU D 172    -182.477-223.723  91.493  1.00  0.00           O  
ATOM   2950  CB  LEU D 172    -185.503-223.789  91.830  1.00  0.00           C  
ATOM   2951  CG  LEU D 172    -186.325-223.558  90.543  1.00  0.00           C  
ATOM   2952  CD1 LEU D 172    -187.520-224.531  90.469  1.00  0.00           C  
ATOM   2953  CD2 LEU D 172    -186.785-222.091  90.414  1.00  0.00           C  
ATOM   2954  N   GLN D 173    -182.973-225.207  89.847  1.00  0.00           N  
ATOM   2955  CA  GLN D 173    -181.791-224.934  89.023  1.00  0.00           C  
ATOM   2956  C   GLN D 173    -182.111-225.232  87.550  1.00  0.00           C  
ATOM   2957  O   GLN D 173    -182.702-226.271  87.264  1.00  0.00           O  
ATOM   2958  CB  GLN D 173    -180.579-225.758  89.527  1.00  0.00           C  
ATOM   2959  CG  GLN D 173    -179.234-225.316  88.901  1.00  0.00           C  
ATOM   2960  CD  GLN D 173    -178.063-226.259  89.193  1.00  0.00           C  
ATOM   2961  OE1 GLN D 173    -177.335-226.638  88.281  1.00  0.00           O  
ATOM   2962  NE2 GLN D 173    -177.853-226.635  90.455  1.00  0.00           N  
ATOM   2963  N   SER D 174    -181.657-224.323  86.665  1.00  0.00           N  
ATOM   2964  CA  SER D 174    -181.844-224.287  85.207  1.00  0.00           C  
ATOM   2965  C   SER D 174    -183.272-223.851  84.834  1.00  0.00           C  
ATOM   2966  O   SER D 174    -184.066-224.680  84.389  1.00  0.00           O  
ATOM   2967  CB  SER D 174    -181.419-225.605  84.512  1.00  0.00           C  
ATOM   2968  OG  SER D 174    -180.023-225.802  84.616  1.00  0.00           O  
ATOM   2969  N   SER D 175    -183.553-222.548  85.032  1.00  0.00           N  
ATOM   2970  CA  SER D 175    -184.841-221.869  84.820  1.00  0.00           C  
ATOM   2971  C   SER D 175    -185.889-222.376  85.830  1.00  0.00           C  
ATOM   2972  O   SER D 175    -185.899-221.897  86.964  1.00  0.00           O  
ATOM   2973  CB  SER D 175    -185.266-221.931  83.329  1.00  0.00           C  
ATOM   2974  OG  SER D 175    -186.454-221.200  83.091  1.00  0.00           O  
ATOM   2975  N   GLY D 176    -186.690-223.373  85.423  1.00  0.00           N  
ATOM   2976  CA  GLY D 176    -187.492-224.209  86.312  1.00  0.00           C  
ATOM   2977  C   GLY D 176    -186.589-225.337  86.829  1.00  0.00           C  
ATOM   2978  O   GLY D 176    -185.471-225.080  87.274  1.00  0.00           O  
ATOM   2979  N   LEU D 177    -187.085-226.587  86.767  1.00  0.00           N  
ATOM   2980  CA  LEU D 177    -186.339-227.829  87.028  1.00  0.00           C  
ATOM   2981  C   LEU D 177    -185.807-227.924  88.483  1.00  0.00           C  
ATOM   2982  O   LEU D 177    -186.206-227.127  89.331  1.00  0.00           O  
ATOM   2983  CB  LEU D 177    -185.253-228.053  85.929  1.00  0.00           C  
ATOM   2984  CG  LEU D 177    -185.774-228.382  84.505  1.00  0.00           C  
ATOM   2985  CD1 LEU D 177    -186.563-229.697  84.438  1.00  0.00           C  
ATOM   2986  CD2 LEU D 177    -186.505-227.230  83.787  1.00  0.00           C  
ATOM   2987  N   TYR D 178    -184.965-228.927  88.779  1.00  0.00           N  
ATOM   2988  CA  TYR D 178    -184.452-229.195  90.125  1.00  0.00           C  
ATOM   2989  C   TYR D 178    -183.051-229.812  90.085  1.00  0.00           C  
ATOM   2990  O   TYR D 178    -182.640-230.387  89.076  1.00  0.00           O  
ATOM   2991  CB  TYR D 178    -185.422-230.123  90.895  1.00  0.00           C  
ATOM   2992  CG  TYR D 178    -186.685-229.476  91.426  1.00  0.00           C  
ATOM   2993  CD1 TYR D 178    -186.604-228.537  92.475  1.00  0.00           C  
ATOM   2994  CE1 TYR D 178    -187.773-227.949  92.993  1.00  0.00           C  
ATOM   2995  CZ  TYR D 178    -189.030-228.304  92.464  1.00  0.00           C  
ATOM   2996  OH  TYR D 178    -190.170-227.753  92.975  1.00  0.00           O  
ATOM   2997  CD2 TYR D 178    -187.944-229.825  90.896  1.00  0.00           C  
ATOM   2998  CE2 TYR D 178    -189.114-229.238  91.415  1.00  0.00           C  
ATOM   2999  N   SER D 179    -182.376-229.705  91.238  1.00  0.00           N  
ATOM   3000  CA  SER D 179    -181.095-230.321  91.552  1.00  0.00           C  
ATOM   3001  C   SER D 179    -181.114-230.728  93.035  1.00  0.00           C  
ATOM   3002  O   SER D 179    -181.476-229.907  93.878  1.00  0.00           O  
ATOM   3003  CB  SER D 179    -179.966-229.333  91.197  1.00  0.00           C  
ATOM   3004  OG  SER D 179    -178.686-229.874  91.455  1.00  0.00           O  
ATOM   3005  N   LEU D 180    -180.747-231.989  93.316  1.00  0.00           N  
ATOM   3006  CA  LEU D 180    -180.859-232.636  94.627  1.00  0.00           C  
ATOM   3007  C   LEU D 180    -179.608-233.488  94.893  1.00  0.00           C  
ATOM   3008  O   LEU D 180    -179.106-234.112  93.964  1.00  0.00           O  
ATOM   3009  CB  LEU D 180    -182.191-233.436  94.645  1.00  0.00           C  
ATOM   3010  CG  LEU D 180    -182.430-234.357  95.865  1.00  0.00           C  
ATOM   3011  CD1 LEU D 180    -183.914-234.413  96.295  1.00  0.00           C  
ATOM   3012  CD2 LEU D 180    -181.838-235.769  95.673  1.00  0.00           C  
ATOM   3013  N   SER D 181    -179.140-233.519  96.152  1.00  0.00           N  
ATOM   3014  CA  SER D 181    -177.926-234.233  96.566  1.00  0.00           C  
ATOM   3015  C   SER D 181    -178.217-235.312  97.626  1.00  0.00           C  
ATOM   3016  O   SER D 181    -179.287-235.319  98.237  1.00  0.00           O  
ATOM   3017  CB  SER D 181    -176.883-233.189  97.032  1.00  0.00           C  
ATOM   3018  OG  SER D 181    -177.235-232.571  98.254  1.00  0.00           O  
ATOM   3019  N   SER D 182    -177.224-236.193  97.838  1.00  0.00           N  
ATOM   3020  CA  SER D 182    -177.218-237.241  98.862  1.00  0.00           C  
ATOM   3021  C   SER D 182    -175.765-237.651  99.165  1.00  0.00           C  
ATOM   3022  O   SER D 182    -174.908-237.548  98.288  1.00  0.00           O  
ATOM   3023  CB  SER D 182    -178.073-238.437  98.391  1.00  0.00           C  
ATOM   3024  OG  SER D 182    -178.174-239.456  99.368  1.00  0.00           O  
ATOM   3025  N   VAL D 183    -175.535-238.129 100.399  1.00  0.00           N  
ATOM   3026  CA  VAL D 183    -174.255-238.653 100.886  1.00  0.00           C  
ATOM   3027  C   VAL D 183    -174.406-240.131 101.308  1.00  0.00           C  
ATOM   3028  O   VAL D 183    -175.524-240.603 101.508  1.00  0.00           O  
ATOM   3029  CB  VAL D 183    -173.762-237.816 102.113  1.00  0.00           C  
ATOM   3030  CG1 VAL D 183    -174.607-237.987 103.387  1.00  0.00           C  
ATOM   3031  CG2 VAL D 183    -172.274-238.023 102.465  1.00  0.00           C  
ATOM   3032  N   VAL D 184    -173.260-240.801 101.475  1.00  0.00           N  
ATOM   3033  CA  VAL D 184    -173.085-242.061 102.192  1.00  0.00           C  
ATOM   3034  C   VAL D 184    -171.733-241.994 102.927  1.00  0.00           C  
ATOM   3035  O   VAL D 184    -170.795-241.395 102.401  1.00  0.00           O  
ATOM   3036  CB  VAL D 184    -173.120-243.282 101.227  1.00  0.00           C  
ATOM   3037  CG1 VAL D 184    -172.009-243.285 100.160  1.00  0.00           C  
ATOM   3038  CG2 VAL D 184    -173.124-244.632 101.962  1.00  0.00           C  
ATOM   3039  N   THR D 185    -171.658-242.586 104.131  1.00  0.00           N  
ATOM   3040  CA  THR D 185    -170.449-242.594 104.961  1.00  0.00           C  
ATOM   3041  C   THR D 185    -170.269-243.982 105.602  1.00  0.00           C  
ATOM   3042  O   THR D 185    -171.230-244.531 106.140  1.00  0.00           O  
ATOM   3043  CB  THR D 185    -170.507-241.517 106.081  1.00  0.00           C  
ATOM   3044  OG1 THR D 185    -170.655-240.238 105.500  1.00  0.00           O  
ATOM   3045  CG2 THR D 185    -169.271-241.465 106.993  1.00  0.00           C  
ATOM   3046  N   VAL D 186    -169.040-244.517 105.516  1.00  0.00           N  
ATOM   3047  CA  VAL D 186    -168.670-245.871 105.938  1.00  0.00           C  
ATOM   3048  C   VAL D 186    -167.257-245.876 106.570  1.00  0.00           C  
ATOM   3049  O   VAL D 186    -166.435-245.040 106.199  1.00  0.00           O  
ATOM   3050  CB  VAL D 186    -168.661-246.847 104.720  1.00  0.00           C  
ATOM   3051  CG1 VAL D 186    -170.083-247.113 104.192  1.00  0.00           C  
ATOM   3052  CG2 VAL D 186    -167.715-246.432 103.570  1.00  0.00           C  
ATOM   3053  N   PRO D 187    -166.979-246.815 107.507  1.00  0.00           N  
ATOM   3054  CA  PRO D 187    -165.638-246.962 108.105  1.00  0.00           C  
ATOM   3055  C   PRO D 187    -164.597-247.484 107.094  1.00  0.00           C  
ATOM   3056  O   PRO D 187    -164.756-248.592 106.580  1.00  0.00           O  
ATOM   3057  CB  PRO D 187    -165.871-247.934 109.274  1.00  0.00           C  
ATOM   3058  CG  PRO D 187    -167.069-248.771 108.855  1.00  0.00           C  
ATOM   3059  CD  PRO D 187    -167.924-247.783 108.074  1.00  0.00           C  
ATOM   3060  N   SER D 188    -163.566-246.658 106.832  1.00  0.00           N  
ATOM   3061  CA  SER D 188    -162.442-246.875 105.909  1.00  0.00           C  
ATOM   3062  C   SER D 188    -162.844-246.837 104.418  1.00  0.00           C  
ATOM   3063  O   SER D 188    -164.006-247.054 104.072  1.00  0.00           O  
ATOM   3064  CB  SER D 188    -161.669-248.163 106.292  1.00  0.00           C  
ATOM   3065  OG  SER D 188    -160.437-248.271 105.606  1.00  0.00           O  
ATOM   3066  N   SER D 189    -161.854-246.551 103.554  1.00  0.00           N  
ATOM   3067  CA  SER D 189    -161.981-246.552 102.096  1.00  0.00           C  
ATOM   3068  C   SER D 189    -162.222-247.978 101.565  1.00  0.00           C  
ATOM   3069  O   SER D 189    -161.361-248.842 101.733  1.00  0.00           O  
ATOM   3070  CB  SER D 189    -160.730-245.887 101.486  1.00  0.00           C  
ATOM   3071  OG  SER D 189    -160.788-245.846 100.073  1.00  0.00           O  
ATOM   3072  N   SER D 190    -163.399-248.181 100.954  1.00  0.00           N  
ATOM   3073  CA  SER D 190    -163.906-249.486 100.529  1.00  0.00           C  
ATOM   3074  C   SER D 190    -164.593-249.446  99.148  1.00  0.00           C  
ATOM   3075  O   SER D 190    -165.301-250.394  98.813  1.00  0.00           O  
ATOM   3076  CB  SER D 190    -164.787-250.069 101.658  1.00  0.00           C  
ATOM   3077  OG  SER D 190    -165.984-249.336 101.831  1.00  0.00           O  
ATOM   3078  N   LEU D 191    -164.349-248.385  98.357  1.00  0.00           N  
ATOM   3079  CA  LEU D 191    -164.841-248.222  96.983  1.00  0.00           C  
ATOM   3080  C   LEU D 191    -164.218-249.223  95.983  1.00  0.00           C  
ATOM   3081  O   LEU D 191    -164.859-249.544  94.982  1.00  0.00           O  
ATOM   3082  CB  LEU D 191    -164.634-246.742  96.571  1.00  0.00           C  
ATOM   3083  CG  LEU D 191    -165.102-246.335  95.150  1.00  0.00           C  
ATOM   3084  CD1 LEU D 191    -166.596-246.640  94.915  1.00  0.00           C  
ATOM   3085  CD2 LEU D 191    -164.764-244.853  94.874  1.00  0.00           C  
ATOM   3086  N   GLY D 192    -163.007-249.727  96.283  1.00  0.00           N  
ATOM   3087  CA  GLY D 192    -162.332-250.767  95.502  1.00  0.00           C  
ATOM   3088  C   GLY D 192    -162.715-252.186  95.964  1.00  0.00           C  
ATOM   3089  O   GLY D 192    -162.379-253.144  95.272  1.00  0.00           O  
ATOM   3090  N   THR D 193    -163.402-252.323  97.113  1.00  0.00           N  
ATOM   3091  CA  THR D 193    -163.844-253.598  97.692  1.00  0.00           C  
ATOM   3092  C   THR D 193    -165.335-253.875  97.400  1.00  0.00           C  
ATOM   3093  O   THR D 193    -165.724-255.039  97.310  1.00  0.00           O  
ATOM   3094  CB  THR D 193    -163.649-253.578  99.234  1.00  0.00           C  
ATOM   3095  OG1 THR D 193    -162.272-253.410  99.514  1.00  0.00           O  
ATOM   3096  CG2 THR D 193    -164.124-254.828 100.000  1.00  0.00           C  
ATOM   3097  N   GLN D 194    -166.128-252.805  97.246  1.00  0.00           N  
ATOM   3098  CA  GLN D 194    -167.571-252.826  97.033  1.00  0.00           C  
ATOM   3099  C   GLN D 194    -167.941-251.680  96.084  1.00  0.00           C  
ATOM   3100  O   GLN D 194    -167.394-250.587  96.223  1.00  0.00           O  
ATOM   3101  CB  GLN D 194    -168.268-252.707  98.414  1.00  0.00           C  
ATOM   3102  CG  GLN D 194    -169.802-252.513  98.414  1.00  0.00           C  
ATOM   3103  CD  GLN D 194    -170.573-253.638  97.717  1.00  0.00           C  
ATOM   3104  OE1 GLN D 194    -170.258-254.813  97.883  1.00  0.00           O  
ATOM   3105  NE2 GLN D 194    -171.605-253.285  96.951  1.00  0.00           N  
ATOM   3106  N   THR D 195    -168.885-251.935  95.164  1.00  0.00           N  
ATOM   3107  CA  THR D 195    -169.451-250.920  94.277  1.00  0.00           C  
ATOM   3108  C   THR D 195    -170.473-250.035  95.024  1.00  0.00           C  
ATOM   3109  O   THR D 195    -171.352-250.556  95.710  1.00  0.00           O  
ATOM   3110  CB  THR D 195    -170.103-251.559  93.015  1.00  0.00           C  
ATOM   3111  OG1 THR D 195    -170.640-250.567  92.158  1.00  0.00           O  
ATOM   3112  CG2 THR D 195    -171.240-252.563  93.292  1.00  0.00           C  
ATOM   3113  N   TYR D 196    -170.325-248.711  94.865  1.00  0.00           N  
ATOM   3114  CA  TYR D 196    -171.229-247.707  95.423  1.00  0.00           C  
ATOM   3115  C   TYR D 196    -172.008-247.079  94.270  1.00  0.00           C  
ATOM   3116  O   TYR D 196    -171.407-246.597  93.312  1.00  0.00           O  
ATOM   3117  CB  TYR D 196    -170.442-246.667  96.243  1.00  0.00           C  
ATOM   3118  CG  TYR D 196    -169.985-247.201  97.590  1.00  0.00           C  
ATOM   3119  CD1 TYR D 196    -168.899-248.096  97.660  1.00  0.00           C  
ATOM   3120  CD2 TYR D 196    -170.678-246.856  98.769  1.00  0.00           C  
ATOM   3121  CE1 TYR D 196    -168.542-248.687  98.885  1.00  0.00           C  
ATOM   3122  CE2 TYR D 196    -170.307-247.430 100.000  1.00  0.00           C  
ATOM   3123  CZ  TYR D 196    -169.258-248.369 100.052  1.00  0.00           C  
ATOM   3124  OH  TYR D 196    -168.941-248.985 101.226  1.00  0.00           O  
ATOM   3125  N   ILE D 197    -173.341-247.156  94.384  1.00  0.00           N  
ATOM   3126  CA  ILE D 197    -174.293-246.782  93.345  1.00  0.00           C  
ATOM   3127  C   ILE D 197    -175.325-245.845  93.986  1.00  0.00           C  
ATOM   3128  O   ILE D 197    -175.770-246.117  95.098  1.00  0.00           O  
ATOM   3129  CB  ILE D 197    -175.040-248.037  92.786  1.00  0.00           C  
ATOM   3130  CG1 ILE D 197    -174.056-249.121  92.277  1.00  0.00           C  
ATOM   3131  CG2 ILE D 197    -176.053-247.694  91.670  1.00  0.00           C  
ATOM   3132  CD1 ILE D 197    -174.722-250.463  91.940  1.00  0.00           C  
ATOM   3133  N   CYS D 198    -175.691-244.775  93.266  1.00  0.00           N  
ATOM   3134  CA  CYS D 198    -176.715-243.814  93.666  1.00  0.00           C  
ATOM   3135  C   CYS D 198    -177.960-244.064  92.802  1.00  0.00           C  
ATOM   3136  O   CYS D 198    -177.985-243.693  91.627  1.00  0.00           O  
ATOM   3137  SG  CYS D 198    -177.238-240.998  93.822  1.00  0.00           S  
ATOM   3138  CB  CYS D 198    -176.121-242.401  93.544  1.00  0.00           C  
ATOM   3139  N   ASN D 199    -178.936-244.754  93.411  1.00  0.00           N  
ATOM   3140  CA  ASN D 199    -180.152-245.269  92.780  1.00  0.00           C  
ATOM   3141  C   ASN D 199    -181.294-244.275  93.005  1.00  0.00           C  
ATOM   3142  O   ASN D 199    -181.739-244.121  94.142  1.00  0.00           O  
ATOM   3143  CB  ASN D 199    -180.516-246.649  93.373  1.00  0.00           C  
ATOM   3144  CG  ASN D 199    -179.386-247.675  93.287  1.00  0.00           C  
ATOM   3145  OD1 ASN D 199    -178.475-247.671  94.115  1.00  0.00           O  
ATOM   3146  ND2 ASN D 199    -179.450-248.573  92.306  1.00  0.00           N  
ATOM   3147  N   VAL D 200    -181.712-243.599  91.923  1.00  0.00           N  
ATOM   3148  CA  VAL D 200    -182.599-242.439  91.976  1.00  0.00           C  
ATOM   3149  C   VAL D 200    -183.792-242.637  91.029  1.00  0.00           C  
ATOM   3150  O   VAL D 200    -183.592-242.717  89.818  1.00  0.00           O  
ATOM   3151  CB  VAL D 200    -181.833-241.144  91.575  1.00  0.00           C  
ATOM   3152  CG1 VAL D 200    -182.707-239.872  91.518  1.00  0.00           C  
ATOM   3153  CG2 VAL D 200    -180.635-240.922  92.516  1.00  0.00           C  
ATOM   3154  N   ASN D 201    -185.000-242.693  91.612  1.00  0.00           N  
ATOM   3155  CA  ASN D 201    -186.270-242.877  90.905  1.00  0.00           C  
ATOM   3156  C   ASN D 201    -187.064-241.559  90.879  1.00  0.00           C  
ATOM   3157  O   ASN D 201    -187.051-240.810  91.857  1.00  0.00           O  
ATOM   3158  CB  ASN D 201    -187.072-243.992  91.623  1.00  0.00           C  
ATOM   3159  CG  ASN D 201    -188.365-244.400  90.903  1.00  0.00           C  
ATOM   3160  ND2 ASN D 201    -189.490-244.395  91.622  1.00  0.00           N  
ATOM   3161  OD1 ASN D 201    -188.354-244.715  89.715  1.00  0.00           O  
ATOM   3162  N   HIS D 202    -187.784-241.353  89.767  1.00  0.00           N  
ATOM   3163  CA  HIS D 202    -188.700-240.246  89.531  1.00  0.00           C  
ATOM   3164  C   HIS D 202    -189.935-240.805  88.813  1.00  0.00           C  
ATOM   3165  O   HIS D 202    -189.914-240.954  87.591  1.00  0.00           O  
ATOM   3166  CB  HIS D 202    -187.974-239.172  88.701  1.00  0.00           C  
ATOM   3167  CG  HIS D 202    -188.820-237.980  88.333  1.00  0.00           C  
ATOM   3168  ND1 HIS D 202    -189.407-237.842  87.073  1.00  0.00           N  
ATOM   3169  CD2 HIS D 202    -189.175-236.898  89.110  1.00  0.00           C  
ATOM   3170  CE1 HIS D 202    -190.088-236.706  87.135  1.00  0.00           C  
ATOM   3171  NE2 HIS D 202    -189.986-236.109  88.321  1.00  0.00           N  
ATOM   3172  N   LYS D 203    -190.988-241.111  89.586  1.00  0.00           N  
ATOM   3173  CA  LYS D 203    -192.241-241.672  89.076  1.00  0.00           C  
ATOM   3174  C   LYS D 203    -193.175-240.737  88.253  1.00  0.00           C  
ATOM   3175  O   LYS D 203    -193.891-241.280  87.412  1.00  0.00           O  
ATOM   3176  CB  LYS D 203    -192.952-242.462  90.196  1.00  0.00           C  
ATOM   3177  CG  LYS D 203    -194.195-243.253  89.742  1.00  0.00           C  
ATOM   3178  CD  LYS D 203    -194.627-244.366  90.716  1.00  0.00           C  
ATOM   3179  CE  LYS D 203    -193.685-245.585  90.764  1.00  0.00           C  
ATOM   3180  NZ  LYS D 203    -193.591-246.265  89.459  1.00  0.00           N  
ATOM   3181  N   PRO D 204    -193.105-239.386  88.384  1.00  0.00           N  
ATOM   3182  CA  PRO D 204    -193.839-238.463  87.484  1.00  0.00           C  
ATOM   3183  C   PRO D 204    -193.446-238.472  85.988  1.00  0.00           C  
ATOM   3184  O   PRO D 204    -194.214-237.942  85.186  1.00  0.00           O  
ATOM   3185  CB  PRO D 204    -193.655-237.077  88.119  1.00  0.00           C  
ATOM   3186  CG  PRO D 204    -193.401-237.365  89.589  1.00  0.00           C  
ATOM   3187  CD  PRO D 204    -192.595-238.655  89.545  1.00  0.00           C  
ATOM   3188  N   SER D 205    -192.306-239.092  85.638  1.00  0.00           N  
ATOM   3189  CA  SER D 205    -191.927-239.441  84.261  1.00  0.00           C  
ATOM   3190  C   SER D 205    -191.640-240.949  84.104  1.00  0.00           C  
ATOM   3191  O   SER D 205    -191.443-241.403  82.978  1.00  0.00           O  
ATOM   3192  CB  SER D 205    -190.738-238.561  83.813  1.00  0.00           C  
ATOM   3193  OG  SER D 205    -189.507-238.982  84.372  1.00  0.00           O  
ATOM   3194  N   ASN D 206    -191.600-241.689  85.228  1.00  0.00           N  
ATOM   3195  CA  ASN D 206    -191.270-243.113  85.364  1.00  0.00           C  
ATOM   3196  C   ASN D 206    -189.821-243.477  84.966  1.00  0.00           C  
ATOM   3197  O   ASN D 206    -189.535-244.648  84.720  1.00  0.00           O  
ATOM   3198  CB  ASN D 206    -192.334-244.007  84.673  1.00  0.00           C  
ATOM   3199  CG  ASN D 206    -192.655-245.293  85.449  1.00  0.00           C  
ATOM   3200  OD1 ASN D 206    -192.886-245.264  86.657  1.00  0.00           O  
ATOM   3201  ND2 ASN D 206    -192.691-246.428  84.748  1.00  0.00           N  
ATOM   3202  N   THR D 207    -188.926-242.474  84.953  1.00  0.00           N  
ATOM   3203  CA  THR D 207    -187.492-242.633  84.724  1.00  0.00           C  
ATOM   3204  C   THR D 207    -186.785-243.007  86.040  1.00  0.00           C  
ATOM   3205  O   THR D 207    -187.130-242.469  87.093  1.00  0.00           O  
ATOM   3206  CB  THR D 207    -186.876-241.303  84.208  1.00  0.00           C  
ATOM   3207  OG1 THR D 207    -187.445-240.994  82.951  1.00  0.00           O  
ATOM   3208  CG2 THR D 207    -185.341-241.283  84.045  1.00  0.00           C  
ATOM   3209  N   LYS D 208    -185.786-243.895  85.938  1.00  0.00           N  
ATOM   3210  CA  LYS D 208    -184.914-244.277  87.044  1.00  0.00           C  
ATOM   3211  C   LYS D 208    -183.479-244.406  86.522  1.00  0.00           C  
ATOM   3212  O   LYS D 208    -183.269-244.998  85.462  1.00  0.00           O  
ATOM   3213  CB  LYS D 208    -185.439-245.574  87.698  1.00  0.00           C  
ATOM   3214  CG  LYS D 208    -184.650-246.022  88.947  1.00  0.00           C  
ATOM   3215  CD  LYS D 208    -185.339-247.141  89.746  1.00  0.00           C  
ATOM   3216  CE  LYS D 208    -185.407-248.501  89.035  1.00  0.00           C  
ATOM   3217  NZ  LYS D 208    -184.082-249.132  88.923  1.00  0.00           N  
ATOM   3218  N   VAL D 209    -182.526-243.854  87.288  1.00  0.00           N  
ATOM   3219  CA  VAL D 209    -181.098-243.889  86.999  1.00  0.00           C  
ATOM   3220  C   VAL D 209    -180.373-244.523  88.195  1.00  0.00           C  
ATOM   3221  O   VAL D 209    -180.471-244.018  89.313  1.00  0.00           O  
ATOM   3222  CB  VAL D 209    -180.529-242.465  86.740  1.00  0.00           C  
ATOM   3223  CG1 VAL D 209    -178.991-242.397  86.667  1.00  0.00           C  
ATOM   3224  CG2 VAL D 209    -181.119-241.866  85.453  1.00  0.00           C  
ATOM   3225  N   ASP D 210    -179.654-245.618  87.908  1.00  0.00           N  
ATOM   3226  CA  ASP D 210    -178.907-246.438  88.863  1.00  0.00           C  
ATOM   3227  C   ASP D 210    -177.406-246.313  88.563  1.00  0.00           C  
ATOM   3228  O   ASP D 210    -176.742-247.309  88.275  1.00  0.00           O  
ATOM   3229  CB  ASP D 210    -179.394-247.909  88.876  1.00  0.00           C  
ATOM   3230  CG  ASP D 210    -180.914-248.058  89.009  1.00  0.00           C  
ATOM   3231  OD1 ASP D 210    -181.583-248.113  87.952  1.00  0.00           O  
ATOM   3232  OD2 ASP D 210    -181.389-248.132  90.164  1.00  0.00           O  
ATOM   3233  N   LYS D 211    -176.911-245.063  88.598  1.00  0.00           N  
ATOM   3234  CA  LYS D 211    -175.549-244.710  88.211  1.00  0.00           C  
ATOM   3235  C   LYS D 211    -174.531-245.073  89.302  1.00  0.00           C  
ATOM   3236  O   LYS D 211    -174.700-244.654  90.449  1.00  0.00           O  
ATOM   3237  CB  LYS D 211    -175.503-243.204  87.880  1.00  0.00           C  
ATOM   3238  CG  LYS D 211    -174.154-242.681  87.352  1.00  0.00           C  
ATOM   3239  CD  LYS D 211    -173.700-243.394  86.066  1.00  0.00           C  
ATOM   3240  CE  LYS D 211    -172.516-242.711  85.379  1.00  0.00           C  
ATOM   3241  NZ  LYS D 211    -171.274-242.823  86.161  1.00  0.00           N  
ATOM   3242  N   LYS D 212    -173.467-245.790  88.902  1.00  0.00           N  
ATOM   3243  CA  LYS D 212    -172.302-246.066  89.740  1.00  0.00           C  
ATOM   3244  C   LYS D 212    -171.518-244.772  90.003  1.00  0.00           C  
ATOM   3245  O   LYS D 212    -171.128-244.088  89.053  1.00  0.00           O  
ATOM   3246  CB  LYS D 212    -171.416-247.142  89.081  1.00  0.00           C  
ATOM   3247  CG  LYS D 212    -170.234-247.594  89.963  1.00  0.00           C  
ATOM   3248  CD  LYS D 212    -169.254-248.510  89.221  1.00  0.00           C  
ATOM   3249  CE  LYS D 212    -168.012-248.840  90.060  1.00  0.00           C  
ATOM   3250  NZ  LYS D 212    -167.021-249.588  89.268  1.00  0.00           N  
ATOM   3251  N   VAL D 213    -171.290-244.488  91.293  1.00  0.00           N  
ATOM   3252  CA  VAL D 213    -170.491-243.371  91.784  1.00  0.00           C  
ATOM   3253  C   VAL D 213    -169.002-243.763  91.703  1.00  0.00           C  
ATOM   3254  O   VAL D 213    -168.504-244.471  92.580  1.00  0.00           O  
ATOM   3255  CB  VAL D 213    -170.939-242.994  93.226  1.00  0.00           C  
ATOM   3256  CG1 VAL D 213    -170.019-242.010  93.971  1.00  0.00           C  
ATOM   3257  CG2 VAL D 213    -172.373-242.432  93.193  1.00  0.00           C  
ATOM   3258  N   GLU D 214    -168.363-243.368  90.587  1.00  0.00           N  
ATOM   3259  CA  GLU D 214    -167.083-243.893  90.109  1.00  0.00           C  
ATOM   3260  C   GLU D 214    -166.126-242.718  89.791  1.00  0.00           C  
ATOM   3261  O   GLU D 214    -166.551-241.789  89.100  1.00  0.00           O  
ATOM   3262  CB  GLU D 214    -167.401-244.742  88.861  1.00  0.00           C  
ATOM   3263  CG  GLU D 214    -166.191-245.506  88.291  1.00  0.00           C  
ATOM   3264  CD  GLU D 214    -166.599-246.474  87.181  1.00  0.00           C  
ATOM   3265  OE1 GLU D 214    -166.248-247.668  87.314  1.00  0.00           O  
ATOM   3266  OE2 GLU D 214    -167.275-246.018  86.234  1.00  0.00           O  
ATOM   3267  N   PRO D 215    -164.888-242.731  90.347  1.00  0.00           N  
ATOM   3268  CA  PRO D 215    -163.996-241.552  90.358  1.00  0.00           C  
ATOM   3269  C   PRO D 215    -163.257-241.255  89.040  1.00  0.00           C  
ATOM   3270  O   PRO D 215    -163.393-241.990  88.063  1.00  0.00           O  
ATOM   3271  CB  PRO D 215    -163.005-241.884  91.494  1.00  0.00           C  
ATOM   3272  CG  PRO D 215    -162.887-243.397  91.451  1.00  0.00           C  
ATOM   3273  CD  PRO D 215    -164.312-243.827  91.133  1.00  0.00           C  
ATOM   3274  N   LYS D 216    -162.446-240.183  89.104  1.00  0.00           N  
ATOM   3275  CA  LYS D 216    -161.457-239.702  88.133  1.00  0.00           C  
ATOM   3276  C   LYS D 216    -162.050-238.877  86.983  1.00  0.00           C  
ATOM   3277  O   LYS D 216    -163.154-239.148  86.511  1.00  0.00           O  
ATOM   3278  CB  LYS D 216    -160.502-240.819  87.635  1.00  0.00           C  
ATOM   3279  CG  LYS D 216    -159.648-241.461  88.747  1.00  0.00           C  
ATOM   3280  CD  LYS D 216    -158.509-240.560  89.265  1.00  0.00           C  
ATOM   3281  CE  LYS D 216    -157.834-241.097  90.538  1.00  0.00           C  
ATOM   3282  NZ  LYS D 216    -158.715-240.989  91.715  1.00  0.00           N  
ATOM   3283  N   SER D 217    -161.266-237.869  86.569  1.00  0.00           N  
ATOM   3284  CA  SER D 217    -161.601-236.903  85.530  1.00  0.00           C  
ATOM   3285  C   SER D 217    -160.321-236.214  85.036  1.00  0.00           C  
ATOM   3286  O   SER D 217    -159.400-236.000  85.825  1.00  0.00           O  
ATOM   3287  CB  SER D 217    -162.631-235.891  86.080  1.00  0.00           C  
ATOM   3288  OG  SER D 217    -162.911-234.871  85.146  1.00  0.00           O  
ATOM   3289  N   CYS D 218    -160.321-235.840  83.746  1.00  0.00           N  
ATOM   3290  CA  CYS D 218    -159.278-235.040  83.107  1.00  0.00           C  
ATOM   3291  C   CYS D 218    -159.785-234.555  81.744  1.00  0.00           C  
ATOM   3292  O   CYS D 218    -160.441-235.321  81.036  1.00  0.00           O  
ATOM   3293  CB  CYS D 218    -157.965-235.851  82.944  1.00  0.00           C  
ATOM   3294  SG  CYS D 218    -156.486-234.835  82.668  1.00  0.00           S  
ATOM   3295  N   ASP D 219    -159.403-233.326  81.362  1.00  0.00           N  
ATOM   3296  CA  ASP D 219    -159.425-232.860  79.974  1.00  0.00           C  
ATOM   3297  C   ASP D 219    -158.972-234.025  79.080  1.00  0.00           C  
ATOM   3298  O   ASP D 219    -158.463-233.791  77.985  1.00  0.00           O  
ATOM   3299  CB  ASP D 219    -158.626-231.562  79.676  1.00  0.00           C  
ATOM   3300  CG  ASP D 219    -157.394-231.243  80.536  1.00  0.00           C  
ATOM   3301  OD1 ASP D 219    -156.883-232.137  81.246  1.00  0.00           O  
ATOM   3302  OD2 ASP D 219    -156.958-230.077  80.422  1.00  0.00           O  
ATOM   3303  N   LYS D 220    -159.109-235.251  79.607  1.00  0.00           N  
ATOM   3304  CA  LYS D 220    -158.492-236.461  79.065  1.00  0.00           C  
ATOM   3305  C   LYS D 220    -157.833-236.200  77.701  1.00  0.00           C  
ATOM   3306  O   LYS D 220    -156.612-236.068  77.635  1.00  0.00           O  
ATOM   3307  CB  LYS D 220    -159.558-237.577  78.939  1.00  0.00           C  
ATOM   3308  CG  LYS D 220    -160.555-237.707  80.113  1.00  0.00           C  
ATOM   3309  CD  LYS D 220    -159.922-237.883  81.505  1.00  0.00           C  
ATOM   3310  CE  LYS D 220    -160.983-237.891  82.618  1.00  0.00           C  
ATOM   3311  NZ  LYS D 220    -160.375-237.825  83.955  1.00  0.00           N  
ATOM   3312  N   THR D 221    -158.653-236.074  76.644  1.00  0.00           N  
ATOM   3313  CA  THR D 221    -158.188-235.729  75.293  1.00  0.00           C  
ATOM   3314  C   THR D 221    -156.647-235.597  75.181  1.00  0.00           C  
ATOM   3315  O   THR D 221    -156.063-236.085  74.218  1.00  0.00           O  
ATOM   3316  CB  THR D 221    -158.850-234.434  74.752  1.00  0.00           C  
ATOM   3317  OG1 THR D 221    -160.228-234.423  75.075  1.00  0.00           O  
ATOM   3318  CG2 THR D 221    -158.738-234.279  73.221  1.00  0.00           C  
ATOM   3319  N   HIS D 222    -156.011-234.994  76.206  1.00  0.00           N  
ATOM   3320  CA  HIS D 222    -154.567-235.036  76.445  1.00  0.00           C  
ATOM   3321  C   HIS D 222    -153.863-236.232  75.779  1.00  0.00           C  
ATOM   3322  O   HIS D 222    -152.635-236.223  75.710  1.00  0.00           O  
ATOM   3323  CB  HIS D 222    -154.287-235.012  77.958  1.00  0.00           C  
ATOM   3324  CG  HIS D 222    -154.454-233.650  78.573  1.00  0.00           C  
ATOM   3325  ND1 HIS D 222    -153.427-232.722  78.608  1.00  0.00           N  
ATOM   3326  CD2 HIS D 222    -155.523-233.047  79.199  1.00  0.00           C  
ATOM   3327  CE1 HIS D 222    -153.892-231.643  79.240  1.00  0.00           C  
ATOM   3328  NE2 HIS D 222    -155.164-231.760  79.608  1.00  0.00           N  
ATOM   3329  N   THR D 223    -154.639-237.211  75.279  1.00  0.00           N  
ATOM   3330  CA  THR D 223    -154.138-238.322  74.468  1.00  0.00           C  
ATOM   3331  C   THR D 223    -152.942-237.871  73.602  1.00  0.00           C  
ATOM   3332  O   THR D 223    -151.907-238.530  73.646  1.00  0.00           O  
ATOM   3333  CB  THR D 223    -155.239-238.914  73.543  1.00  0.00           C  
ATOM   3334  OG1 THR D 223    -156.345-239.320  74.328  1.00  0.00           O  
ATOM   3335  CG2 THR D 223    -154.784-240.116  72.698  1.00  0.00           C  
ATOM   3336  N   CYS D 224    -153.113-236.737  72.891  1.00  0.00           N  
ATOM   3337  CA  CYS D 224    -152.141-236.024  72.045  1.00  0.00           C  
ATOM   3338  C   CYS D 224    -151.602-236.876  70.857  1.00  0.00           C  
ATOM   3339  O   CYS D 224    -150.854-237.823  71.103  1.00  0.00           O  
ATOM   3340  CB  CYS D 224    -150.986-235.472  72.916  1.00  0.00           C  
ATOM   3341  SG  CYS D 224    -149.958-234.232  72.079  1.00  0.00           S  
ATOM   3342  N   PRO D 225    -151.943-236.525  69.588  1.00  0.00           N  
ATOM   3343  CA  PRO D 225    -151.468-237.274  68.400  1.00  0.00           C  
ATOM   3344  C   PRO D 225    -149.945-237.508  68.221  1.00  0.00           C  
ATOM   3345  O   PRO D 225    -149.594-238.652  67.926  1.00  0.00           O  
ATOM   3346  CD  PRO D 225    -152.926-235.510  69.201  1.00  0.00           C  
ATOM   3347  CB  PRO D 225    -152.108-236.550  67.202  1.00  0.00           C  
ATOM   3348  CG  PRO D 225    -153.340-235.879  67.779  1.00  0.00           C  
ATOM   3349  N   PRO D 226    -149.057-236.500  68.418  1.00  0.00           N  
ATOM   3350  CA  PRO D 226    -147.601-236.734  68.347  1.00  0.00           C  
ATOM   3351  C   PRO D 226    -147.005-237.411  69.598  1.00  0.00           C  
ATOM   3352  O   PRO D 226    -147.528-237.263  70.703  1.00  0.00           O  
ATOM   3353  CB  PRO D 226    -147.016-235.330  68.135  1.00  0.00           C  
ATOM   3354  CG  PRO D 226    -148.006-234.401  68.808  1.00  0.00           C  
ATOM   3355  CD  PRO D 226    -149.346-235.064  68.511  1.00  0.00           C  
ATOM   3356  N   CYS D 227    -145.879-238.102  69.366  1.00  0.00           N  
ATOM   3357  CA  CYS D 227    -145.000-238.720  70.365  1.00  0.00           C  
ATOM   3358  C   CYS D 227    -143.505-238.625  69.952  1.00  0.00           C  
ATOM   3359  O   CYS D 227    -142.721-238.153  70.776  1.00  0.00           O  
ATOM   3360  CB  CYS D 227    -145.494-240.133  70.754  1.00  0.00           C  
ATOM   3361  SG  CYS D 227    -144.391-241.148  71.783  1.00  0.00           S  
ATOM   3362  N   PRO D 228    -143.132-238.929  68.680  1.00  0.00           N  
ATOM   3363  CA  PRO D 228    -141.948-238.303  68.061  1.00  0.00           C  
ATOM   3364  C   PRO D 228    -140.611-239.004  68.380  1.00  0.00           C  
ATOM   3365  O   PRO D 228    -139.560-238.445  68.070  1.00  0.00           O  
ATOM   3366  CD  PRO D 228    -143.879-239.662  67.661  1.00  0.00           C  
ATOM   3367  CB  PRO D 228    -142.278-238.289  66.547  1.00  0.00           C  
ATOM   3368  CG  PRO D 228    -143.707-238.802  66.419  1.00  0.00           C  
ATOM   3369  N   ALA D 229    -140.684-240.219  68.954  1.00  0.00           N  
ATOM   3370  CA  ALA D 229    -139.580-241.174  69.099  1.00  0.00           C  
ATOM   3371  C   ALA D 229    -139.058-241.646  67.718  1.00  0.00           C  
ATOM   3372  O   ALA D 229    -139.760-242.431  67.076  1.00  0.00           O  
ATOM   3373  CB  ALA D 229    -140.120-242.368  69.904  1.00  0.00           C  
ATOM   3374  N   PRO D 230    -137.871-241.166  67.268  1.00  0.00           N  
ATOM   3375  CA  PRO D 230    -137.243-241.610  66.001  1.00  0.00           C  
ATOM   3376  C   PRO D 230    -136.931-243.115  65.910  1.00  0.00           C  
ATOM   3377  O   PRO D 230    -135.950-243.498  65.277  1.00  0.00           O  
ATOM   3378  CD  PRO D 230    -137.058-240.125  67.903  1.00  0.00           C  
ATOM   3379  CB  PRO D 230    -135.934-240.800  65.932  1.00  0.00           C  
ATOM   3380  CG  PRO D 230    -136.183-239.576  66.790  1.00  0.00           C  
ATOM   3381  N   GLU D 231    -137.827-243.925  66.497  1.00  0.00           N  
ATOM   3382  CA  GLU D 231    -137.945-245.373  66.297  1.00  0.00           C  
ATOM   3383  C   GLU D 231    -137.761-245.686  64.803  1.00  0.00           C  
ATOM   3384  O   GLU D 231    -138.729-246.044  64.129  1.00  0.00           O  
ATOM   3385  CB  GLU D 231    -139.289-245.915  66.844  1.00  0.00           C  
ATOM   3386  CG  GLU D 231    -139.395-246.015  68.385  1.00  0.00           C  
ATOM   3387  CD  GLU D 231    -138.343-246.919  69.044  1.00  0.00           C  
ATOM   3388  OE1 GLU D 231    -137.920-247.897  68.390  1.00  0.00           O  
ATOM   3389  OE2 GLU D 231    -137.979-246.615  70.201  1.00  0.00           O  
ATOM   3390  N   LEU D 232    -136.521-245.525  64.303  1.00  0.00           N  
ATOM   3391  CA  LEU D 232    -136.198-245.615  62.874  1.00  0.00           C  
ATOM   3392  C   LEU D 232    -134.687-245.829  62.659  1.00  0.00           C  
ATOM   3393  O   LEU D 232    -133.881-245.331  63.446  1.00  0.00           O  
ATOM   3394  CB  LEU D 232    -136.731-244.334  62.176  1.00  0.00           C  
ATOM   3395  CG  LEU D 232    -136.557-244.247  60.640  1.00  0.00           C  
ATOM   3396  CD1 LEU D 232    -137.247-245.414  59.900  1.00  0.00           C  
ATOM   3397  CD2 LEU D 232    -137.017-242.870  60.115  1.00  0.00           C  
ATOM   3398  N   LEU D 233    -134.350-246.545  61.572  1.00  0.00           N  
ATOM   3399  CA  LEU D 233    -132.988-246.808  61.102  1.00  0.00           C  
ATOM   3400  C   LEU D 233    -132.423-245.537  60.436  1.00  0.00           C  
ATOM   3401  O   LEU D 233    -132.614-245.340  59.234  1.00  0.00           O  
ATOM   3402  CB  LEU D 233    -133.037-248.016  60.133  1.00  0.00           C  
ATOM   3403  CG  LEU D 233    -131.690-248.457  59.509  1.00  0.00           C  
ATOM   3404  CD1 LEU D 233    -130.632-248.823  60.574  1.00  0.00           C  
ATOM   3405  CD2 LEU D 233    -131.904-249.593  58.485  1.00  0.00           C  
ATOM   3406  N   GLY D 234    -131.174-245.171  60.689  1.00  0.00           N  
ATOM   3407  CA  GLY D 234    -130.552-243.901  60.303  1.00  0.00           C  
ATOM   3408  C   GLY D 234    -129.937-243.900  58.891  1.00  0.00           C  
ATOM   3409  O   GLY D 234    -129.491-242.842  58.450  1.00  0.00           O  
ATOM   3410  N   GLY D 235    -129.901-245.047  58.186  1.00  0.00           N  
ATOM   3411  CA  GLY D 235    -129.359-245.174  56.827  1.00  0.00           C  
ATOM   3412  C   GLY D 235    -127.819-245.042  56.787  1.00  0.00           C  
ATOM   3413  O   GLY D 235    -127.169-245.184  57.826  1.00  0.00           O  
ATOM   3414  N   PRO D 236    -127.216-244.803  55.597  1.00  0.00           N  
ATOM   3415  CA  PRO D 236    -125.755-244.650  55.439  1.00  0.00           C  
ATOM   3416  C   PRO D 236    -125.183-243.383  56.099  1.00  0.00           C  
ATOM   3417  O   PRO D 236    -125.518-242.274  55.680  1.00  0.00           O  
ATOM   3418  CD  PRO D 236    -127.896-244.766  54.299  1.00  0.00           C  
ATOM   3419  CB  PRO D 236    -125.546-244.636  53.917  1.00  0.00           C  
ATOM   3420  CG  PRO D 236    -126.873-244.181  53.335  1.00  0.00           C  
ATOM   3421  N   SER D 237    -124.320-243.583  57.107  1.00  0.00           N  
ATOM   3422  CA  SER D 237    -123.619-242.512  57.817  1.00  0.00           C  
ATOM   3423  C   SER D 237    -122.283-242.179  57.129  1.00  0.00           C  
ATOM   3424  O   SER D 237    -121.549-243.090  56.741  1.00  0.00           O  
ATOM   3425  CB  SER D 237    -123.433-242.930  59.289  1.00  0.00           C  
ATOM   3426  OG  SER D 237    -122.829-241.904  60.053  1.00  0.00           O  
ATOM   3427  N   VAL D 238    -121.995-240.872  57.024  1.00  0.00           N  
ATOM   3428  CA  VAL D 238    -120.780-240.329  56.419  1.00  0.00           C  
ATOM   3429  C   VAL D 238    -119.689-240.151  57.487  1.00  0.00           C  
ATOM   3430  O   VAL D 238    -119.978-239.670  58.584  1.00  0.00           O  
ATOM   3431  CB  VAL D 238    -121.036-238.934  55.778  1.00  0.00           C  
ATOM   3432  CG1 VAL D 238    -119.797-238.313  55.100  1.00  0.00           C  
ATOM   3433  CG2 VAL D 238    -122.192-238.998  54.771  1.00  0.00           C  
ATOM   3434  N   PHE D 239    -118.454-240.516  57.115  1.00  0.00           N  
ATOM   3435  CA  PHE D 239    -117.239-240.328  57.903  1.00  0.00           C  
ATOM   3436  C   PHE D 239    -116.134-239.737  57.017  1.00  0.00           C  
ATOM   3437  O   PHE D 239    -116.217-239.820  55.789  1.00  0.00           O  
ATOM   3438  CB  PHE D 239    -116.809-241.660  58.555  1.00  0.00           C  
ATOM   3439  CG  PHE D 239    -117.823-242.196  59.548  1.00  0.00           C  
ATOM   3440  CD1 PHE D 239    -118.743-243.197  59.163  1.00  0.00           C  
ATOM   3441  CE1 PHE D 239    -119.763-243.568  60.030  1.00  0.00           C  
ATOM   3442  CZ  PHE D 239    -119.904-242.935  61.257  1.00  0.00           C  
ATOM   3443  CD2 PHE D 239    -117.987-241.555  60.794  1.00  0.00           C  
ATOM   3444  CE2 PHE D 239    -119.024-241.931  61.635  1.00  0.00           C  
ATOM   3445  N   LEU D 240    -115.124-239.133  57.662  1.00  0.00           N  
ATOM   3446  CA  LEU D 240    -114.040-238.422  56.991  1.00  0.00           C  
ATOM   3447  C   LEU D 240    -112.722-238.690  57.731  1.00  0.00           C  
ATOM   3448  O   LEU D 240    -112.677-238.574  58.956  1.00  0.00           O  
ATOM   3449  CB  LEU D 240    -114.397-236.918  56.924  1.00  0.00           C  
ATOM   3450  CG  LEU D 240    -113.673-236.138  55.812  1.00  0.00           C  
ATOM   3451  CD1 LEU D 240    -114.023-236.658  54.409  1.00  0.00           C  
ATOM   3452  CD2 LEU D 240    -113.989-234.643  55.907  1.00  0.00           C  
ATOM   3453  N   PHE D 241    -111.691-239.066  56.959  1.00  0.00           N  
ATOM   3454  CA  PHE D 241    -110.380-239.511  57.432  1.00  0.00           C  
ATOM   3455  C   PHE D 241    -109.281-238.598  56.848  1.00  0.00           C  
ATOM   3456  O   PHE D 241    -109.355-238.269  55.661  1.00  0.00           O  
ATOM   3457  CB  PHE D 241    -110.169-240.969  56.969  1.00  0.00           C  
ATOM   3458  CG  PHE D 241    -110.991-242.011  57.712  1.00  0.00           C  
ATOM   3459  CD1 PHE D 241    -112.340-242.245  57.369  1.00  0.00           C  
ATOM   3460  CE1 PHE D 241    -113.100-243.138  58.111  1.00  0.00           C  
ATOM   3461  CZ  PHE D 241    -112.546-243.792  59.204  1.00  0.00           C  
ATOM   3462  CD2 PHE D 241    -110.457-242.645  58.854  1.00  0.00           C  
ATOM   3463  CE2 PHE D 241    -111.231-243.543  59.577  1.00  0.00           C  
ATOM   3464  N   PRO D 242    -108.294-238.180  57.676  1.00  0.00           N  
ATOM   3465  CA  PRO D 242    -107.289-237.181  57.267  1.00  0.00           C  
ATOM   3466  C   PRO D 242    -106.121-237.777  56.442  1.00  0.00           C  
ATOM   3467  O   PRO D 242    -105.990-239.000  56.369  1.00  0.00           O  
ATOM   3468  CD  PRO D 242    -108.074-238.620  59.059  1.00  0.00           C  
ATOM   3469  CB  PRO D 242    -106.795-236.655  58.627  1.00  0.00           C  
ATOM   3470  CG  PRO D 242    -106.830-237.875  59.534  1.00  0.00           C  
ATOM   3471  N   PRO D 243    -105.232-236.898  55.919  1.00  0.00           N  
ATOM   3472  CA  PRO D 243    -103.893-237.297  55.453  1.00  0.00           C  
ATOM   3473  C   PRO D 243    -102.941-237.676  56.599  1.00  0.00           C  
ATOM   3474  O   PRO D 243    -103.186-237.341  57.759  1.00  0.00           O  
ATOM   3475  CD  PRO D 243    -105.438-235.459  55.750  1.00  0.00           C  
ATOM   3476  CB  PRO D 243    -103.377-236.031  54.750  1.00  0.00           C  
ATOM   3477  CG  PRO D 243    -104.058-234.883  55.469  1.00  0.00           C  
ATOM   3478  N   LYS D 244    -101.815-238.297  56.213  1.00  0.00           N  
ATOM   3479  CA  LYS D 244    -100.633-238.431  57.062  1.00  0.00           C  
ATOM   3480  C   LYS D 244     -99.963-237.045  57.203  1.00  0.00           C  
ATOM   3481  O   LYS D 244     -99.794-236.371  56.182  1.00  0.00           O  
ATOM   3482  CB  LYS D 244     -99.628-239.385  56.382  1.00  0.00           C  
ATOM   3483  CG  LYS D 244    -100.189-240.766  56.005  1.00  0.00           C  
ATOM   3484  CD  LYS D 244     -99.101-241.680  55.410  1.00  0.00           C  
ATOM   3485  CE  LYS D 244     -99.646-242.819  54.537  1.00  0.00           C  
ATOM   3486  NZ  LYS D 244    -100.309-242.303  53.325  1.00  0.00           N  
ATOM   3487  N   PRO D 245     -99.526-236.660  58.427  1.00  0.00           N  
ATOM   3488  CA  PRO D 245     -98.572-235.546  58.605  1.00  0.00           C  
ATOM   3489  C   PRO D 245     -97.274-235.680  57.784  1.00  0.00           C  
ATOM   3490  O   PRO D 245     -96.747-234.663  57.347  1.00  0.00           O  
ATOM   3491  CB  PRO D 245     -98.283-235.532  60.114  1.00  0.00           C  
ATOM   3492  CG  PRO D 245     -99.479-236.222  60.748  1.00  0.00           C  
ATOM   3493  CD  PRO D 245     -99.862-237.272  59.711  1.00  0.00           C  
ATOM   3494  N   LYS D 246     -96.822-236.926  57.540  1.00  0.00           N  
ATOM   3495  CA  LYS D 246     -95.667-237.258  56.703  1.00  0.00           C  
ATOM   3496  C   LYS D 246     -95.809-236.736  55.262  1.00  0.00           C  
ATOM   3497  O   LYS D 246     -94.895-236.078  54.769  1.00  0.00           O  
ATOM   3498  CB  LYS D 246     -95.446-238.788  56.712  1.00  0.00           C  
ATOM   3499  CG  LYS D 246     -94.038-239.185  56.243  1.00  0.00           C  
ATOM   3500  CD  LYS D 246     -93.751-240.688  56.345  1.00  0.00           C  
ATOM   3501  CE  LYS D 246     -92.284-241.000  56.024  1.00  0.00           C  
ATOM   3502  NZ  LYS D 246     -91.986-242.436  56.149  1.00  0.00           N  
ATOM   3503  N   ASP D 247     -96.966-237.013  54.637  1.00  0.00           N  
ATOM   3504  CA  ASP D 247     -97.291-236.614  53.263  1.00  0.00           C  
ATOM   3505  C   ASP D 247     -97.490-235.098  53.088  1.00  0.00           C  
ATOM   3506  O   ASP D 247     -97.254-234.593  51.991  1.00  0.00           O  
ATOM   3507  CB  ASP D 247     -98.478-237.401  52.655  1.00  0.00           C  
ATOM   3508  CG  ASP D 247     -98.366-238.930  52.759  1.00  0.00           C  
ATOM   3509  OD1 ASP D 247     -97.229-239.439  52.895  1.00  0.00           O  
ATOM   3510  OD2 ASP D 247     -99.427-239.581  52.651  1.00  0.00           O  
ATOM   3511  N   THR D 248     -97.877-234.401  54.169  1.00  0.00           N  
ATOM   3512  CA  THR D 248     -97.990-232.942  54.211  1.00  0.00           C  
ATOM   3513  C   THR D 248     -96.614-232.250  54.323  1.00  0.00           C  
ATOM   3514  O   THR D 248     -96.385-231.247  53.647  1.00  0.00           O  
ATOM   3515  CB  THR D 248     -98.854-232.478  55.415  1.00  0.00           C  
ATOM   3516  OG1 THR D 248    -100.118-233.113  55.386  1.00  0.00           O  
ATOM   3517  CG2 THR D 248     -99.105-230.964  55.466  1.00  0.00           C  
ATOM   3518  N   LEU D 249     -95.735-232.799  55.179  1.00  0.00           N  
ATOM   3519  CA  LEU D 249     -94.477-232.191  55.629  1.00  0.00           C  
ATOM   3520  C   LEU D 249     -93.263-232.526  54.736  1.00  0.00           C  
ATOM   3521  O   LEU D 249     -92.125-232.364  55.175  1.00  0.00           O  
ATOM   3522  CB  LEU D 249     -94.277-232.540  57.125  1.00  0.00           C  
ATOM   3523  CG  LEU D 249     -95.368-231.929  58.044  1.00  0.00           C  
ATOM   3524  CD1 LEU D 249     -95.415-232.602  59.428  1.00  0.00           C  
ATOM   3525  CD2 LEU D 249     -95.228-230.405  58.172  1.00  0.00           C  
ATOM   3526  N   MET D 250     -93.524-232.916  53.479  1.00  0.00           N  
ATOM   3527  CA  MET D 250     -92.559-232.947  52.383  1.00  0.00           C  
ATOM   3528  C   MET D 250     -93.294-232.501  51.116  1.00  0.00           C  
ATOM   3529  O   MET D 250     -94.378-233.011  50.826  1.00  0.00           O  
ATOM   3530  CB  MET D 250     -91.934-234.351  52.225  1.00  0.00           C  
ATOM   3531  CG  MET D 250     -90.518-234.446  52.809  1.00  0.00           C  
ATOM   3532  SD  MET D 250     -89.850-236.130  52.837  1.00  0.00           S  
ATOM   3533  CE  MET D 250     -88.393-235.862  53.881  1.00  0.00           C  
ATOM   3534  N   ILE D 251     -92.670-231.563  50.387  1.00  0.00           N  
ATOM   3535  CA  ILE D 251     -93.216-230.863  49.218  1.00  0.00           C  
ATOM   3536  C   ILE D 251     -93.213-231.677  47.896  1.00  0.00           C  
ATOM   3537  O   ILE D 251     -93.249-231.086  46.815  1.00  0.00           O  
ATOM   3538  CB  ILE D 251     -92.511-229.488  49.023  1.00  0.00           C  
ATOM   3539  CG2 ILE D 251     -92.813-228.546  50.205  1.00  0.00           C  
ATOM   3540  CG1 ILE D 251     -90.990-229.602  48.754  1.00  0.00           C  
ATOM   3541  CD1 ILE D 251     -90.341-228.286  48.303  1.00  0.00           C  
ATOM   3542  N   SER D 252     -93.209-233.015  48.000  1.00  0.00           N  
ATOM   3543  CA  SER D 252     -93.244-233.950  46.875  1.00  0.00           C  
ATOM   3544  C   SER D 252     -94.117-235.193  47.142  1.00  0.00           C  
ATOM   3545  O   SER D 252     -94.267-236.001  46.225  1.00  0.00           O  
ATOM   3546  CB  SER D 252     -91.793-234.309  46.482  1.00  0.00           C  
ATOM   3547  OG  SER D 252     -91.169-235.146  47.439  1.00  0.00           O  
ATOM   3548  N   ARG D 253     -94.661-235.344  48.364  1.00  0.00           N  
ATOM   3549  CA  ARG D 253     -95.456-236.508  48.770  1.00  0.00           C  
ATOM   3550  C   ARG D 253     -96.968-236.313  48.549  1.00  0.00           C  
ATOM   3551  O   ARG D 253     -97.630-237.287  48.202  1.00  0.00           O  
ATOM   3552  CB  ARG D 253     -95.166-236.828  50.244  1.00  0.00           C  
ATOM   3553  CG  ARG D 253     -93.747-237.362  50.513  1.00  0.00           C  
ATOM   3554  CD  ARG D 253     -93.530-237.747  51.985  1.00  0.00           C  
ATOM   3555  NE  ARG D 253     -94.331-238.915  52.378  1.00  0.00           N  
ATOM   3556  CZ  ARG D 253     -93.942-240.197  52.349  1.00  0.00           C  
ATOM   3557  NH1 ARG D 253     -94.843-241.140  52.651  1.00  0.00           N  
ATOM   3558  NH2 ARG D 253     -92.690-240.545  52.023  1.00  0.00           N  
ATOM   3559  N   THR D 254     -97.463-235.074  48.730  1.00  0.00           N  
ATOM   3560  CA  THR D 254     -98.836-234.600  48.487  1.00  0.00           C  
ATOM   3561  C   THR D 254     -99.908-235.261  49.401  1.00  0.00           C  
ATOM   3562  O   THR D 254    -100.227-236.433  49.193  1.00  0.00           O  
ATOM   3563  CB  THR D 254     -99.270-234.778  47.002  1.00  0.00           C  
ATOM   3564  OG1 THR D 254     -98.299-234.193  46.154  1.00  0.00           O  
ATOM   3565  CG2 THR D 254    -100.623-234.129  46.664  1.00  0.00           C  
ATOM   3566  N   PRO D 255    -100.464-234.515  50.388  1.00  0.00           N  
ATOM   3567  CA  PRO D 255    -101.533-235.044  51.259  1.00  0.00           C  
ATOM   3568  C   PRO D 255    -102.904-235.170  50.557  1.00  0.00           C  
ATOM   3569  O   PRO D 255    -103.099-234.629  49.469  1.00  0.00           O  
ATOM   3570  CD  PRO D 255    -100.136-233.126  50.733  1.00  0.00           C  
ATOM   3571  CB  PRO D 255    -101.554-234.043  52.423  1.00  0.00           C  
ATOM   3572  CG  PRO D 255    -101.135-232.720  51.811  1.00  0.00           C  
ATOM   3573  N   GLU D 256    -103.829-235.903  51.195  1.00  0.00           N  
ATOM   3574  CA  GLU D 256    -105.175-236.175  50.693  1.00  0.00           C  
ATOM   3575  C   GLU D 256    -106.120-236.547  51.849  1.00  0.00           C  
ATOM   3576  O   GLU D 256    -105.787-237.424  52.646  1.00  0.00           O  
ATOM   3577  CB  GLU D 256    -105.091-237.257  49.588  1.00  0.00           C  
ATOM   3578  CG  GLU D 256    -106.431-237.859  49.123  1.00  0.00           C  
ATOM   3579  CD  GLU D 256    -106.240-238.761  47.907  1.00  0.00           C  
ATOM   3580  OE1 GLU D 256    -105.964-238.198  46.825  1.00  0.00           O  
ATOM   3581  OE2 GLU D 256    -106.384-239.990  48.079  1.00  0.00           O  
ATOM   3582  N   VAL D 257    -107.296-235.897  51.885  1.00  0.00           N  
ATOM   3583  CA  VAL D 257    -108.419-236.239  52.763  1.00  0.00           C  
ATOM   3584  C   VAL D 257    -109.361-237.184  51.987  1.00  0.00           C  
ATOM   3585  O   VAL D 257    -109.617-236.943  50.807  1.00  0.00           O  
ATOM   3586  CB  VAL D 257    -109.217-234.966  53.183  1.00  0.00           C  
ATOM   3587  CG1 VAL D 257    -110.493-235.252  54.005  1.00  0.00           C  
ATOM   3588  CG2 VAL D 257    -108.347-233.986  53.989  1.00  0.00           C  
ATOM   3589  N   THR D 258    -109.849-238.239  52.658  1.00  0.00           N  
ATOM   3590  CA  THR D 258    -110.651-239.303  52.046  1.00  0.00           C  
ATOM   3591  C   THR D 258    -111.942-239.523  52.850  1.00  0.00           C  
ATOM   3592  O   THR D 258    -111.894-239.654  54.072  1.00  0.00           O  
ATOM   3593  CB  THR D 258    -109.851-240.633  52.017  1.00  0.00           C  
ATOM   3594  OG1 THR D 258    -108.705-240.460  51.205  1.00  0.00           O  
ATOM   3595  CG2 THR D 258    -110.597-241.887  51.523  1.00  0.00           C  
ATOM   3596  N   CYS D 259    -113.070-239.566  52.125  1.00  0.00           N  
ATOM   3597  CA  CYS D 259    -114.410-239.808  52.653  1.00  0.00           C  
ATOM   3598  C   CYS D 259    -114.742-241.300  52.586  1.00  0.00           C  
ATOM   3599  O   CYS D 259    -114.347-241.972  51.634  1.00  0.00           O  
ATOM   3600  CB  CYS D 259    -115.422-238.971  51.851  1.00  0.00           C  
ATOM   3601  SG  CYS D 259    -117.142-239.055  52.418  1.00  0.00           S  
ATOM   3602  N   VAL D 260    -115.468-241.772  53.606  1.00  0.00           N  
ATOM   3603  CA  VAL D 260    -115.882-243.160  53.759  1.00  0.00           C  
ATOM   3604  C   VAL D 260    -117.338-243.158  54.246  1.00  0.00           C  
ATOM   3605  O   VAL D 260    -117.609-242.674  55.343  1.00  0.00           O  
ATOM   3606  CB  VAL D 260    -114.999-243.892  54.811  1.00  0.00           C  
ATOM   3607  CG1 VAL D 260    -115.421-245.353  55.040  1.00  0.00           C  
ATOM   3608  CG2 VAL D 260    -113.506-243.853  54.446  1.00  0.00           C  
ATOM   3609  N   VAL D 261    -118.246-243.688  53.416  1.00  0.00           N  
ATOM   3610  CA  VAL D 261    -119.683-243.712  53.676  1.00  0.00           C  
ATOM   3611  C   VAL D 261    -120.107-245.185  53.796  1.00  0.00           C  
ATOM   3612  O   VAL D 261    -120.365-245.839  52.785  1.00  0.00           O  
ATOM   3613  CB  VAL D 261    -120.479-243.019  52.530  1.00  0.00           C  
ATOM   3614  CG1 VAL D 261    -122.000-242.989  52.791  1.00  0.00           C  
ATOM   3615  CG2 VAL D 261    -119.966-241.590  52.273  1.00  0.00           C  
ATOM   3616  N   VAL D 262    -120.118-245.687  55.041  1.00  0.00           N  
ATOM   3617  CA  VAL D 262    -120.496-247.061  55.384  1.00  0.00           C  
ATOM   3618  C   VAL D 262    -122.023-247.265  55.365  1.00  0.00           C  
ATOM   3619  O   VAL D 262    -122.777-246.300  55.507  1.00  0.00           O  
ATOM   3620  CB  VAL D 262    -119.984-247.449  56.804  1.00  0.00           C  
ATOM   3621  CG1 VAL D 262    -118.450-247.468  56.871  1.00  0.00           C  
ATOM   3622  CG2 VAL D 262    -120.572-246.604  57.954  1.00  0.00           C  
ATOM   3623  N   ASP D 263    -122.430-248.540  55.237  1.00  0.00           N  
ATOM   3624  CA  ASP D 263    -123.809-249.023  55.388  1.00  0.00           C  
ATOM   3625  C   ASP D 263    -124.779-248.480  54.319  1.00  0.00           C  
ATOM   3626  O   ASP D 263    -125.956-248.258  54.607  1.00  0.00           O  
ATOM   3627  CB  ASP D 263    -124.371-248.885  56.832  1.00  0.00           C  
ATOM   3628  CG  ASP D 263    -123.441-249.397  57.941  1.00  0.00           C  
ATOM   3629  OD1 ASP D 263    -123.573-248.872  59.067  1.00  0.00           O  
ATOM   3630  OD2 ASP D 263    -122.682-250.358  57.680  1.00  0.00           O  
ATOM   3631  N   VAL D 264    -124.265-248.306  53.089  1.00  0.00           N  
ATOM   3632  CA  VAL D 264    -125.046-247.995  51.893  1.00  0.00           C  
ATOM   3633  C   VAL D 264    -125.880-249.226  51.495  1.00  0.00           C  
ATOM   3634  O   VAL D 264    -125.341-250.333  51.453  1.00  0.00           O  
ATOM   3635  CB  VAL D 264    -124.116-247.566  50.720  1.00  0.00           C  
ATOM   3636  CG1 VAL D 264    -124.802-247.484  49.342  1.00  0.00           C  
ATOM   3637  CG2 VAL D 264    -123.428-246.226  51.034  1.00  0.00           C  
ATOM   3638  N   SER D 265    -127.180-249.006  51.246  1.00  0.00           N  
ATOM   3639  CA  SER D 265    -128.158-250.046  50.923  1.00  0.00           C  
ATOM   3640  C   SER D 265    -127.795-250.819  49.645  1.00  0.00           C  
ATOM   3641  O   SER D 265    -127.320-250.220  48.681  1.00  0.00           O  
ATOM   3642  CB  SER D 265    -129.549-249.389  50.815  1.00  0.00           C  
ATOM   3643  OG  SER D 265    -130.569-250.314  50.487  1.00  0.00           O  
ATOM   3644  N   HIS D 266    -128.063-252.135  49.660  1.00  0.00           N  
ATOM   3645  CA  HIS D 266    -127.883-253.018  48.509  1.00  0.00           C  
ATOM   3646  C   HIS D 266    -128.842-252.698  47.341  1.00  0.00           C  
ATOM   3647  O   HIS D 266    -128.500-252.972  46.191  1.00  0.00           O  
ATOM   3648  CB  HIS D 266    -128.012-254.482  48.970  1.00  0.00           C  
ATOM   3649  CG  HIS D 266    -127.309-255.471  48.074  1.00  0.00           C  
ATOM   3650  CD2 HIS D 266    -127.784-256.333  47.112  1.00  0.00           C  
ATOM   3651  ND1 HIS D 266    -125.939-255.673  48.117  1.00  0.00           N  
ATOM   3652  NE2 HIS D 266    -126.723-257.061  46.565  1.00  0.00           N  
ATOM   3653  CE1 HIS D 266    -125.656-256.618  47.218  1.00  0.00           C  
ATOM   3654  N   GLU D 267    -129.999-252.094  47.669  1.00  0.00           N  
ATOM   3655  CA  GLU D 267    -131.042-251.668  46.735  1.00  0.00           C  
ATOM   3656  C   GLU D 267    -130.878-250.201  46.285  1.00  0.00           C  
ATOM   3657  O   GLU D 267    -131.622-249.772  45.403  1.00  0.00           O  
ATOM   3658  CB  GLU D 267    -132.424-251.876  47.403  1.00  0.00           C  
ATOM   3659  CG  GLU D 267    -132.668-253.274  48.018  1.00  0.00           C  
ATOM   3660  CD  GLU D 267    -132.486-254.422  47.025  1.00  0.00           C  
ATOM   3661  OE1 GLU D 267    -133.268-254.463  46.050  1.00  0.00           O  
ATOM   3662  OE2 GLU D 267    -131.566-255.237  47.259  1.00  0.00           O  
ATOM   3663  N   ASP D 268    -129.920-249.464  46.877  1.00  0.00           N  
ATOM   3664  CA  ASP D 268    -129.601-248.076  46.542  1.00  0.00           C  
ATOM   3665  C   ASP D 268    -128.072-247.866  46.634  1.00  0.00           C  
ATOM   3666  O   ASP D 268    -127.618-247.195  47.561  1.00  0.00           O  
ATOM   3667  CB  ASP D 268    -130.434-247.070  47.389  1.00  0.00           C  
ATOM   3668  CG  ASP D 268    -130.230-245.581  47.064  1.00  0.00           C  
ATOM   3669  OD1 ASP D 268    -129.826-245.272  45.921  1.00  0.00           O  
ATOM   3670  OD2 ASP D 268    -130.546-244.768  47.961  1.00  0.00           O  
ATOM   3671  N   PRO D 269    -127.291-248.440  45.686  1.00  0.00           N  
ATOM   3672  CA  PRO D 269    -125.863-248.099  45.533  1.00  0.00           C  
ATOM   3673  C   PRO D 269    -125.609-246.720  44.882  1.00  0.00           C  
ATOM   3674  O   PRO D 269    -124.480-246.233  44.941  1.00  0.00           O  
ATOM   3675  CD  PRO D 269    -127.707-249.435  44.691  1.00  0.00           C  
ATOM   3676  CB  PRO D 269    -125.327-249.238  44.653  1.00  0.00           C  
ATOM   3677  CG  PRO D 269    -126.503-249.622  43.772  1.00  0.00           C  
ATOM   3678  N   GLU D 270    -126.654-246.119  44.282  1.00  0.00           N  
ATOM   3679  CA  GLU D 270    -126.623-244.874  43.509  1.00  0.00           C  
ATOM   3680  C   GLU D 270    -126.688-243.609  44.392  1.00  0.00           C  
ATOM   3681  O   GLU D 270    -127.342-242.632  44.021  1.00  0.00           O  
ATOM   3682  CB  GLU D 270    -127.768-244.912  42.463  1.00  0.00           C  
ATOM   3683  CG  GLU D 270    -127.775-246.140  41.524  1.00  0.00           C  
ATOM   3684  CD  GLU D 270    -126.500-246.286  40.691  1.00  0.00           C  
ATOM   3685  OE1 GLU D 270    -126.121-245.288  40.040  1.00  0.00           O  
ATOM   3686  OE2 GLU D 270    -125.929-247.398  40.715  1.00  0.00           O  
ATOM   3687  N   VAL D 271    -126.002-243.639  45.546  1.00  0.00           N  
ATOM   3688  CA  VAL D 271    -125.944-242.545  46.513  1.00  0.00           C  
ATOM   3689  C   VAL D 271    -124.993-241.424  46.045  1.00  0.00           C  
ATOM   3690  O   VAL D 271    -124.026-241.693  45.329  1.00  0.00           O  
ATOM   3691  CB  VAL D 271    -125.481-243.057  47.909  1.00  0.00           C  
ATOM   3692  CG1 VAL D 271    -126.367-244.214  48.399  1.00  0.00           C  
ATOM   3693  CG2 VAL D 271    -124.003-243.479  48.006  1.00  0.00           C  
ATOM   3694  N   LYS D 272    -125.280-240.188  46.482  1.00  0.00           N  
ATOM   3695  CA  LYS D 272    -124.452-239.010  46.215  1.00  0.00           C  
ATOM   3696  C   LYS D 272    -123.137-239.010  47.014  1.00  0.00           C  
ATOM   3697  O   LYS D 272    -122.993-239.752  47.985  1.00  0.00           O  
ATOM   3698  CB  LYS D 272    -125.262-237.733  46.523  1.00  0.00           C  
ATOM   3699  CG  LYS D 272    -126.416-237.485  45.540  1.00  0.00           C  
ATOM   3700  CD  LYS D 272    -127.125-236.150  45.808  1.00  0.00           C  
ATOM   3701  CE  LYS D 272    -128.307-235.907  44.862  1.00  0.00           C  
ATOM   3702  NZ  LYS D 272    -128.944-234.606  45.127  1.00  0.00           N  
ATOM   3703  N   PHE D 273    -122.224-238.127  46.590  1.00  0.00           N  
ATOM   3704  CA  PHE D 273    -120.989-237.768  47.281  1.00  0.00           C  
ATOM   3705  C   PHE D 273    -120.693-236.304  46.921  1.00  0.00           C  
ATOM   3706  O   PHE D 273    -120.912-235.895  45.779  1.00  0.00           O  
ATOM   3707  CB  PHE D 273    -119.851-238.753  46.905  1.00  0.00           C  
ATOM   3708  CG  PHE D 273    -119.322-238.661  45.482  1.00  0.00           C  
ATOM   3709  CD1 PHE D 273    -118.247-237.800  45.173  1.00  0.00           C  
ATOM   3710  CD2 PHE D 273    -120.021-239.288  44.427  1.00  0.00           C  
ATOM   3711  CE1 PHE D 273    -117.870-237.605  43.852  1.00  0.00           C  
ATOM   3712  CE2 PHE D 273    -119.628-239.079  43.112  1.00  0.00           C  
ATOM   3713  CZ  PHE D 273    -118.560-238.240  42.827  1.00  0.00           C  
ATOM   3714  N   ASN D 274    -120.214-235.540  47.913  1.00  0.00           N  
ATOM   3715  CA  ASN D 274    -119.890-234.116  47.792  1.00  0.00           C  
ATOM   3716  C   ASN D 274    -118.530-233.852  48.449  1.00  0.00           C  
ATOM   3717  O   ASN D 274    -118.099-234.627  49.305  1.00  0.00           O  
ATOM   3718  CB  ASN D 274    -120.985-233.256  48.469  1.00  0.00           C  
ATOM   3719  CG  ASN D 274    -122.358-233.357  47.797  1.00  0.00           C  
ATOM   3720  OD1 ASN D 274    -122.539-232.894  46.675  1.00  0.00           O  
ATOM   3721  ND2 ASN D 274    -123.333-233.959  48.482  1.00  0.00           N  
ATOM   3722  N   TRP D 275    -117.890-232.748  48.034  1.00  0.00           N  
ATOM   3723  CA  TRP D 275    -116.587-232.313  48.528  1.00  0.00           C  
ATOM   3724  C   TRP D 275    -116.512-230.792  48.614  1.00  0.00           C  
ATOM   3725  O   TRP D 275    -116.962-230.106  47.697  1.00  0.00           O  
ATOM   3726  CB  TRP D 275    -115.463-232.870  47.640  1.00  0.00           C  
ATOM   3727  CG  TRP D 275    -115.085-234.279  47.949  1.00  0.00           C  
ATOM   3728  CD1 TRP D 275    -115.367-235.375  47.211  1.00  0.00           C  
ATOM   3729  NE1 TRP D 275    -114.828-236.486  47.823  1.00  0.00           N  
ATOM   3730  CE2 TRP D 275    -114.197-236.160  49.007  1.00  0.00           C  
ATOM   3731  CD2 TRP D 275    -114.393-234.756  49.136  1.00  0.00           C  
ATOM   3732  CE3 TRP D 275    -113.889-234.133  50.301  1.00  0.00           C  
ATOM   3733  CZ3 TRP D 275    -113.175-234.865  51.269  1.00  0.00           C  
ATOM   3734  CZ2 TRP D 275    -113.484-236.897  49.963  1.00  0.00           C  
ATOM   3735  CH2 TRP D 275    -112.959-236.243  51.090  1.00  0.00           C  
ATOM   3736  N   TYR D 276    -115.923-230.308  49.718  1.00  0.00           N  
ATOM   3737  CA  TYR D 276    -115.810-228.892  50.048  1.00  0.00           C  
ATOM   3738  C   TYR D 276    -114.414-228.611  50.621  1.00  0.00           C  
ATOM   3739  O   TYR D 276    -113.842-229.477  51.288  1.00  0.00           O  
ATOM   3740  CB  TYR D 276    -116.892-228.484  51.083  1.00  0.00           C  
ATOM   3741  CG  TYR D 276    -118.312-228.989  50.845  1.00  0.00           C  
ATOM   3742  CD1 TYR D 276    -118.677-230.296  51.234  1.00  0.00           C  
ATOM   3743  CD2 TYR D 276    -119.278-228.162  50.240  1.00  0.00           C  
ATOM   3744  CE1 TYR D 276    -119.973-230.784  50.992  1.00  0.00           C  
ATOM   3745  CE2 TYR D 276    -120.576-228.648  49.986  1.00  0.00           C  
ATOM   3746  CZ  TYR D 276    -120.923-229.963  50.354  1.00  0.00           C  
ATOM   3747  OH  TYR D 276    -122.170-230.444  50.084  1.00  0.00           O  
ATOM   3748  N   VAL D 277    -113.929-227.381  50.392  1.00  0.00           N  
ATOM   3749  CA  VAL D 277    -112.748-226.809  51.037  1.00  0.00           C  
ATOM   3750  C   VAL D 277    -113.169-225.432  51.567  1.00  0.00           C  
ATOM   3751  O   VAL D 277    -113.597-224.592  50.775  1.00  0.00           O  
ATOM   3752  CB  VAL D 277    -111.549-226.637  50.056  1.00  0.00           C  
ATOM   3753  CG1 VAL D 277    -110.354-225.864  50.658  1.00  0.00           C  
ATOM   3754  CG2 VAL D 277    -111.056-227.998  49.540  1.00  0.00           C  
ATOM   3755  N   ASP D 278    -113.075-225.242  52.895  1.00  0.00           N  
ATOM   3756  CA  ASP D 278    -113.533-224.048  53.625  1.00  0.00           C  
ATOM   3757  C   ASP D 278    -115.063-223.837  53.547  1.00  0.00           C  
ATOM   3758  O   ASP D 278    -115.535-222.701  53.572  1.00  0.00           O  
ATOM   3759  CB  ASP D 278    -112.720-222.760  53.314  1.00  0.00           C  
ATOM   3760  CG  ASP D 278    -111.208-222.931  53.494  1.00  0.00           C  
ATOM   3761  OD1 ASP D 278    -110.460-222.322  52.698  1.00  0.00           O  
ATOM   3762  OD2 ASP D 278    -110.824-223.596  54.482  1.00  0.00           O  
ATOM   3763  N   GLY D 279    -115.810-224.952  53.463  1.00  0.00           N  
ATOM   3764  CA  GLY D 279    -117.273-225.001  53.445  1.00  0.00           C  
ATOM   3765  C   GLY D 279    -117.884-224.762  52.052  1.00  0.00           C  
ATOM   3766  O   GLY D 279    -119.042-225.126  51.854  1.00  0.00           O  
ATOM   3767  N   VAL D 280    -117.131-224.194  51.090  1.00  0.00           N  
ATOM   3768  CA  VAL D 280    -117.564-223.980  49.707  1.00  0.00           C  
ATOM   3769  C   VAL D 280    -117.170-225.183  48.825  1.00  0.00           C  
ATOM   3770  O   VAL D 280    -116.068-225.716  48.967  1.00  0.00           O  
ATOM   3771  CB  VAL D 280    -116.999-222.650  49.122  1.00  0.00           C  
ATOM   3772  CG1 VAL D 280    -115.463-222.529  49.151  1.00  0.00           C  
ATOM   3773  CG2 VAL D 280    -117.523-222.343  47.705  1.00  0.00           C  
ATOM   3774  N   GLU D 281    -118.110-225.605  47.962  1.00  0.00           N  
ATOM   3775  CA  GLU D 281    -118.041-226.836  47.172  1.00  0.00           C  
ATOM   3776  C   GLU D 281    -117.033-226.727  46.013  1.00  0.00           C  
ATOM   3777  O   GLU D 281    -117.000-225.700  45.333  1.00  0.00           O  
ATOM   3778  CB  GLU D 281    -119.471-227.186  46.708  1.00  0.00           C  
ATOM   3779  CG  GLU D 281    -119.628-228.611  46.143  1.00  0.00           C  
ATOM   3780  CD  GLU D 281    -121.094-228.958  45.885  1.00  0.00           C  
ATOM   3781  OE1 GLU D 281    -121.796-229.234  46.883  1.00  0.00           O  
ATOM   3782  OE2 GLU D 281    -121.489-228.934  44.698  1.00  0.00           O  
ATOM   3783  N   VAL D 282    -116.228-227.786  45.827  1.00  0.00           N  
ATOM   3784  CA  VAL D 282    -115.149-227.840  44.836  1.00  0.00           C  
ATOM   3785  C   VAL D 282    -115.651-228.288  43.448  1.00  0.00           C  
ATOM   3786  O   VAL D 282    -116.676-228.964  43.348  1.00  0.00           O  
ATOM   3787  CB  VAL D 282    -114.015-228.818  45.275  1.00  0.00           C  
ATOM   3788  CG1 VAL D 282    -113.450-228.455  46.658  1.00  0.00           C  
ATOM   3789  CG2 VAL D 282    -114.351-230.324  45.200  1.00  0.00           C  
ATOM   3790  N   HIS D 283    -114.862-227.944  42.418  1.00  0.00           N  
ATOM   3791  CA  HIS D 283    -114.976-228.474  41.062  1.00  0.00           C  
ATOM   3792  C   HIS D 283    -113.673-229.218  40.741  1.00  0.00           C  
ATOM   3793  O   HIS D 283    -112.596-228.633  40.875  1.00  0.00           O  
ATOM   3794  CB  HIS D 283    -115.233-227.317  40.073  1.00  0.00           C  
ATOM   3795  CG  HIS D 283    -115.226-227.722  38.618  1.00  0.00           C  
ATOM   3796  CD2 HIS D 283    -114.353-227.341  37.620  1.00  0.00           C  
ATOM   3797  ND1 HIS D 283    -116.160-228.615  38.081  1.00  0.00           N  
ATOM   3798  NE2 HIS D 283    -114.758-228.005  36.475  1.00  0.00           N  
ATOM   3799  CE1 HIS D 283    -115.823-228.736  36.804  1.00  0.00           C  
ATOM   3800  N   ASN D 284    -113.806-230.489  40.320  1.00  0.00           N  
ATOM   3801  CA  ASN D 284    -112.722-231.435  40.040  1.00  0.00           C  
ATOM   3802  C   ASN D 284    -111.910-231.727  41.320  1.00  0.00           C  
ATOM   3803  O   ASN D 284    -112.351-232.553  42.117  1.00  0.00           O  
ATOM   3804  CB  ASN D 284    -111.874-230.978  38.818  1.00  0.00           C  
ATOM   3805  CG  ASN D 284    -110.993-232.097  38.246  1.00  0.00           C  
ATOM   3806  OD1 ASN D 284    -109.885-232.331  38.727  1.00  0.00           O  
ATOM   3807  ND2 ASN D 284    -111.478-232.791  37.216  1.00  0.00           N  
ATOM   3808  N   ALA D 285    -110.750-231.062  41.482  1.00  0.00           N  
ATOM   3809  CA  ALA D 285    -109.821-231.172  42.613  1.00  0.00           C  
ATOM   3810  C   ALA D 285    -109.242-232.590  42.816  1.00  0.00           C  
ATOM   3811  O   ALA D 285    -108.910-232.964  43.942  1.00  0.00           O  
ATOM   3812  CB  ALA D 285    -110.471-230.585  43.882  1.00  0.00           C  
ATOM   3813  N   LYS D 286    -109.131-233.340  41.703  1.00  0.00           N  
ATOM   3814  CA  LYS D 286    -108.626-234.714  41.588  1.00  0.00           C  
ATOM   3815  C   LYS D 286    -109.479-235.766  42.332  1.00  0.00           C  
ATOM   3816  O   LYS D 286    -108.963-236.829  42.680  1.00  0.00           O  
ATOM   3817  CB  LYS D 286    -107.121-234.790  41.953  1.00  0.00           C  
ATOM   3818  CG  LYS D 286    -106.206-233.801  41.204  1.00  0.00           C  
ATOM   3819  CD  LYS D 286    -106.284-233.897  39.671  1.00  0.00           C  
ATOM   3820  CE  LYS D 286    -105.287-232.962  38.975  1.00  0.00           C  
ATOM   3821  NZ  LYS D 286    -105.411-233.044  37.510  1.00  0.00           N  
ATOM   3822  N   THR D 287    -110.775-235.470  42.535  1.00  0.00           N  
ATOM   3823  CA  THR D 287    -111.753-236.365  43.154  1.00  0.00           C  
ATOM   3824  C   THR D 287    -112.076-237.574  42.254  1.00  0.00           C  
ATOM   3825  O   THR D 287    -112.217-237.419  41.040  1.00  0.00           O  
ATOM   3826  CB  THR D 287    -113.065-235.595  43.469  1.00  0.00           C  
ATOM   3827  OG1 THR D 287    -112.796-234.657  44.494  1.00  0.00           O  
ATOM   3828  CG2 THR D 287    -114.267-236.440  43.926  1.00  0.00           C  
ATOM   3829  N   LYS D 288    -112.187-238.754  42.888  1.00  0.00           N  
ATOM   3830  CA  LYS D 288    -112.421-240.036  42.232  1.00  0.00           C  
ATOM   3831  C   LYS D 288    -113.288-240.922  43.153  1.00  0.00           C  
ATOM   3832  O   LYS D 288    -112.759-241.424  44.148  1.00  0.00           O  
ATOM   3833  CB  LYS D 288    -111.052-240.677  41.894  1.00  0.00           C  
ATOM   3834  CG  LYS D 288    -111.104-242.096  41.287  1.00  0.00           C  
ATOM   3835  CD  LYS D 288    -112.003-242.259  40.047  1.00  0.00           C  
ATOM   3836  CE  LYS D 288    -111.627-241.341  38.874  1.00  0.00           C  
ATOM   3837  NZ  LYS D 288    -112.494-241.585  37.710  1.00  0.00           N  
ATOM   3838  N   PRO D 289    -114.591-241.105  42.830  1.00  0.00           N  
ATOM   3839  CA  PRO D 289    -115.461-242.027  43.581  1.00  0.00           C  
ATOM   3840  C   PRO D 289    -115.220-243.510  43.225  1.00  0.00           C  
ATOM   3841  O   PRO D 289    -114.804-243.824  42.109  1.00  0.00           O  
ATOM   3842  CB  PRO D 289    -116.871-241.571  43.181  1.00  0.00           C  
ATOM   3843  CG  PRO D 289    -116.713-241.088  41.750  1.00  0.00           C  
ATOM   3844  CD  PRO D 289    -115.337-240.432  41.759  1.00  0.00           C  
ATOM   3845  N   ARG D 290    -115.526-244.383  44.194  1.00  0.00           N  
ATOM   3846  CA  ARG D 290    -115.529-245.841  44.075  1.00  0.00           C  
ATOM   3847  C   ARG D 290    -116.579-246.429  45.037  1.00  0.00           C  
ATOM   3848  O   ARG D 290    -117.150-245.700  45.850  1.00  0.00           O  
ATOM   3849  CB  ARG D 290    -114.104-246.401  44.318  1.00  0.00           C  
ATOM   3850  CG  ARG D 290    -113.556-246.228  45.752  1.00  0.00           C  
ATOM   3851  CD  ARG D 290    -112.227-246.957  46.003  1.00  0.00           C  
ATOM   3852  NE  ARG D 290    -112.389-248.419  46.043  1.00  0.00           N  
ATOM   3853  CZ  ARG D 290    -112.720-249.152  47.121  1.00  0.00           C  
ATOM   3854  NH1 ARG D 290    -112.846-250.478  47.005  1.00  0.00           N  
ATOM   3855  NH2 ARG D 290    -112.924-248.592  48.320  1.00  0.00           N  
ATOM   3856  N   GLU D 291    -116.787-247.751  44.946  1.00  0.00           N  
ATOM   3857  CA  GLU D 291    -117.672-248.508  45.833  1.00  0.00           C  
ATOM   3858  C   GLU D 291    -117.096-249.914  46.071  1.00  0.00           C  
ATOM   3859  O   GLU D 291    -116.306-250.400  45.259  1.00  0.00           O  
ATOM   3860  CB  GLU D 291    -119.106-248.496  45.256  1.00  0.00           C  
ATOM   3861  CG  GLU D 291    -120.175-249.085  46.197  1.00  0.00           C  
ATOM   3862  CD  GLU D 291    -121.591-248.945  45.641  1.00  0.00           C  
ATOM   3863  OE1 GLU D 291    -122.448-248.438  46.396  1.00  0.00           O  
ATOM   3864  OE2 GLU D 291    -121.796-249.371  44.484  1.00  0.00           O  
ATOM   3865  N   GLU D 292    -117.478-250.519  47.208  1.00  0.00           N  
ATOM   3866  CA  GLU D 292    -116.921-251.771  47.718  1.00  0.00           C  
ATOM   3867  C   GLU D 292    -118.062-252.662  48.237  1.00  0.00           C  
ATOM   3868  O   GLU D 292    -118.865-252.196  49.042  1.00  0.00           O  
ATOM   3869  CB  GLU D 292    -115.889-251.397  48.802  1.00  0.00           C  
ATOM   3870  CG  GLU D 292    -115.015-252.561  49.305  1.00  0.00           C  
ATOM   3871  CD  GLU D 292    -113.916-252.086  50.262  1.00  0.00           C  
ATOM   3872  OE1 GLU D 292    -113.665-252.805  51.251  1.00  0.00           O  
ATOM   3873  OE2 GLU D 292    -113.349-250.999  50.005  1.00  0.00           O  
ATOM   3874  N   GLN D 293    -118.121-253.907  47.738  1.00  0.00           N  
ATOM   3875  CA  GLN D 293    -119.190-254.885  47.980  1.00  0.00           C  
ATOM   3876  C   GLN D 293    -118.996-255.661  49.296  1.00  0.00           C  
ATOM   3877  O   GLN D 293    -117.856-255.950  49.663  1.00  0.00           O  
ATOM   3878  CB  GLN D 293    -119.212-255.838  46.758  1.00  0.00           C  
ATOM   3879  CG  GLN D 293    -120.243-256.992  46.757  1.00  0.00           C  
ATOM   3880  CD  GLN D 293    -121.691-256.504  46.683  1.00  0.00           C  
ATOM   3881  NE2 GLN D 293    -122.336-256.706  45.533  1.00  0.00           N  
ATOM   3882  OE1 GLN D 293    -122.220-255.951  47.644  1.00  0.00           O  
ATOM   3883  N   TYR D 294    -120.118-256.031  49.943  1.00  0.00           N  
ATOM   3884  CA  TYR D 294    -120.164-256.893  51.130  1.00  0.00           C  
ATOM   3885  C   TYR D 294    -121.402-257.811  51.112  1.00  0.00           C  
ATOM   3886  O   TYR D 294    -122.258-257.711  50.234  1.00  0.00           O  
ATOM   3887  CB  TYR D 294    -120.153-256.066  52.440  1.00  0.00           C  
ATOM   3888  CG  TYR D 294    -119.077-255.012  52.540  1.00  0.00           C  
ATOM   3889  CD1 TYR D 294    -119.399-253.672  52.268  1.00  0.00           C  
ATOM   3890  CD2 TYR D 294    -117.749-255.368  52.857  1.00  0.00           C  
ATOM   3891  CE1 TYR D 294    -118.395-252.699  52.284  1.00  0.00           C  
ATOM   3892  CE2 TYR D 294    -116.743-254.382  52.884  1.00  0.00           C  
ATOM   3893  CZ  TYR D 294    -117.069-253.042  52.594  1.00  0.00           C  
ATOM   3894  OH  TYR D 294    -116.106-252.079  52.591  1.00  0.00           O  
ATOM   3895  N   ASN D 295    -121.455-258.666  52.146  1.00  0.00           N  
ATOM   3896  CA  ASN D 295    -122.509-259.612  52.563  1.00  0.00           C  
ATOM   3897  C   ASN D 295    -123.947-259.047  52.567  1.00  0.00           C  
ATOM   3898  O   ASN D 295    -124.867-259.810  52.275  1.00  0.00           O  
ATOM   3899  CB  ASN D 295    -122.212-260.333  53.935  1.00  0.00           C  
ATOM   3900  CG  ASN D 295    -121.205-259.578  54.824  1.00  0.00           C  
ATOM   3901  ND2 ASN D 295    -121.697-258.673  55.694  1.00  0.00           N  
ATOM   3902  OD1 ASN D 295    -120.002-259.758  54.630  1.00  0.00           O  
ATOM   3903  N   SER D 296    -124.124-257.762  52.919  1.00  0.00           N  
ATOM   3904  CA  SER D 296    -125.446-257.147  53.103  1.00  0.00           C  
ATOM   3905  C   SER D 296    -125.528-255.687  52.626  1.00  0.00           C  
ATOM   3906  O   SER D 296    -126.641-255.180  52.484  1.00  0.00           O  
ATOM   3907  CB  SER D 296    -125.836-257.233  54.596  1.00  0.00           C  
ATOM   3908  OG  SER D 296    -126.236-258.540  54.947  1.00  0.00           O  
ATOM   3909  N   THR D 297    -124.378-255.023  52.433  1.00  0.00           N  
ATOM   3910  CA  THR D 297    -124.284-253.582  52.187  1.00  0.00           C  
ATOM   3911  C   THR D 297    -123.186-253.279  51.145  1.00  0.00           C  
ATOM   3912  O   THR D 297    -122.486-254.184  50.689  1.00  0.00           O  
ATOM   3913  CB  THR D 297    -123.943-252.817  53.509  1.00  0.00           C  
ATOM   3914  OG1 THR D 297    -122.622-253.059  53.965  1.00  0.00           O  
ATOM   3915  CG2 THR D 297    -124.918-253.067  54.668  1.00  0.00           C  
ATOM   3916  N   TYR D 298    -123.053-251.984  50.831  1.00  0.00           N  
ATOM   3917  CA  TYR D 298    -121.920-251.381  50.136  1.00  0.00           C  
ATOM   3918  C   TYR D 298    -121.253-250.331  51.050  1.00  0.00           C  
ATOM   3919  O   TYR D 298    -121.810-249.964  52.088  1.00  0.00           O  
ATOM   3920  CB  TYR D 298    -122.418-250.719  48.835  1.00  0.00           C  
ATOM   3921  CG  TYR D 298    -122.884-251.668  47.746  1.00  0.00           C  
ATOM   3922  CD1 TYR D 298    -121.940-252.351  46.953  1.00  0.00           C  
ATOM   3923  CD2 TYR D 298    -124.261-251.835  47.488  1.00  0.00           C  
ATOM   3924  CE1 TYR D 298    -122.367-253.190  45.907  1.00  0.00           C  
ATOM   3925  CE2 TYR D 298    -124.687-252.678  46.444  1.00  0.00           C  
ATOM   3926  CZ  TYR D 298    -123.742-253.362  45.657  1.00  0.00           C  
ATOM   3927  OH  TYR D 298    -124.163-254.191  44.658  1.00  0.00           O  
ATOM   3928  N   ARG D 299    -120.075-249.849  50.623  1.00  0.00           N  
ATOM   3929  CA  ARG D 299    -119.377-248.706  51.209  1.00  0.00           C  
ATOM   3930  C   ARG D 299    -118.809-247.873  50.061  1.00  0.00           C  
ATOM   3931  O   ARG D 299    -117.824-248.288  49.447  1.00  0.00           O  
ATOM   3932  CB  ARG D 299    -118.283-249.179  52.196  1.00  0.00           C  
ATOM   3933  CG  ARG D 299    -117.443-248.079  52.876  1.00  0.00           C  
ATOM   3934  CD  ARG D 299    -116.325-248.663  53.760  1.00  0.00           C  
ATOM   3935  NE  ARG D 299    -115.183-249.160  52.975  1.00  0.00           N  
ATOM   3936  CZ  ARG D 299    -113.880-248.924  53.216  1.00  0.00           C  
ATOM   3937  NH1 ARG D 299    -113.480-248.147  54.232  1.00  0.00           N  
ATOM   3938  NH2 ARG D 299    -112.952-249.479  52.427  1.00  0.00           N  
ATOM   3939  N   VAL D 300    -119.431-246.712  49.808  1.00  0.00           N  
ATOM   3940  CA  VAL D 300    -118.919-245.717  48.870  1.00  0.00           C  
ATOM   3941  C   VAL D 300    -117.769-244.932  49.521  1.00  0.00           C  
ATOM   3942  O   VAL D 300    -117.924-244.418  50.628  1.00  0.00           O  
ATOM   3943  CB  VAL D 300    -120.036-244.753  48.377  1.00  0.00           C  
ATOM   3944  CG1 VAL D 300    -119.547-243.459  47.686  1.00  0.00           C  
ATOM   3945  CG2 VAL D 300    -120.980-245.509  47.428  1.00  0.00           C  
ATOM   3946  N   VAL D 301    -116.639-244.873  48.806  1.00  0.00           N  
ATOM   3947  CA  VAL D 301    -115.439-244.142  49.197  1.00  0.00           C  
ATOM   3948  C   VAL D 301    -115.120-243.134  48.080  1.00  0.00           C  
ATOM   3949  O   VAL D 301    -115.311-243.441  46.906  1.00  0.00           O  
ATOM   3950  CB  VAL D 301    -114.240-245.118  49.404  1.00  0.00           C  
ATOM   3951  CG1 VAL D 301    -112.852-244.450  49.527  1.00  0.00           C  
ATOM   3952  CG2 VAL D 301    -114.479-246.033  50.621  1.00  0.00           C  
ATOM   3953  N   SER D 302    -114.639-241.947  48.470  1.00  0.00           N  
ATOM   3954  CA  SER D 302    -114.241-240.880  47.555  1.00  0.00           C  
ATOM   3955  C   SER D 302    -113.026-240.146  48.145  1.00  0.00           C  
ATOM   3956  O   SER D 302    -112.734-240.315  49.328  1.00  0.00           O  
ATOM   3957  CB  SER D 302    -115.459-239.965  47.292  1.00  0.00           C  
ATOM   3958  OG  SER D 302    -115.200-239.024  46.270  1.00  0.00           O  
ATOM   3959  N   VAL D 303    -112.326-239.361  47.311  1.00  0.00           N  
ATOM   3960  CA  VAL D 303    -111.086-238.671  47.683  1.00  0.00           C  
ATOM   3961  C   VAL D 303    -111.125-237.180  47.301  1.00  0.00           C  
ATOM   3962  O   VAL D 303    -111.943-236.768  46.479  1.00  0.00           O  
ATOM   3963  CB  VAL D 303    -109.852-239.328  47.001  1.00  0.00           C  
ATOM   3964  CG1 VAL D 303    -109.653-240.784  47.457  1.00  0.00           C  
ATOM   3965  CG2 VAL D 303    -109.819-239.231  45.463  1.00  0.00           C  
ATOM   3966  N   LEU D 304    -110.217-236.408  47.914  1.00  0.00           N  
ATOM   3967  CA  LEU D 304    -109.964-235.000  47.633  1.00  0.00           C  
ATOM   3968  C   LEU D 304    -108.491-234.736  47.945  1.00  0.00           C  
ATOM   3969  O   LEU D 304    -108.121-234.707  49.120  1.00  0.00           O  
ATOM   3970  CB  LEU D 304    -110.919-234.107  48.461  1.00  0.00           C  
ATOM   3971  CG  LEU D 304    -110.653-232.584  48.371  1.00  0.00           C  
ATOM   3972  CD1 LEU D 304    -110.766-232.057  46.933  1.00  0.00           C  
ATOM   3973  CD2 LEU D 304    -111.545-231.789  49.338  1.00  0.00           C  
ATOM   3974  N   THR D 305    -107.682-234.550  46.892  1.00  0.00           N  
ATOM   3975  CA  THR D 305    -106.255-234.253  47.005  1.00  0.00           C  
ATOM   3976  C   THR D 305    -106.024-232.815  47.516  1.00  0.00           C  
ATOM   3977  O   THR D 305    -106.699-231.891  47.061  1.00  0.00           O  
ATOM   3978  CB  THR D 305    -105.537-234.426  45.644  1.00  0.00           C  
ATOM   3979  OG1 THR D 305    -105.829-235.709  45.121  1.00  0.00           O  
ATOM   3980  CG2 THR D 305    -104.007-234.286  45.706  1.00  0.00           C  
ATOM   3981  N   VAL D 306    -105.096-232.676  48.473  1.00  0.00           N  
ATOM   3982  CA  VAL D 306    -104.817-231.447  49.216  1.00  0.00           C  
ATOM   3983  C   VAL D 306    -103.346-231.028  49.004  1.00  0.00           C  
ATOM   3984  O   VAL D 306    -102.494-231.879  48.748  1.00  0.00           O  
ATOM   3985  CB  VAL D 306    -105.106-231.686  50.734  1.00  0.00           C  
ATOM   3986  CG1 VAL D 306    -104.674-230.553  51.684  1.00  0.00           C  
ATOM   3987  CG2 VAL D 306    -106.597-231.992  50.968  1.00  0.00           C  
ATOM   3988  N   LEU D 307    -103.073-229.715  49.092  1.00  0.00           N  
ATOM   3989  CA  LEU D 307    -101.732-229.138  48.966  1.00  0.00           C  
ATOM   3990  C   LEU D 307    -100.935-229.273  50.278  1.00  0.00           C  
ATOM   3991  O   LEU D 307    -101.522-229.269  51.360  1.00  0.00           O  
ATOM   3992  CB  LEU D 307    -101.890-227.661  48.531  1.00  0.00           C  
ATOM   3993  CG  LEU D 307    -100.593-226.862  48.255  1.00  0.00           C  
ATOM   3994  CD1 LEU D 307     -99.745-227.491  47.127  1.00  0.00           C  
ATOM   3995  CD2 LEU D 307    -100.910-225.374  47.995  1.00  0.00           C  
ATOM   3996  N   HIS D 308     -99.599-229.340  50.146  1.00  0.00           N  
ATOM   3997  CA  HIS D 308     -98.606-229.446  51.226  1.00  0.00           C  
ATOM   3998  C   HIS D 308     -98.702-228.379  52.335  1.00  0.00           C  
ATOM   3999  O   HIS D 308     -98.216-228.636  53.433  1.00  0.00           O  
ATOM   4000  CB  HIS D 308     -97.191-229.401  50.613  1.00  0.00           C  
ATOM   4001  CG  HIS D 308     -96.975-230.311  49.431  1.00  0.00           C  
ATOM   4002  ND1 HIS D 308     -96.790-229.837  48.144  1.00  0.00           N  
ATOM   4003  CD2 HIS D 308     -96.878-231.680  49.340  1.00  0.00           C  
ATOM   4004  CE1 HIS D 308     -96.610-230.898  47.354  1.00  0.00           C  
ATOM   4005  NE2 HIS D 308     -96.645-232.050  48.013  1.00  0.00           N  
ATOM   4006  N   GLN D 309     -99.305-227.215  52.035  1.00  0.00           N  
ATOM   4007  CA  GLN D 309     -99.458-226.087  52.955  1.00  0.00           C  
ATOM   4008  C   GLN D 309    -100.926-225.775  53.299  1.00  0.00           C  
ATOM   4009  O   GLN D 309    -101.148-225.060  54.275  1.00  0.00           O  
ATOM   4010  CB  GLN D 309     -98.744-224.856  52.362  1.00  0.00           C  
ATOM   4011  CG  GLN D 309     -97.210-225.002  52.371  1.00  0.00           C  
ATOM   4012  CD  GLN D 309     -96.500-223.775  51.795  1.00  0.00           C  
ATOM   4013  NE2 GLN D 309     -95.450-223.307  52.472  1.00  0.00           N  
ATOM   4014  OE1 GLN D 309     -96.874-223.271  50.739  1.00  0.00           O  
ATOM   4015  N   ASP D 310    -101.899-226.314  52.542  1.00  0.00           N  
ATOM   4016  CA  ASP D 310    -103.335-226.143  52.813  1.00  0.00           C  
ATOM   4017  C   ASP D 310    -103.848-226.985  53.990  1.00  0.00           C  
ATOM   4018  O   ASP D 310    -104.803-226.553  54.641  1.00  0.00           O  
ATOM   4019  CB  ASP D 310    -104.240-226.334  51.575  1.00  0.00           C  
ATOM   4020  CG  ASP D 310    -104.059-225.298  50.461  1.00  0.00           C  
ATOM   4021  OD1 ASP D 310    -104.866-225.375  49.509  1.00  0.00           O  
ATOM   4022  OD2 ASP D 310    -103.173-224.426  50.579  1.00  0.00           O  
ATOM   4023  N   TRP D 311    -103.206-228.131  54.284  1.00  0.00           N  
ATOM   4024  CA  TRP D 311    -103.454-228.870  55.525  1.00  0.00           C  
ATOM   4025  C   TRP D 311    -102.847-228.138  56.739  1.00  0.00           C  
ATOM   4026  O   TRP D 311    -103.515-228.064  57.770  1.00  0.00           O  
ATOM   4027  CB  TRP D 311    -102.982-230.334  55.410  1.00  0.00           C  
ATOM   4028  CG  TRP D 311    -103.316-231.214  56.584  1.00  0.00           C  
ATOM   4029  CD1 TRP D 311    -102.456-231.613  57.551  1.00  0.00           C  
ATOM   4030  NE1 TRP D 311    -103.130-232.353  58.501  1.00  0.00           N  
ATOM   4031  CE2 TRP D 311    -104.474-232.452  58.210  1.00  0.00           C  
ATOM   4032  CD2 TRP D 311    -104.624-231.736  56.983  1.00  0.00           C  
ATOM   4033  CE3 TRP D 311    -105.928-231.672  56.436  1.00  0.00           C  
ATOM   4034  CZ3 TRP D 311    -107.024-232.276  57.085  1.00  0.00           C  
ATOM   4035  CZ2 TRP D 311    -105.560-233.058  58.866  1.00  0.00           C  
ATOM   4036  CH2 TRP D 311    -106.844-232.963  58.300  1.00  0.00           C  
ATOM   4037  N   LEU D 312    -101.641-227.555  56.574  1.00  0.00           N  
ATOM   4038  CA  LEU D 312    -100.948-226.734  57.579  1.00  0.00           C  
ATOM   4039  C   LEU D 312    -101.698-225.441  57.952  1.00  0.00           C  
ATOM   4040  O   LEU D 312    -101.577-224.992  59.091  1.00  0.00           O  
ATOM   4041  CB  LEU D 312     -99.508-226.400  57.123  1.00  0.00           C  
ATOM   4042  CG  LEU D 312     -98.603-227.613  56.819  1.00  0.00           C  
ATOM   4043  CD1 LEU D 312     -97.191-227.164  56.391  1.00  0.00           C  
ATOM   4044  CD2 LEU D 312     -98.523-228.605  57.990  1.00  0.00           C  
ATOM   4045  N   ASN D 313    -102.478-224.894  57.004  1.00  0.00           N  
ATOM   4046  CA  ASN D 313    -103.350-223.731  57.180  1.00  0.00           C  
ATOM   4047  C   ASN D 313    -104.565-224.008  58.098  1.00  0.00           C  
ATOM   4048  O   ASN D 313    -105.152-223.055  58.610  1.00  0.00           O  
ATOM   4049  CB  ASN D 313    -103.801-223.246  55.781  1.00  0.00           C  
ATOM   4050  CG  ASN D 313    -104.326-221.807  55.757  1.00  0.00           C  
ATOM   4051  ND2 ASN D 313    -105.615-221.631  55.457  1.00  0.00           N  
ATOM   4052  OD1 ASN D 313    -103.574-220.865  55.995  1.00  0.00           O  
ATOM   4053  N   GLY D 314    -104.910-225.291  58.314  1.00  0.00           N  
ATOM   4054  CA  GLY D 314    -105.983-225.708  59.216  1.00  0.00           C  
ATOM   4055  C   GLY D 314    -107.375-225.547  58.588  1.00  0.00           C  
ATOM   4056  O   GLY D 314    -108.346-225.402  59.329  1.00  0.00           O  
ATOM   4057  N   LYS D 315    -107.473-225.569  57.245  1.00  0.00           N  
ATOM   4058  CA  LYS D 315    -108.718-225.492  56.471  1.00  0.00           C  
ATOM   4059  C   LYS D 315    -109.732-226.589  56.838  1.00  0.00           C  
ATOM   4060  O   LYS D 315    -109.325-227.708  57.160  1.00  0.00           O  
ATOM   4061  CB  LYS D 315    -108.380-225.610  54.970  1.00  0.00           C  
ATOM   4062  CG  LYS D 315    -107.622-224.404  54.399  1.00  0.00           C  
ATOM   4063  CD  LYS D 315    -107.574-224.431  52.866  1.00  0.00           C  
ATOM   4064  CE  LYS D 315    -106.715-223.307  52.275  1.00  0.00           C  
ATOM   4065  NZ  LYS D 315    -106.745-223.327  50.802  1.00  0.00           N  
ATOM   4066  N   GLU D 316    -111.031-226.260  56.727  1.00  0.00           N  
ATOM   4067  CA  GLU D 316    -112.106-227.249  56.793  1.00  0.00           C  
ATOM   4068  C   GLU D 316    -112.141-228.070  55.498  1.00  0.00           C  
ATOM   4069  O   GLU D 316    -112.074-227.503  54.409  1.00  0.00           O  
ATOM   4070  CB  GLU D 316    -113.468-226.573  57.078  1.00  0.00           C  
ATOM   4071  CG  GLU D 316    -114.663-227.559  57.112  1.00  0.00           C  
ATOM   4072  CD  GLU D 316    -115.988-226.868  57.419  1.00  0.00           C  
ATOM   4073  OE1 GLU D 316    -116.291-226.725  58.623  1.00  0.00           O  
ATOM   4074  OE2 GLU D 316    -116.686-226.513  56.443  1.00  0.00           O  
ATOM   4075  N   TYR D 317    -112.291-229.386  55.663  1.00  0.00           N  
ATOM   4076  CA  TYR D 317    -112.583-230.336  54.599  1.00  0.00           C  
ATOM   4077  C   TYR D 317    -113.838-231.088  55.040  1.00  0.00           C  
ATOM   4078  O   TYR D 317    -113.910-231.496  56.199  1.00  0.00           O  
ATOM   4079  CB  TYR D 317    -111.380-231.277  54.394  1.00  0.00           C  
ATOM   4080  CG  TYR D 317    -110.112-230.542  54.001  1.00  0.00           C  
ATOM   4081  CD1 TYR D 317    -109.195-230.131  54.991  1.00  0.00           C  
ATOM   4082  CD2 TYR D 317    -109.874-230.218  52.651  1.00  0.00           C  
ATOM   4083  CE1 TYR D 317    -108.060-229.378  54.636  1.00  0.00           C  
ATOM   4084  CE2 TYR D 317    -108.737-229.468  52.295  1.00  0.00           C  
ATOM   4085  CZ  TYR D 317    -107.836-229.040  53.288  1.00  0.00           C  
ATOM   4086  OH  TYR D 317    -106.754-228.287  52.943  1.00  0.00           O  
ATOM   4087  N   LYS D 318    -114.809-231.227  54.128  1.00  0.00           N  
ATOM   4088  CA  LYS D 318    -116.117-231.814  54.414  1.00  0.00           C  
ATOM   4089  C   LYS D 318    -116.500-232.804  53.308  1.00  0.00           C  
ATOM   4090  O   LYS D 318    -116.122-232.616  52.150  1.00  0.00           O  
ATOM   4091  CB  LYS D 318    -117.148-230.672  54.601  1.00  0.00           C  
ATOM   4092  CG  LYS D 318    -118.610-231.106  54.853  1.00  0.00           C  
ATOM   4093  CD  LYS D 318    -119.623-229.950  54.854  1.00  0.00           C  
ATOM   4094  CE  LYS D 318    -119.420-228.929  55.981  1.00  0.00           C  
ATOM   4095  NZ  LYS D 318    -120.537-227.975  56.047  1.00  0.00           N  
ATOM   4096  N   CYS D 319    -117.290-233.811  53.701  1.00  0.00           N  
ATOM   4097  CA  CYS D 319    -118.014-234.713  52.814  1.00  0.00           C  
ATOM   4098  C   CYS D 319    -119.471-234.786  53.289  1.00  0.00           C  
ATOM   4099  O   CYS D 319    -119.722-234.707  54.493  1.00  0.00           O  
ATOM   4100  SG  CYS D 319    -117.980-237.344  51.701  1.00  0.00           S  
ATOM   4101  CB  CYS D 319    -117.329-236.089  52.838  1.00  0.00           C  
ATOM   4102  N   LYS D 320    -120.400-234.943  52.335  1.00  0.00           N  
ATOM   4103  CA  LYS D 320    -121.842-235.000  52.581  1.00  0.00           C  
ATOM   4104  C   LYS D 320    -122.513-235.884  51.521  1.00  0.00           C  
ATOM   4105  O   LYS D 320    -122.024-235.954  50.393  1.00  0.00           O  
ATOM   4106  CB  LYS D 320    -122.401-233.558  52.600  1.00  0.00           C  
ATOM   4107  CG  LYS D 320    -123.909-233.446  52.890  1.00  0.00           C  
ATOM   4108  CD  LYS D 320    -124.346-231.994  53.146  1.00  0.00           C  
ATOM   4109  CE  LYS D 320    -125.771-231.873  53.705  1.00  0.00           C  
ATOM   4110  NZ  LYS D 320    -125.864-232.410  55.074  1.00  0.00           N  
ATOM   4111  N   VAL D 321    -123.629-236.528  51.900  1.00  0.00           N  
ATOM   4112  CA  VAL D 321    -124.434-237.364  51.007  1.00  0.00           C  
ATOM   4113  C   VAL D 321    -125.937-237.108  51.234  1.00  0.00           C  
ATOM   4114  O   VAL D 321    -126.336-236.620  52.294  1.00  0.00           O  
ATOM   4115  CB  VAL D 321    -124.148-238.884  51.209  1.00  0.00           C  
ATOM   4116  CG1 VAL D 321    -122.656-239.222  51.067  1.00  0.00           C  
ATOM   4117  CG2 VAL D 321    -124.729-239.510  52.494  1.00  0.00           C  
ATOM   4118  N   SER D 322    -126.734-237.482  50.224  1.00  0.00           N  
ATOM   4119  CA  SER D 322    -128.193-237.463  50.234  1.00  0.00           C  
ATOM   4120  C   SER D 322    -128.674-238.528  49.240  1.00  0.00           C  
ATOM   4121  O   SER D 322    -128.194-238.551  48.107  1.00  0.00           O  
ATOM   4122  CB  SER D 322    -128.711-236.045  49.912  1.00  0.00           C  
ATOM   4123  OG  SER D 322    -130.125-235.993  49.895  1.00  0.00           O  
ATOM   4124  N   ASN D 323    -129.591-239.403  49.684  1.00  0.00           N  
ATOM   4125  CA  ASN D 323    -130.047-240.568  48.920  1.00  0.00           C  
ATOM   4126  C   ASN D 323    -131.396-241.091  49.446  1.00  0.00           C  
ATOM   4127  O   ASN D 323    -131.889-240.605  50.463  1.00  0.00           O  
ATOM   4128  CB  ASN D 323    -128.935-241.650  48.869  1.00  0.00           C  
ATOM   4129  CG  ASN D 323    -128.507-242.211  50.231  1.00  0.00           C  
ATOM   4130  OD1 ASN D 323    -129.152-243.106  50.767  1.00  0.00           O  
ATOM   4131  ND2 ASN D 323    -127.400-241.706  50.781  1.00  0.00           N  
ATOM   4132  N   LYS D 324    -131.976-242.061  48.717  1.00  0.00           N  
ATOM   4133  CA  LYS D 324    -133.287-242.654  48.997  1.00  0.00           C  
ATOM   4134  C   LYS D 324    -133.308-243.538  50.261  1.00  0.00           C  
ATOM   4135  O   LYS D 324    -134.309-243.524  50.977  1.00  0.00           O  
ATOM   4136  CB  LYS D 324    -133.772-243.399  47.730  1.00  0.00           C  
ATOM   4137  CG  LYS D 324    -135.143-244.101  47.822  1.00  0.00           C  
ATOM   4138  CD  LYS D 324    -136.314-243.148  48.115  1.00  0.00           C  
ATOM   4139  CE  LYS D 324    -137.668-243.869  48.123  1.00  0.00           C  
ATOM   4140  NZ  LYS D 324    -138.769-242.935  48.417  1.00  0.00           N  
ATOM   4141  N   ALA D 325    -132.206-244.260  50.526  1.00  0.00           N  
ATOM   4142  CA  ALA D 325    -132.022-245.100  51.716  1.00  0.00           C  
ATOM   4143  C   ALA D 325    -131.716-244.318  53.012  1.00  0.00           C  
ATOM   4144  O   ALA D 325    -131.705-244.926  54.083  1.00  0.00           O  
ATOM   4145  CB  ALA D 325    -130.913-246.120  51.423  1.00  0.00           C  
ATOM   4146  N   LEU D 326    -131.470-243.004  52.894  1.00  0.00           N  
ATOM   4147  CA  LEU D 326    -131.096-242.102  53.979  1.00  0.00           C  
ATOM   4148  C   LEU D 326    -132.289-241.171  54.292  1.00  0.00           C  
ATOM   4149  O   LEU D 326    -132.732-240.462  53.389  1.00  0.00           O  
ATOM   4150  CB  LEU D 326    -129.877-241.307  53.469  1.00  0.00           C  
ATOM   4151  CG  LEU D 326    -129.307-240.253  54.435  1.00  0.00           C  
ATOM   4152  CD1 LEU D 326    -128.636-240.888  55.670  1.00  0.00           C  
ATOM   4153  CD2 LEU D 326    -128.367-239.306  53.673  1.00  0.00           C  
ATOM   4154  N   PRO D 327    -132.790-241.165  55.551  1.00  0.00           N  
ATOM   4155  CA  PRO D 327    -133.933-240.316  55.940  1.00  0.00           C  
ATOM   4156  C   PRO D 327    -133.622-238.811  56.108  1.00  0.00           C  
ATOM   4157  O   PRO D 327    -134.567-238.023  56.139  1.00  0.00           O  
ATOM   4158  CD  PRO D 327    -132.334-241.985  56.675  1.00  0.00           C  
ATOM   4159  CB  PRO D 327    -134.399-240.949  57.262  1.00  0.00           C  
ATOM   4160  CG  PRO D 327    -133.125-241.497  57.885  1.00  0.00           C  
ATOM   4161  N   ALA D 328    -132.335-238.435  56.222  1.00  0.00           N  
ATOM   4162  CA  ALA D 328    -131.881-237.069  56.488  1.00  0.00           C  
ATOM   4163  C   ALA D 328    -130.391-236.949  56.094  1.00  0.00           C  
ATOM   4164  O   ALA D 328    -129.611-237.752  56.603  1.00  0.00           O  
ATOM   4165  CB  ALA D 328    -132.056-236.784  57.992  1.00  0.00           C  
ATOM   4166  N   PRO D 329    -130.013-235.987  55.211  1.00  0.00           N  
ATOM   4167  CA  PRO D 329    -128.609-235.715  54.813  1.00  0.00           C  
ATOM   4168  C   PRO D 329    -127.566-235.603  55.945  1.00  0.00           C  
ATOM   4169  O   PRO D 329    -127.515-234.583  56.634  1.00  0.00           O  
ATOM   4170  CB  PRO D 329    -128.707-234.428  53.976  1.00  0.00           C  
ATOM   4171  CG  PRO D 329    -130.088-234.497  53.358  1.00  0.00           C  
ATOM   4172  CD  PRO D 329    -130.927-235.115  54.467  1.00  0.00           C  
ATOM   4173  N   ILE D 330    -126.744-236.656  56.090  1.00  0.00           N  
ATOM   4174  CA  ILE D 330    -125.626-236.731  57.036  1.00  0.00           C  
ATOM   4175  C   ILE D 330    -124.334-236.211  56.368  1.00  0.00           C  
ATOM   4176  O   ILE D 330    -124.169-236.355  55.155  1.00  0.00           O  
ATOM   4177  CB  ILE D 330    -125.426-238.198  57.548  1.00  0.00           C  
ATOM   4178  CG2 ILE D 330    -124.131-238.435  58.361  1.00  0.00           C  
ATOM   4179  CG1 ILE D 330    -126.640-238.643  58.400  1.00  0.00           C  
ATOM   4180  CD1 ILE D 330    -126.718-240.154  58.671  1.00  0.00           C  
ATOM   4181  N   GLU D 331    -123.448-235.618  57.186  1.00  0.00           N  
ATOM   4182  CA  GLU D 331    -122.145-235.085  56.783  1.00  0.00           C  
ATOM   4183  C   GLU D 331    -121.108-235.311  57.899  1.00  0.00           C  
ATOM   4184  O   GLU D 331    -121.473-235.645  59.027  1.00  0.00           O  
ATOM   4185  CB  GLU D 331    -122.302-233.589  56.410  1.00  0.00           C  
ATOM   4186  CG  GLU D 331    -122.619-232.633  57.581  1.00  0.00           C  
ATOM   4187  CD  GLU D 331    -122.841-231.201  57.096  1.00  0.00           C  
ATOM   4188  OE1 GLU D 331    -123.913-230.964  56.498  1.00  0.00           O  
ATOM   4189  OE2 GLU D 331    -121.939-230.365  57.320  1.00  0.00           O  
ATOM   4190  N   LYS D 332    -119.829-235.088  57.557  1.00  0.00           N  
ATOM   4191  CA  LYS D 332    -118.707-235.095  58.495  1.00  0.00           C  
ATOM   4192  C   LYS D 332    -117.617-234.130  58.005  1.00  0.00           C  
ATOM   4193  O   LYS D 332    -117.316-234.109  56.811  1.00  0.00           O  
ATOM   4194  CB  LYS D 332    -118.185-236.540  58.694  1.00  0.00           C  
ATOM   4195  CG  LYS D 332    -116.975-236.693  59.642  1.00  0.00           C  
ATOM   4196  CD  LYS D 332    -117.239-236.238  61.085  1.00  0.00           C  
ATOM   4197  CE  LYS D 332    -116.049-236.530  62.010  1.00  0.00           C  
ATOM   4198  NZ  LYS D 332    -116.283-236.003  63.365  1.00  0.00           N  
ATOM   4199  N   THR D 333    -117.040-233.378  58.956  1.00  0.00           N  
ATOM   4200  CA  THR D 333    -115.950-232.423  58.753  1.00  0.00           C  
ATOM   4201  C   THR D 333    -114.665-232.901  59.456  1.00  0.00           C  
ATOM   4202  O   THR D 333    -114.732-233.677  60.413  1.00  0.00           O  
ATOM   4203  CB  THR D 333    -116.313-231.038  59.360  1.00  0.00           C  
ATOM   4204  OG1 THR D 333    -116.489-231.083  60.767  1.00  0.00           O  
ATOM   4205  CG2 THR D 333    -117.559-230.415  58.726  1.00  0.00           C  
ATOM   4206  N   ILE D 334    -113.520-232.384  58.982  1.00  0.00           N  
ATOM   4207  CA  ILE D 334    -112.202-232.605  59.574  1.00  0.00           C  
ATOM   4208  C   ILE D 334    -111.255-231.445  59.207  1.00  0.00           C  
ATOM   4209  O   ILE D 334    -111.435-230.797  58.174  1.00  0.00           O  
ATOM   4210  CB  ILE D 334    -111.586-233.967  59.119  1.00  0.00           C  
ATOM   4211  CG2 ILE D 334    -110.988-233.968  57.692  1.00  0.00           C  
ATOM   4212  CG1 ILE D 334    -110.559-234.497  60.143  1.00  0.00           C  
ATOM   4213  CD1 ILE D 334    -110.328-236.006  60.043  1.00  0.00           C  
ATOM   4214  N   SER D 335    -110.251-231.226  60.067  1.00  0.00           N  
ATOM   4215  CA  SER D 335    -109.182-230.243  59.902  1.00  0.00           C  
ATOM   4216  C   SER D 335    -107.991-230.622  60.800  1.00  0.00           C  
ATOM   4217  O   SER D 335    -108.139-231.440  61.709  1.00  0.00           O  
ATOM   4218  CB  SER D 335    -109.715-228.814  60.173  1.00  0.00           C  
ATOM   4219  OG  SER D 335    -110.006-228.583  61.539  1.00  0.00           O  
ATOM   4220  N   LYS D 336    -106.831-230.003  60.527  1.00  0.00           N  
ATOM   4221  CA  LYS D 336    -105.608-230.140  61.323  1.00  0.00           C  
ATOM   4222  C   LYS D 336    -105.752-229.468  62.706  1.00  0.00           C  
ATOM   4223  O   LYS D 336    -106.448-228.456  62.819  1.00  0.00           O  
ATOM   4224  CB  LYS D 336    -104.450-229.519  60.515  1.00  0.00           C  
ATOM   4225  CG  LYS D 336    -103.057-229.691  61.142  1.00  0.00           C  
ATOM   4226  CD  LYS D 336    -101.970-228.918  60.390  1.00  0.00           C  
ATOM   4227  CE  LYS D 336    -100.605-228.913  61.087  1.00  0.00           C  
ATOM   4228  NZ  LYS D 336    -100.659-228.276  62.412  1.00  0.00           N  
ATOM   4229  N   ALA D 337    -105.048-230.020  63.712  1.00  0.00           N  
ATOM   4230  CA  ALA D 337    -104.901-229.437  65.047  1.00  0.00           C  
ATOM   4231  C   ALA D 337    -104.104-228.120  65.001  1.00  0.00           C  
ATOM   4232  O   ALA D 337    -102.991-228.090  64.474  1.00  0.00           O  
ATOM   4233  CB  ALA D 337    -104.225-230.458  65.975  1.00  0.00           C  
ATOM   4234  N   LYS D 338    -104.708-227.053  65.546  1.00  0.00           N  
ATOM   4235  CA  LYS D 338    -104.232-225.670  65.438  1.00  0.00           C  
ATOM   4236  C   LYS D 338    -103.318-225.269  66.615  1.00  0.00           C  
ATOM   4237  O   LYS D 338    -103.477-224.184  67.176  1.00  0.00           O  
ATOM   4238  CB  LYS D 338    -105.456-224.741  65.261  1.00  0.00           C  
ATOM   4239  CG  LYS D 338    -106.218-225.011  63.952  1.00  0.00           C  
ATOM   4240  CD  LYS D 338    -107.502-224.180  63.810  1.00  0.00           C  
ATOM   4241  CE  LYS D 338    -108.222-224.418  62.473  1.00  0.00           C  
ATOM   4242  NZ  LYS D 338    -108.639-225.823  62.307  1.00  0.00           N  
ATOM   4243  N   GLY D 339    -102.359-226.149  66.948  1.00  0.00           N  
ATOM   4244  CA  GLY D 339    -101.324-225.890  67.945  1.00  0.00           C  
ATOM   4245  C   GLY D 339    -100.208-225.033  67.331  1.00  0.00           C  
ATOM   4246  O   GLY D 339     -99.986-225.053  66.119  1.00  0.00           O  
ATOM   4247  N   GLN D 340     -99.498-224.293  68.193  1.00  0.00           N  
ATOM   4248  CA  GLN D 340     -98.408-223.391  67.817  1.00  0.00           C  
ATOM   4249  C   GLN D 340     -97.099-224.188  67.613  1.00  0.00           C  
ATOM   4250  O   GLN D 340     -96.804-225.043  68.449  1.00  0.00           O  
ATOM   4251  CB  GLN D 340     -98.245-222.343  68.943  1.00  0.00           C  
ATOM   4252  CG  GLN D 340     -99.495-221.474  69.214  1.00  0.00           C  
ATOM   4253  CD  GLN D 340    -100.026-220.755  67.968  1.00  0.00           C  
ATOM   4254  OE1 GLN D 340     -99.280-220.059  67.285  1.00  0.00           O  
ATOM   4255  NE2 GLN D 340    -101.319-220.912  67.675  1.00  0.00           N  
ATOM   4256  N   PRO D 341     -96.357-223.924  66.510  1.00  0.00           N  
ATOM   4257  CA  PRO D 341     -95.185-224.728  66.106  1.00  0.00           C  
ATOM   4258  C   PRO D 341     -94.020-224.689  67.115  1.00  0.00           C  
ATOM   4259  O   PRO D 341     -93.483-223.617  67.393  1.00  0.00           O  
ATOM   4260  CB  PRO D 341     -94.791-224.134  64.741  1.00  0.00           C  
ATOM   4261  CG  PRO D 341     -95.296-222.702  64.776  1.00  0.00           C  
ATOM   4262  CD  PRO D 341     -96.588-222.824  65.569  1.00  0.00           C  
ATOM   4263  N   ARG D 342     -93.666-225.876  67.633  1.00  0.00           N  
ATOM   4264  CA  ARG D 342     -92.568-226.111  68.568  1.00  0.00           C  
ATOM   4265  C   ARG D 342     -91.667-227.212  67.985  1.00  0.00           C  
ATOM   4266  O   ARG D 342     -92.163-228.294  67.667  1.00  0.00           O  
ATOM   4267  CB  ARG D 342     -93.169-226.483  69.942  1.00  0.00           C  
ATOM   4268  CG  ARG D 342     -92.138-226.830  71.028  1.00  0.00           C  
ATOM   4269  CD  ARG D 342     -92.792-227.165  72.377  1.00  0.00           C  
ATOM   4270  NE  ARG D 342     -91.823-227.749  73.314  1.00  0.00           N  
ATOM   4271  CZ  ARG D 342     -91.969-227.864  74.646  1.00  0.00           C  
ATOM   4272  NH1 ARG D 342     -93.038-227.371  75.288  1.00  0.00           N  
ATOM   4273  NH2 ARG D 342     -91.022-228.492  75.353  1.00  0.00           N  
ATOM   4274  N   GLU D 343     -90.367-226.895  67.847  1.00  0.00           N  
ATOM   4275  CA  GLU D 343     -89.334-227.713  67.204  1.00  0.00           C  
ATOM   4276  C   GLU D 343     -89.055-229.027  67.974  1.00  0.00           C  
ATOM   4277  O   GLU D 343     -88.596-228.937  69.113  1.00  0.00           O  
ATOM   4278  CB  GLU D 343     -88.059-226.848  67.109  1.00  0.00           C  
ATOM   4279  CG  GLU D 343     -86.925-227.507  66.298  1.00  0.00           C  
ATOM   4280  CD  GLU D 343     -85.654-226.661  66.282  1.00  0.00           C  
ATOM   4281  OE1 GLU D 343     -85.291-226.198  65.179  1.00  0.00           O  
ATOM   4282  OE2 GLU D 343     -85.065-226.502  67.374  1.00  0.00           O  
ATOM   4283  N   PRO D 344     -89.289-230.211  67.349  1.00  0.00           N  
ATOM   4284  CA  PRO D 344     -88.843-231.504  67.904  1.00  0.00           C  
ATOM   4285  C   PRO D 344     -87.316-231.594  68.047  1.00  0.00           C  
ATOM   4286  O   PRO D 344     -86.598-231.428  67.060  1.00  0.00           O  
ATOM   4287  CD  PRO D 344     -89.903-230.395  66.036  1.00  0.00           C  
ATOM   4288  CB  PRO D 344     -89.362-232.562  66.910  1.00  0.00           C  
ATOM   4289  CG  PRO D 344     -90.341-231.851  65.997  1.00  0.00           C  
ATOM   4290  N   GLN D 345     -86.865-231.871  69.277  1.00  0.00           N  
ATOM   4291  CA  GLN D 345     -85.465-232.096  69.615  1.00  0.00           C  
ATOM   4292  C   GLN D 345     -85.152-233.585  69.404  1.00  0.00           C  
ATOM   4293  O   GLN D 345     -85.259-234.379  70.342  1.00  0.00           O  
ATOM   4294  CB  GLN D 345     -85.208-231.618  71.066  1.00  0.00           C  
ATOM   4295  CG  GLN D 345     -85.574-230.141  71.339  1.00  0.00           C  
ATOM   4296  CD  GLN D 345     -84.880-229.155  70.394  1.00  0.00           C  
ATOM   4297  OE1 GLN D 345     -83.654-229.117  70.325  1.00  0.00           O  
ATOM   4298  NE2 GLN D 345     -85.660-228.352  69.668  1.00  0.00           N  
ATOM   4299  N   VAL D 346     -84.815-233.931  68.150  1.00  0.00           N  
ATOM   4300  CA  VAL D 346     -84.435-235.279  67.731  1.00  0.00           C  
ATOM   4301  C   VAL D 346     -83.077-235.687  68.332  1.00  0.00           C  
ATOM   4302  O   VAL D 346     -82.090-234.963  68.194  1.00  0.00           O  
ATOM   4303  CB  VAL D 346     -84.408-235.425  66.178  1.00  0.00           C  
ATOM   4304  CG1 VAL D 346     -83.411-234.498  65.450  1.00  0.00           C  
ATOM   4305  CG2 VAL D 346     -84.181-236.881  65.720  1.00  0.00           C  
ATOM   4306  N   TYR D 347     -83.077-236.847  68.997  1.00  0.00           N  
ATOM   4307  CA  TYR D 347     -81.905-237.493  69.573  1.00  0.00           C  
ATOM   4308  C   TYR D 347     -81.828-238.922  69.028  1.00  0.00           C  
ATOM   4309  O   TYR D 347     -82.859-239.520  68.719  1.00  0.00           O  
ATOM   4310  CB  TYR D 347     -82.004-237.526  71.117  1.00  0.00           C  
ATOM   4311  CG  TYR D 347     -82.313-236.211  71.819  1.00  0.00           C  
ATOM   4312  CD1 TYR D 347     -83.272-236.176  72.854  1.00  0.00           C  
ATOM   4313  CE1 TYR D 347     -83.567-234.966  73.510  1.00  0.00           C  
ATOM   4314  CZ  TYR D 347     -82.904-233.781  73.135  1.00  0.00           C  
ATOM   4315  OH  TYR D 347     -83.158-232.610  73.786  1.00  0.00           O  
ATOM   4316  CD2 TYR D 347     -81.649-235.021  71.450  1.00  0.00           C  
ATOM   4317  CE2 TYR D 347     -81.957-233.808  72.094  1.00  0.00           C  
ATOM   4318  N   THR D 348     -80.605-239.459  68.963  1.00  0.00           N  
ATOM   4319  CA  THR D 348     -80.353-240.864  68.661  1.00  0.00           C  
ATOM   4320  C   THR D 348     -79.483-241.449  69.784  1.00  0.00           C  
ATOM   4321  O   THR D 348     -78.555-240.795  70.264  1.00  0.00           O  
ATOM   4322  CB  THR D 348     -79.642-241.054  67.298  1.00  0.00           C  
ATOM   4323  OG1 THR D 348     -78.387-240.397  67.238  1.00  0.00           O  
ATOM   4324  CG2 THR D 348     -80.500-240.612  66.105  1.00  0.00           C  
ATOM   4325  N   LEU D 349     -79.847-242.673  70.189  1.00  0.00           N  
ATOM   4326  CA  LEU D 349     -79.198-243.446  71.244  1.00  0.00           C  
ATOM   4327  C   LEU D 349     -78.811-244.814  70.648  1.00  0.00           C  
ATOM   4328  O   LEU D 349     -79.539-245.323  69.792  1.00  0.00           O  
ATOM   4329  CB  LEU D 349     -80.187-243.631  72.418  1.00  0.00           C  
ATOM   4330  CG  LEU D 349     -80.611-242.332  73.142  1.00  0.00           C  
ATOM   4331  CD1 LEU D 349     -81.690-242.632  74.203  1.00  0.00           C  
ATOM   4332  CD2 LEU D 349     -79.412-241.558  73.731  1.00  0.00           C  
ATOM   4333  N   PRO D 350     -77.661-245.382  71.079  1.00  0.00           N  
ATOM   4334  CA  PRO D 350     -77.127-246.622  70.484  1.00  0.00           C  
ATOM   4335  C   PRO D 350     -78.016-247.863  70.731  1.00  0.00           C  
ATOM   4336  O   PRO D 350     -78.860-247.836  71.629  1.00  0.00           O  
ATOM   4337  CD  PRO D 350     -76.799-244.884  72.153  1.00  0.00           C  
ATOM   4338  CB  PRO D 350     -75.746-246.753  71.149  1.00  0.00           C  
ATOM   4339  CG  PRO D 350     -75.881-246.050  72.487  1.00  0.00           C  
ATOM   4340  N   PRO D 351     -77.792-248.945  69.953  1.00  0.00           N  
ATOM   4341  CA  PRO D 351     -78.484-250.220  70.177  1.00  0.00           C  
ATOM   4342  C   PRO D 351     -77.969-250.927  71.439  1.00  0.00           C  
ATOM   4343  O   PRO D 351     -76.849-250.653  71.881  1.00  0.00           O  
ATOM   4344  CD  PRO D 351     -76.790-249.060  68.892  1.00  0.00           C  
ATOM   4345  CB  PRO D 351     -78.165-251.017  68.906  1.00  0.00           C  
ATOM   4346  CG  PRO D 351     -76.791-250.530  68.483  1.00  0.00           C  
ATOM   4347  N   SER D 352     -78.803-251.820  71.994  1.00  0.00           N  
ATOM   4348  CA  SER D 352     -78.467-252.615  73.173  1.00  0.00           C  
ATOM   4349  C   SER D 352     -77.215-253.483  72.951  1.00  0.00           C  
ATOM   4350  O   SER D 352     -77.189-254.324  72.051  1.00  0.00           O  
ATOM   4351  CB  SER D 352     -79.687-253.443  73.606  1.00  0.00           C  
ATOM   4352  OG  SER D 352     -79.359-254.282  74.698  1.00  0.00           O  
ATOM   4353  N   ARG D 353     -76.210-253.240  73.801  1.00  0.00           N  
ATOM   4354  CA  ARG D 353     -74.932-253.943  73.811  1.00  0.00           C  
ATOM   4355  C   ARG D 353     -75.013-255.312  74.515  1.00  0.00           C  
ATOM   4356  O   ARG D 353     -74.103-256.122  74.347  1.00  0.00           O  
ATOM   4357  CB  ARG D 353     -73.867-253.031  74.444  1.00  0.00           C  
ATOM   4358  CG  ARG D 353     -73.654-251.696  73.698  1.00  0.00           C  
ATOM   4359  CD  ARG D 353     -72.761-250.704  74.457  1.00  0.00           C  
ATOM   4360  NE  ARG D 353     -73.442-250.146  75.634  1.00  0.00           N  
ATOM   4361  CZ  ARG D 353     -72.865-249.414  76.601  1.00  0.00           C  
ATOM   4362  NH1 ARG D 353     -73.611-248.978  77.624  1.00  0.00           N  
ATOM   4363  NH2 ARG D 353     -71.559-249.112  76.560  1.00  0.00           N  
ATOM   4364  N   ASP D 354     -76.117-255.559  75.242  1.00  0.00           N  
ATOM   4365  CA  ASP D 354     -76.506-256.866  75.780  1.00  0.00           C  
ATOM   4366  C   ASP D 354     -77.237-257.716  74.720  1.00  0.00           C  
ATOM   4367  O   ASP D 354     -77.196-258.943  74.808  1.00  0.00           O  
ATOM   4368  CB  ASP D 354     -77.370-256.750  77.059  1.00  0.00           C  
ATOM   4369  CG  ASP D 354     -76.790-255.860  78.167  1.00  0.00           C  
ATOM   4370  OD1 ASP D 354     -77.600-255.435  79.021  1.00  0.00           O  
ATOM   4371  OD2 ASP D 354     -75.555-255.669  78.198  1.00  0.00           O  
ATOM   4372  N   GLU D 355     -77.862-257.061  73.723  1.00  0.00           N  
ATOM   4373  CA  GLU D 355     -78.502-257.705  72.572  1.00  0.00           C  
ATOM   4374  C   GLU D 355     -77.481-258.123  71.488  1.00  0.00           C  
ATOM   4375  O   GLU D 355     -77.847-258.904  70.613  1.00  0.00           O  
ATOM   4376  CB  GLU D 355     -79.621-256.779  72.038  1.00  0.00           C  
ATOM   4377  CG  GLU D 355     -80.662-257.468  71.128  1.00  0.00           C  
ATOM   4378  CD  GLU D 355     -81.821-256.559  70.697  1.00  0.00           C  
ATOM   4379  OE1 GLU D 355     -81.632-255.322  70.683  1.00  0.00           O  
ATOM   4380  OE2 GLU D 355     -82.888-257.126  70.365  1.00  0.00           O  
ATOM   4381  N   LEU D 356     -76.214-257.663  71.582  1.00  0.00           N  
ATOM   4382  CA  LEU D 356     -75.081-258.114  70.753  1.00  0.00           C  
ATOM   4383  C   LEU D 356     -74.689-259.596  70.973  1.00  0.00           C  
ATOM   4384  O   LEU D 356     -73.886-260.116  70.200  1.00  0.00           O  
ATOM   4385  CB  LEU D 356     -73.852-257.196  70.976  1.00  0.00           C  
ATOM   4386  CG  LEU D 356     -73.917-255.809  70.294  1.00  0.00           C  
ATOM   4387  CD1 LEU D 356     -72.819-254.866  70.834  1.00  0.00           C  
ATOM   4388  CD2 LEU D 356     -73.869-255.909  68.753  1.00  0.00           C  
ATOM   4389  N   THR D 357     -75.280-260.268  71.975  1.00  0.00           N  
ATOM   4390  CA  THR D 357     -75.257-261.726  72.133  1.00  0.00           C  
ATOM   4391  C   THR D 357     -76.044-262.460  71.016  1.00  0.00           C  
ATOM   4392  O   THR D 357     -75.710-263.605  70.713  1.00  0.00           O  
ATOM   4393  CB  THR D 357     -75.862-262.147  73.499  1.00  0.00           C  
ATOM   4394  OG1 THR D 357     -77.216-261.740  73.632  1.00  0.00           O  
ATOM   4395  CG2 THR D 357     -75.067-261.600  74.695  1.00  0.00           C  
ATOM   4396  N   LYS D 358     -77.028-261.780  70.402  1.00  0.00           N  
ATOM   4397  CA  LYS D 358     -77.814-262.258  69.263  1.00  0.00           C  
ATOM   4398  C   LYS D 358     -77.150-261.855  67.934  1.00  0.00           C  
ATOM   4399  O   LYS D 358     -76.241-261.022  67.914  1.00  0.00           O  
ATOM   4400  CB  LYS D 358     -79.234-261.653  69.335  1.00  0.00           C  
ATOM   4401  CG  LYS D 358     -79.984-261.934  70.647  1.00  0.00           C  
ATOM   4402  CD  LYS D 358     -81.404-261.344  70.633  1.00  0.00           C  
ATOM   4403  CE  LYS D 358     -82.166-261.527  71.954  1.00  0.00           C  
ATOM   4404  NZ  LYS D 358     -81.506-260.834  73.074  1.00  0.00           N  
ATOM   4405  N   ASN D 359     -77.659-262.433  66.834  1.00  0.00           N  
ATOM   4406  CA  ASN D 359     -77.293-262.103  65.451  1.00  0.00           C  
ATOM   4407  C   ASN D 359     -77.793-260.719  64.971  1.00  0.00           C  
ATOM   4408  O   ASN D 359     -77.335-260.264  63.924  1.00  0.00           O  
ATOM   4409  CB  ASN D 359     -77.774-263.231  64.501  1.00  0.00           C  
ATOM   4410  CG  ASN D 359     -79.300-263.402  64.426  1.00  0.00           C  
ATOM   4411  OD1 ASN D 359     -79.929-263.809  65.399  1.00  0.00           O  
ATOM   4412  ND2 ASN D 359     -79.896-263.098  63.271  1.00  0.00           N  
ATOM   4413  N   GLN D 360     -78.724-260.097  65.716  1.00  0.00           N  
ATOM   4414  CA  GLN D 360     -79.382-258.847  65.347  1.00  0.00           C  
ATOM   4415  C   GLN D 360     -79.699-258.031  66.608  1.00  0.00           C  
ATOM   4416  O   GLN D 360     -80.078-258.604  67.630  1.00  0.00           O  
ATOM   4417  CB  GLN D 360     -80.646-259.180  64.516  1.00  0.00           C  
ATOM   4418  CG  GLN D 360     -81.355-257.956  63.907  1.00  0.00           C  
ATOM   4419  CD  GLN D 360     -82.568-258.346  63.066  1.00  0.00           C  
ATOM   4420  OE1 GLN D 360     -83.647-258.584  63.604  1.00  0.00           O  
ATOM   4421  NE2 GLN D 360     -82.402-258.401  61.743  1.00  0.00           N  
ATOM   4422  N   VAL D 361     -79.557-256.702  66.483  1.00  0.00           N  
ATOM   4423  CA  VAL D 361     -79.888-255.704  67.501  1.00  0.00           C  
ATOM   4424  C   VAL D 361     -80.926-254.705  66.953  1.00  0.00           C  
ATOM   4425  O   VAL D 361     -81.313-254.803  65.787  1.00  0.00           O  
ATOM   4426  CB  VAL D 361     -78.621-254.924  67.959  1.00  0.00           C  
ATOM   4427  CG1 VAL D 361     -77.613-255.858  68.640  1.00  0.00           C  
ATOM   4428  CG2 VAL D 361     -77.933-254.074  66.869  1.00  0.00           C  
ATOM   4429  N   SER D 362     -81.369-253.761  67.800  1.00  0.00           N  
ATOM   4430  CA  SER D 362     -82.299-252.709  67.399  1.00  0.00           C  
ATOM   4431  C   SER D 362     -81.862-251.345  67.949  1.00  0.00           C  
ATOM   4432  O   SER D 362     -81.572-251.219  69.138  1.00  0.00           O  
ATOM   4433  CB  SER D 362     -83.729-253.100  67.808  1.00  0.00           C  
ATOM   4434  OG  SER D 362     -84.665-252.193  67.262  1.00  0.00           O  
ATOM   4435  N   LEU D 363     -81.845-250.358  67.040  1.00  0.00           N  
ATOM   4436  CA  LEU D 363     -81.485-248.959  67.261  1.00  0.00           C  
ATOM   4437  C   LEU D 363     -82.623-248.183  67.951  1.00  0.00           C  
ATOM   4438  O   LEU D 363     -83.759-248.655  67.966  1.00  0.00           O  
ATOM   4439  CB  LEU D 363     -81.161-248.322  65.888  1.00  0.00           C  
ATOM   4440  CG  LEU D 363     -80.117-249.072  65.027  1.00  0.00           C  
ATOM   4441  CD1 LEU D 363     -80.022-248.454  63.626  1.00  0.00           C  
ATOM   4442  CD2 LEU D 363     -78.735-249.144  65.698  1.00  0.00           C  
ATOM   4443  N   THR D 364     -82.294-247.002  68.503  1.00  0.00           N  
ATOM   4444  CA  THR D 364     -83.231-246.164  69.258  1.00  0.00           C  
ATOM   4445  C   THR D 364     -83.113-244.685  68.847  1.00  0.00           C  
ATOM   4446  O   THR D 364     -82.011-244.198  68.593  1.00  0.00           O  
ATOM   4447  CB  THR D 364     -82.946-246.276  70.780  1.00  0.00           C  
ATOM   4448  OG1 THR D 364     -83.186-247.606  71.196  1.00  0.00           O  
ATOM   4449  CG2 THR D 364     -83.778-245.359  71.692  1.00  0.00           C  
ATOM   4450  N   CYS D 365     -84.267-244.000  68.810  1.00  0.00           N  
ATOM   4451  CA  CYS D 365     -84.390-242.579  68.507  1.00  0.00           C  
ATOM   4452  C   CYS D 365     -85.456-241.968  69.420  1.00  0.00           C  
ATOM   4453  O   CYS D 365     -86.643-242.194  69.196  1.00  0.00           O  
ATOM   4454  CB  CYS D 365     -84.696-242.392  67.007  1.00  0.00           C  
ATOM   4455  SG  CYS D 365     -84.984-240.700  66.419  1.00  0.00           S  
ATOM   4456  N   LEU D 366     -84.999-241.204  70.426  1.00  0.00           N  
ATOM   4457  CA  LEU D 366     -85.833-240.405  71.324  1.00  0.00           C  
ATOM   4458  C   LEU D 366     -86.098-239.052  70.647  1.00  0.00           C  
ATOM   4459  O   LEU D 366     -85.145-238.347  70.324  1.00  0.00           O  
ATOM   4460  CB  LEU D 366     -85.081-240.248  72.672  1.00  0.00           C  
ATOM   4461  CG  LEU D 366     -85.904-239.770  73.895  1.00  0.00           C  
ATOM   4462  CD1 LEU D 366     -85.046-239.838  75.175  1.00  0.00           C  
ATOM   4463  CD2 LEU D 366     -86.548-238.377  73.758  1.00  0.00           C  
ATOM   4464  N   VAL D 367     -87.376-238.697  70.478  1.00  0.00           N  
ATOM   4465  CA  VAL D 367     -87.796-237.387  69.981  1.00  0.00           C  
ATOM   4466  C   VAL D 367     -88.658-236.754  71.087  1.00  0.00           C  
ATOM   4467  O   VAL D 367     -89.499-237.448  71.655  1.00  0.00           O  
ATOM   4468  CB  VAL D 367     -88.659-237.520  68.697  1.00  0.00           C  
ATOM   4469  CG1 VAL D 367     -89.033-236.159  68.078  1.00  0.00           C  
ATOM   4470  CG2 VAL D 367     -87.991-238.410  67.631  1.00  0.00           C  
ATOM   4471  N   LYS D 368     -88.419-235.473  71.404  1.00  0.00           N  
ATOM   4472  CA  LYS D 368     -89.026-234.815  72.562  1.00  0.00           C  
ATOM   4473  C   LYS D 368     -89.238-233.318  72.312  1.00  0.00           C  
ATOM   4474  O   LYS D 368     -88.449-232.693  71.606  1.00  0.00           O  
ATOM   4475  CB  LYS D 368     -88.159-235.117  73.812  1.00  0.00           C  
ATOM   4476  CG  LYS D 368     -88.540-234.365  75.100  1.00  0.00           C  
ATOM   4477  CD  LYS D 368     -87.769-234.865  76.331  1.00  0.00           C  
ATOM   4478  CE  LYS D 368     -88.101-234.050  77.587  1.00  0.00           C  
ATOM   4479  NZ  LYS D 368     -87.409-234.586  78.768  1.00  0.00           N  
ATOM   4480  N   GLY D 369     -90.285-232.776  72.952  1.00  0.00           N  
ATOM   4481  CA  GLY D 369     -90.533-231.344  73.051  1.00  0.00           C  
ATOM   4482  C   GLY D 369     -91.098-230.784  71.745  1.00  0.00           C  
ATOM   4483  O   GLY D 369     -90.455-229.925  71.147  1.00  0.00           O  
ATOM   4484  N   PHE D 370     -92.283-231.249  71.313  1.00  0.00           N  
ATOM   4485  CA  PHE D 370     -92.959-230.757  70.108  1.00  0.00           C  
ATOM   4486  C   PHE D 370     -94.474-230.635  70.299  1.00  0.00           C  
ATOM   4487  O   PHE D 370     -95.074-231.381  71.071  1.00  0.00           O  
ATOM   4488  CB  PHE D 370     -92.597-231.623  68.886  1.00  0.00           C  
ATOM   4489  CG  PHE D 370     -92.971-233.094  68.953  1.00  0.00           C  
ATOM   4490  CD1 PHE D 370     -92.055-234.033  69.472  1.00  0.00           C  
ATOM   4491  CE1 PHE D 370     -92.425-235.364  69.598  1.00  0.00           C  
ATOM   4492  CZ  PHE D 370     -93.710-235.770  69.261  1.00  0.00           C  
ATOM   4493  CD2 PHE D 370     -94.278-233.517  68.631  1.00  0.00           C  
ATOM   4494  CE2 PHE D 370     -94.633-234.850  68.783  1.00  0.00           C  
ATOM   4495  N   TYR D 371     -95.054-229.688  69.550  1.00  0.00           N  
ATOM   4496  CA  TYR D 371     -96.467-229.327  69.567  1.00  0.00           C  
ATOM   4497  C   TYR D 371     -96.764-228.629  68.225  1.00  0.00           C  
ATOM   4498  O   TYR D 371     -95.965-227.778  67.833  1.00  0.00           O  
ATOM   4499  CB  TYR D 371     -96.715-228.381  70.767  1.00  0.00           C  
ATOM   4500  CG  TYR D 371     -98.170-228.040  71.030  1.00  0.00           C  
ATOM   4501  CD1 TYR D 371     -99.054-229.043  71.480  1.00  0.00           C  
ATOM   4502  CD2 TYR D 371     -98.644-226.726  70.842  1.00  0.00           C  
ATOM   4503  CE1 TYR D 371    -100.408-228.741  71.715  1.00  0.00           C  
ATOM   4504  CE2 TYR D 371     -99.996-226.421  71.090  1.00  0.00           C  
ATOM   4505  CZ  TYR D 371    -100.881-227.430  71.515  1.00  0.00           C  
ATOM   4506  OH  TYR D 371    -102.194-227.131  71.735  1.00  0.00           O  
ATOM   4507  N   PRO D 372     -97.864-228.980  67.518  1.00  0.00           N  
ATOM   4508  CA  PRO D 372     -98.859-230.021  67.844  1.00  0.00           C  
ATOM   4509  C   PRO D 372     -98.359-231.459  67.597  1.00  0.00           C  
ATOM   4510  O   PRO D 372     -97.215-231.665  67.188  1.00  0.00           O  
ATOM   4511  CD  PRO D 372     -98.201-228.289  66.275  1.00  0.00           C  
ATOM   4512  CB  PRO D 372    -100.042-229.658  66.923  1.00  0.00           C  
ATOM   4513  CG  PRO D 372     -99.394-229.038  65.699  1.00  0.00           C  
ATOM   4514  N   SER D 373     -99.261-232.424  67.840  1.00  0.00           N  
ATOM   4515  CA  SER D 373     -99.085-233.861  67.602  1.00  0.00           C  
ATOM   4516  C   SER D 373     -99.022-234.261  66.104  1.00  0.00           C  
ATOM   4517  O   SER D 373     -98.855-235.444  65.810  1.00  0.00           O  
ATOM   4518  CB  SER D 373    -100.221-234.595  68.351  1.00  0.00           C  
ATOM   4519  OG  SER D 373    -100.055-235.998  68.366  1.00  0.00           O  
ATOM   4520  N   ASP D 374     -99.154-233.284  65.187  1.00  0.00           N  
ATOM   4521  CA  ASP D 374     -99.042-233.427  63.732  1.00  0.00           C  
ATOM   4522  C   ASP D 374     -97.563-233.575  63.323  1.00  0.00           C  
ATOM   4523  O   ASP D 374     -96.923-232.595  62.937  1.00  0.00           O  
ATOM   4524  CB  ASP D 374     -99.740-232.264  62.981  1.00  0.00           C  
ATOM   4525  CG  ASP D 374    -101.162-231.969  63.469  1.00  0.00           C  
ATOM   4526  OD1 ASP D 374    -101.451-230.773  63.687  1.00  0.00           O  
ATOM   4527  OD2 ASP D 374    -101.960-232.928  63.540  1.00  0.00           O  
ATOM   4528  N   ILE D 375     -97.049-234.804  63.458  1.00  0.00           N  
ATOM   4529  CA  ILE D 375     -95.645-235.163  63.277  1.00  0.00           C  
ATOM   4530  C   ILE D 375     -95.542-236.539  62.590  1.00  0.00           C  
ATOM   4531  O   ILE D 375     -96.484-237.333  62.645  1.00  0.00           O  
ATOM   4532  CB  ILE D 375     -94.925-235.228  64.664  1.00  0.00           C  
ATOM   4533  CG2 ILE D 375     -95.398-236.393  65.558  1.00  0.00           C  
ATOM   4534  CG1 ILE D 375     -93.381-235.222  64.544  1.00  0.00           C  
ATOM   4535  CD1 ILE D 375     -92.644-234.716  65.787  1.00  0.00           C  
ATOM   4536  N   ALA D 376     -94.371-236.803  61.993  1.00  0.00           N  
ATOM   4537  CA  ALA D 376     -93.976-238.109  61.483  1.00  0.00           C  
ATOM   4538  C   ALA D 376     -92.497-238.372  61.796  1.00  0.00           C  
ATOM   4539  O   ALA D 376     -91.742-237.437  62.070  1.00  0.00           O  
ATOM   4540  CB  ALA D 376     -94.269-238.173  59.978  1.00  0.00           C  
ATOM   4541  N   VAL D 377     -92.121-239.658  61.755  1.00  0.00           N  
ATOM   4542  CA  VAL D 377     -90.772-240.141  62.039  1.00  0.00           C  
ATOM   4543  C   VAL D 377     -90.506-241.436  61.246  1.00  0.00           C  
ATOM   4544  O   VAL D 377     -91.438-242.195  60.980  1.00  0.00           O  
ATOM   4545  CB  VAL D 377     -90.549-240.347  63.573  1.00  0.00           C  
ATOM   4546  CG1 VAL D 377     -91.510-241.365  64.221  1.00  0.00           C  
ATOM   4547  CG2 VAL D 377     -89.094-240.697  63.946  1.00  0.00           C  
ATOM   4548  N   GLU D 378     -89.239-241.643  60.863  1.00  0.00           N  
ATOM   4549  CA  GLU D 378     -88.762-242.790  60.092  1.00  0.00           C  
ATOM   4550  C   GLU D 378     -87.255-242.996  60.316  1.00  0.00           C  
ATOM   4551  O   GLU D 378     -86.639-242.264  61.093  1.00  0.00           O  
ATOM   4552  CB  GLU D 378     -89.125-242.609  58.595  1.00  0.00           C  
ATOM   4553  CG  GLU D 378     -88.362-241.496  57.840  1.00  0.00           C  
ATOM   4554  CD  GLU D 378     -88.802-241.374  56.378  1.00  0.00           C  
ATOM   4555  OE1 GLU D 378     -89.108-242.424  55.769  1.00  0.00           O  
ATOM   4556  OE2 GLU D 378     -88.877-240.222  55.900  1.00  0.00           O  
ATOM   4557  N   TRP D 379     -86.693-243.992  59.610  1.00  0.00           N  
ATOM   4558  CA  TRP D 379     -85.254-244.229  59.523  1.00  0.00           C  
ATOM   4559  C   TRP D 379     -84.822-244.377  58.063  1.00  0.00           C  
ATOM   4560  O   TRP D 379     -85.567-244.907  57.238  1.00  0.00           O  
ATOM   4561  CB  TRP D 379     -84.838-245.478  60.315  1.00  0.00           C  
ATOM   4562  CG  TRP D 379     -84.947-245.389  61.804  1.00  0.00           C  
ATOM   4563  CD1 TRP D 379     -86.097-245.410  62.511  1.00  0.00           C  
ATOM   4564  NE1 TRP D 379     -85.815-245.324  63.854  1.00  0.00           N  
ATOM   4565  CE2 TRP D 379     -84.462-245.248  64.089  1.00  0.00           C  
ATOM   4566  CD2 TRP D 379     -83.876-245.251  62.788  1.00  0.00           C  
ATOM   4567  CE3 TRP D 379     -82.466-245.146  62.722  1.00  0.00           C  
ATOM   4568  CZ3 TRP D 379     -81.686-245.027  63.889  1.00  0.00           C  
ATOM   4569  CZ2 TRP D 379     -83.693-245.179  65.260  1.00  0.00           C  
ATOM   4570  CH2 TRP D 379     -82.297-245.050  65.157  1.00  0.00           C  
ATOM   4571  N   GLU D 380     -83.593-243.916  57.810  1.00  0.00           N  
ATOM   4572  CA  GLU D 380     -82.918-243.895  56.523  1.00  0.00           C  
ATOM   4573  C   GLU D 380     -81.487-244.434  56.676  1.00  0.00           C  
ATOM   4574  O   GLU D 380     -80.934-244.440  57.777  1.00  0.00           O  
ATOM   4575  CB  GLU D 380     -82.888-242.443  55.997  1.00  0.00           C  
ATOM   4576  CG  GLU D 380     -84.279-241.812  55.792  1.00  0.00           C  
ATOM   4577  CD  GLU D 380     -84.170-240.424  55.174  1.00  0.00           C  
ATOM   4578  OE1 GLU D 380     -83.966-239.469  55.953  1.00  0.00           O  
ATOM   4579  OE2 GLU D 380     -84.266-240.348  53.929  1.00  0.00           O  
ATOM   4580  N   SER D 381     -80.901-244.831  55.541  1.00  0.00           N  
ATOM   4581  CA  SER D 381     -79.483-245.142  55.405  1.00  0.00           C  
ATOM   4582  C   SER D 381     -79.076-244.830  53.962  1.00  0.00           C  
ATOM   4583  O   SER D 381     -79.754-245.273  53.034  1.00  0.00           O  
ATOM   4584  CB  SER D 381     -79.200-246.600  55.819  1.00  0.00           C  
ATOM   4585  OG  SER D 381     -77.809-246.854  55.869  1.00  0.00           O  
ATOM   4586  N   ASN D 382     -77.996-244.044  53.809  1.00  0.00           N  
ATOM   4587  CA  ASN D 382     -77.523-243.463  52.544  1.00  0.00           C  
ATOM   4588  C   ASN D 382     -78.476-242.367  52.002  1.00  0.00           C  
ATOM   4589  O   ASN D 382     -78.561-242.173  50.790  1.00  0.00           O  
ATOM   4590  CB  ASN D 382     -77.196-244.571  51.502  1.00  0.00           C  
ATOM   4591  CG  ASN D 382     -76.126-244.179  50.477  1.00  0.00           C  
ATOM   4592  OD1 ASN D 382     -76.420-244.057  49.290  1.00  0.00           O  
ATOM   4593  ND2 ASN D 382     -74.881-243.998  50.920  1.00  0.00           N  
ATOM   4594  N   GLY D 383     -79.165-241.657  52.916  1.00  0.00           N  
ATOM   4595  CA  GLY D 383     -80.062-240.543  52.599  1.00  0.00           C  
ATOM   4596  C   GLY D 383     -81.394-240.995  51.976  1.00  0.00           C  
ATOM   4597  O   GLY D 383     -82.024-240.199  51.283  1.00  0.00           O  
ATOM   4598  N   GLN D 384     -81.803-242.257  52.196  1.00  0.00           N  
ATOM   4599  CA  GLN D 384     -83.008-242.867  51.630  1.00  0.00           C  
ATOM   4600  C   GLN D 384     -83.570-243.907  52.627  1.00  0.00           C  
ATOM   4601  O   GLN D 384     -82.760-244.576  53.270  1.00  0.00           O  
ATOM   4602  CB  GLN D 384     -82.655-243.484  50.254  1.00  0.00           C  
ATOM   4603  CG  GLN D 384     -81.569-244.587  50.279  1.00  0.00           C  
ATOM   4604  CD  GLN D 384     -81.146-245.062  48.887  1.00  0.00           C  
ATOM   4605  OE1 GLN D 384     -81.863-244.884  47.904  1.00  0.00           O  
ATOM   4606  NE2 GLN D 384     -79.974-245.694  48.804  1.00  0.00           N  
ATOM   4607  N   PRO D 385     -84.918-244.030  52.753  1.00  0.00           N  
ATOM   4608  CA  PRO D 385     -85.592-244.995  53.655  1.00  0.00           C  
ATOM   4609  C   PRO D 385     -85.052-246.438  53.667  1.00  0.00           C  
ATOM   4610  O   PRO D 385     -85.083-247.118  52.641  1.00  0.00           O  
ATOM   4611  CB  PRO D 385     -87.063-244.941  53.215  1.00  0.00           C  
ATOM   4612  CG  PRO D 385     -87.246-243.514  52.743  1.00  0.00           C  
ATOM   4613  CD  PRO D 385     -85.917-243.201  52.067  1.00  0.00           C  
ATOM   4614  N   GLU D 386     -84.567-246.860  54.847  1.00  0.00           N  
ATOM   4615  CA  GLU D 386     -84.089-248.213  55.141  1.00  0.00           C  
ATOM   4616  C   GLU D 386     -85.276-249.149  55.459  1.00  0.00           C  
ATOM   4617  O   GLU D 386     -86.364-248.674  55.787  1.00  0.00           O  
ATOM   4618  CB  GLU D 386     -83.058-248.100  56.295  1.00  0.00           C  
ATOM   4619  CG  GLU D 386     -82.365-249.396  56.776  1.00  0.00           C  
ATOM   4620  CD  GLU D 386     -81.575-250.119  55.681  1.00  0.00           C  
ATOM   4621  OE1 GLU D 386     -80.363-249.837  55.560  1.00  0.00           O  
ATOM   4622  OE2 GLU D 386     -82.196-250.956  54.990  1.00  0.00           O  
ATOM   4623  N   ASN D 387     -85.057-250.466  55.337  1.00  0.00           N  
ATOM   4624  CA  ASN D 387     -86.068-251.498  55.593  1.00  0.00           C  
ATOM   4625  C   ASN D 387     -86.123-251.880  57.082  1.00  0.00           C  
ATOM   4626  O   ASN D 387     -85.092-251.890  57.751  1.00  0.00           O  
ATOM   4627  CB  ASN D 387     -85.761-252.756  54.744  1.00  0.00           C  
ATOM   4628  CG  ASN D 387     -85.707-252.514  53.229  1.00  0.00           C  
ATOM   4629  OD1 ASN D 387     -84.780-252.967  52.564  1.00  0.00           O  
ATOM   4630  ND2 ASN D 387     -86.699-251.816  52.670  1.00  0.00           N  
ATOM   4631  N   ASN D 388     -87.332-252.256  57.539  1.00  0.00           N  
ATOM   4632  CA  ASN D 388     -87.646-252.816  58.864  1.00  0.00           C  
ATOM   4633  C   ASN D 388     -87.478-251.816  60.027  1.00  0.00           C  
ATOM   4634  O   ASN D 388     -86.995-252.204  61.093  1.00  0.00           O  
ATOM   4635  CB  ASN D 388     -86.898-254.156  59.119  1.00  0.00           C  
ATOM   4636  CG  ASN D 388     -87.214-255.249  58.094  1.00  0.00           C  
ATOM   4637  OD1 ASN D 388     -88.380-255.552  57.847  1.00  0.00           O  
ATOM   4638  ND2 ASN D 388     -86.179-255.859  57.513  1.00  0.00           N  
ATOM   4639  N   TYR D 389     -87.932-250.563  59.829  1.00  0.00           N  
ATOM   4640  CA  TYR D 389     -88.167-249.618  60.927  1.00  0.00           C  
ATOM   4641  C   TYR D 389     -89.628-249.686  61.393  1.00  0.00           C  
ATOM   4642  O   TYR D 389     -90.501-250.123  60.639  1.00  0.00           O  
ATOM   4643  CB  TYR D 389     -87.722-248.185  60.550  1.00  0.00           C  
ATOM   4644  CG  TYR D 389     -88.472-247.442  59.454  1.00  0.00           C  
ATOM   4645  CD1 TYR D 389     -89.735-246.859  59.699  1.00  0.00           C  
ATOM   4646  CE1 TYR D 389     -90.400-246.150  58.680  1.00  0.00           C  
ATOM   4647  CZ  TYR D 389     -89.798-246.002  57.415  1.00  0.00           C  
ATOM   4648  OH  TYR D 389     -90.431-245.295  56.435  1.00  0.00           O  
ATOM   4649  CD2 TYR D 389     -87.869-247.276  58.193  1.00  0.00           C  
ATOM   4650  CE2 TYR D 389     -88.527-246.559  57.174  1.00  0.00           C  
ATOM   4651  N   LYS D 390     -89.863-249.222  62.629  1.00  0.00           N  
ATOM   4652  CA  LYS D 390     -91.192-249.141  63.222  1.00  0.00           C  
ATOM   4653  C   LYS D 390     -91.271-247.922  64.154  1.00  0.00           C  
ATOM   4654  O   LYS D 390     -90.252-247.483  64.688  1.00  0.00           O  
ATOM   4655  CB  LYS D 390     -91.522-250.471  63.942  1.00  0.00           C  
ATOM   4656  CG  LYS D 390     -93.027-250.789  64.007  1.00  0.00           C  
ATOM   4657  CD  LYS D 390     -93.615-251.225  62.653  1.00  0.00           C  
ATOM   4658  CE  LYS D 390     -95.140-251.078  62.588  1.00  0.00           C  
ATOM   4659  NZ  LYS D 390     -95.674-251.648  61.339  1.00  0.00           N  
ATOM   4660  N   THR D 391     -92.492-247.390  64.302  1.00  0.00           N  
ATOM   4661  CA  THR D 391     -92.795-246.150  65.015  1.00  0.00           C  
ATOM   4662  C   THR D 391     -93.923-246.383  66.037  1.00  0.00           C  
ATOM   4663  O   THR D 391     -94.705-247.323  65.887  1.00  0.00           O  
ATOM   4664  CB  THR D 391     -93.267-245.051  64.013  1.00  0.00           C  
ATOM   4665  OG1 THR D 391     -94.587-245.243  63.528  1.00  0.00           O  
ATOM   4666  CG2 THR D 391     -92.338-244.864  62.804  1.00  0.00           C  
ATOM   4667  N   THR D 392     -94.007-245.482  67.028  1.00  0.00           N  
ATOM   4668  CA  THR D 392     -95.118-245.391  67.978  1.00  0.00           C  
ATOM   4669  C   THR D 392     -95.983-244.149  67.643  1.00  0.00           C  
ATOM   4670  O   THR D 392     -95.493-243.245  66.967  1.00  0.00           O  
ATOM   4671  CB  THR D 392     -94.593-245.255  69.439  1.00  0.00           C  
ATOM   4672  OG1 THR D 392     -94.079-243.972  69.764  1.00  0.00           O  
ATOM   4673  CG2 THR D 392     -93.554-246.323  69.809  1.00  0.00           C  
ATOM   4674  N   PRO D 393     -97.231-244.078  68.161  1.00  0.00           N  
ATOM   4675  CA  PRO D 393     -97.969-242.800  68.253  1.00  0.00           C  
ATOM   4676  C   PRO D 393     -97.308-241.798  69.237  1.00  0.00           C  
ATOM   4677  O   PRO D 393     -96.747-242.248  70.240  1.00  0.00           O  
ATOM   4678  CB  PRO D 393     -99.358-243.226  68.766  1.00  0.00           C  
ATOM   4679  CG  PRO D 393     -99.479-244.704  68.429  1.00  0.00           C  
ATOM   4680  CD  PRO D 393     -98.053-245.211  68.582  1.00  0.00           C  
ATOM   4681  N   PRO D 394     -97.423-240.472  68.976  1.00  0.00           N  
ATOM   4682  CA  PRO D 394     -97.061-239.422  69.954  1.00  0.00           C  
ATOM   4683  C   PRO D 394     -97.874-239.477  71.262  1.00  0.00           C  
ATOM   4684  O   PRO D 394     -99.069-239.771  71.230  1.00  0.00           O  
ATOM   4685  CD  PRO D 394     -97.863-239.875  67.715  1.00  0.00           C  
ATOM   4686  CB  PRO D 394     -97.323-238.101  69.209  1.00  0.00           C  
ATOM   4687  CG  PRO D 394     -97.291-238.465  67.737  1.00  0.00           C  
ATOM   4688  N   VAL D 395     -97.197-239.176  72.377  1.00  0.00           N  
ATOM   4689  CA  VAL D 395     -97.746-239.172  73.736  1.00  0.00           C  
ATOM   4690  C   VAL D 395     -97.141-238.020  74.557  1.00  0.00           C  
ATOM   4691  O   VAL D 395     -95.995-237.647  74.325  1.00  0.00           O  
ATOM   4692  CB  VAL D 395     -97.459-240.511  74.475  1.00  0.00           C  
ATOM   4693  CG1 VAL D 395     -98.558-241.551  74.210  1.00  0.00           C  
ATOM   4694  CG2 VAL D 395     -96.068-241.095  74.157  1.00  0.00           C  
ATOM   4695  N   LEU D 396     -97.941-237.458  75.482  1.00  0.00           N  
ATOM   4696  CA  LEU D 396     -97.619-236.265  76.272  1.00  0.00           C  
ATOM   4697  C   LEU D 396     -96.494-236.503  77.300  1.00  0.00           C  
ATOM   4698  O   LEU D 396     -96.592-237.431  78.103  1.00  0.00           O  
ATOM   4699  CB  LEU D 396     -98.927-235.756  76.931  1.00  0.00           C  
ATOM   4700  CG  LEU D 396     -98.815-234.452  77.759  1.00  0.00           C  
ATOM   4701  CD1 LEU D 396     -98.299-233.264  76.920  1.00  0.00           C  
ATOM   4702  CD2 LEU D 396    -100.149-234.132  78.467  1.00  0.00           C  
ATOM   4703  N   ASP D 397     -95.481-235.620  77.276  1.00  0.00           N  
ATOM   4704  CA  ASP D 397     -94.337-235.589  78.191  1.00  0.00           C  
ATOM   4705  C   ASP D 397     -94.557-234.520  79.282  1.00  0.00           C  
ATOM   4706  O   ASP D 397     -95.486-233.713  79.215  1.00  0.00           O  
ATOM   4707  CB  ASP D 397     -93.016-235.285  77.426  1.00  0.00           C  
ATOM   4708  CG  ASP D 397     -91.769-235.994  77.978  1.00  0.00           C  
ATOM   4709  OD1 ASP D 397     -91.762-236.379  79.171  1.00  0.00           O  
ATOM   4710  OD2 ASP D 397     -90.791-236.094  77.207  1.00  0.00           O  
ATOM   4711  N   SER D 398     -93.649-234.542  80.267  1.00  0.00           N  
ATOM   4712  CA  SER D 398     -93.556-233.634  81.409  1.00  0.00           C  
ATOM   4713  C   SER D 398     -93.143-232.186  81.060  1.00  0.00           C  
ATOM   4714  O   SER D 398     -93.293-231.320  81.922  1.00  0.00           O  
ATOM   4715  CB  SER D 398     -92.616-234.277  82.451  1.00  0.00           C  
ATOM   4716  OG  SER D 398     -91.269-234.291  82.013  1.00  0.00           O  
ATOM   4717  N   ASP D 399     -92.663-231.932  79.826  1.00  0.00           N  
ATOM   4718  CA  ASP D 399     -92.270-230.599  79.338  1.00  0.00           C  
ATOM   4719  C   ASP D 399     -93.469-229.750  78.837  1.00  0.00           C  
ATOM   4720  O   ASP D 399     -93.248-228.670  78.287  1.00  0.00           O  
ATOM   4721  CB  ASP D 399     -91.121-230.654  78.294  1.00  0.00           C  
ATOM   4722  CG  ASP D 399     -91.352-231.528  77.053  1.00  0.00           C  
ATOM   4723  OD1 ASP D 399     -92.527-231.709  76.667  1.00  0.00           O  
ATOM   4724  OD2 ASP D 399     -90.330-231.914  76.446  1.00  0.00           O  
ATOM   4725  N   GLY D 400     -94.703-230.254  79.020  1.00  0.00           N  
ATOM   4726  CA  GLY D 400     -95.945-229.602  78.602  1.00  0.00           C  
ATOM   4727  C   GLY D 400     -96.294-229.898  77.135  1.00  0.00           C  
ATOM   4728  O   GLY D 400     -97.204-229.262  76.604  1.00  0.00           O  
ATOM   4729  N   SER D 401     -95.585-230.832  76.478  1.00  0.00           N  
ATOM   4730  CA  SER D 401     -95.747-231.157  75.062  1.00  0.00           C  
ATOM   4731  C   SER D 401     -95.355-232.620  74.780  1.00  0.00           C  
ATOM   4732  O   SER D 401     -94.908-233.325  75.681  1.00  0.00           O  
ATOM   4733  CB  SER D 401     -94.975-230.113  74.230  1.00  0.00           C  
ATOM   4734  OG  SER D 401     -93.590-230.373  74.203  1.00  0.00           O  
ATOM   4735  N   PHE D 402     -95.581-233.062  73.534  1.00  0.00           N  
ATOM   4736  CA  PHE D 402     -95.445-234.452  73.096  1.00  0.00           C  
ATOM   4737  C   PHE D 402     -93.991-234.943  72.966  1.00  0.00           C  
ATOM   4738  O   PHE D 402     -93.089-234.150  72.695  1.00  0.00           O  
ATOM   4739  CB  PHE D 402     -96.197-234.626  71.760  1.00  0.00           C  
ATOM   4740  CG  PHE D 402     -97.701-234.444  71.841  1.00  0.00           C  
ATOM   4741  CD1 PHE D 402     -98.273-233.158  71.728  1.00  0.00           C  
ATOM   4742  CD2 PHE D 402     -98.525-235.531  72.194  1.00  0.00           C  
ATOM   4743  CE1 PHE D 402     -99.638-232.987  71.920  1.00  0.00           C  
ATOM   4744  CE2 PHE D 402     -99.887-235.341  72.381  1.00  0.00           C  
ATOM   4745  CZ  PHE D 402    -100.440-234.075  72.243  1.00  0.00           C  
ATOM   4746  N   PHE D 403     -93.828-236.268  73.112  1.00  0.00           N  
ATOM   4747  CA  PHE D 403     -92.622-237.035  72.803  1.00  0.00           C  
ATOM   4748  C   PHE D 403     -93.006-238.238  71.917  1.00  0.00           C  
ATOM   4749  O   PHE D 403     -94.177-238.615  71.837  1.00  0.00           O  
ATOM   4750  CB  PHE D 403     -91.900-237.442  74.113  1.00  0.00           C  
ATOM   4751  CG  PHE D 403     -92.393-238.669  74.871  1.00  0.00           C  
ATOM   4752  CD1 PHE D 403     -93.433-238.554  75.815  1.00  0.00           C  
ATOM   4753  CE1 PHE D 403     -93.900-239.677  76.483  1.00  0.00           C  
ATOM   4754  CZ  PHE D 403     -93.368-240.929  76.200  1.00  0.00           C  
ATOM   4755  CD2 PHE D 403     -91.896-239.955  74.561  1.00  0.00           C  
ATOM   4756  CE2 PHE D 403     -92.382-241.069  75.235  1.00  0.00           C  
ATOM   4757  N   LEU D 404     -91.982-238.803  71.264  1.00  0.00           N  
ATOM   4758  CA  LEU D 404     -92.063-239.907  70.312  1.00  0.00           C  
ATOM   4759  C   LEU D 404     -90.890-240.875  70.536  1.00  0.00           C  
ATOM   4760  O   LEU D 404     -89.860-240.489  71.093  1.00  0.00           O  
ATOM   4761  CB  LEU D 404     -91.993-239.326  68.871  1.00  0.00           C  
ATOM   4762  CG  LEU D 404     -93.260-239.500  68.019  1.00  0.00           C  
ATOM   4763  CD1 LEU D 404     -93.071-238.789  66.668  1.00  0.00           C  
ATOM   4764  CD2 LEU D 404     -93.636-240.975  67.812  1.00  0.00           C  
ATOM   4765  N   TYR D 405     -91.053-242.099  70.013  1.00  0.00           N  
ATOM   4766  CA  TYR D 405     -89.969-243.048  69.778  1.00  0.00           C  
ATOM   4767  C   TYR D 405     -90.128-243.727  68.415  1.00  0.00           C  
ATOM   4768  O   TYR D 405     -91.242-243.895  67.914  1.00  0.00           O  
ATOM   4769  CB  TYR D 405     -89.904-244.107  70.891  1.00  0.00           C  
ATOM   4770  CG  TYR D 405     -89.164-243.680  72.140  1.00  0.00           C  
ATOM   4771  CD1 TYR D 405     -89.881-243.288  73.284  1.00  0.00           C  
ATOM   4772  CE1 TYR D 405     -89.198-242.997  74.477  1.00  0.00           C  
ATOM   4773  CZ  TYR D 405     -87.792-243.050  74.520  1.00  0.00           C  
ATOM   4774  OH  TYR D 405     -87.140-242.763  75.683  1.00  0.00           O  
ATOM   4775  CD2 TYR D 405     -87.753-243.721  72.177  1.00  0.00           C  
ATOM   4776  CE2 TYR D 405     -87.067-243.398  73.363  1.00  0.00           C  
ATOM   4777  N   SER D 406     -88.976-244.148  67.878  1.00  0.00           N  
ATOM   4778  CA  SER D 406     -88.853-244.958  66.675  1.00  0.00           C  
ATOM   4779  C   SER D 406     -87.595-245.835  66.796  1.00  0.00           C  
ATOM   4780  O   SER D 406     -86.658-245.478  67.514  1.00  0.00           O  
ATOM   4781  CB  SER D 406     -88.853-244.034  65.438  1.00  0.00           C  
ATOM   4782  OG  SER D 406     -88.832-244.767  64.231  1.00  0.00           O  
ATOM   4783  N   LYS D 407     -87.610-246.973  66.089  1.00  0.00           N  
ATOM   4784  CA  LYS D 407     -86.564-247.993  66.115  1.00  0.00           C  
ATOM   4785  C   LYS D 407     -86.315-248.551  64.711  1.00  0.00           C  
ATOM   4786  O   LYS D 407     -87.164-248.410  63.832  1.00  0.00           O  
ATOM   4787  CB  LYS D 407     -86.980-249.105  67.101  1.00  0.00           C  
ATOM   4788  CG  LYS D 407     -88.211-249.935  66.680  1.00  0.00           C  
ATOM   4789  CD  LYS D 407     -88.756-250.820  67.807  1.00  0.00           C  
ATOM   4790  CE  LYS D 407     -87.837-251.957  68.268  1.00  0.00           C  
ATOM   4791  NZ  LYS D 407     -87.655-252.962  67.209  1.00  0.00           N  
ATOM   4792  N   LEU D 408     -85.156-249.204  64.553  1.00  0.00           N  
ATOM   4793  CA  LEU D 408     -84.732-249.862  63.323  1.00  0.00           C  
ATOM   4794  C   LEU D 408     -83.920-251.102  63.701  1.00  0.00           C  
ATOM   4795  O   LEU D 408     -82.892-250.964  64.360  1.00  0.00           O  
ATOM   4796  CB  LEU D 408     -83.956-248.848  62.444  1.00  0.00           C  
ATOM   4797  CG  LEU D 408     -83.263-249.401  61.177  1.00  0.00           C  
ATOM   4798  CD1 LEU D 408     -84.248-250.053  60.193  1.00  0.00           C  
ATOM   4799  CD2 LEU D 408     -82.375-248.336  60.504  1.00  0.00           C  
ATOM   4800  N   THR D 409     -84.391-252.284  63.273  1.00  0.00           N  
ATOM   4801  CA  THR D 409     -83.677-253.549  63.449  1.00  0.00           C  
ATOM   4802  C   THR D 409     -82.537-253.650  62.415  1.00  0.00           C  
ATOM   4803  O   THR D 409     -82.779-253.505  61.215  1.00  0.00           O  
ATOM   4804  CB  THR D 409     -84.622-254.774  63.310  1.00  0.00           C  
ATOM   4805  OG1 THR D 409     -85.174-254.906  62.013  1.00  0.00           O  
ATOM   4806  CG2 THR D 409     -85.772-254.764  64.331  1.00  0.00           C  
ATOM   4807  N   VAL D 410     -81.312-253.865  62.918  1.00  0.00           N  
ATOM   4808  CA  VAL D 410     -80.090-253.961  62.121  1.00  0.00           C  
ATOM   4809  C   VAL D 410     -79.248-255.128  62.647  1.00  0.00           C  
ATOM   4810  O   VAL D 410     -79.153-255.325  63.859  1.00  0.00           O  
ATOM   4811  CB  VAL D 410     -79.236-252.657  62.171  1.00  0.00           C  
ATOM   4812  CG1 VAL D 410     -80.032-251.451  61.657  1.00  0.00           C  
ATOM   4813  CG2 VAL D 410     -78.583-252.317  63.529  1.00  0.00           C  
ATOM   4814  N   ASP D 411     -78.655-255.890  61.718  1.00  0.00           N  
ATOM   4815  CA  ASP D 411     -77.819-257.058  62.015  1.00  0.00           C  
ATOM   4816  C   ASP D 411     -76.541-256.665  62.773  1.00  0.00           C  
ATOM   4817  O   ASP D 411     -76.057-255.543  62.621  1.00  0.00           O  
ATOM   4818  CB  ASP D 411     -77.452-257.881  60.757  1.00  0.00           C  
ATOM   4819  CG  ASP D 411     -78.620-258.159  59.803  1.00  0.00           C  
ATOM   4820  OD1 ASP D 411     -78.328-258.307  58.597  1.00  0.00           O  
ATOM   4821  OD2 ASP D 411     -79.764-258.286  60.296  1.00  0.00           O  
ATOM   4822  N   LYS D 412     -75.990-257.619  63.537  1.00  0.00           N  
ATOM   4823  CA  LYS D 412     -74.678-257.494  64.175  1.00  0.00           C  
ATOM   4824  C   LYS D 412     -73.535-257.378  63.145  1.00  0.00           C  
ATOM   4825  O   LYS D 412     -72.573-256.657  63.400  1.00  0.00           O  
ATOM   4826  CB  LYS D 412     -74.490-258.670  65.153  1.00  0.00           C  
ATOM   4827  CG  LYS D 412     -73.151-258.660  65.916  1.00  0.00           C  
ATOM   4828  CD  LYS D 412     -73.138-259.619  67.114  1.00  0.00           C  
ATOM   4829  CE  LYS D 412     -73.182-261.106  66.727  1.00  0.00           C  
ATOM   4830  NZ  LYS D 412     -73.268-261.963  67.921  1.00  0.00           N  
ATOM   4831  N   SER D 413     -73.701-258.031  61.981  1.00  0.00           N  
ATOM   4832  CA  SER D 413     -72.825-257.914  60.816  1.00  0.00           C  
ATOM   4833  C   SER D 413     -72.869-256.511  60.176  1.00  0.00           C  
ATOM   4834  O   SER D 413     -71.820-256.014  59.775  1.00  0.00           O  
ATOM   4835  CB  SER D 413     -73.194-259.020  59.805  1.00  0.00           C  
ATOM   4836  OG  SER D 413     -72.320-259.041  58.694  1.00  0.00           O  
ATOM   4837  N   ARG D 414     -74.063-255.892  60.117  1.00  0.00           N  
ATOM   4838  CA  ARG D 414     -74.276-254.531  59.612  1.00  0.00           C  
ATOM   4839  C   ARG D 414     -73.760-253.449  60.580  1.00  0.00           C  
ATOM   4840  O   ARG D 414     -73.264-252.422  60.117  1.00  0.00           O  
ATOM   4841  CB  ARG D 414     -75.775-254.314  59.317  1.00  0.00           C  
ATOM   4842  CG  ARG D 414     -76.354-255.206  58.198  1.00  0.00           C  
ATOM   4843  CD  ARG D 414     -76.076-254.701  56.773  1.00  0.00           C  
ATOM   4844  NE  ARG D 414     -76.862-253.501  56.439  1.00  0.00           N  
ATOM   4845  CZ  ARG D 414     -76.576-252.610  55.472  1.00  0.00           C  
ATOM   4846  NH1 ARG D 414     -77.396-251.570  55.270  1.00  0.00           N  
ATOM   4847  NH2 ARG D 414     -75.485-252.744  54.704  1.00  0.00           N  
ATOM   4848  N   TRP D 415     -73.872-253.699  61.896  1.00  0.00           N  
ATOM   4849  CA  TRP D 415     -73.410-252.805  62.959  1.00  0.00           C  
ATOM   4850  C   TRP D 415     -71.880-252.829  63.163  1.00  0.00           C  
ATOM   4851  O   TRP D 415     -71.349-251.893  63.756  1.00  0.00           O  
ATOM   4852  CB  TRP D 415     -74.189-253.125  64.253  1.00  0.00           C  
ATOM   4853  CG  TRP D 415     -73.941-252.205  65.413  1.00  0.00           C  
ATOM   4854  CD1 TRP D 415     -73.284-252.525  66.553  1.00  0.00           C  
ATOM   4855  NE1 TRP D 415     -73.196-251.412  67.365  1.00  0.00           N  
ATOM   4856  CE2 TRP D 415     -73.784-250.308  66.781  1.00  0.00           C  
ATOM   4857  CD2 TRP D 415     -74.278-250.789  65.530  1.00  0.00           C  
ATOM   4858  CE3 TRP D 415     -74.943-249.854  64.700  1.00  0.00           C  
ATOM   4859  CZ3 TRP D 415     -75.108-248.512  65.095  1.00  0.00           C  
ATOM   4860  CZ2 TRP D 415     -73.947-248.972  67.189  1.00  0.00           C  
ATOM   4861  CH2 TRP D 415     -74.617-248.072  66.339  1.00  0.00           C  
ATOM   4862  N   GLN D 416     -71.198-253.870  62.655  1.00  0.00           N  
ATOM   4863  CA  GLN D 416     -69.737-253.992  62.662  1.00  0.00           C  
ATOM   4864  C   GLN D 416     -69.111-253.729  61.278  1.00  0.00           C  
ATOM   4865  O   GLN D 416     -67.899-253.527  61.212  1.00  0.00           O  
ATOM   4866  CB  GLN D 416     -69.345-255.374  63.232  1.00  0.00           C  
ATOM   4867  CG  GLN D 416     -69.707-255.573  64.723  1.00  0.00           C  
ATOM   4868  CD  GLN D 416     -69.004-254.585  65.660  1.00  0.00           C  
ATOM   4869  OE1 GLN D 416     -67.779-254.549  65.722  1.00  0.00           O  
ATOM   4870  NE2 GLN D 416     -69.777-253.785  66.400  1.00  0.00           N  
ATOM   4871  N   GLN D 417     -69.933-253.683  60.212  1.00  0.00           N  
ATOM   4872  CA  GLN D 417     -69.549-253.225  58.873  1.00  0.00           C  
ATOM   4873  C   GLN D 417     -69.313-251.705  58.818  1.00  0.00           C  
ATOM   4874  O   GLN D 417     -68.414-251.261  58.105  1.00  0.00           O  
ATOM   4875  CB  GLN D 417     -70.622-253.683  57.853  1.00  0.00           C  
ATOM   4876  CG  GLN D 417     -70.468-253.130  56.416  1.00  0.00           C  
ATOM   4877  CD  GLN D 417     -71.524-253.661  55.443  1.00  0.00           C  
ATOM   4878  OE1 GLN D 417     -72.632-254.023  55.836  1.00  0.00           O  
ATOM   4879  NE2 GLN D 417     -71.196-253.671  54.150  1.00  0.00           N  
ATOM   4880  N   GLY D 418     -70.140-250.950  59.559  1.00  0.00           N  
ATOM   4881  CA  GLY D 418     -70.183-249.494  59.528  1.00  0.00           C  
ATOM   4882  C   GLY D 418     -71.141-249.079  58.410  1.00  0.00           C  
ATOM   4883  O   GLY D 418     -70.801-249.158  57.230  1.00  0.00           O  
ATOM   4884  N   ASN D 419     -72.336-248.622  58.810  1.00  0.00           N  
ATOM   4885  CA  ASN D 419     -73.400-248.110  57.946  1.00  0.00           C  
ATOM   4886  C   ASN D 419     -74.015-246.895  58.646  1.00  0.00           C  
ATOM   4887  O   ASN D 419     -74.158-246.903  59.871  1.00  0.00           O  
ATOM   4888  CB  ASN D 419     -74.465-249.209  57.720  1.00  0.00           C  
ATOM   4889  CG  ASN D 419     -74.007-250.323  56.776  1.00  0.00           C  
ATOM   4890  OD1 ASN D 419     -73.919-250.119  55.567  1.00  0.00           O  
ATOM   4891  ND2 ASN D 419     -73.726-251.509  57.319  1.00  0.00           N  
ATOM   4892  N   VAL D 420     -74.386-245.883  57.846  1.00  0.00           N  
ATOM   4893  CA  VAL D 420     -74.961-244.617  58.306  1.00  0.00           C  
ATOM   4894  C   VAL D 420     -76.482-244.733  58.576  1.00  0.00           C  
ATOM   4895  O   VAL D 420     -77.297-244.036  57.972  1.00  0.00           O  
ATOM   4896  CB  VAL D 420     -74.583-243.455  57.333  1.00  0.00           C  
ATOM   4897  CG1 VAL D 420     -75.121-243.598  55.893  1.00  0.00           C  
ATOM   4898  CG2 VAL D 420     -74.900-242.055  57.900  1.00  0.00           C  
ATOM   4899  N   PHE D 421     -76.839-245.627  59.514  1.00  0.00           N  
ATOM   4900  CA  PHE D 421     -78.191-245.778  60.052  1.00  0.00           C  
ATOM   4901  C   PHE D 421     -78.583-244.518  60.834  1.00  0.00           C  
ATOM   4902  O   PHE D 421     -77.835-244.091  61.716  1.00  0.00           O  
ATOM   4903  CB  PHE D 421     -78.263-247.017  60.957  1.00  0.00           C  
ATOM   4904  CG  PHE D 421     -77.998-248.346  60.271  1.00  0.00           C  
ATOM   4905  CD1 PHE D 421     -78.774-248.742  59.163  1.00  0.00           C  
ATOM   4906  CD2 PHE D 421     -77.020-249.231  60.778  1.00  0.00           C  
ATOM   4907  CE1 PHE D 421     -78.566-249.982  58.578  1.00  0.00           C  
ATOM   4908  CE2 PHE D 421     -76.833-250.471  60.182  1.00  0.00           C  
ATOM   4909  CZ  PHE D 421     -77.601-250.840  59.084  1.00  0.00           C  
ATOM   4910  N   SER D 422     -79.714-243.919  60.443  1.00  0.00           N  
ATOM   4911  CA  SER D 422     -80.032-242.542  60.783  1.00  0.00           C  
ATOM   4912  C   SER D 422     -81.541-242.351  60.920  1.00  0.00           C  
ATOM   4913  O   SER D 422     -82.280-242.710  60.009  1.00  0.00           O  
ATOM   4914  CB  SER D 422     -79.417-241.644  59.686  1.00  0.00           C  
ATOM   4915  OG  SER D 422     -79.670-240.279  59.916  1.00  0.00           O  
ATOM   4916  N   CYS D 423     -81.958-241.746  62.041  1.00  0.00           N  
ATOM   4917  CA  CYS D 423     -83.334-241.326  62.296  1.00  0.00           C  
ATOM   4918  C   CYS D 423     -83.633-240.018  61.544  1.00  0.00           C  
ATOM   4919  O   CYS D 423     -82.736-239.189  61.384  1.00  0.00           O  
ATOM   4920  SG  CYS D 423     -85.211-240.933  64.407  1.00  0.00           S  
ATOM   4921  CB  CYS D 423     -83.509-241.153  63.816  1.00  0.00           C  
ATOM   4922  N   SER D 424     -84.893-239.853  61.124  1.00  0.00           N  
ATOM   4923  CA  SER D 424     -85.398-238.650  60.472  1.00  0.00           C  
ATOM   4924  C   SER D 424     -86.774-238.316  61.058  1.00  0.00           C  
ATOM   4925  O   SER D 424     -87.620-239.203  61.144  1.00  0.00           O  
ATOM   4926  CB  SER D 424     -85.431-238.870  58.945  1.00  0.00           C  
ATOM   4927  OG  SER D 424     -85.982-237.761  58.262  1.00  0.00           O  
ATOM   4928  N   VAL D 425     -86.962-237.043  61.438  1.00  0.00           N  
ATOM   4929  CA  VAL D 425     -88.205-236.504  61.995  1.00  0.00           C  
ATOM   4930  C   VAL D 425     -88.726-235.397  61.064  1.00  0.00           C  
ATOM   4931  O   VAL D 425     -87.928-234.676  60.465  1.00  0.00           O  
ATOM   4932  CB  VAL D 425     -87.970-235.917  63.418  1.00  0.00           C  
ATOM   4933  CG1 VAL D 425     -89.174-235.153  64.009  1.00  0.00           C  
ATOM   4934  CG2 VAL D 425     -87.555-237.024  64.400  1.00  0.00           C  
ATOM   4935  N   MET D 426     -90.059-235.307  60.947  1.00  0.00           N  
ATOM   4936  CA  MET D 426     -90.759-234.400  60.041  1.00  0.00           C  
ATOM   4937  C   MET D 426     -91.861-233.672  60.814  1.00  0.00           C  
ATOM   4938  O   MET D 426     -92.782-234.323  61.302  1.00  0.00           O
[truncated: 441,863 more chars]
