# Supplementary material for: Reconstruction of 3D structures of MET antibodies from electron microscopy 2D class averages
Source: PLoS One. 2017 Apr 13;12(4):e0175758. doi: 10.1371/journal.pone.0175758 (PMC5391116; doi:10.1371/journal.pone.0175758)
Supplement: S2 File — (ZIP) [file pone.0175758.s002.zip › IgG1-pdbs/0.9109_img1_m_303.pdb]

MODEL        1
ATOM      1  CH3 ACE C   0     277.471-216.895-148.235  1.00  0.00           C  
ATOM      2  C   ACE C   0     277.063-215.632-147.488  1.00  0.00           C  
ATOM      3  O   ACE C   0     277.616-214.565-147.752  1.00  0.00           O  
ATOM      4  N   ASP C   1     276.100-215.777-146.560  1.00  0.00           N  
ATOM      5  CA  ASP C   1     275.583-214.749-145.646  1.00  0.00           C  
ATOM      6  C   ASP C   1     275.032-213.514-146.384  1.00  0.00           C  
ATOM      7  O   ASP C   1     275.716-212.494-146.483  1.00  0.00           O  
ATOM      8  CB  ASP C   1     276.553-214.350-144.497  1.00  0.00           C  
ATOM      9  CG  ASP C   1     277.122-215.512-143.671  1.00  0.00           C  
ATOM     10  OD1 ASP C   1     277.810-216.375-144.259  1.00  0.00           O  
ATOM     11  OD2 ASP C   1     276.914-215.479-142.439  1.00  0.00           O  
ATOM     12  N   ILE C   2     273.810-213.658-146.920  1.00  0.00           N  
ATOM     13  CA  ILE C   2     273.155-212.659-147.763  1.00  0.00           C  
ATOM     14  C   ILE C   2     271.853-212.183-147.088  1.00  0.00           C  
ATOM     15  O   ILE C   2     271.138-213.002-146.508  1.00  0.00           O  
ATOM     16  CB  ILE C   2     272.787-213.266-149.157  1.00  0.00           C  
ATOM     17  CG2 ILE C   2     272.165-212.215-150.096  1.00  0.00           C  
ATOM     18  CG1 ILE C   2     274.000-213.934-149.859  1.00  0.00           C  
ATOM     19  CD1 ILE C   2     274.051-215.457-149.669  1.00  0.00           C  
ATOM     20  N   GLN C   3     271.562-210.878-147.219  1.00  0.00           N  
ATOM     21  CA  GLN C   3     270.302-210.235-146.839  1.00  0.00           C  
ATOM     22  C   GLN C   3     269.748-209.474-148.056  1.00  0.00           C  
ATOM     23  O   GLN C   3     270.531-208.906-148.816  1.00  0.00           O  
ATOM     24  CB  GLN C   3     270.545-209.316-145.617  1.00  0.00           C  
ATOM     25  CG  GLN C   3     269.326-208.544-145.064  1.00  0.00           C  
ATOM     26  CD  GLN C   3     268.175-209.445-144.604  1.00  0.00           C  
ATOM     27  NE2 GLN C   3     268.095-209.714-143.300  1.00  0.00           N  
ATOM     28  OE1 GLN C   3     267.363-209.888-145.412  1.00  0.00           O  
ATOM     29  N   MET C   4     268.414-209.481-148.218  1.00  0.00           N  
ATOM     30  CA  MET C   4     267.712-208.891-149.363  1.00  0.00           C  
ATOM     31  C   MET C   4     267.084-207.526-149.051  1.00  0.00           C  
ATOM     32  O   MET C   4     266.914-207.152-147.891  1.00  0.00           O  
ATOM     33  CB  MET C   4     266.588-209.834-149.836  1.00  0.00           C  
ATOM     34  CG  MET C   4     267.017-211.280-150.086  1.00  0.00           C  
ATOM     35  SD  MET C   4     265.952-212.158-151.249  1.00  0.00           S  
ATOM     36  CE  MET C   4     266.552-211.463-152.802  1.00  0.00           C  
ATOM     37  N   THR C   5     266.676-206.863-150.140  1.00  0.00           N  
ATOM     38  CA  THR C   5     265.765-205.723-150.190  1.00  0.00           C  
ATOM     39  C   THR C   5     264.939-205.877-151.484  1.00  0.00           C  
ATOM     40  O   THR C   5     265.487-206.319-152.493  1.00  0.00           O  
ATOM     41  CB  THR C   5     266.554-204.384-150.237  1.00  0.00           C  
ATOM     42  OG1 THR C   5     267.102-204.144-148.955  1.00  0.00           O  
ATOM     43  CG2 THR C   5     265.757-203.126-150.638  1.00  0.00           C  
ATOM     44  N   GLN C   6     263.648-205.506-151.435  1.00  0.00           N  
ATOM     45  CA  GLN C   6     262.732-205.547-152.581  1.00  0.00           C  
ATOM     46  C   GLN C   6     262.119-204.159-152.817  1.00  0.00           C  
ATOM     47  O   GLN C   6     261.799-203.458-151.857  1.00  0.00           O  
ATOM     48  CB  GLN C   6     261.680-206.655-152.355  1.00  0.00           C  
ATOM     49  CG  GLN C   6     260.654-206.818-153.501  1.00  0.00           C  
ATOM     50  CD  GLN C   6     259.945-208.178-153.512  1.00  0.00           C  
ATOM     51  OE1 GLN C   6     260.074-208.982-152.591  1.00  0.00           O  
ATOM     52  NE2 GLN C   6     259.181-208.443-154.570  1.00  0.00           N  
ATOM     53  N   SER C   7     261.985-203.801-154.103  1.00  0.00           N  
ATOM     54  CA  SER C   7     261.537-202.493-154.577  1.00  0.00           C  
ATOM     55  C   SER C   7     260.745-202.701-155.888  1.00  0.00           C  
ATOM     56  O   SER C   7     261.300-203.304-156.806  1.00  0.00           O  
ATOM     57  CB  SER C   7     262.793-201.624-154.801  1.00  0.00           C  
ATOM     58  OG  SER C   7     262.455-200.336-155.278  1.00  0.00           O  
ATOM     59  N   PRO C   8     259.491-202.202-155.998  1.00  0.00           N  
ATOM     60  CA  PRO C   8     258.723-201.442-154.986  1.00  0.00           C  
ATOM     61  C   PRO C   8     258.249-202.271-153.776  1.00  0.00           C  
ATOM     62  O   PRO C   8     258.540-203.465-153.689  1.00  0.00           O  
ATOM     63  CD  PRO C   8     258.764-202.246-157.269  1.00  0.00           C  
ATOM     64  CB  PRO C   8     257.514-200.905-155.783  1.00  0.00           C  
ATOM     65  CG  PRO C   8     257.913-200.992-157.245  1.00  0.00           C  
ATOM     66  N   SER C   9     257.499-201.599-152.887  1.00  0.00           N  
ATOM     67  CA  SER C   9     256.691-202.211-151.828  1.00  0.00           C  
ATOM     68  C   SER C   9     255.196-202.251-152.223  1.00  0.00           C  
ATOM     69  O   SER C   9     254.456-203.084-151.702  1.00  0.00           O  
ATOM     70  CB  SER C   9     256.919-201.425-150.521  1.00  0.00           C  
ATOM     71  OG  SER C   9     256.259-202.019-149.420  1.00  0.00           O  
ATOM     72  N   SER C  10     254.790-201.384-153.168  1.00  0.00           N  
ATOM     73  CA  SER C  10     253.460-201.314-153.772  1.00  0.00           C  
ATOM     74  C   SER C  10     253.617-200.821-155.220  1.00  0.00           C  
ATOM     75  O   SER C  10     254.417-199.920-155.471  1.00  0.00           O  
ATOM     76  CB  SER C  10     252.526-200.436-152.908  1.00  0.00           C  
ATOM     77  OG  SER C  10     252.907-199.072-152.902  1.00  0.00           O  
ATOM     78  N   LEU C  11     252.879-201.449-156.148  1.00  0.00           N  
ATOM     79  CA  LEU C  11     253.106-201.328-157.589  1.00  0.00           C  
ATOM     80  C   LEU C  11     251.782-201.468-158.355  1.00  0.00           C  
ATOM     81  O   LEU C  11     250.869-202.133-157.868  1.00  0.00           O  
ATOM     82  CB  LEU C  11     254.153-202.408-157.963  1.00  0.00           C  
ATOM     83  CG  LEU C  11     254.560-202.555-159.446  1.00  0.00           C  
ATOM     84  CD1 LEU C  11     255.036-201.236-160.092  1.00  0.00           C  
ATOM     85  CD2 LEU C  11     255.612-203.676-159.572  1.00  0.00           C  
ATOM     86  N   SER C  12     251.707-200.850-159.546  1.00  0.00           N  
ATOM     87  CA  SER C  12     250.533-200.898-160.418  1.00  0.00           C  
ATOM     88  C   SER C  12     250.919-200.833-161.906  1.00  0.00           C  
ATOM     89  O   SER C  12     251.912-200.198-162.263  1.00  0.00           O  
ATOM     90  CB  SER C  12     249.518-199.800-160.013  1.00  0.00           C  
ATOM     91  OG  SER C  12     249.947-198.499-160.369  1.00  0.00           O  
ATOM     92  N   ALA C  13     250.077-201.464-162.735  1.00  0.00           N  
ATOM     93  CA  ALA C  13     250.131-201.494-164.197  1.00  0.00           C  
ATOM     94  C   ALA C  13     248.828-202.115-164.722  1.00  0.00           C  
ATOM     95  O   ALA C  13     248.207-202.911-164.020  1.00  0.00           O  
ATOM     96  CB  ALA C  13     251.364-202.280-164.678  1.00  0.00           C  
ATOM     97  N   SER C  14     248.404-201.721-165.933  1.00  0.00           N  
ATOM     98  CA  SER C  14     247.126-202.141-166.517  1.00  0.00           C  
ATOM     99  C   SER C  14     247.128-203.613-166.977  1.00  0.00           C  
ATOM    100  O   SER C  14     248.191-204.212-167.134  1.00  0.00           O  
ATOM    101  CB  SER C  14     246.773-201.187-167.678  1.00  0.00           C  
ATOM    102  OG  SER C  14     246.278-199.962-167.176  1.00  0.00           O  
ATOM    103  N   VAL C  15     245.928-204.173-167.209  1.00  0.00           N  
ATOM    104  CA  VAL C  15     245.763-205.486-167.839  1.00  0.00           C  
ATOM    105  C   VAL C  15     246.167-205.413-169.332  1.00  0.00           C  
ATOM    106  O   VAL C  15     245.745-204.497-170.040  1.00  0.00           O  
ATOM    107  CB  VAL C  15     244.312-206.022-167.657  1.00  0.00           C  
ATOM    108  CG1 VAL C  15     243.223-205.217-168.395  1.00  0.00           C  
ATOM    109  CG2 VAL C  15     244.182-207.519-167.998  1.00  0.00           C  
ATOM    110  N   GLY C  16     247.037-206.344-169.752  1.00  0.00           N  
ATOM    111  CA  GLY C  16     247.670-206.361-171.074  1.00  0.00           C  
ATOM    112  C   GLY C  16     248.924-205.466-171.150  1.00  0.00           C  
ATOM    113  O   GLY C  16     249.584-205.470-172.189  1.00  0.00           O  
ATOM    114  N   ASP C  17     249.271-204.733-170.077  1.00  0.00           N  
ATOM    115  CA  ASP C  17     250.468-203.891-169.960  1.00  0.00           C  
ATOM    116  C   ASP C  17     251.617-204.715-169.342  1.00  0.00           C  
ATOM    117  O   ASP C  17     251.378-205.781-168.773  1.00  0.00           O  
ATOM    118  CB  ASP C  17     250.144-202.648-169.090  1.00  0.00           C  
ATOM    119  CG  ASP C  17     251.112-201.463-169.184  1.00  0.00           C  
ATOM    120  OD1 ASP C  17     251.967-201.454-170.098  1.00  0.00           O  
ATOM    121  OD2 ASP C  17     250.945-200.556-168.339  1.00  0.00           O  
ATOM    122  N   ARG C  18     252.849-204.194-169.453  1.00  0.00           N  
ATOM    123  CA  ARG C  18     254.057-204.773-168.869  1.00  0.00           C  
ATOM    124  C   ARG C  18     254.455-204.016-167.589  1.00  0.00           C  
ATOM    125  O   ARG C  18     254.235-202.808-167.497  1.00  0.00           O  
ATOM    126  CB  ARG C  18     255.163-204.761-169.945  1.00  0.00           C  
ATOM    127  CG  ARG C  18     256.495-205.407-169.517  1.00  0.00           C  
ATOM    128  CD  ARG C  18     257.414-205.675-170.716  1.00  0.00           C  
ATOM    129  NE  ARG C  18     258.523-206.565-170.356  1.00  0.00           N  
ATOM    130  CZ  ARG C  18     259.312-207.223-171.222  1.00  0.00           C  
ATOM    131  NH1 ARG C  18     260.289-208.002-170.748  1.00  0.00           N  
ATOM    132  NH2 ARG C  18     259.134-207.122-172.547  1.00  0.00           N  
ATOM    133  N   VAL C  19     255.055-204.750-166.640  1.00  0.00           N  
ATOM    134  CA  VAL C  19     255.542-204.223-165.363  1.00  0.00           C  
ATOM    135  C   VAL C  19     256.892-204.882-165.007  1.00  0.00           C  
ATOM    136  O   VAL C  19     257.194-205.961-165.520  1.00  0.00           O  
ATOM    137  CB  VAL C  19     254.491-204.472-164.239  1.00  0.00           C  
ATOM    138  CG1 VAL C  19     254.397-205.931-163.745  1.00  0.00           C  
ATOM    139  CG2 VAL C  19     254.651-203.512-163.049  1.00  0.00           C  
ATOM    140  N   THR C  20     257.683-204.214-164.147  1.00  0.00           N  
ATOM    141  CA  THR C  20     258.999-204.670-163.690  1.00  0.00           C  
ATOM    142  C   THR C  20     259.139-204.469-162.168  1.00  0.00           C  
ATOM    143  O   THR C  20     258.649-203.475-161.632  1.00  0.00           O  
ATOM    144  CB  THR C  20     260.143-203.898-164.405  1.00  0.00           C  
ATOM    145  OG1 THR C  20     260.051-204.121-165.798  1.00  0.00           O  
ATOM    146  CG2 THR C  20     261.578-204.273-163.979  1.00  0.00           C  
ATOM    147  N   ILE C  21     259.816-205.429-161.515  1.00  0.00           N  
ATOM    148  CA  ILE C  21     260.082-205.479-160.076  1.00  0.00           C  
ATOM    149  C   ILE C  21     261.585-205.777-159.885  1.00  0.00           C  
ATOM    150  O   ILE C  21     262.151-206.540-160.668  1.00  0.00           O  
ATOM    151  CB  ILE C  21     259.281-206.629-159.380  1.00  0.00           C  
ATOM    152  CG2 ILE C  21     259.393-206.554-157.839  1.00  0.00           C  
ATOM    153  CG1 ILE C  21     257.790-206.642-159.798  1.00  0.00           C  
ATOM    154  CD1 ILE C  21     256.985-207.836-159.273  1.00  0.00           C  
ATOM    155  N   THR C  22     262.204-205.180-158.854  1.00  0.00           N  
ATOM    156  CA  THR C  22     263.633-205.305-158.548  1.00  0.00           C  
ATOM    157  C   THR C  22     263.844-205.914-157.149  1.00  0.00           C  
ATOM    158  O   THR C  22     263.098-205.594-156.223  1.00  0.00           O  
ATOM    159  CB  THR C  22     264.307-203.901-158.566  1.00  0.00           C  
ATOM    160  OG1 THR C  22     264.181-203.359-159.866  1.00  0.00           O  
ATOM    161  CG2 THR C  22     265.802-203.855-158.193  1.00  0.00           C  
ATOM    162  N   CYS C  23     264.885-206.753-157.021  1.00  0.00           N  
ATOM    163  CA  CYS C  23     265.420-207.228-155.746  1.00  0.00           C  
ATOM    164  C   CYS C  23     266.946-207.123-155.773  1.00  0.00           C  
ATOM    165  O   CYS C  23     267.591-207.782-156.588  1.00  0.00           O  
ATOM    166  CB  CYS C  23     264.981-208.672-155.432  1.00  0.00           C  
ATOM    167  SG  CYS C  23     263.275-208.833-154.854  1.00  0.00           S  
ATOM    168  N   SER C  24     267.485-206.320-154.844  1.00  0.00           N  
ATOM    169  CA  SER C  24     268.914-206.189-154.575  1.00  0.00           C  
ATOM    170  C   SER C  24     269.303-207.004-153.328  1.00  0.00           C  
ATOM    171  O   SER C  24     268.434-207.406-152.553  1.00  0.00           O  
ATOM    172  CB  SER C  24     269.255-204.687-154.451  1.00  0.00           C  
ATOM    173  OG  SER C  24     268.730-204.103-153.273  1.00  0.00           O  
ATOM    174  N   VAL C  25     270.616-207.232-153.169  1.00  0.00           N  
ATOM    175  CA  VAL C  25     271.199-207.998-152.068  1.00  0.00           C  
ATOM    176  C   VAL C  25     272.463-207.311-151.520  1.00  0.00           C  
ATOM    177  O   VAL C  25     273.196-206.671-152.274  1.00  0.00           O  
ATOM    178  CB  VAL C  25     271.565-209.447-152.502  1.00  0.00           C  
ATOM    179  CG1 VAL C  25     270.313-210.318-152.683  1.00  0.00           C  
ATOM    180  CG2 VAL C  25     272.483-209.548-153.735  1.00  0.00           C  
ATOM    181  N   SER C  26     272.683-207.473-150.204  1.00  0.00           N  
ATOM    182  CA  SER C  26     273.824-206.938-149.454  1.00  0.00           C  
ATOM    183  C   SER C  26     275.160-207.648-149.749  1.00  0.00           C  
ATOM    184  O   SER C  26     276.213-207.040-149.562  1.00  0.00           O  
ATOM    185  CB  SER C  26     273.482-206.970-147.948  1.00  0.00           C  
ATOM    186  OG  SER C  26     273.492-208.284-147.420  1.00  0.00           O  
ATOM    187  N   SER C  27     275.085-208.909-150.200  1.00  0.00           N  
ATOM    188  CA  SER C  27     276.214-209.751-150.572  1.00  0.00           C  
ATOM    189  C   SER C  27     275.856-210.440-151.894  1.00  0.00           C  
ATOM    190  O   SER C  27     274.762-210.995-152.008  1.00  0.00           O  
ATOM    191  CB  SER C  27     276.495-210.747-149.428  1.00  0.00           C  
ATOM    192  OG  SER C  27     277.546-211.642-149.737  1.00  0.00           O  
ATOM    193  N   SER C  28     276.782-210.372-152.866  1.00  0.00           N  
ATOM    194  CA  SER C  28     276.630-210.909-154.219  1.00  0.00           C  
ATOM    195  C   SER C  28     276.390-212.429-154.217  1.00  0.00           C  
ATOM    196  O   SER C  28     277.206-213.176-153.675  1.00  0.00           O  
ATOM    197  CB  SER C  28     277.870-210.516-155.050  1.00  0.00           C  
ATOM    198  OG  SER C  28     277.807-211.014-156.373  1.00  0.00           O  
ATOM    199  N   VAL C  29     275.266-212.841-154.825  1.00  0.00           N  
ATOM    200  CA  VAL C  29     274.877-214.243-154.961  1.00  0.00           C  
ATOM    201  C   VAL C  29     275.731-214.973-156.020  1.00  0.00           C  
ATOM    202  O   VAL C  29     275.832-214.524-157.162  1.00  0.00           O  
ATOM    203  CB  VAL C  29     273.367-214.400-155.297  1.00  0.00           C  
ATOM    204  CG1 VAL C  29     272.491-214.132-154.062  1.00  0.00           C  
ATOM    205  CG2 VAL C  29     272.881-213.534-156.473  1.00  0.00           C  
ATOM    206  N   SER C  30     276.343-216.088-155.592  1.00  0.00           N  
ATOM    207  CA  SER C  30     277.193-216.963-156.395  1.00  0.00           C  
ATOM    208  C   SER C  30     276.363-217.725-157.438  1.00  0.00           C  
ATOM    209  O   SER C  30     275.290-218.229-157.103  1.00  0.00           O  
ATOM    210  CB  SER C  30     277.947-217.921-155.451  1.00  0.00           C  
ATOM    211  OG  SER C  30     278.851-218.750-156.156  1.00  0.00           O  
ATOM    212  N   SER C  31     276.872-217.762-158.684  1.00  0.00           N  
ATOM    213  CA  SER C  31     276.236-218.359-159.867  1.00  0.00           C  
ATOM    214  C   SER C  31     274.858-217.732-160.198  1.00  0.00           C  
ATOM    215  O   SER C  31     273.985-218.412-160.737  1.00  0.00           O  
ATOM    216  CB  SER C  31     276.222-219.902-159.726  1.00  0.00           C  
ATOM    217  OG  SER C  31     275.852-220.552-160.925  1.00  0.00           O  
ATOM    218  N   ILE C  32     274.696-216.442-159.837  1.00  0.00           N  
ATOM    219  CA  ILE C  32     273.489-215.614-159.923  1.00  0.00           C  
ATOM    220  C   ILE C  32     272.213-216.265-159.326  1.00  0.00           C  
ATOM    221  O   ILE C  32     271.132-216.172-159.905  1.00  0.00           O  
ATOM    222  CB  ILE C  32     273.256-214.986-161.336  1.00  0.00           C  
ATOM    223  CG1 ILE C  32     273.004-215.995-162.484  1.00  0.00           C  
ATOM    224  CG2 ILE C  32     274.398-214.011-161.686  1.00  0.00           C  
ATOM    225  CD1 ILE C  32     272.558-215.343-163.804  1.00  0.00           C  
ATOM    226  N   TYR C  33     272.369-216.912-158.154  1.00  0.00           N  
ATOM    227  CA  TYR C  33     271.299-217.598-157.420  1.00  0.00           C  
ATOM    228  C   TYR C  33     270.442-216.637-156.572  1.00  0.00           C  
ATOM    229  O   TYR C  33     270.416-216.744-155.344  1.00  0.00           O  
ATOM    230  CB  TYR C  33     271.893-218.762-156.590  1.00  0.00           C  
ATOM    231  CG  TYR C  33     272.478-219.951-157.343  1.00  0.00           C  
ATOM    232  CD1 TYR C  33     272.117-220.252-158.678  1.00  0.00           C  
ATOM    233  CD2 TYR C  33     273.378-220.802-156.670  1.00  0.00           C  
ATOM    234  CE1 TYR C  33     272.651-221.385-159.321  1.00  0.00           C  
ATOM    235  CE2 TYR C  33     273.909-221.938-157.310  1.00  0.00           C  
ATOM    236  CZ  TYR C  33     273.544-222.230-158.638  1.00  0.00           C  
ATOM    237  OH  TYR C  33     274.058-223.327-159.266  1.00  0.00           O  
ATOM    238  N   LEU C  34     269.702-215.768-157.278  1.00  0.00           N  
ATOM    239  CA  LEU C  34     268.530-215.053-156.786  1.00  0.00           C  
ATOM    240  C   LEU C  34     267.327-215.562-157.593  1.00  0.00           C  
ATOM    241  O   LEU C  34     267.425-215.710-158.812  1.00  0.00           O  
ATOM    242  CB  LEU C  34     268.751-213.528-156.900  1.00  0.00           C  
ATOM    243  CG  LEU C  34     267.581-212.660-156.370  1.00  0.00           C  
ATOM    244  CD1 LEU C  34     268.105-211.356-155.758  1.00  0.00           C  
ATOM    245  CD2 LEU C  34     266.502-212.370-157.433  1.00  0.00           C  
ATOM    246  N   HIS C  35     266.230-215.851-156.885  1.00  0.00           N  
ATOM    247  CA  HIS C  35     265.041-216.534-157.401  1.00  0.00           C  
ATOM    248  C   HIS C  35     263.791-215.689-157.114  1.00  0.00           C  
ATOM    249  O   HIS C  35     263.843-214.794-156.274  1.00  0.00           O  
ATOM    250  CB  HIS C  35     264.943-217.932-156.746  1.00  0.00           C  
ATOM    251  CG  HIS C  35     266.253-218.679-156.649  1.00  0.00           C  
ATOM    252  ND1 HIS C  35     266.852-219.306-157.746  1.00  0.00           N  
ATOM    253  CD2 HIS C  35     267.085-218.816-155.556  1.00  0.00           C  
ATOM    254  CE1 HIS C  35     268.002-219.780-157.288  1.00  0.00           C  
ATOM    255  NE2 HIS C  35     268.194-219.514-155.997  1.00  0.00           N  
ATOM    256  N   TRP C  36     262.699-215.993-157.831  1.00  0.00           N  
ATOM    257  CA  TRP C  36     261.419-215.288-157.774  1.00  0.00           C  
ATOM    258  C   TRP C  36     260.250-216.275-157.670  1.00  0.00           C  
ATOM    259  O   TRP C  36     260.251-217.311-158.337  1.00  0.00           O  
ATOM    260  CB  TRP C  36     261.243-214.402-159.021  1.00  0.00           C  
ATOM    261  CG  TRP C  36     262.191-213.248-159.149  1.00  0.00           C  
ATOM    262  CD1 TRP C  36     263.424-213.283-159.703  1.00  0.00           C  
ATOM    263  NE1 TRP C  36     264.001-212.032-159.624  1.00  0.00           N  
ATOM    264  CE2 TRP C  36     263.172-211.127-158.995  1.00  0.00           C  
ATOM    265  CD2 TRP C  36     262.006-211.884-158.670  1.00  0.00           C  
ATOM    266  CE3 TRP C  36     260.956-211.200-158.014  1.00  0.00           C  
ATOM    267  CZ3 TRP C  36     261.050-209.827-157.720  1.00  0.00           C  
ATOM    268  CZ2 TRP C  36     263.286-209.760-158.692  1.00  0.00           C  
ATOM    269  CH2 TRP C  36     262.208-209.106-158.069  1.00  0.00           C  
ATOM    270  N   TYR C  37     259.268-215.899-156.838  1.00  0.00           N  
ATOM    271  CA  TYR C  37     258.043-216.645-156.547  1.00  0.00           C  
ATOM    272  C   TYR C  37     256.840-215.687-156.634  1.00  0.00           C  
ATOM    273  O   TYR C  37     257.000-214.489-156.398  1.00  0.00           O  
ATOM    274  CB  TYR C  37     258.159-217.283-155.138  1.00  0.00           C  
ATOM    275  CG  TYR C  37     259.147-218.437-155.017  1.00  0.00           C  
ATOM    276  CD1 TYR C  37     258.678-219.768-154.990  1.00  0.00           C  
ATOM    277  CE1 TYR C  37     259.584-220.847-154.935  1.00  0.00           C  
ATOM    278  CZ  TYR C  37     260.969-220.605-154.899  1.00  0.00           C  
ATOM    279  OH  TYR C  37     261.858-221.641-154.883  1.00  0.00           O  
ATOM    280  CD2 TYR C  37     260.537-218.200-154.941  1.00  0.00           C  
ATOM    281  CE2 TYR C  37     261.442-219.279-154.903  1.00  0.00           C  
ATOM    282  N   GLN C  38     255.655-216.229-156.961  1.00  0.00           N  
ATOM    283  CA  GLN C  38     254.405-215.478-157.112  1.00  0.00           C  
ATOM    284  C   GLN C  38     253.302-216.113-156.249  1.00  0.00           C  
ATOM    285  O   GLN C  38     253.054-217.313-156.375  1.00  0.00           O  
ATOM    286  CB  GLN C  38     254.022-215.451-158.611  1.00  0.00           C  
ATOM    287  CG  GLN C  38     252.715-214.689-158.937  1.00  0.00           C  
ATOM    288  CD  GLN C  38     252.329-214.763-160.418  1.00  0.00           C  
ATOM    289  NE2 GLN C  38     251.054-214.518-160.724  1.00  0.00           N  
ATOM    290  OE1 GLN C  38     253.163-215.022-161.284  1.00  0.00           O  
ATOM    291  N   GLN C  39     252.639-215.281-155.430  1.00  0.00           N  
ATOM    292  CA  GLN C  39     251.522-215.650-154.563  1.00  0.00           C  
ATOM    293  C   GLN C  39     250.285-214.818-154.930  1.00  0.00           C  
ATOM    294  O   GLN C  39     250.275-213.613-154.685  1.00  0.00           O  
ATOM    295  CB  GLN C  39     251.924-215.410-153.090  1.00  0.00           C  
ATOM    296  CG  GLN C  39     250.797-215.720-152.086  1.00  0.00           C  
ATOM    297  CD  GLN C  39     251.201-215.460-150.639  1.00  0.00           C  
ATOM    298  OE1 GLN C  39     251.895-216.270-150.036  1.00  0.00           O  
ATOM    299  NE2 GLN C  39     250.756-214.337-150.069  1.00  0.00           N  
ATOM    300  N   LYS C  40     249.236-215.488-155.432  1.00  0.00           N  
ATOM    301  CA  LYS C  40     247.900-214.906-155.593  1.00  0.00           C  
ATOM    302  C   LYS C  40     247.140-214.889-154.249  1.00  0.00           C  
ATOM    303  O   LYS C  40     247.455-215.701-153.377  1.00  0.00           O  
ATOM    304  CB  LYS C  40     247.097-215.739-156.614  1.00  0.00           C  
ATOM    305  CG  LYS C  40     247.629-215.651-158.050  1.00  0.00           C  
ATOM    306  CD  LYS C  40     246.953-216.621-159.037  1.00  0.00           C  
ATOM    307  CE  LYS C  40     245.459-216.358-159.300  1.00  0.00           C  
ATOM    308  NZ  LYS C  40     244.585-216.906-158.247  1.00  0.00           N  
ATOM    309  N   PRO C  41     246.094-214.039-154.128  1.00  0.00           N  
ATOM    310  CA  PRO C  41     245.096-214.178-153.050  1.00  0.00           C  
ATOM    311  C   PRO C  41     244.323-215.511-153.159  1.00  0.00           C  
ATOM    312  O   PRO C  41     243.769-215.807-154.220  1.00  0.00           O  
ATOM    313  CD  PRO C  41     245.751-212.938-155.037  1.00  0.00           C  
ATOM    314  CB  PRO C  41     244.190-212.949-153.234  1.00  0.00           C  
ATOM    315  CG  PRO C  41     244.305-212.589-154.706  1.00  0.00           C  
ATOM    316  N   GLY C  42     244.350-216.303-152.075  1.00  0.00           N  
ATOM    317  CA  GLY C  42     243.761-217.644-152.026  1.00  0.00           C  
ATOM    318  C   GLY C  42     244.742-218.730-152.502  1.00  0.00           C  
ATOM    319  O   GLY C  42     244.303-219.839-152.801  1.00  0.00           O  
ATOM    320  N   LYS C  43     246.050-218.425-152.579  1.00  0.00           N  
ATOM    321  CA  LYS C  43     247.113-219.343-152.993  1.00  0.00           C  
ATOM    322  C   LYS C  43     248.362-219.085-152.128  1.00  0.00           C  
ATOM    323  O   LYS C  43     248.490-218.011-151.541  1.00  0.00           O  
ATOM    324  CB  LYS C  43     247.394-219.115-154.501  1.00  0.00           C  
ATOM    325  CG  LYS C  43     248.163-220.254-155.204  1.00  0.00           C  
ATOM    326  CD  LYS C  43     248.375-220.034-156.716  1.00  0.00           C  
ATOM    327  CE  LYS C  43     249.318-218.878-157.096  1.00  0.00           C  
ATOM    328  NZ  LYS C  43     250.706-219.118-156.678  1.00  0.00           N  
ATOM    329  N   ALA C  44     249.275-220.069-152.090  1.00  0.00           N  
ATOM    330  CA  ALA C  44     250.630-219.940-151.542  1.00  0.00           C  
ATOM    331  C   ALA C  44     251.616-219.463-152.638  1.00  0.00           C  
ATOM    332  O   ALA C  44     251.224-219.400-153.806  1.00  0.00           O  
ATOM    333  CB  ALA C  44     251.032-221.308-150.964  1.00  0.00           C  
ATOM    334  N   PRO C  45     252.894-219.170-152.292  1.00  0.00           N  
ATOM    335  CA  PRO C  45     253.931-218.883-153.307  1.00  0.00           C  
ATOM    336  C   PRO C  45     254.254-220.093-154.210  1.00  0.00           C  
ATOM    337  O   PRO C  45     254.032-221.238-153.814  1.00  0.00           O  
ATOM    338  CD  PRO C  45     253.439-219.019-150.944  1.00  0.00           C  
ATOM    339  CB  PRO C  45     255.147-218.417-152.486  1.00  0.00           C  
ATOM    340  CG  PRO C  45     254.591-218.040-151.123  1.00  0.00           C  
ATOM    341  N   LYS C  46     254.736-219.809-155.427  1.00  0.00           N  
ATOM    342  CA  LYS C  46     255.079-220.815-156.432  1.00  0.00           C  
ATOM    343  C   LYS C  46     256.116-220.245-157.401  1.00  0.00           C  
ATOM    344  O   LYS C  46     255.993-219.086-157.801  1.00  0.00           O  
ATOM    345  CB  LYS C  46     253.794-221.317-157.142  1.00  0.00           C  
ATOM    346  CG  LYS C  46     253.450-222.777-156.803  1.00  0.00           C  
ATOM    347  CD  LYS C  46     251.946-223.097-156.830  1.00  0.00           C  
ATOM    348  CE  LYS C  46     251.173-222.614-155.588  1.00  0.00           C  
ATOM    349  NZ  LYS C  46     251.682-223.211-154.341  1.00  0.00           N  
ATOM    350  N   LEU C  47     257.130-221.069-157.718  1.00  0.00           N  
ATOM    351  CA  LEU C  47     258.338-220.682-158.454  1.00  0.00           C  
ATOM    352  C   LEU C  47     258.037-220.196-159.880  1.00  0.00           C  
ATOM    353  O   LEU C  47     257.254-220.830-160.588  1.00  0.00           O  
ATOM    354  CB  LEU C  47     259.338-221.862-158.425  1.00  0.00           C  
ATOM    355  CG  LEU C  47     260.734-221.591-159.037  1.00  0.00           C  
ATOM    356  CD1 LEU C  47     261.471-220.401-158.389  1.00  0.00           C  
ATOM    357  CD2 LEU C  47     261.594-222.869-159.037  1.00  0.00           C  
ATOM    358  N   LEU C  48     258.666-219.070-160.243  1.00  0.00           N  
ATOM    359  CA  LEU C  48     258.399-218.326-161.470  1.00  0.00           C  
ATOM    360  C   LEU C  48     259.681-218.179-162.305  1.00  0.00           C  
ATOM    361  O   LEU C  48     259.675-218.544-163.482  1.00  0.00           O  
ATOM    362  CB  LEU C  48     257.782-216.967-161.072  1.00  0.00           C  
ATOM    363  CG  LEU C  48     257.217-216.128-162.238  1.00  0.00           C  
ATOM    364  CD1 LEU C  48     256.066-216.852-162.970  1.00  0.00           C  
ATOM    365  CD2 LEU C  48     256.800-214.733-161.735  1.00  0.00           C  
ATOM    366  N   ILE C  49     260.752-217.671-161.676  1.00  0.00           N  
ATOM    367  CA  ILE C  49     262.088-217.573-162.257  1.00  0.00           C  
ATOM    368  C   ILE C  49     263.084-218.073-161.199  1.00  0.00           C  
ATOM    369  O   ILE C  49     262.986-217.671-160.043  1.00  0.00           O  
ATOM    370  CB  ILE C  49     262.484-216.106-162.620  1.00  0.00           C  
ATOM    371  CG2 ILE C  49     263.906-215.972-163.201  1.00  0.00           C  
ATOM    372  CG1 ILE C  49     261.473-215.387-163.541  1.00  0.00           C  
ATOM    373  CD1 ILE C  49     261.433-215.892-164.989  1.00  0.00           C  
ATOM    374  N   TYR C  50     264.039-218.911-161.619  1.00  0.00           N  
ATOM    375  CA  TYR C  50     265.136-219.400-160.785  1.00  0.00           C  
ATOM    376  C   TYR C  50     266.462-219.113-161.506  1.00  0.00           C  
ATOM    377  O   TYR C  50     266.490-219.044-162.736  1.00  0.00           O  
ATOM    378  CB  TYR C  50     264.924-220.901-160.473  1.00  0.00           C  
ATOM    379  CG  TYR C  50     265.136-221.853-161.640  1.00  0.00           C  
ATOM    380  CD1 TYR C  50     264.146-221.973-162.636  1.00  0.00           C  
ATOM    381  CE1 TYR C  50     264.375-222.786-163.758  1.00  0.00           C  
ATOM    382  CZ  TYR C  50     265.573-223.517-163.874  1.00  0.00           C  
ATOM    383  OH  TYR C  50     265.786-224.310-164.963  1.00  0.00           O  
ATOM    384  CD2 TYR C  50     266.335-222.587-161.754  1.00  0.00           C  
ATOM    385  CE2 TYR C  50     266.551-223.422-162.867  1.00  0.00           C  
ATOM    386  N   SER C  51     267.537-218.933-160.722  1.00  0.00           N  
ATOM    387  CA  SER C  51     268.889-218.592-161.179  1.00  0.00           C  
ATOM    388  C   SER C  51     268.913-217.305-162.043  1.00  0.00           C  
ATOM    389  O   SER C  51     269.561-217.265-163.088  1.00  0.00           O  
ATOM    390  CB  SER C  51     269.552-219.827-161.836  1.00  0.00           C  
ATOM    391  OG  SER C  51     270.924-219.615-162.098  1.00  0.00           O  
ATOM    392  N   THR C  52     268.160-216.294-161.572  1.00  0.00           N  
ATOM    393  CA  THR C  52     267.977-214.939-162.103  1.00  0.00           C  
ATOM    394  C   THR C  52     267.188-214.821-163.422  1.00  0.00           C  
ATOM    395  O   THR C  52     266.523-213.800-163.583  1.00  0.00           O  
ATOM    396  CB  THR C  52     269.325-214.171-162.236  1.00  0.00           C  
ATOM    397  OG1 THR C  52     269.788-213.909-160.930  1.00  0.00           O  
ATOM    398  CG2 THR C  52     269.335-212.848-163.021  1.00  0.00           C  
ATOM    399  N   SER C  53     267.251-215.811-164.332  1.00  0.00           N  
ATOM    400  CA  SER C  53     266.740-215.662-165.701  1.00  0.00           C  
ATOM    401  C   SER C  53     266.052-216.906-166.285  1.00  0.00           C  
ATOM    402  O   SER C  53     265.346-216.754-167.282  1.00  0.00           O  
ATOM    403  CB  SER C  53     267.887-215.147-166.600  1.00  0.00           C  
ATOM    404  OG  SER C  53     268.893-216.125-166.793  1.00  0.00           O  
ATOM    405  N   ASN C  54     266.241-218.096-165.686  1.00  0.00           N  
ATOM    406  CA  ASN C  54     265.664-219.348-166.186  1.00  0.00           C  
ATOM    407  C   ASN C  54     264.200-219.471-165.736  1.00  0.00           C  
ATOM    408  O   ASN C  54     263.931-219.405-164.538  1.00  0.00           O  
ATOM    409  CB  ASN C  54     266.482-220.575-165.715  1.00  0.00           C  
ATOM    410  CG  ASN C  54     267.964-220.513-166.102  1.00  0.00           C  
ATOM    411  ND2 ASN C  54     268.349-221.227-167.162  1.00  0.00           N  
ATOM    412  OD1 ASN C  54     268.753-219.838-165.445  1.00  0.00           O  
ATOM    413  N   LEU C  55     263.287-219.652-166.704  1.00  0.00           N  
ATOM    414  CA  LEU C  55     261.851-219.808-166.466  1.00  0.00           C  
ATOM    415  C   LEU C  55     261.534-221.206-165.918  1.00  0.00           C  
ATOM    416  O   LEU C  55     262.049-222.200-166.434  1.00  0.00           O  
ATOM    417  CB  LEU C  55     261.064-219.552-167.772  1.00  0.00           C  
ATOM    418  CG  LEU C  55     260.854-218.064-168.131  1.00  0.00           C  
ATOM    419  CD1 LEU C  55     262.166-217.305-168.419  1.00  0.00           C  
ATOM    420  CD2 LEU C  55     259.865-217.927-169.303  1.00  0.00           C  
ATOM    421  N   ALA C  56     260.659-221.242-164.901  1.00  0.00           N  
ATOM    422  CA  ALA C  56     260.152-222.463-164.278  1.00  0.00           C  
ATOM    423  C   ALA C  56     259.182-223.245-165.184  1.00  0.00           C  
ATOM    424  O   ALA C  56     258.775-222.742-166.234  1.00  0.00           O  
ATOM    425  CB  ALA C  56     259.498-222.077-162.941  1.00  0.00           C  
ATOM    426  N   SER C  57     258.835-224.478-164.774  1.00  0.00           N  
ATOM    427  CA  SER C  57     257.931-225.360-165.521  1.00  0.00           C  
ATOM    428  C   SER C  57     256.511-224.772-165.635  1.00  0.00           C  
ATOM    429  O   SER C  57     255.922-224.401-164.619  1.00  0.00           O  
ATOM    430  CB  SER C  57     257.913-226.754-164.865  1.00  0.00           C  
ATOM    431  OG  SER C  57     257.195-227.693-165.642  1.00  0.00           O  
ATOM    432  N   GLY C  58     256.001-224.707-166.875  1.00  0.00           N  
ATOM    433  CA  GLY C  58     254.660-224.217-167.199  1.00  0.00           C  
ATOM    434  C   GLY C  58     254.568-222.683-167.291  1.00  0.00           C  
ATOM    435  O   GLY C  58     253.489-222.179-167.599  1.00  0.00           O  
ATOM    436  N   VAL C  59     255.664-221.941-167.040  1.00  0.00           N  
ATOM    437  CA  VAL C  59     255.708-220.478-167.105  1.00  0.00           C  
ATOM    438  C   VAL C  59     255.910-220.026-168.574  1.00  0.00           C  
ATOM    439  O   VAL C  59     256.911-220.424-169.173  1.00  0.00           O  
ATOM    440  CB  VAL C  59     256.888-219.939-166.245  1.00  0.00           C  
ATOM    441  CG1 VAL C  59     257.181-218.436-166.422  1.00  0.00           C  
ATOM    442  CG2 VAL C  59     256.649-220.238-164.756  1.00  0.00           C  
ATOM    443  N   PRO C  60     254.968-219.230-169.139  1.00  0.00           N  
ATOM    444  CA  PRO C  60     255.080-218.743-170.527  1.00  0.00           C  
ATOM    445  C   PRO C  60     256.194-217.695-170.714  1.00  0.00           C  
ATOM    446  O   PRO C  60     256.531-216.983-169.768  1.00  0.00           O  
ATOM    447  CD  PRO C  60     253.751-218.729-168.495  1.00  0.00           C  
ATOM    448  CB  PRO C  60     253.681-218.173-170.816  1.00  0.00           C  
ATOM    449  CG  PRO C  60     253.160-217.713-169.466  1.00  0.00           C  
ATOM    450  N   SER C  61     256.733-217.633-171.945  1.00  0.00           N  
ATOM    451  CA  SER C  61     257.875-216.811-172.374  1.00  0.00           C  
ATOM    452  C   SER C  61     257.768-215.286-172.142  1.00  0.00           C  
ATOM    453  O   SER C  61     258.789-214.603-172.220  1.00  0.00           O  
ATOM    454  CB  SER C  61     258.158-217.111-173.861  1.00  0.00           C  
ATOM    455  OG  SER C  61     258.730-218.395-173.999  1.00  0.00           O  
ATOM    456  N   ARG C  62     256.557-214.784-171.849  1.00  0.00           N  
ATOM    457  CA  ARG C  62     256.272-213.397-171.474  1.00  0.00           C  
ATOM    458  C   ARG C  62     256.840-212.989-170.093  1.00  0.00           C  
ATOM    459  O   ARG C  62     257.081-211.802-169.882  1.00  0.00           O  
ATOM    460  CB  ARG C  62     254.749-213.173-171.577  1.00  0.00           C  
ATOM    461  CG  ARG C  62     253.902-213.961-170.560  1.00  0.00           C  
ATOM    462  CD  ARG C  62     252.397-213.864-170.839  1.00  0.00           C  
ATOM    463  NE  ARG C  62     251.606-214.462-169.757  1.00  0.00           N  
ATOM    464  CZ  ARG C  62     251.339-213.872-168.581  1.00  0.00           C  
ATOM    465  NH1 ARG C  62     251.785-212.640-168.305  1.00  0.00           N  
ATOM    466  NH2 ARG C  62     250.606-214.518-167.664  1.00  0.00           N  
ATOM    467  N   PHE C  63     257.087-213.969-169.204  1.00  0.00           N  
ATOM    468  CA  PHE C  63     257.883-213.795-167.988  1.00  0.00           C  
ATOM    469  C   PHE C  63     259.379-213.882-168.326  1.00  0.00           C  
ATOM    470  O   PHE C  63     259.767-214.692-169.167  1.00  0.00           O  
ATOM    471  CB  PHE C  63     257.528-214.886-166.960  1.00  0.00           C  
ATOM    472  CG  PHE C  63     256.148-214.788-166.334  1.00  0.00           C  
ATOM    473  CD1 PHE C  63     255.033-215.359-166.978  1.00  0.00           C  
ATOM    474  CE1 PHE C  63     253.768-215.239-166.418  1.00  0.00           C  
ATOM    475  CZ  PHE C  63     253.591-214.530-165.238  1.00  0.00           C  
ATOM    476  CD2 PHE C  63     255.946-214.023-165.166  1.00  0.00           C  
ATOM    477  CE2 PHE C  63     254.673-213.922-164.617  1.00  0.00           C  
ATOM    478  N   SER C  64     260.195-213.066-167.643  1.00  0.00           N  
ATOM    479  CA  SER C  64     261.645-213.027-167.814  1.00  0.00           C  
ATOM    480  C   SER C  64     262.282-212.332-166.601  1.00  0.00           C  
ATOM    481  O   SER C  64     261.628-211.517-165.954  1.00  0.00           O  
ATOM    482  CB  SER C  64     261.992-212.322-169.149  1.00  0.00           C  
ATOM    483  OG  SER C  64     263.385-212.281-169.389  1.00  0.00           O  
ATOM    484  N   GLY C  65     263.555-212.651-166.336  1.00  0.00           N  
ATOM    485  CA  GLY C  65     264.372-211.964-165.340  1.00  0.00           C  
ATOM    486  C   GLY C  65     265.774-211.744-165.923  1.00  0.00           C  
ATOM    487  O   GLY C  65     266.163-212.382-166.902  1.00  0.00           O  
ATOM    488  N   SER C  66     266.535-210.837-165.294  1.00  0.00           N  
ATOM    489  CA  SER C  66     267.883-210.445-165.711  1.00  0.00           C  
ATOM    490  C   SER C  66     268.593-209.706-164.563  1.00  0.00           C  
ATOM    491  O   SER C  66     267.932-209.043-163.763  1.00  0.00           O  
ATOM    492  CB  SER C  66     267.797-209.580-166.995  1.00  0.00           C  
ATOM    493  OG  SER C  66     269.071-209.190-167.472  1.00  0.00           O  
ATOM    494  N   GLY C  67     269.931-209.807-164.536  1.00  0.00           N  
ATOM    495  CA  GLY C  67     270.767-209.110-163.565  1.00  0.00           C  
ATOM    496  C   GLY C  67     272.093-209.847-163.369  1.00  0.00           C  
ATOM    497  O   GLY C  67     272.324-210.925-163.917  1.00  0.00           O  
ATOM    498  N   SER C  68     272.959-209.231-162.553  1.00  0.00           N  
ATOM    499  CA  SER C  68     274.288-209.714-162.179  1.00  0.00           C  
ATOM    500  C   SER C  68     274.800-208.919-160.967  1.00  0.00           C  
ATOM    501  O   SER C  68     274.361-207.788-160.740  1.00  0.00           O  
ATOM    502  CB  SER C  68     275.255-209.638-163.389  1.00  0.00           C  
ATOM    503  OG  SER C  68     275.547-208.307-163.774  1.00  0.00           O  
ATOM    504  N   GLY C  69     275.751-209.515-160.229  1.00  0.00           N  
ATOM    505  CA  GLY C  69     276.413-208.870-159.098  1.00  0.00           C  
ATOM    506  C   GLY C  69     275.480-208.861-157.884  1.00  0.00           C  
ATOM    507  O   GLY C  69     275.243-209.907-157.281  1.00  0.00           O  
ATOM    508  N   THR C  70     275.005-207.661-157.518  1.00  0.00           N  
ATOM    509  CA  THR C  70     274.200-207.391-156.325  1.00  0.00           C  
ATOM    510  C   THR C  70     272.782-206.869-156.649  1.00  0.00           C  
ATOM    511  O   THR C  70     272.034-206.633-155.702  1.00  0.00           O  
ATOM    512  CB  THR C  70     274.907-206.326-155.440  1.00  0.00           C  
ATOM    513  OG1 THR C  70     275.106-205.108-156.138  1.00  0.00           O  
ATOM    514  CG2 THR C  70     276.262-206.807-154.895  1.00  0.00           C  
ATOM    515  N   ASP C  71     272.421-206.696-157.935  1.00  0.00           N  
ATOM    516  CA  ASP C  71     271.126-206.148-158.369  1.00  0.00           C  
ATOM    517  C   ASP C  71     270.506-207.028-159.461  1.00  0.00           C  
ATOM    518  O   ASP C  71     271.189-207.384-160.425  1.00  0.00           O  
ATOM    519  CB  ASP C  71     271.184-204.668-158.811  1.00  0.00           C  
ATOM    520  CG  ASP C  71     271.825-203.738-157.778  1.00  0.00           C  
ATOM    521  OD1 ASP C  71     273.070-203.618-157.803  1.00  0.00           O  
ATOM    522  OD2 ASP C  71     271.054-203.171-156.974  1.00  0.00           O  
ATOM    523  N   PHE C  72     269.227-207.387-159.255  1.00  0.00           N  
ATOM    524  CA  PHE C  72     268.486-208.382-160.032  1.00  0.00           C  
ATOM    525  C   PHE C  72     267.026-207.943-160.208  1.00  0.00           C  
ATOM    526  O   PHE C  72     266.524-207.165-159.398  1.00  0.00           O  
ATOM    527  CB  PHE C  72     268.561-209.746-159.310  1.00  0.00           C  
ATOM    528  CG  PHE C  72     269.965-210.298-159.120  1.00  0.00           C  
ATOM    529  CD1 PHE C  72     270.722-209.983-157.970  1.00  0.00           C  
ATOM    530  CE1 PHE C  72     272.035-210.413-157.864  1.00  0.00           C  
ATOM    531  CZ  PHE C  72     272.621-211.138-158.895  1.00  0.00           C  
ATOM    532  CD2 PHE C  72     270.596-210.974-160.179  1.00  0.00           C  
ATOM    533  CE2 PHE C  72     271.905-211.413-160.050  1.00  0.00           C  
ATOM    534  N   THR C  73     266.368-208.443-161.269  1.00  0.00           N  
ATOM    535  CA  THR C  73     265.011-208.043-161.651  1.00  0.00           C  
ATOM    536  C   THR C  73     264.168-209.226-162.166  1.00  0.00           C  
ATOM    537  O   THR C  73     264.710-210.240-162.611  1.00  0.00           O  
ATOM    538  CB  THR C  73     265.019-206.940-162.757  1.00  0.00           C  
ATOM    539  OG1 THR C  73     265.410-207.435-164.027  1.00  0.00           O  
ATOM    540  CG2 THR C  73     265.864-205.703-162.419  1.00  0.00           C  
ATOM    541  N   LEU C  74     262.844-209.015-162.112  1.00  0.00           N  
ATOM    542  CA  LEU C  74     261.788-209.776-162.772  1.00  0.00           C  
ATOM    543  C   LEU C  74     260.931-208.779-163.564  1.00  0.00           C  
ATOM    544  O   LEU C  74     260.741-207.647-163.120  1.00  0.00           O  
ATOM    545  CB  LEU C  74     260.953-210.529-161.701  1.00  0.00           C  
ATOM    546  CG  LEU C  74     259.600-211.152-162.142  1.00  0.00           C  
ATOM    547  CD1 LEU C  74     259.745-212.188-163.272  1.00  0.00           C  
ATOM    548  CD2 LEU C  74     258.833-211.730-160.942  1.00  0.00           C  
ATOM    549  N   THR C  75     260.388-209.234-164.698  1.00  0.00           N  
ATOM    550  CA  THR C  75     259.454-208.480-165.523  1.00  0.00           C  
ATOM    551  C   THR C  75     258.391-209.421-166.115  1.00  0.00           C  
ATOM    552  O   THR C  75     258.722-210.514-166.574  1.00  0.00           O  
ATOM    553  CB  THR C  75     260.186-207.661-166.627  1.00  0.00           C  
ATOM    554  OG1 THR C  75     259.266-206.994-167.473  1.00  0.00           O  
ATOM    555  CG2 THR C  75     261.118-208.489-167.528  1.00  0.00           C  
ATOM    556  N   ILE C  76     257.131-208.967-166.057  1.00  0.00           N  
ATOM    557  CA  ILE C  76     255.955-209.709-166.492  1.00  0.00           C  
ATOM    558  C   ILE C  76     255.302-208.898-167.621  1.00  0.00           C  
ATOM    559  O   ILE C  76     254.663-207.878-167.352  1.00  0.00           O  
ATOM    560  CB  ILE C  76     254.914-209.897-165.341  1.00  0.00           C  
ATOM    561  CG2 ILE C  76     253.730-210.771-165.813  1.00  0.00           C  
ATOM    562  CG1 ILE C  76     255.547-210.495-164.059  1.00  0.00           C  
ATOM    563  CD1 ILE C  76     256.009-209.445-163.034  1.00  0.00           C  
ATOM    564  N   SER C  77     255.495-209.358-168.866  1.00  0.00           N  
ATOM    565  CA  SER C  77     254.878-208.775-170.056  1.00  0.00           C  
ATOM    566  C   SER C  77     253.450-209.316-170.233  1.00  0.00           C  
ATOM    567  O   SER C  77     253.223-210.508-170.023  1.00  0.00           O  
ATOM    568  CB  SER C  77     255.776-209.062-171.277  1.00  0.00           C  
ATOM    569  OG  SER C  77     255.317-208.389-172.432  1.00  0.00           O  
ATOM    570  N   SER C  78     252.528-208.419-170.624  1.00  0.00           N  
ATOM    571  CA  SER C  78     251.104-208.673-170.869  1.00  0.00           C  
ATOM    572  C   SER C  78     250.402-209.276-169.637  1.00  0.00           C  
ATOM    573  O   SER C  78     250.107-210.471-169.628  1.00  0.00           O  
ATOM    574  CB  SER C  78     250.925-209.511-172.160  1.00  0.00           C  
ATOM    575  OG  SER C  78     249.559-209.680-172.489  1.00  0.00           O  
ATOM    576  N   LEU C  79     250.193-208.435-168.610  1.00  0.00           N  
ATOM    577  CA  LEU C  79     249.567-208.782-167.333  1.00  0.00           C  
ATOM    578  C   LEU C  79     248.150-209.345-167.514  1.00  0.00           C  
ATOM    579  O   LEU C  79     247.274-208.645-168.017  1.00  0.00           O  
ATOM    580  CB  LEU C  79     249.537-207.534-166.426  1.00  0.00           C  
ATOM    581  CG  LEU C  79     250.901-207.172-165.802  1.00  0.00           C  
ATOM    582  CD1 LEU C  79     250.913-205.715-165.303  1.00  0.00           C  
ATOM    583  CD2 LEU C  79     251.284-208.148-164.676  1.00  0.00           C  
ATOM    584  N   GLN C  80     247.968-210.603-167.094  1.00  0.00           N  
ATOM    585  CA  GLN C  80     246.694-211.320-167.089  1.00  0.00           C  
ATOM    586  C   GLN C  80     245.990-211.138-165.724  1.00  0.00           C  
ATOM    587  O   GLN C  80     246.645-210.698-164.779  1.00  0.00           O  
ATOM    588  CB  GLN C  80     246.990-212.808-167.399  1.00  0.00           C  
ATOM    589  CG  GLN C  80     247.660-213.077-168.767  1.00  0.00           C  
ATOM    590  CD  GLN C  80     246.925-212.460-169.961  1.00  0.00           C  
ATOM    591  OE1 GLN C  80     247.481-211.637-170.683  1.00  0.00           O  
ATOM    592  NE2 GLN C  80     245.667-212.855-170.173  1.00  0.00           N  
ATOM    593  N   PRO C  81     244.687-211.502-165.610  1.00  0.00           N  
ATOM    594  CA  PRO C  81     243.934-211.429-164.336  1.00  0.00           C  
ATOM    595  C   PRO C  81     244.552-212.146-163.116  1.00  0.00           C  
ATOM    596  O   PRO C  81     244.357-211.685-161.993  1.00  0.00           O  
ATOM    597  CD  PRO C  81     243.798-211.901-166.705  1.00  0.00           C  
ATOM    598  CB  PRO C  81     242.550-211.996-164.686  1.00  0.00           C  
ATOM    599  CG  PRO C  81     242.390-211.689-166.163  1.00  0.00           C  
ATOM    600  N   GLU C  82     245.304-213.235-163.361  1.00  0.00           N  
ATOM    601  CA  GLU C  82     246.018-214.003-162.340  1.00  0.00           C  
ATOM    602  C   GLU C  82     247.377-213.395-161.934  1.00  0.00           C  
ATOM    603  O   GLU C  82     247.888-213.749-160.873  1.00  0.00           O  
ATOM    604  CB  GLU C  82     246.201-215.450-162.834  1.00  0.00           C  
ATOM    605  CG  GLU C  82     244.870-216.175-163.103  1.00  0.00           C  
ATOM    606  CD  GLU C  82     245.088-217.662-163.378  1.00  0.00           C  
ATOM    607  OE1 GLU C  82     245.103-218.026-164.572  1.00  0.00           O  
ATOM    608  OE2 GLU C  82     245.244-218.401-162.380  1.00  0.00           O  
ATOM    609  N   ASP C  83     247.928-212.494-162.766  1.00  0.00           N  
ATOM    610  CA  ASP C  83     249.206-211.802-162.544  1.00  0.00           C  
ATOM    611  C   ASP C  83     249.111-210.620-161.563  1.00  0.00           C  
ATOM    612  O   ASP C  83     250.153-210.078-161.196  1.00  0.00           O  
ATOM    613  CB  ASP C  83     249.887-211.339-163.850  1.00  0.00           C  
ATOM    614  CG  ASP C  83     250.052-212.407-164.932  1.00  0.00           C  
ATOM    615  OD1 ASP C  83     249.977-213.616-164.625  1.00  0.00           O  
ATOM    616  OD2 ASP C  83     250.326-211.981-166.070  1.00  0.00           O  
ATOM    617  N   PHE C  84     247.891-210.255-161.133  1.00  0.00           N  
ATOM    618  CA  PHE C  84     247.648-209.260-160.089  1.00  0.00           C  
ATOM    619  C   PHE C  84     247.759-209.944-158.719  1.00  0.00           C  
ATOM    620  O   PHE C  84     246.759-210.348-158.127  1.00  0.00           O  
ATOM    621  CB  PHE C  84     246.310-208.547-160.353  1.00  0.00           C  
ATOM    622  CG  PHE C  84     246.333-207.788-161.667  1.00  0.00           C  
ATOM    623  CD1 PHE C  84     247.140-206.641-161.795  1.00  0.00           C  
ATOM    624  CD2 PHE C  84     245.720-208.318-162.821  1.00  0.00           C  
ATOM    625  CE1 PHE C  84     247.309-206.040-163.032  1.00  0.00           C  
ATOM    626  CE2 PHE C  84     245.881-207.689-164.049  1.00  0.00           C  
ATOM    627  CZ  PHE C  84     246.675-206.555-164.153  1.00  0.00           C  
ATOM    628  N   ALA C  85     249.022-210.125-158.313  1.00  0.00           N  
ATOM    629  CA  ALA C  85     249.477-211.007-157.249  1.00  0.00           C  
ATOM    630  C   ALA C  85     250.649-210.358-156.504  1.00  0.00           C  
ATOM    631  O   ALA C  85     251.282-209.444-157.036  1.00  0.00           O  
ATOM    632  CB  ALA C  85     249.919-212.324-157.917  1.00  0.00           C  
ATOM    633  N   THR C  86     250.931-210.863-155.293  1.00  0.00           N  
ATOM    634  CA  THR C  86     252.090-210.464-154.495  1.00  0.00           C  
ATOM    635  C   THR C  86     253.314-211.306-154.885  1.00  0.00           C  
ATOM    636  O   THR C  86     253.350-212.507-154.618  1.00  0.00           O  
ATOM    637  CB  THR C  86     251.850-210.590-152.970  1.00  0.00           C  
ATOM    638  OG1 THR C  86     250.703-209.840-152.621  1.00  0.00           O  
ATOM    639  CG2 THR C  86     253.018-210.055-152.121  1.00  0.00           C  
ATOM    640  N   TYR C  87     254.288-210.641-155.523  1.00  0.00           N  
ATOM    641  CA  TYR C  87     255.553-211.233-155.945  1.00  0.00           C  
ATOM    642  C   TYR C  87     256.585-211.130-154.820  1.00  0.00           C  
ATOM    643  O   TYR C  87     256.613-210.131-154.102  1.00  0.00           O  
ATOM    644  CB  TYR C  87     256.061-210.512-157.203  1.00  0.00           C  
ATOM    645  CG  TYR C  87     255.183-210.718-158.423  1.00  0.00           C  
ATOM    646  CD1 TYR C  87     255.481-211.738-159.349  1.00  0.00           C  
ATOM    647  CE1 TYR C  87     254.656-211.927-160.473  1.00  0.00           C  
ATOM    648  CZ  TYR C  87     253.519-211.122-160.663  1.00  0.00           C  
ATOM    649  OH  TYR C  87     252.713-211.329-161.741  1.00  0.00           O  
ATOM    650  CD2 TYR C  87     254.053-209.900-158.624  1.00  0.00           C  
ATOM    651  CE2 TYR C  87     253.216-210.110-159.734  1.00  0.00           C  
ATOM    652  N   TYR C  88     257.423-212.168-154.727  1.00  0.00           N  
ATOM    653  CA  TYR C  88     258.488-212.323-153.745  1.00  0.00           C  
ATOM    654  C   TYR C  88     259.787-212.728-154.443  1.00  0.00           C  
ATOM    655  O   TYR C  88     259.765-213.164-155.593  1.00  0.00           O  
ATOM    656  CB  TYR C  88     258.079-213.417-152.741  1.00  0.00           C  
ATOM    657  CG  TYR C  88     256.892-213.059-151.873  1.00  0.00           C  
ATOM    658  CD1 TYR C  88     255.659-213.726-152.034  1.00  0.00           C  
ATOM    659  CE1 TYR C  88     254.577-213.409-151.191  1.00  0.00           C  
ATOM    660  CZ  TYR C  88     254.716-212.413-150.209  1.00  0.00           C  
ATOM    661  OH  TYR C  88     253.659-212.092-149.412  1.00  0.00           O  
ATOM    662  CD2 TYR C  88     257.032-212.065-150.885  1.00  0.00           C  
ATOM    663  CE2 TYR C  88     255.943-211.740-150.058  1.00  0.00           C  
ATOM    664  N   CYS C  89     260.893-212.612-153.696  1.00  0.00           N  
ATOM    665  CA  CYS C  89     262.217-213.064-154.107  1.00  0.00           C  
ATOM    666  C   CYS C  89     262.934-213.723-152.918  1.00  0.00           C  
ATOM    667  O   CYS C  89     262.642-213.390-151.770  1.00  0.00           O  
ATOM    668  SG  CYS C  89     263.269-210.458-153.626  1.00  0.00           S  
ATOM    669  CB  CYS C  89     262.992-211.879-154.722  1.00  0.00           C  
ATOM    670  N   GLN C  90     263.859-214.647-153.231  1.00  0.00           N  
ATOM    671  CA  GLN C  90     264.705-215.350-152.263  1.00  0.00           C  
ATOM    672  C   GLN C  90     266.101-215.578-152.865  1.00  0.00           C  
ATOM    673  O   GLN C  90     266.327-215.275-154.037  1.00  0.00           O  
ATOM    674  CB  GLN C  90     264.017-216.654-151.787  1.00  0.00           C  
ATOM    675  CG  GLN C  90     264.173-217.901-152.682  1.00  0.00           C  
ATOM    676  CD  GLN C  90     263.573-219.150-152.031  1.00  0.00           C  
ATOM    677  OE1 GLN C  90     262.371-219.215-151.787  1.00  0.00           O  
ATOM    678  NE2 GLN C  90     264.406-220.157-151.760  1.00  0.00           N  
ATOM    679  N   VAL C  91     267.005-216.133-152.044  1.00  0.00           N  
ATOM    680  CA  VAL C  91     268.363-216.508-152.437  1.00  0.00           C  
ATOM    681  C   VAL C  91     268.675-217.953-152.009  1.00  0.00           C  
ATOM    682  O   VAL C  91     268.076-218.465-151.061  1.00  0.00           O  
ATOM    683  CB  VAL C  91     269.420-215.565-151.794  1.00  0.00           C  
ATOM    684  CG1 VAL C  91     269.265-214.125-152.308  1.00  0.00           C  
ATOM    685  CG2 VAL C  91     269.453-215.589-150.250  1.00  0.00           C  
ATOM    686  N   TYR C  92     269.637-218.567-152.716  1.00  0.00           N  
ATOM    687  CA  TYR C  92     270.203-219.878-152.391  1.00  0.00           C  
ATOM    688  C   TYR C  92     271.665-219.940-152.874  1.00  0.00           C  
ATOM    689  O   TYR C  92     272.068-220.902-153.525  1.00  0.00           O  
ATOM    690  CB  TYR C  92     269.268-221.018-152.881  1.00  0.00           C  
ATOM    691  CG  TYR C  92     269.645-222.470-152.594  1.00  0.00           C  
ATOM    692  CD1 TYR C  92     270.498-222.830-151.524  1.00  0.00           C  
ATOM    693  CD2 TYR C  92     269.114-223.484-153.419  1.00  0.00           C  
ATOM    694  CE1 TYR C  92     270.834-224.181-151.306  1.00  0.00           C  
ATOM    695  CE2 TYR C  92     269.438-224.835-153.193  1.00  0.00           C  
ATOM    696  CZ  TYR C  92     270.302-225.185-152.137  1.00  0.00           C  
ATOM    697  OH  TYR C  92     270.608-226.495-151.916  1.00  0.00           O  
ATOM    698  N   SER C  93     272.432-218.894-152.527  1.00  0.00           N  
ATOM    699  CA  SER C  93     273.883-218.822-152.708  1.00  0.00           C  
ATOM    700  C   SER C  93     274.632-219.402-151.494  1.00  0.00           C  
ATOM    701  O   SER C  93     275.649-220.068-151.684  1.00  0.00           O  
ATOM    702  CB  SER C  93     274.269-217.354-152.975  1.00  0.00           C  
ATOM    703  OG  SER C  93     275.669-217.145-152.971  1.00  0.00           O  
ATOM    704  N   GLY C  94     274.123-219.137-150.281  1.00  0.00           N  
ATOM    705  CA  GLY C  94     274.736-219.598-149.045  1.00  0.00           C  
ATOM    706  C   GLY C  94     273.883-219.134-147.864  1.00  0.00           C  
ATOM    707  O   GLY C  94     273.109-218.181-147.962  1.00  0.00           O  
ATOM    708  N   TYR C  95     274.041-219.842-146.736  1.00  0.00           N  
ATOM    709  CA  TYR C  95     273.274-219.655-145.504  1.00  0.00           C  
ATOM    710  C   TYR C  95     273.844-218.504-144.645  1.00  0.00           C  
ATOM    711  O   TYR C  95     275.059-218.298-144.677  1.00  0.00           O  
ATOM    712  CB  TYR C  95     273.287-220.986-144.727  1.00  0.00           C  
ATOM    713  CG  TYR C  95     272.621-222.127-145.477  1.00  0.00           C  
ATOM    714  CD1 TYR C  95     273.397-223.085-146.165  1.00  0.00           C  
ATOM    715  CE1 TYR C  95     272.769-224.122-146.880  1.00  0.00           C  
ATOM    716  CZ  TYR C  95     271.363-224.209-146.911  1.00  0.00           C  
ATOM    717  OH  TYR C  95     270.754-225.213-147.605  1.00  0.00           O  
ATOM    718  CD2 TYR C  95     271.216-222.218-145.509  1.00  0.00           C  
ATOM    719  CE2 TYR C  95     270.587-223.255-146.222  1.00  0.00           C  
ATOM    720  N   PRO C  96     272.993-217.808-143.855  1.00  0.00           N  
ATOM    721  CA  PRO C  96     271.520-217.919-143.808  1.00  0.00           C  
ATOM    722  C   PRO C  96     270.823-217.349-145.060  1.00  0.00           C  
ATOM    723  O   PRO C  96     271.223-216.295-145.555  1.00  0.00           O  
ATOM    724  CD  PRO C  96     273.479-216.846-142.862  1.00  0.00           C  
ATOM    725  CB  PRO C  96     271.147-217.108-142.553  1.00  0.00           C  
ATOM    726  CG  PRO C  96     272.247-216.072-142.414  1.00  0.00           C  
ATOM    727  N   LEU C  97     269.784-218.063-145.533  1.00  0.00           N  
ATOM    728  CA  LEU C  97     268.901-217.602-146.610  1.00  0.00           C  
ATOM    729  C   LEU C  97     267.951-216.509-146.089  1.00  0.00           C  
ATOM    730  O   LEU C  97     267.686-216.440-144.889  1.00  0.00           O  
ATOM    731  CB  LEU C  97     268.079-218.771-147.204  1.00  0.00           C  
ATOM    732  CG  LEU C  97     268.852-220.069-147.527  1.00  0.00           C  
ATOM    733  CD1 LEU C  97     267.909-221.127-148.135  1.00  0.00           C  
ATOM    734  CD2 LEU C  97     270.104-219.842-148.393  1.00  0.00           C  
ATOM    735  N   THR C  98     267.458-215.669-147.006  1.00  0.00           N  
ATOM    736  CA  THR C  98     266.613-214.516-146.693  1.00  0.00           C  
ATOM    737  C   THR C  98     265.657-214.229-147.867  1.00  0.00           C  
ATOM    738  O   THR C  98     265.822-214.783-148.955  1.00  0.00           O  
ATOM    739  CB  THR C  98     267.470-213.245-146.421  1.00  0.00           C  
ATOM    740  OG1 THR C  98     268.372-213.023-147.487  1.00  0.00           O  
ATOM    741  CG2 THR C  98     268.270-213.313-145.109  1.00  0.00           C  
ATOM    742  N   PHE C  99     264.648-213.389-147.580  1.00  0.00           N  
ATOM    743  CA  PHE C  99     263.552-213.032-148.479  1.00  0.00           C  
ATOM    744  C   PHE C  99     263.381-211.512-148.593  1.00  0.00           C  
ATOM    745  O   PHE C  99     263.750-210.777-147.676  1.00  0.00           O  
ATOM    746  CB  PHE C  99     262.242-213.642-147.948  1.00  0.00           C  
ATOM    747  CG  PHE C  99     262.077-215.127-148.180  1.00  0.00           C  
ATOM    748  CD1 PHE C  99     262.654-216.054-147.290  1.00  0.00           C  
ATOM    749  CE1 PHE C  99     262.579-217.413-147.557  1.00  0.00           C  
ATOM    750  CZ  PHE C  99     261.949-217.865-148.708  1.00  0.00           C  
ATOM    751  CD2 PHE C  99     261.473-215.596-149.363  1.00  0.00           C  
ATOM    752  CE2 PHE C  99     261.394-216.959-149.603  1.00  0.00           C  
ATOM    753  N   GLY C 100     262.764-211.088-149.709  1.00  0.00           N  
ATOM    754  CA  GLY C 100     262.334-209.713-149.947  1.00  0.00           C  
ATOM    755  C   GLY C 100     261.018-209.411-149.209  1.00  0.00           C  
ATOM    756  O   GLY C 100     260.291-210.316-148.791  1.00  0.00           O  
ATOM    757  N   GLY C 101     260.711-208.109-149.081  1.00  0.00           N  
ATOM    758  CA  GLY C 101     259.557-207.581-148.344  1.00  0.00           C  
ATOM    759  C   GLY C 101     258.222-207.681-149.105  1.00  0.00           C  
ATOM    760  O   GLY C 101     257.191-207.333-148.533  1.00  0.00           O  
ATOM    761  N   GLY C 102     258.227-208.154-150.364  1.00  0.00           N  
ATOM    762  CA  GLY C 102     257.039-208.384-151.185  1.00  0.00           C  
ATOM    763  C   GLY C 102     256.515-207.098-151.843  1.00  0.00           C  
ATOM    764  O   GLY C 102     256.844-205.986-151.431  1.00  0.00           O  
ATOM    765  N   THR C 103     255.652-207.273-152.859  1.00  0.00           N  
ATOM    766  CA  THR C 103     254.888-206.202-153.494  1.00  0.00           C  
ATOM    767  C   THR C 103     253.764-206.778-154.369  1.00  0.00           C  
ATOM    768  O   THR C 103     254.027-207.619-155.231  1.00  0.00           O  
ATOM    769  CB  THR C 103     255.758-205.211-154.329  1.00  0.00           C  
ATOM    770  OG1 THR C 103     254.968-204.221-154.962  1.00  0.00           O  
ATOM    771  CG2 THR C 103     256.622-205.841-155.435  1.00  0.00           C  
ATOM    772  N   LYS C 104     252.536-206.284-154.133  1.00  0.00           N  
ATOM    773  CA  LYS C 104     251.372-206.537-154.978  1.00  0.00           C  
ATOM    774  C   LYS C 104     251.438-205.681-156.248  1.00  0.00           C  
ATOM    775  O   LYS C 104     251.578-204.462-156.147  1.00  0.00           O  
ATOM    776  CB  LYS C 104     250.074-206.290-154.174  1.00  0.00           C  
ATOM    777  CG  LYS C 104     248.777-206.457-154.996  1.00  0.00           C  
ATOM    778  CD  LYS C 104     247.500-206.339-154.151  1.00  0.00           C  
ATOM    779  CE  LYS C 104     246.205-206.462-154.973  1.00  0.00           C  
ATOM    780  NZ  LYS C 104     246.011-205.314-155.877  1.00  0.00           N  
ATOM    781  N   VAL C 105     251.259-206.342-157.401  1.00  0.00           N  
ATOM    782  CA  VAL C 105     250.934-205.691-158.667  1.00  0.00           C  
ATOM    783  C   VAL C 105     249.406-205.498-158.717  1.00  0.00           C  
ATOM    784  O   VAL C 105     248.654-206.451-158.506  1.00  0.00           O  
ATOM    785  CB  VAL C 105     251.410-206.532-159.885  1.00  0.00           C  
ATOM    786  CG1 VAL C 105     250.936-206.000-161.253  1.00  0.00           C  
ATOM    787  CG2 VAL C 105     252.946-206.629-159.903  1.00  0.00           C  
ATOM    788  N   GLU C 106     248.994-204.246-158.947  1.00  0.00           N  
ATOM    789  CA  GLU C 106     247.613-203.773-158.913  1.00  0.00           C  
ATOM    790  C   GLU C 106     247.153-203.413-160.331  1.00  0.00           C  
ATOM    791  O   GLU C 106     247.963-202.931-161.121  1.00  0.00           O  
ATOM    792  CB  GLU C 106     247.603-202.550-157.972  1.00  0.00           C  
ATOM    793  CG  GLU C 106     246.268-201.803-157.815  1.00  0.00           C  
ATOM    794  CD  GLU C 106     246.432-200.594-156.897  1.00  0.00           C  
ATOM    795  OE1 GLU C 106     246.694-200.824-155.698  1.00  0.00           O  
ATOM    796  OE2 GLU C 106     246.283-199.465-157.408  1.00  0.00           O  
ATOM    797  N   ILE C 107     245.857-203.622-160.620  1.00  0.00           N  
ATOM    798  CA  ILE C 107     245.231-203.232-161.885  1.00  0.00           C  
ATOM    799  C   ILE C 107     245.128-201.696-161.937  1.00  0.00           C  
ATOM    800  O   ILE C 107     244.349-201.119-161.172  1.00  0.00           O  
ATOM    801  CB  ILE C 107     243.797-203.833-162.056  1.00  0.00           C  
ATOM    802  CG2 ILE C 107     243.110-203.402-163.373  1.00  0.00           C  
ATOM    803  CG1 ILE C 107     243.798-205.374-161.938  1.00  0.00           C  
ATOM    804  CD1 ILE C 107     242.422-205.989-161.658  1.00  0.00           C  
ATOM    805  N   LYS C 108     245.927-201.068-162.816  1.00  0.00           N  
ATOM    806  CA  LYS C 108     245.886-199.622-163.031  1.00  0.00           C  
ATOM    807  C   LYS C 108     244.602-199.238-163.781  1.00  0.00           C  
ATOM    808  O   LYS C 108     244.320-199.793-164.844  1.00  0.00           O  
ATOM    809  CB  LYS C 108     247.173-199.128-163.725  1.00  0.00           C  
ATOM    810  CG  LYS C 108     247.237-197.610-163.998  1.00  0.00           C  
ATOM    811  CD  LYS C 108     247.113-196.739-162.732  1.00  0.00           C  
ATOM    812  CE  LYS C 108     247.193-195.231-163.009  1.00  0.00           C  
ATOM    813  NZ  LYS C 108     246.058-194.763-163.823  1.00  0.00           N  
ATOM    814  N   ARG C 109     243.849-198.318-163.169  1.00  0.00           N  
ATOM    815  CA  ARG C 109     242.494-197.940-163.552  1.00  0.00           C  
ATOM    816  C   ARG C 109     242.392-196.407-163.629  1.00  0.00           C  
ATOM    817  O   ARG C 109     243.254-195.698-163.101  1.00  0.00           O  
ATOM    818  CB  ARG C 109     241.558-198.536-162.471  1.00  0.00           C  
ATOM    819  CG  ARG C 109     240.047-198.480-162.751  1.00  0.00           C  
ATOM    820  CD  ARG C 109     239.250-199.048-161.571  1.00  0.00           C  
ATOM    821  NE  ARG C 109     237.797-198.918-161.745  1.00  0.00           N  
ATOM    822  CZ  ARG C 109     237.060-197.809-161.576  1.00  0.00           C  
ATOM    823  NH1 ARG C 109     237.620-196.636-161.253  1.00  0.00           N  
ATOM    824  NH2 ARG C 109     235.733-197.882-161.731  1.00  0.00           N  
ATOM    825  N   THR C 110     241.309-195.921-164.254  1.00  0.00           N  
ATOM    826  CA  THR C 110     240.857-194.532-164.167  1.00  0.00           C  
ATOM    827  C   THR C 110     240.437-194.160-162.722  1.00  0.00           C  
ATOM    828  O   THR C 110     240.004-195.033-161.966  1.00  0.00           O  
ATOM    829  CB  THR C 110     239.670-194.283-165.144  1.00  0.00           C  
ATOM    830  OG1 THR C 110     239.283-192.920-165.138  1.00  0.00           O  
ATOM    831  CG2 THR C 110     238.401-195.113-164.863  1.00  0.00           C  
ATOM    832  N   VAL C 111     240.590-192.878-162.365  1.00  0.00           N  
ATOM    833  CA  VAL C 111     240.244-192.346-161.047  1.00  0.00           C  
ATOM    834  C   VAL C 111     238.711-192.260-160.861  1.00  0.00           C  
ATOM    835  O   VAL C 111     238.003-191.901-161.803  1.00  0.00           O  
ATOM    836  CB  VAL C 111     240.890-190.945-160.840  1.00  0.00           C  
ATOM    837  CG1 VAL C 111     240.476-190.220-159.543  1.00  0.00           C  
ATOM    838  CG2 VAL C 111     242.428-191.033-160.889  1.00  0.00           C  
ATOM    839  N   ALA C 112     238.239-192.590-159.647  1.00  0.00           N  
ATOM    840  CA  ALA C 112     236.825-192.568-159.264  1.00  0.00           C  
ATOM    841  C   ALA C 112     236.673-192.165-157.793  1.00  0.00           C  
ATOM    842  O   ALA C 112     237.550-192.478-156.990  1.00  0.00           O  
ATOM    843  CB  ALA C 112     236.204-193.951-159.522  1.00  0.00           C  
ATOM    844  N   ALA C 113     235.556-191.488-157.475  1.00  0.00           N  
ATOM    845  CA  ALA C 113     235.241-190.964-156.141  1.00  0.00           C  
ATOM    846  C   ALA C 113     234.441-191.967-155.274  1.00  0.00           C  
ATOM    847  O   ALA C 113     233.820-192.872-155.834  1.00  0.00           O  
ATOM    848  CB  ALA C 113     234.456-189.657-156.315  1.00  0.00           C  
ATOM    849  N   PRO C 114     234.447-191.795-153.925  1.00  0.00           N  
ATOM    850  CA  PRO C 114     233.743-192.705-152.994  1.00  0.00           C  
ATOM    851  C   PRO C 114     232.206-192.645-153.038  1.00  0.00           C  
ATOM    852  O   PRO C 114     231.628-191.561-153.104  1.00  0.00           O  
ATOM    853  CD  PRO C 114     235.231-190.818-153.168  1.00  0.00           C  
ATOM    854  CB  PRO C 114     234.264-192.297-151.601  1.00  0.00           C  
ATOM    855  CG  PRO C 114     235.543-191.528-151.862  1.00  0.00           C  
ATOM    856  N   SER C 115     231.588-193.833-152.938  1.00  0.00           N  
ATOM    857  CA  SER C 115     230.169-194.045-152.672  1.00  0.00           C  
ATOM    858  C   SER C 115     229.980-194.145-151.148  1.00  0.00           C  
ATOM    859  O   SER C 115     230.141-195.222-150.574  1.00  0.00           O  
ATOM    860  CB  SER C 115     229.707-195.332-153.388  1.00  0.00           C  
ATOM    861  OG  SER C 115     229.673-195.125-154.785  1.00  0.00           O  
ATOM    862  N   VAL C 116     229.704-192.989-150.527  1.00  0.00           N  
ATOM    863  CA  VAL C 116     229.573-192.804-149.082  1.00  0.00           C  
ATOM    864  C   VAL C 116     228.197-193.251-148.536  1.00  0.00           C  
ATOM    865  O   VAL C 116     227.164-192.967-149.144  1.00  0.00           O  
ATOM    866  CB  VAL C 116     229.852-191.317-148.706  1.00  0.00           C  
ATOM    867  CG1 VAL C 116     229.037-190.306-149.538  1.00  0.00           C  
ATOM    868  CG2 VAL C 116     229.735-191.002-147.199  1.00  0.00           C  
ATOM    869  N   PHE C 117     228.239-193.927-147.377  1.00  0.00           N  
ATOM    870  CA  PHE C 117     227.090-194.384-146.587  1.00  0.00           C  
ATOM    871  C   PHE C 117     227.329-193.996-145.115  1.00  0.00           C  
ATOM    872  O   PHE C 117     228.475-193.755-144.737  1.00  0.00           O  
ATOM    873  CB  PHE C 117     226.965-195.922-146.717  1.00  0.00           C  
ATOM    874  CG  PHE C 117     226.876-196.462-148.136  1.00  0.00           C  
ATOM    875  CD1 PHE C 117     225.836-196.051-148.997  1.00  0.00           C  
ATOM    876  CD2 PHE C 117     227.840-197.375-148.614  1.00  0.00           C  
ATOM    877  CE1 PHE C 117     225.776-196.537-150.297  1.00  0.00           C  
ATOM    878  CE2 PHE C 117     227.757-197.853-149.915  1.00  0.00           C  
ATOM    879  CZ  PHE C 117     226.732-197.434-150.753  1.00  0.00           C  
ATOM    880  N   ILE C 118     226.263-193.964-144.295  1.00  0.00           N  
ATOM    881  CA  ILE C 118     226.352-193.626-142.867  1.00  0.00           C  
ATOM    882  C   ILE C 118     225.204-194.291-142.079  1.00  0.00           C  
ATOM    883  O   ILE C 118     224.099-194.410-142.610  1.00  0.00           O  
ATOM    884  CB  ILE C 118     226.336-192.082-142.645  1.00  0.00           C  
ATOM    885  CG2 ILE C 118     224.964-191.418-142.912  1.00  0.00           C  
ATOM    886  CG1 ILE C 118     226.884-191.692-141.256  1.00  0.00           C  
ATOM    887  CD1 ILE C 118     227.108-190.185-141.098  1.00  0.00           C  
ATOM    888  N   PHE C 119     225.497-194.731-140.838  1.00  0.00           N  
ATOM    889  CA  PHE C 119     224.598-195.547-140.013  1.00  0.00           C  
ATOM    890  C   PHE C 119     224.800-195.242-138.508  1.00  0.00           C  
ATOM    891  O   PHE C 119     225.944-195.309-138.054  1.00  0.00           O  
ATOM    892  CB  PHE C 119     224.931-197.041-140.251  1.00  0.00           C  
ATOM    893  CG  PHE C 119     224.843-197.531-141.684  1.00  0.00           C  
ATOM    894  CD1 PHE C 119     226.017-197.758-142.435  1.00  0.00           C  
ATOM    895  CE1 PHE C 119     225.926-198.123-143.772  1.00  0.00           C  
ATOM    896  CZ  PHE C 119     224.682-198.239-144.378  1.00  0.00           C  
ATOM    897  CD2 PHE C 119     223.590-197.636-142.319  1.00  0.00           C  
ATOM    898  CE2 PHE C 119     223.519-197.993-143.657  1.00  0.00           C  
ATOM    899  N   PRO C 120     223.713-194.985-137.732  1.00  0.00           N  
ATOM    900  CA  PRO C 120     223.786-194.992-136.255  1.00  0.00           C  
ATOM    901  C   PRO C 120     224.000-196.400-135.643  1.00  0.00           C  
ATOM    902  O   PRO C 120     223.670-197.389-136.300  1.00  0.00           O  
ATOM    903  CD  PRO C 120     222.363-194.654-138.189  1.00  0.00           C  
ATOM    904  CB  PRO C 120     222.415-194.443-135.816  1.00  0.00           C  
ATOM    905  CG  PRO C 120     221.476-194.781-136.956  1.00  0.00           C  
ATOM    906  N   PRO C 121     224.462-196.468-134.368  1.00  0.00           N  
ATOM    907  CA  PRO C 121     224.541-197.728-133.595  1.00  0.00           C  
ATOM    908  C   PRO C 121     223.160-198.347-133.295  1.00  0.00           C  
ATOM    909  O   PRO C 121     222.177-197.611-133.168  1.00  0.00           O  
ATOM    910  CD  PRO C 121     224.868-195.337-133.535  1.00  0.00           C  
ATOM    911  CB  PRO C 121     225.247-197.316-132.284  1.00  0.00           C  
ATOM    912  CG  PRO C 121     225.832-195.939-132.533  1.00  0.00           C  
ATOM    913  N   SER C 122     223.120-199.683-133.146  1.00  0.00           N  
ATOM    914  CA  SER C 122     221.940-200.428-132.686  1.00  0.00           C  
ATOM    915  C   SER C 122     221.587-200.144-131.213  1.00  0.00           C  
ATOM    916  O   SER C 122     222.448-199.718-130.442  1.00  0.00           O  
ATOM    917  CB  SER C 122     222.161-201.938-132.926  1.00  0.00           C  
ATOM    918  OG  SER C 122     223.124-202.505-132.060  1.00  0.00           O  
ATOM    919  N   ASP C 123     220.330-200.446-130.842  1.00  0.00           N  
ATOM    920  CA  ASP C 123     219.809-200.354-129.472  1.00  0.00           C  
ATOM    921  C   ASP C 123     220.557-201.297-128.507  1.00  0.00           C  
ATOM    922  O   ASP C 123     220.747-200.947-127.345  1.00  0.00           O  
ATOM    923  CB  ASP C 123     218.286-200.656-129.449  1.00  0.00           C  
ATOM    924  CG  ASP C 123     217.488-199.923-128.364  1.00  0.00           C  
ATOM    925  OD1 ASP C 123     217.883-198.792-128.006  1.00  0.00           O  
ATOM    926  OD2 ASP C 123     216.412-200.448-128.001  1.00  0.00           O  
ATOM    927  N   GLU C 124     220.986-202.453-129.031  1.00  0.00           N  
ATOM    928  CA  GLU C 124     221.770-203.489-128.366  1.00  0.00           C  
ATOM    929  C   GLU C 124     223.193-203.022-128.016  1.00  0.00           C  
ATOM    930  O   GLU C 124     223.681-203.349-126.936  1.00  0.00           O  
ATOM    931  CB  GLU C 124     221.821-204.711-129.301  1.00  0.00           C  
ATOM    932  CG  GLU C 124     220.427-205.249-129.682  1.00  0.00           C  
ATOM    933  CD  GLU C 124     220.504-206.280-130.800  1.00  0.00           C  
ATOM    934  OE1 GLU C 124     220.166-207.450-130.531  1.00  0.00           O  
ATOM    935  OE2 GLU C 124     220.884-205.876-131.923  1.00  0.00           O  
ATOM    936  N   GLN C 125     223.816-202.253-128.927  1.00  0.00           N  
ATOM    937  CA  GLN C 125     225.151-201.683-128.761  1.00  0.00           C  
ATOM    938  C   GLN C 125     225.156-200.521-127.754  1.00  0.00           C  
ATOM    939  O   GLN C 125     226.078-200.441-126.944  1.00  0.00           O  
ATOM    940  CB  GLN C 125     225.698-201.259-130.141  1.00  0.00           C  
ATOM    941  CG  GLN C 125     227.201-200.916-130.129  1.00  0.00           C  
ATOM    942  CD  GLN C 125     227.817-200.905-131.530  1.00  0.00           C  
ATOM    943  OE1 GLN C 125     227.247-200.353-132.467  1.00  0.00           O  
ATOM    944  NE2 GLN C 125     229.001-201.502-131.673  1.00  0.00           N  
ATOM    945  N   LEU C 126     224.113-199.673-127.796  1.00  0.00           N  
ATOM    946  CA  LEU C 126     223.921-198.535-126.893  1.00  0.00           C  
ATOM    947  C   LEU C 126     223.568-198.954-125.457  1.00  0.00           C  
ATOM    948  O   LEU C 126     224.010-198.289-124.520  1.00  0.00           O  
ATOM    949  CB  LEU C 126     222.864-197.578-127.490  1.00  0.00           C  
ATOM    950  CG  LEU C 126     223.289-196.893-128.811  1.00  0.00           C  
ATOM    951  CD1 LEU C 126     222.100-196.199-129.498  1.00  0.00           C  
ATOM    952  CD2 LEU C 126     224.491-195.942-128.653  1.00  0.00           C  
ATOM    953  N   LYS C 127     222.841-200.072-125.303  1.00  0.00           N  
ATOM    954  CA  LYS C 127     222.577-200.718-124.014  1.00  0.00           C  
ATOM    955  C   LYS C 127     223.780-201.522-123.476  1.00  0.00           C  
ATOM    956  O   LYS C 127     223.813-201.796-122.279  1.00  0.00           O  
ATOM    957  CB  LYS C 127     221.296-201.568-124.123  1.00  0.00           C  
ATOM    958  CG  LYS C 127     220.031-200.694-124.219  1.00  0.00           C  
ATOM    959  CD  LYS C 127     218.758-201.498-124.517  1.00  0.00           C  
ATOM    960  CE  LYS C 127     217.508-200.615-124.653  1.00  0.00           C  
ATOM    961  NZ  LYS C 127     217.161-199.954-123.383  1.00  0.00           N  
ATOM    962  N   SER C 128     224.768-201.814-124.343  1.00  0.00           N  
ATOM    963  CA  SER C 128     226.093-202.321-123.967  1.00  0.00           C  
ATOM    964  C   SER C 128     227.089-201.185-123.636  1.00  0.00           C  
ATOM    965  O   SER C 128     228.237-201.481-123.300  1.00  0.00           O  
ATOM    966  CB  SER C 128     226.632-203.238-125.087  1.00  0.00           C  
ATOM    967  OG  SER C 128     225.889-204.439-125.143  1.00  0.00           O  
ATOM    968  N   GLY C 129     226.647-199.915-123.711  1.00  0.00           N  
ATOM    969  CA  GLY C 129     227.418-198.732-123.322  1.00  0.00           C  
ATOM    970  C   GLY C 129     228.377-198.238-124.419  1.00  0.00           C  
ATOM    971  O   GLY C 129     229.230-197.404-124.120  1.00  0.00           O  
ATOM    972  N   THR C 130     228.250-198.738-125.659  1.00  0.00           N  
ATOM    973  CA  THR C 130     229.099-198.413-126.810  1.00  0.00           C  
ATOM    974  C   THR C 130     228.276-197.660-127.874  1.00  0.00           C  
ATOM    975  O   THR C 130     227.069-197.866-127.975  1.00  0.00           O  
ATOM    976  CB  THR C 130     229.636-199.728-127.443  1.00  0.00           C  
ATOM    977  OG1 THR C 130     230.458-200.382-126.495  1.00  0.00           O  
ATOM    978  CG2 THR C 130     230.463-199.583-128.738  1.00  0.00           C  
ATOM    979  N   ALA C 131     228.943-196.810-128.668  1.00  0.00           N  
ATOM    980  CA  ALA C 131     228.326-196.068-129.761  1.00  0.00           C  
ATOM    981  C   ALA C 131     229.293-195.971-130.944  1.00  0.00           C  
ATOM    982  O   ALA C 131     229.903-194.923-131.157  1.00  0.00           O  
ATOM    983  CB  ALA C 131     227.861-194.698-129.255  1.00  0.00           C  
ATOM    984  N   SER C 132     229.405-197.075-131.693  1.00  0.00           N  
ATOM    985  CA  SER C 132     230.201-197.152-132.913  1.00  0.00           C  
ATOM    986  C   SER C 132     229.357-196.697-134.109  1.00  0.00           C  
ATOM    987  O   SER C 132     228.635-197.505-134.697  1.00  0.00           O  
ATOM    988  CB  SER C 132     230.727-198.582-133.088  1.00  0.00           C  
ATOM    989  OG  SER C 132     231.703-198.884-132.111  1.00  0.00           O  
ATOM    990  N   VAL C 133     229.441-195.392-134.413  1.00  0.00           N  
ATOM    991  CA  VAL C 133     228.718-194.748-135.505  1.00  0.00           C  
ATOM    992  C   VAL C 133     229.527-194.965-136.800  1.00  0.00           C  
ATOM    993  O   VAL C 133     230.603-194.387-136.956  1.00  0.00           O  
ATOM    994  CB  VAL C 133     228.544-193.219-135.268  1.00  0.00           C  
ATOM    995  CG1 VAL C 133     227.535-192.612-136.255  1.00  0.00           C  
ATOM    996  CG2 VAL C 133     228.135-192.869-133.824  1.00  0.00           C  
ATOM    997  N   VAL C 134     229.033-195.856-137.670  1.00  0.00           N  
ATOM    998  CA  VAL C 134     229.762-196.345-138.840  1.00  0.00           C  
ATOM    999  C   VAL C 134     229.494-195.489-140.092  1.00  0.00           C  
ATOM   1000  O   VAL C 134     228.384-194.994-140.282  1.00  0.00           O  
ATOM   1001  CB  VAL C 134     229.393-197.832-139.110  1.00  0.00           C  
ATOM   1002  CG1 VAL C 134     229.793-198.405-140.484  1.00  0.00           C  
ATOM   1003  CG2 VAL C 134     229.977-198.737-138.008  1.00  0.00           C  
ATOM   1004  N   CYS C 135     230.534-195.378-140.932  1.00  0.00           N  
ATOM   1005  CA  CYS C 135     230.514-194.806-142.273  1.00  0.00           C  
ATOM   1006  C   CYS C 135     231.390-195.692-143.167  1.00  0.00           C  
ATOM   1007  O   CYS C 135     232.483-196.080-142.750  1.00  0.00           O  
ATOM   1008  CB  CYS C 135     230.994-193.346-142.213  1.00  0.00           C  
ATOM   1009  SG  CYS C 135     231.230-192.453-143.769  1.00  0.00           S  
ATOM   1010  N   LEU C 136     230.875-196.025-144.358  1.00  0.00           N  
ATOM   1011  CA  LEU C 136     231.488-196.988-145.272  1.00  0.00           C  
ATOM   1012  C   LEU C 136     231.628-196.333-146.649  1.00  0.00           C  
ATOM   1013  O   LEU C 136     230.639-195.856-147.204  1.00  0.00           O  
ATOM   1014  CB  LEU C 136     230.632-198.278-145.318  1.00  0.00           C  
ATOM   1015  CG  LEU C 136     230.579-199.043-143.970  1.00  0.00           C  
ATOM   1016  CD1 LEU C 136     229.458-200.102-143.934  1.00  0.00           C  
ATOM   1017  CD2 LEU C 136     231.951-199.609-143.541  1.00  0.00           C  
ATOM   1018  N   LEU C 137     232.871-196.320-147.150  1.00  0.00           N  
ATOM   1019  CA  LEU C 137     233.269-195.734-148.427  1.00  0.00           C  
ATOM   1020  C   LEU C 137     233.625-196.871-149.382  1.00  0.00           C  
ATOM   1021  O   LEU C 137     234.369-197.772-148.993  1.00  0.00           O  
ATOM   1022  CB  LEU C 137     234.495-194.812-148.217  1.00  0.00           C  
ATOM   1023  CG  LEU C 137     234.269-193.587-147.302  1.00  0.00           C  
ATOM   1024  CD1 LEU C 137     232.991-192.806-147.659  1.00  0.00           C  
ATOM   1025  CD2 LEU C 137     234.362-193.910-145.795  1.00  0.00           C  
ATOM   1026  N   ASN C 138     233.073-196.824-150.604  1.00  0.00           N  
ATOM   1027  CA  ASN C 138     233.171-197.912-151.580  1.00  0.00           C  
ATOM   1028  C   ASN C 138     233.360-197.369-153.000  1.00  0.00           C  
ATOM   1029  O   ASN C 138     233.017-196.221-153.274  1.00  0.00           O  
ATOM   1030  CB  ASN C 138     231.895-198.795-151.514  1.00  0.00           C  
ATOM   1031  CG  ASN C 138     231.704-199.497-150.168  1.00  0.00           C  
ATOM   1032  OD1 ASN C 138     230.883-199.085-149.351  1.00  0.00           O  
ATOM   1033  ND2 ASN C 138     232.482-200.551-149.924  1.00  0.00           N  
ATOM   1034  N   ASN C 139     233.861-198.241-153.888  1.00  0.00           N  
ATOM   1035  CA  ASN C 139     233.903-198.073-155.344  1.00  0.00           C  
ATOM   1036  C   ASN C 139     234.693-196.837-155.828  1.00  0.00           C  
ATOM   1037  O   ASN C 139     234.199-196.078-156.664  1.00  0.00           O  
ATOM   1038  CB  ASN C 139     232.462-198.142-155.927  1.00  0.00           C  
ATOM   1039  CG  ASN C 139     232.391-198.668-157.366  1.00  0.00           C  
ATOM   1040  ND2 ASN C 139     231.460-198.137-158.160  1.00  0.00           N  
ATOM   1041  OD1 ASN C 139     233.149-199.552-157.756  1.00  0.00           O  
ATOM   1042  N   PHE C 140     235.916-196.671-155.299  1.00  0.00           N  
ATOM   1043  CA  PHE C 140     236.834-195.588-155.653  1.00  0.00           C  
ATOM   1044  C   PHE C 140     238.201-196.137-156.094  1.00  0.00           C  
ATOM   1045  O   PHE C 140     238.521-197.291-155.822  1.00  0.00           O  
ATOM   1046  CB  PHE C 140     236.932-194.607-154.463  1.00  0.00           C  
ATOM   1047  CG  PHE C 140     237.471-195.138-153.145  1.00  0.00           C  
ATOM   1048  CD1 PHE C 140     236.595-195.450-152.084  1.00  0.00           C  
ATOM   1049  CE1 PHE C 140     237.105-195.950-150.894  1.00  0.00           C  
ATOM   1050  CZ  PHE C 140     238.467-196.184-150.760  1.00  0.00           C  
ATOM   1051  CD2 PHE C 140     238.847-195.403-152.995  1.00  0.00           C  
ATOM   1052  CE2 PHE C 140     239.337-195.916-151.804  1.00  0.00           C  
ATOM   1053  N   TYR C 141     238.999-195.281-156.747  1.00  0.00           N  
ATOM   1054  CA  TYR C 141     240.364-195.593-157.172  1.00  0.00           C  
ATOM   1055  C   TYR C 141     241.149-194.268-157.275  1.00  0.00           C  
ATOM   1056  O   TYR C 141     240.589-193.317-157.823  1.00  0.00           O  
ATOM   1057  CB  TYR C 141     240.315-196.336-158.529  1.00  0.00           C  
ATOM   1058  CG  TYR C 141     241.674-196.854-158.966  1.00  0.00           C  
ATOM   1059  CD1 TYR C 141     242.111-198.122-158.529  1.00  0.00           C  
ATOM   1060  CE1 TYR C 141     243.422-198.551-158.807  1.00  0.00           C  
ATOM   1061  CZ  TYR C 141     244.297-197.715-159.527  1.00  0.00           C  
ATOM   1062  OH  TYR C 141     245.590-198.092-159.735  1.00  0.00           O  
ATOM   1063  CD2 TYR C 141     242.535-196.042-159.733  1.00  0.00           C  
ATOM   1064  CE2 TYR C 141     243.847-196.471-160.009  1.00  0.00           C  
ATOM   1065  N   PRO C 142     242.410-194.192-156.782  1.00  0.00           N  
ATOM   1066  CA  PRO C 142     243.213-195.255-156.139  1.00  0.00           C  
ATOM   1067  C   PRO C 142     242.807-195.551-154.682  1.00  0.00           C  
ATOM   1068  O   PRO C 142     241.919-194.890-154.146  1.00  0.00           O  
ATOM   1069  CD  PRO C 142     243.187-192.958-156.910  1.00  0.00           C  
ATOM   1070  CB  PRO C 142     244.645-194.700-156.228  1.00  0.00           C  
ATOM   1071  CG  PRO C 142     244.468-193.195-156.121  1.00  0.00           C  
ATOM   1072  N   ARG C 143     243.473-196.555-154.082  1.00  0.00           N  
ATOM   1073  CA  ARG C 143     243.201-197.082-152.737  1.00  0.00           C  
ATOM   1074  C   ARG C 143     243.386-196.092-151.568  1.00  0.00           C  
ATOM   1075  O   ARG C 143     242.854-196.357-150.490  1.00  0.00           O  
ATOM   1076  CB  ARG C 143     243.990-198.396-152.540  1.00  0.00           C  
ATOM   1077  CG  ARG C 143     245.501-198.284-152.259  1.00  0.00           C  
ATOM   1078  CD  ARG C 143     246.193-199.661-152.214  1.00  0.00           C  
ATOM   1079  NE  ARG C 143     245.787-200.451-151.039  1.00  0.00           N  
ATOM   1080  CZ  ARG C 143     245.886-201.786-150.900  1.00  0.00           C  
ATOM   1081  NH1 ARG C 143     245.487-202.357-149.759  1.00  0.00           N  
ATOM   1082  NH2 ARG C 143     246.371-202.569-151.875  1.00  0.00           N  
ATOM   1083  N   GLU C 144     244.087-194.969-151.800  1.00  0.00           N  
ATOM   1084  CA  GLU C 144     244.187-193.843-150.872  1.00  0.00           C  
ATOM   1085  C   GLU C 144     242.845-193.089-150.775  1.00  0.00           C  
ATOM   1086  O   GLU C 144     242.198-192.870-151.799  1.00  0.00           O  
ATOM   1087  CB  GLU C 144     245.340-192.924-151.345  1.00  0.00           C  
ATOM   1088  CG  GLU C 144     245.596-191.649-150.511  1.00  0.00           C  
ATOM   1089  CD  GLU C 144     246.018-191.941-149.069  1.00  0.00           C  
ATOM   1090  OE1 GLU C 144     247.243-191.950-148.818  1.00  0.00           O  
ATOM   1091  OE2 GLU C 144     245.113-192.109-148.223  1.00  0.00           O  
ATOM   1092  N   ALA C 145     242.472-192.693-149.550  1.00  0.00           N  
ATOM   1093  CA  ALA C 145     241.242-191.970-149.238  1.00  0.00           C  
ATOM   1094  C   ALA C 145     241.356-191.378-147.827  1.00  0.00           C  
ATOM   1095  O   ALA C 145     241.786-192.082-146.912  1.00  0.00           O  
ATOM   1096  CB  ALA C 145     240.031-192.915-149.356  1.00  0.00           C  
ATOM   1097  N   LYS C 146     240.968-190.099-147.679  1.00  0.00           N  
ATOM   1098  CA  LYS C 146     241.030-189.353-146.418  1.00  0.00           C  
ATOM   1099  C   LYS C 146     239.605-189.066-145.922  1.00  0.00           C  
ATOM   1100  O   LYS C 146     238.736-188.761-146.738  1.00  0.00           O  
ATOM   1101  CB  LYS C 146     241.797-188.030-146.633  1.00  0.00           C  
ATOM   1102  CG  LYS C 146     243.235-188.177-147.173  1.00  0.00           C  
ATOM   1103  CD  LYS C 146     244.122-189.146-146.375  1.00  0.00           C  
ATOM   1104  CE  LYS C 146     245.590-189.104-146.819  1.00  0.00           C  
ATOM   1105  NZ  LYS C 146     246.351-190.228-146.244  1.00  0.00           N  
ATOM   1106  N   VAL C 147     239.400-189.171-144.598  1.00  0.00           N  
ATOM   1107  CA  VAL C 147     238.081-189.096-143.961  1.00  0.00           C  
ATOM   1108  C   VAL C 147     238.109-188.174-142.726  1.00  0.00           C  
ATOM   1109  O   VAL C 147     239.180-187.893-142.184  1.00  0.00           O  
ATOM   1110  CB  VAL C 147     237.587-190.514-143.521  1.00  0.00           C  
ATOM   1111  CG1 VAL C 147     237.715-191.558-144.648  1.00  0.00           C  
ATOM   1112  CG2 VAL C 147     238.224-191.060-142.228  1.00  0.00           C  
ATOM   1113  N   GLN C 148     236.911-187.755-142.291  1.00  0.00           N  
ATOM   1114  CA  GLN C 148     236.671-186.959-141.087  1.00  0.00           C  
ATOM   1115  C   GLN C 148     235.220-187.140-140.604  1.00  0.00           C  
ATOM   1116  O   GLN C 148     234.378-187.667-141.336  1.00  0.00           O  
ATOM   1117  CB  GLN C 148     237.033-185.472-141.336  1.00  0.00           C  
ATOM   1118  CG  GLN C 148     236.133-184.733-142.351  1.00  0.00           C  
ATOM   1119  CD  GLN C 148     236.527-183.264-142.509  1.00  0.00           C  
ATOM   1120  OE1 GLN C 148     237.669-182.955-142.840  1.00  0.00           O  
ATOM   1121  NE2 GLN C 148     235.579-182.352-142.297  1.00  0.00           N  
ATOM   1122  N   TRP C 149     234.962-186.667-139.376  1.00  0.00           N  
ATOM   1123  CA  TRP C 149     233.641-186.621-138.748  1.00  0.00           C  
ATOM   1124  C   TRP C 149     233.373-185.224-138.171  1.00  0.00           C  
ATOM   1125  O   TRP C 149     234.306-184.539-137.753  1.00  0.00           O  
ATOM   1126  CB  TRP C 149     233.537-187.697-137.649  1.00  0.00           C  
ATOM   1127  CG  TRP C 149     233.344-189.102-138.130  1.00  0.00           C  
ATOM   1128  CD1 TRP C 149     234.314-189.949-138.543  1.00  0.00           C  
ATOM   1129  NE1 TRP C 149     233.748-191.142-138.944  1.00  0.00           N  
ATOM   1130  CE2 TRP C 149     232.374-191.120-138.814  1.00  0.00           C  
ATOM   1131  CD2 TRP C 149     232.085-189.815-138.314  1.00  0.00           C  
ATOM   1132  CE3 TRP C 149     230.724-189.497-138.091  1.00  0.00           C  
ATOM   1133  CZ3 TRP C 149     229.703-190.435-138.345  1.00  0.00           C  
ATOM   1134  CZ2 TRP C 149     231.364-192.064-139.060  1.00  0.00           C  
ATOM   1135  CH2 TRP C 149     230.022-191.715-138.834  1.00  0.00           C  
ATOM   1136  N   LYS C 150     232.084-184.846-138.161  1.00  0.00           N  
ATOM   1137  CA  LYS C 150     231.570-183.575-137.656  1.00  0.00           C  
ATOM   1138  C   LYS C 150     230.275-183.806-136.861  1.00  0.00           C  
ATOM   1139  O   LYS C 150     229.493-184.697-137.201  1.00  0.00           O  
ATOM   1140  CB  LYS C 150     231.341-182.596-138.828  1.00  0.00           C  
ATOM   1141  CG  LYS C 150     232.648-182.069-139.453  1.00  0.00           C  
ATOM   1142  CD  LYS C 150     232.433-181.017-140.553  1.00  0.00           C  
ATOM   1143  CE  LYS C 150     231.838-181.593-141.847  1.00  0.00           C  
ATOM   1144  NZ  LYS C 150     231.737-180.561-142.891  1.00  0.00           N  
ATOM   1145  N   VAL C 151     230.084-182.984-135.817  1.00  0.00           N  
ATOM   1146  CA  VAL C 151     228.972-183.048-134.864  1.00  0.00           C  
ATOM   1147  C   VAL C 151     228.581-181.625-134.395  1.00  0.00           C  
ATOM   1148  O   VAL C 151     229.293-180.664-134.692  1.00  0.00           O  
ATOM   1149  CB  VAL C 151     229.347-183.904-133.615  1.00  0.00           C  
ATOM   1150  CG1 VAL C 151     229.587-185.383-133.954  1.00  0.00           C  
ATOM   1151  CG2 VAL C 151     230.526-183.349-132.796  1.00  0.00           C  
ATOM   1152  N   ASP C 152     227.454-181.527-133.665  1.00  0.00           N  
ATOM   1153  CA  ASP C 152     226.913-180.296-133.062  1.00  0.00           C  
ATOM   1154  C   ASP C 152     227.842-179.606-132.049  1.00  0.00           C  
ATOM   1155  O   ASP C 152     228.702-180.252-131.448  1.00  0.00           O  
ATOM   1156  CB  ASP C 152     225.544-180.530-132.370  1.00  0.00           C  
ATOM   1157  CG  ASP C 152     224.460-181.098-133.282  1.00  0.00           C  
ATOM   1158  OD1 ASP C 152     224.349-180.593-134.418  1.00  0.00           O  
ATOM   1159  OD2 ASP C 152     223.689-181.947-132.786  1.00  0.00           O  
ATOM   1160  N   ASN C 153     227.578-178.301-131.842  1.00  0.00           N  
ATOM   1161  CA  ASN C 153     228.181-177.428-130.827  1.00  0.00           C  
ATOM   1162  C   ASN C 153     229.664-177.092-131.118  1.00  0.00           C  
ATOM   1163  O   ASN C 153     230.194-177.460-132.166  1.00  0.00           O  
ATOM   1164  CB  ASN C 153     227.973-178.033-129.404  1.00  0.00           C  
ATOM   1165  CG  ASN C 153     227.702-176.987-128.318  1.00  0.00           C  
ATOM   1166  OD1 ASN C 153     228.631-176.508-127.676  1.00  0.00           O  
ATOM   1167  ND2 ASN C 153     226.432-176.631-128.109  1.00  0.00           N  
ATOM   1168  N   ALA C 154     230.309-176.401-130.162  1.00  0.00           N  
ATOM   1169  CA  ALA C 154     231.760-176.205-130.095  1.00  0.00           C  
ATOM   1170  C   ALA C 154     232.529-177.505-129.772  1.00  0.00           C  
ATOM   1171  O   ALA C 154     233.740-177.553-129.989  1.00  0.00           O  
ATOM   1172  CB  ALA C 154     232.060-175.124-129.046  1.00  0.00           C  
ATOM   1173  N   LEU C 155     231.804-178.532-129.297  1.00  0.00           N  
ATOM   1174  CA  LEU C 155     232.250-179.914-129.136  1.00  0.00           C  
ATOM   1175  C   LEU C 155     232.592-180.555-130.493  1.00  0.00           C  
ATOM   1176  O   LEU C 155     231.983-180.212-131.509  1.00  0.00           O  
ATOM   1177  CB  LEU C 155     231.119-180.726-128.460  1.00  0.00           C  
ATOM   1178  CG  LEU C 155     230.681-180.230-127.063  1.00  0.00           C  
ATOM   1179  CD1 LEU C 155     229.423-180.986-126.582  1.00  0.00           C  
ATOM   1180  CD2 LEU C 155     231.829-180.286-126.032  1.00  0.00           C  
ATOM   1181  N   GLN C 156     233.538-181.504-130.469  1.00  0.00           N  
ATOM   1182  CA  GLN C 156     233.941-182.280-131.639  1.00  0.00           C  
ATOM   1183  C   GLN C 156     234.267-183.714-131.205  1.00  0.00           C  
ATOM   1184  O   GLN C 156     234.766-183.927-130.099  1.00  0.00           O  
ATOM   1185  CB  GLN C 156     235.119-181.571-132.353  1.00  0.00           C  
ATOM   1186  CG  GLN C 156     235.614-182.202-133.676  1.00  0.00           C  
ATOM   1187  CD  GLN C 156     234.526-182.319-134.749  1.00  0.00           C  
ATOM   1188  NE2 GLN C 156     234.470-181.353-135.668  1.00  0.00           N  
ATOM   1189  OE1 GLN C 156     233.749-183.271-134.755  1.00  0.00           O  
ATOM   1190  N   SER C 157     233.979-184.666-132.104  1.00  0.00           N  
ATOM   1191  CA  SER C 157     234.200-186.091-131.912  1.00  0.00           C  
ATOM   1192  C   SER C 157     234.641-186.685-133.258  1.00  0.00           C  
ATOM   1193  O   SER C 157     233.872-186.645-134.219  1.00  0.00           O  
ATOM   1194  CB  SER C 157     232.914-186.719-131.335  1.00  0.00           C  
ATOM   1195  OG  SER C 157     233.104-188.085-131.045  1.00  0.00           O  
ATOM   1196  N   GLY C 158     235.890-187.177-133.301  1.00  0.00           N  
ATOM   1197  CA  GLY C 158     236.563-187.610-134.526  1.00  0.00           C  
ATOM   1198  C   GLY C 158     237.409-188.868-134.293  1.00  0.00           C  
ATOM   1199  O   GLY C 158     238.420-189.036-134.973  1.00  0.00           O  
ATOM   1200  N   ASN C 159     237.018-189.732-133.340  1.00  0.00           N  
ATOM   1201  CA  ASN C 159     237.690-190.985-132.965  1.00  0.00           C  
ATOM   1202  C   ASN C 159     237.423-192.115-133.988  1.00  0.00           C  
ATOM   1203  O   ASN C 159     236.802-193.121-133.645  1.00  0.00           O  
ATOM   1204  CB  ASN C 159     237.255-191.400-131.531  1.00  0.00           C  
ATOM   1205  CG  ASN C 159     237.501-190.328-130.465  1.00  0.00           C  
ATOM   1206  OD1 ASN C 159     236.734-189.373-130.348  1.00  0.00           O  
ATOM   1207  ND2 ASN C 159     238.563-190.484-129.671  1.00  0.00           N  
ATOM   1208  N   SER C 160     237.880-191.918-135.236  1.00  0.00           N  
ATOM   1209  CA  SER C 160     237.661-192.822-136.365  1.00  0.00           C  
ATOM   1210  C   SER C 160     238.595-194.048-136.323  1.00  0.00           C  
ATOM   1211  O   SER C 160     239.785-193.907-136.047  1.00  0.00           O  
ATOM   1212  CB  SER C 160     237.827-192.028-137.677  1.00  0.00           C  
ATOM   1213  OG  SER C 160     237.455-192.801-138.802  1.00  0.00           O  
ATOM   1214  N   GLN C 161     238.020-195.213-136.655  1.00  0.00           N  
ATOM   1215  CA  GLN C 161     238.688-196.494-136.858  1.00  0.00           C  
ATOM   1216  C   GLN C 161     238.608-196.839-138.352  1.00  0.00           C  
ATOM   1217  O   GLN C 161     237.503-196.980-138.880  1.00  0.00           O  
ATOM   1218  CB  GLN C 161     238.020-197.555-135.951  1.00  0.00           C  
ATOM   1219  CG  GLN C 161     238.424-199.010-136.254  1.00  0.00           C  
ATOM   1220  CD  GLN C 161     237.838-199.992-135.244  1.00  0.00           C  
ATOM   1221  NE2 GLN C 161     236.737-200.654-135.609  1.00  0.00           N  
ATOM   1222  OE1 GLN C 161     238.383-200.161-134.155  1.00  0.00           O  
ATOM   1223  N   GLU C 162     239.781-196.948-138.995  1.00  0.00           N  
ATOM   1224  CA  GLU C 162     239.917-197.068-140.446  1.00  0.00           C  
ATOM   1225  C   GLU C 162     240.760-198.289-140.827  1.00  0.00           C  
ATOM   1226  O   GLU C 162     241.737-198.597-140.146  1.00  0.00           O  
ATOM   1227  CB  GLU C 162     240.596-195.795-140.996  1.00  0.00           C  
ATOM   1228  CG  GLU C 162     239.849-194.484-140.684  1.00  0.00           C  
ATOM   1229  CD  GLU C 162     240.603-193.263-141.204  1.00  0.00           C  
ATOM   1230  OE1 GLU C 162     240.951-193.266-142.406  1.00  0.00           O  
ATOM   1231  OE2 GLU C 162     240.801-192.334-140.392  1.00  0.00           O  
ATOM   1232  N   SER C 163     240.400-198.900-141.966  1.00  0.00           N  
ATOM   1233  CA  SER C 163     241.176-199.937-142.640  1.00  0.00           C  
ATOM   1234  C   SER C 163     240.658-200.093-144.077  1.00  0.00           C  
ATOM   1235  O   SER C 163     239.443-200.162-144.285  1.00  0.00           O  
ATOM   1236  CB  SER C 163     241.127-201.265-141.859  1.00  0.00           C  
ATOM   1237  OG  SER C 163     241.959-202.231-142.468  1.00  0.00           O  
ATOM   1238  N   VAL C 164     241.598-200.150-145.033  1.00  0.00           N  
ATOM   1239  CA  VAL C 164     241.329-200.307-146.461  1.00  0.00           C  
ATOM   1240  C   VAL C 164     241.312-201.801-146.848  1.00  0.00           C  
ATOM   1241  O   VAL C 164     242.063-202.595-146.280  1.00  0.00           O  
ATOM   1242  CB  VAL C 164     242.403-199.544-147.299  1.00  0.00           C  
ATOM   1243  CG1 VAL C 164     243.814-200.166-147.273  1.00  0.00           C  
ATOM   1244  CG2 VAL C 164     241.967-199.284-148.753  1.00  0.00           C  
ATOM   1245  N   THR C 165     240.458-202.145-147.823  1.00  0.00           N  
ATOM   1246  CA  THR C 165     240.372-203.473-148.439  1.00  0.00           C  
ATOM   1247  C   THR C 165     241.496-203.696-149.476  1.00  0.00           C  
ATOM   1248  O   THR C 165     242.209-202.755-149.830  1.00  0.00           O  
ATOM   1249  CB  THR C 165     239.001-203.639-149.165  1.00  0.00           C  
ATOM   1250  OG1 THR C 165     238.884-202.855-150.343  1.00  0.00           O  
ATOM   1251  CG2 THR C 165     237.794-203.374-148.258  1.00  0.00           C  
ATOM   1252  N   GLU C 166     241.591-204.936-149.985  1.00  0.00           N  
ATOM   1253  CA  GLU C 166     242.276-205.239-151.244  1.00  0.00           C  
ATOM   1254  C   GLU C 166     241.322-205.073-152.439  1.00  0.00           C  
ATOM   1255  O   GLU C 166     240.124-204.847-152.250  1.00  0.00           O  
ATOM   1256  CB  GLU C 166     242.926-206.639-151.180  1.00  0.00           C  
ATOM   1257  CG  GLU C 166     244.130-206.730-150.214  1.00  0.00           C  
ATOM   1258  CD  GLU C 166     245.266-205.748-150.537  1.00  0.00           C  
ATOM   1259  OE1 GLU C 166     245.525-205.520-151.739  1.00  0.00           O  
ATOM   1260  OE2 GLU C 166     245.840-205.201-149.571  1.00  0.00           O  
ATOM   1261  N   GLN C 167     241.897-205.116-153.652  1.00  0.00           N  
ATOM   1262  CA  GLN C 167     241.234-204.755-154.906  1.00  0.00           C  
ATOM   1263  C   GLN C 167     240.028-205.652-155.241  1.00  0.00           C  
ATOM   1264  O   GLN C 167     240.125-206.876-155.151  1.00  0.00           O  
ATOM   1265  CB  GLN C 167     242.282-204.764-156.036  1.00  0.00           C  
ATOM   1266  CG  GLN C 167     241.796-204.097-157.338  1.00  0.00           C  
ATOM   1267  CD  GLN C 167     242.963-203.682-158.235  1.00  0.00           C  
ATOM   1268  OE1 GLN C 167     243.931-204.424-158.395  1.00  0.00           O  
ATOM   1269  NE2 GLN C 167     242.871-202.491-158.828  1.00  0.00           N  
ATOM   1270  N   ASP C 168     238.927-204.994-155.635  1.00  0.00           N  
ATOM   1271  CA  ASP C 168     237.654-205.580-156.050  1.00  0.00           C  
ATOM   1272  C   ASP C 168     237.825-206.394-157.348  1.00  0.00           C  
ATOM   1273  O   ASP C 168     238.430-205.903-158.299  1.00  0.00           O  
ATOM   1274  CB  ASP C 168     236.605-204.450-156.215  1.00  0.00           C  
ATOM   1275  CG  ASP C 168     235.175-204.892-156.541  1.00  0.00           C  
ATOM   1276  OD1 ASP C 168     234.838-206.069-156.289  1.00  0.00           O  
ATOM   1277  OD2 ASP C 168     234.416-204.010-156.998  1.00  0.00           O  
ATOM   1278  N   SER C 169     237.255-207.609-157.370  1.00  0.00           N  
ATOM   1279  CA  SER C 169     237.223-208.483-158.544  1.00  0.00           C  
ATOM   1280  C   SER C 169     236.198-208.024-159.604  1.00  0.00           C  
ATOM   1281  O   SER C 169     236.368-208.363-160.776  1.00  0.00           O  
ATOM   1282  CB  SER C 169     236.956-209.928-158.069  1.00  0.00           C  
ATOM   1283  OG  SER C 169     237.049-210.864-159.125  1.00  0.00           O  
ATOM   1284  N   LYS C 170     235.162-207.279-159.183  1.00  0.00           N  
ATOM   1285  CA  LYS C 170     234.085-206.783-160.035  1.00  0.00           C  
ATOM   1286  C   LYS C 170     234.528-205.556-160.855  1.00  0.00           C  
ATOM   1287  O   LYS C 170     234.613-205.656-162.080  1.00  0.00           O  
ATOM   1288  CB  LYS C 170     232.837-206.526-159.158  1.00  0.00           C  
ATOM   1289  CG  LYS C 170     231.586-206.040-159.910  1.00  0.00           C  
ATOM   1290  CD  LYS C 170     230.447-205.664-158.947  1.00  0.00           C  
ATOM   1291  CE  LYS C 170     229.243-205.012-159.642  1.00  0.00           C  
ATOM   1292  NZ  LYS C 170     229.565-203.665-160.145  1.00  0.00           N  
ATOM   1293  N   ASP C 171     234.776-204.425-160.168  1.00  0.00           N  
ATOM   1294  CA  ASP C 171     235.008-203.107-160.779  1.00  0.00           C  
ATOM   1295  C   ASP C 171     236.482-202.664-160.805  1.00  0.00           C  
ATOM   1296  O   ASP C 171     236.754-201.622-161.402  1.00  0.00           O  
ATOM   1297  CB  ASP C 171     234.123-202.011-160.128  1.00  0.00           C  
ATOM   1298  CG  ASP C 171     232.620-202.311-160.177  1.00  0.00           C  
ATOM   1299  OD1 ASP C 171     232.151-202.744-161.253  1.00  0.00           O  
ATOM   1300  OD2 ASP C 171     231.931-202.027-159.173  1.00  0.00           O  
ATOM   1301  N   SER C 172     237.406-203.427-160.184  1.00  0.00           N  
ATOM   1302  CA  SER C 172     238.845-203.116-160.045  1.00  0.00           C  
ATOM   1303  C   SER C 172     239.131-201.892-159.141  1.00  0.00           C  
ATOM   1304  O   SER C 172     240.186-201.266-159.257  1.00  0.00           O  
ATOM   1305  CB  SER C 172     239.550-203.052-161.424  1.00  0.00           C  
ATOM   1306  OG  SER C 172     239.564-204.334-162.015  1.00  0.00           O  
ATOM   1307  N   THR C 173     238.182-201.590-158.246  1.00  0.00           N  
ATOM   1308  CA  THR C 173     238.185-200.472-157.306  1.00  0.00           C  
ATOM   1309  C   THR C 173     238.539-200.945-155.879  1.00  0.00           C  
ATOM   1310  O   THR C 173     238.827-202.121-155.658  1.00  0.00           O  
ATOM   1311  CB  THR C 173     236.768-199.837-157.286  1.00  0.00           C  
ATOM   1312  OG1 THR C 173     235.782-200.790-156.925  1.00  0.00           O  
ATOM   1313  CG2 THR C 173     236.388-199.174-158.615  1.00  0.00           C  
ATOM   1314  N   TYR C 174     238.554-199.985-154.943  1.00  0.00           N  
ATOM   1315  CA  TYR C 174     238.890-200.144-153.533  1.00  0.00           C  
ATOM   1316  C   TYR C 174     237.810-199.521-152.638  1.00  0.00           C  
ATOM   1317  O   TYR C 174     236.979-198.741-153.109  1.00  0.00           O  
ATOM   1318  CB  TYR C 174     240.253-199.473-153.291  1.00  0.00           C  
ATOM   1319  CG  TYR C 174     241.430-200.332-153.699  1.00  0.00           C  
ATOM   1320  CD1 TYR C 174     241.992-201.212-152.755  1.00  0.00           C  
ATOM   1321  CE1 TYR C 174     243.132-201.966-153.083  1.00  0.00           C  
ATOM   1322  CZ  TYR C 174     243.705-201.855-154.363  1.00  0.00           C  
ATOM   1323  OH  TYR C 174     244.838-202.558-154.649  1.00  0.00           O  
ATOM   1324  CD2 TYR C 174     241.984-200.242-154.993  1.00  0.00           C  
ATOM   1325  CE2 TYR C 174     243.123-201.004-155.323  1.00  0.00           C  
ATOM   1326  N   SER C 175     237.856-199.904-151.352  1.00  0.00           N  
ATOM   1327  CA  SER C 175     236.904-199.513-150.314  1.00  0.00           C  
ATOM   1328  C   SER C 175     237.663-199.233-148.998  1.00  0.00           C  
ATOM   1329  O   SER C 175     238.698-199.856-148.759  1.00  0.00           O  
ATOM   1330  CB  SER C 175     235.879-200.656-150.150  1.00  0.00           C  
ATOM   1331  OG  SER C 175     235.127-200.859-151.330  1.00  0.00           O  
ATOM   1332  N   LEU C 176     237.127-198.324-148.161  1.00  0.00           N  
ATOM   1333  CA  LEU C 176     237.689-197.915-146.866  1.00  0.00           C  
ATOM   1334  C   LEU C 176     236.587-197.824-145.791  1.00  0.00           C  
ATOM   1335  O   LEU C 176     235.472-197.397-146.088  1.00  0.00           O  
ATOM   1336  CB  LEU C 176     238.455-196.576-147.054  1.00  0.00           C  
ATOM   1337  CG  LEU C 176     239.011-195.894-145.781  1.00  0.00           C  
ATOM   1338  CD1 LEU C 176     240.056-196.757-145.051  1.00  0.00           C  
ATOM   1339  CD2 LEU C 176     239.579-194.503-146.087  1.00  0.00           C  
ATOM   1340  N   SER C 177     236.938-198.210-144.553  1.00  0.00           N  
ATOM   1341  CA  SER C 177     236.113-198.069-143.348  1.00  0.00           C  
ATOM   1342  C   SER C 177     236.398-196.727-142.642  1.00  0.00           C  
ATOM   1343  O   SER C 177     237.511-196.211-142.734  1.00  0.00           O  
ATOM   1344  CB  SER C 177     236.407-199.271-142.423  1.00  0.00           C  
ATOM   1345  OG  SER C 177     235.690-199.220-141.201  1.00  0.00           O  
ATOM   1346  N   SER C 178     235.399-196.213-141.910  1.00  0.00           N  
ATOM   1347  CA  SER C 178     235.489-194.992-141.113  1.00  0.00           C  
ATOM   1348  C   SER C 178     234.454-195.087-139.984  1.00  0.00           C  
ATOM   1349  O   SER C 178     233.328-194.634-140.162  1.00  0.00           O  
ATOM   1350  CB  SER C 178     235.297-193.762-142.033  1.00  0.00           C  
ATOM   1351  OG  SER C 178     235.324-192.546-141.313  1.00  0.00           O  
ATOM   1352  N   THR C 179     234.826-195.720-138.862  1.00  0.00           N  
ATOM   1353  CA  THR C 179     233.914-195.984-137.747  1.00  0.00           C  
ATOM   1354  C   THR C 179     234.280-195.112-136.538  1.00  0.00           C  
ATOM   1355  O   THR C 179     235.285-195.380-135.882  1.00  0.00           O  
ATOM   1356  CB  THR C 179     233.969-197.479-137.329  1.00  0.00           C  
ATOM   1357  OG1 THR C 179     233.551-198.273-138.423  1.00  0.00           O  
ATOM   1358  CG2 THR C 179     233.109-197.846-136.103  1.00  0.00           C  
ATOM   1359  N   LEU C 180     233.442-194.102-136.253  1.00  0.00           N  
ATOM   1360  CA  LEU C 180     233.517-193.248-135.065  1.00  0.00           C  
ATOM   1361  C   LEU C 180     233.131-194.051-133.808  1.00  0.00           C  
ATOM   1362  O   LEU C 180     231.956-194.084-133.443  1.00  0.00           O  
ATOM   1363  CB  LEU C 180     232.638-191.996-135.306  1.00  0.00           C  
ATOM   1364  CG  LEU C 180     232.538-190.991-134.135  1.00  0.00           C  
ATOM   1365  CD1 LEU C 180     233.919-190.460-133.731  1.00  0.00           C  
ATOM   1366  CD2 LEU C 180     231.552-189.847-134.449  1.00  0.00           C  
ATOM   1367  N   THR C 181     234.130-194.719-133.208  1.00  0.00           N  
ATOM   1368  CA  THR C 181     233.972-195.572-132.035  1.00  0.00           C  
ATOM   1369  C   THR C 181     234.019-194.739-130.738  1.00  0.00           C  
ATOM   1370  O   THR C 181     234.971-193.988-130.523  1.00  0.00           O  
ATOM   1371  CB  THR C 181     235.000-196.737-132.018  1.00  0.00           C  
ATOM   1372  OG1 THR C 181     234.813-197.548-130.874  1.00  0.00           O  
ATOM   1373  CG2 THR C 181     236.485-196.332-132.070  1.00  0.00           C  
ATOM   1374  N   LEU C 182     232.946-194.856-129.942  1.00  0.00           N  
ATOM   1375  CA  LEU C 182     232.699-194.067-128.736  1.00  0.00           C  
ATOM   1376  C   LEU C 182     232.043-194.937-127.651  1.00  0.00           C  
ATOM   1377  O   LEU C 182     231.635-196.068-127.917  1.00  0.00           O  
ATOM   1378  CB  LEU C 182     231.738-192.891-129.062  1.00  0.00           C  
ATOM   1379  CG  LEU C 182     232.161-191.888-130.153  1.00  0.00           C  
ATOM   1380  CD1 LEU C 182     230.979-190.962-130.516  1.00  0.00           C  
ATOM   1381  CD2 LEU C 182     233.429-191.106-129.759  1.00  0.00           C  
ATOM   1382  N   SER C 183     231.886-194.334-126.464  1.00  0.00           N  
ATOM   1383  CA  SER C 183     230.904-194.734-125.456  1.00  0.00           C  
ATOM   1384  C   SER C 183     229.547-194.068-125.771  1.00  0.00           C  
ATOM   1385  O   SER C 183     229.515-193.018-126.417  1.00  0.00           O  
ATOM   1386  CB  SER C 183     231.440-194.317-124.069  1.00  0.00           C  
ATOM   1387  OG  SER C 183     230.562-194.679-123.020  1.00  0.00           O  
ATOM   1388  N   LYS C 184     228.452-194.661-125.262  1.00  0.00           N  
ATOM   1389  CA  LYS C 184     227.095-194.103-125.349  1.00  0.00           C  
ATOM   1390  C   LYS C 184     226.948-192.744-124.634  1.00  0.00           C  
ATOM   1391  O   LYS C 184     226.130-191.935-125.063  1.00  0.00           O  
ATOM   1392  CB  LYS C 184     226.073-195.156-124.859  1.00  0.00           C  
ATOM   1393  CG  LYS C 184     224.600-194.877-125.233  1.00  0.00           C  
ATOM   1394  CD  LYS C 184     223.756-194.123-124.194  1.00  0.00           C  
ATOM   1395  CE  LYS C 184     222.291-193.989-124.644  1.00  0.00           C  
ATOM   1396  NZ  LYS C 184     221.539-193.093-123.750  1.00  0.00           N  
ATOM   1397  N   ALA C 185     227.785-192.486-123.610  1.00  0.00           N  
ATOM   1398  CA  ALA C 185     227.882-191.208-122.899  1.00  0.00           C  
ATOM   1399  C   ALA C 185     228.300-190.017-123.787  1.00  0.00           C  
ATOM   1400  O   ALA C 185     227.838-188.903-123.533  1.00  0.00           O  
ATOM   1401  CB  ALA C 185     228.855-191.371-121.723  1.00  0.00           C  
ATOM   1402  N   ASP C 186     229.130-190.269-124.817  1.00  0.00           N  
ATOM   1403  CA  ASP C 186     229.526-189.274-125.820  1.00  0.00           C  
ATOM   1404  C   ASP C 186     228.434-189.092-126.894  1.00  0.00           C  
ATOM   1405  O   ASP C 186     228.316-187.997-127.442  1.00  0.00           O  
ATOM   1406  CB  ASP C 186     230.871-189.643-126.485  1.00  0.00           C  
ATOM   1407  CG  ASP C 186     231.582-188.442-127.118  1.00  0.00           C  
ATOM   1408  OD1 ASP C 186     231.557-188.340-128.365  1.00  0.00           O  
ATOM   1409  OD2 ASP C 186     232.153-187.653-126.334  1.00  0.00           O  
ATOM   1410  N   TYR C 187     227.655-190.154-127.164  1.00  0.00           N  
ATOM   1411  CA  TYR C 187     226.621-190.183-128.197  1.00  0.00           C  
ATOM   1412  C   TYR C 187     225.399-189.289-127.896  1.00  0.00           C  
ATOM   1413  O   TYR C 187     224.734-188.862-128.839  1.00  0.00           O  
ATOM   1414  CB  TYR C 187     226.225-191.643-128.481  1.00  0.00           C  
ATOM   1415  CG  TYR C 187     225.375-191.858-129.722  1.00  0.00           C  
ATOM   1416  CD1 TYR C 187     225.910-191.593-131.001  1.00  0.00           C  
ATOM   1417  CE1 TYR C 187     225.115-191.761-132.151  1.00  0.00           C  
ATOM   1418  CZ  TYR C 187     223.787-192.213-132.028  1.00  0.00           C  
ATOM   1419  OH  TYR C 187     223.009-192.363-133.136  1.00  0.00           O  
ATOM   1420  CD2 TYR C 187     224.048-192.317-129.604  1.00  0.00           C  
ATOM   1421  CE2 TYR C 187     223.262-192.505-130.756  1.00  0.00           C  
ATOM   1422  N   GLU C 188     225.147-188.990-126.611  1.00  0.00           N  
ATOM   1423  CA  GLU C 188     224.050-188.128-126.163  1.00  0.00           C  
ATOM   1424  C   GLU C 188     224.400-186.628-126.140  1.00  0.00           C  
ATOM   1425  O   GLU C 188     223.482-185.820-125.995  1.00  0.00           O  
ATOM   1426  CB  GLU C 188     223.562-188.600-124.774  1.00  0.00           C  
ATOM   1427  CG  GLU C 188     223.100-190.071-124.713  1.00  0.00           C  
ATOM   1428  CD  GLU C 188     222.003-190.398-125.725  1.00  0.00           C  
ATOM   1429  OE1 GLU C 188     222.303-191.164-126.667  1.00  0.00           O  
ATOM   1430  OE2 GLU C 188     220.888-189.872-125.536  1.00  0.00           O  
ATOM   1431  N   LYS C 189     225.688-186.269-126.294  1.00  0.00           N  
ATOM   1432  CA  LYS C 189     226.164-184.879-126.332  1.00  0.00           C  
ATOM   1433  C   LYS C 189     225.727-184.113-127.593  1.00  0.00           C  
ATOM   1434  O   LYS C 189     225.604-182.890-127.534  1.00  0.00           O  
ATOM   1435  CB  LYS C 189     227.701-184.852-126.249  1.00  0.00           C  
ATOM   1436  CG  LYS C 189     228.289-185.407-124.944  1.00  0.00           C  
ATOM   1437  CD  LYS C 189     229.822-185.397-124.989  1.00  0.00           C  
ATOM   1438  CE  LYS C 189     230.473-185.993-123.735  1.00  0.00           C  
ATOM   1439  NZ  LYS C 189     231.926-186.140-123.924  1.00  0.00           N  
ATOM   1440  N   HIS C 190     225.530-184.843-128.704  1.00  0.00           N  
ATOM   1441  CA  HIS C 190     225.203-184.304-130.023  1.00  0.00           C  
ATOM   1442  C   HIS C 190     224.022-185.096-130.600  1.00  0.00           C  
ATOM   1443  O   HIS C 190     223.852-186.272-130.274  1.00  0.00           O  
ATOM   1444  CB  HIS C 190     226.436-184.383-130.964  1.00  0.00           C  
ATOM   1445  CG  HIS C 190     227.796-184.363-130.302  1.00  0.00           C  
ATOM   1446  ND1 HIS C 190     228.516-185.518-130.041  1.00  0.00           N  
ATOM   1447  CD2 HIS C 190     228.582-183.331-129.842  1.00  0.00           C  
ATOM   1448  CE1 HIS C 190     229.657-185.154-129.450  1.00  0.00           C  
ATOM   1449  NE2 HIS C 190     229.763-183.840-129.293  1.00  0.00           N  
ATOM   1450  N   LYS C 191     223.240-184.438-131.466  1.00  0.00           N  
ATOM   1451  CA  LYS C 191     222.149-185.051-132.219  1.00  0.00           C  
ATOM   1452  C   LYS C 191     222.642-185.438-133.623  1.00  0.00           C  
ATOM   1453  O   LYS C 191     222.451-186.583-134.028  1.00  0.00           O  
ATOM   1454  CB  LYS C 191     220.948-184.084-132.267  1.00  0.00           C  
ATOM   1455  CG  LYS C 191     219.660-184.713-132.837  1.00  0.00           C  
ATOM   1456  CD  LYS C 191     218.507-183.712-133.041  1.00  0.00           C  
ATOM   1457  CE  LYS C 191     218.035-182.972-131.776  1.00  0.00           C  
ATOM   1458  NZ  LYS C 191     217.480-183.889-130.766  1.00  0.00           N  
ATOM   1459  N   VAL C 192     223.279-184.484-134.324  1.00  0.00           N  
ATOM   1460  CA  VAL C 192     223.849-184.677-135.658  1.00  0.00           C  
ATOM   1461  C   VAL C 192     225.164-185.471-135.583  1.00  0.00           C  
ATOM   1462  O   VAL C 192     226.018-185.171-134.746  1.00  0.00           O  
ATOM   1463  CB  VAL C 192     224.151-183.318-136.357  1.00  0.00           C  
ATOM   1464  CG1 VAL C 192     224.904-183.427-137.703  1.00  0.00           C  
ATOM   1465  CG2 VAL C 192     222.865-182.504-136.572  1.00  0.00           C  
ATOM   1466  N   TYR C 193     225.299-186.428-136.510  1.00  0.00           N  
ATOM   1467  CA  TYR C 193     226.533-187.151-136.798  1.00  0.00           C  
ATOM   1468  C   TYR C 193     226.672-187.199-138.319  1.00  0.00           C  
ATOM   1469  O   TYR C 193     225.829-187.799-138.988  1.00  0.00           O  
ATOM   1470  CB  TYR C 193     226.495-188.556-136.166  1.00  0.00           C  
ATOM   1471  CG  TYR C 193     226.555-188.526-134.653  1.00  0.00           C  
ATOM   1472  CD1 TYR C 193     227.802-188.421-134.008  1.00  0.00           C  
ATOM   1473  CE1 TYR C 193     227.859-188.220-132.617  1.00  0.00           C  
ATOM   1474  CZ  TYR C 193     226.668-188.126-131.875  1.00  0.00           C  
ATOM   1475  OH  TYR C 193     226.727-187.836-130.548  1.00  0.00           O  
ATOM   1476  CD2 TYR C 193     225.364-188.505-133.897  1.00  0.00           C  
ATOM   1477  CE2 TYR C 193     225.421-188.301-132.507  1.00  0.00           C  
ATOM   1478  N   ALA C 194     227.720-186.532-138.821  1.00  0.00           N  
ATOM   1479  CA  ALA C 194     228.030-186.407-140.238  1.00  0.00           C  
ATOM   1480  C   ALA C 194     229.411-187.004-140.511  1.00  0.00           C  
ATOM   1481  O   ALA C 194     230.361-186.690-139.796  1.00  0.00           O  
ATOM   1482  CB  ALA C 194     228.009-184.918-140.619  1.00  0.00           C  
ATOM   1483  N   CYS C 195     229.487-187.815-141.573  1.00  0.00           N  
ATOM   1484  CA  CYS C 195     230.723-188.341-142.141  1.00  0.00           C  
ATOM   1485  C   CYS C 195     230.999-187.573-143.435  1.00  0.00           C  
ATOM   1486  O   CYS C 195     230.086-187.411-144.243  1.00  0.00           O  
ATOM   1487  SG  CYS C 195     231.994-190.680-143.133  1.00  0.00           S  
ATOM   1488  CB  CYS C 195     230.543-189.840-142.434  1.00  0.00           C  
ATOM   1489  N   GLU C 196     232.252-187.138-143.614  1.00  0.00           N  
ATOM   1490  CA  GLU C 196     232.703-186.404-144.791  1.00  0.00           C  
ATOM   1491  C   GLU C 196     234.084-186.916-145.198  1.00  0.00           C  
ATOM   1492  O   GLU C 196     234.909-187.180-144.327  1.00  0.00           O  
ATOM   1493  CB  GLU C 196     232.661-184.894-144.483  1.00  0.00           C  
ATOM   1494  CG  GLU C 196     233.230-183.979-145.585  1.00  0.00           C  
ATOM   1495  CD  GLU C 196     232.963-182.512-145.264  1.00  0.00           C  
ATOM   1496  OE1 GLU C 196     231.771-182.132-145.284  1.00  0.00           O  
ATOM   1497  OE2 GLU C 196     233.941-181.793-144.967  1.00  0.00           O  
ATOM   1498  N   VAL C 197     234.303-187.063-146.513  1.00  0.00           N  
ATOM   1499  CA  VAL C 197     235.542-187.591-147.075  1.00  0.00           C  
ATOM   1500  C   VAL C 197     235.959-186.775-148.308  1.00  0.00           C  
ATOM   1501  O   VAL C 197     235.116-186.161-148.966  1.00  0.00           O  
ATOM   1502  CB  VAL C 197     235.423-189.104-147.443  1.00  0.00           C  
ATOM   1503  CG1 VAL C 197     234.914-189.938-146.256  1.00  0.00           C  
ATOM   1504  CG2 VAL C 197     234.617-189.447-148.712  1.00  0.00           C  
ATOM   1505  N   THR C 198     237.271-186.791-148.579  1.00  0.00           N  
ATOM   1506  CA  THR C 198     237.912-186.128-149.712  1.00  0.00           C  
ATOM   1507  C   THR C 198     238.842-187.137-150.410  1.00  0.00           C  
ATOM   1508  O   THR C 198     239.379-188.041-149.766  1.00  0.00           O  
ATOM   1509  CB  THR C 198     238.738-184.891-149.260  1.00  0.00           C  
ATOM   1510  OG1 THR C 198     239.879-185.232-148.492  1.00  0.00           O  
ATOM   1511  CG2 THR C 198     237.908-183.854-148.487  1.00  0.00           C  
ATOM   1512  N   HIS C 199     238.977-186.973-151.735  1.00  0.00           N  
ATOM   1513  CA  HIS C 199     239.568-187.970-152.624  1.00  0.00           C  
ATOM   1514  C   HIS C 199     240.282-187.318-153.817  1.00  0.00           C  
ATOM   1515  O   HIS C 199     240.181-186.111-154.027  1.00  0.00           O  
ATOM   1516  CB  HIS C 199     238.434-188.915-153.085  1.00  0.00           C  
ATOM   1517  CG  HIS C 199     238.915-190.290-153.451  1.00  0.00           C  
ATOM   1518  CD2 HIS C 199     239.250-191.323-152.607  1.00  0.00           C  
ATOM   1519  ND1 HIS C 199     239.132-190.688-154.773  1.00  0.00           N  
ATOM   1520  NE2 HIS C 199     239.716-192.342-153.414  1.00  0.00           N  
ATOM   1521  CE1 HIS C 199     239.622-191.914-154.672  1.00  0.00           C  
ATOM   1522  N   GLN C 200     240.970-188.164-154.600  1.00  0.00           N  
ATOM   1523  CA  GLN C 200     241.559-187.834-155.898  1.00  0.00           C  
ATOM   1524  C   GLN C 200     240.492-187.527-156.968  1.00  0.00           C  
ATOM   1525  O   GLN C 200     240.727-186.660-157.807  1.00  0.00           O  
ATOM   1526  CB  GLN C 200     242.467-188.992-156.381  1.00  0.00           C  
ATOM   1527  CG  GLN C 200     243.744-189.241-155.546  1.00  0.00           C  
ATOM   1528  CD  GLN C 200     243.528-190.000-154.230  1.00  0.00           C  
ATOM   1529  NE2 GLN C 200     244.443-189.828-153.276  1.00  0.00           N  
ATOM   1530  OE1 GLN C 200     242.567-190.750-154.080  1.00  0.00           O  
ATOM   1531  N   GLY C 201     239.351-188.239-156.916  1.00  0.00           N  
ATOM   1532  CA  GLY C 201     238.242-188.076-157.857  1.00  0.00           C  
ATOM   1533  C   GLY C 201     237.342-186.896-157.472  1.00  0.00           C  
ATOM   1534  O   GLY C 201     236.854-186.202-158.363  1.00  0.00           O  
ATOM   1535  N   LEU C 202     237.143-186.660-156.164  1.00  0.00           N  
ATOM   1536  CA  LEU C 202     236.362-185.550-155.622  1.00  0.00           C  
ATOM   1537  C   LEU C 202     237.028-185.093-154.321  1.00  0.00           C  
ATOM   1538  O   LEU C 202     236.747-185.654-153.262  1.00  0.00           O  
ATOM   1539  CB  LEU C 202     234.886-185.970-155.388  1.00  0.00           C  
ATOM   1540  CG  LEU C 202     233.989-185.977-156.647  1.00  0.00           C  
ATOM   1541  CD1 LEU C 202     232.612-186.607-156.353  1.00  0.00           C  
ATOM   1542  CD2 LEU C 202     233.857-184.576-157.283  1.00  0.00           C  
ATOM   1543  N   SER C 203     237.883-184.062-154.430  1.00  0.00           N  
ATOM   1544  CA  SER C 203     238.470-183.353-153.286  1.00  0.00           C  
ATOM   1545  C   SER C 203     237.439-182.456-152.567  1.00  0.00           C  
ATOM   1546  O   SER C 203     237.620-182.154-151.389  1.00  0.00           O  
ATOM   1547  CB  SER C 203     239.703-182.561-153.769  1.00  0.00           C  
ATOM   1548  OG  SER C 203     240.404-181.967-152.695  1.00  0.00           O  
ATOM   1549  N   SER C 204     236.358-182.093-153.282  1.00  0.00           N  
ATOM   1550  CA  SER C 204     235.139-181.483-152.757  1.00  0.00           C  
ATOM   1551  C   SER C 204     234.402-182.484-151.828  1.00  0.00           C  
ATOM   1552  O   SER C 204     234.314-183.650-152.211  1.00  0.00           O  
ATOM   1553  CB  SER C 204     234.261-181.120-153.974  1.00  0.00           C  
ATOM   1554  OG  SER C 204     233.057-180.487-153.588  1.00  0.00           O  
ATOM   1555  N   PRO C 205     233.897-182.023-150.655  1.00  0.00           N  
ATOM   1556  CA  PRO C 205     233.097-182.815-149.694  1.00  0.00           C  
ATOM   1557  C   PRO C 205     232.097-183.846-150.256  1.00  0.00           C  
ATOM   1558  O   PRO C 205     231.029-183.476-150.745  1.00  0.00           O  
ATOM   1559  CD  PRO C 205     234.068-180.655-150.148  1.00  0.00           C  
ATOM   1560  CB  PRO C 205     232.388-181.731-148.871  1.00  0.00           C  
ATOM   1561  CG  PRO C 205     233.431-180.639-148.762  1.00  0.00           C  
ATOM   1562  N   VAL C 206     232.481-185.125-150.146  1.00  0.00           N  
ATOM   1563  CA  VAL C 206     231.638-186.289-150.398  1.00  0.00           C  
ATOM   1564  C   VAL C 206     231.129-186.749-149.020  1.00  0.00           C  
ATOM   1565  O   VAL C 206     231.930-187.225-148.216  1.00  0.00           O  
ATOM   1566  CB  VAL C 206     232.470-187.418-151.078  1.00  0.00           C  
ATOM   1567  CG1 VAL C 206     231.780-188.790-151.139  1.00  0.00           C  
ATOM   1568  CG2 VAL C 206     232.905-187.003-152.494  1.00  0.00           C  
ATOM   1569  N   THR C 207     229.837-186.514-148.736  1.00  0.00           N  
ATOM   1570  CA  THR C 207     229.316-186.531-147.367  1.00  0.00           C  
ATOM   1571  C   THR C 207     227.863-187.036-147.269  1.00  0.00           C  
ATOM   1572  O   THR C 207     227.066-186.820-148.184  1.00  0.00           O  
ATOM   1573  CB  THR C 207     229.454-185.115-146.719  1.00  0.00           C  
ATOM   1574  OG1 THR C 207     228.923-185.057-145.407  1.00  0.00           O  
ATOM   1575  CG2 THR C 207     228.772-183.979-147.506  1.00  0.00           C  
ATOM   1576  N   LYS C 208     227.567-187.683-146.130  1.00  0.00           N  
ATOM   1577  CA  LYS C 208     226.234-188.064-145.659  1.00  0.00           C  
ATOM   1578  C   LYS C 208     226.106-187.683-144.175  1.00  0.00           C  
ATOM   1579  O   LYS C 208     227.116-187.517-143.491  1.00  0.00           O  
ATOM   1580  CB  LYS C 208     226.014-189.584-145.835  1.00  0.00           C  
ATOM   1581  CG  LYS C 208     226.002-190.086-147.287  1.00  0.00           C  
ATOM   1582  CD  LYS C 208     224.823-189.580-148.133  1.00  0.00           C  
ATOM   1583  CE  LYS C 208     224.868-190.116-149.570  1.00  0.00           C  
ATOM   1584  NZ  LYS C 208     223.751-189.591-150.375  1.00  0.00           N  
ATOM   1585  N   SER C 209     224.857-187.574-143.697  1.00  0.00           N  
ATOM   1586  CA  SER C 209     224.544-187.226-142.313  1.00  0.00           C  
ATOM   1587  C   SER C 209     223.166-187.775-141.911  1.00  0.00           C  
ATOM   1588  O   SER C 209     222.314-188.004-142.771  1.00  0.00           O  
ATOM   1589  CB  SER C 209     224.656-185.693-142.136  1.00  0.00           C  
ATOM   1590  OG  SER C 209     224.442-185.289-140.799  1.00  0.00           O  
ATOM   1591  N   PHE C 210     222.980-187.952-140.593  1.00  0.00           N  
ATOM   1592  CA  PHE C 210     221.718-188.323-139.959  1.00  0.00           C  
ATOM   1593  C   PHE C 210     221.617-187.594-138.603  1.00  0.00           C  
ATOM   1594  O   PHE C 210     222.627-187.128-138.070  1.00  0.00           O  
ATOM   1595  CB  PHE C 210     221.643-189.868-139.828  1.00  0.00           C  
ATOM   1596  CG  PHE C 210     222.500-190.494-138.738  1.00  0.00           C  
ATOM   1597  CD1 PHE C 210     222.015-190.564-137.415  1.00  0.00           C  
ATOM   1598  CE1 PHE C 210     222.857-190.938-136.381  1.00  0.00           C  
ATOM   1599  CZ  PHE C 210     224.170-191.301-136.650  1.00  0.00           C  
ATOM   1600  CD2 PHE C 210     223.848-190.821-138.987  1.00  0.00           C  
ATOM   1601  CE2 PHE C 210     224.663-191.250-137.949  1.00  0.00           C  
ATOM   1602  N   ASN C 211     220.390-187.565-138.057  1.00  0.00           N  
ATOM   1603  CA  ASN C 211     220.080-187.089-136.705  1.00  0.00           C  
ATOM   1604  C   ASN C 211     219.638-188.278-135.846  1.00  0.00           C  
ATOM   1605  O   ASN C 211     218.793-189.068-136.269  1.00  0.00           O  
ATOM   1606  CB  ASN C 211     218.953-186.034-136.781  1.00  0.00           C  
ATOM   1607  CG  ASN C 211     219.465-184.653-137.187  1.00  0.00           C  
ATOM   1608  ND2 ASN C 211     219.459-184.347-138.486  1.00  0.00           N  
ATOM   1609  OD1 ASN C 211     219.858-183.867-136.329  1.00  0.00           O  
ATOM   1610  N   ARG C 212     220.198-188.337-134.627  1.00  0.00           N  
ATOM   1611  CA  ARG C 212     219.834-189.253-133.544  1.00  0.00           C  
ATOM   1612  C   ARG C 212     218.397-189.034-133.025  1.00  0.00           C  
ATOM   1613  O   ARG C 212     217.785-189.984-132.535  1.00  0.00           O  
ATOM   1614  CB  ARG C 212     220.897-189.088-132.428  1.00  0.00           C  
ATOM   1615  CG  ARG C 212     220.621-189.816-131.098  1.00  0.00           C  
ATOM   1616  CD  ARG C 212     221.719-189.611-130.042  1.00  0.00           C  
ATOM   1617  NE  ARG C 212     221.776-188.237-129.526  1.00  0.00           N  
ATOM   1618  CZ  ARG C 212     220.985-187.703-128.581  1.00  0.00           C  
ATOM   1619  NH1 ARG C 212     219.996-188.402-128.010  1.00  0.00           N  
ATOM   1620  NH2 ARG C 212     221.205-186.441-128.194  1.00  0.00           N  
ATOM   1621  N   GLY C 213     217.898-187.789-133.130  1.00  0.00           N  
ATOM   1622  CA  GLY C 213     216.613-187.361-132.586  1.00  0.00           C  
ATOM   1623  C   GLY C 213     216.704-187.265-131.056  1.00  0.00           C  
ATOM   1624  O   GLY C 213     217.764-186.964-130.502  1.00  0.00           O  
ATOM   1625  N   GLU C 214     215.571-187.515-130.387  1.00  0.00           N  
ATOM   1626  CA  GLU C 214     215.449-187.601-128.928  1.00  0.00           C  
ATOM   1627  C   GLU C 214     215.469-189.079-128.483  1.00  0.00           C  
ATOM   1628  O   GLU C 214     214.690-189.478-127.620  1.00  0.00           O  
ATOM   1629  CB  GLU C 214     214.180-186.837-128.491  1.00  0.00           C  
ATOM   1630  CG  GLU C 214     214.235-185.340-128.856  1.00  0.00           C  
ATOM   1631  CD  GLU C 214     212.972-184.588-128.442  1.00  0.00           C  
ATOM   1632  OE1 GLU C 214     213.105-183.673-127.600  1.00  0.00           O  
ATOM   1633  OE2 GLU C 214     211.902-184.928-128.991  1.00  0.00           O  
ATOM   1634  N   CYS C 215     216.357-189.861-129.120  1.00  0.00           N  
ATOM   1635  CA  CYS C 215     216.476-191.313-129.014  1.00  0.00           C  
ATOM   1636  C   CYS C 215     217.962-191.710-129.153  1.00  0.00           C  
ATOM   1637  O   CYS C 215     218.821-190.989-128.645  1.00  0.00           O  
ATOM   1638  CB  CYS C 215     215.519-191.968-130.044  1.00  0.00           C  
ATOM   1639  SG  CYS C 215     213.780-192.131-129.559  1.00  0.00           S  
ATOM   1640  N   NMA C 215A    218.249-192.851-129.799  1.00  0.00           N  
ATOM   1641  CA  NMA C 215A    219.586-193.404-129.952  1.00  0.00           C  
ATOM   1642  CH3 ACE D   0     252.801-237.235-158.942  1.00  0.00           C  
ATOM   1643  C   ACE D   0     252.795-235.790-158.453  1.00  0.00           C  
ATOM   1644  O   ACE D   0     252.094-235.489-157.490  1.00  0.00           O  
ATOM   1645  N   GLN D   1     253.583-234.930-159.124  1.00  0.00           N  
ATOM   1646  CA  GLN D   1     253.842-233.500-158.888  1.00  0.00           C  
ATOM   1647  C   GLN D   1     254.519-233.167-157.542  1.00  0.00           C  
ATOM   1648  O   GLN D   1     254.488-233.954-156.597  1.00  0.00           O  
ATOM   1649  CB  GLN D   1     252.590-232.611-159.148  1.00  0.00           C  
ATOM   1650  CG  GLN D   1     251.464-232.618-158.082  1.00  0.00           C  
ATOM   1651  CD  GLN D   1     250.572-231.375-158.130  1.00  0.00           C  
ATOM   1652  OE1 GLN D   1     250.342-230.737-157.105  1.00  0.00           O  
ATOM   1653  NE2 GLN D   1     250.055-231.033-159.311  1.00  0.00           N  
ATOM   1654  N   VAL D   2     255.083-231.949-157.478  1.00  0.00           N  
ATOM   1655  CA  VAL D   2     255.473-231.305-156.226  1.00  0.00           C  
ATOM   1656  C   VAL D   2     254.225-230.736-155.524  1.00  0.00           C  
ATOM   1657  O   VAL D   2     253.435-230.031-156.150  1.00  0.00           O  
ATOM   1658  CB  VAL D   2     256.544-230.199-156.447  1.00  0.00           C  
ATOM   1659  CG1 VAL D   2     256.149-229.100-157.457  1.00  0.00           C  
ATOM   1660  CG2 VAL D   2     257.030-229.568-155.127  1.00  0.00           C  
ATOM   1661  N   GLN D   3     254.071-231.082-154.237  1.00  0.00           N  
ATOM   1662  CA  GLN D   3     252.942-230.679-153.409  1.00  0.00           C  
ATOM   1663  C   GLN D   3     253.414-230.619-151.956  1.00  0.00           C  
ATOM   1664  O   GLN D   3     253.825-231.642-151.405  1.00  0.00           O  
ATOM   1665  CB  GLN D   3     251.755-231.653-153.630  1.00  0.00           C  
ATOM   1666  CG  GLN D   3     250.474-231.363-152.813  1.00  0.00           C  
ATOM   1667  CD  GLN D   3     249.863-229.983-153.063  1.00  0.00           C  
ATOM   1668  OE1 GLN D   3     249.525-229.277-152.117  1.00  0.00           O  
ATOM   1669  NE2 GLN D   3     249.707-229.591-154.329  1.00  0.00           N  
ATOM   1670  N   LEU D   4     253.341-229.412-151.375  1.00  0.00           N  
ATOM   1671  CA  LEU D   4     253.664-229.129-149.980  1.00  0.00           C  
ATOM   1672  C   LEU D   4     252.386-228.639-149.291  1.00  0.00           C  
ATOM   1673  O   LEU D   4     251.703-227.761-149.819  1.00  0.00           O  
ATOM   1674  CB  LEU D   4     254.767-228.050-149.881  1.00  0.00           C  
ATOM   1675  CG  LEU D   4     256.215-228.559-150.066  1.00  0.00           C  
ATOM   1676  CD1 LEU D   4     256.515-228.973-151.521  1.00  0.00           C  
ATOM   1677  CD2 LEU D   4     257.227-227.515-149.548  1.00  0.00           C  
ATOM   1678  N   VAL D   5     252.117-229.197-148.104  1.00  0.00           N  
ATOM   1679  CA  VAL D   5     251.042-228.782-147.204  1.00  0.00           C  
ATOM   1680  C   VAL D   5     251.569-228.935-145.770  1.00  0.00           C  
ATOM   1681  O   VAL D   5     252.164-229.968-145.462  1.00  0.00           O  
ATOM   1682  CB  VAL D   5     249.761-229.661-147.355  1.00  0.00           C  
ATOM   1683  CG1 VAL D   5     248.654-229.326-146.332  1.00  0.00           C  
ATOM   1684  CG2 VAL D   5     249.174-229.595-148.777  1.00  0.00           C  
ATOM   1685  N   GLN D   6     251.314-227.930-144.917  1.00  0.00           N  
ATOM   1686  CA  GLN D   6     251.637-227.969-143.489  1.00  0.00           C  
ATOM   1687  C   GLN D   6     250.353-227.956-142.642  1.00  0.00           C  
ATOM   1688  O   GLN D   6     249.284-227.581-143.127  1.00  0.00           O  
ATOM   1689  CB  GLN D   6     252.638-226.836-143.127  1.00  0.00           C  
ATOM   1690  CG  GLN D   6     252.078-225.426-142.834  1.00  0.00           C  
ATOM   1691  CD  GLN D   6     251.479-224.737-144.058  1.00  0.00           C  
ATOM   1692  OE1 GLN D   6     252.146-223.942-144.711  1.00  0.00           O  
ATOM   1693  NE2 GLN D   6     250.217-225.031-144.376  1.00  0.00           N  
ATOM   1694  N   SER D   7     250.508-228.375-141.380  1.00  0.00           N  
ATOM   1695  CA  SER D   7     249.432-228.534-140.408  1.00  0.00           C  
ATOM   1696  C   SER D   7     249.901-228.089-139.015  1.00  0.00           C  
ATOM   1697  O   SER D   7     251.088-228.189-138.705  1.00  0.00           O  
ATOM   1698  CB  SER D   7     248.947-230.001-140.443  1.00  0.00           C  
ATOM   1699  OG  SER D   7     249.924-230.906-139.963  1.00  0.00           O  
ATOM   1700  N   GLY D   8     248.943-227.615-138.203  1.00  0.00           N  
ATOM   1701  CA  GLY D   8     249.169-227.124-136.843  1.00  0.00           C  
ATOM   1702  C   GLY D   8     249.520-225.630-136.859  1.00  0.00           C  
ATOM   1703  O   GLY D   8     250.167-225.141-137.786  1.00  0.00           O  
ATOM   1704  N   ALA D   9     249.105-224.927-135.794  1.00  0.00           N  
ATOM   1705  CA  ALA D   9     249.366-223.511-135.533  1.00  0.00           C  
ATOM   1706  C   ALA D   9     248.775-223.146-134.166  1.00  0.00           C  
ATOM   1707  O   ALA D   9     249.492-223.256-133.175  1.00  0.00           O  
ATOM   1708  CB  ALA D   9     248.855-222.599-136.665  1.00  0.00           C  
ATOM   1709  N   GLU D  10     247.494-222.728-134.140  1.00  0.00           N  
ATOM   1710  CA  GLU D  10     246.702-222.336-132.962  1.00  0.00           C  
ATOM   1711  C   GLU D  10     247.125-220.974-132.359  1.00  0.00           C  
ATOM   1712  O   GLU D  10     248.268-220.542-132.511  1.00  0.00           O  
ATOM   1713  CB  GLU D  10     246.642-223.509-131.937  1.00  0.00           C  
ATOM   1714  CG  GLU D  10     245.838-223.266-130.644  1.00  0.00           C  
ATOM   1715  CD  GLU D  10     245.900-224.478-129.717  1.00  0.00           C  
ATOM   1716  OE1 GLU D  10     246.815-224.487-128.863  1.00  0.00           O  
ATOM   1717  OE2 GLU D  10     245.050-225.376-129.890  1.00  0.00           O  
ATOM   1718  N   VAL D  11     246.166-220.321-131.680  1.00  0.00           N  
ATOM   1719  CA  VAL D  11     246.348-219.102-130.891  1.00  0.00           C  
ATOM   1720  C   VAL D  11     247.216-219.336-129.634  1.00  0.00           C  
ATOM   1721  O   VAL D  11     246.940-220.254-128.863  1.00  0.00           O  
ATOM   1722  CB  VAL D  11     244.967-218.501-130.482  1.00  0.00           C  
ATOM   1723  CG1 VAL D  11     244.006-219.493-129.792  1.00  0.00           C  
ATOM   1724  CG2 VAL D  11     245.093-217.227-129.627  1.00  0.00           C  
ATOM   1725  N   LYS D  12     248.248-218.492-129.464  1.00  0.00           N  
ATOM   1726  CA  LYS D  12     249.232-218.557-128.379  1.00  0.00           C  
ATOM   1727  C   LYS D  12     249.385-217.183-127.700  1.00  0.00           C  
ATOM   1728  O   LYS D  12     248.817-216.188-128.150  1.00  0.00           O  
ATOM   1729  CB  LYS D  12     250.601-219.014-128.946  1.00  0.00           C  
ATOM   1730  CG  LYS D  12     250.603-220.333-129.738  1.00  0.00           C  
ATOM   1731  CD  LYS D  12     250.151-221.564-128.938  1.00  0.00           C  
ATOM   1732  CE  LYS D  12     250.065-222.811-129.828  1.00  0.00           C  
ATOM   1733  NZ  LYS D  12     249.634-223.998-129.071  1.00  0.00           N  
ATOM   1734  N   LYS D  13     250.191-217.175-126.626  1.00  0.00           N  
ATOM   1735  CA  LYS D  13     250.638-215.989-125.896  1.00  0.00           C  
ATOM   1736  C   LYS D  13     252.185-215.979-125.843  1.00  0.00           C  
ATOM   1737  O   LYS D  13     252.791-217.035-126.039  1.00  0.00           O  
ATOM   1738  CB  LYS D  13     250.047-216.022-124.469  1.00  0.00           C  
ATOM   1739  CG  LYS D  13     248.511-215.967-124.431  1.00  0.00           C  
ATOM   1740  CD  LYS D  13     247.964-215.863-122.999  1.00  0.00           C  
ATOM   1741  CE  LYS D  13     246.432-215.947-122.921  1.00  0.00           C  
ATOM   1742  NZ  LYS D  13     245.784-214.832-123.629  1.00  0.00           N  
ATOM   1743  N   PRO D  14     252.812-214.810-125.556  1.00  0.00           N  
ATOM   1744  CA  PRO D  14     254.267-214.712-125.312  1.00  0.00           C  
ATOM   1745  C   PRO D  14     254.771-215.633-124.187  1.00  0.00           C  
ATOM   1746  O   PRO D  14     254.161-215.681-123.119  1.00  0.00           O  
ATOM   1747  CD  PRO D  14     252.190-213.489-125.492  1.00  0.00           C  
ATOM   1748  CB  PRO D  14     254.489-213.229-124.965  1.00  0.00           C  
ATOM   1749  CG  PRO D  14     253.338-212.500-125.629  1.00  0.00           C  
ATOM   1750  N   GLY D  15     255.867-216.354-124.468  1.00  0.00           N  
ATOM   1751  CA  GLY D  15     256.504-217.267-123.521  1.00  0.00           C  
ATOM   1752  C   GLY D  15     255.976-218.710-123.624  1.00  0.00           C  
ATOM   1753  O   GLY D  15     256.488-219.569-122.910  1.00  0.00           O  
ATOM   1754  N   ALA D  16     254.979-218.989-124.489  1.00  0.00           N  
ATOM   1755  CA  ALA D  16     254.361-220.309-124.674  1.00  0.00           C  
ATOM   1756  C   ALA D  16     255.200-221.233-125.588  1.00  0.00           C  
ATOM   1757  O   ALA D  16     256.430-221.182-125.540  1.00  0.00           O  
ATOM   1758  CB  ALA D  16     252.912-220.109-125.160  1.00  0.00           C  
ATOM   1759  N   SER D  17     254.531-222.070-126.400  1.00  0.00           N  
ATOM   1760  CA  SER D  17     255.150-222.967-127.378  1.00  0.00           C  
ATOM   1761  C   SER D  17     254.188-223.227-128.547  1.00  0.00           C  
ATOM   1762  O   SER D  17     252.973-223.209-128.349  1.00  0.00           O  
ATOM   1763  CB  SER D  17     255.555-224.293-126.694  1.00  0.00           C  
ATOM   1764  OG  SER D  17     256.781-224.159-126.007  1.00  0.00           O  
ATOM   1765  N   VAL D  18     254.753-223.503-129.735  1.00  0.00           N  
ATOM   1766  CA  VAL D  18     254.012-223.856-130.948  1.00  0.00           C  
ATOM   1767  C   VAL D  18     254.820-224.851-131.802  1.00  0.00           C  
ATOM   1768  O   VAL D  18     256.049-224.847-131.745  1.00  0.00           O  
ATOM   1769  CB  VAL D  18     253.634-222.596-131.789  1.00  0.00           C  
ATOM   1770  CG1 VAL D  18     254.827-221.816-132.372  1.00  0.00           C  
ATOM   1771  CG2 VAL D  18     252.647-222.912-132.924  1.00  0.00           C  
ATOM   1772  N   LYS D  19     254.109-225.680-132.582  1.00  0.00           N  
ATOM   1773  CA  LYS D  19     254.688-226.631-133.526  1.00  0.00           C  
ATOM   1774  C   LYS D  19     253.845-226.659-134.807  1.00  0.00           C  
ATOM   1775  O   LYS D  19     252.615-226.659-134.730  1.00  0.00           O  
ATOM   1776  CB  LYS D  19     254.839-228.013-132.848  1.00  0.00           C  
ATOM   1777  CG  LYS D  19     255.424-229.113-133.755  1.00  0.00           C  
ATOM   1778  CD  LYS D  19     255.890-230.358-132.985  1.00  0.00           C  
ATOM   1779  CE  LYS D  19     256.669-231.333-133.884  1.00  0.00           C  
ATOM   1780  NZ  LYS D  19     257.346-232.373-133.091  1.00  0.00           N  
ATOM   1781  N   VAL D  20     254.541-226.695-135.954  1.00  0.00           N  
ATOM   1782  CA  VAL D  20     253.956-226.789-137.290  1.00  0.00           C  
ATOM   1783  C   VAL D  20     254.706-227.908-138.044  1.00  0.00           C  
ATOM   1784  O   VAL D  20     255.928-228.014-137.917  1.00  0.00           O  
ATOM   1785  CB  VAL D  20     254.093-225.455-138.084  1.00  0.00           C  
ATOM   1786  CG1 VAL D  20     253.375-225.489-139.448  1.00  0.00           C  
ATOM   1787  CG2 VAL D  20     253.581-224.241-137.281  1.00  0.00           C  
ATOM   1788  N   SER D  21     253.956-228.735-138.788  1.00  0.00           N  
ATOM   1789  CA  SER D  21     254.450-229.960-139.421  1.00  0.00           C  
ATOM   1790  C   SER D  21     254.135-229.942-140.924  1.00  0.00           C  
ATOM   1791  O   SER D  21     252.990-230.188-141.304  1.00  0.00           O  
ATOM   1792  CB  SER D  21     253.781-231.168-138.731  1.00  0.00           C  
ATOM   1793  OG  SER D  21     254.249-231.305-137.406  1.00  0.00           O  
ATOM   1794  N   CYS D  22     255.165-229.665-141.742  1.00  0.00           N  
ATOM   1795  CA  CYS D  22     255.144-229.722-143.208  1.00  0.00           C  
ATOM   1796  C   CYS D  22     255.206-231.178-143.708  1.00  0.00           C  
ATOM   1797  O   CYS D  22     255.798-232.028-143.043  1.00  0.00           O  
ATOM   1798  CB  CYS D  22     256.329-228.890-143.741  1.00  0.00           C  
ATOM   1799  SG  CYS D  22     256.491-228.720-145.546  1.00  0.00           S  
ATOM   1800  N   LYS D  23     254.613-231.433-144.883  1.00  0.00           N  
ATOM   1801  CA  LYS D  23     254.589-232.745-145.520  1.00  0.00           C  
ATOM   1802  C   LYS D  23     254.828-232.620-147.028  1.00  0.00           C  
ATOM   1803  O   LYS D  23     254.185-231.799-147.681  1.00  0.00           O  
ATOM   1804  CB  LYS D  23     253.257-233.457-145.191  1.00  0.00           C  
ATOM   1805  CG  LYS D  23     253.161-234.867-145.801  1.00  0.00           C  
ATOM   1806  CD  LYS D  23     252.108-235.765-145.140  1.00  0.00           C  
ATOM   1807  CE  LYS D  23     252.028-237.162-145.777  1.00  0.00           C  
ATOM   1808  NZ  LYS D  23     253.306-237.893-145.675  1.00  0.00           N  
ATOM   1809  N   ALA D  24     255.708-233.494-147.544  1.00  0.00           N  
ATOM   1810  CA  ALA D  24     255.897-233.746-148.969  1.00  0.00           C  
ATOM   1811  C   ALA D  24     254.900-234.805-149.455  1.00  0.00           C  
ATOM   1812  O   ALA D  24     254.632-235.770-148.734  1.00  0.00           O  
ATOM   1813  CB  ALA D  24     257.327-234.251-149.197  1.00  0.00           C  
ATOM   1814  N   SER D  25     254.398-234.613-150.681  1.00  0.00           N  
ATOM   1815  CA  SER D  25     253.435-235.497-151.325  1.00  0.00           C  
ATOM   1816  C   SER D  25     253.701-235.520-152.835  1.00  0.00           C  
ATOM   1817  O   SER D  25     253.863-234.460-153.438  1.00  0.00           O  
ATOM   1818  CB  SER D  25     252.006-235.023-150.974  1.00  0.00           C  
ATOM   1819  OG  SER D  25     251.014-235.827-151.578  1.00  0.00           O  
ATOM   1820  N   GLY D  26     253.712-236.731-153.416  1.00  0.00           N  
ATOM   1821  CA  GLY D  26     253.853-236.952-154.856  1.00  0.00           C  
ATOM   1822  C   GLY D  26     255.309-236.926-155.352  1.00  0.00           C  
ATOM   1823  O   GLY D  26     255.521-237.038-156.559  1.00  0.00           O  
ATOM   1824  N   TYR D  27     256.301-236.786-154.456  1.00  0.00           N  
ATOM   1825  CA  TYR D  27     257.726-236.752-154.790  1.00  0.00           C  
ATOM   1826  C   TYR D  27     258.560-237.312-153.626  1.00  0.00           C  
ATOM   1827  O   TYR D  27     258.092-237.347-152.485  1.00  0.00           O  
ATOM   1828  CB  TYR D  27     258.143-235.313-155.182  1.00  0.00           C  
ATOM   1829  CG  TYR D  27     258.253-234.311-154.043  1.00  0.00           C  
ATOM   1830  CD1 TYR D  27     259.492-234.086-153.407  1.00  0.00           C  
ATOM   1831  CD2 TYR D  27     257.114-233.609-153.609  1.00  0.00           C  
ATOM   1832  CE1 TYR D  27     259.590-233.169-152.344  1.00  0.00           C  
ATOM   1833  CE2 TYR D  27     257.209-232.687-152.550  1.00  0.00           C  
ATOM   1834  CZ  TYR D  27     258.450-232.460-151.921  1.00  0.00           C  
ATOM   1835  OH  TYR D  27     258.543-231.565-150.896  1.00  0.00           O  
ATOM   1836  N   THR D  28     259.799-237.713-153.951  1.00  0.00           N  
ATOM   1837  CA  THR D  28     260.796-238.230-153.011  1.00  0.00           C  
ATOM   1838  C   THR D  28     261.306-237.123-152.067  1.00  0.00           C  
ATOM   1839  O   THR D  28     261.988-236.202-152.518  1.00  0.00           O  
ATOM   1840  CB  THR D  28     262.010-238.827-153.775  1.00  0.00           C  
ATOM   1841  OG1 THR D  28     261.559-239.888-154.596  1.00  0.00           O  
ATOM   1842  CG2 THR D  28     263.154-239.366-152.894  1.00  0.00           C  
ATOM   1843  N   PHE D  29     260.968-237.250-150.773  1.00  0.00           N  
ATOM   1844  CA  PHE D  29     261.360-236.334-149.698  1.00  0.00           C  
ATOM   1845  C   PHE D  29     262.884-236.215-149.508  1.00  0.00           C  
ATOM   1846  O   PHE D  29     263.376-235.110-149.287  1.00  0.00           O  
ATOM   1847  CB  PHE D  29     260.637-236.763-148.402  1.00  0.00           C  
ATOM   1848  CG  PHE D  29     260.946-235.966-147.146  1.00  0.00           C  
ATOM   1849  CD1 PHE D  29     260.203-234.809-146.842  1.00  0.00           C  
ATOM   1850  CE1 PHE D  29     260.526-234.045-145.734  1.00  0.00           C  
ATOM   1851  CZ  PHE D  29     261.614-234.386-144.944  1.00  0.00           C  
ATOM   1852  CD2 PHE D  29     262.066-236.284-146.349  1.00  0.00           C  
ATOM   1853  CE2 PHE D  29     262.384-235.498-145.251  1.00  0.00           C  
ATOM   1854  N   THR D  30     263.585-237.358-149.618  1.00  0.00           N  
ATOM   1855  CA  THR D  30     265.035-237.514-149.458  1.00  0.00           C  
ATOM   1856  C   THR D  30     265.887-236.693-150.453  1.00  0.00           C  
ATOM   1857  O   THR D  30     267.020-236.339-150.130  1.00  0.00           O  
ATOM   1858  CB  THR D  30     265.438-239.008-149.610  1.00  0.00           C  
ATOM   1859  OG1 THR D  30     264.602-239.812-148.800  1.00  0.00           O  
ATOM   1860  CG2 THR D  30     266.896-239.345-149.245  1.00  0.00           C  
ATOM   1861  N   ASP D  31     265.315-236.400-151.634  1.00  0.00           N  
ATOM   1862  CA  ASP D  31     265.957-235.712-152.752  1.00  0.00           C  
ATOM   1863  C   ASP D  31     266.104-234.186-152.524  1.00  0.00           C  
ATOM   1864  O   ASP D  31     266.969-233.581-153.154  1.00  0.00           O  
ATOM   1865  CB  ASP D  31     265.166-236.022-154.050  1.00  0.00           C  
ATOM   1866  CG  ASP D  31     265.862-235.671-155.369  1.00  0.00           C  
ATOM   1867  OD1 ASP D  31     265.117-235.463-156.351  1.00  0.00           O  
ATOM   1868  OD2 ASP D  31     267.112-235.713-155.407  1.00  0.00           O  
ATOM   1869  N   TYR D  32     265.269-233.588-151.651  1.00  0.00           N  
ATOM   1870  CA  TYR D  32     265.160-232.133-151.496  1.00  0.00           C  
ATOM   1871  C   TYR D  32     265.301-231.689-150.037  1.00  0.00           C  
ATOM   1872  O   TYR D  32     264.740-232.321-149.143  1.00  0.00           O  
ATOM   1873  CB  TYR D  32     263.799-231.669-152.045  1.00  0.00           C  
ATOM   1874  CG  TYR D  32     263.618-231.909-153.530  1.00  0.00           C  
ATOM   1875  CD1 TYR D  32     262.871-233.013-153.986  1.00  0.00           C  
ATOM   1876  CE1 TYR D  32     262.715-233.241-155.365  1.00  0.00           C  
ATOM   1877  CZ  TYR D  32     263.309-232.364-156.294  1.00  0.00           C  
ATOM   1878  OH  TYR D  32     263.152-232.581-157.631  1.00  0.00           O  
ATOM   1879  CD2 TYR D  32     264.214-231.036-154.459  1.00  0.00           C  
ATOM   1880  CE2 TYR D  32     264.064-231.265-155.838  1.00  0.00           C  
ATOM   1881  N   TYR D  33     266.004-230.561-149.844  1.00  0.00           N  
ATOM   1882  CA  TYR D  33     266.197-229.911-148.548  1.00  0.00           C  
ATOM   1883  C   TYR D  33     265.017-228.962-148.288  1.00  0.00           C  
ATOM   1884  O   TYR D  33     264.793-228.040-149.074  1.00  0.00           O  
ATOM   1885  CB  TYR D  33     267.551-229.165-148.516  1.00  0.00           C  
ATOM   1886  CG  TYR D  33     268.787-229.909-149.011  1.00  0.00           C  
ATOM   1887  CD1 TYR D  33     269.866-229.167-149.536  1.00  0.00           C  
ATOM   1888  CE1 TYR D  33     271.012-229.821-150.026  1.00  0.00           C  
ATOM   1889  CZ  TYR D  33     271.089-231.227-149.995  1.00  0.00           C  
ATOM   1890  OH  TYR D  33     272.198-231.860-150.476  1.00  0.00           O  
ATOM   1891  CD2 TYR D  33     268.880-231.318-148.968  1.00  0.00           C  
ATOM   1892  CE2 TYR D  33     270.020-231.976-149.466  1.00  0.00           C  
ATOM   1893  N   MET D  34     264.267-229.237-147.211  1.00  0.00           N  
ATOM   1894  CA  MET D  34     262.995-228.588-146.901  1.00  0.00           C  
ATOM   1895  C   MET D  34     263.209-227.306-146.086  1.00  0.00           C  
ATOM   1896  O   MET D  34     263.752-227.371-144.982  1.00  0.00           O  
ATOM   1897  CB  MET D  34     262.099-229.582-146.139  1.00  0.00           C  
ATOM   1898  CG  MET D  34     261.782-230.867-146.922  1.00  0.00           C  
ATOM   1899  SD  MET D  34     260.784-230.670-148.426  1.00  0.00           S  
ATOM   1900  CE  MET D  34     259.166-230.328-147.682  1.00  0.00           C  
ATOM   1901  N   HIS D  35     262.763-226.172-146.651  1.00  0.00           N  
ATOM   1902  CA  HIS D  35     262.772-224.861-146.001  1.00  0.00           C  
ATOM   1903  C   HIS D  35     261.675-224.750-144.933  1.00  0.00           C  
ATOM   1904  O   HIS D  35     260.640-225.411-145.026  1.00  0.00           O  
ATOM   1905  CB  HIS D  35     262.500-223.741-147.028  1.00  0.00           C  
ATOM   1906  CG  HIS D  35     263.479-223.540-148.155  1.00  0.00           C  
ATOM   1907  ND1 HIS D  35     263.572-224.390-149.243  1.00  0.00           N  
ATOM   1908  CD2 HIS D  35     264.350-222.506-148.420  1.00  0.00           C  
ATOM   1909  CE1 HIS D  35     264.448-223.848-150.092  1.00  0.00           C  
ATOM   1910  NE2 HIS D  35     264.970-222.710-149.654  1.00  0.00           N  
ATOM   1911  N   TRP D  36     261.899-223.806-144.015  1.00  0.00           N  
ATOM   1912  CA  TRP D  36     260.887-223.210-143.158  1.00  0.00           C  
ATOM   1913  C   TRP D  36     260.957-221.690-143.318  1.00  0.00           C  
ATOM   1914  O   TRP D  36     262.048-221.115-143.341  1.00  0.00           O  
ATOM   1915  CB  TRP D  36     261.096-223.655-141.707  1.00  0.00           C  
ATOM   1916  CG  TRP D  36     260.565-225.023-141.423  1.00  0.00           C  
ATOM   1917  CD1 TRP D  36     261.263-226.180-141.420  1.00  0.00           C  
ATOM   1918  NE1 TRP D  36     260.401-227.234-141.193  1.00  0.00           N  
ATOM   1919  CE2 TRP D  36     259.093-226.805-141.074  1.00  0.00           C  
ATOM   1920  CD2 TRP D  36     259.172-225.389-141.216  1.00  0.00           C  
ATOM   1921  CE3 TRP D  36     257.962-224.661-141.142  1.00  0.00           C  
ATOM   1922  CZ3 TRP D  36     256.728-225.313-140.947  1.00  0.00           C  
ATOM   1923  CZ2 TRP D  36     257.872-227.465-140.861  1.00  0.00           C  
ATOM   1924  CH2 TRP D  36     256.686-226.712-140.809  1.00  0.00           C  
ATOM   1925  N   VAL D  37     259.773-221.084-143.471  1.00  0.00           N  
ATOM   1926  CA  VAL D  37     259.574-219.671-143.784  1.00  0.00           C  
ATOM   1927  C   VAL D  37     258.308-219.195-143.031  1.00  0.00           C  
ATOM   1928  O   VAL D  37     257.484-220.020-142.635  1.00  0.00           O  
ATOM   1929  CB  VAL D  37     259.368-219.459-145.323  1.00  0.00           C  
ATOM   1930  CG1 VAL D  37     259.462-217.979-145.742  1.00  0.00           C  
ATOM   1931  CG2 VAL D  37     260.353-220.263-146.199  1.00  0.00           C  
ATOM   1932  N   ARG D  38     258.159-217.878-142.839  1.00  0.00           N  
ATOM   1933  CA  ARG D  38     256.930-217.252-142.347  1.00  0.00           C  
ATOM   1934  C   ARG D  38     256.624-215.977-143.137  1.00  0.00           C  
ATOM   1935  O   ARG D  38     257.507-215.437-143.803  1.00  0.00           O  
ATOM   1936  CB  ARG D  38     257.029-216.983-140.832  1.00  0.00           C  
ATOM   1937  CG  ARG D  38     258.108-215.970-140.399  1.00  0.00           C  
ATOM   1938  CD  ARG D  38     258.030-215.667-138.897  1.00  0.00           C  
ATOM   1939  NE  ARG D  38     259.250-215.009-138.410  1.00  0.00           N  
ATOM   1940  CZ  ARG D  38     259.758-215.130-137.172  1.00  0.00           C  
ATOM   1941  NH1 ARG D  38     259.190-215.930-136.262  1.00  0.00           N  
ATOM   1942  NH2 ARG D  38     260.853-214.430-136.856  1.00  0.00           N  
ATOM   1943  N   GLN D  39     255.370-215.519-143.022  1.00  0.00           N  
ATOM   1944  CA  GLN D  39     254.852-214.348-143.719  1.00  0.00           C  
ATOM   1945  C   GLN D  39     254.145-213.434-142.715  1.00  0.00           C  
ATOM   1946  O   GLN D  39     253.265-213.888-141.982  1.00  0.00           O  
ATOM   1947  CB  GLN D  39     253.877-214.828-144.805  1.00  0.00           C  
ATOM   1948  CG  GLN D  39     253.561-213.765-145.871  1.00  0.00           C  
ATOM   1949  CD  GLN D  39     252.764-214.387-147.013  1.00  0.00           C  
ATOM   1950  OE1 GLN D  39     251.537-214.396-146.990  1.00  0.00           O  
ATOM   1951  NE2 GLN D  39     253.465-214.935-148.007  1.00  0.00           N  
ATOM   1952  N   ALA D  40     254.516-212.146-142.752  1.00  0.00           N  
ATOM   1953  CA  ALA D  40     253.862-211.059-142.026  1.00  0.00           C  
ATOM   1954  C   ALA D  40     252.449-210.771-142.582  1.00  0.00           C  
ATOM   1955  O   ALA D  40     252.209-211.038-143.762  1.00  0.00           O  
ATOM   1956  CB  ALA D  40     254.753-209.813-142.166  1.00  0.00           C  
ATOM   1957  N   PRO D  41     251.549-210.182-141.759  1.00  0.00           N  
ATOM   1958  CA  PRO D  41     250.227-209.723-142.237  1.00  0.00           C  
ATOM   1959  C   PRO D  41     250.276-208.577-143.274  1.00  0.00           C  
ATOM   1960  O   PRO D  41     249.327-208.439-144.046  1.00  0.00           O  
ATOM   1961  CD  PRO D  41     251.726-209.894-140.333  1.00  0.00           C  
ATOM   1962  CB  PRO D  41     249.494-209.318-140.948  1.00  0.00           C  
ATOM   1963  CG  PRO D  41     250.602-208.924-139.984  1.00  0.00           C  
ATOM   1964  N   GLY D  42     251.397-207.833-143.318  1.00  0.00           N  
ATOM   1965  CA  GLY D  42     251.710-206.828-144.338  1.00  0.00           C  
ATOM   1966  C   GLY D  42     252.223-207.449-145.652  1.00  0.00           C  
ATOM   1967  O   GLY D  42     252.565-206.700-146.566  1.00  0.00           O  
ATOM   1968  N   GLN D  43     252.265-208.792-145.752  1.00  0.00           N  
ATOM   1969  CA  GLN D  43     252.605-209.599-146.928  1.00  0.00           C  
ATOM   1970  C   GLN D  43     254.090-209.489-147.324  1.00  0.00           C  
ATOM   1971  O   GLN D  43     254.393-209.234-148.489  1.00  0.00           O  
ATOM   1972  CB  GLN D  43     251.624-209.325-148.103  1.00  0.00           C  
ATOM   1973  CG  GLN D  43     250.131-209.532-147.775  1.00  0.00           C  
ATOM   1974  CD  GLN D  43     249.808-210.952-147.308  1.00  0.00           C  
ATOM   1975  OE1 GLN D  43     250.006-211.910-148.051  1.00  0.00           O  
ATOM   1976  NE2 GLN D  43     249.302-211.091-146.081  1.00  0.00           N  
ATOM   1977  N   GLY D  44     254.979-209.721-146.343  1.00  0.00           N  
ATOM   1978  CA  GLY D  44     256.425-209.804-146.538  1.00  0.00           C  
ATOM   1979  C   GLY D  44     256.904-211.134-145.952  1.00  0.00           C  
ATOM   1980  O   GLY D  44     256.528-211.482-144.833  1.00  0.00           O  
ATOM   1981  N   LEU D  45     257.761-211.852-146.698  1.00  0.00           N  
ATOM   1982  CA  LEU D  45     258.348-213.132-146.291  1.00  0.00           C  
ATOM   1983  C   LEU D  45     259.629-212.939-145.457  1.00  0.00           C  
ATOM   1984  O   LEU D  45     260.325-211.935-145.613  1.00  0.00           O  
ATOM   1985  CB  LEU D  45     258.648-213.976-147.554  1.00  0.00           C  
ATOM   1986  CG  LEU D  45     257.422-214.676-148.176  1.00  0.00           C  
ATOM   1987  CD1 LEU D  45     257.790-215.343-149.511  1.00  0.00           C  
ATOM   1988  CD2 LEU D  45     256.778-215.697-147.225  1.00  0.00           C  
ATOM   1989  N   GLU D  46     259.927-213.947-144.620  1.00  0.00           N  
ATOM   1990  CA  GLU D  46     261.120-214.041-143.781  1.00  0.00           C  
ATOM   1991  C   GLU D  46     261.437-215.522-143.516  1.00  0.00           C  
ATOM   1992  O   GLU D  46     260.539-216.271-143.136  1.00  0.00           O  
ATOM   1993  CB  GLU D  46     260.919-213.225-142.481  1.00  0.00           C  
ATOM   1994  CG  GLU D  46     262.065-213.353-141.456  1.00  0.00           C  
ATOM   1995  CD  GLU D  46     261.859-212.453-140.239  1.00  0.00           C  
ATOM   1996  OE1 GLU D  46     261.200-212.914-139.282  1.00  0.00           O  
ATOM   1997  OE2 GLU D  46     262.390-211.321-140.266  1.00  0.00           O  
ATOM   1998  N   TRP D  47     262.710-215.910-143.697  1.00  0.00           N  
ATOM   1999  CA  TRP D  47     263.215-217.272-143.482  1.00  0.00           C  
ATOM   2000  C   TRP D  47     263.336-217.609-141.981  1.00  0.00           C  
ATOM   2001  O   TRP D  47     263.432-216.703-141.151  1.00  0.00           O  
ATOM   2002  CB  TRP D  47     264.574-217.390-144.197  1.00  0.00           C  
ATOM   2003  CG  TRP D  47     265.199-218.752-144.325  1.00  0.00           C  
ATOM   2004  CD1 TRP D  47     264.732-219.775-145.079  1.00  0.00           C  
ATOM   2005  NE1 TRP D  47     265.626-220.824-145.044  1.00  0.00           N  
ATOM   2006  CE2 TRP D  47     266.711-220.543-144.241  1.00  0.00           C  
ATOM   2007  CD2 TRP D  47     266.434-219.242-143.724  1.00  0.00           C  
ATOM   2008  CE3 TRP D  47     267.371-218.705-142.813  1.00  0.00           C  
ATOM   2009  CZ3 TRP D  47     268.527-219.419-142.448  1.00  0.00           C  
ATOM   2010  CZ2 TRP D  47     267.880-221.249-143.908  1.00  0.00           C  
ATOM   2011  CH2 TRP D  47     268.792-220.683-143.001  1.00  0.00           C  
ATOM   2012  N   MET D  48     263.330-218.912-141.675  1.00  0.00           N  
ATOM   2013  CA  MET D  48     263.388-219.460-140.315  1.00  0.00           C  
ATOM   2014  C   MET D  48     264.604-220.383-140.146  1.00  0.00           C  
ATOM   2015  O   MET D  48     265.208-220.405-139.072  1.00  0.00           O  
ATOM   2016  CB  MET D  48     262.101-220.273-140.047  1.00  0.00           C  
ATOM   2017  CG  MET D  48     260.787-219.519-140.289  1.00  0.00           C  
ATOM   2018  SD  MET D  48     260.365-218.334-138.997  1.00  0.00           S  
ATOM   2019  CE  MET D  48     258.975-219.228-138.270  1.00  0.00           C  
ATOM   2020  N   GLY D  49     264.906-221.157-141.197  1.00  0.00           N  
ATOM   2021  CA  GLY D  49     265.876-222.238-141.167  1.00  0.00           C  
ATOM   2022  C   GLY D  49     265.534-223.227-142.287  1.00  0.00           C  
ATOM   2023  O   GLY D  49     264.532-223.083-142.988  1.00  0.00           O  
ATOM   2024  N   ARG D  50     266.400-224.234-142.464  1.00  0.00           N  
ATOM   2025  CA  ARG D  50     266.286-225.263-143.497  1.00  0.00           C  
ATOM   2026  C   ARG D  50     267.080-226.492-143.047  1.00  0.00           C  
ATOM   2027  O   ARG D  50     268.208-226.340-142.579  1.00  0.00           O  
ATOM   2028  CB  ARG D  50     266.770-224.694-144.851  1.00  0.00           C  
ATOM   2029  CG  ARG D  50     266.682-225.651-146.051  1.00  0.00           C  
ATOM   2030  CD  ARG D  50     267.020-224.932-147.360  1.00  0.00           C  
ATOM   2031  NE  ARG D  50     266.692-225.741-148.538  1.00  0.00           N  
ATOM   2032  CZ  ARG D  50     267.084-225.473-149.794  1.00  0.00           C  
ATOM   2033  NH1 ARG D  50     266.704-226.286-150.787  1.00  0.00           N  
ATOM   2034  NH2 ARG D  50     267.842-224.403-150.070  1.00  0.00           N  
ATOM   2035  N   VAL D  51     266.473-227.681-143.194  1.00  0.00           N  
ATOM   2036  CA  VAL D  51     267.041-228.941-142.717  1.00  0.00           C  
ATOM   2037  C   VAL D  51     267.050-229.988-143.844  1.00  0.00           C  
ATOM   2038  O   VAL D  51     266.072-230.130-144.580  1.00  0.00           O  
ATOM   2039  CB  VAL D  51     266.258-229.485-141.485  1.00  0.00           C  
ATOM   2040  CG1 VAL D  51     266.705-230.876-140.988  1.00  0.00           C  
ATOM   2041  CG2 VAL D  51     266.329-228.496-140.310  1.00  0.00           C  
ATOM   2042  N   ASN D  52     268.181-230.702-143.923  1.00  0.00           N  
ATOM   2043  CA  ASN D  52     268.454-231.823-144.823  1.00  0.00           C  
ATOM   2044  C   ASN D  52     267.693-233.073-144.323  1.00  0.00           C  
ATOM   2045  O   ASN D  52     267.701-233.297-143.114  1.00  0.00           O  
ATOM   2046  CB  ASN D  52     269.978-232.087-144.771  1.00  0.00           C  
ATOM   2047  CG  ASN D  52     270.818-230.979-145.415  1.00  0.00           C  
ATOM   2048  OD1 ASN D  52     271.109-231.030-146.604  1.00  0.00           O  
ATOM   2049  ND2 ASN D  52     271.226-229.980-144.630  1.00  0.00           N  
ATOM   2050  N   PRO D  53     267.073-233.876-145.222  1.00  0.00           N  
ATOM   2051  CA  PRO D  53     266.345-235.123-144.876  1.00  0.00           C  
ATOM   2052  C   PRO D  53     267.036-236.163-143.969  1.00  0.00           C  
ATOM   2053  O   PRO D  53     266.329-236.953-143.344  1.00  0.00           O  
ATOM   2054  CB  PRO D  53     265.994-235.734-146.237  1.00  0.00           C  
ATOM   2055  CG  PRO D  53     265.856-234.534-147.147  1.00  0.00           C  
ATOM   2056  CD  PRO D  53     266.948-233.601-146.652  1.00  0.00           C  
ATOM   2057  N   ASN D  54     268.376-236.119-143.874  1.00  0.00           N  
ATOM   2058  CA  ASN D  54     269.192-236.898-142.930  1.00  0.00           C  
ATOM   2059  C   ASN D  54     269.011-236.505-141.444  1.00  0.00           C  
ATOM   2060  O   ASN D  54     269.468-237.255-140.582  1.00  0.00           O  
ATOM   2061  CB  ASN D  54     270.680-236.855-143.369  1.00  0.00           C  
ATOM   2062  CG  ASN D  54     271.302-235.453-143.499  1.00  0.00           C  
ATOM   2063  OD1 ASN D  54     271.194-234.621-142.602  1.00  0.00           O  
ATOM   2064  ND2 ASN D  54     271.980-235.193-144.619  1.00  0.00           N  
ATOM   2065  N   ARG D  55     268.374-235.348-141.180  1.00  0.00           N  
ATOM   2066  CA  ARG D  55     268.051-234.734-139.885  1.00  0.00           C  
ATOM   2067  C   ARG D  55     269.242-234.044-139.192  1.00  0.00           C  
ATOM   2068  O   ARG D  55     269.018-233.088-138.450  1.00  0.00           O  
ATOM   2069  CB  ARG D  55     267.301-235.737-138.970  1.00  0.00           C  
ATOM   2070  CG  ARG D  55     266.688-235.136-137.691  1.00  0.00           C  
ATOM   2071  CD  ARG D  55     266.009-236.184-136.793  1.00  0.00           C  
ATOM   2072  NE  ARG D  55     266.984-237.067-136.136  1.00  0.00           N  
ATOM   2073  CZ  ARG D  55     267.693-236.768-135.034  1.00  0.00           C  
ATOM   2074  NH1 ARG D  55     268.570-237.661-134.558  1.00  0.00           N  
ATOM   2075  NH2 ARG D  55     267.541-235.595-134.403  1.00  0.00           N  
ATOM   2076  N   ARG D  56     270.474-234.521-139.436  1.00  0.00           N  
ATOM   2077  CA  ARG D  56     271.694-234.048-138.778  1.00  0.00           C  
ATOM   2078  C   ARG D  56     272.198-232.694-139.310  1.00  0.00           C  
ATOM   2079  O   ARG D  56     272.755-231.926-138.528  1.00  0.00           O  
ATOM   2080  CB  ARG D  56     272.805-235.119-138.876  1.00  0.00           C  
ATOM   2081  CG  ARG D  56     272.407-236.540-138.427  1.00  0.00           C  
ATOM   2082  CD  ARG D  56     271.745-236.600-137.039  1.00  0.00           C  
ATOM   2083  NE  ARG D  56     271.632-237.978-136.537  1.00  0.00           N  
ATOM   2084  CZ  ARG D  56     270.822-238.950-136.996  1.00  0.00           C  
ATOM   2085  NH1 ARG D  56     270.872-240.161-136.428  1.00  0.00           N  
ATOM   2086  NH2 ARG D  56     269.962-238.741-138.002  1.00  0.00           N  
ATOM   2087  N   GLY D  57     271.989-232.420-140.610  1.00  0.00           N  
ATOM   2088  CA  GLY D  57     272.377-231.163-141.241  1.00  0.00           C  
ATOM   2089  C   GLY D  57     271.230-230.167-141.067  1.00  0.00           C  
ATOM   2090  O   GLY D  57     270.185-230.327-141.698  1.00  0.00           O  
ATOM   2091  N   THR D  58     271.449-229.132-140.239  1.00  0.00           N  
ATOM   2092  CA  THR D  58     270.484-228.072-139.940  1.00  0.00           C  
ATOM   2093  C   THR D  58     271.157-226.695-140.094  1.00  0.00           C  
ATOM   2094  O   THR D  58     272.358-226.562-139.852  1.00  0.00           O  
ATOM   2095  CB  THR D  58     269.927-228.194-138.489  1.00  0.00           C  
ATOM   2096  OG1 THR D  58     270.871-227.859-137.486  1.00  0.00           O  
ATOM   2097  CG2 THR D  58     269.335-229.573-138.154  1.00  0.00           C  
ATOM   2098  N   THR D  59     270.355-225.692-140.484  1.00  0.00           N  
ATOM   2099  CA  THR D  59     270.762-224.295-140.650  1.00  0.00           C  
ATOM   2100  C   THR D  59     269.634-223.387-140.125  1.00  0.00           C  
ATOM   2101  O   THR D  59     268.462-223.735-140.271  1.00  0.00           O  
ATOM   2102  CB  THR D  59     271.047-223.949-142.142  1.00  0.00           C  
ATOM   2103  OG1 THR D  59     269.881-223.943-142.944  1.00  0.00           O  
ATOM   2104  CG2 THR D  59     272.094-224.857-142.805  1.00  0.00           C  
ATOM   2105  N   TYR D  60     270.017-222.257-139.505  1.00  0.00           N  
ATOM   2106  CA  TYR D  60     269.115-221.296-138.857  1.00  0.00           C  
ATOM   2107  C   TYR D  60     269.646-219.865-139.051  1.00  0.00           C  
ATOM   2108  O   TYR D  60     270.849-219.687-139.253  1.00  0.00           O  
ATOM   2109  CB  TYR D  60     269.012-221.600-137.340  1.00  0.00           C  
ATOM   2110  CG  TYR D  60     268.632-223.023-136.962  1.00  0.00           C  
ATOM   2111  CD1 TYR D  60     267.380-223.546-137.337  1.00  0.00           C  
ATOM   2112  CE1 TYR D  60     267.042-224.874-137.006  1.00  0.00           C  
ATOM   2113  CZ  TYR D  60     267.942-225.678-136.284  1.00  0.00           C  
ATOM   2114  OH  TYR D  60     267.598-226.959-135.962  1.00  0.00           O  
ATOM   2115  CD2 TYR D  60     269.536-223.832-136.238  1.00  0.00           C  
ATOM   2116  CE2 TYR D  60     269.192-225.155-135.900  1.00  0.00           C  
ATOM   2117  N   ASN D  61     268.746-218.875-138.933  1.00  0.00           N  
ATOM   2118  CA  ASN D  61     269.092-217.451-138.821  1.00  0.00           C  
ATOM   2119  C   ASN D  61     268.912-216.973-137.372  1.00  0.00           C  
ATOM   2120  O   ASN D  61     268.091-217.525-136.638  1.00  0.00           O  
ATOM   2121  CB  ASN D  61     268.295-216.583-139.828  1.00  0.00           C  
ATOM   2122  CG  ASN D  61     266.761-216.584-139.728  1.00  0.00           C  
ATOM   2123  OD1 ASN D  61     266.154-217.368-139.001  1.00  0.00           O  
ATOM   2124  ND2 ASN D  61     266.124-215.694-140.489  1.00  0.00           N  
ATOM   2125  N   GLN D  62     269.678-215.934-137.002  1.00  0.00           N  
ATOM   2126  CA  GLN D  62     269.724-215.371-135.649  1.00  0.00           C  
ATOM   2127  C   GLN D  62     268.448-214.629-135.202  1.00  0.00           C  
ATOM   2128  O   GLN D  62     268.260-214.447-134.000  1.00  0.00           O  
ATOM   2129  CB  GLN D  62     270.991-214.499-135.498  1.00  0.00           C  
ATOM   2130  CG  GLN D  62     272.326-215.263-135.675  1.00  0.00           C  
ATOM   2131  CD  GLN D  62     272.475-216.469-134.740  1.00  0.00           C  
ATOM   2132  OE1 GLN D  62     272.297-216.347-133.530  1.00  0.00           O  
ATOM   2133  NE2 GLN D  62     272.805-217.637-135.294  1.00  0.00           N  
ATOM   2134  N   LYS D  63     267.577-214.269-136.160  1.00  0.00           N  
ATOM   2135  CA  LYS D  63     266.234-213.732-135.929  1.00  0.00           C  
ATOM   2136  C   LYS D  63     265.275-214.764-135.292  1.00  0.00           C  
ATOM   2137  O   LYS D  63     264.378-214.367-134.544  1.00  0.00           O  
ATOM   2138  CB  LYS D  63     265.708-213.183-137.277  1.00  0.00           C  
ATOM   2139  CG  LYS D  63     264.278-212.607-137.294  1.00  0.00           C  
ATOM   2140  CD  LYS D  63     264.052-211.431-136.327  1.00  0.00           C  
ATOM   2141  CE  LYS D  63     262.639-210.834-136.408  1.00  0.00           C  
ATOM   2142  NZ  LYS D  63     262.404-210.107-137.668  1.00  0.00           N  
ATOM   2143  N   PHE D  64     265.492-216.059-135.582  1.00  0.00           N  
ATOM   2144  CA  PHE D  64     264.663-217.166-135.105  1.00  0.00           C  
ATOM   2145  C   PHE D  64     265.401-218.059-134.082  1.00  0.00           C  
ATOM   2146  O   PHE D  64     264.753-218.900-133.458  1.00  0.00           O  
ATOM   2147  CB  PHE D  64     264.175-217.957-136.339  1.00  0.00           C  
ATOM   2148  CG  PHE D  64     262.952-218.823-136.095  1.00  0.00           C  
ATOM   2149  CD1 PHE D  64     261.759-218.232-135.631  1.00  0.00           C  
ATOM   2150  CD2 PHE D  64     262.979-220.208-136.354  1.00  0.00           C  
ATOM   2151  CE1 PHE D  64     260.638-219.016-135.407  1.00  0.00           C  
ATOM   2152  CE2 PHE D  64     261.840-220.973-136.132  1.00  0.00           C  
ATOM   2153  CZ  PHE D  64     260.681-220.380-135.652  1.00  0.00           C  
ATOM   2154  N   GLU D  65     266.716-217.846-133.898  1.00  0.00           N  
ATOM   2155  CA  GLU D  65     267.573-218.601-132.980  1.00  0.00           C  
ATOM   2156  C   GLU D  65     267.285-218.289-131.497  1.00  0.00           C  
ATOM   2157  O   GLU D  65     266.733-217.235-131.176  1.00  0.00           O  
ATOM   2158  CB  GLU D  65     269.051-218.341-133.363  1.00  0.00           C  
ATOM   2159  CG  GLU D  65     270.118-219.228-132.686  1.00  0.00           C  
ATOM   2160  CD  GLU D  65     269.889-220.717-132.943  1.00  0.00           C  
ATOM   2161  OE1 GLU D  65     270.267-221.173-134.043  1.00  0.00           O  
ATOM   2162  OE2 GLU D  65     269.312-221.361-132.039  1.00  0.00           O  
ATOM   2163  N   GLY D  66     267.663-219.239-130.624  1.00  0.00           N  
ATOM   2164  CA  GLY D  66     267.426-219.194-129.181  1.00  0.00           C  
ATOM   2165  C   GLY D  66     266.017-219.691-128.812  1.00  0.00           C  
ATOM   2166  O   GLY D  66     265.642-219.624-127.643  1.00  0.00           O  
ATOM   2167  N   ARG D  67     265.243-220.167-129.802  1.00  0.00           N  
ATOM   2168  CA  ARG D  67     263.878-220.669-129.671  1.00  0.00           C  
ATOM   2169  C   ARG D  67     263.666-221.911-130.553  1.00  0.00           C  
ATOM   2170  O   ARG D  67     262.916-222.804-130.160  1.00  0.00           O  
ATOM   2171  CB  ARG D  67     262.872-219.566-130.071  1.00  0.00           C  
ATOM   2172  CG  ARG D  67     262.944-218.283-129.231  1.00  0.00           C  
ATOM   2173  CD  ARG D  67     261.739-217.351-129.437  1.00  0.00           C  
ATOM   2174  NE  ARG D  67     261.483-216.924-130.826  1.00  0.00           N  
ATOM   2175  CZ  ARG D  67     262.342-216.426-131.733  1.00  0.00           C  
ATOM   2176  NH1 ARG D  67     263.662-216.353-131.519  1.00  0.00           N  
ATOM   2177  NH2 ARG D  67     261.859-215.969-132.892  1.00  0.00           N  
ATOM   2178  N   VAL D  68     264.300-221.918-131.738  1.00  0.00           N  
ATOM   2179  CA  VAL D  68     264.135-222.908-132.798  1.00  0.00           C  
ATOM   2180  C   VAL D  68     264.645-224.322-132.448  1.00  0.00           C  
ATOM   2181  O   VAL D  68     265.620-224.476-131.712  1.00  0.00           O  
ATOM   2182  CB  VAL D  68     264.861-222.415-134.086  1.00  0.00           C  
ATOM   2183  CG1 VAL D  68     266.395-222.321-133.954  1.00  0.00           C  
ATOM   2184  CG2 VAL D  68     264.502-223.239-135.334  1.00  0.00           C  
ATOM   2185  N   THR D  69     263.978-225.316-133.049  1.00  0.00           N  
ATOM   2186  CA  THR D  69     264.406-226.704-133.181  1.00  0.00           C  
ATOM   2187  C   THR D  69     263.653-227.256-134.401  1.00  0.00           C  
ATOM   2188  O   THR D  69     262.426-227.167-134.440  1.00  0.00           O  
ATOM   2189  CB  THR D  69     264.054-227.548-131.924  1.00  0.00           C  
ATOM   2190  OG1 THR D  69     264.977-227.243-130.898  1.00  0.00           O  
ATOM   2191  CG2 THR D  69     264.060-229.080-132.094  1.00  0.00           C  
ATOM   2192  N   MET D  70     264.397-227.798-135.375  1.00  0.00           N  
ATOM   2193  CA  MET D  70     263.844-228.402-136.588  1.00  0.00           C  
ATOM   2194  C   MET D  70     264.425-229.807-136.783  1.00  0.00           C  
ATOM   2195  O   MET D  70     265.604-230.032-136.501  1.00  0.00           O  
ATOM   2196  CB  MET D  70     264.166-227.526-137.813  1.00  0.00           C  
ATOM   2197  CG  MET D  70     263.470-226.162-137.843  1.00  0.00           C  
ATOM   2198  SD  MET D  70     264.011-225.143-139.238  1.00  0.00           S  
ATOM   2199  CE  MET D  70     263.088-223.633-138.885  1.00  0.00           C  
ATOM   2200  N   THR D  71     263.576-230.711-137.290  1.00  0.00           N  
ATOM   2201  CA  THR D  71     263.908-232.096-137.615  1.00  0.00           C  
ATOM   2202  C   THR D  71     263.188-232.513-138.913  1.00  0.00           C  
ATOM   2203  O   THR D  71     262.325-231.787-139.406  1.00  0.00           O  
ATOM   2204  CB  THR D  71     263.512-233.076-136.468  1.00  0.00           C  
ATOM   2205  OG1 THR D  71     262.113-233.231-136.313  1.00  0.00           O  
ATOM   2206  CG2 THR D  71     264.130-232.744-135.102  1.00  0.00           C  
ATOM   2207  N   THR D  72     263.574-233.677-139.451  1.00  0.00           N  
ATOM   2208  CA  THR D  72     263.030-234.266-140.675  1.00  0.00           C  
ATOM   2209  C   THR D  72     263.036-235.802-140.554  1.00  0.00           C  
ATOM   2210  O   THR D  72     263.786-236.358-139.747  1.00  0.00           O  
ATOM   2211  CB  THR D  72     263.892-233.884-141.912  1.00  0.00           C  
ATOM   2212  OG1 THR D  72     265.249-234.227-141.714  1.00  0.00           O  
ATOM   2213  CG2 THR D  72     263.799-232.409-142.325  1.00  0.00           C  
ATOM   2214  N   ASP D  73     262.194-236.448-141.376  1.00  0.00           N  
ATOM   2215  CA  ASP D  73     262.088-237.900-141.483  1.00  0.00           C  
ATOM   2216  C   ASP D  73     261.707-238.262-142.928  1.00  0.00           C  
ATOM   2217  O   ASP D  73     260.712-237.750-143.445  1.00  0.00           O  
ATOM   2218  CB  ASP D  73     261.086-238.483-140.452  1.00  0.00           C  
ATOM   2219  CG  ASP D  73     260.977-240.015-140.458  1.00  0.00           C  
ATOM   2220  OD1 ASP D  73     261.959-240.680-140.858  1.00  0.00           O  
ATOM   2221  OD2 ASP D  73     259.913-240.504-140.024  1.00  0.00           O  
ATOM   2222  N   THR D  74     262.493-239.172-143.522  1.00  0.00           N  
ATOM   2223  CA  THR D  74     262.254-239.757-144.843  1.00  0.00           C  
ATOM   2224  C   THR D  74     261.177-240.864-144.824  1.00  0.00           C  
ATOM   2225  O   THR D  74     260.516-241.050-145.845  1.00  0.00           O  
ATOM   2226  CB  THR D  74     263.561-240.367-145.424  1.00  0.00           C  
ATOM   2227  OG1 THR D  74     263.994-241.517-144.715  1.00  0.00           O  
ATOM   2228  CG2 THR D  74     264.731-239.374-145.510  1.00  0.00           C  
ATOM   2229  N   SER D  75     261.008-241.557-143.681  1.00  0.00           N  
ATOM   2230  CA  SER D  75     260.054-242.655-143.511  1.00  0.00           C  
ATOM   2231  C   SER D  75     258.597-242.157-143.463  1.00  0.00           C  
ATOM   2232  O   SER D  75     257.746-242.733-144.141  1.00  0.00           O  
ATOM   2233  CB  SER D  75     260.440-243.479-142.264  1.00  0.00           C  
ATOM   2234  OG  SER D  75     259.619-244.619-142.105  1.00  0.00           O  
ATOM   2235  N   THR D  76     258.351-241.080-142.697  1.00  0.00           N  
ATOM   2236  CA  THR D  76     257.052-240.407-142.617  1.00  0.00           C  
ATOM   2237  C   THR D  76     256.831-239.405-143.778  1.00  0.00           C  
ATOM   2238  O   THR D  76     255.681-239.087-144.078  1.00  0.00           O  
ATOM   2239  CB  THR D  76     256.884-239.664-141.260  1.00  0.00           C  
ATOM   2240  OG1 THR D  76     257.131-240.564-140.198  1.00  0.00           O  
ATOM   2241  CG2 THR D  76     255.490-239.068-140.994  1.00  0.00           C  
ATOM   2242  N   SER D  77     257.928-238.967-144.433  1.00  0.00           N  
ATOM   2243  CA  SER D  77     257.969-238.040-145.572  1.00  0.00           C  
ATOM   2244  C   SER D  77     257.503-236.622-145.171  1.00  0.00           C  
ATOM   2245  O   SER D  77     256.648-236.033-145.837  1.00  0.00           O  
ATOM   2246  CB  SER D  77     257.233-238.658-146.792  1.00  0.00           C  
ATOM   2247  OG  SER D  77     257.342-237.873-147.961  1.00  0.00           O  
ATOM   2248  N   THR D  78     258.058-236.123-144.053  1.00  0.00           N  
ATOM   2249  CA  THR D  78     257.648-234.888-143.385  1.00  0.00           C  
ATOM   2250  C   THR D  78     258.860-234.161-142.778  1.00  0.00           C  
ATOM   2251  O   THR D  78     259.807-234.794-142.309  1.00  0.00           O  
ATOM   2252  CB  THR D  78     256.668-235.180-142.214  1.00  0.00           C  
ATOM   2253  OG1 THR D  78     257.202-236.162-141.347  1.00  0.00           O  
ATOM   2254  CG2 THR D  78     255.277-235.637-142.670  1.00  0.00           C  
ATOM   2255  N   ALA D  79     258.763-232.823-142.786  1.00  0.00           N  
ATOM   2256  CA  ALA D  79     259.664-231.896-142.110  1.00  0.00           C  
ATOM   2257  C   ALA D  79     258.917-231.236-140.943  1.00  0.00           C  
ATOM   2258  O   ALA D  79     257.696-231.098-140.991  1.00  0.00           O  
ATOM   2259  CB  ALA D  79     260.155-230.847-143.118  1.00  0.00           C  
ATOM   2260  N   TYR D  80     259.669-230.853-139.905  1.00  0.00           N  
ATOM   2261  CA  TYR D  80     259.137-230.357-138.638  1.00  0.00           C  
ATOM   2262  C   TYR D  80     259.858-229.079-138.210  1.00  0.00           C  
ATOM   2263  O   TYR D  80     261.051-228.917-138.467  1.00  0.00           O  
ATOM   2264  CB  TYR D  80     259.332-231.436-137.554  1.00  0.00           C  
ATOM   2265  CG  TYR D  80     258.586-232.734-137.797  1.00  0.00           C  
ATOM   2266  CD1 TYR D  80     257.235-232.841-137.414  1.00  0.00           C  
ATOM   2267  CE1 TYR D  80     256.528-234.038-137.632  1.00  0.00           C  
ATOM   2268  CZ  TYR D  80     257.174-235.136-138.233  1.00  0.00           C  
ATOM   2269  OH  TYR D  80     256.488-236.297-138.443  1.00  0.00           O  
ATOM   2270  CD2 TYR D  80     259.231-233.831-138.406  1.00  0.00           C  
ATOM   2271  CE2 TYR D  80     258.525-235.032-138.622  1.00  0.00           C  
ATOM   2272  N   MET D  81     259.104-228.233-137.496  1.00  0.00           N  
ATOM   2273  CA  MET D  81     259.599-227.082-136.757  1.00  0.00           C  
ATOM   2274  C   MET D  81     258.789-227.002-135.462  1.00  0.00           C  
ATOM   2275  O   MET D  81     257.561-226.979-135.520  1.00  0.00           O  
ATOM   2276  CB  MET D  81     259.461-225.804-137.610  1.00  0.00           C  
ATOM   2277  CG  MET D  81     259.826-224.491-136.885  1.00  0.00           C  
ATOM   2278  SD  MET D  81     258.634-223.150-137.123  1.00  0.00           S  
ATOM   2279  CE  MET D  81     257.271-223.755-136.089  1.00  0.00           C  
ATOM   2280  N   GLU D  82     259.500-226.918-134.331  1.00  0.00           N  
ATOM   2281  CA  GLU D  82     258.935-226.726-133.002  1.00  0.00           C  
ATOM   2282  C   GLU D  82     259.688-225.591-132.296  1.00  0.00           C  
ATOM   2283  O   GLU D  82     260.891-225.413-132.491  1.00  0.00           O  
ATOM   2284  CB  GLU D  82     258.930-228.063-132.237  1.00  0.00           C  
ATOM   2285  CG  GLU D  82     260.303-228.739-132.070  1.00  0.00           C  
ATOM   2286  CD  GLU D  82     260.199-230.059-131.312  1.00  0.00           C  
ATOM   2287  OE1 GLU D  82     259.426-230.931-131.772  1.00  0.00           O  
ATOM   2288  OE2 GLU D  82     260.893-230.170-130.279  1.00  0.00           O  
ATOM   2289  N   LEU D  83     258.919-224.807-131.531  1.00  0.00           N  
ATOM   2290  CA  LEU D  83     259.270-223.460-131.099  1.00  0.00           C  
ATOM   2291  C   LEU D  83     258.789-223.239-129.656  1.00  0.00           C  
ATOM   2292  O   LEU D  83     257.805-223.853-129.240  1.00  0.00           O  
ATOM   2293  CB  LEU D  83     258.603-222.495-132.107  1.00  0.00           C  
ATOM   2294  CG  LEU D  83     259.036-221.024-132.023  1.00  0.00           C  
ATOM   2295  CD1 LEU D  83     260.524-220.883-132.374  1.00  0.00           C  
ATOM   2296  CD2 LEU D  83     258.155-220.153-132.936  1.00  0.00           C  
ATOM   2297  N   ARG D  84     259.501-222.373-128.919  1.00  0.00           N  
ATOM   2298  CA  ARG D  84     259.321-222.169-127.479  1.00  0.00           C  
ATOM   2299  C   ARG D  84     259.857-220.796-127.051  1.00  0.00           C  
ATOM   2300  O   ARG D  84     260.765-220.268-127.690  1.00  0.00           O  
ATOM   2301  CB  ARG D  84     259.998-223.323-126.700  1.00  0.00           C  
ATOM   2302  CG  ARG D  84     261.491-223.537-127.028  1.00  0.00           C  
ATOM   2303  CD  ARG D  84     262.085-224.821-126.431  1.00  0.00           C  
ATOM   2304  NE  ARG D  84     261.514-226.042-127.021  1.00  0.00           N  
ATOM   2305  CZ  ARG D  84     261.728-226.525-128.257  1.00  0.00           C  
ATOM   2306  NH1 ARG D  84     261.144-227.678-128.607  1.00  0.00           N  
ATOM   2307  NH2 ARG D  84     262.507-225.889-129.143  1.00  0.00           N  
ATOM   2308  N   SER D  85     259.276-220.255-125.965  1.00  0.00           N  
ATOM   2309  CA  SER D  85     259.559-218.940-125.376  1.00  0.00           C  
ATOM   2310  C   SER D  85     259.209-217.792-126.350  1.00  0.00           C  
ATOM   2311  O   SER D  85     260.063-216.955-126.651  1.00  0.00           O  
ATOM   2312  CB  SER D  85     261.005-218.893-124.817  1.00  0.00           C  
ATOM   2313  OG  SER D  85     261.237-217.713-124.074  1.00  0.00           O  
ATOM   2314  N   LEU D  86     257.969-217.832-126.870  1.00  0.00           N  
ATOM   2315  CA  LEU D  86     257.510-217.098-128.053  1.00  0.00           C  
ATOM   2316  C   LEU D  86     257.604-215.564-127.958  1.00  0.00           C  
ATOM   2317  O   LEU D  86     257.403-214.997-126.883  1.00  0.00           O  
ATOM   2318  CB  LEU D  86     256.061-217.517-128.397  1.00  0.00           C  
ATOM   2319  CG  LEU D  86     255.803-219.032-128.510  1.00  0.00           C  
ATOM   2320  CD1 LEU D  86     254.354-219.318-128.953  1.00  0.00           C  
ATOM   2321  CD2 LEU D  86     256.822-219.744-129.407  1.00  0.00           C  
ATOM   2322  N   ARG D  87     257.880-214.942-129.115  1.00  0.00           N  
ATOM   2323  CA  ARG D  87     258.013-213.497-129.317  1.00  0.00           C  
ATOM   2324  C   ARG D  87     256.859-212.944-130.168  1.00  0.00           C  
ATOM   2325  O   ARG D  87     256.149-213.704-130.825  1.00  0.00           O  
ATOM   2326  CB  ARG D  87     259.329-213.233-130.077  1.00  0.00           C  
ATOM   2327  CG  ARG D  87     260.607-213.612-129.319  1.00  0.00           C  
ATOM   2328  CD  ARG D  87     261.839-213.300-130.177  1.00  0.00           C  
ATOM   2329  NE  ARG D  87     263.090-213.781-129.581  1.00  0.00           N  
ATOM   2330  CZ  ARG D  87     264.291-213.697-130.178  1.00  0.00           C  
ATOM   2331  NH1 ARG D  87     265.373-214.181-129.553  1.00  0.00           N  
ATOM   2332  NH2 ARG D  87     264.425-213.144-131.395  1.00  0.00           N  
ATOM   2333  N   SER D  88     256.773-211.603-130.227  1.00  0.00           N  
ATOM   2334  CA  SER D  88     255.957-210.861-131.195  1.00  0.00           C  
ATOM   2335  C   SER D  88     256.404-211.078-132.661  1.00  0.00           C  
ATOM   2336  O   SER D  88     255.571-210.955-133.557  1.00  0.00           O  
ATOM   2337  CB  SER D  88     255.959-209.368-130.802  1.00  0.00           C  
ATOM   2338  OG  SER D  88     255.080-208.605-131.604  1.00  0.00           O  
ATOM   2339  N   ASP D  89     257.683-211.455-132.873  1.00  0.00           N  
ATOM   2340  CA  ASP D  89     258.251-211.936-134.144  1.00  0.00           C  
ATOM   2341  C   ASP D  89     257.512-213.172-134.696  1.00  0.00           C  
ATOM   2342  O   ASP D  89     257.374-213.314-135.910  1.00  0.00           O  
ATOM   2343  CB  ASP D  89     259.758-212.315-134.053  1.00  0.00           C  
ATOM   2344  CG  ASP D  89     260.700-211.344-133.332  1.00  0.00           C  
ATOM   2345  OD1 ASP D  89     261.840-211.785-133.062  1.00  0.00           O  
ATOM   2346  OD2 ASP D  89     260.311-210.176-133.120  1.00  0.00           O  
ATOM   2347  N   ASP D  90     257.075-214.038-133.768  1.00  0.00           N  
ATOM   2348  CA  ASP D  90     256.445-215.337-134.007  1.00  0.00           C  
ATOM   2349  C   ASP D  90     254.931-215.244-134.299  1.00  0.00           C  
ATOM   2350  O   ASP D  90     254.325-216.280-134.573  1.00  0.00           O  
ATOM   2351  CB  ASP D  90     256.779-216.349-132.877  1.00  0.00           C  
ATOM   2352  CG  ASP D  90     258.271-216.447-132.519  1.00  0.00           C  
ATOM   2353  OD1 ASP D  90     259.116-216.232-133.417  1.00  0.00           O  
ATOM   2354  OD2 ASP D  90     258.558-216.805-131.357  1.00  0.00           O  
ATOM   2355  N   THR D  91     254.361-214.023-134.299  1.00  0.00           N  
ATOM   2356  CA  THR D  91     253.036-213.718-134.843  1.00  0.00           C  
ATOM   2357  C   THR D  91     253.149-213.586-136.375  1.00  0.00           C  
ATOM   2358  O   THR D  91     253.647-212.572-136.865  1.00  0.00           O  
ATOM   2359  CB  THR D  91     252.481-212.381-134.275  1.00  0.00           C  
ATOM   2360  OG1 THR D  91     252.327-212.499-132.877  1.00  0.00           O  
ATOM   2361  CG2 THR D  91     251.129-211.922-134.856  1.00  0.00           C  
ATOM   2362  N   ALA D  92     252.725-214.637-137.094  1.00  0.00           N  
ATOM   2363  CA  ALA D  92     252.873-214.769-138.543  1.00  0.00           C  
ATOM   2364  C   ALA D  92     252.114-216.001-139.053  1.00  0.00           C  
ATOM   2365  O   ALA D  92     251.752-216.875-138.266  1.00  0.00           O  
ATOM   2366  CB  ALA D  92     254.370-214.888-138.904  1.00  0.00           C  
ATOM   2367  N   VAL D  93     251.930-216.066-140.381  1.00  0.00           N  
ATOM   2368  CA  VAL D  93     251.447-217.255-141.081  1.00  0.00           C  
ATOM   2369  C   VAL D  93     252.671-218.107-141.463  1.00  0.00           C  
ATOM   2370  O   VAL D  93     253.593-217.581-142.080  1.00  0.00           O  
ATOM   2371  CB  VAL D  93     250.666-216.880-142.371  1.00  0.00           C  
ATOM   2372  CG1 VAL D  93     250.133-218.107-143.137  1.00  0.00           C  
ATOM   2373  CG2 VAL D  93     249.497-215.925-142.067  1.00  0.00           C  
ATOM   2374  N   TYR D  94     252.676-219.387-141.056  1.00  0.00           N  
ATOM   2375  CA  TYR D  94     253.817-220.298-141.186  1.00  0.00           C  
ATOM   2376  C   TYR D  94     253.732-221.099-142.491  1.00  0.00           C  
ATOM   2377  O   TYR D  94     252.649-221.539-142.871  1.00  0.00           O  
ATOM   2378  CB  TYR D  94     253.885-221.215-139.943  1.00  0.00           C  
ATOM   2379  CG  TYR D  94     254.477-220.543-138.710  1.00  0.00           C  
ATOM   2380  CD1 TYR D  94     253.853-219.414-138.140  1.00  0.00           C  
ATOM   2381  CE1 TYR D  94     254.444-218.735-137.060  1.00  0.00           C  
ATOM   2382  CZ  TYR D  94     255.637-219.217-136.497  1.00  0.00           C  
ATOM   2383  OH  TYR D  94     256.208-218.566-135.445  1.00  0.00           O  
ATOM   2384  CD2 TYR D  94     255.673-221.026-138.138  1.00  0.00           C  
ATOM   2385  CE2 TYR D  94     256.239-220.372-137.025  1.00  0.00           C  
ATOM   2386  N   TYR D  95     254.897-221.249-143.141  1.00  0.00           N  
ATOM   2387  CA  TYR D  95     255.083-221.822-144.475  1.00  0.00           C  
ATOM   2388  C   TYR D  95     256.274-222.795-144.505  1.00  0.00           C  
ATOM   2389  O   TYR D  95     257.136-222.765-143.627  1.00  0.00           O  
ATOM   2390  CB  TYR D  95     255.334-220.666-145.472  1.00  0.00           C  
ATOM   2391  CG  TYR D  95     254.097-219.906-145.909  1.00  0.00           C  
ATOM   2392  CD1 TYR D  95     253.707-218.726-145.245  1.00  0.00           C  
ATOM   2393  CE1 TYR D  95     252.550-218.036-145.655  1.00  0.00           C  
ATOM   2394  CZ  TYR D  95     251.786-218.512-146.736  1.00  0.00           C  
ATOM   2395  OH  TYR D  95     250.667-217.837-147.126  1.00  0.00           O  
ATOM   2396  CD2 TYR D  95     253.334-220.376-146.996  1.00  0.00           C  
ATOM   2397  CE2 TYR D  95     252.182-219.682-147.411  1.00  0.00           C  
ATOM   2398  N   CYS D  96     256.322-223.595-145.579  1.00  0.00           N  
ATOM   2399  CA  CYS D  96     257.480-224.389-145.988  1.00  0.00           C  
ATOM   2400  C   CYS D  96     257.648-224.305-147.513  1.00  0.00           C  
ATOM   2401  O   CYS D  96     256.688-223.988-148.217  1.00  0.00           O  
ATOM   2402  SG  CYS D  96     255.907-226.807-145.957  1.00  0.00           S  
ATOM   2403  CB  CYS D  96     257.360-225.834-145.460  1.00  0.00           C  
ATOM   2404  N   ALA D  97     258.878-224.568-147.987  1.00  0.00           N  
ATOM   2405  CA  ALA D  97     259.283-224.398-149.386  1.00  0.00           C  
ATOM   2406  C   ALA D  97     260.356-225.420-149.801  1.00  0.00           C  
ATOM   2407  O   ALA D  97     260.777-226.249-148.992  1.00  0.00           O  
ATOM   2408  CB  ALA D  97     259.764-222.952-149.603  1.00  0.00           C  
ATOM   2409  N   ARG D  98     260.769-225.336-151.076  1.00  0.00           N  
ATOM   2410  CA  ARG D  98     261.689-226.266-151.735  1.00  0.00           C  
ATOM   2411  C   ARG D  98     262.559-225.507-152.769  1.00  0.00           C  
ATOM   2412  O   ARG D  98     262.400-224.294-152.915  1.00  0.00           O  
ATOM   2413  CB  ARG D  98     260.832-227.401-152.352  1.00  0.00           C  
ATOM   2414  CG  ARG D  98     261.567-228.732-152.573  1.00  0.00           C  
ATOM   2415  CD  ARG D  98     260.713-229.767-153.314  1.00  0.00           C  
ATOM   2416  NE  ARG D  98     260.579-229.437-154.739  1.00  0.00           N  
ATOM   2417  CZ  ARG D  98     260.157-230.280-155.694  1.00  0.00           C  
ATOM   2418  NH1 ARG D  98     259.857-231.558-155.428  1.00  0.00           N  
ATOM   2419  NH2 ARG D  98     260.031-229.835-156.944  1.00  0.00           N  
ATOM   2420  N   ALA D  99     263.466-226.221-153.459  1.00  0.00           N  
ATOM   2421  CA  ALA D  99     264.296-225.698-154.551  1.00  0.00           C  
ATOM   2422  C   ALA D  99     264.395-226.739-155.680  1.00  0.00           C  
ATOM   2423  O   ALA D  99     264.845-227.857-155.428  1.00  0.00           O  
ATOM   2424  CB  ALA D  99     265.686-225.324-154.015  1.00  0.00           C  
ATOM   2425  N   ASN D 100     263.984-226.343-156.897  1.00  0.00           N  
ATOM   2426  CA  ASN D 100     263.936-227.171-158.110  1.00  0.00           C  
ATOM   2427  C   ASN D 100     263.675-226.269-159.343  1.00  0.00           C  
ATOM   2428  O   ASN D 100     263.760-225.046-159.239  1.00  0.00           O  
ATOM   2429  CB  ASN D 100     262.847-228.277-157.971  1.00  0.00           C  
ATOM   2430  CG  ASN D 100     263.023-229.485-158.902  1.00  0.00           C  
ATOM   2431  OD1 ASN D 100     264.114-230.037-159.024  1.00  0.00           O  
ATOM   2432  ND2 ASN D 100     261.947-229.896-159.576  1.00  0.00           N  
ATOM   2433  N   TRP D 101     263.344-226.893-160.488  1.00  0.00           N  
ATOM   2434  CA  TRP D 101     262.802-226.266-161.698  1.00  0.00           C  
ATOM   2435  C   TRP D 101     261.386-225.682-161.488  1.00  0.00           C  
ATOM   2436  O   TRP D 101     261.053-224.692-162.131  1.00  0.00           O  
ATOM   2437  CB  TRP D 101     262.824-227.315-162.837  1.00  0.00           C  
ATOM   2438  CG  TRP D 101     262.288-226.923-164.189  1.00  0.00           C  
ATOM   2439  CD1 TRP D 101     262.445-225.719-164.781  1.00  0.00           C  
ATOM   2440  CD2 TRP D 101     261.580-227.747-165.167  1.00  0.00           C  
ATOM   2441  NE1 TRP D 101     261.849-225.718-166.023  1.00  0.00           N  
ATOM   2442  CE2 TRP D 101     261.301-226.947-166.319  1.00  0.00           C  
ATOM   2443  CE3 TRP D 101     261.129-229.089-165.196  1.00  0.00           C  
ATOM   2444  CZ2 TRP D 101     260.605-227.447-167.432  1.00  0.00           C  
ATOM   2445  CZ3 TRP D 101     260.427-229.601-166.307  1.00  0.00           C  
ATOM   2446  CH2 TRP D 101     260.164-228.782-167.424  1.00  0.00           C  
ATOM   2447  N   LEU D 102     260.597-226.274-160.579  1.00  0.00           N  
ATOM   2448  CA  LEU D 102     259.296-225.779-160.133  1.00  0.00           C  
ATOM   2449  C   LEU D 102     259.048-226.311-158.720  1.00  0.00           C  
ATOM   2450  O   LEU D 102     259.330-227.481-158.464  1.00  0.00           O  
ATOM   2451  CB  LEU D 102     258.180-226.190-161.122  1.00  0.00           C  
ATOM   2452  CG  LEU D 102     256.735-225.787-160.716  1.00  0.00           C  
ATOM   2453  CD1 LEU D 102     256.547-224.258-160.628  1.00  0.00           C  
ATOM   2454  CD2 LEU D 102     255.681-226.456-161.621  1.00  0.00           C  
ATOM   2455  N   ASP D 103     258.511-225.446-157.844  1.00  0.00           N  
ATOM   2456  CA  ASP D 103     258.248-225.739-156.434  1.00  0.00           C  
ATOM   2457  C   ASP D 103     256.845-225.284-156.035  1.00  0.00           C  
ATOM   2458  O   ASP D 103     256.394-224.221-156.462  1.00  0.00           O  
ATOM   2459  CB  ASP D 103     259.276-225.085-155.486  1.00  0.00           C  
ATOM   2460  CG  ASP D 103     260.719-225.442-155.820  1.00  0.00           C  
ATOM   2461  OD1 ASP D 103     261.512-224.494-156.000  1.00  0.00           O  
ATOM   2462  OD2 ASP D 103     261.011-226.661-155.822  1.00  0.00           O  
ATOM   2463  N   TYR D 104     256.227-226.094-155.165  1.00  0.00           N  
ATOM   2464  CA  TYR D 104     254.992-225.791-154.452  1.00  0.00           C  
ATOM   2465  C   TYR D 104     255.352-225.449-152.994  1.00  0.00           C  
ATOM   2466  O   TYR D 104     256.362-225.934-152.480  1.00  0.00           O  
ATOM   2467  CB  TYR D 104     254.056-227.016-154.555  1.00  0.00           C  
ATOM   2468  CG  TYR D 104     252.580-226.735-154.341  1.00  0.00           C  
ATOM   2469  CD1 TYR D 104     252.044-226.699-153.040  1.00  0.00           C  
ATOM   2470  CE1 TYR D 104     250.679-226.418-152.840  1.00  0.00           C  
ATOM   2471  CZ  TYR D 104     249.839-226.194-153.945  1.00  0.00           C  
ATOM   2472  OH  TYR D 104     248.515-225.931-153.754  1.00  0.00           O  
ATOM   2473  CD2 TYR D 104     251.732-226.523-155.448  1.00  0.00           C  
ATOM   2474  CE2 TYR D 104     250.364-226.250-155.251  1.00  0.00           C  
ATOM   2475  N   TRP D 105     254.520-224.611-152.360  1.00  0.00           N  
ATOM   2476  CA  TRP D 105     254.659-224.197-150.963  1.00  0.00           C  
ATOM   2477  C   TRP D 105     253.446-224.639-150.145  1.00  0.00           C  
ATOM   2478  O   TRP D 105     252.350-224.763-150.692  1.00  0.00           O  
ATOM   2479  CB  TRP D 105     254.746-222.665-150.877  1.00  0.00           C  
ATOM   2480  CG  TRP D 105     256.051-222.021-151.225  1.00  0.00           C  
ATOM   2481  CD1 TRP D 105     256.770-222.182-152.359  1.00  0.00           C  
ATOM   2482  NE1 TRP D 105     257.885-221.373-152.312  1.00  0.00           N  
ATOM   2483  CE2 TRP D 105     257.932-220.628-151.156  1.00  0.00           C  
ATOM   2484  CD2 TRP D 105     256.769-221.029-150.435  1.00  0.00           C  
ATOM   2485  CE3 TRP D 105     256.546-220.422-149.178  1.00  0.00           C  
ATOM   2486  CZ3 TRP D 105     257.438-219.465-148.663  1.00  0.00           C  
ATOM   2487  CZ2 TRP D 105     258.828-219.669-150.657  1.00  0.00           C  
ATOM   2488  CH2 TRP D 105     258.576-219.092-149.401  1.00  0.00           C  
ATOM   2489  N   GLY D 106     253.669-224.783-148.826  1.00  0.00           N  
ATOM   2490  CA  GLY D 106     252.640-225.027-147.813  1.00  0.00           C  
ATOM   2491  C   GLY D 106     251.517-223.978-147.881  1.00  0.00           C  
ATOM   2492  O   GLY D 106     251.764-222.815-148.190  1.00  0.00           O  
ATOM   2493  N   GLN D 107     250.279-224.406-147.599  1.00  0.00           N  
ATOM   2494  CA  GLN D 107     249.053-223.617-147.765  1.00  0.00           C  
ATOM   2495  C   GLN D 107     248.845-222.452-146.768  1.00  0.00           C  
ATOM   2496  O   GLN D 107     247.864-221.722-146.914  1.00  0.00           O  
ATOM   2497  CB  GLN D 107     247.855-224.591-147.785  1.00  0.00           C  
ATOM   2498  CG  GLN D 107     247.844-225.486-149.043  1.00  0.00           C  
ATOM   2499  CD  GLN D 107     246.699-226.501-149.033  1.00  0.00           C  
ATOM   2500  OE1 GLN D 107     246.489-227.200-148.045  1.00  0.00           O  
ATOM   2501  NE2 GLN D 107     245.976-226.617-150.148  1.00  0.00           N  
ATOM   2502  N   GLY D 108     249.758-222.284-145.797  1.00  0.00           N  
ATOM   2503  CA  GLY D 108     249.712-221.274-144.744  1.00  0.00           C  
ATOM   2504  C   GLY D 108     248.899-221.785-143.543  1.00  0.00           C  
ATOM   2505  O   GLY D 108     247.815-222.344-143.715  1.00  0.00           O  
ATOM   2506  N   THR D 109     249.406-221.540-142.325  1.00  0.00           N  
ATOM   2507  CA  THR D 109     248.697-221.756-141.059  1.00  0.00           C  
ATOM   2508  C   THR D 109     249.012-220.577-140.116  1.00  0.00           C  
ATOM   2509  O   THR D 109     250.177-220.313-139.814  1.00  0.00           O  
ATOM   2510  CB  THR D 109     249.076-223.096-140.363  1.00  0.00           C  
ATOM   2511  OG1 THR D 109     250.456-223.200-140.058  1.00  0.00           O  
ATOM   2512  CG2 THR D 109     248.655-224.351-141.138  1.00  0.00           C  
ATOM   2513  N   THR D 110     247.952-219.861-139.705  1.00  0.00           N  
ATOM   2514  CA  THR D 110     248.026-218.621-138.929  1.00  0.00           C  
ATOM   2515  C   THR D 110     248.284-218.885-137.433  1.00  0.00           C  
ATOM   2516  O   THR D 110     247.409-219.420-136.749  1.00  0.00           O  
ATOM   2517  CB  THR D 110     246.713-217.798-139.062  1.00  0.00           C  
ATOM   2518  OG1 THR D 110     246.478-217.515-140.428  1.00  0.00           O  
ATOM   2519  CG2 THR D 110     246.688-216.463-138.291  1.00  0.00           C  
ATOM   2520  N   VAL D 111     249.465-218.461-136.963  1.00  0.00           N  
ATOM   2521  CA  VAL D 111     249.835-218.405-135.547  1.00  0.00           C  
ATOM   2522  C   VAL D 111     249.812-216.927-135.117  1.00  0.00           C  
ATOM   2523  O   VAL D 111     250.274-216.065-135.867  1.00  0.00           O  
ATOM   2524  CB  VAL D 111     251.280-218.938-135.319  1.00  0.00           C  
ATOM   2525  CG1 VAL D 111     251.814-218.776-133.876  1.00  0.00           C  
ATOM   2526  CG2 VAL D 111     251.423-220.410-135.738  1.00  0.00           C  
ATOM   2527  N   THR D 112     249.318-216.667-133.901  1.00  0.00           N  
ATOM   2528  CA  THR D 112     249.394-215.354-133.262  1.00  0.00           C  
ATOM   2529  C   THR D 112     249.924-215.532-131.834  1.00  0.00           C  
ATOM   2530  O   THR D 112     249.576-216.507-131.169  1.00  0.00           O  
ATOM   2531  CB  THR D 112     248.022-214.635-133.220  1.00  0.00           C  
ATOM   2532  OG1 THR D 112     247.097-215.269-132.355  1.00  0.00           O  
ATOM   2533  CG2 THR D 112     247.391-214.463-134.613  1.00  0.00           C  
ATOM   2534  N   VAL D 113     250.770-214.583-131.412  1.00  0.00           N  
ATOM   2535  CA  VAL D 113     251.458-214.594-130.128  1.00  0.00           C  
ATOM   2536  C   VAL D 113     251.246-213.213-129.481  1.00  0.00           C  
ATOM   2537  O   VAL D 113     252.050-212.300-129.673  1.00  0.00           O  
ATOM   2538  CB  VAL D 113     252.977-214.891-130.302  1.00  0.00           C  
ATOM   2539  CG1 VAL D 113     253.738-214.924-128.966  1.00  0.00           C  
ATOM   2540  CG2 VAL D 113     253.217-216.213-131.054  1.00  0.00           C  
ATOM   2541  N   SER D 114     250.132-213.088-128.746  1.00  0.00           N  
ATOM   2542  CA  SER D 114     249.757-211.878-128.022  1.00  0.00           C  
ATOM   2543  C   SER D 114     248.951-212.267-126.774  1.00  0.00           C  
ATOM   2544  O   SER D 114     248.173-213.221-126.819  1.00  0.00           O  
ATOM   2545  CB  SER D 114     248.991-210.913-128.956  1.00  0.00           C  
ATOM   2546  OG  SER D 114     248.637-209.710-128.302  1.00  0.00           O  
ATOM   2547  N   SER D 115     249.163-211.506-125.687  1.00  0.00           N  
ATOM   2548  CA  SER D 115     248.562-211.702-124.365  1.00  0.00           C  
ATOM   2549  C   SER D 115     247.029-211.523-124.306  1.00  0.00           C  
ATOM   2550  O   SER D 115     246.436-211.898-123.293  1.00  0.00           O  
ATOM   2551  CB  SER D 115     249.263-210.765-123.362  1.00  0.00           C  
ATOM   2552  OG  SER D 115     250.555-211.253-123.062  1.00  0.00           O  
ATOM   2553  N   ALA D 116     246.420-210.998-125.386  1.00  0.00           N  
ATOM   2554  CA  ALA D 116     244.976-210.881-125.603  1.00  0.00           C  
ATOM   2555  C   ALA D 116     244.250-212.229-125.455  1.00  0.00           C  
ATOM   2556  O   ALA D 116     244.718-213.235-125.990  1.00  0.00           O  
ATOM   2557  CB  ALA D 116     244.749-210.312-127.011  1.00  0.00           C  
ATOM   2558  N   SER D 117     243.134-212.223-124.708  1.00  0.00           N  
ATOM   2559  CA  SER D 117     242.327-213.409-124.422  1.00  0.00           C  
ATOM   2560  C   SER D 117     241.570-213.884-125.672  1.00  0.00           C  
ATOM   2561  O   SER D 117     240.915-213.065-126.316  1.00  0.00           O  
ATOM   2562  CB  SER D 117     241.363-213.086-123.262  1.00  0.00           C  
ATOM   2563  OG  SER D 117     240.593-214.213-122.888  1.00  0.00           O  
ATOM   2564  N   THR D 118     241.638-215.200-125.951  1.00  0.00           N  
ATOM   2565  CA  THR D 118     240.879-215.870-127.012  1.00  0.00           C  
ATOM   2566  C   THR D 118     239.364-215.719-126.780  1.00  0.00           C  
ATOM   2567  O   THR D 118     238.894-215.960-125.666  1.00  0.00           O  
ATOM   2568  CB  THR D 118     241.215-217.382-127.092  1.00  0.00           C  
ATOM   2569  OG1 THR D 118     242.609-217.534-127.267  1.00  0.00           O  
ATOM   2570  CG2 THR D 118     240.505-218.148-128.227  1.00  0.00           C  
ATOM   2571  N   LYS D 119     238.656-215.249-127.815  1.00  0.00           N  
ATOM   2572  CA  LYS D 119     237.314-214.695-127.680  1.00  0.00           C  
ATOM   2573  C   LYS D 119     236.541-214.868-128.994  1.00  0.00           C  
ATOM   2574  O   LYS D 119     237.114-214.672-130.066  1.00  0.00           O  
ATOM   2575  CB  LYS D 119     237.469-213.215-127.250  1.00  0.00           C  
ATOM   2576  CG  LYS D 119     236.185-212.369-127.201  1.00  0.00           C  
ATOM   2577  CD  LYS D 119     235.254-212.626-126.011  1.00  0.00           C  
ATOM   2578  CE  LYS D 119     235.830-212.118-124.680  1.00  0.00           C  
ATOM   2579  NZ  LYS D 119     234.781-212.013-123.655  1.00  0.00           N  
ATOM   2580  N   GLY D 120     235.241-215.182-128.868  1.00  0.00           N  
ATOM   2581  CA  GLY D 120     234.310-215.313-129.984  1.00  0.00           C  
ATOM   2582  C   GLY D 120     233.595-213.970-130.244  1.00  0.00           C  
ATOM   2583  O   GLY D 120     233.340-213.235-129.291  1.00  0.00           O  
ATOM   2584  N   PRO D 121     233.249-213.652-131.514  1.00  0.00           N  
ATOM   2585  CA  PRO D 121     232.670-212.357-131.929  1.00  0.00           C  
ATOM   2586  C   PRO D 121     231.260-212.067-131.394  1.00  0.00           C  
ATOM   2587  O   PRO D 121     230.501-212.993-131.110  1.00  0.00           O  
ATOM   2588  CD  PRO D 121     233.457-214.519-132.670  1.00  0.00           C  
ATOM   2589  CB  PRO D 121     232.667-212.444-133.467  1.00  0.00           C  
ATOM   2590  CG  PRO D 121     232.607-213.925-133.780  1.00  0.00           C  
ATOM   2591  N   SER D 122     230.950-210.764-131.317  1.00  0.00           N  
ATOM   2592  CA  SER D 122     229.618-210.222-131.070  1.00  0.00           C  
ATOM   2593  C   SER D 122     229.322-209.199-132.176  1.00  0.00           C  
ATOM   2594  O   SER D 122     230.000-208.172-132.247  1.00  0.00           O  
ATOM   2595  CB  SER D 122     229.571-209.569-129.674  1.00  0.00           C  
ATOM   2596  OG  SER D 122     229.477-210.564-128.676  1.00  0.00           O  
ATOM   2597  N   VAL D 123     228.336-209.513-133.031  1.00  0.00           N  
ATOM   2598  CA  VAL D 123     227.932-208.680-134.165  1.00  0.00           C  
ATOM   2599  C   VAL D 123     226.818-207.710-133.732  1.00  0.00           C  
ATOM   2600  O   VAL D 123     225.842-208.135-133.113  1.00  0.00           O  
ATOM   2601  CB  VAL D 123     227.403-209.545-135.344  1.00  0.00           C  
ATOM   2602  CG1 VAL D 123     226.890-208.728-136.549  1.00  0.00           C  
ATOM   2603  CG2 VAL D 123     228.470-210.541-135.833  1.00  0.00           C  
ATOM   2604  N   PHE D 124     226.989-206.432-134.096  1.00  0.00           N  
ATOM   2605  CA  PHE D 124     226.060-205.338-133.820  1.00  0.00           C  
ATOM   2606  C   PHE D 124     225.563-204.771-135.165  1.00  0.00           C  
ATOM   2607  O   PHE D 124     226.405-204.367-135.970  1.00  0.00           O  
ATOM   2608  CB  PHE D 124     226.814-204.253-133.023  1.00  0.00           C  
ATOM   2609  CG  PHE D 124     227.216-204.687-131.624  1.00  0.00           C  
ATOM   2610  CD1 PHE D 124     226.251-204.740-130.595  1.00  0.00           C  
ATOM   2611  CD2 PHE D 124     228.505-205.206-131.378  1.00  0.00           C  
ATOM   2612  CE1 PHE D 124     226.597-205.221-129.339  1.00  0.00           C  
ATOM   2613  CE2 PHE D 124     228.829-205.692-130.118  1.00  0.00           C  
ATOM   2614  CZ  PHE D 124     227.882-205.690-129.100  1.00  0.00           C  
ATOM   2615  N   PRO D 125     224.226-204.755-135.404  1.00  0.00           N  
ATOM   2616  CA  PRO D 125     223.613-204.099-136.579  1.00  0.00           C  
ATOM   2617  C   PRO D 125     223.997-202.628-136.800  1.00  0.00           C  
ATOM   2618  O   PRO D 125     224.022-201.848-135.846  1.00  0.00           O  
ATOM   2619  CD  PRO D 125     223.200-205.413-134.588  1.00  0.00           C  
ATOM   2620  CB  PRO D 125     222.103-204.201-136.306  1.00  0.00           C  
ATOM   2621  CG  PRO D 125     221.957-205.449-135.463  1.00  0.00           C  
ATOM   2622  N   LEU D 126     224.238-202.276-138.071  1.00  0.00           N  
ATOM   2623  CA  LEU D 126     224.282-200.892-138.540  1.00  0.00           C  
ATOM   2624  C   LEU D 126     223.167-200.741-139.583  1.00  0.00           C  
ATOM   2625  O   LEU D 126     223.419-200.507-140.765  1.00  0.00           O  
ATOM   2626  CB  LEU D 126     225.694-200.530-139.053  1.00  0.00           C  
ATOM   2627  CG  LEU D 126     226.715-200.148-137.967  1.00  0.00           C  
ATOM   2628  CD1 LEU D 126     226.325-198.885-137.179  1.00  0.00           C  
ATOM   2629  CD2 LEU D 126     227.149-201.297-137.048  1.00  0.00           C  
ATOM   2630  N   ALA D 127     221.936-200.901-139.077  1.00  0.00           N  
ATOM   2631  CA  ALA D 127     220.676-200.647-139.760  1.00  0.00           C  
ATOM   2632  C   ALA D 127     220.096-199.362-139.144  1.00  0.00           C  
ATOM   2633  O   ALA D 127     220.011-199.283-137.916  1.00  0.00           O  
ATOM   2634  CB  ALA D 127     219.762-201.842-139.492  1.00  0.00           C  
ATOM   2635  N   PRO D 128     219.792-198.345-139.978  1.00  0.00           N  
ATOM   2636  CA  PRO D 128     219.599-196.977-139.477  1.00  0.00           C  
ATOM   2637  C   PRO D 128     218.264-196.755-138.744  1.00  0.00           C  
ATOM   2638  O   PRO D 128     217.205-197.119-139.256  1.00  0.00           O  
ATOM   2639  CB  PRO D 128     219.749-196.118-140.743  1.00  0.00           C  
ATOM   2640  CG  PRO D 128     219.264-197.014-141.871  1.00  0.00           C  
ATOM   2641  CD  PRO D 128     219.740-198.395-141.441  1.00  0.00           C  
ATOM   2642  N   SER D 129     218.355-196.130-137.556  1.00  0.00           N  
ATOM   2643  CA  SER D 129     217.212-195.628-136.790  1.00  0.00           C  
ATOM   2644  C   SER D 129     216.547-194.410-137.467  1.00  0.00           C  
ATOM   2645  O   SER D 129     215.327-194.274-137.389  1.00  0.00           O  
ATOM   2646  CB  SER D 129     217.662-195.334-135.342  1.00  0.00           C  
ATOM   2647  OG  SER D 129     216.574-194.970-134.513  1.00  0.00           O  
ATOM   2648  N   SER D 130     217.352-193.600-138.176  1.00  0.00           N  
ATOM   2649  CA  SER D 130     216.914-192.585-139.136  1.00  0.00           C  
ATOM   2650  C   SER D 130     216.432-193.242-140.447  1.00  0.00           C  
ATOM   2651  O   SER D 130     216.771-194.395-140.718  1.00  0.00           O  
ATOM   2652  CB  SER D 130     218.110-191.631-139.365  1.00  0.00           C  
ATOM   2653  OG  SER D 130     217.819-190.577-140.264  1.00  0.00           O  
ATOM   2654  N   LYS D 131     215.678-192.488-141.268  1.00  0.00           N  
ATOM   2655  CA  LYS D 131     215.317-192.887-142.632  1.00  0.00           C  
ATOM   2656  C   LYS D 131     216.553-192.910-143.557  1.00  0.00           C  
ATOM   2657  O   LYS D 131     217.462-192.097-143.375  1.00  0.00           O  
ATOM   2658  CB  LYS D 131     214.204-191.954-143.166  1.00  0.00           C  
ATOM   2659  CG  LYS D 131     214.617-190.492-143.436  1.00  0.00           C  
ATOM   2660  CD  LYS D 131     213.462-189.649-143.997  1.00  0.00           C  
ATOM   2661  CE  LYS D 131     213.894-188.217-144.343  1.00  0.00           C  
ATOM   2662  NZ  LYS D 131     212.782-187.443-144.918  1.00  0.00           N  
ATOM   2663  N   SER D 132     216.551-193.829-144.538  1.00  0.00           N  
ATOM   2664  CA  SER D 132     217.625-193.977-145.518  1.00  0.00           C  
ATOM   2665  C   SER D 132     217.145-194.805-146.722  1.00  0.00           C  
ATOM   2666  O   SER D 132     216.361-195.738-146.562  1.00  0.00           O  
ATOM   2667  CB  SER D 132     218.866-194.624-144.856  1.00  0.00           C  
ATOM   2668  OG  SER D 132     219.967-194.686-145.746  1.00  0.00           O  
ATOM   2669  N   THR D 133     217.700-194.466-147.895  1.00  0.00           N  
ATOM   2670  CA  THR D 133     217.620-195.248-149.128  1.00  0.00           C  
ATOM   2671  C   THR D 133     218.894-195.065-149.996  1.00  0.00           C  
ATOM   2672  O   THR D 133     218.977-195.661-151.069  1.00  0.00           O  
ATOM   2673  CB  THR D 133     216.328-194.923-149.936  1.00  0.00           C  
ATOM   2674  OG1 THR D 133     216.164-195.808-151.031  1.00  0.00           O  
ATOM   2675  CG2 THR D 133     216.272-193.488-150.496  1.00  0.00           C  
ATOM   2676  N   SER D 134     219.863-194.259-149.511  1.00  0.00           N  
ATOM   2677  CA  SER D 134     221.198-194.001-150.065  1.00  0.00           C  
ATOM   2678  C   SER D 134     221.213-193.627-151.563  1.00  0.00           C  
ATOM   2679  O   SER D 134     221.939-194.235-152.349  1.00  0.00           O  
ATOM   2680  CB  SER D 134     222.145-195.169-149.709  1.00  0.00           C  
ATOM   2681  OG  SER D 134     222.400-195.195-148.319  1.00  0.00           O  
ATOM   2682  N   GLY D 135     220.392-192.626-151.930  1.00  0.00           N  
ATOM   2683  CA  GLY D 135     220.291-192.108-153.299  1.00  0.00           C  
ATOM   2684  C   GLY D 135     219.449-193.005-154.223  1.00  0.00           C  
ATOM   2685  O   GLY D 135     219.560-192.874-155.440  1.00  0.00           O  
ATOM   2686  N   GLY D 136     218.628-193.913-153.663  1.00  0.00           N  
ATOM   2687  CA  GLY D 136     217.806-194.862-154.416  1.00  0.00           C  
ATOM   2688  C   GLY D 136     218.531-196.199-154.649  1.00  0.00           C  
ATOM   2689  O   GLY D 136     217.978-197.064-155.328  1.00  0.00           O  
ATOM   2690  N   THR D 137     219.740-196.378-154.091  1.00  0.00           N  
ATOM   2691  CA  THR D 137     220.500-197.626-154.093  1.00  0.00           C  
ATOM   2692  C   THR D 137     220.951-197.866-152.643  1.00  0.00           C  
ATOM   2693  O   THR D 137     222.023-197.413-152.242  1.00  0.00           O  
ATOM   2694  CB  THR D 137     221.723-197.551-155.048  1.00  0.00           C  
ATOM   2695  OG1 THR D 137     221.253-197.371-156.370  1.00  0.00           O  
ATOM   2696  CG2 THR D 137     222.619-198.801-155.061  1.00  0.00           C  
ATOM   2697  N   ALA D 138     220.058-198.510-151.871  1.00  0.00           N  
ATOM   2698  CA  ALA D 138     220.180-198.737-150.432  1.00  0.00           C  
ATOM   2699  C   ALA D 138     221.391-199.591-150.034  1.00  0.00           C  
ATOM   2700  O   ALA D 138     221.833-200.443-150.803  1.00  0.00           O  
ATOM   2701  CB  ALA D 138     218.885-199.378-149.924  1.00  0.00           C  
ATOM   2702  N   ALA D 139     221.875-199.354-148.810  1.00  0.00           N  
ATOM   2703  CA  ALA D 139     222.978-200.093-148.211  1.00  0.00           C  
ATOM   2704  C   ALA D 139     222.704-200.348-146.728  1.00  0.00           C  
ATOM   2705  O   ALA D 139     221.939-199.616-146.101  1.00  0.00           O  
ATOM   2706  CB  ALA D 139     224.284-199.308-148.420  1.00  0.00           C  
ATOM   2707  N   LEU D 140     223.367-201.387-146.206  1.00  0.00           N  
ATOM   2708  CA  LEU D 140     223.390-201.766-144.796  1.00  0.00           C  
ATOM   2709  C   LEU D 140     224.824-202.151-144.416  1.00  0.00           C  
ATOM   2710  O   LEU D 140     225.630-202.467-145.294  1.00  0.00           O  
ATOM   2711  CB  LEU D 140     222.424-202.952-144.554  1.00  0.00           C  
ATOM   2712  CG  LEU D 140     220.920-202.601-144.588  1.00  0.00           C  
ATOM   2713  CD1 LEU D 140     220.062-203.879-144.497  1.00  0.00           C  
ATOM   2714  CD2 LEU D 140     220.536-201.564-143.511  1.00  0.00           C  
ATOM   2715  N   GLY D 141     225.113-202.124-143.108  1.00  0.00           N  
ATOM   2716  CA  GLY D 141     226.418-202.504-142.576  1.00  0.00           C  
ATOM   2717  C   GLY D 141     226.249-203.371-141.326  1.00  0.00           C  
ATOM   2718  O   GLY D 141     225.148-203.564-140.808  1.00  0.00           O  
ATOM   2719  N   CYS D 142     227.391-203.844-140.820  1.00  0.00           N  
ATOM   2720  CA  CYS D 142     227.530-204.512-139.532  1.00  0.00           C  
ATOM   2721  C   CYS D 142     228.943-204.279-138.991  1.00  0.00           C  
ATOM   2722  O   CYS D 142     229.883-204.120-139.774  1.00  0.00           O  
ATOM   2723  CB  CYS D 142     227.195-206.012-139.645  1.00  0.00           C  
ATOM   2724  SG  CYS D 142     228.154-206.990-140.838  1.00  0.00           S  
ATOM   2725  N   LEU D 143     229.058-204.289-137.655  1.00  0.00           N  
ATOM   2726  CA  LEU D 143     230.326-204.218-136.941  1.00  0.00           C  
ATOM   2727  C   LEU D 143     230.427-205.426-136.010  1.00  0.00           C  
ATOM   2728  O   LEU D 143     229.617-205.579-135.097  1.00  0.00           O  
ATOM   2729  CB  LEU D 143     230.432-202.884-136.171  1.00  0.00           C  
ATOM   2730  CG  LEU D 143     231.746-202.681-135.373  1.00  0.00           C  
ATOM   2731  CD1 LEU D 143     232.968-202.531-136.302  1.00  0.00           C  
ATOM   2732  CD2 LEU D 143     231.610-201.513-134.381  1.00  0.00           C  
ATOM   2733  N   VAL D 144     231.478-206.217-136.242  1.00  0.00           N  
ATOM   2734  CA  VAL D 144     231.985-207.248-135.351  1.00  0.00           C  
ATOM   2735  C   VAL D 144     232.856-206.558-134.287  1.00  0.00           C  
ATOM   2736  O   VAL D 144     233.644-205.676-134.628  1.00  0.00           O  
ATOM   2737  CB  VAL D 144     232.899-208.242-136.125  1.00  0.00           C  
ATOM   2738  CG1 VAL D 144     233.314-209.447-135.265  1.00  0.00           C  
ATOM   2739  CG2 VAL D 144     232.236-208.742-137.417  1.00  0.00           C  
ATOM   2740  N   LYS D 145     232.708-206.973-133.023  1.00  0.00           N  
ATOM   2741  CA  LYS D 145     233.480-206.442-131.905  1.00  0.00           C  
ATOM   2742  C   LYS D 145     233.696-207.544-130.862  1.00  0.00           C  
ATOM   2743  O   LYS D 145     232.809-208.369-130.648  1.00  0.00           O  
ATOM   2744  CB  LYS D 145     232.775-205.179-131.345  1.00  0.00           C  
ATOM   2745  CG  LYS D 145     233.362-204.583-130.047  1.00  0.00           C  
ATOM   2746  CD  LYS D 145     234.814-204.085-130.184  1.00  0.00           C  
ATOM   2747  CE  LYS D 145     235.452-203.657-128.855  1.00  0.00           C  
ATOM   2748  NZ  LYS D 145     235.636-204.788-127.931  1.00  0.00           N  
ATOM   2749  N   ASP D 146     234.877-207.492-130.224  1.00  0.00           N  
ATOM   2750  CA  ASP D 146     235.336-208.351-129.133  1.00  0.00           C  
ATOM   2751  C   ASP D 146     235.566-209.781-129.653  1.00  0.00           C  
ATOM   2752  O   ASP D 146     234.673-210.621-129.546  1.00  0.00           O  
ATOM   2753  CB  ASP D 146     234.395-208.290-127.892  1.00  0.00           C  
ATOM   2754  CG  ASP D 146     234.985-208.888-126.608  1.00  0.00           C  
ATOM   2755  OD1 ASP D 146     234.177-209.309-125.751  1.00  0.00           O  
ATOM   2756  OD2 ASP D 146     236.224-208.834-126.457  1.00  0.00           O  
ATOM   2757  N   TYR D 147     236.757-210.018-130.220  1.00  0.00           N  
ATOM   2758  CA  TYR D 147     237.227-211.332-130.663  1.00  0.00           C  
ATOM   2759  C   TYR D 147     238.756-211.316-130.774  1.00  0.00           C  
ATOM   2760  O   TYR D 147     239.348-210.250-130.945  1.00  0.00           O  
ATOM   2761  CB  TYR D 147     236.550-211.761-131.987  1.00  0.00           C  
ATOM   2762  CG  TYR D 147     237.056-211.078-133.244  1.00  0.00           C  
ATOM   2763  CD1 TYR D 147     238.091-211.671-133.998  1.00  0.00           C  
ATOM   2764  CE1 TYR D 147     238.576-211.028-135.149  1.00  0.00           C  
ATOM   2765  CZ  TYR D 147     238.008-209.812-135.563  1.00  0.00           C  
ATOM   2766  OH  TYR D 147     238.470-209.213-136.692  1.00  0.00           O  
ATOM   2767  CD2 TYR D 147     236.509-209.842-133.644  1.00  0.00           C  
ATOM   2768  CE2 TYR D 147     236.976-209.213-134.813  1.00  0.00           C  
ATOM   2769  N   PHE D 148     239.362-212.510-130.715  1.00  0.00           N  
ATOM   2770  CA  PHE D 148     240.796-212.703-130.908  1.00  0.00           C  
ATOM   2771  C   PHE D 148     241.072-214.190-131.185  1.00  0.00           C  
ATOM   2772  O   PHE D 148     240.518-215.023-130.464  1.00  0.00           O  
ATOM   2773  CB  PHE D 148     241.563-212.208-129.656  1.00  0.00           C  
ATOM   2774  CG  PHE D 148     243.072-212.393-129.687  1.00  0.00           C  
ATOM   2775  CD1 PHE D 148     243.671-213.528-129.102  1.00  0.00           C  
ATOM   2776  CE1 PHE D 148     245.034-213.746-129.244  1.00  0.00           C  
ATOM   2777  CZ  PHE D 148     245.806-212.878-130.002  1.00  0.00           C  
ATOM   2778  CD2 PHE D 148     243.873-211.512-130.445  1.00  0.00           C  
ATOM   2779  CE2 PHE D 148     245.230-211.762-130.598  1.00  0.00           C  
ATOM   2780  N   PRO D 149     241.944-214.519-132.170  1.00  0.00           N  
ATOM   2781  CA  PRO D 149     242.635-213.624-133.124  1.00  0.00           C  
ATOM   2782  C   PRO D 149     241.861-213.433-134.444  1.00  0.00           C  
ATOM   2783  O   PRO D 149     240.783-214.000-134.620  1.00  0.00           O  
ATOM   2784  CD  PRO D 149     242.461-215.872-132.324  1.00  0.00           C  
ATOM   2785  CB  PRO D 149     243.979-214.347-133.370  1.00  0.00           C  
ATOM   2786  CG  PRO D 149     243.936-215.642-132.577  1.00  0.00           C  
ATOM   2787  N   GLU D 150     242.477-212.692-135.381  1.00  0.00           N  
ATOM   2788  CA  GLU D 150     242.150-212.728-136.811  1.00  0.00           C  
ATOM   2789  C   GLU D 150     242.606-214.055-137.470  1.00  0.00           C  
ATOM   2790  O   GLU D 150     243.513-214.704-136.946  1.00  0.00           O  
ATOM   2791  CB  GLU D 150     242.833-211.535-137.516  1.00  0.00           C  
ATOM   2792  CG  GLU D 150     242.091-210.200-137.334  1.00  0.00           C  
ATOM   2793  CD  GLU D 150     242.757-209.095-138.151  1.00  0.00           C  
ATOM   2794  OE1 GLU D 150     242.193-208.752-139.214  1.00  0.00           O  
ATOM   2795  OE2 GLU D 150     243.819-208.611-137.701  1.00  0.00           O  
ATOM   2796  N   PRO D 151     242.043-214.411-138.650  1.00  0.00           N  
ATOM   2797  CA  PRO D 151     240.935-213.736-139.352  1.00  0.00           C  
ATOM   2798  C   PRO D 151     239.539-214.146-138.840  1.00  0.00           C  
ATOM   2799  O   PRO D 151     239.409-215.106-138.078  1.00  0.00           O  
ATOM   2800  CD  PRO D 151     242.566-215.534-139.433  1.00  0.00           C  
ATOM   2801  CB  PRO D 151     241.146-214.202-140.804  1.00  0.00           C  
ATOM   2802  CG  PRO D 151     241.679-215.621-140.670  1.00  0.00           C  
ATOM   2803  N   VAL D 152     238.522-213.421-139.330  1.00  0.00           N  
ATOM   2804  CA  VAL D 152     237.115-213.815-139.271  1.00  0.00           C  
ATOM   2805  C   VAL D 152     236.479-213.647-140.657  1.00  0.00           C  
ATOM   2806  O   VAL D 152     236.783-212.692-141.374  1.00  0.00           O  
ATOM   2807  CB  VAL D 152     236.286-212.986-138.247  1.00  0.00           C  
ATOM   2808  CG1 VAL D 152     236.659-213.364-136.811  1.00  0.00           C  
ATOM   2809  CG2 VAL D 152     236.318-211.458-138.451  1.00  0.00           C  
ATOM   2810  N   THR D 153     235.587-214.590-140.990  1.00  0.00           N  
ATOM   2811  CA  THR D 153     234.737-214.557-142.179  1.00  0.00           C  
ATOM   2812  C   THR D 153     233.583-213.559-141.972  1.00  0.00           C  
ATOM   2813  O   THR D 153     233.108-213.429-140.844  1.00  0.00           O  
ATOM   2814  CB  THR D 153     234.109-215.961-142.415  1.00  0.00           C  
ATOM   2815  OG1 THR D 153     235.142-216.893-142.660  1.00  0.00           O  
ATOM   2816  CG2 THR D 153     233.085-216.080-143.563  1.00  0.00           C  
ATOM   2817  N   VAL D 154     233.124-212.922-143.060  1.00  0.00           N  
ATOM   2818  CA  VAL D 154     231.837-212.226-143.090  1.00  0.00           C  
ATOM   2819  C   VAL D 154     231.164-212.520-144.442  1.00  0.00           C  
ATOM   2820  O   VAL D 154     231.811-212.407-145.484  1.00  0.00           O  
ATOM   2821  CB  VAL D 154     231.936-210.682-142.922  1.00  0.00           C  
ATOM   2822  CG1 VAL D 154     230.538-210.032-142.822  1.00  0.00           C  
ATOM   2823  CG2 VAL D 154     232.793-210.252-141.717  1.00  0.00           C  
ATOM   2824  N   SER D 155     229.871-212.872-144.388  1.00  0.00           N  
ATOM   2825  CA  SER D 155     229.006-213.105-145.544  1.00  0.00           C  
ATOM   2826  C   SER D 155     227.588-212.600-145.234  1.00  0.00           C  
ATOM   2827  O   SER D 155     227.233-212.459-144.060  1.00  0.00           O  
ATOM   2828  CB  SER D 155     229.064-214.595-145.948  1.00  0.00           C  
ATOM   2829  OG  SER D 155     228.410-215.440-145.021  1.00  0.00           O  
ATOM   2830  N   TRP D 156     226.817-212.312-146.295  1.00  0.00           N  
ATOM   2831  CA  TRP D 156     225.511-211.664-146.189  1.00  0.00           C  
ATOM   2832  C   TRP D 156     224.352-212.564-146.629  1.00  0.00           C  
ATOM   2833  O   TRP D 156     224.471-213.303-147.605  1.00  0.00           O  
ATOM   2834  CB  TRP D 156     225.526-210.334-146.961  1.00  0.00           C  
ATOM   2835  CG  TRP D 156     226.233-209.223-146.244  1.00  0.00           C  
ATOM   2836  CD1 TRP D 156     227.559-208.966-146.276  1.00  0.00           C  
ATOM   2837  NE1 TRP D 156     227.841-207.883-145.469  1.00  0.00           N  
ATOM   2838  CE2 TRP D 156     226.705-207.399-144.851  1.00  0.00           C  
ATOM   2839  CD2 TRP D 156     225.664-208.268-145.299  1.00  0.00           C  
ATOM   2840  CE3 TRP D 156     224.366-208.039-144.784  1.00  0.00           C  
ATOM   2841  CZ3 TRP D 156     224.111-206.974-143.898  1.00  0.00           C  
ATOM   2842  CZ2 TRP D 156     226.462-206.327-143.976  1.00  0.00           C  
ATOM   2843  CH2 TRP D 156     225.153-206.111-143.509  1.00  0.00           C  
ATOM   2844  N   ASN D 157     223.236-212.429-145.889  1.00  0.00           N  
ATOM   2845  CA  ASN D 157     221.916-213.037-146.112  1.00  0.00           C  
ATOM   2846  C   ASN D 157     221.963-214.580-146.028  1.00  0.00           C  
ATOM   2847  O   ASN D 157     221.302-215.253-146.816  1.00  0.00           O  
ATOM   2848  CB  ASN D 157     221.266-212.526-147.434  1.00  0.00           C  
ATOM   2849  CG  ASN D 157     221.006-211.013-147.508  1.00  0.00           C  
ATOM   2850  OD1 ASN D 157     221.685-210.208-146.872  1.00  0.00           O  
ATOM   2851  ND2 ASN D 157     220.022-210.611-148.314  1.00  0.00           N  
ATOM   2852  N   SER D 158     222.765-215.110-145.088  1.00  0.00           N  
ATOM   2853  CA  SER D 158     223.088-216.536-144.920  1.00  0.00           C  
ATOM   2854  C   SER D 158     223.845-217.122-146.131  1.00  0.00           C  
ATOM   2855  O   SER D 158     223.585-218.252-146.541  1.00  0.00           O  
ATOM   2856  CB  SER D 158     221.851-217.348-144.470  1.00  0.00           C  
ATOM   2857  OG  SER D 158     221.546-217.048-143.121  1.00  0.00           O  
ATOM   2858  N   GLY D 159     224.770-216.316-146.681  1.00  0.00           N  
ATOM   2859  CA  GLY D 159     225.588-216.639-147.851  1.00  0.00           C  
ATOM   2860  C   GLY D 159     224.837-216.460-149.184  1.00  0.00           C  
ATOM   2861  O   GLY D 159     225.433-216.704-150.232  1.00  0.00           O  
ATOM   2862  N   ALA D 160     223.556-216.042-149.163  1.00  0.00           N  
ATOM   2863  CA  ALA D 160     222.712-215.870-150.347  1.00  0.00           C  
ATOM   2864  C   ALA D 160     222.962-214.566-151.127  1.00  0.00           C  
ATOM   2865  O   ALA D 160     222.390-214.419-152.207  1.00  0.00           O  
ATOM   2866  CB  ALA D 160     221.235-215.962-149.928  1.00  0.00           C  
ATOM   2867  N   LEU D 161     223.789-213.649-150.588  1.00  0.00           N  
ATOM   2868  CA  LEU D 161     224.107-212.371-151.219  1.00  0.00           C  
ATOM   2869  C   LEU D 161     225.597-212.042-151.056  1.00  0.00           C  
ATOM   2870  O   LEU D 161     226.172-212.260-149.990  1.00  0.00           O  
ATOM   2871  CB  LEU D 161     223.190-211.271-150.632  1.00  0.00           C  
ATOM   2872  CG  LEU D 161     223.217-209.923-151.392  1.00  0.00           C  
ATOM   2873  CD1 LEU D 161     222.801-210.067-152.869  1.00  0.00           C  
ATOM   2874  CD2 LEU D 161     222.349-208.876-150.676  1.00  0.00           C  
ATOM   2875  N   THR D 162     226.169-211.489-152.135  1.00  0.00           N  
ATOM   2876  CA  THR D 162     227.553-211.024-152.222  1.00  0.00           C  
ATOM   2877  C   THR D 162     227.683-209.765-153.118  1.00  0.00           C  
ATOM   2878  O   THR D 162     228.781-209.221-153.241  1.00  0.00           O  
ATOM   2879  CB  THR D 162     228.492-212.169-152.710  1.00  0.00           C  
ATOM   2880  OG1 THR D 162     229.855-211.785-152.656  1.00  0.00           O  
ATOM   2881  CG2 THR D 162     228.213-212.654-154.144  1.00  0.00           C  
ATOM   2882  N   SER D 163     226.564-209.301-153.709  1.00  0.00           N  
ATOM   2883  CA  SER D 163     226.489-208.092-154.531  1.00  0.00           C  
ATOM   2884  C   SER D 163     226.676-206.832-153.671  1.00  0.00           C  
ATOM   2885  O   SER D 163     225.949-206.651-152.693  1.00  0.00           O  
ATOM   2886  CB  SER D 163     225.144-208.076-155.285  1.00  0.00           C  
ATOM   2887  OG  SER D 163     225.033-206.955-156.142  1.00  0.00           O  
ATOM   2888  N   GLY D 164     227.653-205.995-154.061  1.00  0.00           N  
ATOM   2889  CA  GLY D 164     227.991-204.740-153.388  1.00  0.00           C  
ATOM   2890  C   GLY D 164     228.653-204.939-152.012  1.00  0.00           C  
ATOM   2891  O   GLY D 164     228.747-203.969-151.260  1.00  0.00           O  
ATOM   2892  N   VAL D 165     229.080-206.170-151.676  1.00  0.00           N  
ATOM   2893  CA  VAL D 165     229.718-206.510-150.407  1.00  0.00           C  
ATOM   2894  C   VAL D 165     231.236-206.293-150.491  1.00  0.00           C  
ATOM   2895  O   VAL D 165     231.870-206.756-151.440  1.00  0.00           O  
ATOM   2896  CB  VAL D 165     229.436-207.988-149.995  1.00  0.00           C  
ATOM   2897  CG1 VAL D 165     230.249-208.503-148.784  1.00  0.00           C  
ATOM   2898  CG2 VAL D 165     227.938-208.202-149.725  1.00  0.00           C  
ATOM   2899  N   HIS D 166     231.777-205.624-149.463  1.00  0.00           N  
ATOM   2900  CA  HIS D 166     233.207-205.434-149.242  1.00  0.00           C  
ATOM   2901  C   HIS D 166     233.461-205.574-147.737  1.00  0.00           C  
ATOM   2902  O   HIS D 166     232.871-204.831-146.952  1.00  0.00           O  
ATOM   2903  CB  HIS D 166     233.675-204.061-149.782  1.00  0.00           C  
ATOM   2904  CG  HIS D 166     233.466-203.834-151.262  1.00  0.00           C  
ATOM   2905  ND1 HIS D 166     232.334-203.188-151.772  1.00  0.00           N  
ATOM   2906  CD2 HIS D 166     234.286-204.186-152.315  1.00  0.00           C  
ATOM   2907  CE1 HIS D 166     232.506-203.183-153.088  1.00  0.00           C  
ATOM   2908  NE2 HIS D 166     233.645-203.762-153.467  1.00  0.00           N  
ATOM   2909  N   THR D 167     234.324-206.529-147.360  1.00  0.00           N  
ATOM   2910  CA  THR D 167     234.706-206.780-145.970  1.00  0.00           C  
ATOM   2911  C   THR D 167     236.077-206.138-145.703  1.00  0.00           C  
ATOM   2912  O   THR D 167     237.046-206.428-146.406  1.00  0.00           O  
ATOM   2913  CB  THR D 167     234.782-208.298-145.661  1.00  0.00           C  
ATOM   2914  OG1 THR D 167     233.501-208.859-145.880  1.00  0.00           O  
ATOM   2915  CG2 THR D 167     235.210-208.652-144.224  1.00  0.00           C  
ATOM   2916  N   PHE D 168     236.105-205.261-144.692  1.00  0.00           N  
ATOM   2917  CA  PHE D 168     237.250-204.442-144.301  1.00  0.00           C  
ATOM   2918  C   PHE D 168     238.067-205.211-143.243  1.00  0.00           C  
ATOM   2919  O   PHE D 168     237.446-205.737-142.323  1.00  0.00           O  
ATOM   2920  CB  PHE D 168     236.691-203.137-143.695  1.00  0.00           C  
ATOM   2921  CG  PHE D 168     235.746-202.370-144.609  1.00  0.00           C  
ATOM   2922  CD1 PHE D 168     234.357-202.612-144.570  1.00  0.00           C  
ATOM   2923  CE1 PHE D 168     233.502-202.003-145.476  1.00  0.00           C  
ATOM   2924  CZ  PHE D 168     234.014-201.156-146.445  1.00  0.00           C  
ATOM   2925  CD2 PHE D 168     236.256-201.539-145.626  1.00  0.00           C  
ATOM   2926  CE2 PHE D 168     235.381-200.935-146.518  1.00  0.00           C  
ATOM   2927  N   PRO D 169     239.419-205.273-143.357  1.00  0.00           N  
ATOM   2928  CA  PRO D 169     240.288-205.843-142.298  1.00  0.00           C  
ATOM   2929  C   PRO D 169     240.132-205.175-140.915  1.00  0.00           C  
ATOM   2930  O   PRO D 169     239.719-204.018-140.835  1.00  0.00           O  
ATOM   2931  CD  PRO D 169     240.212-204.802-144.491  1.00  0.00           C  
ATOM   2932  CB  PRO D 169     241.715-205.673-142.849  1.00  0.00           C  
ATOM   2933  CG  PRO D 169     241.551-205.511-144.350  1.00  0.00           C  
ATOM   2934  N   ALA D 170     240.437-205.932-139.848  1.00  0.00           N  
ATOM   2935  CA  ALA D 170     240.236-205.497-138.464  1.00  0.00           C  
ATOM   2936  C   ALA D 170     241.260-204.460-137.980  1.00  0.00           C  
ATOM   2937  O   ALA D 170     242.343-204.326-138.551  1.00  0.00           O  
ATOM   2938  CB  ALA D 170     240.278-206.722-137.542  1.00  0.00           C  
ATOM   2939  N   VAL D 171     240.885-203.787-136.884  1.00  0.00           N  
ATOM   2940  CA  VAL D 171     241.726-202.884-136.107  1.00  0.00           C  
ATOM   2941  C   VAL D 171     241.581-203.268-134.622  1.00  0.00           C  
ATOM   2942  O   VAL D 171     240.484-203.616-134.184  1.00  0.00           O  
ATOM   2943  CB  VAL D 171     241.283-201.406-136.296  1.00  0.00           C  
ATOM   2944  CG1 VAL D 171     242.017-200.396-135.385  1.00  0.00           C  
ATOM   2945  CG2 VAL D 171     241.405-200.954-137.762  1.00  0.00           C  
ATOM   2946  N   LEU D 172     242.700-203.194-133.882  1.00  0.00           N  
ATOM   2947  CA  LEU D 172     242.808-203.486-132.450  1.00  0.00           C  
ATOM   2948  C   LEU D 172     241.925-202.535-131.614  1.00  0.00           C  
ATOM   2949  O   LEU D 172     242.056-201.319-131.763  1.00  0.00           O  
ATOM   2950  CB  LEU D 172     244.302-203.354-132.061  1.00  0.00           C  
ATOM   2951  CG  LEU D 172     244.717-204.087-130.765  1.00  0.00           C  
ATOM   2952  CD1 LEU D 172     244.949-205.589-131.032  1.00  0.00           C  
ATOM   2953  CD2 LEU D 172     245.952-203.435-130.111  1.00  0.00           C  
ATOM   2954  N   GLN D 173     241.051-203.089-130.756  1.00  0.00           N  
ATOM   2955  CA  GLN D 173     240.153-202.302-129.905  1.00  0.00           C  
ATOM   2956  C   GLN D 173     239.818-203.098-128.635  1.00  0.00           C  
ATOM   2957  O   GLN D 173     239.514-204.285-128.735  1.00  0.00           O  
ATOM   2958  CB  GLN D 173     238.875-201.904-130.689  1.00  0.00           C  
ATOM   2959  CG  GLN D 173     238.017-200.839-129.964  1.00  0.00           C  
ATOM   2960  CD  GLN D 173     236.641-200.605-130.593  1.00  0.00           C  
ATOM   2961  OE1 GLN D 173     235.635-200.596-129.888  1.00  0.00           O  
ATOM   2962  NE2 GLN D 173     236.572-200.397-131.907  1.00  0.00           N  
ATOM   2963  N   SER D 174     239.839-202.392-127.488  1.00  0.00           N  
ATOM   2964  CA  SER D 174     239.624-202.866-126.113  1.00  0.00           C  
ATOM   2965  C   SER D 174     240.845-203.643-125.589  1.00  0.00           C  
ATOM   2966  O   SER D 174     240.781-204.865-125.462  1.00  0.00           O  
ATOM   2967  CB  SER D 174     238.297-203.649-125.946  1.00  0.00           C  
ATOM   2968  OG  SER D 174     237.184-202.801-126.132  1.00  0.00           O  
ATOM   2969  N   SER D 175     241.929-202.896-125.300  1.00  0.00           N  
ATOM   2970  CA  SER D 175     243.243-203.370-124.839  1.00  0.00           C  
ATOM   2971  C   SER D 175     243.943-204.178-125.950  1.00  0.00           C  
ATOM   2972  O   SER D 175     244.545-203.571-126.835  1.00  0.00           O  
ATOM   2973  CB  SER D 175     243.131-204.084-123.465  1.00  0.00           C  
ATOM   2974  OG  SER D 175     244.399-204.460-122.964  1.00  0.00           O  
ATOM   2975  N   GLY D 176     243.787-205.512-125.919  1.00  0.00           N  
ATOM   2976  CA  GLY D 176     244.066-206.405-127.041  1.00  0.00           C  
ATOM   2977  C   GLY D 176     242.825-206.424-127.941  1.00  0.00           C  
ATOM   2978  O   GLY D 176     242.288-205.369-128.278  1.00  0.00           O  
ATOM   2979  N   LEU D 177     242.375-207.633-128.328  1.00  0.00           N  
ATOM   2980  CA  LEU D 177     241.108-207.902-129.030  1.00  0.00           C  
ATOM   2981  C   LEU D 177     241.034-207.233-130.428  1.00  0.00           C  
ATOM   2982  O   LEU D 177     242.049-206.747-130.926  1.00  0.00           O  
ATOM   2983  CB  LEU D 177     239.893-207.589-128.100  1.00  0.00           C  
ATOM   2984  CG  LEU D 177     239.697-208.532-126.883  1.00  0.00           C  
ATOM   2985  CD1 LEU D 177     239.418-209.988-127.285  1.00  0.00           C  
ATOM   2986  CD2 LEU D 177     240.778-208.431-125.789  1.00  0.00           C  
ATOM   2987  N   TYR D 178     239.859-207.264-131.076  1.00  0.00           N  
ATOM   2988  CA  TYR D 178     239.662-206.752-132.435  1.00  0.00           C  
ATOM   2989  C   TYR D 178     238.239-206.222-132.639  1.00  0.00           C  
ATOM   2990  O   TYR D 178     237.314-206.589-131.911  1.00  0.00           O  
ATOM   2991  CB  TYR D 178     239.974-207.855-133.475  1.00  0.00           C  
ATOM   2992  CG  TYR D 178     241.441-208.145-133.720  1.00  0.00           C  
ATOM   2993  CD1 TYR D 178     242.248-207.182-134.360  1.00  0.00           C  
ATOM   2994  CE1 TYR D 178     243.606-207.452-134.615  1.00  0.00           C  
ATOM   2995  CZ  TYR D 178     244.159-208.690-134.234  1.00  0.00           C  
ATOM   2996  OH  TYR D 178     245.469-208.966-134.496  1.00  0.00           O  
ATOM   2997  CD2 TYR D 178     241.999-209.381-133.334  1.00  0.00           C  
ATOM   2998  CE2 TYR D 178     243.357-209.651-133.592  1.00  0.00           C  
ATOM   2999  N   SER D 179     238.112-205.394-133.685  1.00  0.00           N  
ATOM   3000  CA  SER D 179     236.868-204.856-134.216  1.00  0.00           C  
ATOM   3001  C   SER D 179     237.004-204.769-135.747  1.00  0.00           C  
ATOM   3002  O   SER D 179     238.005-204.244-136.232  1.00  0.00           O  
ATOM   3003  CB  SER D 179     236.584-203.497-133.544  1.00  0.00           C  
ATOM   3004  OG  SER D 179     235.374-202.924-133.998  1.00  0.00           O  
ATOM   3005  N   LEU D 180     236.006-205.305-136.468  1.00  0.00           N  
ATOM   3006  CA  LEU D 180     236.013-205.491-137.922  1.00  0.00           C  
ATOM   3007  C   LEU D 180     234.629-205.146-138.496  1.00  0.00           C  
ATOM   3008  O   LEU D 180     233.627-205.463-137.862  1.00  0.00           O  
ATOM   3009  CB  LEU D 180     236.477-206.945-138.211  1.00  0.00           C  
ATOM   3010  CG  LEU D 180     236.379-207.428-139.678  1.00  0.00           C  
ATOM   3011  CD1 LEU D 180     237.532-208.375-140.078  1.00  0.00           C  
ATOM   3012  CD2 LEU D 180     235.000-208.034-140.016  1.00  0.00           C  
ATOM   3013  N   SER D 181     234.589-204.527-139.686  1.00  0.00           N  
ATOM   3014  CA  SER D 181     233.359-204.076-140.346  1.00  0.00           C  
ATOM   3015  C   SER D 181     233.157-204.742-141.721  1.00  0.00           C  
ATOM   3016  O   SER D 181     234.088-205.326-142.279  1.00  0.00           O  
ATOM   3017  CB  SER D 181     233.385-202.530-140.418  1.00  0.00           C  
ATOM   3018  OG  SER D 181     234.347-202.041-141.330  1.00  0.00           O  
ATOM   3019  N   SER D 182     231.928-204.607-142.251  1.00  0.00           N  
ATOM   3020  CA  SER D 182     231.520-205.058-143.583  1.00  0.00           C  
ATOM   3021  C   SER D 182     230.280-204.265-144.033  1.00  0.00           C  
ATOM   3022  O   SER D 182     229.496-203.829-143.188  1.00  0.00           O  
ATOM   3023  CB  SER D 182     231.260-206.580-143.564  1.00  0.00           C  
ATOM   3024  OG  SER D 182     230.937-207.096-144.842  1.00  0.00           O  
ATOM   3025  N   VAL D 183     230.125-204.119-145.359  1.00  0.00           N  
ATOM   3026  CA  VAL D 183     228.985-203.475-146.019  1.00  0.00           C  
ATOM   3027  C   VAL D 183     228.263-204.479-146.943  1.00  0.00           C  
ATOM   3028  O   VAL D 183     228.826-205.517-147.286  1.00  0.00           O  
ATOM   3029  CB  VAL D 183     229.473-202.254-146.868  1.00  0.00           C  
ATOM   3030  CG1 VAL D 183     230.307-202.627-148.107  1.00  0.00           C  
ATOM   3031  CG2 VAL D 183     228.349-201.286-147.291  1.00  0.00           C  
ATOM   3032  N   VAL D 184     227.045-204.107-147.356  1.00  0.00           N  
ATOM   3033  CA  VAL D 184     226.300-204.665-148.482  1.00  0.00           C  
ATOM   3034  C   VAL D 184     225.548-203.505-149.161  1.00  0.00           C  
ATOM   3035  O   VAL D 184     225.112-202.587-148.467  1.00  0.00           O  
ATOM   3036  CB  VAL D 184     225.303-205.767-148.023  1.00  0.00           C  
ATOM   3037  CG1 VAL D 184     224.217-205.277-147.044  1.00  0.00           C  
ATOM   3038  CG2 VAL D 184     224.634-206.502-149.195  1.00  0.00           C  
ATOM   3039  N   THR D 185     225.425-203.553-150.499  1.00  0.00           N  
ATOM   3040  CA  THR D 185     224.754-202.517-151.292  1.00  0.00           C  
ATOM   3041  C   THR D 185     223.905-203.177-152.392  1.00  0.00           C  
ATOM   3042  O   THR D 185     224.391-204.073-153.081  1.00  0.00           O  
ATOM   3043  CB  THR D 185     225.768-201.538-151.946  1.00  0.00           C  
ATOM   3044  OG1 THR D 185     226.542-200.914-150.942  1.00  0.00           O  
ATOM   3045  CG2 THR D 185     225.136-200.422-152.795  1.00  0.00           C  
ATOM   3046  N   VAL D 186     222.648-202.722-152.522  1.00  0.00           N  
ATOM   3047  CA  VAL D 186     221.625-203.283-153.409  1.00  0.00           C  
ATOM   3048  C   VAL D 186     220.756-202.157-154.019  1.00  0.00           C  
ATOM   3049  O   VAL D 186     220.594-201.117-153.382  1.00  0.00           O  
ATOM   3050  CB  VAL D 186     220.686-204.252-152.625  1.00  0.00           C  
ATOM   3051  CG1 VAL D 186     221.416-205.543-152.210  1.00  0.00           C  
ATOM   3052  CG2 VAL D 186     219.965-203.613-151.416  1.00  0.00           C  
ATOM   3053  N   PRO D 187     220.197-202.368-155.235  1.00  0.00           N  
ATOM   3054  CA  PRO D 187     219.282-201.397-155.865  1.00  0.00           C  
ATOM   3055  C   PRO D 187     217.932-201.296-155.123  1.00  0.00           C  
ATOM   3056  O   PRO D 187     217.212-202.291-155.042  1.00  0.00           O  
ATOM   3057  CB  PRO D 187     219.132-201.922-157.302  1.00  0.00           C  
ATOM   3058  CG  PRO D 187     219.363-203.422-157.197  1.00  0.00           C  
ATOM   3059  CD  PRO D 187     220.414-203.533-156.101  1.00  0.00           C  
ATOM   3060  N   SER D 188     217.640-200.092-154.595  1.00  0.00           N  
ATOM   3061  CA  SER D 188     216.448-199.704-153.827  1.00  0.00           C  
ATOM   3062  C   SER D 188     216.382-200.332-152.418  1.00  0.00           C  
ATOM   3063  O   SER D 188     217.001-201.366-152.159  1.00  0.00           O  
ATOM   3064  CB  SER D 188     215.165-199.954-154.660  1.00  0.00           C  
ATOM   3065  OG  SER D 188     214.023-199.358-154.075  1.00  0.00           O  
ATOM   3066  N   SER D 189     215.620-199.678-151.523  1.00  0.00           N  
ATOM   3067  CA  SER D 189     215.339-200.136-150.161  1.00  0.00           C  
ATOM   3068  C   SER D 189     214.471-201.409-150.178  1.00  0.00           C  
ATOM   3069  O   SER D 189     213.338-201.365-150.657  1.00  0.00           O  
ATOM   3070  CB  SER D 189     214.696-198.979-149.369  1.00  0.00           C  
ATOM   3071  OG  SER D 189     214.401-199.350-148.036  1.00  0.00           O  
ATOM   3072  N   SER D 190     215.041-202.510-149.665  1.00  0.00           N  
ATOM   3073  CA  SER D 190     214.470-203.856-149.733  1.00  0.00           C  
ATOM   3074  C   SER D 190     214.643-204.650-148.423  1.00  0.00           C  
ATOM   3075  O   SER D 190     214.468-205.867-148.441  1.00  0.00           O  
ATOM   3076  CB  SER D 190     215.031-204.571-150.984  1.00  0.00           C  
ATOM   3077  OG  SER D 190     216.413-204.846-150.865  1.00  0.00           O  
ATOM   3078  N   LEU D 191     214.937-203.959-147.304  1.00  0.00           N  
ATOM   3079  CA  LEU D 191     215.045-204.535-145.958  1.00  0.00           C  
ATOM   3080  C   LEU D 191     213.699-205.045-145.395  1.00  0.00           C  
ATOM   3081  O   LEU D 191     213.704-205.958-144.568  1.00  0.00           O  
ATOM   3082  CB  LEU D 191     215.732-203.490-145.042  1.00  0.00           C  
ATOM   3083  CG  LEU D 191     215.966-203.893-143.564  1.00  0.00           C  
ATOM   3084  CD1 LEU D 191     216.799-205.185-143.435  1.00  0.00           C  
ATOM   3085  CD2 LEU D 191     216.591-202.720-142.776  1.00  0.00           C  
ATOM   3086  N   GLY D 192     212.575-204.482-145.873  1.00  0.00           N  
ATOM   3087  CA  GLY D 192     211.222-204.926-145.528  1.00  0.00           C  
ATOM   3088  C   GLY D 192     210.716-206.040-146.467  1.00  0.00           C  
ATOM   3089  O   GLY D 192     209.685-206.639-146.170  1.00  0.00           O  
ATOM   3090  N   THR D 193     211.423-206.312-147.578  1.00  0.00           N  
ATOM   3091  CA  THR D 193     211.083-207.338-148.572  1.00  0.00           C  
ATOM   3092  C   THR D 193     211.916-208.623-148.379  1.00  0.00           C  
ATOM   3093  O   THR D 193     211.436-209.708-148.711  1.00  0.00           O  
ATOM   3094  CB  THR D 193     211.349-206.797-150.005  1.00  0.00           C  
ATOM   3095  OG1 THR D 193     210.526-205.668-150.225  1.00  0.00           O  
ATOM   3096  CG2 THR D 193     211.096-207.782-151.164  1.00  0.00           C  
ATOM   3097  N   GLN D 194     213.135-208.476-147.840  1.00  0.00           N  
ATOM   3098  CA  GLN D 194     214.117-209.534-147.629  1.00  0.00           C  
ATOM   3099  C   GLN D 194     214.872-209.248-146.325  1.00  0.00           C  
ATOM   3100  O   GLN D 194     215.205-208.093-146.067  1.00  0.00           O  
ATOM   3101  CB  GLN D 194     215.054-209.581-148.865  1.00  0.00           C  
ATOM   3102  CG  GLN D 194     216.294-210.500-148.774  1.00  0.00           C  
ATOM   3103  CD  GLN D 194     215.959-211.973-148.520  1.00  0.00           C  
ATOM   3104  OE1 GLN D 194     215.025-212.517-149.103  1.00  0.00           O  
ATOM   3105  NE2 GLN D 194     216.739-212.635-147.663  1.00  0.00           N  
ATOM   3106  N   THR D 195     215.159-210.303-145.548  1.00  0.00           N  
ATOM   3107  CA  THR D 195     215.990-210.225-144.347  1.00  0.00           C  
ATOM   3108  C   THR D 195     217.488-210.132-144.710  1.00  0.00           C  
ATOM   3109  O   THR D 195     217.972-210.916-145.527  1.00  0.00           O  
ATOM   3110  CB  THR D 195     215.734-211.429-143.392  1.00  0.00           C  
ATOM   3111  OG1 THR D 195     216.535-211.338-142.227  1.00  0.00           O  
ATOM   3112  CG2 THR D 195     215.994-212.823-143.996  1.00  0.00           C  
ATOM   3113  N   TYR D 196     218.182-209.168-144.085  1.00  0.00           N  
ATOM   3114  CA  TYR D 196     219.621-208.963-144.231  1.00  0.00           C  
ATOM   3115  C   TYR D 196     220.292-209.361-142.920  1.00  0.00           C  
ATOM   3116  O   TYR D 196     219.916-208.863-141.860  1.00  0.00           O  
ATOM   3117  CB  TYR D 196     219.920-207.504-144.631  1.00  0.00           C  
ATOM   3118  CG  TYR D 196     219.595-207.213-146.087  1.00  0.00           C  
ATOM   3119  CD1 TYR D 196     218.253-207.060-146.490  1.00  0.00           C  
ATOM   3120  CD2 TYR D 196     220.620-207.154-147.052  1.00  0.00           C  
ATOM   3121  CE1 TYR D 196     217.931-206.908-147.849  1.00  0.00           C  
ATOM   3122  CE2 TYR D 196     220.302-206.978-148.413  1.00  0.00           C  
ATOM   3123  CZ  TYR D 196     218.954-206.885-148.814  1.00  0.00           C  
ATOM   3124  OH  TYR D 196     218.633-206.790-150.134  1.00  0.00           O  
ATOM   3125  N   ILE D 197     221.242-210.299-143.035  1.00  0.00           N  
ATOM   3126  CA  ILE D 197     221.907-210.961-141.920  1.00  0.00           C  
ATOM   3127  C   ILE D 197     223.418-210.866-142.165  1.00  0.00           C  
ATOM   3128  O   ILE D 197     223.854-211.075-143.294  1.00  0.00           O  
ATOM   3129  CB  ILE D 197     221.508-212.470-141.841  1.00  0.00           C  
ATOM   3130  CG1 ILE D 197     219.970-212.665-141.770  1.00  0.00           C  
ATOM   3131  CG2 ILE D 197     222.176-213.215-140.663  1.00  0.00           C  
ATOM   3132  CD1 ILE D 197     219.517-214.121-141.932  1.00  0.00           C  
ATOM   3133  N   CYS D 198     224.180-210.572-141.103  1.00  0.00           N  
ATOM   3134  CA  CYS D 198     225.639-210.516-141.116  1.00  0.00           C  
ATOM   3135  C   CYS D 198     226.165-211.760-140.383  1.00  0.00           C  
ATOM   3136  O   CYS D 198     226.118-211.822-139.154  1.00  0.00           O  
ATOM   3137  SG  CYS D 198     227.851-208.915-140.238  1.00  0.00           S  
ATOM   3138  CB  CYS D 198     226.074-209.176-140.500  1.00  0.00           C  
ATOM   3139  N   ASN D 199     226.592-212.746-141.186  1.00  0.00           N  
ATOM   3140  CA  ASN D 199     226.987-214.090-140.768  1.00  0.00           C  
ATOM   3141  C   ASN D 199     228.508-214.138-140.603  1.00  0.00           C  
ATOM   3142  O   ASN D 199     229.222-214.049-141.604  1.00  0.00           O  
ATOM   3143  CB  ASN D 199     226.526-215.131-141.814  1.00  0.00           C  
ATOM   3144  CG  ASN D 199     225.029-215.078-142.120  1.00  0.00           C  
ATOM   3145  OD1 ASN D 199     224.580-214.239-142.903  1.00  0.00           O  
ATOM   3146  ND2 ASN D 199     224.252-215.983-141.527  1.00  0.00           N  
ATOM   3147  N   VAL D 200     228.965-214.238-139.345  1.00  0.00           N  
ATOM   3148  CA  VAL D 200     230.362-214.043-138.965  1.00  0.00           C  
ATOM   3149  C   VAL D 200     230.859-215.237-138.137  1.00  0.00           C  
ATOM   3150  O   VAL D 200     230.353-215.461-137.039  1.00  0.00           O  
ATOM   3151  CB  VAL D 200     230.525-212.737-138.134  1.00  0.00           C  
ATOM   3152  CG1 VAL D 200     231.956-212.483-137.610  1.00  0.00           C  
ATOM   3153  CG2 VAL D 200     230.037-211.525-138.947  1.00  0.00           C  
ATOM   3154  N   ASN D 201     231.853-215.957-138.685  1.00  0.00           N  
ATOM   3155  CA  ASN D 201     232.480-217.132-138.075  1.00  0.00           C  
ATOM   3156  C   ASN D 201     233.889-216.783-137.564  1.00  0.00           C  
ATOM   3157  O   ASN D 201     234.606-216.016-138.207  1.00  0.00           O  
ATOM   3158  CB  ASN D 201     232.538-218.259-139.136  1.00  0.00           C  
ATOM   3159  CG  ASN D 201     233.034-219.608-138.595  1.00  0.00           C  
ATOM   3160  ND2 ASN D 201     234.040-220.194-139.248  1.00  0.00           N  
ATOM   3161  OD1 ASN D 201     232.521-220.117-137.601  1.00  0.00           O  
ATOM   3162  N   HIS D 202     234.258-217.419-136.443  1.00  0.00           N  
ATOM   3163  CA  HIS D 202     235.569-217.353-135.812  1.00  0.00           C  
ATOM   3164  C   HIS D 202     235.928-218.764-135.326  1.00  0.00           C  
ATOM   3165  O   HIS D 202     235.503-219.162-134.243  1.00  0.00           O  
ATOM   3166  CB  HIS D 202     235.511-216.334-134.660  1.00  0.00           C  
ATOM   3167  CG  HIS D 202     236.790-216.194-133.876  1.00  0.00           C  
ATOM   3168  ND1 HIS D 202     236.982-216.823-132.643  1.00  0.00           N  
ATOM   3169  CD2 HIS D 202     237.936-215.503-134.206  1.00  0.00           C  
ATOM   3170  CE1 HIS D 202     238.215-216.500-132.283  1.00  0.00           C  
ATOM   3171  NE2 HIS D 202     238.825-215.721-133.173  1.00  0.00           N  
ATOM   3172  N   LYS D 203     236.697-219.498-136.145  1.00  0.00           N  
ATOM   3173  CA  LYS D 203     237.121-220.870-135.855  1.00  0.00           C  
ATOM   3174  C   LYS D 203     238.184-221.081-134.739  1.00  0.00           C  
ATOM   3175  O   LYS D 203     238.145-222.157-134.140  1.00  0.00           O  
ATOM   3176  CB  LYS D 203     237.423-221.611-137.175  1.00  0.00           C  
ATOM   3177  CG  LYS D 203     237.708-223.120-137.021  1.00  0.00           C  
ATOM   3178  CD  LYS D 203     237.564-223.927-138.324  1.00  0.00           C  
ATOM   3179  CE  LYS D 203     236.116-224.099-138.821  1.00  0.00           C  
ATOM   3180  NZ  LYS D 203     235.280-224.830-137.850  1.00  0.00           N  
ATOM   3181  N   PRO D 204     239.026-220.079-134.373  1.00  0.00           N  
ATOM   3182  CA  PRO D 204     239.917-220.182-133.191  1.00  0.00           C  
ATOM   3183  C   PRO D 204     239.241-220.299-131.805  1.00  0.00           C  
ATOM   3184  O   PRO D 204     239.933-220.667-130.854  1.00  0.00           O  
ATOM   3185  CB  PRO D 204     240.827-218.949-133.286  1.00  0.00           C  
ATOM   3186  CG  PRO D 204     240.836-218.598-134.764  1.00  0.00           C  
ATOM   3187  CD  PRO D 204     239.418-218.935-135.199  1.00  0.00           C  
ATOM   3188  N   SER D 205     237.927-220.029-131.718  1.00  0.00           N  
ATOM   3189  CA  SER D 205     237.077-220.356-130.565  1.00  0.00           C  
ATOM   3190  C   SER D 205     235.867-221.228-130.966  1.00  0.00           C  
ATOM   3191  O   SER D 205     235.147-221.688-130.082  1.00  0.00           O  
ATOM   3192  CB  SER D 205     236.657-219.054-129.845  1.00  0.00           C  
ATOM   3193  OG  SER D 205     235.637-218.356-130.533  1.00  0.00           O  
ATOM   3194  N   ASN D 206     235.657-221.420-132.281  1.00  0.00           N  
ATOM   3195  CA  ASN D 206     234.545-222.130-132.927  1.00  0.00           C  
ATOM   3196  C   ASN D 206     233.158-221.485-132.705  1.00  0.00           C  
ATOM   3197  O   ASN D 206     232.142-222.150-132.903  1.00  0.00           O  
ATOM   3198  CB  ASN D 206     234.573-223.645-132.591  1.00  0.00           C  
ATOM   3199  CG  ASN D 206     234.188-224.545-133.773  1.00  0.00           C  
ATOM   3200  OD1 ASN D 206     234.685-224.376-134.887  1.00  0.00           O  
ATOM   3201  ND2 ASN D 206     233.312-225.521-133.529  1.00  0.00           N  
ATOM   3202  N   THR D 207     233.141-220.191-132.344  1.00  0.00           N  
ATOM   3203  CA  THR D 207     231.937-219.374-132.207  1.00  0.00           C  
ATOM   3204  C   THR D 207     231.523-218.810-133.579  1.00  0.00           C  
ATOM   3205  O   THR D 207     232.385-218.412-134.361  1.00  0.00           O  
ATOM   3206  CB  THR D 207     232.203-218.176-131.254  1.00  0.00           C  
ATOM   3207  OG1 THR D 207     232.490-218.674-129.962  1.00  0.00           O  
ATOM   3208  CG2 THR D 207     231.057-217.151-131.115  1.00  0.00           C  
ATOM   3209  N   LYS D 208     230.205-218.754-133.817  1.00  0.00           N  
ATOM   3210  CA  LYS D 208     229.611-218.137-134.997  1.00  0.00           C  
ATOM   3211  C   LYS D 208     228.351-217.374-134.577  1.00  0.00           C  
ATOM   3212  O   LYS D 208     227.550-217.903-133.804  1.00  0.00           O  
ATOM   3213  CB  LYS D 208     229.335-219.216-136.068  1.00  0.00           C  
ATOM   3214  CG  LYS D 208     228.797-218.664-137.405  1.00  0.00           C  
ATOM   3215  CD  LYS D 208     228.792-219.696-138.546  1.00  0.00           C  
ATOM   3216  CE  LYS D 208     227.793-220.852-138.372  1.00  0.00           C  
ATOM   3217  NZ  LYS D 208     226.399-220.400-138.513  1.00  0.00           N  
ATOM   3218  N   VAL D 209     228.206-216.149-135.105  1.00  0.00           N  
ATOM   3219  CA  VAL D 209     227.069-215.267-134.867  1.00  0.00           C  
ATOM   3220  C   VAL D 209     226.446-214.899-136.221  1.00  0.00           C  
ATOM   3221  O   VAL D 209     227.126-214.337-137.080  1.00  0.00           O  
ATOM   3222  CB  VAL D 209     227.496-213.972-134.119  1.00  0.00           C  
ATOM   3223  CG1 VAL D 209     226.400-212.889-134.047  1.00  0.00           C  
ATOM   3224  CG2 VAL D 209     227.976-214.295-132.695  1.00  0.00           C  
ATOM   3225  N   ASP D 210     225.153-215.225-136.357  1.00  0.00           N  
ATOM   3226  CA  ASP D 210     224.332-215.029-137.555  1.00  0.00           C  
ATOM   3227  C   ASP D 210     223.244-213.990-137.249  1.00  0.00           C  
ATOM   3228  O   ASP D 210     222.053-214.288-137.349  1.00  0.00           O  
ATOM   3229  CB  ASP D 210     223.755-216.363-138.090  1.00  0.00           C  
ATOM   3230  CG  ASP D 210     224.799-217.473-138.247  1.00  0.00           C  
ATOM   3231  OD1 ASP D 210     224.980-218.238-137.273  1.00  0.00           O  
ATOM   3232  OD2 ASP D 210     225.394-217.557-139.346  1.00  0.00           O  
ATOM   3233  N   LYS D 211     223.686-212.790-136.838  1.00  0.00           N  
ATOM   3234  CA  LYS D 211     222.820-211.713-136.368  1.00  0.00           C  
ATOM   3235  C   LYS D 211     222.130-210.986-137.530  1.00  0.00           C  
ATOM   3236  O   LYS D 211     222.814-210.524-138.446  1.00  0.00           O  
ATOM   3237  CB  LYS D 211     223.661-210.739-135.515  1.00  0.00           C  
ATOM   3238  CG  LYS D 211     222.877-209.591-134.853  1.00  0.00           C  
ATOM   3239  CD  LYS D 211     221.762-210.092-133.917  1.00  0.00           C  
ATOM   3240  CE  LYS D 211     221.158-208.989-133.045  1.00  0.00           C  
ATOM   3241  NZ  LYS D 211     220.385-208.014-133.831  1.00  0.00           N  
ATOM   3242  N   LYS D 212     220.796-210.847-137.429  1.00  0.00           N  
ATOM   3243  CA  LYS D 212     219.989-210.023-138.326  1.00  0.00           C  
ATOM   3244  C   LYS D 212     220.308-208.535-138.114  1.00  0.00           C  
ATOM   3245  O   LYS D 212     220.215-208.043-136.987  1.00  0.00           O  
ATOM   3246  CB  LYS D 212     218.490-210.316-138.111  1.00  0.00           C  
ATOM   3247  CG  LYS D 212     217.568-209.589-139.113  1.00  0.00           C  
ATOM   3248  CD  LYS D 212     216.083-209.731-138.764  1.00  0.00           C  
ATOM   3249  CE  LYS D 212     215.183-208.891-139.682  1.00  0.00           C  
ATOM   3250  NZ  LYS D 212     213.783-208.922-139.228  1.00  0.00           N  
ATOM   3251  N   VAL D 213     220.655-207.857-139.218  1.00  0.00           N  
ATOM   3252  CA  VAL D 213     220.910-206.424-139.284  1.00  0.00           C  
ATOM   3253  C   VAL D 213     219.555-205.690-139.370  1.00  0.00           C  
ATOM   3254  O   VAL D 213     218.968-205.608-140.449  1.00  0.00           O  
ATOM   3255  CB  VAL D 213     221.845-206.107-140.487  1.00  0.00           C  
ATOM   3256  CG1 VAL D 213     221.993-204.616-140.838  1.00  0.00           C  
ATOM   3257  CG2 VAL D 213     223.238-206.716-140.234  1.00  0.00           C  
ATOM   3258  N   GLU D 214     219.056-205.266-138.196  1.00  0.00           N  
ATOM   3259  CA  GLU D 214     217.668-204.868-137.956  1.00  0.00           C  
ATOM   3260  C   GLU D 214     217.638-203.489-137.248  1.00  0.00           C  
ATOM   3261  O   GLU D 214     218.360-203.324-136.263  1.00  0.00           O  
ATOM   3262  CB  GLU D 214     217.038-205.982-137.095  1.00  0.00           C  
ATOM   3263  CG  GLU D 214     215.526-205.817-136.853  1.00  0.00           C  
ATOM   3264  CD  GLU D 214     214.923-207.040-136.162  1.00  0.00           C  
ATOM   3265  OE1 GLU D 214     213.942-207.579-136.722  1.00  0.00           O  
ATOM   3266  OE2 GLU D 214     215.462-207.433-135.105  1.00  0.00           O  
ATOM   3267  N   PRO D 215     216.870-202.509-137.788  1.00  0.00           N  
ATOM   3268  CA  PRO D 215     216.975-201.090-137.385  1.00  0.00           C  
ATOM   3269  C   PRO D 215     216.288-200.715-136.058  1.00  0.00           C  
ATOM   3270  O   PRO D 215     215.668-201.558-135.410  1.00  0.00           O  
ATOM   3271  CB  PRO D 215     216.333-200.349-138.577  1.00  0.00           C  
ATOM   3272  CG  PRO D 215     215.275-201.309-139.083  1.00  0.00           C  
ATOM   3273  CD  PRO D 215     215.956-202.662-138.923  1.00  0.00           C  
ATOM   3274  N   LYS D 216     216.397-199.412-135.742  1.00  0.00           N  
ATOM   3275  CA  LYS D 216     215.734-198.653-134.676  1.00  0.00           C  
ATOM   3276  C   LYS D 216     216.395-198.788-133.298  1.00  0.00           C  
ATOM   3277  O   LYS D 216     216.905-199.851-132.940  1.00  0.00           O  
ATOM   3278  CB  LYS D 216     214.201-198.887-134.628  1.00  0.00           C  
ATOM   3279  CG  LYS D 216     213.456-198.456-135.908  1.00  0.00           C  
ATOM   3280  CD  LYS D 216     213.333-196.929-136.081  1.00  0.00           C  
ATOM   3281  CE  LYS D 216     212.828-196.508-137.470  1.00  0.00           C  
ATOM   3282  NZ  LYS D 216     213.839-196.740-138.517  1.00  0.00           N  
ATOM   3283  N   SER D 217     216.361-197.669-132.559  1.00  0.00           N  
ATOM   3284  CA  SER D 217     216.951-197.504-131.237  1.00  0.00           C  
ATOM   3285  C   SER D 217     216.332-196.281-130.544  1.00  0.00           C  
ATOM   3286  O   SER D 217     216.000-195.304-131.215  1.00  0.00           O  
ATOM   3287  CB  SER D 217     218.486-197.380-131.370  1.00  0.00           C  
ATOM   3288  OG  SER D 217     219.099-197.115-130.127  1.00  0.00           O  
ATOM   3289  N   CYS D 218     216.238-196.354-129.207  1.00  0.00           N  
ATOM   3290  CA  CYS D 218     215.825-195.256-128.336  1.00  0.00           C  
ATOM   3291  C   CYS D 218     216.152-195.619-126.882  1.00  0.00           C  
ATOM   3292  O   CYS D 218     215.961-196.770-126.490  1.00  0.00           O  
ATOM   3293  CB  CYS D 218     214.313-194.950-128.494  1.00  0.00           C  
ATOM   3294  SG  CYS D 218     213.811-193.313-127.889  1.00  0.00           S  
ATOM   3295  N   ASP D 219     216.560-194.616-126.088  1.00  0.00           N  
ATOM   3296  CA  ASP D 219     216.515-194.666-124.625  1.00  0.00           C  
ATOM   3297  C   ASP D 219     215.065-194.958-124.209  1.00  0.00           C  
ATOM   3298  O   ASP D 219     214.342-194.035-123.831  1.00  0.00           O  
ATOM   3299  CB  ASP D 219     217.089-193.430-123.882  1.00  0.00           C  
ATOM   3300  CG  ASP D 219     217.017-192.059-124.570  1.00  0.00           C  
ATOM   3301  OD1 ASP D 219     216.262-191.895-125.553  1.00  0.00           O  
ATOM   3302  OD2 ASP D 219     217.721-191.167-124.044  1.00  0.00           O  
ATOM   3303  N   LYS D 220     214.661-196.228-124.355  1.00  0.00           N  
ATOM   3304  CA  LYS D 220     213.267-196.668-124.296  1.00  0.00           C  
ATOM   3305  C   LYS D 220     212.307-195.486-124.083  1.00  0.00           C  
ATOM   3306  O   LYS D 220     211.853-195.271-122.960  1.00  0.00           O  
ATOM   3307  CB  LYS D 220     213.097-197.705-123.158  1.00  0.00           C  
ATOM   3308  CG  LYS D 220     214.221-198.758-123.017  1.00  0.00           C  
ATOM   3309  CD  LYS D 220     214.530-199.571-124.287  1.00  0.00           C  
ATOM   3310  CE  LYS D 220     215.732-200.509-124.085  1.00  0.00           C  
ATOM   3311  NZ  LYS D 220     216.176-201.112-125.351  1.00  0.00           N  
ATOM   3312  N   THR D 221     211.973-194.771-125.170  1.00  0.00           N  
ATOM   3313  CA  THR D 221     210.996-193.672-125.150  1.00  0.00           C  
ATOM   3314  C   THR D 221     209.535-194.146-124.944  1.00  0.00           C  
ATOM   3315  O   THR D 221     208.633-193.316-124.855  1.00  0.00           O  
ATOM   3316  CB  THR D 221     211.069-192.793-126.428  1.00  0.00           C  
ATOM   3317  OG1 THR D 221     212.420-192.562-126.780  1.00  0.00           O  
ATOM   3318  CG2 THR D 221     210.397-191.414-126.263  1.00  0.00           C  
ATOM   3319  N   HIS D 222     209.336-195.471-124.804  1.00  0.00           N  
ATOM   3320  CA  HIS D 222     208.109-196.094-124.304  1.00  0.00           C  
ATOM   3321  C   HIS D 222     207.768-195.715-122.851  1.00  0.00           C  
ATOM   3322  O   HIS D 222     206.616-195.887-122.458  1.00  0.00           O  
ATOM   3323  CB  HIS D 222     208.195-197.623-124.463  1.00  0.00           C  
ATOM   3324  CG  HIS D 222     207.980-198.088-125.877  1.00  0.00           C  
ATOM   3325  ND1 HIS D 222     206.718-198.345-126.387  1.00  0.00           N  
ATOM   3326  CD2 HIS D 222     208.860-198.366-126.900  1.00  0.00           C  
ATOM   3327  CE1 HIS D 222     206.880-198.762-127.644  1.00  0.00           C  
ATOM   3328  NE2 HIS D 222     208.151-198.779-128.031  1.00  0.00           N  
ATOM   3329  N   THR D 223     208.751-195.186-122.101  1.00  0.00           N  
ATOM   3330  CA  THR D 223     208.549-194.616-120.768  1.00  0.00           C  
ATOM   3331  C   THR D 223     207.818-193.259-120.859  1.00  0.00           C  
ATOM   3332  O   THR D 223     208.150-192.362-120.088  1.00  0.00           O  
ATOM   3333  CB  THR D 223     209.889-194.419-120.006  1.00  0.00           C  
ATOM   3334  OG1 THR D 223     210.573-195.657-119.928  1.00  0.00           O  
ATOM   3335  CG2 THR D 223     209.738-193.865-118.579  1.00  0.00           C  
ATOM   3336  N   CYS D 224     206.815-193.179-121.758  1.00  0.00           N  
ATOM   3337  CA  CYS D 224     205.898-192.058-122.018  1.00  0.00           C  
ATOM   3338  C   CYS D 224     206.616-190.749-122.465  1.00  0.00           C  
ATOM   3339  O   CYS D 224     207.298-190.140-121.639  1.00  0.00           O  
ATOM   3340  CB  CYS D 224     204.996-191.814-120.782  1.00  0.00           C  
ATOM   3341  SG  CYS D 224     203.556-190.760-121.115  1.00  0.00           S  
ATOM   3342  N   PRO D 225     206.440-190.302-123.737  1.00  0.00           N  
ATOM   3343  CA  PRO D 225     207.080-189.064-124.242  1.00  0.00           C  
ATOM   3344  C   PRO D 225     206.877-187.741-123.457  1.00  0.00           C  
ATOM   3345  O   PRO D 225     207.885-187.066-123.245  1.00  0.00           O  
ATOM   3346  CD  PRO D 225     205.769-191.020-124.825  1.00  0.00           C  
ATOM   3347  CB  PRO D 225     206.628-188.964-125.710  1.00  0.00           C  
ATOM   3348  CG  PRO D 225     206.308-190.394-126.107  1.00  0.00           C  
ATOM   3349  N   PRO D 226     205.649-187.382-123.003  1.00  0.00           N  
ATOM   3350  CA  PRO D 226     205.460-186.176-122.172  1.00  0.00           C  
ATOM   3351  C   PRO D 226     205.876-186.352-120.697  1.00  0.00           C  
ATOM   3352  O   PRO D 226     205.831-187.458-120.156  1.00  0.00           O  
ATOM   3353  CB  PRO D 226     203.960-185.875-122.300  1.00  0.00           C  
ATOM   3354  CG  PRO D 226     203.320-187.230-122.536  1.00  0.00           C  
ATOM   3355  CD  PRO D 226     204.352-187.944-123.401  1.00  0.00           C  
ATOM   3356  N   CYS D 227     206.226-185.212-120.085  1.00  0.00           N  
ATOM   3357  CA  CYS D 227     206.519-185.027-118.658  1.00  0.00           C  
ATOM   3358  C   CYS D 227     206.021-183.649-118.144  1.00  0.00           C  
ATOM   3359  O   CYS D 227     205.305-183.646-117.141  1.00  0.00           O  
ATOM   3360  CB  CYS D 227     207.994-185.365-118.336  1.00  0.00           C  
ATOM   3361  SG  CYS D 227     208.599-184.950-116.673  1.00  0.00           S  
ATOM   3362  N   PRO D 228     206.267-182.526-118.868  1.00  0.00           N  
ATOM   3363  CA  PRO D 228     205.360-181.362-118.807  1.00  0.00           C  
ATOM   3364  C   PRO D 228     205.633-180.396-117.637  1.00  0.00           C  
ATOM   3365  O   PRO D 228     204.678-179.944-117.007  1.00  0.00           O  
ATOM   3366  CD  PRO D 228     207.231-182.329-119.948  1.00  0.00           C  
ATOM   3367  CB  PRO D 228     205.515-180.692-120.196  1.00  0.00           C  
ATOM   3368  CG  PRO D 228     206.421-181.606-121.011  1.00  0.00           C  
ATOM   3369  N   ALA D 229     206.918-180.075-117.402  1.00  0.00           N  
ATOM   3370  CA  ALA D 229     207.393-178.989-116.537  1.00  0.00           C  
ATOM   3371  C   ALA D 229     206.877-177.612-117.026  1.00  0.00           C  
ATOM   3372  O   ALA D 229     207.694-176.833-117.520  1.00  0.00           O  
ATOM   3373  CB  ALA D 229     208.930-179.025-116.570  1.00  0.00           C  
ATOM   3374  N   PRO D 230     205.553-177.331-116.910  1.00  0.00           N  
ATOM   3375  CA  PRO D 230     204.966-176.020-117.274  1.00  0.00           C  
ATOM   3376  C   PRO D 230     205.526-174.810-116.504  1.00  0.00           C  
ATOM   3377  O   PRO D 230     205.978-174.962-115.370  1.00  0.00           O  
ATOM   3378  CD  PRO D 230     204.504-178.256-116.475  1.00  0.00           C  
ATOM   3379  CB  PRO D 230     203.465-176.188-116.965  1.00  0.00           C  
ATOM   3380  CG  PRO D 230     203.214-177.679-117.031  1.00  0.00           C  
ATOM   3381  N   GLU D 231     205.414-173.628-117.129  1.00  0.00           N  
ATOM   3382  CA  GLU D 231     205.570-172.304-116.515  1.00  0.00           C  
ATOM   3383  C   GLU D 231     204.401-171.408-116.960  1.00  0.00           C  
ATOM   3384  O   GLU D 231     203.674-171.769-117.887  1.00  0.00           O  
ATOM   3385  CB  GLU D 231     206.946-171.679-116.853  1.00  0.00           C  
ATOM   3386  CG  GLU D 231     208.159-172.281-116.106  1.00  0.00           C  
ATOM   3387  CD  GLU D 231     208.082-172.189-114.575  1.00  0.00           C  
ATOM   3388  OE1 GLU D 231     207.474-171.214-114.078  1.00  0.00           O  
ATOM   3389  OE2 GLU D 231     208.640-173.097-113.922  1.00  0.00           O  
ATOM   3390  N   LEU D 232     204.226-170.264-116.275  1.00  0.00           N  
ATOM   3391  CA  LEU D 232     203.073-169.374-116.448  1.00  0.00           C  
ATOM   3392  C   LEU D 232     203.523-167.923-116.703  1.00  0.00           C  
ATOM   3393  O   LEU D 232     204.686-167.591-116.464  1.00  0.00           O  
ATOM   3394  CB  LEU D 232     202.162-169.513-115.197  1.00  0.00           C  
ATOM   3395  CG  LEU D 232     200.842-168.706-115.198  1.00  0.00           C  
ATOM   3396  CD1 LEU D 232     199.928-169.068-116.390  1.00  0.00           C  
ATOM   3397  CD2 LEU D 232     200.115-168.847-113.843  1.00  0.00           C  
ATOM   3398  N   LEU D 233     202.571-167.089-117.156  1.00  0.00           N  
ATOM   3399  CA  LEU D 233     202.723-165.650-117.387  1.00  0.00           C  
ATOM   3400  C   LEU D 233     201.391-164.938-117.070  1.00  0.00           C  
ATOM   3401  O   LEU D 233     200.777-164.364-117.971  1.00  0.00           O  
ATOM   3402  CB  LEU D 233     203.176-165.441-118.853  1.00  0.00           C  
ATOM   3403  CG  LEU D 233     203.389-163.977-119.310  1.00  0.00           C  
ATOM   3404  CD1 LEU D 233     204.427-163.229-118.446  1.00  0.00           C  
ATOM   3405  CD2 LEU D 233     203.728-163.914-120.815  1.00  0.00           C  
ATOM   3406  N   GLY D 234     201.539-163.687-116.563  1.00  0.00           N  
ATOM   3407  CA  GLY D 234     200.442-162.881-116.021  1.00  0.00           C  
ATOM   3408  C   GLY D 234     199.717-162.012-117.065  1.00  0.00           C  
ATOM   3409  O   GLY D 234     198.717-161.389-116.712  1.00  0.00           O  
ATOM   3410  N   GLY D 235     200.196-161.955-118.322  1.00  0.00           N  
ATOM   3411  CA  GLY D 235     199.588-161.180-119.412  1.00  0.00           C  
ATOM   3412  C   GLY D 235     199.761-159.655-119.223  1.00  0.00           C  
ATOM   3413  O   GLY D 235     200.618-159.231-118.444  1.00  0.00           O  
ATOM   3414  N   PRO D 236     198.980-158.816-119.948  1.00  0.00           N  
ATOM   3415  CA  PRO D 236     199.051-157.344-119.846  1.00  0.00           C  
ATOM   3416  C   PRO D 236     198.571-156.786-118.494  1.00  0.00           C  
ATOM   3417  O   PRO D 236     197.392-156.925-118.163  1.00  0.00           O  
ATOM   3418  CD  PRO D 236     198.045-159.230-120.998  1.00  0.00           C  
ATOM   3419  CB  PRO D 236     198.172-156.849-121.004  1.00  0.00           C  
ATOM   3420  CG  PRO D 236     197.213-157.990-121.294  1.00  0.00           C  
ATOM   3421  N   SER D 237     199.496-156.154-117.755  1.00  0.00           N  
ATOM   3422  CA  SER D 237     199.223-155.501-116.475  1.00  0.00           C  
ATOM   3423  C   SER D 237     198.812-154.032-116.685  1.00  0.00           C  
ATOM   3424  O   SER D 237     199.432-153.330-117.487  1.00  0.00           O  
ATOM   3425  CB  SER D 237     200.464-155.640-115.571  1.00  0.00           C  
ATOM   3426  OG  SER D 237     200.239-155.094-114.285  1.00  0.00           O  
ATOM   3427  N   VAL D 238     197.789-153.603-115.930  1.00  0.00           N  
ATOM   3428  CA  VAL D 238     197.241-152.247-115.956  1.00  0.00           C  
ATOM   3429  C   VAL D 238     197.952-151.367-114.916  1.00  0.00           C  
ATOM   3430  O   VAL D 238     198.176-151.811-113.788  1.00  0.00           O  
ATOM   3431  CB  VAL D 238     195.723-152.239-115.612  1.00  0.00           C  
ATOM   3432  CG1 VAL D 238     195.076-150.839-115.645  1.00  0.00           C  
ATOM   3433  CG2 VAL D 238     194.947-153.183-116.541  1.00  0.00           C  
ATOM   3434  N   PHE D 239     198.254-150.126-115.321  1.00  0.00           N  
ATOM   3435  CA  PHE D 239     198.814-149.070-114.482  1.00  0.00           C  
ATOM   3436  C   PHE D 239     198.040-147.765-114.707  1.00  0.00           C  
ATOM   3437  O   PHE D 239     197.355-147.620-115.722  1.00  0.00           O  
ATOM   3438  CB  PHE D 239     200.324-148.905-114.762  1.00  0.00           C  
ATOM   3439  CG  PHE D 239     201.137-150.137-114.412  1.00  0.00           C  
ATOM   3440  CD1 PHE D 239     201.508-151.060-115.415  1.00  0.00           C  
ATOM   3441  CE1 PHE D 239     202.116-152.257-115.061  1.00  0.00           C  
ATOM   3442  CZ  PHE D 239     202.328-152.567-113.725  1.00  0.00           C  
ATOM   3443  CD2 PHE D 239     201.351-150.471-113.058  1.00  0.00           C  
ATOM   3444  CE2 PHE D 239     201.944-151.681-112.728  1.00  0.00           C  
ATOM   3445  N   LEU D 240     198.152-146.842-113.739  1.00  0.00           N  
ATOM   3446  CA  LEU D 240     197.408-145.585-113.724  1.00  0.00           C  
ATOM   3447  C   LEU D 240     198.314-144.465-113.196  1.00  0.00           C  
ATOM   3448  O   LEU D 240     198.964-144.642-112.165  1.00  0.00           O  
ATOM   3449  CB  LEU D 240     196.128-145.774-112.875  1.00  0.00           C  
ATOM   3450  CG  LEU D 240     194.998-144.779-113.193  1.00  0.00           C  
ATOM   3451  CD1 LEU D 240     194.496-144.905-114.640  1.00  0.00           C  
ATOM   3452  CD2 LEU D 240     193.830-144.959-112.219  1.00  0.00           C  
ATOM   3453  N   PHE D 241     198.346-143.348-113.939  1.00  0.00           N  
ATOM   3454  CA  PHE D 241     199.230-142.201-113.729  1.00  0.00           C  
ATOM   3455  C   PHE D 241     198.384-140.926-113.519  1.00  0.00           C  
ATOM   3456  O   PHE D 241     197.405-140.741-114.246  1.00  0.00           O  
ATOM   3457  CB  PHE D 241     200.129-142.049-114.975  1.00  0.00           C  
ATOM   3458  CG  PHE D 241     201.224-143.095-115.116  1.00  0.00           C  
ATOM   3459  CD1 PHE D 241     200.939-144.371-115.649  1.00  0.00           C  
ATOM   3460  CE1 PHE D 241     201.930-145.342-115.693  1.00  0.00           C  
ATOM   3461  CZ  PHE D 241     203.198-145.073-115.198  1.00  0.00           C  
ATOM   3462  CD2 PHE D 241     202.503-142.853-114.572  1.00  0.00           C  
ATOM   3463  CE2 PHE D 241     203.484-143.835-114.635  1.00  0.00           C  
ATOM   3464  N   PRO D 242     198.745-140.079-112.526  1.00  0.00           N  
ATOM   3465  CA  PRO D 242     197.919-138.921-112.135  1.00  0.00           C  
ATOM   3466  C   PRO D 242     198.116-137.682-113.043  1.00  0.00           C  
ATOM   3467  O   PRO D 242     199.050-137.660-113.847  1.00  0.00           O  
ATOM   3468  CD  PRO D 242     199.957-140.170-111.702  1.00  0.00           C  
ATOM   3469  CB  PRO D 242     198.418-138.646-110.704  1.00  0.00           C  
ATOM   3470  CG  PRO D 242     199.902-138.972-110.758  1.00  0.00           C  
ATOM   3471  N   PRO D 243     197.293-136.629-112.826  1.00  0.00           N  
ATOM   3472  CA  PRO D 243     197.585-135.271-113.316  1.00  0.00           C  
ATOM   3473  C   PRO D 243     198.750-134.595-112.573  1.00  0.00           C  
ATOM   3474  O   PRO D 243     199.134-135.023-111.484  1.00  0.00           O  
ATOM   3475  CD  PRO D 243     196.032-136.656-112.083  1.00  0.00           C  
ATOM   3476  CB  PRO D 243     196.281-134.509-113.032  1.00  0.00           C  
ATOM   3477  CG  PRO D 243     195.684-135.198-111.821  1.00  0.00           C  
ATOM   3478  N   LYS D 244     199.221-133.483-113.158  1.00  0.00           N  
ATOM   3479  CA  LYS D 244     200.062-132.503-112.474  1.00  0.00           C  
ATOM   3480  C   LYS D 244     199.198-131.739-111.445  1.00  0.00           C  
ATOM   3481  O   LYS D 244     198.096-131.314-111.807  1.00  0.00           O  
ATOM   3482  CB  LYS D 244     200.594-131.486-113.506  1.00  0.00           C  
ATOM   3483  CG  LYS D 244     201.335-132.097-114.707  1.00  0.00           C  
ATOM   3484  CD  LYS D 244     201.901-131.011-115.640  1.00  0.00           C  
ATOM   3485  CE  LYS D 244     202.160-131.489-117.076  1.00  0.00           C  
ATOM   3486  NZ  LYS D 244     200.905-131.855-117.759  1.00  0.00           N  
ATOM   3487  N   PRO D 245     199.714-131.508-110.213  1.00  0.00           N  
ATOM   3488  CA  PRO D 245     199.139-130.500-109.298  1.00  0.00           C  
ATOM   3489  C   PRO D 245     199.006-129.089-109.905  1.00  0.00           C  
ATOM   3490  O   PRO D 245     198.056-128.393-109.567  1.00  0.00           O  
ATOM   3491  CB  PRO D 245     200.086-130.504-108.087  1.00  0.00           C  
ATOM   3492  CG  PRO D 245     200.769-131.860-108.129  1.00  0.00           C  
ATOM   3493  CD  PRO D 245     200.892-132.140-109.623  1.00  0.00           C  
ATOM   3494  N   LYS D 246     199.917-128.723-110.827  1.00  0.00           N  
ATOM   3495  CA  LYS D 246     199.900-127.469-111.582  1.00  0.00           C  
ATOM   3496  C   LYS D 246     198.606-127.282-112.393  1.00  0.00           C  
ATOM   3497  O   LYS D 246     197.976-126.231-112.288  1.00  0.00           O  
ATOM   3498  CB  LYS D 246     201.139-127.404-112.504  1.00  0.00           C  
ATOM   3499  CG  LYS D 246     201.441-125.979-112.990  1.00  0.00           C  
ATOM   3500  CD  LYS D 246     202.727-125.865-113.818  1.00  0.00           C  
ATOM   3501  CE  LYS D 246     203.063-124.401-114.130  1.00  0.00           C  
ATOM   3502  NZ  LYS D 246     204.314-124.274-114.897  1.00  0.00           N  
ATOM   3503  N   ASP D 247     198.223-128.321-113.156  1.00  0.00           N  
ATOM   3504  CA  ASP D 247     197.028-128.338-114.008  1.00  0.00           C  
ATOM   3505  C   ASP D 247     195.705-128.350-113.221  1.00  0.00           C  
ATOM   3506  O   ASP D 247     194.704-127.862-113.742  1.00  0.00           O  
ATOM   3507  CB  ASP D 247     197.047-129.459-115.077  1.00  0.00           C  
ATOM   3508  CG  ASP D 247     198.320-129.519-115.934  1.00  0.00           C  
ATOM   3509  OD1 ASP D 247     199.019-128.484-116.042  1.00  0.00           O  
ATOM   3510  OD2 ASP D 247     198.556-130.599-116.517  1.00  0.00           O  
ATOM   3511  N   THR D 248     195.733-128.866-111.982  1.00  0.00           N  
ATOM   3512  CA  THR D 248     194.602-128.841-111.054  1.00  0.00           C  
ATOM   3513  C   THR D 248     194.397-127.451-110.414  1.00  0.00           C  
ATOM   3514  O   THR D 248     193.258-127.001-110.299  1.00  0.00           O  
ATOM   3515  CB  THR D 248     194.792-129.869-109.905  1.00  0.00           C  
ATOM   3516  OG1 THR D 248     195.023-131.160-110.435  1.00  0.00           O  
ATOM   3517  CG2 THR D 248     193.595-129.976-108.948  1.00  0.00           C  
ATOM   3518  N   LEU D 249     195.507-126.809-110.009  1.00  0.00           N  
ATOM   3519  CA  LEU D 249     195.546-125.606-109.169  1.00  0.00           C  
ATOM   3520  C   LEU D 249     195.509-124.282-109.963  1.00  0.00           C  
ATOM   3521  O   LEU D 249     195.867-123.238-109.419  1.00  0.00           O  
ATOM   3522  CB  LEU D 249     196.751-125.729-108.202  1.00  0.00           C  
ATOM   3523  CG  LEU D 249     196.612-126.909-107.204  1.00  0.00           C  
ATOM   3524  CD1 LEU D 249     197.953-127.285-106.547  1.00  0.00           C  
ATOM   3525  CD2 LEU D 249     195.530-126.648-106.146  1.00  0.00           C  
ATOM   3526  N   MET D 250     195.012-124.337-111.208  1.00  0.00           N  
ATOM   3527  CA  MET D 250     194.568-123.189-111.995  1.00  0.00           C  
ATOM   3528  C   MET D 250     193.322-123.623-112.772  1.00  0.00           C  
ATOM   3529  O   MET D 250     193.335-124.676-113.411  1.00  0.00           O  
ATOM   3530  CB  MET D 250     195.688-122.686-112.933  1.00  0.00           C  
ATOM   3531  CG  MET D 250     196.386-121.423-112.411  1.00  0.00           C  
ATOM   3532  SD  MET D 250     197.843-120.941-113.374  1.00  0.00           S  
ATOM   3533  CE  MET D 250     198.541-119.690-112.264  1.00  0.00           C  
ATOM   3534  N   ILE D 251     192.278-122.782-112.702  1.00  0.00           N  
ATOM   3535  CA  ILE D 251     190.929-123.025-113.227  1.00  0.00           C  
ATOM   3536  C   ILE D 251     190.773-122.850-114.762  1.00  0.00           C  
ATOM   3537  O   ILE D 251     189.661-122.622-115.241  1.00  0.00           O  
ATOM   3538  CB  ILE D 251     189.879-122.164-112.463  1.00  0.00           C  
ATOM   3539  CG2 ILE D 251     189.794-122.592-110.984  1.00  0.00           C  
ATOM   3540  CG1 ILE D 251     190.103-120.638-112.607  1.00  0.00           C  
ATOM   3541  CD1 ILE D 251     188.935-119.790-112.084  1.00  0.00           C  
ATOM   3542  N   SER D 252     191.877-122.998-115.510  1.00  0.00           N  
ATOM   3543  CA  SER D 252     191.927-122.909-116.970  1.00  0.00           C  
ATOM   3544  C   SER D 252     192.883-123.935-117.612  1.00  0.00           C  
ATOM   3545  O   SER D 252     192.935-123.985-118.840  1.00  0.00           O  
ATOM   3546  CB  SER D 252     192.252-121.451-117.369  1.00  0.00           C  
ATOM   3547  OG  SER D 252     193.596-121.107-117.087  1.00  0.00           O  
ATOM   3548  N   ARG D 253     193.625-124.713-116.802  1.00  0.00           N  
ATOM   3549  CA  ARG D 253     194.619-125.680-117.279  1.00  0.00           C  
ATOM   3550  C   ARG D 253     194.041-127.096-117.465  1.00  0.00           C  
ATOM   3551  O   ARG D 253     194.463-127.773-118.400  1.00  0.00           O  
ATOM   3552  CB  ARG D 253     195.805-125.709-116.303  1.00  0.00           C  
ATOM   3553  CG  ARG D 253     196.657-124.426-116.298  1.00  0.00           C  
ATOM   3554  CD  ARG D 253     197.878-124.532-115.370  1.00  0.00           C  
ATOM   3555  NE  ARG D 253     198.865-125.503-115.860  1.00  0.00           N  
ATOM   3556  CZ  ARG D 253     199.921-125.244-116.644  1.00  0.00           C  
ATOM   3557  NH1 ARG D 253     200.660-126.273-117.074  1.00  0.00           N  
ATOM   3558  NH2 ARG D 253     200.241-123.992-117.001  1.00  0.00           N  
ATOM   3559  N   THR D 254     193.089-127.493-116.600  1.00  0.00           N  
ATOM   3560  CA  THR D 254     192.309-128.742-116.618  1.00  0.00           C  
ATOM   3561  C   THR D 254     193.160-130.027-116.412  1.00  0.00           C  
ATOM   3562  O   THR D 254     193.886-130.414-117.329  1.00  0.00           O  
ATOM   3563  CB  THR D 254     191.476-128.901-117.924  1.00  0.00           C  
ATOM   3564  OG1 THR D 254     190.702-127.734-118.136  1.00  0.00           O  
ATOM   3565  CG2 THR D 254     190.505-130.095-117.906  1.00  0.00           C  
ATOM   3566  N   PRO D 255     193.061-130.686-115.230  1.00  0.00           N  
ATOM   3567  CA  PRO D 255     193.785-131.947-114.975  1.00  0.00           C  
ATOM   3568  C   PRO D 255     193.199-133.165-115.723  1.00  0.00           C  
ATOM   3569  O   PRO D 255     192.090-133.096-116.252  1.00  0.00           O  
ATOM   3570  CD  PRO D 255     192.250-130.294-114.069  1.00  0.00           C  
ATOM   3571  CB  PRO D 255     193.698-132.091-113.448  1.00  0.00           C  
ATOM   3572  CG  PRO D 255     192.385-131.435-113.068  1.00  0.00           C  
ATOM   3573  N   GLU D 256     193.970-134.262-115.763  1.00  0.00           N  
ATOM   3574  CA  GLU D 256     193.621-135.507-116.444  1.00  0.00           C  
ATOM   3575  C   GLU D 256     194.416-136.687-115.858  1.00  0.00           C  
ATOM   3576  O   GLU D 256     195.640-136.600-115.751  1.00  0.00           O  
ATOM   3577  CB  GLU D 256     193.818-135.321-117.969  1.00  0.00           C  
ATOM   3578  CG  GLU D 256     193.749-136.601-118.825  1.00  0.00           C  
ATOM   3579  CD  GLU D 256     193.761-136.271-120.313  1.00  0.00           C  
ATOM   3580  OE1 GLU D 256     192.730-135.741-120.783  1.00  0.00           O  
ATOM   3581  OE2 GLU D 256     194.792-136.565-120.956  1.00  0.00           O  
ATOM   3582  N   VAL D 257     193.703-137.779-115.533  1.00  0.00           N  
ATOM   3583  CA  VAL D 257     194.276-139.077-115.161  1.00  0.00           C  
ATOM   3584  C   VAL D 257     194.365-139.942-116.436  1.00  0.00           C  
ATOM   3585  O   VAL D 257     193.423-139.944-117.229  1.00  0.00           O  
ATOM   3586  CB  VAL D 257     193.381-139.812-114.115  1.00  0.00           C  
ATOM   3587  CG1 VAL D 257     193.847-141.242-113.766  1.00  0.00           C  
ATOM   3588  CG2 VAL D 257     193.269-139.019-112.801  1.00  0.00           C  
ATOM   3589  N   THR D 258     195.492-140.649-116.612  1.00  0.00           N  
ATOM   3590  CA  THR D 258     195.798-141.420-117.820  1.00  0.00           C  
ATOM   3591  C   THR D 258     196.199-142.856-117.446  1.00  0.00           C  
ATOM   3592  O   THR D 258     197.040-143.054-116.570  1.00  0.00           O  
ATOM   3593  CB  THR D 258     196.971-140.764-118.596  1.00  0.00           C  
ATOM   3594  OG1 THR D 258     196.575-139.473-119.019  1.00  0.00           O  
ATOM   3595  CG2 THR D 258     197.507-141.521-119.826  1.00  0.00           C  
ATOM   3596  N   CYS D 259     195.580-143.824-118.138  1.00  0.00           N  
ATOM   3597  CA  CYS D 259     195.824-145.257-117.997  1.00  0.00           C  
ATOM   3598  C   CYS D 259     196.880-145.715-119.004  1.00  0.00           C  
ATOM   3599  O   CYS D 259     196.911-145.214-120.128  1.00  0.00           O  
ATOM   3600  CB  CYS D 259     194.496-146.012-118.193  1.00  0.00           C  
ATOM   3601  SG  CYS D 259     194.566-147.808-117.957  1.00  0.00           S  
ATOM   3602  N   VAL D 260     197.716-146.665-118.568  1.00  0.00           N  
ATOM   3603  CA  VAL D 260     198.807-147.234-119.346  1.00  0.00           C  
ATOM   3604  C   VAL D 260     198.813-148.749-119.097  1.00  0.00           C  
ATOM   3605  O   VAL D 260     199.039-149.175-117.965  1.00  0.00           O  
ATOM   3606  CB  VAL D 260     200.176-146.643-118.902  1.00  0.00           C  
ATOM   3607  CG1 VAL D 260     201.367-147.242-119.668  1.00  0.00           C  
ATOM   3608  CG2 VAL D 260     200.218-145.111-119.029  1.00  0.00           C  
ATOM   3609  N   VAL D 261     198.553-149.530-120.153  1.00  0.00           N  
ATOM   3610  CA  VAL D 261     198.448-150.985-120.094  1.00  0.00           C  
ATOM   3611  C   VAL D 261     199.584-151.567-120.952  1.00  0.00           C  
ATOM   3612  O   VAL D 261     199.438-151.691-122.168  1.00  0.00           O  
ATOM   3613  CB  VAL D 261     197.070-151.477-120.628  1.00  0.00           C  
ATOM   3614  CG1 VAL D 261     196.907-153.009-120.542  1.00  0.00           C  
ATOM   3615  CG2 VAL D 261     195.903-150.788-119.896  1.00  0.00           C  
ATOM   3616  N   VAL D 262     200.715-151.864-120.295  1.00  0.00           N  
ATOM   3617  CA  VAL D 262     201.916-152.433-120.913  1.00  0.00           C  
ATOM   3618  C   VAL D 262     201.767-153.940-121.192  1.00  0.00           C  
ATOM   3619  O   VAL D 262     200.955-154.609-120.550  1.00  0.00           O  
ATOM   3620  CB  VAL D 262     203.166-152.240-120.002  1.00  0.00           C  
ATOM   3621  CG1 VAL D 262     203.519-150.756-119.825  1.00  0.00           C  
ATOM   3622  CG2 VAL D 262     203.081-152.950-118.634  1.00  0.00           C  
ATOM   3623  N   ASP D 263     202.603-154.438-122.119  1.00  0.00           N  
ATOM   3624  CA  ASP D 263     202.802-155.861-122.424  1.00  0.00           C  
ATOM   3625  C   ASP D 263     201.552-156.552-123.007  1.00  0.00           C  
ATOM   3626  O   ASP D 263     201.323-157.736-122.750  1.00  0.00           O  
ATOM   3627  CB  ASP D 263     203.447-156.671-121.264  1.00  0.00           C  
ATOM   3628  CG  ASP D 263     204.690-156.025-120.634  1.00  0.00           C  
ATOM   3629  OD1 ASP D 263     204.927-156.316-119.443  1.00  0.00           O  
ATOM   3630  OD2 ASP D 263     205.429-155.327-121.366  1.00  0.00           O  
ATOM   3631  N   VAL D 264     200.782-155.800-123.811  1.00  0.00           N  
ATOM   3632  CA  VAL D 264     199.674-156.305-124.621  1.00  0.00           C  
ATOM   3633  C   VAL D 264     200.232-157.164-125.769  1.00  0.00           C  
ATOM   3634  O   VAL D 264     201.173-156.738-126.440  1.00  0.00           O  
ATOM   3635  CB  VAL D 264     198.820-155.131-125.185  1.00  0.00           C  
ATOM   3636  CG1 VAL D 264     197.800-155.531-126.269  1.00  0.00           C  
ATOM   3637  CG2 VAL D 264     198.098-154.387-124.047  1.00  0.00           C  
ATOM   3638  N   SER D 265     199.659-158.365-125.943  1.00  0.00           N  
ATOM   3639  CA  SER D 265     200.086-159.361-126.927  1.00  0.00           C  
ATOM   3640  C   SER D 265     199.994-158.839-128.370  1.00  0.00           C  
ATOM   3641  O   SER D 265     199.045-158.133-128.707  1.00  0.00           O  
ATOM   3642  CB  SER D 265     199.240-160.635-126.728  1.00  0.00           C  
ATOM   3643  OG  SER D 265     199.566-161.659-127.649  1.00  0.00           O  
ATOM   3644  N   HIS D 266     200.975-159.233-129.198  1.00  0.00           N  
ATOM   3645  CA  HIS D 266     201.010-158.924-130.627  1.00  0.00           C  
ATOM   3646  C   HIS D 266     199.877-159.608-131.424  1.00  0.00           C  
ATOM   3647  O   HIS D 266     199.470-159.082-132.459  1.00  0.00           O  
ATOM   3648  CB  HIS D 266     202.399-159.281-131.188  1.00  0.00           C  
ATOM   3649  CG  HIS D 266     202.770-158.521-132.436  1.00  0.00           C  
ATOM   3650  CD2 HIS D 266     202.774-158.886-133.764  1.00  0.00           C  
ATOM   3651  ND1 HIS D 266     203.219-157.211-132.406  1.00  0.00           N  
ATOM   3652  NE2 HIS D 266     203.220-157.818-134.546  1.00  0.00           N  
ATOM   3653  CE1 HIS D 266     203.472-156.856-133.667  1.00  0.00           C  
ATOM   3654  N   GLU D 267     199.378-160.742-130.898  1.00  0.00           N  
ATOM   3655  CA  GLU D 267     198.286-161.541-131.455  1.00  0.00           C  
ATOM   3656  C   GLU D 267     196.908-161.151-130.880  1.00  0.00           C  
ATOM   3657  O   GLU D 267     195.903-161.668-131.368  1.00  0.00           O  
ATOM   3658  CB  GLU D 267     198.578-163.038-131.187  1.00  0.00           C  
ATOM   3659  CG  GLU D 267     199.986-163.531-131.596  1.00  0.00           C  
ATOM   3660  CD  GLU D 267     200.322-163.276-133.067  1.00  0.00           C  
ATOM   3661  OE1 GLU D 267     199.619-163.858-133.921  1.00  0.00           O  
ATOM   3662  OE2 GLU D 267     201.275-162.502-133.308  1.00  0.00           O  
ATOM   3663  N   ASP D 268     196.874-160.256-129.876  1.00  0.00           N  
ATOM   3664  CA  ASP D 268     195.655-159.745-129.247  1.00  0.00           C  
ATOM   3665  C   ASP D 268     195.844-158.248-128.909  1.00  0.00           C  
ATOM   3666  O   ASP D 268     195.964-157.915-127.729  1.00  0.00           O  
ATOM   3667  CB  ASP D 268     195.217-160.621-128.038  1.00  0.00           C  
ATOM   3668  CG  ASP D 268     193.904-160.214-127.349  1.00  0.00           C  
ATOM   3669  OD1 ASP D 268     193.060-159.571-128.012  1.00  0.00           O  
ATOM   3670  OD2 ASP D 268     193.746-160.613-126.174  1.00  0.00           O  
ATOM   3671  N   PRO D 269     195.877-157.361-129.933  1.00  0.00           N  
ATOM   3672  CA  PRO D 269     195.797-155.904-129.713  1.00  0.00           C  
ATOM   3673  C   PRO D 269     194.385-155.397-129.342  1.00  0.00           C  
ATOM   3674  O   PRO D 269     194.260-154.257-128.893  1.00  0.00           O  
ATOM   3675  CD  PRO D 269     195.976-157.675-131.363  1.00  0.00           C  
ATOM   3676  CB  PRO D 269     196.262-155.324-131.057  1.00  0.00           C  
ATOM   3677  CG  PRO D 269     195.806-156.343-132.087  1.00  0.00           C  
ATOM   3678  N   GLU D 270     193.356-156.244-129.530  1.00  0.00           N  
ATOM   3679  CA  GLU D 270     191.931-155.945-129.357  1.00  0.00           C  
ATOM   3680  C   GLU D 270     191.461-156.052-127.890  1.00  0.00           C  
ATOM   3681  O   GLU D 270     190.353-156.525-127.632  1.00  0.00           O  
ATOM   3682  CB  GLU D 270     191.113-156.868-130.298  1.00  0.00           C  
ATOM   3683  CG  GLU D 270     191.507-156.817-131.792  1.00  0.00           C  
ATOM   3684  CD  GLU D 270     191.371-155.428-132.418  1.00  0.00           C  
ATOM   3685  OE1 GLU D 270     190.279-154.836-132.272  1.00  0.00           O  
ATOM   3686  OE2 GLU D 270     192.361-154.983-133.038  1.00  0.00           O  
ATOM   3687  N   VAL D 271     192.308-155.605-126.948  1.00  0.00           N  
ATOM   3688  CA  VAL D 271     192.045-155.625-125.511  1.00  0.00           C  
ATOM   3689  C   VAL D 271     191.078-154.497-125.095  1.00  0.00           C  
ATOM   3690  O   VAL D 271     191.047-153.443-125.733  1.00  0.00           O  
ATOM   3691  CB  VAL D 271     193.367-155.488-124.700  1.00  0.00           C  
ATOM   3692  CG1 VAL D 271     194.388-156.561-125.115  1.00  0.00           C  
ATOM   3693  CG2 VAL D 271     194.041-154.105-124.754  1.00  0.00           C  
ATOM   3694  N   LYS D 272     190.321-154.740-124.013  1.00  0.00           N  
ATOM   3695  CA  LYS D 272     189.406-153.765-123.416  1.00  0.00           C  
ATOM   3696  C   LYS D 272     190.139-152.632-122.676  1.00  0.00           C  
ATOM   3697  O   LYS D 272     191.324-152.749-122.368  1.00  0.00           O  
ATOM   3698  CB  LYS D 272     188.439-154.490-122.456  1.00  0.00           C  
ATOM   3699  CG  LYS D 272     187.435-155.406-123.172  1.00  0.00           C  
ATOM   3700  CD  LYS D 272     186.419-156.018-122.198  1.00  0.00           C  
ATOM   3701  CE  LYS D 272     185.435-156.969-122.891  1.00  0.00           C  
ATOM   3702  NZ  LYS D 272     184.456-157.515-121.934  1.00  0.00           N  
ATOM   3703  N   PHE D 273     189.376-151.573-122.377  1.00  0.00           N  
ATOM   3704  CA  PHE D 273     189.749-150.463-121.505  1.00  0.00           C  
ATOM   3705  C   PHE D 273     188.452-149.962-120.851  1.00  0.00           C  
ATOM   3706  O   PHE D 273     187.410-149.919-121.507  1.00  0.00           O  
ATOM   3707  CB  PHE D 273     190.512-149.376-122.307  1.00  0.00           C  
ATOM   3708  CG  PHE D 273     189.694-148.580-123.312  1.00  0.00           C  
ATOM   3709  CD1 PHE D 273     189.048-147.386-122.922  1.00  0.00           C  
ATOM   3710  CD2 PHE D 273     189.415-149.124-124.585  1.00  0.00           C  
ATOM   3711  CE1 PHE D 273     188.180-146.748-123.797  1.00  0.00           C  
ATOM   3712  CE2 PHE D 273     188.544-148.469-125.445  1.00  0.00           C  
ATOM   3713  CZ  PHE D 273     187.928-147.289-125.051  1.00  0.00           C  
ATOM   3714  N   ASN D 274     188.544-149.608-119.562  1.00  0.00           N  
ATOM   3715  CA  ASN D 274     187.426-149.129-118.743  1.00  0.00           C  
ATOM   3716  C   ASN D 274     187.878-147.900-117.946  1.00  0.00           C  
ATOM   3717  O   ASN D 274     189.075-147.717-117.721  1.00  0.00           O  
ATOM   3718  CB  ASN D 274     186.949-150.243-117.780  1.00  0.00           C  
ATOM   3719  CG  ASN D 274     186.359-151.467-118.489  1.00  0.00           C  
ATOM   3720  OD1 ASN D 274     185.294-151.385-119.093  1.00  0.00           O  
ATOM   3721  ND2 ASN D 274     187.048-152.608-118.416  1.00  0.00           N  
ATOM   3722  N   TRP D 275     186.895-147.088-117.527  1.00  0.00           N  
ATOM   3723  CA  TRP D 275     187.105-145.866-116.756  1.00  0.00           C  
ATOM   3724  C   TRP D 275     185.986-145.659-115.738  1.00  0.00           C  
ATOM   3725  O   TRP D 275     184.818-145.858-116.067  1.00  0.00           O  
ATOM   3726  CB  TRP D 275     187.226-144.654-117.693  1.00  0.00           C  
ATOM   3727  CG  TRP D 275     188.581-144.481-118.292  1.00  0.00           C  
ATOM   3728  CD1 TRP D 275     188.937-144.723-119.572  1.00  0.00           C  
ATOM   3729  NE1 TRP D 275     190.273-144.422-119.736  1.00  0.00           N  
ATOM   3730  CE2 TRP D 275     190.848-143.999-118.555  1.00  0.00           C  
ATOM   3731  CD2 TRP D 275     189.795-144.078-117.601  1.00  0.00           C  
ATOM   3732  CE3 TRP D 275     190.104-143.746-116.262  1.00  0.00           C  
ATOM   3733  CZ3 TRP D 275     191.390-143.304-115.898  1.00  0.00           C  
ATOM   3734  CZ2 TRP D 275     192.132-143.556-118.204  1.00  0.00           C  
ATOM   3735  CH2 TRP D 275     192.398-143.194-116.873  1.00  0.00           C  
ATOM   3736  N   TYR D 276     186.385-145.247-114.525  1.00  0.00           N  
ATOM   3737  CA  TYR D 276     185.501-145.061-113.379  1.00  0.00           C  
ATOM   3738  C   TYR D 276     185.896-143.778-112.634  1.00  0.00           C  
ATOM   3739  O   TYR D 276     187.080-143.432-112.600  1.00  0.00           O  
ATOM   3740  CB  TYR D 276     185.592-146.275-112.417  1.00  0.00           C  
ATOM   3741  CG  TYR D 276     185.567-147.666-113.042  1.00  0.00           C  
ATOM   3742  CD1 TYR D 276     186.745-148.224-113.583  1.00  0.00           C  
ATOM   3743  CD2 TYR D 276     184.374-148.414-113.087  1.00  0.00           C  
ATOM   3744  CE1 TYR D 276     186.729-149.493-114.190  1.00  0.00           C  
ATOM   3745  CE2 TYR D 276     184.349-149.681-113.703  1.00  0.00           C  
ATOM   3746  CZ  TYR D 276     185.525-150.218-114.263  1.00  0.00           C  
ATOM   3747  OH  TYR D 276     185.495-151.433-114.884  1.00  0.00           O  
ATOM   3748  N   VAL D 277     184.897-143.141-112.005  1.00  0.00           N  
ATOM   3749  CA  VAL D 277     185.067-142.053-111.042  1.00  0.00           C  
ATOM   3750  C   VAL D 277     184.229-142.431-109.812  1.00  0.00           C  
ATOM   3751  O   VAL D 277     183.020-142.616-109.947  1.00  0.00           O  
ATOM   3752  CB  VAL D 277     184.580-140.680-111.593  1.00  0.00           C  
ATOM   3753  CG1 VAL D 277     184.570-139.550-110.537  1.00  0.00           C  
ATOM   3754  CG2 VAL D 277     185.426-140.233-112.795  1.00  0.00           C  
ATOM   3755  N   ASP D 278     184.893-142.573-108.652  1.00  0.00           N  
ATOM   3756  CA  ASP D 278     184.311-143.042-107.383  1.00  0.00           C  
ATOM   3757  C   ASP D 278     183.804-144.501-107.450  1.00  0.00           C  
ATOM   3758  O   ASP D 278     182.842-144.856-106.768  1.00  0.00           O  
ATOM   3759  CB  ASP D 278     183.281-142.063-106.754  1.00  0.00           C  
ATOM   3760  CG  ASP D 278     183.816-140.637-106.584  1.00  0.00           C  
ATOM   3761  OD1 ASP D 278     183.011-139.695-106.759  1.00  0.00           O  
ATOM   3762  OD2 ASP D 278     184.998-140.515-106.193  1.00  0.00           O  
ATOM   3763  N   GLY D 279     184.475-145.325-108.274  1.00  0.00           N  
ATOM   3764  CA  GLY D 279     184.218-146.755-108.449  1.00  0.00           C  
ATOM   3765  C   GLY D 279     183.082-147.063-109.441  1.00  0.00           C  
ATOM   3766  O   GLY D 279     183.022-148.193-109.924  1.00  0.00           O  
ATOM   3767  N   VAL D 280     182.212-146.089-109.770  1.00  0.00           N  
ATOM   3768  CA  VAL D 280     181.135-146.228-110.755  1.00  0.00           C  
ATOM   3769  C   VAL D 280     181.621-145.793-112.153  1.00  0.00           C  
ATOM   3770  O   VAL D 280     182.334-144.796-112.274  1.00  0.00           O  
ATOM   3771  CB  VAL D 280     179.861-145.435-110.334  1.00  0.00           C  
ATOM   3772  CG1 VAL D 280     180.082-143.929-110.099  1.00  0.00           C  
ATOM   3773  CG2 VAL D 280     178.674-145.647-111.295  1.00  0.00           C  
ATOM   3774  N   GLU D 281     181.251-146.589-113.171  1.00  0.00           N  
ATOM   3775  CA  GLU D 281     181.751-146.492-114.544  1.00  0.00           C  
ATOM   3776  C   GLU D 281     181.169-145.276-115.289  1.00  0.00           C  
ATOM   3777  O   GLU D 281     179.971-145.014-115.179  1.00  0.00           O  
ATOM   3778  CB  GLU D 281     181.467-147.835-115.251  1.00  0.00           C  
ATOM   3779  CG  GLU D 281     182.209-148.021-116.589  1.00  0.00           C  
ATOM   3780  CD  GLU D 281     182.040-149.437-117.136  1.00  0.00           C  
ATOM   3781  OE1 GLU D 281     182.714-150.340-116.593  1.00  0.00           O  
ATOM   3782  OE2 GLU D 281     181.235-149.595-118.081  1.00  0.00           O  
ATOM   3783  N   VAL D 282     182.039-144.558-116.019  1.00  0.00           N  
ATOM   3784  CA  VAL D 282     181.698-143.321-116.728  1.00  0.00           C  
ATOM   3785  C   VAL D 282     181.121-143.591-118.133  1.00  0.00           C  
ATOM   3786  O   VAL D 282     181.388-144.640-118.721  1.00  0.00           O  
ATOM   3787  CB  VAL D 282     182.942-142.393-116.891  1.00  0.00           C  
ATOM   3788  CG1 VAL D 282     183.595-142.068-115.538  1.00  0.00           C  
ATOM   3789  CG2 VAL D 282     184.003-142.854-117.914  1.00  0.00           C  
ATOM   3790  N   HIS D 283     180.391-142.591-118.651  1.00  0.00           N  
ATOM   3791  CA  HIS D 283     179.970-142.496-120.047  1.00  0.00           C  
ATOM   3792  C   HIS D 283     180.611-141.235-120.642  1.00  0.00           C  
ATOM   3793  O   HIS D 283     180.445-140.152-120.078  1.00  0.00           O  
ATOM   3794  CB  HIS D 283     178.430-142.446-120.123  1.00  0.00           C  
ATOM   3795  CG  HIS D 283     177.877-142.203-121.507  1.00  0.00           C  
ATOM   3796  CD2 HIS D 283     177.154-141.122-121.970  1.00  0.00           C  
ATOM   3797  ND1 HIS D 283     178.070-143.100-122.563  1.00  0.00           N  
ATOM   3798  NE2 HIS D 283     176.909-141.365-123.310  1.00  0.00           N  
ATOM   3799  CE1 HIS D 283     177.467-142.540-123.603  1.00  0.00           C  
ATOM   3800  N   ASN D 284     181.323-141.410-121.770  1.00  0.00           N  
ATOM   3801  CA  ASN D 284     182.102-140.390-122.479  1.00  0.00           C  
ATOM   3802  C   ASN D 284     183.252-139.869-121.590  1.00  0.00           C  
ATOM   3803  O   ASN D 284     184.285-140.533-121.521  1.00  0.00           O  
ATOM   3804  CB  ASN D 284     181.181-139.284-123.071  1.00  0.00           C  
ATOM   3805  CG  ASN D 284     181.882-138.425-124.132  1.00  0.00           C  
ATOM   3806  OD1 ASN D 284     182.567-137.457-123.803  1.00  0.00           O  
ATOM   3807  ND2 ASN D 284     181.713-138.771-125.409  1.00  0.00           N  
ATOM   3808  N   ALA D 285     183.056-138.702-120.947  1.00  0.00           N  
ATOM   3809  CA  ALA D 285     183.998-138.020-120.051  1.00  0.00           C  
ATOM   3810  C   ALA D 285     185.335-137.631-120.721  1.00  0.00           C  
ATOM   3811  O   ALA D 285     186.364-137.559-120.046  1.00  0.00           O  
ATOM   3812  CB  ALA D 285     184.173-138.838-118.757  1.00  0.00           C  
ATOM   3813  N   LYS D 286     185.276-137.385-122.043  1.00  0.00           N  
ATOM   3814  CA  LYS D 286     186.374-137.005-122.940  1.00  0.00           C  
ATOM   3815  C   LYS D 286     187.472-138.082-123.089  1.00  0.00           C  
ATOM   3816  O   LYS D 286     188.607-137.748-123.432  1.00  0.00           O  
ATOM   3817  CB  LYS D 286     186.944-135.611-122.568  1.00  0.00           C  
ATOM   3818  CG  LYS D 286     185.905-134.478-122.456  1.00  0.00           C  
ATOM   3819  CD  LYS D 286     185.049-134.272-123.717  1.00  0.00           C  
ATOM   3820  CE  LYS D 286     184.099-133.074-123.590  1.00  0.00           C  
ATOM   3821  NZ  LYS D 286     183.264-132.924-124.794  1.00  0.00           N  
ATOM   3822  N   THR D 287     187.110-139.358-122.864  1.00  0.00           N  
ATOM   3823  CA  THR D 287     187.987-140.518-123.024  1.00  0.00           C  
ATOM   3824  C   THR D 287     188.327-140.781-124.504  1.00  0.00           C  
ATOM   3825  O   THR D 287     187.454-140.673-125.367  1.00  0.00           O  
ATOM   3826  CB  THR D 287     187.321-141.785-122.418  1.00  0.00           C  
ATOM   3827  OG1 THR D 287     187.256-141.625-121.013  1.00  0.00           O  
ATOM   3828  CG2 THR D 287     188.017-143.129-122.694  1.00  0.00           C  
ATOM   3829  N   LYS D 288     189.602-141.126-124.752  1.00  0.00           N  
ATOM   3830  CA  LYS D 288     190.163-141.356-126.080  1.00  0.00           C  
ATOM   3831  C   LYS D 288     191.234-142.464-125.989  1.00  0.00           C  
ATOM   3832  O   LYS D 288     192.321-142.186-125.478  1.00  0.00           O  
ATOM   3833  CB  LYS D 288     190.726-140.016-126.618  1.00  0.00           C  
ATOM   3834  CG  LYS D 288     191.457-140.091-127.976  1.00  0.00           C  
ATOM   3835  CD  LYS D 288     190.669-140.749-129.124  1.00  0.00           C  
ATOM   3836  CE  LYS D 288     189.327-140.068-129.435  1.00  0.00           C  
ATOM   3837  NZ  LYS D 288     188.653-140.718-130.571  1.00  0.00           N  
ATOM   3838  N   PRO D 289     190.930-143.693-126.471  1.00  0.00           N  
ATOM   3839  CA  PRO D 289     191.928-144.776-126.536  1.00  0.00           C  
ATOM   3840  C   PRO D 289     192.915-144.619-127.712  1.00  0.00           C  
ATOM   3841  O   PRO D 289     192.574-144.031-128.739  1.00  0.00           O  
ATOM   3842  CB  PRO D 289     191.060-146.033-126.691  1.00  0.00           C  
ATOM   3843  CG  PRO D 289     189.860-145.559-127.492  1.00  0.00           C  
ATOM   3844  CD  PRO D 289     189.622-144.152-126.955  1.00  0.00           C  
ATOM   3845  N   ARG D 290     194.114-145.187-127.526  1.00  0.00           N  
ATOM   3846  CA  ARG D 290     195.177-145.311-128.523  1.00  0.00           C  
ATOM   3847  C   ARG D 290     196.005-146.577-128.233  1.00  0.00           C  
ATOM   3848  O   ARG D 290     195.813-147.218-127.198  1.00  0.00           O  
ATOM   3849  CB  ARG D 290     196.035-144.019-128.554  1.00  0.00           C  
ATOM   3850  CG  ARG D 290     196.863-143.740-127.280  1.00  0.00           C  
ATOM   3851  CD  ARG D 290     197.839-142.561-127.419  1.00  0.00           C  
ATOM   3852  NE  ARG D 290     198.968-142.870-128.309  1.00  0.00           N  
ATOM   3853  CZ  ARG D 290     200.118-143.469-127.953  1.00  0.00           C  
ATOM   3854  NH1 ARG D 290     201.057-143.700-128.878  1.00  0.00           N  
ATOM   3855  NH2 ARG D 290     200.359-143.842-126.689  1.00  0.00           N  
ATOM   3856  N   GLU D 291     196.939-146.892-129.142  1.00  0.00           N  
ATOM   3857  CA  GLU D 291     197.886-147.999-129.000  1.00  0.00           C  
ATOM   3858  C   GLU D 291     199.234-147.619-129.635  1.00  0.00           C  
ATOM   3859  O   GLU D 291     199.281-146.741-130.499  1.00  0.00           O  
ATOM   3860  CB  GLU D 291     197.253-149.289-129.571  1.00  0.00           C  
ATOM   3861  CG  GLU D 291     198.066-150.570-129.299  1.00  0.00           C  
ATOM   3862  CD  GLU D 291     197.350-151.833-129.772  1.00  0.00           C  
ATOM   3863  OE1 GLU D 291     197.240-152.765-128.945  1.00  0.00           O  
ATOM   3864  OE2 GLU D 291     196.950-151.855-130.955  1.00  0.00           O  
ATOM   3865  N   GLU D 292     200.310-148.268-129.159  1.00  0.00           N  
ATOM   3866  CA  GLU D 292     201.697-147.944-129.488  1.00  0.00           C  
ATOM   3867  C   GLU D 292     202.478-149.244-129.739  1.00  0.00           C  
ATOM   3868  O   GLU D 292     202.441-150.136-128.894  1.00  0.00           O  
ATOM   3869  CB  GLU D 292     202.254-147.105-128.320  1.00  0.00           C  
ATOM   3870  CG  GLU D 292     203.630-146.461-128.572  1.00  0.00           C  
ATOM   3871  CD  GLU D 292     204.045-145.523-127.433  1.00  0.00           C  
ATOM   3872  OE1 GLU D 292     205.245-145.536-127.086  1.00  0.00           O  
ATOM   3873  OE2 GLU D 292     203.155-144.814-126.908  1.00  0.00           O  
ATOM   3874  N   GLN D 293     203.138-149.328-130.906  1.00  0.00           N  
ATOM   3875  CA  GLN D 293     203.835-150.515-131.420  1.00  0.00           C  
ATOM   3876  C   GLN D 293     205.264-150.651-130.859  1.00  0.00           C  
ATOM   3877  O   GLN D 293     205.929-149.636-130.649  1.00  0.00           O  
ATOM   3878  CB  GLN D 293     203.843-150.397-132.965  1.00  0.00           C  
ATOM   3879  CG  GLN D 293     204.540-151.517-133.773  1.00  0.00           C  
ATOM   3880  CD  GLN D 293     203.834-152.870-133.658  1.00  0.00           C  
ATOM   3881  NE2 GLN D 293     203.180-153.301-134.737  1.00  0.00           N  
ATOM   3882  OE1 GLN D 293     203.876-153.515-132.614  1.00  0.00           O  
ATOM   3883  N   TYR D 294     205.719-151.907-130.684  1.00  0.00           N  
ATOM   3884  CA  TYR D 294     207.090-152.262-130.299  1.00  0.00           C  
ATOM   3885  C   TYR D 294     207.553-153.558-130.992  1.00  0.00           C  
ATOM   3886  O   TYR D 294     206.785-154.217-131.691  1.00  0.00           O  
ATOM   3887  CB  TYR D 294     207.232-152.419-128.764  1.00  0.00           C  
ATOM   3888  CG  TYR D 294     206.680-151.284-127.935  1.00  0.00           C  
ATOM   3889  CD1 TYR D 294     205.412-151.416-127.345  1.00  0.00           C  
ATOM   3890  CD2 TYR D 294     207.405-150.082-127.791  1.00  0.00           C  
ATOM   3891  CE1 TYR D 294     204.860-150.343-126.639  1.00  0.00           C  
ATOM   3892  CE2 TYR D 294     206.849-149.008-127.068  1.00  0.00           C  
ATOM   3893  CZ  TYR D 294     205.569-149.139-126.492  1.00  0.00           C  
ATOM   3894  OH  TYR D 294     205.006-148.104-125.810  1.00  0.00           O  
ATOM   3895  N   ASN D 295     208.826-153.889-130.722  1.00  0.00           N  
ATOM   3896  CA  ASN D 295     209.606-155.091-131.078  1.00  0.00           C  
ATOM   3897  C   ASN D 295     208.890-156.441-130.854  1.00  0.00           C  
ATOM   3898  O   ASN D 295     209.131-157.359-131.637  1.00  0.00           O  
ATOM   3899  CB  ASN D 295     211.044-155.133-130.430  1.00  0.00           C  
ATOM   3900  CG  ASN D 295     211.184-154.244-129.179  1.00  0.00           C  
ATOM   3901  ND2 ASN D 295     210.903-154.801-127.983  1.00  0.00           N  
ATOM   3902  OD1 ASN D 295     211.442-153.049-129.334  1.00  0.00           O  
ATOM   3903  N   SER D 296     208.066-156.555-129.798  1.00  0.00           N  
ATOM   3904  CA  SER D 296     207.441-157.821-129.391  1.00  0.00           C  
ATOM   3905  C   SER D 296     206.003-157.668-128.864  1.00  0.00           C  
ATOM   3906  O   SER D 296     205.308-158.679-128.760  1.00  0.00           O  
ATOM   3907  CB  SER D 296     208.323-158.495-128.316  1.00  0.00           C  
ATOM   3908  OG  SER D 296     209.473-159.081-128.890  1.00  0.00           O  
ATOM   3909  N   THR D 297     205.595-156.443-128.499  1.00  0.00           N  
ATOM   3910  CA  THR D 297     204.345-156.163-127.790  1.00  0.00           C  
ATOM   3911  C   THR D 297     203.700-154.863-128.315  1.00  0.00           C  
ATOM   3912  O   THR D 297     204.268-154.181-129.169  1.00  0.00           O  
ATOM   3913  CB  THR D 297     204.605-156.006-126.254  1.00  0.00           C  
ATOM   3914  OG1 THR D 297     205.322-154.826-125.930  1.00  0.00           O  
ATOM   3915  CG2 THR D 297     205.303-157.204-125.593  1.00  0.00           C  
ATOM   3916  N   TYR D 298     202.530-154.546-127.744  1.00  0.00           N  
ATOM   3917  CA  TYR D 298     201.866-153.248-127.810  1.00  0.00           C  
ATOM   3918  C   TYR D 298     201.725-152.667-126.387  1.00  0.00           C  
ATOM   3919  O   TYR D 298     201.951-153.373-125.400  1.00  0.00           O  
ATOM   3920  CB  TYR D 298     200.477-153.423-128.458  1.00  0.00           C  
ATOM   3921  CG  TYR D 298     200.475-153.764-129.937  1.00  0.00           C  
ATOM   3922  CD1 TYR D 298     200.716-152.757-130.893  1.00  0.00           C  
ATOM   3923  CD2 TYR D 298     200.183-155.076-130.364  1.00  0.00           C  
ATOM   3924  CE1 TYR D 298     200.662-153.057-132.268  1.00  0.00           C  
ATOM   3925  CE2 TYR D 298     200.133-155.376-131.739  1.00  0.00           C  
ATOM   3926  CZ  TYR D 298     200.379-154.370-132.692  1.00  0.00           C  
ATOM   3927  OH  TYR D 298     200.345-154.672-134.022  1.00  0.00           O  
ATOM   3928  N   ARG D 299     201.324-151.388-126.315  1.00  0.00           N  
ATOM   3929  CA  ARG D 299     200.920-150.706-125.087  1.00  0.00           C  
ATOM   3930  C   ARG D 299     199.697-149.851-125.414  1.00  0.00           C  
ATOM   3931  O   ARG D 299     199.844-148.813-126.061  1.00  0.00           O  
ATOM   3932  CB  ARG D 299     202.090-149.871-124.514  1.00  0.00           C  
ATOM   3933  CG  ARG D 299     201.804-149.073-123.226  1.00  0.00           C  
ATOM   3934  CD  ARG D 299     203.003-148.206-122.799  1.00  0.00           C  
ATOM   3935  NE  ARG D 299     203.143-146.989-123.617  1.00  0.00           N  
ATOM   3936  CZ  ARG D 299     203.356-145.739-123.167  1.00  0.00           C  
ATOM   3937  NH1 ARG D 299     203.436-145.466-121.857  1.00  0.00           N  
ATOM   3938  NH2 ARG D 299     203.497-144.737-124.043  1.00  0.00           N  
ATOM   3939  N   VAL D 300     198.521-150.297-124.947  1.00  0.00           N  
ATOM   3940  CA  VAL D 300     197.286-149.522-125.014  1.00  0.00           C  
ATOM   3941  C   VAL D 300     197.288-148.445-123.917  1.00  0.00           C  
ATOM   3942  O   VAL D 300     197.519-148.756-122.749  1.00  0.00           O  
ATOM   3943  CB  VAL D 300     196.024-150.424-124.900  1.00  0.00           C  
ATOM   3944  CG1 VAL D 300     194.700-149.689-124.592  1.00  0.00           C  
ATOM   3945  CG2 VAL D 300     195.862-151.240-126.193  1.00  0.00           C  
ATOM   3946  N   VAL D 301     197.034-147.200-124.336  1.00  0.00           N  
ATOM   3947  CA  VAL D 301     196.932-146.030-123.471  1.00  0.00           C  
ATOM   3948  C   VAL D 301     195.543-145.408-123.687  1.00  0.00           C  
ATOM   3949  O   VAL D 301     195.043-145.401-124.809  1.00  0.00           O  
ATOM   3950  CB  VAL D 301     198.047-144.994-123.808  1.00  0.00           C  
ATOM   3951  CG1 VAL D 301     197.871-143.596-123.174  1.00  0.00           C  
ATOM   3952  CG2 VAL D 301     199.440-145.548-123.448  1.00  0.00           C  
ATOM   3953  N   SER D 302     194.945-144.895-122.604  1.00  0.00           N  
ATOM   3954  CA  SER D 302     193.645-144.228-122.619  1.00  0.00           C  
ATOM   3955  C   SER D 302     193.662-143.082-121.595  1.00  0.00           C  
ATOM   3956  O   SER D 302     194.557-143.038-120.752  1.00  0.00           O  
ATOM   3957  CB  SER D 302     192.540-145.278-122.365  1.00  0.00           C  
ATOM   3958  OG  SER D 302     191.248-144.738-122.554  1.00  0.00           O  
ATOM   3959  N   VAL D 303     192.690-142.162-121.695  1.00  0.00           N  
ATOM   3960  CA  VAL D 303     192.615-140.954-120.866  1.00  0.00           C  
ATOM   3961  C   VAL D 303     191.220-140.773-120.243  1.00  0.00           C  
ATOM   3962  O   VAL D 303     190.249-141.376-120.700  1.00  0.00           O  
ATOM   3963  CB  VAL D 303     192.960-139.683-121.695  1.00  0.00           C  
ATOM   3964  CG1 VAL D 303     194.403-139.718-122.225  1.00  0.00           C  
ATOM   3965  CG2 VAL D 303     191.972-139.349-122.830  1.00  0.00           C  
ATOM   3966  N   LEU D 304     191.162-139.927-119.205  1.00  0.00           N  
ATOM   3967  CA  LEU D 304     189.948-139.489-118.528  1.00  0.00           C  
ATOM   3968  C   LEU D 304     190.215-138.084-117.988  1.00  0.00           C  
ATOM   3969  O   LEU D 304     190.966-137.943-117.022  1.00  0.00           O  
ATOM   3970  CB  LEU D 304     189.561-140.492-117.414  1.00  0.00           C  
ATOM   3971  CG  LEU D 304     188.375-140.066-116.515  1.00  0.00           C  
ATOM   3972  CD1 LEU D 304     187.083-139.851-117.318  1.00  0.00           C  
ATOM   3973  CD2 LEU D 304     188.160-141.044-115.348  1.00  0.00           C  
ATOM   3974  N   THR D 305     189.598-137.075-118.621  1.00  0.00           N  
ATOM   3975  CA  THR D 305     189.712-135.674-118.221  1.00  0.00           C  
ATOM   3976  C   THR D 305     188.943-135.404-116.910  1.00  0.00           C  
ATOM   3977  O   THR D 305     187.821-135.886-116.752  1.00  0.00           O  
ATOM   3978  CB  THR D 305     189.173-134.730-119.325  1.00  0.00           C  
ATOM   3979  OG1 THR D 305     189.802-135.041-120.555  1.00  0.00           O  
ATOM   3980  CG2 THR D 305     189.399-133.234-119.053  1.00  0.00           C  
ATOM   3981  N   VAL D 306     189.587-134.665-115.995  1.00  0.00           N  
ATOM   3982  CA  VAL D 306     189.129-134.415-114.629  1.00  0.00           C  
ATOM   3983  C   VAL D 306     188.961-132.896-114.403  1.00  0.00           C  
ATOM   3984  O   VAL D 306     189.636-132.099-115.054  1.00  0.00           O  
ATOM   3985  CB  VAL D 306     190.165-135.008-113.620  1.00  0.00           C  
ATOM   3986  CG1 VAL D 306     189.934-134.656-112.139  1.00  0.00           C  
ATOM   3987  CG2 VAL D 306     190.253-136.539-113.761  1.00  0.00           C  
ATOM   3988  N   LEU D 307     188.046-132.517-113.496  1.00  0.00           N  
ATOM   3989  CA  LEU D 307     187.782-131.127-113.115  1.00  0.00           C  
ATOM   3990  C   LEU D 307     188.826-130.611-112.106  1.00  0.00           C  
ATOM   3991  O   LEU D 307     189.355-131.390-111.312  1.00  0.00           O  
ATOM   3992  CB  LEU D 307     186.342-131.054-112.552  1.00  0.00           C  
ATOM   3993  CG  LEU D 307     185.807-129.656-112.155  1.00  0.00           C  
ATOM   3994  CD1 LEU D 307     185.787-128.675-113.348  1.00  0.00           C  
ATOM   3995  CD2 LEU D 307     184.432-129.771-111.462  1.00  0.00           C  
ATOM   3996  N   HIS D 308     189.058-129.288-112.130  1.00  0.00           N  
ATOM   3997  CA  HIS D 308     189.978-128.533-111.266  1.00  0.00           C  
ATOM   3998  C   HIS D 308     189.792-128.734-109.748  1.00  0.00           C  
ATOM   3999  O   HIS D 308     190.743-128.492-109.009  1.00  0.00           O  
ATOM   4000  CB  HIS D 308     189.852-127.030-111.588  1.00  0.00           C  
ATOM   4001  CG  HIS D 308     189.897-126.683-113.055  1.00  0.00           C  
ATOM   4002  ND1 HIS D 308     188.794-126.211-113.747  1.00  0.00           N  
ATOM   4003  CD2 HIS D 308     190.926-126.706-113.967  1.00  0.00           C  
ATOM   4004  CE1 HIS D 308     189.183-125.989-115.005  1.00  0.00           C  
ATOM   4005  NE2 HIS D 308     190.466-126.261-115.209  1.00  0.00           N  
ATOM   4006  N   GLN D 309     188.590-129.151-109.314  1.00  0.00           N  
ATOM   4007  CA  GLN D 309     188.232-129.366-107.911  1.00  0.00           C  
ATOM   4008  C   GLN D 309     187.909-130.834-107.580  1.00  0.00           C  
ATOM   4009  O   GLN D 309     187.893-131.166-106.396  1.00  0.00           O  
ATOM   4010  CB  GLN D 309     187.059-128.435-107.545  1.00  0.00           C  
ATOM   4011  CG  GLN D 309     187.476-126.952-107.491  1.00  0.00           C  
ATOM   4012  CD  GLN D 309     186.315-126.029-107.115  1.00  0.00           C  
ATOM   4013  NE2 GLN D 309     186.559-125.086-106.204  1.00  0.00           N  
ATOM   4014  OE1 GLN D 309     185.219-126.144-107.660  1.00  0.00           O  
ATOM   4015  N   ASP D 310     187.688-131.694-108.592  1.00  0.00           N  
ATOM   4016  CA  ASP D 310     187.438-133.131-108.403  1.00  0.00           C  
ATOM   4017  C   ASP D 310     188.696-133.939-108.054  1.00  0.00           C  
ATOM   4018  O   ASP D 310     188.564-134.953-107.365  1.00  0.00           O  
ATOM   4019  CB  ASP D 310     186.671-133.799-109.567  1.00  0.00           C  
ATOM   4020  CG  ASP D 310     185.235-133.309-109.777  1.00  0.00           C  
ATOM   4021  OD1 ASP D 310     184.569-133.923-110.638  1.00  0.00           O  
ATOM   4022  OD2 ASP D 310     184.799-132.379-109.064  1.00  0.00           O  
ATOM   4023  N   TRP D 311     189.889-133.480-108.479  1.00  0.00           N  
ATOM   4024  CA  TRP D 311     191.156-134.030-107.993  1.00  0.00           C  
ATOM   4025  C   TRP D 311     191.430-133.596-106.538  1.00  0.00           C  
ATOM   4026  O   TRP D 311     191.859-134.437-105.749  1.00  0.00           O  
ATOM   4027  CB  TRP D 311     192.319-133.690-108.949  1.00  0.00           C  
ATOM   4028  CG  TRP D 311     193.640-134.327-108.609  1.00  0.00           C  
ATOM   4029  CD1 TRP D 311     194.695-133.710-108.027  1.00  0.00           C  
ATOM   4030  NE1 TRP D 311     195.707-134.621-107.806  1.00  0.00           N  
ATOM   4031  CE2 TRP D 311     195.349-135.888-108.214  1.00  0.00           C  
ATOM   4032  CD2 TRP D 311     194.030-135.731-108.739  1.00  0.00           C  
ATOM   4033  CE3 TRP D 311     193.400-136.894-109.242  1.00  0.00           C  
ATOM   4034  CZ3 TRP D 311     194.045-138.148-109.209  1.00  0.00           C  
ATOM   4035  CZ2 TRP D 311     196.002-137.133-108.177  1.00  0.00           C  
ATOM   4036  CH2 TRP D 311     195.340-138.270-108.673  1.00  0.00           C  
ATOM   4037  N   LEU D 312     191.112-132.330-106.198  1.00  0.00           N  
ATOM   4038  CA  LEU D 312     191.209-131.764-104.843  1.00  0.00           C  
ATOM   4039  C   LEU D 312     190.279-132.440-103.817  1.00  0.00           C  
ATOM   4040  O   LEU D 312     190.634-132.495-102.640  1.00  0.00           O  
ATOM   4041  CB  LEU D 312     190.955-130.238-104.862  1.00  0.00           C  
ATOM   4042  CG  LEU D 312     191.894-129.414-105.770  1.00  0.00           C  
ATOM   4043  CD1 LEU D 312     191.563-127.910-105.698  1.00  0.00           C  
ATOM   4044  CD2 LEU D 312     193.381-129.657-105.466  1.00  0.00           C  
ATOM   4045  N   ASN D 313     189.135-132.968-104.286  1.00  0.00           N  
ATOM   4046  CA  ASN D 313     188.167-133.740-103.506  1.00  0.00           C  
ATOM   4047  C   ASN D 313     188.695-135.129-103.071  1.00  0.00           C  
ATOM   4048  O   ASN D 313     188.144-135.706-102.133  1.00  0.00           O  
ATOM   4049  CB  ASN D 313     186.866-133.867-104.335  1.00  0.00           C  
ATOM   4050  CG  ASN D 313     185.629-134.234-103.508  1.00  0.00           C  
ATOM   4051  ND2 ASN D 313     185.064-135.419-103.748  1.00  0.00           N  
ATOM   4052  OD1 ASN D 313     185.185-133.453-102.671  1.00  0.00           O  
ATOM   4053  N   GLY D 314     189.755-135.633-103.729  1.00  0.00           N  
ATOM   4054  CA  GLY D 314     190.410-136.893-103.381  1.00  0.00           C  
ATOM   4055  C   GLY D 314     189.638-138.118-103.895  1.00  0.00           C  
ATOM   4056  O   GLY D 314     189.779-139.193-103.315  1.00  0.00           O  
ATOM   4057  N   LYS D 315     188.834-137.960-104.964  1.00  0.00           N  
ATOM   4058  CA  LYS D 315     188.070-139.022-105.631  1.00  0.00           C  
ATOM   4059  C   LYS D 315     188.946-140.189-106.117  1.00  0.00           C  
ATOM   4060  O   LYS D 315     190.088-139.963-106.523  1.00  0.00           O  
ATOM   4061  CB  LYS D 315     187.331-138.417-106.843  1.00  0.00           C  
ATOM   4062  CG  LYS D 315     186.199-137.450-106.472  1.00  0.00           C  
ATOM   4063  CD  LYS D 315     185.314-137.114-107.679  1.00  0.00           C  
ATOM   4064  CE  LYS D 315     184.253-136.053-107.365  1.00  0.00           C  
ATOM   4065  NZ  LYS D 315     183.383-135.804-108.528  1.00  0.00           N  
ATOM   4066  N   GLU D 316     188.371-141.405-106.115  1.00  0.00           N  
ATOM   4067  CA  GLU D 316     188.972-142.564-106.773  1.00  0.00           C  
ATOM   4068  C   GLU D 316     188.830-142.433-108.294  1.00  0.00           C  
ATOM   4069  O   GLU D 316     187.752-142.104-108.785  1.00  0.00           O  
ATOM   4070  CB  GLU D 316     188.351-143.883-106.253  1.00  0.00           C  
ATOM   4071  CG  GLU D 316     188.907-145.153-106.945  1.00  0.00           C  
ATOM   4072  CD  GLU D 316     188.295-146.439-106.396  1.00  0.00           C  
ATOM   4073  OE1 GLU D 316     188.844-146.950-105.396  1.00  0.00           O  
ATOM   4074  OE2 GLU D 316     187.300-146.899-106.999  1.00  0.00           O  
ATOM   4075  N   TYR D 317     189.923-142.739-108.996  1.00  0.00           N  
ATOM   4076  CA  TYR D 317     189.970-142.916-110.440  1.00  0.00           C  
ATOM   4077  C   TYR D 317     190.575-144.299-110.676  1.00  0.00           C  
ATOM   4078  O   TYR D 317     191.571-144.630-110.033  1.00  0.00           O  
ATOM   4079  CB  TYR D 317     190.814-141.793-111.076  1.00  0.00           C  
ATOM   4080  CG  TYR D 317     190.254-140.408-110.813  1.00  0.00           C  
ATOM   4081  CD1 TYR D 317     190.703-139.660-109.704  1.00  0.00           C  
ATOM   4082  CD2 TYR D 317     189.241-139.887-111.643  1.00  0.00           C  
ATOM   4083  CE1 TYR D 317     190.126-138.411-109.412  1.00  0.00           C  
ATOM   4084  CE2 TYR D 317     188.666-138.635-111.353  1.00  0.00           C  
ATOM   4085  CZ  TYR D 317     189.101-137.902-110.233  1.00  0.00           C  
ATOM   4086  OH  TYR D 317     188.519-136.706-109.938  1.00  0.00           O  
ATOM   4087  N   LYS D 318     189.950-145.087-111.559  1.00  0.00           N  
ATOM   4088  CA  LYS D 318     190.324-146.477-111.818  1.00  0.00           C  
ATOM   4089  C   LYS D 318     190.358-146.738-113.328  1.00  0.00           C  
ATOM   4090  O   LYS D 318     189.595-146.130-114.080  1.00  0.00           O  
ATOM   4091  CB  LYS D 318     189.346-147.408-111.056  1.00  0.00           C  
ATOM   4092  CG  LYS D 318     189.551-148.926-111.260  1.00  0.00           C  
ATOM   4093  CD  LYS D 318     188.454-149.803-110.632  1.00  0.00           C  
ATOM   4094  CE  LYS D 318     188.373-149.720-109.102  1.00  0.00           C  
ATOM   4095  NZ  LYS D 318     187.453-150.729-108.559  1.00  0.00           N  
ATOM   4096  N   CYS D 319     191.223-147.683-113.717  1.00  0.00           N  
ATOM   4097  CA  CYS D 319     191.255-148.309-115.033  1.00  0.00           C  
ATOM   4098  C   CYS D 319     191.313-149.830-114.839  1.00  0.00           C  
ATOM   4099  O   CYS D 319     191.921-150.297-113.874  1.00  0.00           O  
ATOM   4100  SG  CYS D 319     192.644-148.322-117.529  1.00  0.00           S  
ATOM   4101  CB  CYS D 319     192.473-147.780-115.806  1.00  0.00           C  
ATOM   4102  N   LYS D 320     190.684-150.572-115.762  1.00  0.00           N  
ATOM   4103  CA  LYS D 320     190.596-152.033-115.735  1.00  0.00           C  
ATOM   4104  C   LYS D 320     190.520-152.573-117.169  1.00  0.00           C  
ATOM   4105  O   LYS D 320     189.995-151.888-118.048  1.00  0.00           O  
ATOM   4106  CB  LYS D 320     189.377-152.442-114.876  1.00  0.00           C  
ATOM   4107  CG  LYS D 320     189.170-153.959-114.715  1.00  0.00           C  
ATOM   4108  CD  LYS D 320     188.108-154.292-113.654  1.00  0.00           C  
ATOM   4109  CE  LYS D 320     188.070-155.779-113.271  1.00  0.00           C  
ATOM   4110  NZ  LYS D 320     189.288-156.182-112.546  1.00  0.00           N  
ATOM   4111  N   VAL D 321     191.030-153.799-117.374  1.00  0.00           N  
ATOM   4112  CA  VAL D 321     190.991-154.497-118.660  1.00  0.00           C  
ATOM   4113  C   VAL D 321     190.636-155.983-118.458  1.00  0.00           C  
ATOM   4114  O   VAL D 321     190.811-156.527-117.366  1.00  0.00           O  
ATOM   4115  CB  VAL D 321     192.351-154.405-119.420  1.00  0.00           C  
ATOM   4116  CG1 VAL D 321     192.818-152.953-119.607  1.00  0.00           C  
ATOM   4117  CG2 VAL D 321     193.492-155.278-118.859  1.00  0.00           C  
ATOM   4118  N   SER D 322     190.169-156.606-119.549  1.00  0.00           N  
ATOM   4119  CA  SER D 322     189.877-158.032-119.660  1.00  0.00           C  
ATOM   4120  C   SER D 322     190.018-158.417-121.138  1.00  0.00           C  
ATOM   4121  O   SER D 322     189.453-157.735-121.993  1.00  0.00           O  
ATOM   4122  CB  SER D 322     188.479-158.338-119.077  1.00  0.00           C  
ATOM   4123  OG  SER D 322     188.155-159.711-119.185  1.00  0.00           O  
ATOM   4124  N   ASN D 323     190.786-159.483-121.417  1.00  0.00           N  
ATOM   4125  CA  ASN D 323     191.147-159.897-122.776  1.00  0.00           C  
ATOM   4126  C   ASN D 323     191.606-161.366-122.812  1.00  0.00           C  
ATOM   4127  O   ASN D 323     191.740-161.993-121.762  1.00  0.00           O  
ATOM   4128  CB  ASN D 323     192.175-158.908-123.388  1.00  0.00           C  
ATOM   4129  CG  ASN D 323     193.508-158.803-122.636  1.00  0.00           C  
ATOM   4130  OD1 ASN D 323     194.399-159.623-122.832  1.00  0.00           O  
ATOM   4131  ND2 ASN D 323     193.658-157.776-121.795  1.00  0.00           N  
ATOM   4132  N   LYS D 324     191.813-161.889-124.034  1.00  0.00           N  
ATOM   4133  CA  LYS D 324     192.187-163.282-124.300  1.00  0.00           C  
ATOM   4134  C   LYS D 324     193.626-163.628-123.866  1.00  0.00           C  
ATOM   4135  O   LYS D 324     193.849-164.741-123.389  1.00  0.00           O  
ATOM   4136  CB  LYS D 324     191.916-163.587-125.793  1.00  0.00           C  
ATOM   4137  CG  LYS D 324     192.250-165.013-126.279  1.00  0.00           C  
ATOM   4138  CD  LYS D 324     191.456-166.118-125.564  1.00  0.00           C  
ATOM   4139  CE  LYS D 324     191.759-167.514-126.127  1.00  0.00           C  
ATOM   4140  NZ  LYS D 324     190.995-168.553-125.417  1.00  0.00           N  
ATOM   4141  N   ALA D 325     194.560-162.673-124.009  1.00  0.00           N  
ATOM   4142  CA  ALA D 325     195.960-162.801-123.586  1.00  0.00           C  
ATOM   4143  C   ALA D 325     196.185-162.673-122.063  1.00  0.00           C  
ATOM   4144  O   ALA D 325     197.300-162.925-121.605  1.00  0.00           O  
ATOM   4145  CB  ALA D 325     196.795-161.762-124.348  1.00  0.00           C  
ATOM   4146  N   LEU D 326     195.140-162.281-121.318  1.00  0.00           N  
ATOM   4147  CA  LEU D 326     195.159-162.034-119.880  1.00  0.00           C  
ATOM   4148  C   LEU D 326     194.390-163.168-119.165  1.00  0.00           C  
ATOM   4149  O   LEU D 326     193.212-163.360-119.469  1.00  0.00           O  
ATOM   4150  CB  LEU D 326     194.473-160.668-119.676  1.00  0.00           C  
ATOM   4151  CG  LEU D 326     194.340-160.192-118.218  1.00  0.00           C  
ATOM   4152  CD1 LEU D 326     195.702-159.834-117.589  1.00  0.00           C  
ATOM   4153  CD2 LEU D 326     193.330-159.037-118.140  1.00  0.00           C  
ATOM   4154  N   PRO D 327     195.039-163.896-118.225  1.00  0.00           N  
ATOM   4155  CA  PRO D 327     194.389-165.003-117.498  1.00  0.00           C  
ATOM   4156  C   PRO D 327     193.378-164.585-116.406  1.00  0.00           C  
ATOM   4157  O   PRO D 327     192.601-165.436-115.977  1.00  0.00           O  
ATOM   4158  CD  PRO D 327     196.438-163.745-117.817  1.00  0.00           C  
ATOM   4159  CB  PRO D 327     195.581-165.772-116.902  1.00  0.00           C  
ATOM   4160  CG  PRO D 327     196.627-164.699-116.643  1.00  0.00           C  
ATOM   4161  N   ALA D 328     193.405-163.312-115.968  1.00  0.00           N  
ATOM   4162  CA  ALA D 328     192.588-162.785-114.873  1.00  0.00           C  
ATOM   4163  C   ALA D 328     192.549-161.243-114.972  1.00  0.00           C  
ATOM   4164  O   ALA D 328     193.629-160.657-115.004  1.00  0.00           O  
ATOM   4165  CB  ALA D 328     193.231-163.214-113.540  1.00  0.00           C  
ATOM   4166  N   PRO D 329     191.347-160.611-115.029  1.00  0.00           N  
ATOM   4167  CA  PRO D 329     191.170-159.138-115.045  1.00  0.00           C  
ATOM   4168  C   PRO D 329     191.962-158.324-114.000  1.00  0.00           C  
ATOM   4169  O   PRO D 329     191.589-158.305-112.826  1.00  0.00           O  
ATOM   4170  CB  PRO D 329     189.650-158.948-114.907  1.00  0.00           C  
ATOM   4171  CG  PRO D 329     189.066-160.186-115.555  1.00  0.00           C  
ATOM   4172  CD  PRO D 329     190.046-161.278-115.150  1.00  0.00           C  
ATOM   4173  N   ILE D 330     193.028-157.651-114.467  1.00  0.00           N  
ATOM   4174  CA  ILE D 330     193.869-156.747-113.676  1.00  0.00           C  
ATOM   4175  C   ILE D 330     193.316-155.306-113.759  1.00  0.00           C  
ATOM   4176  O   ILE D 330     192.735-154.928-114.779  1.00  0.00           O  
ATOM   4177  CB  ILE D 330     195.354-156.792-114.169  1.00  0.00           C  
ATOM   4178  CG2 ILE D 330     196.276-155.704-113.567  1.00  0.00           C  
ATOM   4179  CG1 ILE D 330     195.974-158.183-113.891  1.00  0.00           C  
ATOM   4180  CD1 ILE D 330     197.297-158.459-114.624  1.00  0.00           C  
ATOM   4181  N   GLU D 331     193.515-154.538-112.674  1.00  0.00           N  
ATOM   4182  CA  GLU D 331     193.113-153.137-112.540  1.00  0.00           C  
ATOM   4183  C   GLU D 331     194.157-152.358-111.719  1.00  0.00           C  
ATOM   4184  O   GLU D 331     195.019-152.962-111.080  1.00  0.00           O  
ATOM   4185  CB  GLU D 331     191.695-153.072-111.917  1.00  0.00           C  
ATOM   4186  CG  GLU D 331     191.589-153.511-110.441  1.00  0.00           C  
ATOM   4187  CD  GLU D 331     190.142-153.496-109.949  1.00  0.00           C  
ATOM   4188  OE1 GLU D 331     189.392-154.406-110.364  1.00  0.00           O  
ATOM   4189  OE2 GLU D 331     189.801-152.575-109.175  1.00  0.00           O  
ATOM   4190  N   LYS D 332     194.027-151.021-111.733  1.00  0.00           N  
ATOM   4191  CA  LYS D 332     194.811-150.104-110.906  1.00  0.00           C  
ATOM   4192  C   LYS D 332     193.979-148.852-110.591  1.00  0.00           C  
ATOM   4193  O   LYS D 332     193.308-148.329-111.481  1.00  0.00           O  
ATOM   4194  CB  LYS D 332     196.155-149.774-111.600  1.00  0.00           C  
ATOM   4195  CG  LYS D 332     197.076-148.788-110.849  1.00  0.00           C  
ATOM   4196  CD  LYS D 332     197.533-149.275-109.465  1.00  0.00           C  
ATOM   4197  CE  LYS D 332     198.543-148.317-108.819  1.00  0.00           C  
ATOM   4198  NZ  LYS D 332     198.897-148.752-107.458  1.00  0.00           N  
ATOM   4199  N   THR D 333     194.075-148.396-109.332  1.00  0.00           N  
ATOM   4200  CA  THR D 333     193.422-147.199-108.800  1.00  0.00           C  
ATOM   4201  C   THR D 333     194.463-146.124-108.434  1.00  0.00           C  
ATOM   4202  O   THR D 333     195.625-146.447-108.176  1.00  0.00           O  
ATOM   4203  CB  THR D 333     192.636-147.533-107.500  1.00  0.00           C  
ATOM   4204  OG1 THR D 333     193.478-147.977-106.448  1.00  0.00           O  
ATOM   4205  CG2 THR D 333     191.530-148.569-107.719  1.00  0.00           C  
ATOM   4206  N   ILE D 334     194.000-144.865-108.380  1.00  0.00           N  
ATOM   4207  CA  ILE D 334     194.782-143.712-107.938  1.00  0.00           C  
ATOM   4208  C   ILE D 334     193.843-142.603-107.420  1.00  0.00           C  
ATOM   4209  O   ILE D 334     192.688-142.519-107.838  1.00  0.00           O  
ATOM   4210  CB  ILE D 334     195.690-143.156-109.083  1.00  0.00           C  
ATOM   4211  CG2 ILE D 334     194.954-142.301-110.141  1.00  0.00           C  
ATOM   4212  CG1 ILE D 334     196.913-142.400-108.522  1.00  0.00           C  
ATOM   4213  CD1 ILE D 334     198.073-142.303-109.515  1.00  0.00           C  
ATOM   4214  N   SER D 335     194.382-141.764-106.524  1.00  0.00           N  
ATOM   4215  CA  SER D 335     193.726-140.593-105.946  1.00  0.00           C  
ATOM   4216  C   SER D 335     194.789-139.637-105.376  1.00  0.00           C  
ATOM   4217  O   SER D 335     195.940-140.035-105.188  1.00  0.00           O  
ATOM   4218  CB  SER D 335     192.673-141.025-104.896  1.00  0.00           C  
ATOM   4219  OG  SER D 335     193.253-141.546-103.716  1.00  0.00           O  
ATOM   4220  N   LYS D 336     194.370-138.392-105.100  1.00  0.00           N  
ATOM   4221  CA  LYS D 336     195.189-137.362-104.455  1.00  0.00           C  
ATOM   4222  C   LYS D 336     195.464-137.699-102.974  1.00  0.00           C  
ATOM   4223  O   LYS D 336     194.609-138.302-102.320  1.00  0.00           O  
ATOM   4224  CB  LYS D 336     194.448-136.015-104.597  1.00  0.00           C  
ATOM   4225  CG  LYS D 336     195.227-134.791-104.090  1.00  0.00           C  
ATOM   4226  CD  LYS D 336     194.388-133.510-104.099  1.00  0.00           C  
ATOM   4227  CE  LYS D 336     195.066-132.309-103.430  1.00  0.00           C  
ATOM   4228  NZ  LYS D 336     195.351-132.551-102.008  1.00  0.00           N  
ATOM   4229  N   ALA D 337     196.632-137.257-102.469  1.00  0.00           N  
ATOM   4230  CA  ALA D 337     197.004-137.310-101.054  1.00  0.00           C  
ATOM   4231  C   ALA D 337     196.107-136.394-100.202  1.00  0.00           C  
ATOM   4232  O   ALA D 337     195.984-135.203-100.495  1.00  0.00           O  
ATOM   4233  CB  ALA D 337     198.484-136.926-100.905  1.00  0.00           C  
ATOM   4234  N   LYS D 338     195.485-136.982 -99.169  1.00  0.00           N  
ATOM   4235  CA  LYS D 338     194.437-136.362 -98.353  1.00  0.00           C  
ATOM   4236  C   LYS D 338     195.005-135.654 -97.106  1.00  0.00           C  
ATOM   4237  O   LYS D 338     194.465-135.809 -96.009  1.00  0.00           O  
ATOM   4238  CB  LYS D 338     193.370-137.433 -98.024  1.00  0.00           C  
ATOM   4239  CG  LYS D 338     192.650-137.954 -99.280  1.00  0.00           C  
ATOM   4240  CD  LYS D 338     191.669-139.101 -98.990  1.00  0.00           C  
ATOM   4241  CE  LYS D 338     190.916-139.574-100.243  1.00  0.00           C  
ATOM   4242  NZ  LYS D 338     191.829-140.086-101.282  1.00  0.00           N  
ATOM   4243  N   GLY D 339     196.075-134.866 -97.306  1.00  0.00           N  
ATOM   4244  CA  GLY D 339     196.670-134.019 -96.276  1.00  0.00           C  
ATOM   4245  C   GLY D 339     195.853-132.729 -96.123  1.00  0.00           C  
ATOM   4246  O   GLY D 339     195.188-132.283 -97.060  1.00  0.00           O  
ATOM   4247  N   GLN D 340     195.930-132.127 -94.928  1.00  0.00           N  
ATOM   4248  CA  GLN D 340     195.216-130.902 -94.565  1.00  0.00           C  
ATOM   4249  C   GLN D 340     195.968-129.663 -95.101  1.00  0.00           C  
ATOM   4250  O   GLN D 340     197.190-129.617 -94.953  1.00  0.00           O  
ATOM   4251  CB  GLN D 340     195.104-130.854 -93.023  1.00  0.00           C  
ATOM   4252  CG  GLN D 340     194.347-132.042 -92.384  1.00  0.00           C  
ATOM   4253  CD  GLN D 340     192.940-132.253 -92.956  1.00  0.00           C  
ATOM   4254  OE1 GLN D 340     192.135-131.326 -92.990  1.00  0.00           O  
ATOM   4255  NE2 GLN D 340     192.636-133.476 -93.397  1.00  0.00           N  
ATOM   4256  N   PRO D 341     195.248-128.702 -95.730  1.00  0.00           N  
ATOM   4257  CA  PRO D 341     195.860-127.559 -96.438  1.00  0.00           C  
ATOM   4258  C   PRO D 341     196.659-126.610 -95.524  1.00  0.00           C  
ATOM   4259  O   PRO D 341     196.095-126.032 -94.594  1.00  0.00           O  
ATOM   4260  CB  PRO D 341     194.658-126.857 -97.099  1.00  0.00           C  
ATOM   4261  CG  PRO D 341     193.468-127.216 -96.228  1.00  0.00           C  
ATOM   4262  CD  PRO D 341     193.785-128.641 -95.801  1.00  0.00           C  
ATOM   4263  N   ARG D 342     197.960-126.478 -95.825  1.00  0.00           N  
ATOM   4264  CA  ARG D 342     198.915-125.607 -95.144  1.00  0.00           C  
ATOM   4265  C   ARG D 342     199.599-124.723 -96.201  1.00  0.00           C  
ATOM   4266  O   ARG D 342     200.155-125.253 -97.164  1.00  0.00           O  
ATOM   4267  CB  ARG D 342     199.908-126.491 -94.359  1.00  0.00           C  
ATOM   4268  CG  ARG D 342     201.027-125.724 -93.635  1.00  0.00           C  
ATOM   4269  CD  ARG D 342     201.967-126.653 -92.850  1.00  0.00           C  
ATOM   4270  NE  ARG D 342     203.170-125.941 -92.396  1.00  0.00           N  
ATOM   4271  CZ  ARG D 342     204.026-126.348 -91.443  1.00  0.00           C  
ATOM   4272  NH1 ARG D 342     203.818-127.466 -90.732  1.00  0.00           N  
ATOM   4273  NH2 ARG D 342     205.121-125.620 -91.197  1.00  0.00           N  
ATOM   4274  N   GLU D 343     199.522-123.396 -95.996  1.00  0.00           N  
ATOM   4275  CA  GLU D 343     199.975-122.345 -96.912  1.00  0.00           C  
ATOM   4276  C   GLU D 343     201.512-122.347 -97.103  1.00  0.00           C  
ATOM   4277  O   GLU D 343     202.211-122.107 -96.118  1.00  0.00           O  
ATOM   4278  CB  GLU D 343     199.493-120.996 -96.335  1.00  0.00           C  
ATOM   4279  CG  GLU D 343     199.742-119.799 -97.274  1.00  0.00           C  
ATOM   4280  CD  GLU D 343     199.321-118.472 -96.648  1.00  0.00           C  
ATOM   4281  OE1 GLU D 343     198.372-117.862 -97.187  1.00  0.00           O  
ATOM   4282  OE2 GLU D 343     199.964-118.088 -95.646  1.00  0.00           O  
ATOM   4283  N   PRO D 344     202.014-122.572 -98.344  1.00  0.00           N  
ATOM   4284  CA  PRO D 344     203.439-122.369 -98.674  1.00  0.00           C  
ATOM   4285  C   PRO D 344     203.891-120.914 -98.482  1.00  0.00           C  
ATOM   4286  O   PRO D 344     203.312-120.008 -99.084  1.00  0.00           O  
ATOM   4287  CD  PRO D 344     201.254-122.941 -99.537  1.00  0.00           C  
ATOM   4288  CB  PRO D 344     203.567-122.791-100.152  1.00  0.00           C  
ATOM   4289  CG  PRO D 344     202.278-123.504-100.509  1.00  0.00           C  
ATOM   4290  N   GLN D 345     204.929-120.735 -97.655  1.00  0.00           N  
ATOM   4291  CA  GLN D 345     205.578-119.453 -97.406  1.00  0.00           C  
ATOM   4292  C   GLN D 345     206.671-119.253 -98.466  1.00  0.00           C  
ATOM   4293  O   GLN D 345     207.828-119.613 -98.238  1.00  0.00           O  
ATOM   4294  CB  GLN D 345     206.122-119.431 -95.956  1.00  0.00           C  
ATOM   4295  CG  GLN D 345     205.065-119.695 -94.860  1.00  0.00           C  
ATOM   4296  CD  GLN D 345     203.868-118.741 -94.922  1.00  0.00           C  
ATOM   4297  OE1 GLN D 345     204.036-117.527 -94.843  1.00  0.00           O  
ATOM   4298  NE2 GLN D 345     202.658-119.287 -95.060  1.00  0.00           N  
ATOM   4299  N   VAL D 346     206.256-118.719 -99.628  1.00  0.00           N  
ATOM   4300  CA  VAL D 346     207.129-118.400-100.757  1.00  0.00           C  
ATOM   4301  C   VAL D 346     208.070-117.227-100.420  1.00  0.00           C  
ATOM   4302  O   VAL D 346     207.615-116.167 -99.990  1.00  0.00           O  
ATOM   4303  CB  VAL D 346     206.320-118.093-102.055  1.00  0.00           C  
ATOM   4304  CG1 VAL D 346     205.358-116.890-101.957  1.00  0.00           C  
ATOM   4305  CG2 VAL D 346     207.224-117.927-103.295  1.00  0.00           C  
ATOM   4306  N   TYR D 347     209.369-117.468-100.622  1.00  0.00           N  
ATOM   4307  CA  TYR D 347     210.444-116.496-100.468  1.00  0.00           C  
ATOM   4308  C   TYR D 347     211.245-116.457-101.773  1.00  0.00           C  
ATOM   4309  O   TYR D 347     211.325-117.464-102.477  1.00  0.00           O  
ATOM   4310  CB  TYR D 347     211.372-116.890 -99.295  1.00  0.00           C  
ATOM   4311  CG  TYR D 347     210.708-117.196 -97.960  1.00  0.00           C  
ATOM   4312  CD1 TYR D 347     211.114-118.326 -97.218  1.00  0.00           C  
ATOM   4313  CE1 TYR D 347     210.506-118.621 -95.982  1.00  0.00           C  
ATOM   4314  CZ  TYR D 347     209.489-117.785 -95.480  1.00  0.00           C  
ATOM   4315  OH  TYR D 347     208.917-118.042 -94.269  1.00  0.00           O  
ATOM   4316  CD2 TYR D 347     209.691-116.361 -97.450  1.00  0.00           C  
ATOM   4317  CE2 TYR D 347     209.072-116.665 -96.223  1.00  0.00           C  
ATOM   4318  N   THR D 348     211.862-115.302-102.048  1.00  0.00           N  
ATOM   4319  CA  THR D 348     212.824-115.136-103.132  1.00  0.00           C  
ATOM   4320  C   THR D 348     214.118-114.557-102.542  1.00  0.00           C  
ATOM   4321  O   THR D 348     214.077-113.678-101.679  1.00  0.00           O  
ATOM   4322  CB  THR D 348     212.295-114.201-104.249  1.00  0.00           C  
ATOM   4323  OG1 THR D 348     211.992-112.899-103.775  1.00  0.00           O  
ATOM   4324  CG2 THR D 348     211.073-114.769-104.980  1.00  0.00           C  
ATOM   4325  N   LEU D 349     215.242-115.110-103.018  1.00  0.00           N  
ATOM   4326  CA  LEU D 349     216.600-114.752-102.619  1.00  0.00           C  
ATOM   4327  C   LEU D 349     217.383-114.394-103.896  1.00  0.00           C  
ATOM   4328  O   LEU D 349     217.127-114.993-104.944  1.00  0.00           O  
ATOM   4329  CB  LEU D 349     217.253-115.960-101.907  1.00  0.00           C  
ATOM   4330  CG  LEU D 349     216.592-116.385-100.575  1.00  0.00           C  
ATOM   4331  CD1 LEU D 349     217.250-117.669-100.030  1.00  0.00           C  
ATOM   4332  CD2 LEU D 349     216.575-115.249 -99.528  1.00  0.00           C  
ATOM   4333  N   PRO D 350     218.306-113.408-103.810  1.00  0.00           N  
ATOM   4334  CA  PRO D 350     219.019-112.896-104.995  1.00  0.00           C  
ATOM   4335  C   PRO D 350     219.960-113.932-105.652  1.00  0.00           C  
ATOM   4336  O   PRO D 350     220.311-114.925-105.012  1.00  0.00           O  
ATOM   4337  CD  PRO D 350     218.728-112.722-102.587  1.00  0.00           C  
ATOM   4338  CB  PRO D 350     219.787-111.685-104.435  1.00  0.00           C  
ATOM   4339  CG  PRO D 350     220.013-112.003-102.968  1.00  0.00           C  
ATOM   4340  N   PRO D 351     220.381-113.671-106.909  1.00  0.00           N  
ATOM   4341  CA  PRO D 351     221.372-114.515-107.589  1.00  0.00           C  
ATOM   4342  C   PRO D 351     222.776-114.321-106.997  1.00  0.00           C  
ATOM   4343  O   PRO D 351     223.045-113.285-106.383  1.00  0.00           O  
ATOM   4344  CD  PRO D 351     220.031-112.502-107.718  1.00  0.00           C  
ATOM   4345  CB  PRO D 351     221.295-114.040-109.045  1.00  0.00           C  
ATOM   4346  CG  PRO D 351     220.931-112.569-108.949  1.00  0.00           C  
ATOM   4347  N   SER D 352     223.641-115.328-107.194  1.00  0.00           N  
ATOM   4348  CA  SER D 352     225.028-115.303-106.738  1.00  0.00           C  
ATOM   4349  C   SER D 352     225.814-114.123-107.338  1.00  0.00           C  
ATOM   4350  O   SER D 352     225.937-114.008-108.558  1.00  0.00           O  
ATOM   4351  CB  SER D 352     225.695-116.658-107.024  1.00  0.00           C  
ATOM   4352  OG  SER D 352     227.063-116.627-106.664  1.00  0.00           O  
ATOM   4353  N   ARG D 353     226.328-113.278-106.435  1.00  0.00           N  
ATOM   4354  CA  ARG D 353     227.130-112.101-106.749  1.00  0.00           C  
ATOM   4355  C   ARG D 353     228.600-112.448-107.057  1.00  0.00           C  
ATOM   4356  O   ARG D 353     229.307-111.607-107.609  1.00  0.00           O  
ATOM   4357  CB  ARG D 353     227.005-111.092-105.594  1.00  0.00           C  
ATOM   4358  CG  ARG D 353     225.563-110.611-105.329  1.00  0.00           C  
ATOM   4359  CD  ARG D 353     225.417-109.786-104.042  1.00  0.00           C  
ATOM   4360  NE  ARG D 353     225.554-110.620-102.839  1.00  0.00           N  
ATOM   4361  CZ  ARG D 353     225.674-110.169-101.580  1.00  0.00           C  
ATOM   4362  NH1 ARG D 353     225.800-111.049-100.579  1.00  0.00           N  
ATOM   4363  NH2 ARG D 353     225.668-108.855-101.307  1.00  0.00           N  
ATOM   4364  N   ASP D 354     229.012-113.689-106.743  1.00  0.00           N  
ATOM   4365  CA  ASP D 354     230.275-114.299-107.170  1.00  0.00           C  
ATOM   4366  C   ASP D 354     230.161-114.895-108.588  1.00  0.00           C  
ATOM   4367  O   ASP D 354     231.176-114.992-109.277  1.00  0.00           O  
ATOM   4368  CB  ASP D 354     230.780-115.375-106.178  1.00  0.00           C  
ATOM   4369  CG  ASP D 354     230.863-114.932-104.710  1.00  0.00           C  
ATOM   4370  OD1 ASP D 354     230.885-115.844-103.854  1.00  0.00           O  
ATOM   4371  OD2 ASP D 354     230.972-113.713-104.457  1.00  0.00           O  
ATOM   4372  N   GLU D 355     228.934-115.251-109.014  1.00  0.00           N  
ATOM   4373  CA  GLU D 355     228.623-115.721-110.368  1.00  0.00           C  
ATOM   4374  C   GLU D 355     228.499-114.559-111.380  1.00  0.00           C  
ATOM   4375  O   GLU D 355     228.514-114.826-112.579  1.00  0.00           O  
ATOM   4376  CB  GLU D 355     227.367-116.622-110.309  1.00  0.00           C  
ATOM   4377  CG  GLU D 355     227.157-117.533-111.539  1.00  0.00           C  
ATOM   4378  CD  GLU D 355     225.967-118.495-111.414  1.00  0.00           C  
ATOM   4379  OE1 GLU D 355     225.033-118.186-110.641  1.00  0.00           O  
ATOM   4380  OE2 GLU D 355     226.002-119.529-112.120  1.00  0.00           O  
ATOM   4381  N   LEU D 356     228.444-113.294-110.909  1.00  0.00           N  
ATOM   4382  CA  LEU D 356     228.520-112.073-111.733  1.00  0.00           C  
ATOM   4383  C   LEU D 356     229.881-111.877-112.445  1.00  0.00           C  
ATOM   4384  O   LEU D 356     229.979-110.997-113.298  1.00  0.00           O  
ATOM   4385  CB  LEU D 356     228.178-110.826-110.879  1.00  0.00           C  
ATOM   4386  CG  LEU D 356     226.679-110.624-110.556  1.00  0.00           C  
ATOM   4387  CD1 LEU D 356     226.481-109.561-109.452  1.00  0.00           C  
ATOM   4388  CD2 LEU D 356     225.846-110.293-111.815  1.00  0.00           C  
ATOM   4389  N   THR D 357     230.887-112.711-112.135  1.00  0.00           N  
ATOM   4390  CA  THR D 357     232.120-112.861-112.915  1.00  0.00           C  
ATOM   4391  C   THR D 357     231.872-113.489-114.310  1.00  0.00           C  
ATOM   4392  O   THR D 357     232.647-113.218-115.227  1.00  0.00           O  
ATOM   4393  CB  THR D 357     233.147-113.754-112.165  1.00  0.00           C  
ATOM   4394  OG1 THR D 357     232.647-115.061-111.930  1.00  0.00           O  
ATOM   4395  CG2 THR D 357     233.590-113.150-110.823  1.00  0.00           C  
ATOM   4396  N   LYS D 358     230.785-114.268-114.455  1.00  0.00           N  
ATOM   4397  CA  LYS D 358     230.324-114.865-115.709  1.00  0.00           C  
ATOM   4398  C   LYS D 358     229.345-113.924-116.435  1.00  0.00           C  
ATOM   4399  O   LYS D 358     228.862-112.952-115.853  1.00  0.00           O  
ATOM   4400  CB  LYS D 358     229.620-116.207-115.405  1.00  0.00           C  
ATOM   4401  CG  LYS D 358     230.477-117.217-114.624  1.00  0.00           C  
ATOM   4402  CD  LYS D 358     229.733-118.543-114.395  1.00  0.00           C  
ATOM   4403  CE  LYS D 358     230.517-119.557-113.548  1.00  0.00           C  
ATOM   4404  NZ  LYS D 358     230.774-119.058-112.187  1.00  0.00           N  
ATOM   4405  N   ASN D 359     229.039-114.269-117.696  1.00  0.00           N  
ATOM   4406  CA  ASN D 359     228.027-113.617-118.536  1.00  0.00           C  
ATOM   4407  C   ASN D 359     226.567-113.878-118.096  1.00  0.00           C  
ATOM   4408  O   ASN D 359     225.676-113.187-118.589  1.00  0.00           O  
ATOM   4409  CB  ASN D 359     228.244-114.016-120.020  1.00  0.00           C  
ATOM   4410  CG  ASN D 359     228.036-115.509-120.321  1.00  0.00           C  
ATOM   4411  OD1 ASN D 359     228.812-116.349-119.871  1.00  0.00           O  
ATOM   4412  ND2 ASN D 359     226.993-115.842-121.085  1.00  0.00           N  
ATOM   4413  N   GLN D 360     226.347-114.868-117.214  1.00  0.00           N  
ATOM   4414  CA  GLN D 360     225.025-115.319-116.784  1.00  0.00           C  
ATOM   4415  C   GLN D 360     225.082-115.788-115.324  1.00  0.00           C  
ATOM   4416  O   GLN D 360     226.065-116.409-114.918  1.00  0.00           O  
ATOM   4417  CB  GLN D 360     224.543-116.428-117.752  1.00  0.00           C  
ATOM   4418  CG  GLN D 360     223.089-116.885-117.530  1.00  0.00           C  
ATOM   4419  CD  GLN D 360     222.655-117.948-118.536  1.00  0.00           C  
ATOM   4420  OE1 GLN D 360     222.951-119.128-118.361  1.00  0.00           O  
ATOM   4421  NE2 GLN D 360     221.939-117.539-119.586  1.00  0.00           N  
ATOM   4422  N   VAL D 361     224.002-115.496-114.584  1.00  0.00           N  
ATOM   4423  CA  VAL D 361     223.769-115.915-113.201  1.00  0.00           C  
ATOM   4424  C   VAL D 361     222.462-116.726-113.102  1.00  0.00           C  
ATOM   4425  O   VAL D 361     221.766-116.893-114.105  1.00  0.00           O  
ATOM   4426  CB  VAL D 361     223.681-114.687-112.247  1.00  0.00           C  
ATOM   4427  CG1 VAL D 361     225.010-113.924-112.206  1.00  0.00           C  
ATOM   4428  CG2 VAL D 361     222.502-113.725-112.507  1.00  0.00           C  
ATOM   4429  N   SER D 362     222.148-117.228-111.895  1.00  0.00           N  
ATOM   4430  CA  SER D 362     220.909-117.957-111.638  1.00  0.00           C  
ATOM   4431  C   SER D 362     220.261-117.502-110.325  1.00  0.00           C  
ATOM   4432  O   SER D 362     220.929-117.432-109.294  1.00  0.00           O  
ATOM   4433  CB  SER D 362     221.179-119.470-111.690  1.00  0.00           C  
ATOM   4434  OG  SER D 362     219.966-120.192-111.637  1.00  0.00           O  
ATOM   4435  N   LEU D 363     218.953-117.215-110.418  1.00  0.00           N  
ATOM   4436  CA  LEU D 363     218.066-116.768-109.346  1.00  0.00           C  
ATOM   4437  C   LEU D 363     217.653-117.936-108.429  1.00  0.00           C  
ATOM   4438  O   LEU D 363     217.809-119.095-108.812  1.00  0.00           O  
ATOM   4439  CB  LEU D 363     216.814-116.129-109.992  1.00  0.00           C  
ATOM   4440  CG  LEU D 363     217.085-115.018-111.035  1.00  0.00           C  
ATOM   4441  CD1 LEU D 363     215.786-114.599-111.735  1.00  0.00           C  
ATOM   4442  CD2 LEU D 363     217.811-113.804-110.433  1.00  0.00           C  
ATOM   4443  N   THR D 364     217.128-117.604-107.237  1.00  0.00           N  
ATOM   4444  CA  THR D 364     216.745-118.580-106.213  1.00  0.00           C  
ATOM   4445  C   THR D 364     215.371-118.242-105.605  1.00  0.00           C  
ATOM   4446  O   THR D 364     215.055-117.069-105.401  1.00  0.00           O  
ATOM   4447  CB  THR D 364     217.797-118.603-105.071  1.00  0.00           C  
ATOM   4448  OG1 THR D 364     219.033-119.046-105.594  1.00  0.00           O  
ATOM   4449  CG2 THR D 364     217.466-119.498-103.865  1.00  0.00           C  
ATOM   4450  N   CYS D 365     214.592-119.295-105.311  1.00  0.00           N  
ATOM   4451  CA  CYS D 365     213.281-119.218-104.677  1.00  0.00           C  
ATOM   4452  C   CYS D 365     213.144-120.374-103.682  1.00  0.00           C  
ATOM   4453  O   CYS D 365     212.956-121.513-104.104  1.00  0.00           O  
ATOM   4454  CB  CYS D 365     212.181-119.214-105.758  1.00  0.00           C  
ATOM   4455  SG  CYS D 365     210.457-119.218-105.191  1.00  0.00           S  
ATOM   4456  N   LEU D 366     213.240-120.044-102.383  1.00  0.00           N  
ATOM   4457  CA  LEU D 366     212.993-120.951-101.263  1.00  0.00           C  
ATOM   4458  C   LEU D 366     211.484-120.948-100.975  1.00  0.00           C  
ATOM   4459  O   LEU D 366     210.927-119.888-100.703  1.00  0.00           O  
ATOM   4460  CB  LEU D 366     213.821-120.457-100.048  1.00  0.00           C  
ATOM   4461  CG  LEU D 366     214.020-121.447 -98.872  1.00  0.00           C  
ATOM   4462  CD1 LEU D 366     215.004-120.859 -97.840  1.00  0.00           C  
ATOM   4463  CD2 LEU D 366     212.730-121.913 -98.172  1.00  0.00           C  
ATOM   4464  N   VAL D 367     210.859-122.131-101.000  1.00  0.00           N  
ATOM   4465  CA  VAL D 367     209.461-122.318-100.612  1.00  0.00           C  
ATOM   4466  C   VAL D 367     209.461-123.308 -99.434  1.00  0.00           C  
ATOM   4467  O   VAL D 367     210.176-124.306 -99.498  1.00  0.00           O  
ATOM   4468  CB  VAL D 367     208.629-122.929-101.772  1.00  0.00           C  
ATOM   4469  CG1 VAL D 367     207.127-123.043-101.444  1.00  0.00           C  
ATOM   4470  CG2 VAL D 367     208.815-122.161-103.095  1.00  0.00           C  
ATOM   4471  N   LYS D 368     208.700-123.009 -98.372  1.00  0.00           N  
ATOM   4472  CA  LYS D 368     208.762-123.758 -97.115  1.00  0.00           C  
ATOM   4473  C   LYS D 368     207.406-123.771 -96.401  1.00  0.00           C  
ATOM   4474  O   LYS D 368     206.651-122.804 -96.492  1.00  0.00           O  
ATOM   4475  CB  LYS D 368     209.911-123.179 -96.252  1.00  0.00           C  
ATOM   4476  CG  LYS D 368     210.023-123.722 -94.815  1.00  0.00           C  
ATOM   4477  CD  LYS D 368     211.296-123.252 -94.098  1.00  0.00           C  
ATOM   4478  CE  LYS D 368     211.348-123.735 -92.643  1.00  0.00           C  
ATOM   4479  NZ  LYS D 368     212.604-123.336 -91.993  1.00  0.00           N  
ATOM   4480  N   GLY D 369     207.163-124.863 -95.659  1.00  0.00           N  
ATOM   4481  CA  GLY D 369     206.060-124.983 -94.716  1.00  0.00           C  
ATOM   4482  C   GLY D 369     204.735-125.232 -95.437  1.00  0.00           C  
ATOM   4483  O   GLY D 369     203.834-124.406 -95.312  1.00  0.00           O  
ATOM   4484  N   PHE D 370     204.608-126.353 -96.168  1.00  0.00           N  
ATOM   4485  CA  PHE D 370     203.374-126.736 -96.862  1.00  0.00           C  
ATOM   4486  C   PHE D 370     203.098-128.240 -96.773  1.00  0.00           C  
ATOM   4487  O   PHE D 370     204.024-129.047 -96.688  1.00  0.00           O  
ATOM   4488  CB  PHE D 370     203.388-126.234 -98.319  1.00  0.00           C  
ATOM   4489  CG  PHE D 370     204.501-126.757 -99.213  1.00  0.00           C  
ATOM   4490  CD1 PHE D 370     205.719-126.053 -99.309  1.00  0.00           C  
ATOM   4491  CE1 PHE D 370     206.758-126.569-100.070  1.00  0.00           C  
ATOM   4492  CZ  PHE D 370     206.623-127.799-100.700  1.00  0.00           C  
ATOM   4493  CD2 PHE D 370     204.384-128.014 -99.843  1.00  0.00           C  
ATOM   4494  CE2 PHE D 370     205.442-128.520-100.584  1.00  0.00           C  
ATOM   4495  N   TYR D 371     201.803-128.572 -96.821  1.00  0.00           N  
ATOM   4496  CA  TYR D 371     201.257-129.920 -96.710  1.00  0.00           C  
ATOM   4497  C   TYR D 371     199.854-129.886 -97.349  1.00  0.00           C  
ATOM   4498  O   TYR D 371     199.113-128.949 -97.055  1.00  0.00           O  
ATOM   4499  CB  TYR D 371     201.189-130.298 -95.210  1.00  0.00           C  
ATOM   4500  CG  TYR D 371     200.798-131.735 -94.924  1.00  0.00           C  
ATOM   4501  CD1 TYR D 371     201.676-132.783 -95.275  1.00  0.00           C  
ATOM   4502  CD2 TYR D 371     199.571-132.035 -94.297  1.00  0.00           C  
ATOM   4503  CE1 TYR D 371     201.318-134.121 -95.026  1.00  0.00           C  
ATOM   4504  CE2 TYR D 371     199.219-133.372 -94.036  1.00  0.00           C  
ATOM   4505  CZ  TYR D 371     200.087-134.416 -94.410  1.00  0.00           C  
ATOM   4506  OH  TYR D 371     199.730-135.712 -94.171  1.00  0.00           O  
ATOM   4507  N   PRO D 372     199.492-130.861 -98.216  1.00  0.00           N  
ATOM   4508  CA  PRO D 372     200.303-131.997 -98.697  1.00  0.00           C  
ATOM   4509  C   PRO D 372     201.371-131.602 -99.737  1.00  0.00           C  
ATOM   4510  O   PRO D 372     201.510-130.427-100.081  1.00  0.00           O  
ATOM   4511  CD  PRO D 372     198.145-130.886 -98.786  1.00  0.00           C  
ATOM   4512  CB  PRO D 372     199.241-132.941 -99.296  1.00  0.00           C  
ATOM   4513  CG  PRO D 372     198.153-132.016 -99.807  1.00  0.00           C  
ATOM   4514  N   SER D 373     202.093-132.624-100.227  1.00  0.00           N  
ATOM   4515  CA  SER D 373     203.103-132.548-101.289  1.00  0.00           C  
ATOM   4516  C   SER D 373     202.531-132.240-102.698  1.00  0.00           C  
ATOM   4517  O   SER D 373     203.309-132.137-103.646  1.00  0.00           O  
ATOM   4518  CB  SER D 373     203.900-133.872-101.262  1.00  0.00           C  
ATOM   4519  OG  SER D 373     205.033-133.850-102.106  1.00  0.00           O  
ATOM   4520  N   ASP D 374     201.198-132.100-102.818  1.00  0.00           N  
ATOM   4521  CA  ASP D 374     200.461-131.727-104.030  1.00  0.00           C  
ATOM   4522  C   ASP D 374     200.619-130.219-104.309  1.00  0.00           C  
ATOM   4523  O   ASP D 374     199.751-129.425-103.945  1.00  0.00           O  
ATOM   4524  CB  ASP D 374     198.972-132.152-103.956  1.00  0.00           C  
ATOM   4525  CG  ASP D 374     198.758-133.605-103.520  1.00  0.00           C  
ATOM   4526  OD1 ASP D 374     197.901-133.812-102.635  1.00  0.00           O  
ATOM   4527  OD2 ASP D 374     199.391-134.493-104.131  1.00  0.00           O  
ATOM   4528  N   ILE D 375     201.757-129.863-104.920  1.00  0.00           N  
ATOM   4529  CA  ILE D 375     202.200-128.492-105.158  1.00  0.00           C  
ATOM   4530  C   ILE D 375     202.881-128.396-106.538  1.00  0.00           C  
ATOM   4531  O   ILE D 375     203.348-129.404-107.072  1.00  0.00           O  
ATOM   4532  CB  ILE D 375     203.220-128.059-104.053  1.00  0.00           C  
ATOM   4533  CG2 ILE D 375     204.568-128.805-104.122  1.00  0.00           C  
ATOM   4534  CG1 ILE D 375     203.443-126.528-104.005  1.00  0.00           C  
ATOM   4535  CD1 ILE D 375     203.935-125.994-102.657  1.00  0.00           C  
ATOM   4536  N   ALA D 376     202.957-127.165-107.062  1.00  0.00           N  
ATOM   4537  CA  ALA D 376     203.745-126.809-108.235  1.00  0.00           C  
ATOM   4538  C   ALA D 376     204.425-125.450-108.021  1.00  0.00           C  
ATOM   4539  O   ALA D 376     204.007-124.673-107.161  1.00  0.00           O  
ATOM   4540  CB  ALA D 376     202.840-126.815-109.473  1.00  0.00           C  
ATOM   4541  N   VAL D 377     205.474-125.200-108.817  1.00  0.00           N  
ATOM   4542  CA  VAL D 377     206.282-123.984-108.775  1.00  0.00           C  
ATOM   4543  C   VAL D 377     206.867-123.700-110.172  1.00  0.00           C  
ATOM   4544  O   VAL D 377     207.118-124.635-110.934  1.00  0.00           O  
ATOM   4545  CB  VAL D 377     207.402-124.078-107.688  1.00  0.00           C  
ATOM   4546  CG1 VAL D 377     208.394-125.239-107.901  1.00  0.00           C  
ATOM   4547  CG2 VAL D 377     208.179-122.762-107.484  1.00  0.00           C  
ATOM   4548  N   GLU D 378     207.046-122.410-110.486  1.00  0.00           N  
ATOM   4549  CA  GLU D 378     207.570-121.910-111.756  1.00  0.00           C  
ATOM   4550  C   GLU D 378     208.157-120.500-111.574  1.00  0.00           C  
ATOM   4551  O   GLU D 378     208.171-119.975-110.460  1.00  0.00           O  
ATOM   4552  CB  GLU D 378     206.465-121.962-112.842  1.00  0.00           C  
ATOM   4553  CG  GLU D 378     205.296-120.964-112.672  1.00  0.00           C  
ATOM   4554  CD  GLU D 378     204.242-121.104-113.774  1.00  0.00           C  
ATOM   4555  OE1 GLU D 378     204.636-121.390-114.928  1.00  0.00           O  
ATOM   4556  OE2 GLU D 378     203.046-120.973-113.439  1.00  0.00           O  
ATOM   4557  N   TRP D 379     208.619-119.915-112.692  1.00  0.00           N  
ATOM   4558  CA  TRP D 379     209.031-118.515-112.778  1.00  0.00           C  
ATOM   4559  C   TRP D 379     208.359-117.831-113.969  1.00  0.00           C  
ATOM   4560  O   TRP D 379     208.133-118.454-115.007  1.00  0.00           O  
ATOM   4561  CB  TRP D 379     210.557-118.383-112.899  1.00  0.00           C  
ATOM   4562  CG  TRP D 379     211.357-118.763-111.693  1.00  0.00           C  
ATOM   4563  CD1 TRP D 379     211.571-120.023-111.258  1.00  0.00           C  
ATOM   4564  NE1 TRP D 379     212.362-119.995-110.133  1.00  0.00           N  
ATOM   4565  CE2 TRP D 379     212.705-118.710-109.782  1.00  0.00           C  
ATOM   4566  CD2 TRP D 379     212.045-117.891-110.745  1.00  0.00           C  
ATOM   4567  CE3 TRP D 379     212.198-116.491-110.605  1.00  0.00           C  
ATOM   4568  CZ3 TRP D 379     212.954-115.938-109.552  1.00  0.00           C  
ATOM   4569  CZ2 TRP D 379     213.501-118.175-108.758  1.00  0.00           C  
ATOM   4570  CH2 TRP D 379     213.610-116.779-108.633  1.00  0.00           C  
ATOM   4571  N   GLU D 380     208.087-116.536-113.770  1.00  0.00           N  
ATOM   4572  CA  GLU D 380     207.433-115.631-114.700  1.00  0.00           C  
ATOM   4573  C   GLU D 380     208.222-114.315-114.786  1.00  0.00           C  
ATOM   4574  O   GLU D 380     208.992-113.984-113.883  1.00  0.00           O  
ATOM   4575  CB  GLU D 380     205.995-115.359-114.205  1.00  0.00           C  
ATOM   4576  CG  GLU D 380     205.112-116.617-114.098  1.00  0.00           C  
ATOM   4577  CD  GLU D 380     203.683-116.257-113.709  1.00  0.00           C  
ATOM   4578  OE1 GLU D 380     203.446-116.113-112.491  1.00  0.00           O  
ATOM   4579  OE2 GLU D 380     202.862-116.106-114.641  1.00  0.00           O  
ATOM   4580  N   SER D 381     207.967-113.565-115.865  1.00  0.00           N  
ATOM   4581  CA  SER D 381     208.404-112.185-116.036  1.00  0.00           C  
ATOM   4582  C   SER D 381     207.378-111.482-116.931  1.00  0.00           C  
ATOM   4583  O   SER D 381     207.037-112.011-117.989  1.00  0.00           O  
ATOM   4584  CB  SER D 381     209.840-112.130-116.593  1.00  0.00           C  
ATOM   4585  OG  SER D 381     210.338-110.806-116.587  1.00  0.00           O  
ATOM   4586  N   ASN D 382     206.885-110.321-116.466  1.00  0.00           N  
ATOM   4587  CA  ASN D 382     205.769-109.562-117.049  1.00  0.00           C  
ATOM   4588  C   ASN D 382     204.407-110.282-116.876  1.00  0.00           C  
ATOM   4589  O   ASN D 382     203.516-110.116-117.708  1.00  0.00           O  
ATOM   4590  CB  ASN D 382     206.072-109.152-118.519  1.00  0.00           C  
ATOM   4591  CG  ASN D 382     205.363-107.874-118.979  1.00  0.00           C  
ATOM   4592  OD1 ASN D 382     204.502-107.924-119.854  1.00  0.00           O  
ATOM   4593  ND2 ASN D 382     205.729-106.724-118.409  1.00  0.00           N  
ATOM   4594  N   GLY D 383     204.267-111.059-115.785  1.00  0.00           N  
ATOM   4595  CA  GLY D 383     203.036-111.766-115.421  1.00  0.00           C  
ATOM   4596  C   GLY D 383     202.757-112.993-116.306  1.00  0.00           C  
ATOM   4597  O   GLY D 383     201.601-113.399-116.408  1.00  0.00           O  
ATOM   4598  N   GLN D 384     203.791-113.558-116.955  1.00  0.00           N  
ATOM   4599  CA  GLN D 384     203.694-114.687-117.882  1.00  0.00           C  
ATOM   4600  C   GLN D 384     204.989-115.527-117.801  1.00  0.00           C  
ATOM   4601  O   GLN D 384     206.051-114.924-117.642  1.00  0.00           O  
ATOM   4602  CB  GLN D 384     203.421-114.141-119.305  1.00  0.00           C  
ATOM   4603  CG  GLN D 384     204.504-113.193-119.873  1.00  0.00           C  
ATOM   4604  CD  GLN D 384     204.125-112.562-121.214  1.00  0.00           C  
ATOM   4605  OE1 GLN D 384     203.260-113.057-121.934  1.00  0.00           O  
ATOM   4606  NE2 GLN D 384     204.795-111.463-121.566  1.00  0.00           N  
ATOM   4607  N   PRO D 385     204.898-116.881-117.899  1.00  0.00           N  
ATOM   4608  CA  PRO D 385     206.057-117.805-117.856  1.00  0.00           C  
ATOM   4609  C   PRO D 385     207.292-117.421-118.693  1.00  0.00           C  
ATOM   4610  O   PRO D 385     207.202-117.323-119.917  1.00  0.00           O  
ATOM   4611  CB  PRO D 385     205.466-119.153-118.297  1.00  0.00           C  
ATOM   4612  CG  PRO D 385     204.038-119.102-117.795  1.00  0.00           C  
ATOM   4613  CD  PRO D 385     203.650-117.645-118.009  1.00  0.00           C  
ATOM   4614  N   GLU D 386     208.419-117.213-117.992  1.00  0.00           N  
ATOM   4615  CA  GLU D 386     209.741-116.934-118.560  1.00  0.00           C  
ATOM   4616  C   GLU D 386     210.428-118.246-118.999  1.00  0.00           C  
ATOM   4617  O   GLU D 386     210.043-119.324-118.546  1.00  0.00           O  
ATOM   4618  CB  GLU D 386     210.542-116.135-117.499  1.00  0.00           C  
ATOM   4619  CG  GLU D 386     211.973-115.677-117.866  1.00  0.00           C  
ATOM   4620  CD  GLU D 386     212.035-114.768-119.097  1.00  0.00           C  
ATOM   4621  OE1 GLU D 386     211.978-113.534-118.907  1.00  0.00           O  
ATOM   4622  OE2 GLU D 386     212.152-115.325-120.210  1.00  0.00           O  
ATOM   4623  N   ASN D 387     211.423-118.138-119.891  1.00  0.00           N  
ATOM   4624  CA  ASN D 387     212.182-119.275-120.423  1.00  0.00           C  
ATOM   4625  C   ASN D 387     213.358-119.650-119.505  1.00  0.00           C  
ATOM   4626  O   ASN D 387     213.966-118.771-118.897  1.00  0.00           O  
ATOM   4627  CB  ASN D 387     212.713-118.937-121.837  1.00  0.00           C  
ATOM   4628  CG  ASN D 387     211.631-118.572-122.863  1.00  0.00           C  
ATOM   4629  OD1 ASN D 387     211.767-117.585-123.579  1.00  0.00           O  
ATOM   4630  ND2 ASN D 387     210.561-119.367-122.954  1.00  0.00           N  
ATOM   4631  N   ASN D 388     213.688-120.954-119.490  1.00  0.00           N  
ATOM   4632  CA  ASN D 388     214.855-121.568-118.834  1.00  0.00           C  
ATOM   4633  C   ASN D 388     214.804-121.527-117.291  1.00  0.00           C  
ATOM   4634  O   ASN D 388     215.837-121.296-116.658  1.00  0.00           O  
ATOM   4635  CB  ASN D 388     216.195-121.016-119.399  1.00  0.00           C  
ATOM   4636  CG  ASN D 388     216.372-121.237-120.904  1.00  0.00           C  
ATOM   4637  OD1 ASN D 388     216.234-122.359-121.389  1.00  0.00           O  
ATOM   4638  ND2 ASN D 388     216.701-120.176-121.643  1.00  0.00           N  
ATOM   4639  N   TYR D 389     213.623-121.810-116.709  1.00  0.00           N  
ATOM   4640  CA  TYR D 389     213.498-122.156-115.288  1.00  0.00           C  
ATOM   4641  C   TYR D 389     213.545-123.679-115.098  1.00  0.00           C  
ATOM   4642  O   TYR D 389     213.266-124.430-116.035  1.00  0.00           O  
ATOM   4643  CB  TYR D 389     212.244-121.509-114.653  1.00  0.00           C  
ATOM   4644  CG  TYR D 389     210.865-121.961-115.114  1.00  0.00           C  
ATOM   4645  CD1 TYR D 389     210.312-123.184-114.673  1.00  0.00           C  
ATOM   4646  CE1 TYR D 389     209.023-123.570-115.087  1.00  0.00           C  
ATOM   4647  CZ  TYR D 389     208.270-122.727-115.927  1.00  0.00           C  
ATOM   4648  OH  TYR D 389     207.011-123.090-116.309  1.00  0.00           O  
ATOM   4649  CD2 TYR D 389     210.100-121.115-115.939  1.00  0.00           C  
ATOM   4650  CE2 TYR D 389     208.806-121.495-116.347  1.00  0.00           C  
ATOM   4651  N   LYS D 390     213.877-124.097-113.868  1.00  0.00           N  
ATOM   4652  CA  LYS D 390     213.909-125.501-113.475  1.00  0.00           C  
ATOM   4653  C   LYS D 390     213.502-125.636-112.000  1.00  0.00           C  
ATOM   4654  O   LYS D 390     213.678-124.699-111.219  1.00  0.00           O  
ATOM   4655  CB  LYS D 390     215.311-126.090-113.769  1.00  0.00           C  
ATOM   4656  CG  LYS D 390     215.304-127.603-114.050  1.00  0.00           C  
ATOM   4657  CD  LYS D 390     214.720-127.963-115.428  1.00  0.00           C  
ATOM   4658  CE  LYS D 390     214.271-129.427-115.525  1.00  0.00           C  
ATOM   4659  NZ  LYS D 390     213.865-129.766-116.899  1.00  0.00           N  
ATOM   4660  N   THR D 391     212.939-126.805-111.663  1.00  0.00           N  
ATOM   4661  CA  THR D 391     212.341-127.114-110.366  1.00  0.00           C  
ATOM   4662  C   THR D 391     212.915-128.434-109.815  1.00  0.00           C  
ATOM   4663  O   THR D 391     213.404-129.261-110.585  1.00  0.00           O  
ATOM   4664  CB  THR D 391     210.796-127.278-110.507  1.00  0.00           C  
ATOM   4665  OG1 THR D 391     210.400-128.493-111.122  1.00  0.00           O  
ATOM   4666  CG2 THR D 391     210.109-126.122-111.249  1.00  0.00           C  
ATOM   4667  N   THR D 392     212.789-128.616-108.492  1.00  0.00           N  
ATOM   4668  CA  THR D 392     213.069-129.873-107.794  1.00  0.00           C  
ATOM   4669  C   THR D 392     211.735-130.533-107.362  1.00  0.00           C  
ATOM   4670  O   THR D 392     210.723-129.837-107.284  1.00  0.00           O  
ATOM   4671  CB  THR D 392     213.938-129.625-106.524  1.00  0.00           C  
ATOM   4672  OG1 THR D 392     213.234-129.059-105.429  1.00  0.00           O  
ATOM   4673  CG2 THR D 392     215.193-128.785-106.806  1.00  0.00           C  
ATOM   4674  N   PRO D 393     211.747-131.843-107.026  1.00  0.00           N  
ATOM   4675  CA  PRO D 393     210.664-132.457-106.227  1.00  0.00           C  
ATOM   4676  C   PRO D 393     210.600-131.900-104.780  1.00  0.00           C  
ATOM   4677  O   PRO D 393     211.658-131.586-104.228  1.00  0.00           O  
ATOM   4678  CB  PRO D 393     211.031-133.953-106.217  1.00  0.00           C  
ATOM   4679  CG  PRO D 393     211.957-134.151-107.406  1.00  0.00           C  
ATOM   4680  CD  PRO D 393     212.720-132.837-107.474  1.00  0.00           C  
ATOM   4681  N   PRO D 394     209.390-131.832-104.171  1.00  0.00           N  
ATOM   4682  CA  PRO D 394     209.228-131.563-102.725  1.00  0.00           C  
ATOM   4683  C   PRO D 394     209.894-132.611-101.812  1.00  0.00           C  
ATOM   4684  O   PRO D 394     209.871-133.801-102.127  1.00  0.00           O  
ATOM   4685  CD  PRO D 394     208.087-131.964-104.822  1.00  0.00           C  
ATOM   4686  CB  PRO D 394     207.704-131.547-102.510  1.00  0.00           C  
ATOM   4687  CG  PRO D 394     207.114-131.272-103.879  1.00  0.00           C  
ATOM   4688  N   VAL D 395     210.457-132.131-100.696  1.00  0.00           N  
ATOM   4689  CA  VAL D 395     211.160-132.926 -99.684  1.00  0.00           C  
ATOM   4690  C   VAL D 395     210.871-132.379 -98.275  1.00  0.00           C  
ATOM   4691  O   VAL D 395     210.665-131.178 -98.123  1.00  0.00           O  
ATOM   4692  CB  VAL D 395     212.698-132.918 -99.914  1.00  0.00           C  
ATOM   4693  CG1 VAL D 395     213.136-134.042-100.864  1.00  0.00           C  
ATOM   4694  CG2 VAL D 395     213.233-131.555-100.399  1.00  0.00           C  
ATOM   4695  N   LEU D 396     210.831-133.281 -97.278  1.00  0.00           N  
ATOM   4696  CA  LEU D 396     210.437-133.000 -95.893  1.00  0.00           C  
ATOM   4697  C   LEU D 396     211.454-132.120 -95.139  1.00  0.00           C  
ATOM   4698  O   LEU D 396     212.637-132.458 -95.098  1.00  0.00           O  
ATOM   4699  CB  LEU D 396     210.180-134.352 -95.182  1.00  0.00           C  
ATOM   4700  CG  LEU D 396     209.682-134.273 -93.718  1.00  0.00           C  
ATOM   4701  CD1 LEU D 396     208.356-133.493 -93.588  1.00  0.00           C  
ATOM   4702  CD2 LEU D 396     209.596-135.679 -93.086  1.00  0.00           C  
ATOM   4703  N   ASP D 397     210.950-131.039 -94.519  1.00  0.00           N  
ATOM   4704  CA  ASP D 397     211.695-130.092 -93.685  1.00  0.00           C  
ATOM   4705  C   ASP D 397     211.472-130.410 -92.192  1.00  0.00           C  
ATOM   4706  O   ASP D 397     210.623-131.226 -91.827  1.00  0.00           O  
ATOM   4707  CB  ASP D 397     211.257-128.627 -93.974  1.00  0.00           C  
ATOM   4708  CG  ASP D 397     212.381-127.583 -93.873  1.00  0.00           C  
ATOM   4709  OD1 ASP D 397     213.394-127.840 -93.181  1.00  0.00           O  
ATOM   4710  OD2 ASP D 397     212.189-126.491 -94.448  1.00  0.00           O  
ATOM   4711  N   SER D 398     212.254-129.713 -91.357  1.00  0.00           N  
ATOM   4712  CA  SER D 398     212.247-129.750 -89.895  1.00  0.00           C  
ATOM   4713  C   SER D 398     210.992-129.139 -89.231  1.00  0.00           C  
ATOM   4714  O   SER D 398     210.804-129.364 -88.036  1.00  0.00           O  
ATOM   4715  CB  SER D 398     213.553-129.092 -89.399  1.00  0.00           C  
ATOM   4716  OG  SER D 398     213.563-127.695 -89.628  1.00  0.00           O  
ATOM   4717  N   ASP D 399     210.150-128.409 -89.993  1.00  0.00           N  
ATOM   4718  CA  ASP D 399     208.898-127.802 -89.510  1.00  0.00           C  
ATOM   4719  C   ASP D 399     207.706-128.795 -89.481  1.00  0.00           C  
ATOM   4720  O   ASP D 399     206.579-128.369 -89.220  1.00  0.00           O  
ATOM   4721  CB  ASP D 399     208.540-126.487 -90.255  1.00  0.00           C  
ATOM   4722  CG  ASP D 399     208.434-126.562 -91.785  1.00  0.00           C  
ATOM   4723  OD1 ASP D 399     208.116-127.655 -92.303  1.00  0.00           O  
ATOM   4724  OD2 ASP D 399     208.571-125.487 -92.406  1.00  0.00           O  
ATOM   4725  N   GLY D 400     207.967-130.085 -89.762  1.00  0.00           N  
ATOM   4726  CA  GLY D 400     206.969-131.155 -89.794  1.00  0.00           C  
ATOM   4727  C   GLY D 400     206.255-131.246 -91.152  1.00  0.00           C  
ATOM   4728  O   GLY D 400     205.266-131.972 -91.253  1.00  0.00           O  
ATOM   4729  N   SER D 401     206.727-130.519 -92.181  1.00  0.00           N  
ATOM   4730  CA  SER D 401     206.103-130.441 -93.500  1.00  0.00           C  
ATOM   4731  C   SER D 401     207.149-130.148 -94.592  1.00  0.00           C  
ATOM   4732  O   SER D 401     208.323-129.951 -94.287  1.00  0.00           O  
ATOM   4733  CB  SER D 401     204.943-129.426 -93.431  1.00  0.00           C  
ATOM   4734  OG  SER D 401     205.398-128.094 -93.490  1.00  0.00           O  
ATOM   4735  N   PHE D 402     206.704-130.174 -95.857  1.00  0.00           N  
ATOM   4736  CA  PHE D 402     207.551-130.094 -97.049  1.00  0.00           C  
ATOM   4737  C   PHE D 402     208.138-128.697 -97.325  1.00  0.00           C  
ATOM   4738  O   PHE D 402     207.535-127.687 -96.963  1.00  0.00           O  
ATOM   4739  CB  PHE D 402     206.742-130.592 -98.265  1.00  0.00           C  
ATOM   4740  CG  PHE D 402     206.357-132.059 -98.224  1.00  0.00           C  
ATOM   4741  CD1 PHE D 402     205.178-132.470 -97.565  1.00  0.00           C  
ATOM   4742  CD2 PHE D 402     207.254-133.037 -98.697  1.00  0.00           C  
ATOM   4743  CE1 PHE D 402     204.894-133.823 -97.431  1.00  0.00           C  
ATOM   4744  CE2 PHE D 402     206.953-134.385 -98.555  1.00  0.00           C  
ATOM   4745  CZ  PHE D 402     205.778-134.775 -97.926  1.00  0.00           C  
ATOM   4746  N   PHE D 403     209.288-128.696 -98.018  1.00  0.00           N  
ATOM   4747  CA  PHE D 403     209.934-127.534 -98.627  1.00  0.00           C  
ATOM   4748  C   PHE D 403     210.266-127.858-100.098  1.00  0.00           C  
ATOM   4749  O   PHE D 403     210.285-129.024-100.499  1.00  0.00           O  
ATOM   4750  CB  PHE D 403     211.174-127.118 -97.794  1.00  0.00           C  
ATOM   4751  CG  PHE D 403     212.486-127.864 -98.009  1.00  0.00           C  
ATOM   4752  CD1 PHE D 403     212.758-129.048 -97.295  1.00  0.00           C  
ATOM   4753  CE1 PHE D 403     213.940-129.741 -97.514  1.00  0.00           C  
ATOM   4754  CZ  PHE D 403     214.849-129.290 -98.463  1.00  0.00           C  
ATOM   4755  CD2 PHE D 403     213.398-127.445 -99.004  1.00  0.00           C  
ATOM   4756  CE2 PHE D 403     214.573-128.157 -99.214  1.00  0.00           C  
ATOM   4757  N   LEU D 404     210.515-126.789-100.866  1.00  0.00           N  
ATOM   4758  CA  LEU D 404     210.790-126.796-102.300  1.00  0.00           C  
ATOM   4759  C   LEU D 404     211.905-125.787-102.621  1.00  0.00           C  
ATOM   4760  O   LEU D 404     212.137-124.849-101.855  1.00  0.00           O  
ATOM   4761  CB  LEU D 404     209.491-126.397-103.055  1.00  0.00           C  
ATOM   4762  CG  LEU D 404     208.871-127.489-103.941  1.00  0.00           C  
ATOM   4763  CD1 LEU D 404     207.548-126.978-104.535  1.00  0.00           C  
ATOM   4764  CD2 LEU D 404     209.822-127.961-105.051  1.00  0.00           C  
ATOM   4765  N   TYR D 405     212.513-125.966-103.803  1.00  0.00           N  
ATOM   4766  CA  TYR D 405     213.322-124.956-104.477  1.00  0.00           C  
ATOM   4767  C   TYR D 405     213.005-124.918-105.975  1.00  0.00           C  
ATOM   4768  O   TYR D 405     212.621-125.928-106.569  1.00  0.00           O  
ATOM   4769  CB  TYR D 405     214.824-125.208-104.261  1.00  0.00           C  
ATOM   4770  CG  TYR D 405     215.381-124.680-102.957  1.00  0.00           C  
ATOM   4771  CD1 TYR D 405     215.620-125.560-101.886  1.00  0.00           C  
ATOM   4772  CE1 TYR D 405     216.239-125.091-100.715  1.00  0.00           C  
ATOM   4773  CZ  TYR D 405     216.579-123.731-100.589  1.00  0.00           C  
ATOM   4774  OH  TYR D 405     217.177-123.288 -99.446  1.00  0.00           O  
ATOM   4775  CD2 TYR D 405     215.709-123.313-102.828  1.00  0.00           C  
ATOM   4776  CE2 TYR D 405     216.299-122.837-101.641  1.00  0.00           C  
ATOM   4777  N   SER D 406     213.236-123.732-106.551  1.00  0.00           N  
ATOM   4778  CA  SER D 406     213.172-123.463-107.980  1.00  0.00           C  
ATOM   4779  C   SER D 406     214.171-122.343-108.317  1.00  0.00           C  
ATOM   4780  O   SER D 406     214.504-121.529-107.452  1.00  0.00           O  
ATOM   4781  CB  SER D 406     211.714-123.137-108.370  1.00  0.00           C  
ATOM   4782  OG  SER D 406     211.568-122.958-109.764  1.00  0.00           O  
ATOM   4783  N   LYS D 407     214.630-122.334-109.576  1.00  0.00           N  
ATOM   4784  CA  LYS D 407     215.644-121.417-110.094  1.00  0.00           C  
ATOM   4785  C   LYS D 407     215.287-120.962-111.513  1.00  0.00           C  
ATOM   4786  O   LYS D 407     214.487-121.610-112.186  1.00  0.00           O  
ATOM   4787  CB  LYS D 407     217.017-122.120-110.054  1.00  0.00           C  
ATOM   4788  CG  LYS D 407     217.172-123.324-111.006  1.00  0.00           C  
ATOM   4789  CD  LYS D 407     218.428-124.158-110.727  1.00  0.00           C  
ATOM   4790  CE  LYS D 407     219.766-123.459-110.991  1.00  0.00           C  
ATOM   4791  NZ  LYS D 407     219.951-123.178-112.422  1.00  0.00           N  
ATOM   4792  N   LEU D 408     215.926-119.864-111.936  1.00  0.00           N  
ATOM   4793  CA  LEU D 408     215.786-119.280-113.266  1.00  0.00           C  
ATOM   4794  C   LEU D 408     217.134-118.680-113.668  1.00  0.00           C  
ATOM   4795  O   LEU D 408     217.621-117.788-112.977  1.00  0.00           O  
ATOM   4796  CB  LEU D 408     214.623-118.255-113.251  1.00  0.00           C  
ATOM   4797  CG  LEU D 408     214.431-117.391-114.520  1.00  0.00           C  
ATOM   4798  CD1 LEU D 408     214.159-118.231-115.780  1.00  0.00           C  
ATOM   4799  CD2 LEU D 408     213.372-116.292-114.304  1.00  0.00           C  
ATOM   4800  N   THR D 409     217.707-119.175-114.777  1.00  0.00           N  
ATOM   4801  CA  THR D 409     218.935-118.635-115.360  1.00  0.00           C  
ATOM   4802  C   THR D 409     218.618-117.334-116.127  1.00  0.00           C  
ATOM   4803  O   THR D 409     217.741-117.328-116.993  1.00  0.00           O  
ATOM   4804  CB  THR D 409     219.621-119.651-116.313  1.00  0.00           C  
ATOM   4805  OG1 THR D 409     218.843-119.957-117.456  1.00  0.00           O  
ATOM   4806  CG2 THR D 409     220.000-120.968-115.614  1.00  0.00           C  
ATOM   4807  N   VAL D 410     219.323-116.255-115.759  1.00  0.00           N  
ATOM   4808  CA  VAL D 410     219.159-114.918-116.330  1.00  0.00           C  
ATOM   4809  C   VAL D 410     220.545-114.309-116.569  1.00  0.00           C  
ATOM   4810  O   VAL D 410     221.440-114.467-115.738  1.00  0.00           O  
ATOM   4811  CB  VAL D 410     218.340-113.965-115.405  1.00  0.00           C  
ATOM   4812  CG1 VAL D 410     216.940-114.527-115.128  1.00  0.00           C  
ATOM   4813  CG2 VAL D 410     219.014-113.553-114.078  1.00  0.00           C  
ATOM   4814  N   ASP D 411     220.698-113.628-117.712  1.00  0.00           N  
ATOM   4815  CA  ASP D 411     221.947-112.982-118.130  1.00  0.00           C  
ATOM   4816  C   ASP D 411     222.342-111.840-117.182  1.00  0.00           C  
ATOM   4817  O   ASP D 411     221.473-111.228-116.561  1.00  0.00           O  
ATOM   4818  CB  ASP D 411     221.907-112.466-119.588  1.00  0.00           C  
ATOM   4819  CG  ASP D 411     221.327-113.452-120.609  1.00  0.00           C  
ATOM   4820  OD1 ASP D 411     220.778-112.953-121.614  1.00  0.00           O  
ATOM   4821  OD2 ASP D 411     221.498-114.676-120.406  1.00  0.00           O  
ATOM   4822  N   LYS D 412     223.648-111.540-117.129  1.00  0.00           N  
ATOM   4823  CA  LYS D 412     224.187-110.368-116.437  1.00  0.00           C  
ATOM   4824  C   LYS D 412     223.703-109.044-117.066  1.00  0.00           C  
ATOM   4825  O   LYS D 412     223.482-108.082-116.333  1.00  0.00           O  
ATOM   4826  CB  LYS D 412     225.723-110.485-116.387  1.00  0.00           C  
ATOM   4827  CG  LYS D 412     226.431-109.321-115.667  1.00  0.00           C  
ATOM   4828  CD  LYS D 412     227.895-109.631-115.328  1.00  0.00           C  
ATOM   4829  CE  LYS D 412     228.812-109.746-116.556  1.00  0.00           C  
ATOM   4830  NZ  LYS D 412     230.176-110.141-116.165  1.00  0.00           N  
ATOM   4831  N   SER D 413     223.484-109.049-118.392  1.00  0.00           N  
ATOM   4832  CA  SER D 413     222.867-107.960-119.149  1.00  0.00           C  
ATOM   4833  C   SER D 413     221.384-107.744-118.781  1.00  0.00           C  
ATOM   4834  O   SER D 413     220.962-106.595-118.691  1.00  0.00           O  
ATOM   4835  CB  SER D 413     223.053-108.237-120.656  1.00  0.00           C  
ATOM   4836  OG  SER D 413     222.574-107.174-121.457  1.00  0.00           O  
ATOM   4837  N   ARG D 414     220.636-108.839-118.550  1.00  0.00           N  
ATOM   4838  CA  ARG D 414     219.234-108.817-118.118  1.00  0.00           C  
ATOM   4839  C   ARG D 414     219.070-108.392-116.646  1.00  0.00           C  
ATOM   4840  O   ARG D 414     218.091-107.719-116.326  1.00  0.00           O  
ATOM   4841  CB  ARG D 414     218.598-110.204-118.348  1.00  0.00           C  
ATOM   4842  CG  ARG D 414     218.511-110.644-119.824  1.00  0.00           C  
ATOM   4843  CD  ARG D 414     217.320-110.053-120.597  1.00  0.00           C  
ATOM   4844  NE  ARG D 414     216.034-110.639-120.182  1.00  0.00           N  
ATOM   4845  CZ  ARG D 414     214.820-110.089-120.357  1.00  0.00           C  
ATOM   4846  NH1 ARG D 414     213.730-110.750-119.943  1.00  0.00           N  
ATOM   4847  NH2 ARG D 414     214.677-108.891-120.942  1.00  0.00           N  
ATOM   4848  N   TRP D 415     220.029-108.776-115.787  1.00  0.00           N  
ATOM   4849  CA  TRP D 415     220.058-108.439-114.362  1.00  0.00           C  
ATOM   4850  C   TRP D 415     220.496-106.985-114.081  1.00  0.00           C  
ATOM   4851  O   TRP D 415     220.225-106.488-112.991  1.00  0.00           O  
ATOM   4852  CB  TRP D 415     220.929-109.477-113.622  1.00  0.00           C  
ATOM   4853  CG  TRP D 415     220.954-109.365-112.125  1.00  0.00           C  
ATOM   4854  CD1 TRP D 415     222.011-108.971-111.377  1.00  0.00           C  
ATOM   4855  NE1 TRP D 415     221.648-108.931-110.046  1.00  0.00           N  
ATOM   4856  CE2 TRP D 415     220.326-109.287-109.868  1.00  0.00           C  
ATOM   4857  CD2 TRP D 415     219.856-109.578-111.186  1.00  0.00           C  
ATOM   4858  CE3 TRP D 415     218.505-109.978-111.312  1.00  0.00           C  
ATOM   4859  CZ3 TRP D 415     217.664-110.084-110.186  1.00  0.00           C  
ATOM   4860  CZ2 TRP D 415     219.498-109.393-108.737  1.00  0.00           C  
ATOM   4861  CH2 TRP D 415     218.160-109.797-108.900  1.00  0.00           C  
ATOM   4862  N   GLN D 416     221.135-106.324-115.062  1.00  0.00           N  
ATOM   4863  CA  GLN D 416     221.518-104.911-115.001  1.00  0.00           C  
ATOM   4864  C   GLN D 416     220.608-104.010-115.861  1.00  0.00           C  
ATOM   4865  O   GLN D 416     220.647-102.794-115.678  1.00  0.00           O  
ATOM   4866  CB  GLN D 416     223.010-104.771-115.379  1.00  0.00           C  
ATOM   4867  CG  GLN D 416     223.985-105.428-114.373  1.00  0.00           C  
ATOM   4868  CD  GLN D 416     223.912-104.823-112.967  1.00  0.00           C  
ATOM   4869  OE1 GLN D 416     224.160-103.634-112.787  1.00  0.00           O  
ATOM   4870  NE2 GLN D 416     223.582-105.640-111.964  1.00  0.00           N  
ATOM   4871  N   GLN D 417     219.776-104.606-116.735  1.00  0.00           N  
ATOM   4872  CA  GLN D 417     218.695-103.932-117.461  1.00  0.00           C  
ATOM   4873  C   GLN D 417     217.524-103.542-116.539  1.00  0.00           C  
ATOM   4874  O   GLN D 417     216.928-102.484-116.739  1.00  0.00           O  
ATOM   4875  CB  GLN D 417     218.233-104.830-118.636  1.00  0.00           C  
ATOM   4876  CG  GLN D 417     216.975-104.352-119.398  1.00  0.00           C  
ATOM   4877  CD  GLN D 417     216.601-105.251-120.580  1.00  0.00           C  
ATOM   4878  OE1 GLN D 417     216.903-106.444-120.598  1.00  0.00           O  
ATOM   4879  NE2 GLN D 417     215.901-104.686-121.564  1.00  0.00           N  
ATOM   4880  N   GLY D 418     217.219-104.417-115.567  1.00  0.00           N  
ATOM   4881  CA  GLY D 418     216.059-104.310-114.692  1.00  0.00           C  
ATOM   4882  C   GLY D 418     214.882-104.993-115.392  1.00  0.00           C  
ATOM   4883  O   GLY D 418     214.306-104.444-116.329  1.00  0.00           O  
ATOM   4884  N   ASN D 419     214.534-106.191-114.903  1.00  0.00           N  
ATOM   4885  CA  ASN D 419     213.413-107.016-115.354  1.00  0.00           C  
ATOM   4886  C   ASN D 419     212.766-107.631-114.110  1.00  0.00           C  
ATOM   4887  O   ASN D 419     213.476-108.004-113.173  1.00  0.00           O  
ATOM   4888  CB  ASN D 419     213.926-108.121-116.307  1.00  0.00           C  
ATOM   4889  CG  ASN D 419     214.318-107.603-117.693  1.00  0.00           C  
ATOM   4890  OD1 ASN D 419     213.454-107.268-118.500  1.00  0.00           O  
ATOM   4891  ND2 ASN D 419     215.619-107.548-117.980  1.00  0.00           N  
ATOM   4892  N   VAL D 420     211.428-107.742-114.138  1.00  0.00           N  
ATOM   4893  CA  VAL D 420     210.606-108.268-113.046  1.00  0.00           C  
ATOM   4894  C   VAL D 420     210.562-109.816-113.044  1.00  0.00           C  
ATOM   4895  O   VAL D 420     209.500-110.428-113.155  1.00  0.00           O  
ATOM   4896  CB  VAL D 420     209.194-107.599-113.049  1.00  0.00           C  
ATOM   4897  CG1 VAL D 420     208.341-107.865-114.308  1.00  0.00           C  
ATOM   4898  CG2 VAL D 420     208.382-107.880-111.767  1.00  0.00           C  
ATOM   4899  N   PHE D 421     211.749-110.431-112.900  1.00  0.00           N  
ATOM   4900  CA  PHE D 421     211.925-111.869-112.695  1.00  0.00           C  
ATOM   4901  C   PHE D 421     211.336-112.277-111.339  1.00  0.00           C  
ATOM   4902  O   PHE D 421     211.675-111.672-110.320  1.00  0.00           O  
ATOM   4903  CB  PHE D 421     213.416-112.232-112.765  1.00  0.00           C  
ATOM   4904  CG  PHE D 421     214.092-111.973-114.100  1.00  0.00           C  
ATOM   4905  CD1 PHE D 421     213.587-112.559-115.279  1.00  0.00           C  
ATOM   4906  CD2 PHE D 421     215.273-111.200-114.167  1.00  0.00           C  
ATOM   4907  CE1 PHE D 421     214.243-112.366-116.485  1.00  0.00           C  
ATOM   4908  CE2 PHE D 421     215.918-111.026-115.384  1.00  0.00           C  
ATOM   4909  CZ  PHE D 421     215.400-111.604-116.537  1.00  0.00           C  
ATOM   4910  N   SER D 422     210.416-113.249-111.373  1.00  0.00           N  
ATOM   4911  CA  SER D 422     209.486-113.488-110.282  1.00  0.00           C  
ATOM   4912  C   SER D 422     209.125-114.971-110.192  1.00  0.00           C  
ATOM   4913  O   SER D 422     208.718-115.554-111.191  1.00  0.00           O  
ATOM   4914  CB  SER D 422     208.251-112.592-110.525  1.00  0.00           C  
ATOM   4915  OG  SER D 422     207.278-112.749-109.522  1.00  0.00           O  
ATOM   4916  N   CYS D 423     209.244-115.532-108.981  1.00  0.00           N  
ATOM   4917  CA  CYS D 423     208.802-116.883-108.645  1.00  0.00           C  
ATOM   4918  C   CYS D 423     207.277-116.904-108.445  1.00  0.00           C  
ATOM   4919  O   CYS D 423     206.711-115.916-107.976  1.00  0.00           O  
ATOM   4920  SG  CYS D 423     209.392-119.080-106.924  1.00  0.00           S  
ATOM   4921  CB  CYS D 423     209.541-117.326-107.369  1.00  0.00           C  
ATOM   4922  N   SER D 424     206.653-118.039-108.784  1.00  0.00           N  
ATOM   4923  CA  SER D 424     205.229-118.291-108.590  1.00  0.00           C  
ATOM   4924  C   SER D 424     205.052-119.714-108.049  1.00  0.00           C  
ATOM   4925  O   SER D 424     205.630-120.643-108.609  1.00  0.00           O  
ATOM   4926  CB  SER D 424     204.482-118.053-109.919  1.00  0.00           C  
ATOM   4927  OG  SER D 424     203.104-118.353-109.813  1.00  0.00           O  
ATOM   4928  N   VAL D 425     204.252-119.845-106.981  1.00  0.00           N  
ATOM   4929  CA  VAL D 425     203.924-121.112-106.323  1.00  0.00           C  
ATOM   4930  C   VAL D 425     202.405-121.335-106.409  1.00  0.00           C  
ATOM   4931  O   VAL D 425     201.642-120.371-106.356  1.00  0.00           O  
ATOM   4932  CB  VAL D 425     204.363-121.096-104.829  1.00  0.00           C  
ATOM   4933  CG1 VAL D 425     203.887-122.309-104.002  1.00  0.00           C  
ATOM   4934  CG2 VAL D 425     205.891-120.985-104.714  1.00  0.00           C  
ATOM   4935  N   MET D 426     202.006-122.606-106.563  1.00  0.00           N  
ATOM   4936  CA  MET D 426     200.623-123.029-106.769  1.00  0.00           C  
ATOM   4937  C   MET D 426     200.304-124.182-105.813  1.00  0.00           C  
ATOM   4938  O   MET D 426     200.924-125.238-105.920  1.00  0.00           O
[truncated: 441,863 more chars]
