# Supplementary material for: Reconstruction of 3D structures of MET antibodies from electron microscopy 2D class averages
Source: PLoS One. 2017 Apr 13;12(4):e0175758. doi: 10.1371/journal.pone.0175758 (PMC5391116; doi:10.1371/journal.pone.0175758)
Supplement: S2 File — (ZIP) [file pone.0175758.s002.zip › IgG1-pdbs/0.9119_img6_m_721.pdb]

MODEL        1
ATOM      1  CH3 ACE C   0     218.753 -78.620-153.547  1.00  0.00           C  
ATOM      2  C   ACE C   0     217.539 -78.987-154.391  1.00  0.00           C  
ATOM      3  O   ACE C   0     217.124 -78.192-155.235  1.00  0.00           O  
ATOM      4  N   ASP C   1     216.986 -80.188-154.144  1.00  0.00           N  
ATOM      5  CA  ASP C   1     215.770 -80.748-154.750  1.00  0.00           C  
ATOM      6  C   ASP C   1     215.845 -80.821-156.286  1.00  0.00           C  
ATOM      7  O   ASP C   1     215.293 -79.961-156.974  1.00  0.00           O  
ATOM      8  CB  ASP C   1     214.442 -80.100-154.264  1.00  0.00           C  
ATOM      9  CG  ASP C   1     214.254 -80.023-152.742  1.00  0.00           C  
ATOM     10  OD1 ASP C   1     215.083 -79.366-152.075  1.00  0.00           O  
ATOM     11  OD2 ASP C   1     213.233 -80.572-152.276  1.00  0.00           O  
ATOM     12  N   ILE C   2     216.565 -81.838-156.783  1.00  0.00           N  
ATOM     13  CA  ILE C   2     216.867 -82.021-158.202  1.00  0.00           C  
ATOM     14  C   ILE C   2     216.260 -83.351-158.693  1.00  0.00           C  
ATOM     15  O   ILE C   2     216.308 -84.342-157.965  1.00  0.00           O  
ATOM     16  CB  ILE C   2     218.410 -82.072-158.439  1.00  0.00           C  
ATOM     17  CG2 ILE C   2     218.761 -82.186-159.936  1.00  0.00           C  
ATOM     18  CG1 ILE C   2     219.151 -80.853-157.827  1.00  0.00           C  
ATOM     19  CD1 ILE C   2     219.768 -81.144-156.451  1.00  0.00           C  
ATOM     20  N   GLN C   3     215.745 -83.342-159.935  1.00  0.00           N  
ATOM     21  CA  GLN C   3     215.295 -84.518-160.687  1.00  0.00           C  
ATOM     22  C   GLN C   3     216.017 -84.540-162.046  1.00  0.00           C  
ATOM     23  O   GLN C   3     216.240 -83.479-162.626  1.00  0.00           O  
ATOM     24  CB  GLN C   3     213.755 -84.474-160.827  1.00  0.00           C  
ATOM     25  CG  GLN C   3     213.085 -85.637-161.597  1.00  0.00           C  
ATOM     26  CD  GLN C   3     213.347 -87.018-160.987  1.00  0.00           C  
ATOM     27  NE2 GLN C   3     212.400 -87.523-160.196  1.00  0.00           N  
ATOM     28  OE1 GLN C   3     214.386 -87.626-161.231  1.00  0.00           O  
ATOM     29  N   MET C   4     216.371 -85.746-162.523  1.00  0.00           N  
ATOM     30  CA  MET C   4     217.143 -85.961-163.750  1.00  0.00           C  
ATOM     31  C   MET C   4     216.277 -86.388-164.944  1.00  0.00           C  
ATOM     32  O   MET C   4     215.135 -86.816-164.783  1.00  0.00           O  
ATOM     33  CB  MET C   4     218.207 -87.053-163.521  1.00  0.00           C  
ATOM     34  CG  MET C   4     219.094 -86.846-162.292  1.00  0.00           C  
ATOM     35  SD  MET C   4     220.696 -87.668-162.411  1.00  0.00           S  
ATOM     36  CE  MET C   4     221.550 -86.524-163.514  1.00  0.00           C  
ATOM     37  N   THR C   5     216.919 -86.329-166.118  1.00  0.00           N  
ATOM     38  CA  THR C   5     216.521 -86.958-167.375  1.00  0.00           C  
ATOM     39  C   THR C   5     217.821 -87.384-168.086  1.00  0.00           C  
ATOM     40  O   THR C   5     218.811 -86.657-168.005  1.00  0.00           O  
ATOM     41  CB  THR C   5     215.744 -85.955-168.274  1.00  0.00           C  
ATOM     42  OG1 THR C   5     214.453 -85.771-167.726  1.00  0.00           O  
ATOM     43  CG2 THR C   5     215.561 -86.353-169.752  1.00  0.00           C  
ATOM     44  N   GLN C   6     217.795 -88.540-168.770  1.00  0.00           N  
ATOM     45  CA  GLN C   6     218.928 -89.073-169.535  1.00  0.00           C  
ATOM     46  C   GLN C   6     218.511 -89.322-170.993  1.00  0.00           C  
ATOM     47  O   GLN C   6     217.392 -89.772-171.242  1.00  0.00           O  
ATOM     48  CB  GLN C   6     219.477 -90.332-168.829  1.00  0.00           C  
ATOM     49  CG  GLN C   6     220.690 -90.991-169.526  1.00  0.00           C  
ATOM     50  CD  GLN C   6     221.513 -91.905-168.611  1.00  0.00           C  
ATOM     51  OE1 GLN C   6     221.131 -92.202-167.481  1.00  0.00           O  
ATOM     52  NE2 GLN C   6     222.663 -92.363-169.103  1.00  0.00           N  
ATOM     53  N   SER C   7     219.429 -89.005-171.916  1.00  0.00           N  
ATOM     54  CA  SER C   7     219.228 -89.045-173.363  1.00  0.00           C  
ATOM     55  C   SER C   7     220.566 -89.444-174.026  1.00  0.00           C  
ATOM     56  O   SER C   7     221.561 -88.767-173.767  1.00  0.00           O  
ATOM     57  CB  SER C   7     218.768 -87.639-173.807  1.00  0.00           C  
ATOM     58  OG  SER C   7     218.560 -87.578-175.205  1.00  0.00           O  
ATOM     59  N   PRO C   8     220.601 -90.495-174.879  1.00  0.00           N  
ATOM     60  CA  PRO C   8     219.481 -91.369-175.291  1.00  0.00           C  
ATOM     61  C   PRO C   8     218.966 -92.322-174.194  1.00  0.00           C  
ATOM     62  O   PRO C   8     219.460 -92.297-173.067  1.00  0.00           O  
ATOM     63  CD  PRO C   8     221.811 -90.815-175.640  1.00  0.00           C  
ATOM     64  CB  PRO C   8     220.070 -92.172-176.473  1.00  0.00           C  
ATOM     65  CG  PRO C   8     221.281 -91.388-176.941  1.00  0.00           C  
ATOM     66  N   SER C   9     217.991 -93.160-174.583  1.00  0.00           N  
ATOM     67  CA  SER C   9     217.543 -94.341-173.839  1.00  0.00           C  
ATOM     68  C   SER C   9     218.136 -95.636-174.445  1.00  0.00           C  
ATOM     69  O   SER C   9     218.243 -96.637-173.737  1.00  0.00           O  
ATOM     70  CB  SER C   9     216.000 -94.363-173.834  1.00  0.00           C  
ATOM     71  OG  SER C   9     215.486 -95.414-173.041  1.00  0.00           O  
ATOM     72  N   SER C  10     218.549 -95.580-175.722  1.00  0.00           N  
ATOM     73  CA  SER C  10     219.235 -96.638-176.463  1.00  0.00           C  
ATOM     74  C   SER C  10     220.175 -95.977-177.484  1.00  0.00           C  
ATOM     75  O   SER C  10     219.794 -94.986-178.107  1.00  0.00           O  
ATOM     76  CB  SER C  10     218.205 -97.603-177.092  1.00  0.00           C  
ATOM     77  OG  SER C  10     217.436 -96.995-178.113  1.00  0.00           O  
ATOM     78  N   LEU C  11     221.399 -96.515-177.605  1.00  0.00           N  
ATOM     79  CA  LEU C  11     222.514 -95.858-178.289  1.00  0.00           C  
ATOM     80  C   LEU C  11     223.442 -96.904-178.926  1.00  0.00           C  
ATOM     81  O   LEU C  11     223.521 -98.025-178.429  1.00  0.00           O  
ATOM     82  CB  LEU C  11     223.217 -94.969-177.234  1.00  0.00           C  
ATOM     83  CG  LEU C  11     224.476 -94.181-177.659  1.00  0.00           C  
ATOM     84  CD1 LEU C  11     224.265 -93.300-178.910  1.00  0.00           C  
ATOM     85  CD2 LEU C  11     224.992 -93.366-176.456  1.00  0.00           C  
ATOM     86  N   SER C  12     224.140 -96.512-180.007  1.00  0.00           N  
ATOM     87  CA  SER C  12     225.087 -97.368-180.721  1.00  0.00           C  
ATOM     88  C   SER C  12     226.243 -96.558-181.333  1.00  0.00           C  
ATOM     89  O   SER C  12     226.059 -95.405-181.720  1.00  0.00           O  
ATOM     90  CB  SER C  12     224.342 -98.235-181.768  1.00  0.00           C  
ATOM     91  OG  SER C  12     223.904 -97.487-182.886  1.00  0.00           O  
ATOM     92  N   ALA C  13     227.402 -97.225-181.439  1.00  0.00           N  
ATOM     93  CA  ALA C  13     228.639 -96.753-182.060  1.00  0.00           C  
ATOM     94  C   ALA C  13     229.610 -97.938-182.178  1.00  0.00           C  
ATOM     95  O   ALA C  13     229.529 -98.874-181.384  1.00  0.00           O  
ATOM     96  CB  ALA C  13     229.252 -95.602-181.243  1.00  0.00           C  
ATOM     97  N   SER C  14     230.494 -97.909-183.187  1.00  0.00           N  
ATOM     98  CA  SER C  14     231.408 -99.016-183.493  1.00  0.00           C  
ATOM     99  C   SER C  14     232.553 -99.153-182.469  1.00  0.00           C  
ATOM    100  O   SER C  14     232.823 -98.221-181.712  1.00  0.00           O  
ATOM    101  CB  SER C  14     231.950 -98.831-184.925  1.00  0.00           C  
ATOM    102  OG  SER C  14     230.976 -99.213-185.875  1.00  0.00           O  
ATOM    103  N   VAL C  15     233.228-100.314-182.473  1.00  0.00           N  
ATOM    104  CA  VAL C  15     234.461-100.530-181.711  1.00  0.00           C  
ATOM    105  C   VAL C  15     235.617 -99.702-182.324  1.00  0.00           C  
ATOM    106  O   VAL C  15     235.809 -99.720-183.541  1.00  0.00           O  
ATOM    107  CB  VAL C  15     234.817-102.044-181.624  1.00  0.00           C  
ATOM    108  CG1 VAL C  15     235.197-102.700-182.967  1.00  0.00           C  
ATOM    109  CG2 VAL C  15     235.894-102.345-180.566  1.00  0.00           C  
ATOM    110  N   GLY C  16     236.310 -98.936-181.469  1.00  0.00           N  
ATOM    111  CA  GLY C  16     237.331 -97.960-181.860  1.00  0.00           C  
ATOM    112  C   GLY C  16     236.734 -96.595-182.260  1.00  0.00           C  
ATOM    113  O   GLY C  16     237.504 -95.672-182.525  1.00  0.00           O  
ATOM    114  N   ASP C  17     235.397 -96.446-182.280  1.00  0.00           N  
ATOM    115  CA  ASP C  17     234.674 -95.200-182.564  1.00  0.00           C  
ATOM    116  C   ASP C  17     234.393 -94.455-181.242  1.00  0.00           C  
ATOM    117  O   ASP C  17     234.501 -95.044-180.166  1.00  0.00           O  
ATOM    118  CB  ASP C  17     233.353 -95.527-183.309  1.00  0.00           C  
ATOM    119  CG  ASP C  17     232.666 -94.371-184.047  1.00  0.00           C  
ATOM    120  OD1 ASP C  17     233.295 -93.301-184.206  1.00  0.00           O  
ATOM    121  OD2 ASP C  17     231.515 -94.605-184.474  1.00  0.00           O  
ATOM    122  N   ARG C  18     234.022 -93.171-181.350  1.00  0.00           N  
ATOM    123  CA  ARG C  18     233.635 -92.315-180.231  1.00  0.00           C  
ATOM    124  C   ARG C  18     232.103 -92.175-180.161  1.00  0.00           C  
ATOM    125  O   ARG C  18     231.438 -92.183-181.197  1.00  0.00           O  
ATOM    126  CB  ARG C  18     234.358 -90.961-180.388  1.00  0.00           C  
ATOM    127  CG  ARG C  18     234.117 -89.956-179.245  1.00  0.00           C  
ATOM    128  CD  ARG C  18     235.118 -88.794-179.283  1.00  0.00           C  
ATOM    129  NE  ARG C  18     235.095 -88.024-178.033  1.00  0.00           N  
ATOM    130  CZ  ARG C  18     236.037 -87.153-177.635  1.00  0.00           C  
ATOM    131  NH1 ARG C  18     235.883 -86.519-176.467  1.00  0.00           N  
ATOM    132  NH2 ARG C  18     237.130 -86.914-178.376  1.00  0.00           N  
ATOM    133  N   VAL C  19     231.585 -92.025-178.933  1.00  0.00           N  
ATOM    134  CA  VAL C  19     230.161 -91.843-178.645  1.00  0.00           C  
ATOM    135  C   VAL C  19     229.984 -90.803-177.518  1.00  0.00           C  
ATOM    136  O   VAL C  19     230.924 -90.571-176.755  1.00  0.00           O  
ATOM    137  CB  VAL C  19     229.511 -93.204-178.249  1.00  0.00           C  
ATOM    138  CG1 VAL C  19     229.862 -93.707-176.834  1.00  0.00           C  
ATOM    139  CG2 VAL C  19     227.990 -93.221-178.464  1.00  0.00           C  
ATOM    140  N   THR C  20     228.790 -90.189-177.445  1.00  0.00           N  
ATOM    141  CA  THR C  20     228.429 -89.171-176.452  1.00  0.00           C  
ATOM    142  C   THR C  20     227.021 -89.446-175.887  1.00  0.00           C  
ATOM    143  O   THR C  20     226.137 -89.878-176.627  1.00  0.00           O  
ATOM    144  CB  THR C  20     228.451 -87.745-177.071  1.00  0.00           C  
ATOM    145  OG1 THR C  20     229.753 -87.467-177.545  1.00  0.00           O  
ATOM    146  CG2 THR C  20     228.056 -86.592-176.124  1.00  0.00           C  
ATOM    147  N   ILE C  21     226.858 -89.180-174.580  1.00  0.00           N  
ATOM    148  CA  ILE C  21     225.629 -89.359-173.804  1.00  0.00           C  
ATOM    149  C   ILE C  21     225.381 -88.060-173.007  1.00  0.00           C  
ATOM    150  O   ILE C  21     226.343 -87.442-172.550  1.00  0.00           O  
ATOM    151  CB  ILE C  21     225.763 -90.528-172.772  1.00  0.00           C  
ATOM    152  CG2 ILE C  21     224.408 -90.858-172.101  1.00  0.00           C  
ATOM    153  CG1 ILE C  21     226.360 -91.807-173.408  1.00  0.00           C  
ATOM    154  CD1 ILE C  21     226.663 -92.937-172.418  1.00  0.00           C  
ATOM    155  N   THR C  22     224.106 -87.669-172.849  1.00  0.00           N  
ATOM    156  CA  THR C  22     223.684 -86.441-172.168  1.00  0.00           C  
ATOM    157  C   THR C  22     222.786 -86.764-170.960  1.00  0.00           C  
ATOM    158  O   THR C  22     221.962 -87.675-171.036  1.00  0.00           O  
ATOM    159  CB  THR C  22     222.869 -85.543-173.144  1.00  0.00           C  
ATOM    160  OG1 THR C  22     223.705 -85.181-174.226  1.00  0.00           O  
ATOM    161  CG2 THR C  22     222.293 -84.240-172.554  1.00  0.00           C  
ATOM    162  N   CYS C  23     222.944 -85.981-169.879  1.00  0.00           N  
ATOM    163  CA  CYS C  23     222.030 -85.939-168.740  1.00  0.00           C  
ATOM    164  C   CYS C  23     221.753 -84.480-168.372  1.00  0.00           C  
ATOM    165  O   CYS C  23     222.676 -83.760-167.992  1.00  0.00           O  
ATOM    166  CB  CYS C  23     222.579 -86.712-167.524  1.00  0.00           C  
ATOM    167  SG  CYS C  23     222.447 -88.510-167.651  1.00  0.00           S  
ATOM    168  N   SER C  24     220.472 -84.096-168.458  1.00  0.00           N  
ATOM    169  CA  SER C  24     219.949 -82.809-168.006  1.00  0.00           C  
ATOM    170  C   SER C  24     219.257 -82.959-166.639  1.00  0.00           C  
ATOM    171  O   SER C  24     218.950 -84.077-166.218  1.00  0.00           O  
ATOM    172  CB  SER C  24     219.018 -82.247-169.103  1.00  0.00           C  
ATOM    173  OG  SER C  24     217.808 -82.975-169.218  1.00  0.00           O  
ATOM    174  N   VAL C  25     219.031 -81.818-165.974  1.00  0.00           N  
ATOM    175  CA  VAL C  25     218.403 -81.733-164.655  1.00  0.00           C  
ATOM    176  C   VAL C  25     217.387 -80.580-164.594  1.00  0.00           C  
ATOM    177  O   VAL C  25     217.574 -79.553-165.246  1.00  0.00           O  
ATOM    178  CB  VAL C  25     219.457 -81.534-163.527  1.00  0.00           C  
ATOM    179  CG1 VAL C  25     220.258 -82.816-163.264  1.00  0.00           C  
ATOM    180  CG2 VAL C  25     220.400 -80.330-163.721  1.00  0.00           C  
ATOM    181  N   SER C  26     216.325 -80.788-163.794  1.00  0.00           N  
ATOM    182  CA  SER C  26     215.236 -79.837-163.552  1.00  0.00           C  
ATOM    183  C   SER C  26     215.637 -78.629-162.681  1.00  0.00           C  
ATOM    184  O   SER C  26     214.997 -77.583-162.782  1.00  0.00           O  
ATOM    185  CB  SER C  26     214.040 -80.604-162.948  1.00  0.00           C  
ATOM    186  OG  SER C  26     214.270 -80.992-161.605  1.00  0.00           O  
ATOM    187  N   SER C  27     216.678 -78.802-161.854  1.00  0.00           N  
ATOM    188  CA  SER C  27     217.245 -77.790-160.973  1.00  0.00           C  
ATOM    189  C   SER C  27     218.769 -77.869-161.104  1.00  0.00           C  
ATOM    190  O   SER C  27     219.327 -78.966-161.027  1.00  0.00           O  
ATOM    191  CB  SER C  27     216.749 -78.046-159.533  1.00  0.00           C  
ATOM    192  OG  SER C  27     217.301 -77.135-158.603  1.00  0.00           O  
ATOM    193  N   SER C  28     219.405 -76.703-161.318  1.00  0.00           N  
ATOM    194  CA  SER C  28     220.846 -76.551-161.527  1.00  0.00           C  
ATOM    195  C   SER C  28     221.664 -77.060-160.329  1.00  0.00           C  
ATOM    196  O   SER C  28     221.462 -76.591-159.208  1.00  0.00           O  
ATOM    197  CB  SER C  28     221.144 -75.072-161.854  1.00  0.00           C  
ATOM    198  OG  SER C  28     222.525 -74.838-162.056  1.00  0.00           O  
ATOM    199  N   VAL C  29     222.569 -78.014-160.604  1.00  0.00           N  
ATOM    200  CA  VAL C  29     223.467 -78.598-159.613  1.00  0.00           C  
ATOM    201  C   VAL C  29     224.599 -77.624-159.220  1.00  0.00           C  
ATOM    202  O   VAL C  29     225.313 -77.113-160.083  1.00  0.00           O  
ATOM    203  CB  VAL C  29     224.073 -79.946-160.098  1.00  0.00           C  
ATOM    204  CG1 VAL C  29     223.035 -81.080-160.030  1.00  0.00           C  
ATOM    205  CG2 VAL C  29     224.695 -79.898-161.504  1.00  0.00           C  
ATOM    206  N   SER C  30     224.714 -77.383-157.905  1.00  0.00           N  
ATOM    207  CA  SER C  30     225.705 -76.512-157.276  1.00  0.00           C  
ATOM    208  C   SER C  30     227.110 -77.129-157.367  1.00  0.00           C  
ATOM    209  O   SER C  30     227.259 -78.326-157.121  1.00  0.00           O  
ATOM    210  CB  SER C  30     225.282 -76.258-155.815  1.00  0.00           C  
ATOM    211  OG  SER C  30     226.158 -75.358-155.164  1.00  0.00           O  
ATOM    212  N   SER C  31     228.096 -76.294-157.744  1.00  0.00           N  
ATOM    213  CA  SER C  31     229.502 -76.656-157.976  1.00  0.00           C  
ATOM    214  C   SER C  31     229.677 -77.736-159.073  1.00  0.00           C  
ATOM    215  O   SER C  31     230.621 -78.525-159.017  1.00  0.00           O  
ATOM    216  CB  SER C  31     230.180 -76.997-156.625  1.00  0.00           C  
ATOM    217  OG  SER C  31     231.584 -77.116-156.738  1.00  0.00           O  
ATOM    218  N   ILE C  32     228.735 -77.753-160.038  1.00  0.00           N  
ATOM    219  CA  ILE C  32     228.573 -78.708-161.141  1.00  0.00           C  
ATOM    220  C   ILE C  32     228.611 -80.200-160.716  1.00  0.00           C  
ATOM    221  O   ILE C  32     229.223 -81.028-161.389  1.00  0.00           O  
ATOM    222  CB  ILE C  32     229.478 -78.398-162.378  1.00  0.00           C  
ATOM    223  CG1 ILE C  32     231.005 -78.486-162.133  1.00  0.00           C  
ATOM    224  CG2 ILE C  32     229.088 -77.042-163.003  1.00  0.00           C  
ATOM    225  CD1 ILE C  32     231.852 -78.398-163.413  1.00  0.00           C  
ATOM    226  N   TYR C  33     227.933 -80.516-159.597  1.00  0.00           N  
ATOM    227  CA  TYR C  33     227.839 -81.862-159.017  1.00  0.00           C  
ATOM    228  C   TYR C  33     226.767 -82.734-159.701  1.00  0.00           C  
ATOM    229  O   TYR C  33     225.792 -83.137-159.062  1.00  0.00           O  
ATOM    230  CB  TYR C  33     227.644 -81.763-157.485  1.00  0.00           C  
ATOM    231  CG  TYR C  33     228.797 -81.215-156.652  1.00  0.00           C  
ATOM    232  CD1 TYR C  33     230.134 -81.221-157.116  1.00  0.00           C  
ATOM    233  CD2 TYR C  33     228.524 -80.725-155.358  1.00  0.00           C  
ATOM    234  CE1 TYR C  33     231.173 -80.742-156.296  1.00  0.00           C  
ATOM    235  CE2 TYR C  33     229.563 -80.251-154.536  1.00  0.00           C  
ATOM    236  CZ  TYR C  33     230.891 -80.260-155.004  1.00  0.00           C  
ATOM    237  OH  TYR C  33     231.902 -79.798-154.214  1.00  0.00           O  
ATOM    238  N   LEU C  34     227.033 -83.061-160.974  1.00  0.00           N  
ATOM    239  CA  LEU C  34     226.438 -84.172-161.709  1.00  0.00           C  
ATOM    240  C   LEU C  34     227.572 -85.159-162.018  1.00  0.00           C  
ATOM    241  O   LEU C  34     228.658 -84.740-162.417  1.00  0.00           O  
ATOM    242  CB  LEU C  34     225.712 -83.648-162.969  1.00  0.00           C  
ATOM    243  CG  LEU C  34     225.007 -84.739-163.814  1.00  0.00           C  
ATOM    244  CD1 LEU C  34     223.735 -84.183-164.467  1.00  0.00           C  
ATOM    245  CD2 LEU C  34     225.925 -85.387-164.871  1.00  0.00           C  
ATOM    246  N   HIS C  35     227.299 -86.450-161.792  1.00  0.00           N  
ATOM    247  CA  HIS C  35     228.275 -87.541-161.819  1.00  0.00           C  
ATOM    248  C   HIS C  35     227.800 -88.640-162.779  1.00  0.00           C  
ATOM    249  O   HIS C  35     226.622 -88.671-163.131  1.00  0.00           O  
ATOM    250  CB  HIS C  35     228.460 -88.083-160.381  1.00  0.00           C  
ATOM    251  CG  HIS C  35     228.553 -87.021-159.311  1.00  0.00           C  
ATOM    252  ND1 HIS C  35     229.704 -86.256-159.099  1.00  0.00           N  
ATOM    253  CD2 HIS C  35     227.570 -86.586-158.445  1.00  0.00           C  
ATOM    254  CE1 HIS C  35     229.379 -85.398-158.143  1.00  0.00           C  
ATOM    255  NE2 HIS C  35     228.123 -85.546-157.721  1.00  0.00           N  
ATOM    256  N   TRP C  36     228.734 -89.513-163.186  1.00  0.00           N  
ATOM    257  CA  TRP C  36     228.529 -90.599-164.141  1.00  0.00           C  
ATOM    258  C   TRP C  36     229.135 -91.910-163.628  1.00  0.00           C  
ATOM    259  O   TRP C  36     230.230 -91.906-163.063  1.00  0.00           O  
ATOM    260  CB  TRP C  36     229.150 -90.236-165.502  1.00  0.00           C  
ATOM    261  CG  TRP C  36     228.512 -89.094-166.235  1.00  0.00           C  
ATOM    262  CD1 TRP C  36     228.800 -87.781-166.079  1.00  0.00           C  
ATOM    263  NE1 TRP C  36     227.996 -87.031-166.913  1.00  0.00           N  
ATOM    264  CE2 TRP C  36     227.133 -87.825-167.640  1.00  0.00           C  
ATOM    265  CD2 TRP C  36     227.435 -89.155-167.216  1.00  0.00           C  
ATOM    266  CE3 TRP C  36     226.698 -90.204-167.814  1.00  0.00           C  
ATOM    267  CZ3 TRP C  36     225.729 -89.946-168.800  1.00  0.00           C  
ATOM    268  CZ2 TRP C  36     226.156 -87.552-168.612  1.00  0.00           C  
ATOM    269  CH2 TRP C  36     225.466 -88.624-169.207  1.00  0.00           C  
ATOM    270  N   TYR C  37     228.399 -93.004-163.867  1.00  0.00           N  
ATOM    271  CA  TYR C  37     228.733 -94.376-163.486  1.00  0.00           C  
ATOM    272  C   TYR C  37     228.505 -95.302-164.696  1.00  0.00           C  
ATOM    273  O   TYR C  37     227.664 -94.999-165.542  1.00  0.00           O  
ATOM    274  CB  TYR C  37     227.857 -94.797-162.277  1.00  0.00           C  
ATOM    275  CG  TYR C  37     228.192 -94.120-160.954  1.00  0.00           C  
ATOM    276  CD1 TYR C  37     228.928 -94.815-159.970  1.00  0.00           C  
ATOM    277  CE1 TYR C  37     229.294 -94.182-158.766  1.00  0.00           C  
ATOM    278  CZ  TYR C  37     228.917 -92.847-158.527  1.00  0.00           C  
ATOM    279  OH  TYR C  37     229.295 -92.210-157.379  1.00  0.00           O  
ATOM    280  CD2 TYR C  37     227.782 -92.793-160.691  1.00  0.00           C  
ATOM    281  CE2 TYR C  37     228.161 -92.157-159.493  1.00  0.00           C  
ATOM    282  N   GLN C  38     229.250 -96.419-164.753  1.00  0.00           N  
ATOM    283  CA  GLN C  38     229.191 -97.408-165.834  1.00  0.00           C  
ATOM    284  C   GLN C  38     228.967 -98.813-165.249  1.00  0.00           C  
ATOM    285  O   GLN C  38     229.730 -99.232-164.379  1.00  0.00           O  
ATOM    286  CB  GLN C  38     230.500 -97.325-166.654  1.00  0.00           C  
ATOM    287  CG  GLN C  38     230.591 -98.314-167.841  1.00  0.00           C  
ATOM    288  CD  GLN C  38     231.939 -98.259-168.569  1.00  0.00           C  
ATOM    289  NE2 GLN C  38     232.274 -99.320-169.302  1.00  0.00           N  
ATOM    290  OE1 GLN C  38     232.667 -97.271-168.489  1.00  0.00           O  
ATOM    291  N   GLN C  39     227.954 -99.519-165.778  1.00  0.00           N  
ATOM    292  CA  GLN C  39     227.593-100.889-165.419  1.00  0.00           C  
ATOM    293  C   GLN C  39     227.672-101.788-166.661  1.00  0.00           C  
ATOM    294  O   GLN C  39     226.847-101.645-167.560  1.00  0.00           O  
ATOM    295  CB  GLN C  39     226.165-100.898-164.829  1.00  0.00           C  
ATOM    296  CG  GLN C  39     225.659-102.305-164.458  1.00  0.00           C  
ATOM    297  CD  GLN C  39     224.242-102.300-163.897  1.00  0.00           C  
ATOM    298  OE1 GLN C  39     224.040-101.974-162.732  1.00  0.00           O  
ATOM    299  NE2 GLN C  39     223.256-102.675-164.714  1.00  0.00           N  
ATOM    300  N   LYS C  40     228.607-102.750-166.649  1.00  0.00           N  
ATOM    301  CA  LYS C  40     228.657-103.849-167.619  1.00  0.00           C  
ATOM    302  C   LYS C  40     227.638-104.951-167.257  1.00  0.00           C  
ATOM    303  O   LYS C  40     227.272-105.061-166.085  1.00  0.00           O  
ATOM    304  CB  LYS C  40     230.074-104.460-167.631  1.00  0.00           C  
ATOM    305  CG  LYS C  40     231.154-103.524-168.193  1.00  0.00           C  
ATOM    306  CD  LYS C  40     232.592-104.051-168.036  1.00  0.00           C  
ATOM    307  CE  LYS C  40     232.918-105.327-168.834  1.00  0.00           C  
ATOM    308  NZ  LYS C  40     232.453-106.556-168.166  1.00  0.00           N  
ATOM    309  N   PRO C  41     227.266-105.810-168.235  1.00  0.00           N  
ATOM    310  CA  PRO C  41     226.590-107.087-167.935  1.00  0.00           C  
ATOM    311  C   PRO C  41     227.492-108.027-167.107  1.00  0.00           C  
ATOM    312  O   PRO C  41     228.626-108.293-167.510  1.00  0.00           O  
ATOM    313  CD  PRO C  41     227.519-105.661-169.673  1.00  0.00           C  
ATOM    314  CB  PRO C  41     226.255-107.654-169.325  1.00  0.00           C  
ATOM    315  CG  PRO C  41     227.292-107.050-170.259  1.00  0.00           C  
ATOM    316  N   GLY C  42     226.982-108.465-165.944  1.00  0.00           N  
ATOM    317  CA  GLY C  42     227.725-109.282-164.980  1.00  0.00           C  
ATOM    318  C   GLY C  42     228.528-108.424-163.986  1.00  0.00           C  
ATOM    319  O   GLY C  42     229.423-108.955-163.329  1.00  0.00           O  
ATOM    320  N   LYS C  43     228.227-107.117-163.875  1.00  0.00           N  
ATOM    321  CA  LYS C  43     228.878-106.170-162.968  1.00  0.00           C  
ATOM    322  C   LYS C  43     227.817-105.203-162.409  1.00  0.00           C  
ATOM    323  O   LYS C  43     226.749-105.054-163.002  1.00  0.00           O  
ATOM    324  CB  LYS C  43     229.986-105.424-163.757  1.00  0.00           C  
ATOM    325  CG  LYS C  43     231.042-104.709-162.886  1.00  0.00           C  
ATOM    326  CD  LYS C  43     232.167-104.028-163.690  1.00  0.00           C  
ATOM    327  CE  LYS C  43     231.742-102.818-164.542  1.00  0.00           C  
ATOM    328  NZ  LYS C  43     231.291-101.682-163.725  1.00  0.00           N  
ATOM    329  N   ALA C  44     228.146-104.539-161.288  1.00  0.00           N  
ATOM    330  CA  ALA C  44     227.401-103.405-160.732  1.00  0.00           C  
ATOM    331  C   ALA C  44     227.920-102.070-161.326  1.00  0.00           C  
ATOM    332  O   ALA C  44     228.935-102.087-162.028  1.00  0.00           O  
ATOM    333  CB  ALA C  44     227.555-103.450-159.202  1.00  0.00           C  
ATOM    334  N   PRO C  45     227.274-100.919-161.023  1.00  0.00           N  
ATOM    335  CA  PRO C  45     227.815 -99.596-161.405  1.00  0.00           C  
ATOM    336  C   PRO C  45     229.148 -99.255-160.702  1.00  0.00           C  
ATOM    337  O   PRO C  45     229.439 -99.791-159.633  1.00  0.00           O  
ATOM    338  CD  PRO C  45     225.974-100.772-160.370  1.00  0.00           C  
ATOM    339  CB  PRO C  45     226.689 -98.608-161.050  1.00  0.00           C  
ATOM    340  CG  PRO C  45     225.436 -99.457-160.917  1.00  0.00           C  
ATOM    341  N   LYS C  46     229.948 -98.394-161.345  1.00  0.00           N  
ATOM    342  CA  LYS C  46     231.259 -97.966-160.854  1.00  0.00           C  
ATOM    343  C   LYS C  46     231.615 -96.604-161.451  1.00  0.00           C  
ATOM    344  O   LYS C  46     231.375 -96.387-162.640  1.00  0.00           O  
ATOM    345  CB  LYS C  46     232.319 -99.057-161.149  1.00  0.00           C  
ATOM    346  CG  LYS C  46     232.842 -99.750-159.878  1.00  0.00           C  
ATOM    347  CD  LYS C  46     233.269-101.213-160.084  1.00  0.00           C  
ATOM    348  CE  LYS C  46     232.099-102.211-160.163  1.00  0.00           C  
ATOM    349  NZ  LYS C  46     231.275-102.208-158.941  1.00  0.00           N  
ATOM    350  N   LEU C  47     232.144 -95.714-160.594  1.00  0.00           N  
ATOM    351  CA  LEU C  47     232.371 -94.294-160.881  1.00  0.00           C  
ATOM    352  C   LEU C  47     233.370 -94.070-162.026  1.00  0.00           C  
ATOM    353  O   LEU C  47     234.419 -94.715-162.056  1.00  0.00           O  
ATOM    354  CB  LEU C  47     232.794 -93.583-159.574  1.00  0.00           C  
ATOM    355  CG  LEU C  47     232.947 -92.044-159.650  1.00  0.00           C  
ATOM    356  CD1 LEU C  47     231.670 -91.320-160.127  1.00  0.00           C  
ATOM    357  CD2 LEU C  47     233.468 -91.474-158.318  1.00  0.00           C  
ATOM    358  N   LEU C  48     232.995 -93.163-162.941  1.00  0.00           N  
ATOM    359  CA  LEU C  48     233.688 -92.918-164.202  1.00  0.00           C  
ATOM    360  C   LEU C  48     234.111 -91.445-164.310  1.00  0.00           C  
ATOM    361  O   LEU C  48     235.290 -91.174-164.540  1.00  0.00           O  
ATOM    362  CB  LEU C  48     232.752 -93.361-165.348  1.00  0.00           C  
ATOM    363  CG  LEU C  48     233.391 -93.395-166.752  1.00  0.00           C  
ATOM    364  CD1 LEU C  48     234.566 -94.396-166.830  1.00  0.00           C  
ATOM    365  CD2 LEU C  48     232.317 -93.674-167.819  1.00  0.00           C  
ATOM    366  N   ILE C  49     233.148 -90.529-164.121  1.00  0.00           N  
ATOM    367  CA  ILE C  49     233.374 -89.087-164.057  1.00  0.00           C  
ATOM    368  C   ILE C  49     232.580 -88.554-162.853  1.00  0.00           C  
ATOM    369  O   ILE C  49     231.416 -88.908-162.696  1.00  0.00           O  
ATOM    370  CB  ILE C  49     232.859 -88.337-165.328  1.00  0.00           C  
ATOM    371  CG2 ILE C  49     233.052 -86.809-165.267  1.00  0.00           C  
ATOM    372  CG1 ILE C  49     233.427 -88.883-166.657  1.00  0.00           C  
ATOM    373  CD1 ILE C  49     234.913 -88.593-166.904  1.00  0.00           C  
ATOM    374  N   TYR C  50     233.212 -87.692-162.049  1.00  0.00           N  
ATOM    375  CA  TYR C  50     232.586 -86.997-160.926  1.00  0.00           C  
ATOM    376  C   TYR C  50     232.834 -85.489-161.086  1.00  0.00           C  
ATOM    377  O   TYR C  50     233.830 -85.091-161.693  1.00  0.00           O  
ATOM    378  CB  TYR C  50     233.131 -87.566-159.594  1.00  0.00           C  
ATOM    379  CG  TYR C  50     234.570 -87.202-159.260  1.00  0.00           C  
ATOM    380  CD1 TYR C  50     235.629 -87.863-159.915  1.00  0.00           C  
ATOM    381  CE1 TYR C  50     236.956 -87.472-159.674  1.00  0.00           C  
ATOM    382  CZ  TYR C  50     237.238 -86.450-158.747  1.00  0.00           C  
ATOM    383  OH  TYR C  50     238.529 -86.079-158.512  1.00  0.00           O  
ATOM    384  CD2 TYR C  50     234.852 -86.181-158.330  1.00  0.00           C  
ATOM    385  CE2 TYR C  50     236.184 -85.809-158.070  1.00  0.00           C  
ATOM    386  N   SER C  51     231.908 -84.676-160.551  1.00  0.00           N  
ATOM    387  CA  SER C  51     231.902 -83.210-160.629  1.00  0.00           C  
ATOM    388  C   SER C  51     231.963 -82.697-162.091  1.00  0.00           C  
ATOM    389  O   SER C  51     232.719 -81.776-162.401  1.00  0.00           O  
ATOM    390  CB  SER C  51     232.985 -82.626-159.689  1.00  0.00           C  
ATOM    391  OG  SER C  51     232.877 -81.222-159.567  1.00  0.00           O  
ATOM    392  N   THR C  52     231.165 -83.352-162.954  1.00  0.00           N  
ATOM    393  CA  THR C  52     230.945 -83.117-164.386  1.00  0.00           C  
ATOM    394  C   THR C  52     232.121 -83.451-165.324  1.00  0.00           C  
ATOM    395  O   THR C  52     231.837 -83.838-166.455  1.00  0.00           O  
ATOM    396  CB  THR C  52     230.445 -81.671-164.675  1.00  0.00           C  
ATOM    397  OG1 THR C  52     229.136 -81.568-164.160  1.00  0.00           O  
ATOM    398  CG2 THR C  52     230.424 -81.188-166.135  1.00  0.00           C  
ATOM    399  N   SER C  53     233.387 -83.311-164.888  1.00  0.00           N  
ATOM    400  CA  SER C  53     234.545 -83.362-165.790  1.00  0.00           C  
ATOM    401  C   SER C  53     235.787 -84.069-165.226  1.00  0.00           C  
ATOM    402  O   SER C  53     236.662 -84.412-166.021  1.00  0.00           O  
ATOM    403  CB  SER C  53     234.853 -81.928-166.278  1.00  0.00           C  
ATOM    404  OG  SER C  53     235.358 -81.110-165.239  1.00  0.00           O  
ATOM    405  N   ASN C  54     235.866 -84.287-163.900  1.00  0.00           N  
ATOM    406  CA  ASN C  54     237.024 -84.915-163.256  1.00  0.00           C  
ATOM    407  C   ASN C  54     236.942 -86.442-163.398  1.00  0.00           C  
ATOM    408  O   ASN C  54     235.943 -87.033-162.992  1.00  0.00           O  
ATOM    409  CB  ASN C  54     237.128 -84.513-161.765  1.00  0.00           C  
ATOM    410  CG  ASN C  54     237.185 -82.999-161.539  1.00  0.00           C  
ATOM    411  ND2 ASN C  54     238.383 -82.460-161.303  1.00  0.00           N  
ATOM    412  OD1 ASN C  54     236.158 -82.325-161.563  1.00  0.00           O  
ATOM    413  N   LEU C  55     237.996 -87.050-163.966  1.00  0.00           N  
ATOM    414  CA  LEU C  55     238.107 -88.497-164.169  1.00  0.00           C  
ATOM    415  C   LEU C  55     238.415 -89.214-162.848  1.00  0.00           C  
ATOM    416  O   LEU C  55     239.280 -88.765-162.091  1.00  0.00           O  
ATOM    417  CB  LEU C  55     239.201 -88.807-165.216  1.00  0.00           C  
ATOM    418  CG  LEU C  55     238.770 -88.622-166.688  1.00  0.00           C  
ATOM    419  CD1 LEU C  55     238.412 -87.166-167.051  1.00  0.00           C  
ATOM    420  CD2 LEU C  55     239.845 -89.183-167.638  1.00  0.00           C  
ATOM    421  N   ALA C  56     237.716 -90.338-162.624  1.00  0.00           N  
ATOM    422  CA  ALA C  56     237.903 -91.223-161.475  1.00  0.00           C  
ATOM    423  C   ALA C  56     239.225 -92.013-161.530  1.00  0.00           C  
ATOM    424  O   ALA C  56     239.914 -91.995-162.551  1.00  0.00           O  
ATOM    425  CB  ALA C  56     236.683 -92.155-161.392  1.00  0.00           C  
ATOM    426  N   SER C  57     239.569 -92.687-160.419  1.00  0.00           N  
ATOM    427  CA  SER C  57     240.796 -93.481-160.296  1.00  0.00           C  
ATOM    428  C   SER C  57     240.817 -94.672-161.275  1.00  0.00           C  
ATOM    429  O   SER C  57     239.865 -95.451-161.306  1.00  0.00           O  
ATOM    430  CB  SER C  57     240.965 -93.949-158.836  1.00  0.00           C  
ATOM    431  OG  SER C  57     242.218 -94.570-158.623  1.00  0.00           O  
ATOM    432  N   GLY C  58     241.909 -94.777-162.048  1.00  0.00           N  
ATOM    433  CA  GLY C  58     242.144 -95.849-163.016  1.00  0.00           C  
ATOM    434  C   GLY C  58     241.447 -95.622-164.370  1.00  0.00           C  
ATOM    435  O   GLY C  58     241.620 -96.452-165.263  1.00  0.00           O  
ATOM    436  N   VAL C  59     240.677 -94.531-164.542  1.00  0.00           N  
ATOM    437  CA  VAL C  59     239.973 -94.198-165.781  1.00  0.00           C  
ATOM    438  C   VAL C  59     240.945 -93.496-166.763  1.00  0.00           C  
ATOM    439  O   VAL C  59     241.494 -92.456-166.395  1.00  0.00           O  
ATOM    440  CB  VAL C  59     238.782 -93.242-165.481  1.00  0.00           C  
ATOM    441  CG1 VAL C  59     238.110 -92.636-166.728  1.00  0.00           C  
ATOM    442  CG2 VAL C  59     237.720 -93.957-164.628  1.00  0.00           C  
ATOM    443  N   PRO C  60     241.161 -94.066-167.974  1.00  0.00           N  
ATOM    444  CA  PRO C  60     242.061 -93.467-168.977  1.00  0.00           C  
ATOM    445  C   PRO C  60     241.500 -92.172-169.598  1.00  0.00           C  
ATOM    446  O   PRO C  60     240.284 -91.999-169.661  1.00  0.00           O  
ATOM    447  CD  PRO C  60     240.555 -95.304-168.476  1.00  0.00           C  
ATOM    448  CB  PRO C  60     242.235 -94.589-170.015  1.00  0.00           C  
ATOM    449  CG  PRO C  60     240.944 -95.387-169.948  1.00  0.00           C  
ATOM    450  N   SER C  61     242.418 -91.295-170.042  1.00  0.00           N  
ATOM    451  CA  SER C  61     242.175 -89.946-170.575  1.00  0.00           C  
ATOM    452  C   SER C  61     241.211 -89.831-171.779  1.00  0.00           C  
ATOM    453  O   SER C  61     240.761 -88.723-172.072  1.00  0.00           O  
ATOM    454  CB  SER C  61     243.536 -89.303-170.912  1.00  0.00           C  
ATOM    455  OG  SER C  61     244.221 -88.964-169.724  1.00  0.00           O  
ATOM    456  N   ARG C  62     240.899 -90.959-172.436  1.00  0.00           N  
ATOM    457  CA  ARG C  62     239.915 -91.078-173.515  1.00  0.00           C  
ATOM    458  C   ARG C  62     238.451 -90.873-173.056  1.00  0.00           C  
ATOM    459  O   ARG C  62     237.623 -90.488-173.880  1.00  0.00           O  
ATOM    460  CB  ARG C  62     240.131 -92.436-174.217  1.00  0.00           C  
ATOM    461  CG  ARG C  62     239.814 -93.673-173.356  1.00  0.00           C  
ATOM    462  CD  ARG C  62     240.241 -94.986-174.025  1.00  0.00           C  
ATOM    463  NE  ARG C  62     239.763 -96.155-173.277  1.00  0.00           N  
ATOM    464  CZ  ARG C  62     238.514 -96.639-173.319  1.00  0.00           C  
ATOM    465  NH1 ARG C  62     237.575 -96.073-174.087  1.00  0.00           N  
ATOM    466  NH2 ARG C  62     238.190 -97.715-172.588  1.00  0.00           N  
ATOM    467  N   PHE C  63     238.168 -91.083-171.757  1.00  0.00           N  
ATOM    468  CA  PHE C  63     236.926 -90.659-171.107  1.00  0.00           C  
ATOM    469  C   PHE C  63     237.016 -89.172-170.729  1.00  0.00           C  
ATOM    470  O   PHE C  63     238.080 -88.713-170.314  1.00  0.00           O  
ATOM    471  CB  PHE C  63     236.679 -91.495-169.837  1.00  0.00           C  
ATOM    472  CG  PHE C  63     236.323 -92.953-170.058  1.00  0.00           C  
ATOM    473  CD1 PHE C  63     237.337 -93.918-170.215  1.00  0.00           C  
ATOM    474  CE1 PHE C  63     237.006 -95.246-170.448  1.00  0.00           C  
ATOM    475  CZ  PHE C  63     235.676 -95.624-170.562  1.00  0.00           C  
ATOM    476  CD2 PHE C  63     234.977 -93.342-170.231  1.00  0.00           C  
ATOM    477  CE2 PHE C  63     234.667 -94.678-170.457  1.00  0.00           C  
ATOM    478  N   SER C  64     235.891 -88.455-170.851  1.00  0.00           N  
ATOM    479  CA  SER C  64     235.782 -87.036-170.517  1.00  0.00           C  
ATOM    480  C   SER C  64     234.302 -86.664-170.353  1.00  0.00           C  
ATOM    481  O   SER C  64     233.442 -87.316-170.943  1.00  0.00           O  
ATOM    482  CB  SER C  64     236.490 -86.191-171.606  1.00  0.00           C  
ATOM    483  OG  SER C  64     236.446 -84.805-171.323  1.00  0.00           O  
ATOM    484  N   GLY C  65     234.038 -85.606-169.575  1.00  0.00           N  
ATOM    485  CA  GLY C  65     232.716 -85.002-169.448  1.00  0.00           C  
ATOM    486  C   GLY C  65     232.868 -83.478-169.467  1.00  0.00           C  
ATOM    487  O   GLY C  65     233.960 -82.944-169.257  1.00  0.00           O  
ATOM    488  N   SER C  66     231.749 -82.778-169.707  1.00  0.00           N  
ATOM    489  CA  SER C  66     231.684 -81.318-169.811  1.00  0.00           C  
ATOM    490  C   SER C  66     230.223 -80.850-169.692  1.00  0.00           C  
ATOM    491  O   SER C  66     229.313 -81.580-170.086  1.00  0.00           O  
ATOM    492  CB  SER C  66     232.333 -80.864-171.143  1.00  0.00           C  
ATOM    493  OG  SER C  66     232.331 -79.457-171.295  1.00  0.00           O  
ATOM    494  N   GLY C  67     230.038 -79.622-169.184  1.00  0.00           N  
ATOM    495  CA  GLY C  67     228.727 -78.992-169.070  1.00  0.00           C  
ATOM    496  C   GLY C  67     228.730 -77.940-167.958  1.00  0.00           C  
ATOM    497  O   GLY C  67     229.709 -77.764-167.233  1.00  0.00           O  
ATOM    498  N   SER C  68     227.587 -77.252-167.838  1.00  0.00           N  
ATOM    499  CA  SER C  68     227.308 -76.203-166.857  1.00  0.00           C  
ATOM    500  C   SER C  68     225.796 -75.929-166.816  1.00  0.00           C  
ATOM    501  O   SER C  68     225.093 -76.198-167.793  1.00  0.00           O  
ATOM    502  CB  SER C  68     228.133 -74.929-167.172  1.00  0.00           C  
ATOM    503  OG  SER C  68     227.726 -74.295-168.371  1.00  0.00           O  
ATOM    504  N   GLY C  69     225.329 -75.363-165.690  1.00  0.00           N  
ATOM    505  CA  GLY C  69     223.940 -74.952-165.513  1.00  0.00           C  
ATOM    506  C   GLY C  69     223.062 -76.180-165.258  1.00  0.00           C  
ATOM    507  O   GLY C  69     223.130 -76.772-164.181  1.00  0.00           O  
ATOM    508  N   THR C  70     222.211 -76.510-166.241  1.00  0.00           N  
ATOM    509  CA  THR C  70     221.197 -77.563-166.172  1.00  0.00           C  
ATOM    510  C   THR C  70     221.427 -78.702-167.192  1.00  0.00           C  
ATOM    511  O   THR C  70     220.627 -79.637-167.190  1.00  0.00           O  
ATOM    512  CB  THR C  70     219.790 -76.960-166.446  1.00  0.00           C  
ATOM    513  OG1 THR C  70     219.718 -76.343-167.721  1.00  0.00           O  
ATOM    514  CG2 THR C  70     219.362 -75.937-165.382  1.00  0.00           C  
ATOM    515  N   ASP C  71     222.479 -78.634-168.030  1.00  0.00           N  
ATOM    516  CA  ASP C  71     222.769 -79.621-169.082  1.00  0.00           C  
ATOM    517  C   ASP C  71     224.242 -80.046-169.031  1.00  0.00           C  
ATOM    518  O   ASP C  71     225.126 -79.190-168.962  1.00  0.00           O  
ATOM    519  CB  ASP C  71     222.370 -79.161-170.504  1.00  0.00           C  
ATOM    520  CG  ASP C  71     220.919 -78.689-170.617  1.00  0.00           C  
ATOM    521  OD1 ASP C  71     220.678 -77.491-170.347  1.00  0.00           O  
ATOM    522  OD2 ASP C  71     220.073 -79.541-170.964  1.00  0.00           O  
ATOM    523  N   PHE C  72     224.457 -81.372-169.030  1.00  0.00           N  
ATOM    524  CA  PHE C  72     225.743 -82.026-168.777  1.00  0.00           C  
ATOM    525  C   PHE C  72     225.899 -83.263-169.673  1.00  0.00           C  
ATOM    526  O   PHE C  72     224.896 -83.826-170.110  1.00  0.00           O  
ATOM    527  CB  PHE C  72     225.825 -82.420-167.286  1.00  0.00           C  
ATOM    528  CG  PHE C  72     225.725 -81.262-166.306  1.00  0.00           C  
ATOM    529  CD1 PHE C  72     224.472 -80.828-165.816  1.00  0.00           C  
ATOM    530  CE1 PHE C  72     224.394 -79.706-165.005  1.00  0.00           C  
ATOM    531  CZ  PHE C  72     225.542 -78.991-164.687  1.00  0.00           C  
ATOM    532  CD2 PHE C  72     226.863 -80.486-166.027  1.00  0.00           C  
ATOM    533  CE2 PHE C  72     226.773 -79.377-165.200  1.00  0.00           C  
ATOM    534  N   THR C  73     227.155 -83.664-169.936  1.00  0.00           N  
ATOM    535  CA  THR C  73     227.486 -84.752-170.861  1.00  0.00           C  
ATOM    536  C   THR C  73     228.665 -85.612-170.363  1.00  0.00           C  
ATOM    537  O   THR C  73     229.476 -85.162-169.551  1.00  0.00           O  
ATOM    538  CB  THR C  73     227.849 -84.216-172.282  1.00  0.00           C  
ATOM    539  OG1 THR C  73     229.111 -83.571-172.325  1.00  0.00           O  
ATOM    540  CG2 THR C  73     226.793 -83.293-172.906  1.00  0.00           C  
ATOM    541  N   LEU C  74     228.722 -86.830-170.922  1.00  0.00           N  
ATOM    542  CA  LEU C  74     229.840 -87.771-170.908  1.00  0.00           C  
ATOM    543  C   LEU C  74     230.130 -88.158-172.365  1.00  0.00           C  
ATOM    544  O   LEU C  74     229.204 -88.256-173.167  1.00  0.00           O  
ATOM    545  CB  LEU C  74     229.459 -89.005-170.048  1.00  0.00           C  
ATOM    546  CG  LEU C  74     230.367 -90.263-170.142  1.00  0.00           C  
ATOM    547  CD1 LEU C  74     231.829 -89.989-169.743  1.00  0.00           C  
ATOM    548  CD2 LEU C  74     229.777 -91.440-169.349  1.00  0.00           C  
ATOM    549  N   THR C  75     231.407 -88.421-172.665  1.00  0.00           N  
ATOM    550  CA  THR C  75     231.862 -88.916-173.956  1.00  0.00           C  
ATOM    551  C   THR C  75     233.014 -89.916-173.762  1.00  0.00           C  
ATOM    552  O   THR C  75     233.912 -89.673-172.953  1.00  0.00           O  
ATOM    553  CB  THR C  75     232.253 -87.755-174.916  1.00  0.00           C  
ATOM    554  OG1 THR C  75     232.770 -88.249-176.140  1.00  0.00           O  
ATOM    555  CG2 THR C  75     233.289 -86.772-174.347  1.00  0.00           C  
ATOM    556  N   ILE C  76     232.934 -91.031-174.503  1.00  0.00           N  
ATOM    557  CA  ILE C  76     233.871 -92.146-174.439  1.00  0.00           C  
ATOM    558  C   ILE C  76     234.508 -92.279-175.831  1.00  0.00           C  
ATOM    559  O   ILE C  76     233.859 -92.765-176.757  1.00  0.00           O  
ATOM    560  CB  ILE C  76     233.165 -93.493-174.079  1.00  0.00           C  
ATOM    561  CG2 ILE C  76     234.203 -94.629-173.926  1.00  0.00           C  
ATOM    562  CG1 ILE C  76     232.291 -93.384-172.804  1.00  0.00           C  
ATOM    563  CD1 ILE C  76     230.814 -93.055-173.076  1.00  0.00           C  
ATOM    564  N   SER C  77     235.764 -91.819-175.950  1.00  0.00           N  
ATOM    565  CA  SER C  77     236.564 -91.942-177.168  1.00  0.00           C  
ATOM    566  C   SER C  77     237.220 -93.331-177.234  1.00  0.00           C  
ATOM    567  O   SER C  77     237.693 -93.826-176.209  1.00  0.00           O  
ATOM    568  CB  SER C  77     237.596 -90.796-177.206  1.00  0.00           C  
ATOM    569  OG  SER C  77     238.297 -90.764-178.433  1.00  0.00           O  
ATOM    570  N   SER C  78     237.234 -93.915-178.444  1.00  0.00           N  
ATOM    571  CA  SER C  78     237.800 -95.226-178.778  1.00  0.00           C  
ATOM    572  C   SER C  78     237.185 -96.357-177.931  1.00  0.00           C  
ATOM    573  O   SER C  78     237.840 -96.859-177.018  1.00  0.00           O  
ATOM    574  CB  SER C  78     239.347 -95.173-178.718  1.00  0.00           C  
ATOM    575  OG  SER C  78     239.930 -96.390-179.145  1.00  0.00           O  
ATOM    576  N   LEU C  79     235.921 -96.696-178.234  1.00  0.00           N  
ATOM    577  CA  LEU C  79     235.124 -97.721-177.556  1.00  0.00           C  
ATOM    578  C   LEU C  79     235.793 -99.102-177.601  1.00  0.00           C  
ATOM    579  O   LEU C  79     235.995 -99.647-178.684  1.00  0.00           O  
ATOM    580  CB  LEU C  79     233.722 -97.782-178.198  1.00  0.00           C  
ATOM    581  CG  LEU C  79     232.793 -96.617-177.800  1.00  0.00           C  
ATOM    582  CD1 LEU C  79     231.619 -96.481-178.789  1.00  0.00           C  
ATOM    583  CD2 LEU C  79     232.285 -96.768-176.356  1.00  0.00           C  
ATOM    584  N   GLN C  80     236.115 -99.629-176.413  1.00  0.00           N  
ATOM    585  CA  GLN C  80     236.684-100.959-176.202  1.00  0.00           C  
ATOM    586  C   GLN C  80     235.555-101.984-175.952  1.00  0.00           C  
ATOM    587  O   GLN C  80     234.426-101.563-175.691  1.00  0.00           O  
ATOM    588  CB  GLN C  80     237.665-100.868-175.006  1.00  0.00           C  
ATOM    589  CG  GLN C  80     238.848 -99.889-175.198  1.00  0.00           C  
ATOM    590  CD  GLN C  80     239.653-100.116-176.480  1.00  0.00           C  
ATOM    591  OE1 GLN C  80     239.749 -99.230-177.326  1.00  0.00           O  
ATOM    592  NE2 GLN C  80     240.237-101.307-176.632  1.00  0.00           N  
ATOM    593  N   PRO C  81     235.855-103.308-175.996  1.00  0.00           N  
ATOM    594  CA  PRO C  81     234.864-104.373-175.709  1.00  0.00           C  
ATOM    595  C   PRO C  81     234.107-104.281-174.367  1.00  0.00           C  
ATOM    596  O   PRO C  81     232.955-104.708-174.304  1.00  0.00           O  
ATOM    597  CD  PRO C  81     237.124-103.897-176.430  1.00  0.00           C  
ATOM    598  CB  PRO C  81     235.672-105.674-175.818  1.00  0.00           C  
ATOM    599  CG  PRO C  81     236.784-105.336-176.794  1.00  0.00           C  
ATOM    600  N   GLU C  82     234.754-103.707-173.336  1.00  0.00           N  
ATOM    601  CA  GLU C  82     234.176-103.478-172.011  1.00  0.00           C  
ATOM    602  C   GLU C  82     233.303-102.209-171.919  1.00  0.00           C  
ATOM    603  O   GLU C  82     232.510-102.104-170.985  1.00  0.00           O  
ATOM    604  CB  GLU C  82     235.307-103.431-170.969  1.00  0.00           C  
ATOM    605  CG  GLU C  82     236.120-104.736-170.891  1.00  0.00           C  
ATOM    606  CD  GLU C  82     237.082-104.727-169.705  1.00  0.00           C  
ATOM    607  OE1 GLU C  82     238.273-104.432-169.938  1.00  0.00           O  
ATOM    608  OE2 GLU C  82     236.598-105.010-168.586  1.00  0.00           O  
ATOM    609  N   ASP C  83     233.451-101.281-172.882  1.00  0.00           N  
ATOM    610  CA  ASP C  83     232.703-100.019-172.968  1.00  0.00           C  
ATOM    611  C   ASP C  83     231.285-100.174-173.542  1.00  0.00           C  
ATOM    612  O   ASP C  83     230.529 -99.202-173.508  1.00  0.00           O  
ATOM    613  CB  ASP C  83     233.455 -98.911-173.739  1.00  0.00           C  
ATOM    614  CG  ASP C  83     234.891 -98.640-173.285  1.00  0.00           C  
ATOM    615  OD1 ASP C  83     235.267 -99.025-172.157  1.00  0.00           O  
ATOM    616  OD2 ASP C  83     235.587 -97.972-174.073  1.00  0.00           O  
ATOM    617  N   PHE C  84     230.929-101.376-174.026  1.00  0.00           N  
ATOM    618  CA  PHE C  84     229.576-101.724-174.459  1.00  0.00           C  
ATOM    619  C   PHE C  84     228.757-102.147-173.232  1.00  0.00           C  
ATOM    620  O   PHE C  84     228.626-103.334-172.933  1.00  0.00           O  
ATOM    621  CB  PHE C  84     229.645-102.770-175.586  1.00  0.00           C  
ATOM    622  CG  PHE C  84     230.358-102.224-176.811  1.00  0.00           C  
ATOM    623  CD1 PHE C  84     229.746-101.216-177.581  1.00  0.00           C  
ATOM    624  CD2 PHE C  84     231.700-102.560-177.077  1.00  0.00           C  
ATOM    625  CE1 PHE C  84     230.451-100.584-178.592  1.00  0.00           C  
ATOM    626  CE2 PHE C  84     232.385-101.935-178.111  1.00  0.00           C  
ATOM    627  CZ  PHE C  84     231.762-100.949-178.865  1.00  0.00           C  
ATOM    628  N   ALA C  85     228.305-101.114-172.510  1.00  0.00           N  
ATOM    629  CA  ALA C  85     227.792-101.162-171.149  1.00  0.00           C  
ATOM    630  C   ALA C  85     226.643-100.158-170.995  1.00  0.00           C  
ATOM    631  O   ALA C  85     226.518 -99.240-171.807  1.00  0.00           O  
ATOM    632  CB  ALA C  85     228.961-100.797-170.214  1.00  0.00           C  
ATOM    633  N   THR C  86     225.837-100.342-169.936  1.00  0.00           N  
ATOM    634  CA  THR C  86     224.775 -99.412-169.554  1.00  0.00           C  
ATOM    635  C   THR C  86     225.341 -98.306-168.650  1.00  0.00           C  
ATOM    636  O   THR C  86     225.728 -98.574-167.513  1.00  0.00           O  
ATOM    637  CB  THR C  86     223.595-100.106-168.830  1.00  0.00           C  
ATOM    638  OG1 THR C  86     223.098-101.144-169.651  1.00  0.00           O  
ATOM    639  CG2 THR C  86     222.416 -99.159-168.534  1.00  0.00           C  
ATOM    640  N   TYR C  87     225.380 -97.084-169.196  1.00  0.00           N  
ATOM    641  CA  TYR C  87     225.838 -95.883-168.505  1.00  0.00           C  
ATOM    642  C   TYR C  87     224.673 -95.224-167.765  1.00  0.00           C  
ATOM    643  O   TYR C  87     223.548 -95.222-168.266  1.00  0.00           O  
ATOM    644  CB  TYR C  87     226.446 -94.905-169.522  1.00  0.00           C  
ATOM    645  CG  TYR C  87     227.719 -95.412-170.172  1.00  0.00           C  
ATOM    646  CD1 TYR C  87     228.976 -95.051-169.648  1.00  0.00           C  
ATOM    647  CE1 TYR C  87     230.153 -95.532-170.252  1.00  0.00           C  
ATOM    648  CZ  TYR C  87     230.079 -96.394-171.361  1.00  0.00           C  
ATOM    649  OH  TYR C  87     231.223 -96.875-171.924  1.00  0.00           O  
ATOM    650  CD2 TYR C  87     227.647 -96.261-171.295  1.00  0.00           C  
ATOM    651  CE2 TYR C  87     228.824 -96.761-171.881  1.00  0.00           C  
ATOM    652  N   TYR C  88     224.994 -94.658-166.598  1.00  0.00           N  
ATOM    653  CA  TYR C  88     224.076 -93.973-165.695  1.00  0.00           C  
ATOM    654  C   TYR C  88     224.665 -92.627-165.274  1.00  0.00           C  
ATOM    655  O   TYR C  88     225.862 -92.392-165.438  1.00  0.00           O  
ATOM    656  CB  TYR C  88     223.860 -94.854-164.450  1.00  0.00           C  
ATOM    657  CG  TYR C  88     223.134 -96.155-164.720  1.00  0.00           C  
ATOM    658  CD1 TYR C  88     223.812 -97.389-164.613  1.00  0.00           C  
ATOM    659  CE1 TYR C  88     223.112 -98.591-164.828  1.00  0.00           C  
ATOM    660  CZ  TYR C  88     221.749 -98.562-165.173  1.00  0.00           C  
ATOM    661  OH  TYR C  88     221.081 -99.726-165.406  1.00  0.00           O  
ATOM    662  CD2 TYR C  88     221.768 -96.127-165.061  1.00  0.00           C  
ATOM    663  CE2 TYR C  88     221.079 -97.329-165.292  1.00  0.00           C  
ATOM    664  N   CYS C  89     223.801 -91.785-164.693  1.00  0.00           N  
ATOM    665  CA  CYS C  89     224.166 -90.508-164.095  1.00  0.00           C  
ATOM    666  C   CYS C  89     223.391 -90.303-162.785  1.00  0.00           C  
ATOM    667  O   CYS C  89     222.299 -90.852-162.632  1.00  0.00           O  
ATOM    668  SG  CYS C  89     222.251 -89.177-165.735  1.00  0.00           S  
ATOM    669  CB  CYS C  89     223.951 -89.381-165.128  1.00  0.00           C  
ATOM    670  N   GLN C  90     223.981 -89.517-161.870  1.00  0.00           N  
ATOM    671  CA  GLN C  90     223.393 -89.136-160.584  1.00  0.00           C  
ATOM    672  C   GLN C  90     223.794 -87.693-160.237  1.00  0.00           C  
ATOM    673  O   GLN C  90     224.589 -87.083-160.952  1.00  0.00           O  
ATOM    674  CB  GLN C  90     223.774 -90.162-159.487  1.00  0.00           C  
ATOM    675  CG  GLN C  90     225.145 -89.986-158.800  1.00  0.00           C  
ATOM    676  CD  GLN C  90     225.336 -90.971-157.645  1.00  0.00           C  
ATOM    677  OE1 GLN C  90     225.356 -92.183-157.849  1.00  0.00           O  
ATOM    678  NE2 GLN C  90     225.493 -90.456-156.424  1.00  0.00           N  
ATOM    679  N   VAL C  91     223.244 -87.188-159.123  1.00  0.00           N  
ATOM    680  CA  VAL C  91     223.550 -85.868-158.570  1.00  0.00           C  
ATOM    681  C   VAL C  91     223.885 -85.968-157.072  1.00  0.00           C  
ATOM    682  O   VAL C  91     223.446 -86.903-156.397  1.00  0.00           O  
ATOM    683  CB  VAL C  91     222.354 -84.889-158.746  1.00  0.00           C  
ATOM    684  CG1 VAL C  91     222.070 -84.617-160.229  1.00  0.00           C  
ATOM    685  CG2 VAL C  91     221.061 -85.312-158.015  1.00  0.00           C  
ATOM    686  N   TYR C  92     224.643 -84.973-156.583  1.00  0.00           N  
ATOM    687  CA  TYR C  92     224.953 -84.780-155.166  1.00  0.00           C  
ATOM    688  C   TYR C  92     225.158 -83.280-154.884  1.00  0.00           C  
ATOM    689  O   TYR C  92     226.136 -82.891-154.251  1.00  0.00           O  
ATOM    690  CB  TYR C  92     226.101 -85.727-154.721  1.00  0.00           C  
ATOM    691  CG  TYR C  92     226.548 -85.726-153.259  1.00  0.00           C  
ATOM    692  CD1 TYR C  92     225.696 -85.306-152.211  1.00  0.00           C  
ATOM    693  CD2 TYR C  92     227.850 -86.173-152.949  1.00  0.00           C  
ATOM    694  CE1 TYR C  92     226.153 -85.304-150.879  1.00  0.00           C  
ATOM    695  CE2 TYR C  92     228.304 -86.186-151.615  1.00  0.00           C  
ATOM    696  CZ  TYR C  92     227.457 -85.748-150.580  1.00  0.00           C  
ATOM    697  OH  TYR C  92     227.896 -85.769-149.288  1.00  0.00           O  
ATOM    698  N   SER C  93     224.203 -82.467-155.367  1.00  0.00           N  
ATOM    699  CA  SER C  93     224.088 -81.040-155.064  1.00  0.00           C  
ATOM    700  C   SER C  93     223.243 -80.799-153.798  1.00  0.00           C  
ATOM    701  O   SER C  93     223.583 -79.912-153.015  1.00  0.00           O  
ATOM    702  CB  SER C  93     223.495 -80.326-156.296  1.00  0.00           C  
ATOM    703  OG  SER C  93     223.159 -78.976-156.039  1.00  0.00           O  
ATOM    704  N   GLY C  94     222.168 -81.582-153.627  1.00  0.00           N  
ATOM    705  CA  GLY C  94     221.265 -81.452-152.493  1.00  0.00           C  
ATOM    706  C   GLY C  94     220.168 -82.511-152.606  1.00  0.00           C  
ATOM    707  O   GLY C  94     219.885 -83.032-153.687  1.00  0.00           O  
ATOM    708  N   TYR C  95     219.558 -82.824-151.454  1.00  0.00           N  
ATOM    709  CA  TYR C  95     218.547 -83.869-151.288  1.00  0.00           C  
ATOM    710  C   TYR C  95     217.139 -83.370-151.686  1.00  0.00           C  
ATOM    711  O   TYR C  95     216.865 -82.183-151.500  1.00  0.00           O  
ATOM    712  CB  TYR C  95     218.576 -84.330-149.817  1.00  0.00           C  
ATOM    713  CG  TYR C  95     219.902 -84.947-149.406  1.00  0.00           C  
ATOM    714  CD1 TYR C  95     220.850 -84.196-148.679  1.00  0.00           C  
ATOM    715  CE1 TYR C  95     222.088 -84.770-148.328  1.00  0.00           C  
ATOM    716  CZ  TYR C  95     222.382 -86.096-148.700  1.00  0.00           C  
ATOM    717  OH  TYR C  95     223.582 -86.652-148.361  1.00  0.00           O  
ATOM    718  CD2 TYR C  95     220.200 -86.274-149.776  1.00  0.00           C  
ATOM    719  CE2 TYR C  95     221.435 -86.849-149.424  1.00  0.00           C  
ATOM    720  N   PRO C  96     216.251 -84.270-152.172  1.00  0.00           N  
ATOM    721  CA  PRO C  96     216.506 -85.686-152.509  1.00  0.00           C  
ATOM    722  C   PRO C  96     217.378 -85.870-153.767  1.00  0.00           C  
ATOM    723  O   PRO C  96     217.188 -85.153-154.752  1.00  0.00           O  
ATOM    724  CD  PRO C  96     214.843 -83.925-152.378  1.00  0.00           C  
ATOM    725  CB  PRO C  96     215.090 -86.252-152.732  1.00  0.00           C  
ATOM    726  CG  PRO C  96     214.264 -85.068-153.200  1.00  0.00           C  
ATOM    727  N   LEU C  97     218.310 -86.838-153.703  1.00  0.00           N  
ATOM    728  CA  LEU C  97     219.121 -87.266-154.848  1.00  0.00           C  
ATOM    729  C   LEU C  97     218.272 -88.107-155.818  1.00  0.00           C  
ATOM    730  O   LEU C  97     217.267 -88.694-155.413  1.00  0.00           O  
ATOM    731  CB  LEU C  97     220.353 -88.082-154.391  1.00  0.00           C  
ATOM    732  CG  LEU C  97     221.171 -87.504-153.215  1.00  0.00           C  
ATOM    733  CD1 LEU C  97     222.379 -88.407-152.893  1.00  0.00           C  
ATOM    734  CD2 LEU C  97     221.584 -86.034-153.414  1.00  0.00           C  
ATOM    735  N   THR C  98     218.689 -88.147-157.088  1.00  0.00           N  
ATOM    736  CA  THR C  98     217.968 -88.816-158.170  1.00  0.00           C  
ATOM    737  C   THR C  98     218.960 -89.317-159.236  1.00  0.00           C  
ATOM    738  O   THR C  98     220.136 -88.947-159.216  1.00  0.00           O  
ATOM    739  CB  THR C  98     216.947 -87.856-158.847  1.00  0.00           C  
ATOM    740  OG1 THR C  98     217.586 -86.657-159.239  1.00  0.00           O  
ATOM    741  CG2 THR C  98     215.749 -87.500-157.950  1.00  0.00           C  
ATOM    742  N   PHE C  99     218.449 -90.192-160.118  1.00  0.00           N  
ATOM    743  CA  PHE C  99     219.197 -90.891-161.161  1.00  0.00           C  
ATOM    744  C   PHE C  99     218.538 -90.737-162.537  1.00  0.00           C  
ATOM    745  O   PHE C  99     217.328 -90.521-162.623  1.00  0.00           O  
ATOM    746  CB  PHE C  99     219.274 -92.390-160.812  1.00  0.00           C  
ATOM    747  CG  PHE C  99     220.261 -92.752-159.723  1.00  0.00           C  
ATOM    748  CD1 PHE C  99     219.896 -92.641-158.368  1.00  0.00           C  
ATOM    749  CE1 PHE C  99     220.833 -92.887-157.375  1.00  0.00           C  
ATOM    750  CZ  PHE C  99     222.135 -93.227-157.712  1.00  0.00           C  
ATOM    751  CD2 PHE C  99     221.594 -93.061-160.054  1.00  0.00           C  
ATOM    752  CE2 PHE C  99     222.511 -93.318-159.046  1.00  0.00           C  
ATOM    753  N   GLY C 100     219.357 -90.911-163.587  1.00  0.00           N  
ATOM    754  CA  GLY C 100     218.919 -90.989-164.977  1.00  0.00           C  
ATOM    755  C   GLY C 100     218.353 -92.384-165.299  1.00  0.00           C  
ATOM    756  O   GLY C 100     218.583 -93.355-164.574  1.00  0.00           O  
ATOM    757  N   GLY C 101     217.624 -92.467-166.425  1.00  0.00           N  
ATOM    758  CA  GLY C 101     216.915 -93.667-166.886  1.00  0.00           C  
ATOM    759  C   GLY C 101     217.821 -94.716-167.557  1.00  0.00           C  
ATOM    760  O   GLY C 101     217.325 -95.785-167.906  1.00  0.00           O  
ATOM    761  N   GLY C 102     219.124 -94.432-167.730  1.00  0.00           N  
ATOM    762  CA  GLY C 102     220.124 -95.349-168.275  1.00  0.00           C  
ATOM    763  C   GLY C 102     220.100 -95.408-169.810  1.00  0.00           C  
ATOM    764  O   GLY C 102     219.128 -95.014-170.453  1.00  0.00           O  
ATOM    765  N   THR C 103     221.184 -95.956-170.388  1.00  0.00           N  
ATOM    766  CA  THR C 103     221.290 -96.288-171.808  1.00  0.00           C  
ATOM    767  C   THR C 103     222.502 -97.194-172.067  1.00  0.00           C  
ATOM    768  O   THR C 103     223.619 -96.853-171.674  1.00  0.00           O  
ATOM    769  CB  THR C 103     221.343 -95.043-172.748  1.00  0.00           C  
ATOM    770  OG1 THR C 103     221.492 -95.416-174.107  1.00  0.00           O  
ATOM    771  CG2 THR C 103     222.460 -94.027-172.457  1.00  0.00           C  
ATOM    772  N   LYS C 104     222.246 -98.323-172.750  1.00  0.00           N  
ATOM    773  CA  LYS C 104     223.273 -99.215-173.278  1.00  0.00           C  
ATOM    774  C   LYS C 104     223.892 -98.624-174.551  1.00  0.00           C  
ATOM    775  O   LYS C 104     223.157 -98.296-175.482  1.00  0.00           O  
ATOM    776  CB  LYS C 104     222.677-100.622-173.518  1.00  0.00           C  
ATOM    777  CG  LYS C 104     223.662-101.630-174.150  1.00  0.00           C  
ATOM    778  CD  LYS C 104     223.094-103.054-174.258  1.00  0.00           C  
ATOM    779  CE  LYS C 104     224.059-104.051-174.924  1.00  0.00           C  
ATOM    780  NZ  LYS C 104     224.258-103.756-176.354  1.00  0.00           N  
ATOM    781  N   VAL C 105     225.232 -98.579-174.576  1.00  0.00           N  
ATOM    782  CA  VAL C 105     226.015 -98.393-175.794  1.00  0.00           C  
ATOM    783  C   VAL C 105     226.201 -99.776-176.447  1.00  0.00           C  
ATOM    784  O   VAL C 105     226.636-100.720-175.784  1.00  0.00           O  
ATOM    785  CB  VAL C 105     227.397 -97.747-175.497  1.00  0.00           C  
ATOM    786  CG1 VAL C 105     228.353 -97.694-176.707  1.00  0.00           C  
ATOM    787  CG2 VAL C 105     227.217 -96.319-174.952  1.00  0.00           C  
ATOM    788  N   GLU C 106     225.817 -99.864-177.725  1.00  0.00           N  
ATOM    789  CA  GLU C 106     225.766-101.081-178.528  1.00  0.00           C  
ATOM    790  C   GLU C 106     226.848-101.031-179.615  1.00  0.00           C  
ATOM    791  O   GLU C 106     227.137 -99.952-180.129  1.00  0.00           O  
ATOM    792  CB  GLU C 106     224.345-101.138-179.129  1.00  0.00           C  
ATOM    793  CG  GLU C 106     224.042-102.296-180.092  1.00  0.00           C  
ATOM    794  CD  GLU C 106     222.620-102.187-180.638  1.00  0.00           C  
ATOM    795  OE1 GLU C 106     221.687-102.333-179.820  1.00  0.00           O  
ATOM    796  OE2 GLU C 106     222.493-101.967-181.860  1.00  0.00           O  
ATOM    797  N   ILE C 107     227.406-102.202-179.969  1.00  0.00           N  
ATOM    798  CA  ILE C 107     228.371-102.348-181.060  1.00  0.00           C  
ATOM    799  C   ILE C 107     227.640-102.145-182.401  1.00  0.00           C  
ATOM    800  O   ILE C 107     226.824-102.990-182.775  1.00  0.00           O  
ATOM    801  CB  ILE C 107     229.054-103.754-181.074  1.00  0.00           C  
ATOM    802  CG2 ILE C 107     230.051-103.936-182.243  1.00  0.00           C  
ATOM    803  CG1 ILE C 107     229.748-104.075-179.731  1.00  0.00           C  
ATOM    804  CD1 ILE C 107     230.048-105.562-179.512  1.00  0.00           C  
ATOM    805  N   LYS C 108     227.929-101.021-183.079  1.00  0.00           N  
ATOM    806  CA  LYS C 108     227.373-100.728-184.400  1.00  0.00           C  
ATOM    807  C   LYS C 108     228.013-101.643-185.455  1.00  0.00           C  
ATOM    808  O   LYS C 108     229.239-101.700-185.559  1.00  0.00           O  
ATOM    809  CB  LYS C 108     227.497 -99.227-184.734  1.00  0.00           C  
ATOM    810  CG  LYS C 108     226.935 -98.805-186.108  1.00  0.00           C  
ATOM    811  CD  LYS C 108     225.441 -99.129-186.301  1.00  0.00           C  
ATOM    812  CE  LYS C 108     224.883 -98.692-187.663  1.00  0.00           C  
ATOM    813  NZ  LYS C 108     225.510 -99.433-188.772  1.00  0.00           N  
ATOM    814  N   ARG C 109     227.143-102.357-186.179  1.00  0.00           N  
ATOM    815  CA  ARG C 109     227.487-103.445-187.084  1.00  0.00           C  
ATOM    816  C   ARG C 109     226.780-103.233-188.433  1.00  0.00           C  
ATOM    817  O   ARG C 109     225.832-102.448-188.523  1.00  0.00           O  
ATOM    818  CB  ARG C 109     227.034-104.750-186.381  1.00  0.00           C  
ATOM    819  CG  ARG C 109     227.482-106.077-187.019  1.00  0.00           C  
ATOM    820  CD  ARG C 109     226.910-107.274-186.254  1.00  0.00           C  
ATOM    821  NE  ARG C 109     227.221-108.562-186.887  1.00  0.00           N  
ATOM    822  CZ  ARG C 109     226.626-109.096-187.965  1.00  0.00           C  
ATOM    823  NH1 ARG C 109     225.660-108.449-188.628  1.00  0.00           N  
ATOM    824  NH2 ARG C 109     227.006-110.311-188.382  1.00  0.00           N  
ATOM    825  N   THR C 110     227.229-103.978-189.455  1.00  0.00           N  
ATOM    826  CA  THR C 110     226.512-104.171-190.717  1.00  0.00           C  
ATOM    827  C   THR C 110     225.171-104.916-190.502  1.00  0.00           C  
ATOM    828  O   THR C 110     225.053-105.705-189.562  1.00  0.00           O  
ATOM    829  CB  THR C 110     227.397-104.952-191.733  1.00  0.00           C  
ATOM    830  OG1 THR C 110     226.752-105.065-192.989  1.00  0.00           O  
ATOM    831  CG2 THR C 110     227.790-106.379-191.300  1.00  0.00           C  
ATOM    832  N   VAL C 111     224.186-104.639-191.366  1.00  0.00           N  
ATOM    833  CA  VAL C 111     222.857-105.249-191.319  1.00  0.00           C  
ATOM    834  C   VAL C 111     222.902-106.725-191.778  1.00  0.00           C  
ATOM    835  O   VAL C 111     223.623-107.049-192.722  1.00  0.00           O  
ATOM    836  CB  VAL C 111     221.858-104.443-192.200  1.00  0.00           C  
ATOM    837  CG1 VAL C 111     220.461-105.075-192.346  1.00  0.00           C  
ATOM    838  CG2 VAL C 111     221.699-103.002-191.678  1.00  0.00           C  
ATOM    839  N   ALA C 112     222.125-107.585-191.096  1.00  0.00           N  
ATOM    840  CA  ALA C 112     222.018-109.020-191.375  1.00  0.00           C  
ATOM    841  C   ALA C 112     220.594-109.515-191.091  1.00  0.00           C  
ATOM    842  O   ALA C 112     219.939-108.985-190.195  1.00  0.00           O  
ATOM    843  CB  ALA C 112     223.046-109.783-190.524  1.00  0.00           C  
ATOM    844  N   ALA C 113     220.158-110.531-191.856  1.00  0.00           N  
ATOM    845  CA  ALA C 113     218.815-111.118-191.787  1.00  0.00           C  
ATOM    846  C   ALA C 113     218.729-112.309-190.799  1.00  0.00           C  
ATOM    847  O   ALA C 113     219.767-112.896-190.485  1.00  0.00           O  
ATOM    848  CB  ALA C 113     218.413-111.562-193.200  1.00  0.00           C  
ATOM    849  N   PRO C 114     217.505-112.665-190.329  1.00  0.00           N  
ATOM    850  CA  PRO C 114     217.300-113.766-189.361  1.00  0.00           C  
ATOM    851  C   PRO C 114     217.553-115.184-189.903  1.00  0.00           C  
ATOM    852  O   PRO C 114     217.142-115.506-191.017  1.00  0.00           O  
ATOM    853  CD  PRO C 114     216.238-111.968-190.564  1.00  0.00           C  
ATOM    854  CB  PRO C 114     215.835-113.608-188.912  1.00  0.00           C  
ATOM    855  CG  PRO C 114     215.453-112.188-189.282  1.00  0.00           C  
ATOM    856  N   SER C 115     218.179-116.013-189.053  1.00  0.00           N  
ATOM    857  CA  SER C 115     218.292-117.463-189.190  1.00  0.00           C  
ATOM    858  C   SER C 115     217.090-118.103-188.474  1.00  0.00           C  
ATOM    859  O   SER C 115     217.136-118.319-187.262  1.00  0.00           O  
ATOM    860  CB  SER C 115     219.631-117.926-188.580  1.00  0.00           C  
ATOM    861  OG  SER C 115     220.707-117.512-189.396  1.00  0.00           O  
ATOM    862  N   VAL C 116     216.016-118.327-189.245  1.00  0.00           N  
ATOM    863  CA  VAL C 116     214.725-118.839-188.784  1.00  0.00           C  
ATOM    864  C   VAL C 116     214.715-120.372-188.584  1.00  0.00           C  
ATOM    865  O   VAL C 116     215.247-121.110-189.415  1.00  0.00           O  
ATOM    866  CB  VAL C 116     213.597-118.409-189.772  1.00  0.00           C  
ATOM    867  CG1 VAL C 116     213.908-118.744-191.246  1.00  0.00           C  
ATOM    868  CG2 VAL C 116     212.185-118.901-189.390  1.00  0.00           C  
ATOM    869  N   PHE C 117     214.081-120.797-187.479  1.00  0.00           N  
ATOM    870  CA  PHE C 117     213.835-122.189-187.092  1.00  0.00           C  
ATOM    871  C   PHE C 117     212.357-122.322-186.675  1.00  0.00           C  
ATOM    872  O   PHE C 117     211.731-121.313-186.354  1.00  0.00           O  
ATOM    873  CB  PHE C 117     214.755-122.555-185.903  1.00  0.00           C  
ATOM    874  CG  PHE C 117     216.243-122.325-186.121  1.00  0.00           C  
ATOM    875  CD1 PHE C 117     216.923-122.973-187.175  1.00  0.00           C  
ATOM    876  CD2 PHE C 117     216.962-121.450-185.278  1.00  0.00           C  
ATOM    877  CE1 PHE C 117     218.277-122.740-187.375  1.00  0.00           C  
ATOM    878  CE2 PHE C 117     218.317-121.237-185.493  1.00  0.00           C  
ATOM    879  CZ  PHE C 117     218.970-121.876-186.538  1.00  0.00           C  
ATOM    880  N   ILE C 118     211.820-123.556-186.658  1.00  0.00           N  
ATOM    881  CA  ILE C 118     210.430-123.827-186.266  1.00  0.00           C  
ATOM    882  C   ILE C 118     210.291-125.258-185.704  1.00  0.00           C  
ATOM    883  O   ILE C 118     210.978-126.162-186.184  1.00  0.00           O  
ATOM    884  CB  ILE C 118     209.451-123.620-187.463  1.00  0.00           C  
ATOM    885  CG2 ILE C 118     209.552-124.706-188.560  1.00  0.00           C  
ATOM    886  CG1 ILE C 118     207.991-123.439-186.991  1.00  0.00           C  
ATOM    887  CD1 ILE C 118     207.047-122.995-188.112  1.00  0.00           C  
ATOM    888  N   PHE C 119     209.427-125.426-184.684  1.00  0.00           N  
ATOM    889  CA  PHE C 119     209.295-126.662-183.902  1.00  0.00           C  
ATOM    890  C   PHE C 119     207.838-126.855-183.413  1.00  0.00           C  
ATOM    891  O   PHE C 119     207.308-125.926-182.800  1.00  0.00           O  
ATOM    892  CB  PHE C 119     210.212-126.559-182.658  1.00  0.00           C  
ATOM    893  CG  PHE C 119     211.685-126.313-182.925  1.00  0.00           C  
ATOM    894  CD1 PHE C 119     212.247-125.035-182.715  1.00  0.00           C  
ATOM    895  CE1 PHE C 119     213.575-124.798-183.044  1.00  0.00           C  
ATOM    896  CZ  PHE C 119     214.344-125.810-183.604  1.00  0.00           C  
ATOM    897  CD2 PHE C 119     212.475-127.324-183.508  1.00  0.00           C  
ATOM    898  CE2 PHE C 119     213.796-127.065-183.839  1.00  0.00           C  
ATOM    899  N   PRO C 120     207.228-128.054-183.609  1.00  0.00           N  
ATOM    900  CA  PRO C 120     205.975-128.418-182.912  1.00  0.00           C  
ATOM    901  C   PRO C 120     206.150-128.658-181.389  1.00  0.00           C  
ATOM    902  O   PRO C 120     207.265-128.958-180.962  1.00  0.00           O  
ATOM    903  CD  PRO C 120     207.658-129.126-184.509  1.00  0.00           C  
ATOM    904  CB  PRO C 120     205.542-129.730-183.592  1.00  0.00           C  
ATOM    905  CG  PRO C 120     206.826-130.341-184.115  1.00  0.00           C  
ATOM    906  N   PRO C 121     205.038-128.609-180.613  1.00  0.00           N  
ATOM    907  CA  PRO C 121     205.022-128.994-179.185  1.00  0.00           C  
ATOM    908  C   PRO C 121     205.310-130.493-178.955  1.00  0.00           C  
ATOM    909  O   PRO C 121     204.981-131.314-179.814  1.00  0.00           O  
ATOM    910  CD  PRO C 121     203.688-128.260-181.057  1.00  0.00           C  
ATOM    911  CB  PRO C 121     203.594-128.638-178.718  1.00  0.00           C  
ATOM    912  CG  PRO C 121     203.000-127.760-179.804  1.00  0.00           C  
ATOM    913  N   SER C 122     205.879-130.822-177.781  1.00  0.00           N  
ATOM    914  CA  SER C 122     206.063-132.201-177.311  1.00  0.00           C  
ATOM    915  C   SER C 122     204.733-132.910-176.989  1.00  0.00           C  
ATOM    916  O   SER C 122     203.728-132.249-176.732  1.00  0.00           O  
ATOM    917  CB  SER C 122     207.009-132.205-176.088  1.00  0.00           C  
ATOM    918  OG  SER C 122     206.417-131.660-174.926  1.00  0.00           O  
ATOM    919  N   ASP C 123     204.777-134.253-176.953  1.00  0.00           N  
ATOM    920  CA  ASP C 123     203.660-135.124-176.569  1.00  0.00           C  
ATOM    921  C   ASP C 123     203.212-134.880-175.113  1.00  0.00           C  
ATOM    922  O   ASP C 123     202.023-134.975-174.819  1.00  0.00           O  
ATOM    923  CB  ASP C 123     204.040-136.616-176.773  1.00  0.00           C  
ATOM    924  CG  ASP C 123     202.877-137.546-177.139  1.00  0.00           C  
ATOM    925  OD1 ASP C 123     201.929-137.070-177.802  1.00  0.00           O  
ATOM    926  OD2 ASP C 123     203.013-138.759-176.865  1.00  0.00           O  
ATOM    927  N   GLU C 124     204.181-134.539-174.252  1.00  0.00           N  
ATOM    928  CA  GLU C 124     204.029-134.191-172.842  1.00  0.00           C  
ATOM    929  C   GLU C 124     203.267-132.871-172.638  1.00  0.00           C  
ATOM    930  O   GLU C 124     202.446-132.788-171.725  1.00  0.00           O  
ATOM    931  CB  GLU C 124     205.438-134.096-172.228  1.00  0.00           C  
ATOM    932  CG  GLU C 124     206.258-135.393-172.378  1.00  0.00           C  
ATOM    933  CD  GLU C 124     207.719-135.186-171.998  1.00  0.00           C  
ATOM    934  OE1 GLU C 124     208.149-135.800-171.000  1.00  0.00           O  
ATOM    935  OE2 GLU C 124     208.395-134.427-172.730  1.00  0.00           O  
ATOM    936  N   GLN C 125     203.538-131.877-173.505  1.00  0.00           N  
ATOM    937  CA  GLN C 125     202.891-130.567-173.496  1.00  0.00           C  
ATOM    938  C   GLN C 125     201.444-130.641-174.010  1.00  0.00           C  
ATOM    939  O   GLN C 125     200.572-129.997-173.427  1.00  0.00           O  
ATOM    940  CB  GLN C 125     203.748-129.572-174.308  1.00  0.00           C  
ATOM    941  CG  GLN C 125     203.320-128.102-174.128  1.00  0.00           C  
ATOM    942  CD  GLN C 125     204.396-127.113-174.585  1.00  0.00           C  
ATOM    943  OE1 GLN C 125     204.992-127.272-175.647  1.00  0.00           O  
ATOM    944  NE2 GLN C 125     204.634-126.072-173.786  1.00  0.00           N  
ATOM    945  N   LEU C 126     201.209-131.450-175.058  1.00  0.00           N  
ATOM    946  CA  LEU C 126     199.893-131.682-175.661  1.00  0.00           C  
ATOM    947  C   LEU C 126     198.957-132.509-174.766  1.00  0.00           C  
ATOM    948  O   LEU C 126     197.754-132.245-174.763  1.00  0.00           O  
ATOM    949  CB  LEU C 126     200.072-132.322-177.056  1.00  0.00           C  
ATOM    950  CG  LEU C 126     200.764-131.410-178.098  1.00  0.00           C  
ATOM    951  CD1 LEU C 126     201.175-132.197-179.355  1.00  0.00           C  
ATOM    952  CD2 LEU C 126     199.950-130.151-178.454  1.00  0.00           C  
ATOM    953  N   LYS C 127     199.518-133.444-173.984  1.00  0.00           N  
ATOM    954  CA  LYS C 127     198.808-134.189-172.941  1.00  0.00           C  
ATOM    955  C   LYS C 127     198.577-133.366-171.655  1.00  0.00           C  
ATOM    956  O   LYS C 127     197.704-133.735-170.871  1.00  0.00           O  
ATOM    957  CB  LYS C 127     199.542-135.516-172.672  1.00  0.00           C  
ATOM    958  CG  LYS C 127     199.376-136.512-173.835  1.00  0.00           C  
ATOM    959  CD  LYS C 127     200.245-137.770-173.687  1.00  0.00           C  
ATOM    960  CE  LYS C 127     200.104-138.740-174.871  1.00  0.00           C  
ATOM    961  NZ  LYS C 127     198.749-139.313-174.954  1.00  0.00           N  
ATOM    962  N   SER C 128     199.300-132.241-171.500  1.00  0.00           N  
ATOM    963  CA  SER C 128     199.033-131.201-170.499  1.00  0.00           C  
ATOM    964  C   SER C 128     198.008-130.152-170.994  1.00  0.00           C  
ATOM    965  O   SER C 128     197.695-129.228-170.243  1.00  0.00           O  
ATOM    966  CB  SER C 128     200.360-130.539-170.074  1.00  0.00           C  
ATOM    967  OG  SER C 128     201.144-131.442-169.323  1.00  0.00           O  
ATOM    968  N   GLY C 129     197.488-130.309-172.227  1.00  0.00           N  
ATOM    969  CA  GLY C 129     196.427-129.480-172.804  1.00  0.00           C  
ATOM    970  C   GLY C 129     196.944-128.167-173.419  1.00  0.00           C  
ATOM    971  O   GLY C 129     196.125-127.300-173.721  1.00  0.00           O  
ATOM    972  N   THR C 130     198.267-128.018-173.602  1.00  0.00           N  
ATOM    973  CA  THR C 130     198.932-126.825-174.137  1.00  0.00           C  
ATOM    974  C   THR C 130     199.571-127.147-175.502  1.00  0.00           C  
ATOM    975  O   THR C 130     199.956-128.288-175.744  1.00  0.00           O  
ATOM    976  CB  THR C 130     200.057-126.379-173.158  1.00  0.00           C  
ATOM    977  OG1 THR C 130     199.463-126.007-171.930  1.00  0.00           O  
ATOM    978  CG2 THR C 130     200.940-125.199-173.613  1.00  0.00           C  
ATOM    979  N   ALA C 131     199.697-126.131-176.368  1.00  0.00           N  
ATOM    980  CA  ALA C 131     200.334-126.253-177.675  1.00  0.00           C  
ATOM    981  C   ALA C 131     201.124-124.983-177.995  1.00  0.00           C  
ATOM    982  O   ALA C 131     200.668-124.153-178.782  1.00  0.00           O  
ATOM    983  CB  ALA C 131     199.276-126.584-178.734  1.00  0.00           C  
ATOM    984  N   SER C 132     202.307-124.865-177.376  1.00  0.00           N  
ATOM    985  CA  SER C 132     203.246-123.775-177.622  1.00  0.00           C  
ATOM    986  C   SER C 132     204.154-124.134-178.804  1.00  0.00           C  
ATOM    987  O   SER C 132     205.181-124.789-178.616  1.00  0.00           O  
ATOM    988  CB  SER C 132     204.046-123.497-176.342  1.00  0.00           C  
ATOM    989  OG  SER C 132     203.222-122.923-175.346  1.00  0.00           O  
ATOM    990  N   VAL C 133     203.726-123.725-180.007  1.00  0.00           N  
ATOM    991  CA  VAL C 133     204.429-123.963-181.263  1.00  0.00           C  
ATOM    992  C   VAL C 133     205.502-122.867-181.421  1.00  0.00           C  
ATOM    993  O   VAL C 133     205.163-121.704-181.645  1.00  0.00           O  
ATOM    994  CB  VAL C 133     203.468-123.913-182.489  1.00  0.00           C  
ATOM    995  CG1 VAL C 133     204.149-124.458-183.754  1.00  0.00           C  
ATOM    996  CG2 VAL C 133     202.139-124.652-182.251  1.00  0.00           C  
ATOM    997  N   VAL C 134     206.772-123.242-181.222  1.00  0.00           N  
ATOM    998  CA  VAL C 134     207.892-122.308-181.119  1.00  0.00           C  
ATOM    999  C   VAL C 134     208.549-122.035-182.485  1.00  0.00           C  
ATOM   1000  O   VAL C 134     208.632-122.929-183.325  1.00  0.00           O  
ATOM   1001  CB  VAL C 134     208.946-122.852-180.111  1.00  0.00           C  
ATOM   1002  CG1 VAL C 134     210.332-122.182-180.130  1.00  0.00           C  
ATOM   1003  CG2 VAL C 134     208.389-122.793-178.674  1.00  0.00           C  
ATOM   1004  N   CYS C 135     209.032-120.794-182.639  1.00  0.00           N  
ATOM   1005  CA  CYS C 135     209.871-120.314-183.732  1.00  0.00           C  
ATOM   1006  C   CYS C 135     210.939-119.397-183.127  1.00  0.00           C  
ATOM   1007  O   CYS C 135     210.614-118.564-182.279  1.00  0.00           O  
ATOM   1008  CB  CYS C 135     208.992-119.610-184.779  1.00  0.00           C  
ATOM   1009  SG  CYS C 135     209.804-118.769-186.160  1.00  0.00           S  
ATOM   1010  N   LEU C 136     212.197-119.593-183.547  1.00  0.00           N  
ATOM   1011  CA  LEU C 136     213.364-118.930-182.968  1.00  0.00           C  
ATOM   1012  C   LEU C 136     214.165-118.276-184.097  1.00  0.00           C  
ATOM   1013  O   LEU C 136     214.544-118.954-185.052  1.00  0.00           O  
ATOM   1014  CB  LEU C 136     214.204-119.960-182.172  1.00  0.00           C  
ATOM   1015  CG  LEU C 136     213.472-120.545-180.936  1.00  0.00           C  
ATOM   1016  CD1 LEU C 136     214.166-121.804-180.378  1.00  0.00           C  
ATOM   1017  CD2 LEU C 136     213.182-119.488-179.848  1.00  0.00           C  
ATOM   1018  N   LEU C 137     214.381-116.960-183.954  1.00  0.00           N  
ATOM   1019  CA  LEU C 137     215.090-116.107-184.901  1.00  0.00           C  
ATOM   1020  C   LEU C 137     216.424-115.705-184.274  1.00  0.00           C  
ATOM   1021  O   LEU C 137     216.441-115.286-183.115  1.00  0.00           O  
ATOM   1022  CB  LEU C 137     214.243-114.847-185.201  1.00  0.00           C  
ATOM   1023  CG  LEU C 137     212.877-115.098-185.882  1.00  0.00           C  
ATOM   1024  CD1 LEU C 137     212.980-116.048-187.088  1.00  0.00           C  
ATOM   1025  CD2 LEU C 137     211.760-115.509-184.899  1.00  0.00           C  
ATOM   1026  N   ASN C 138     217.516-115.858-185.036  1.00  0.00           N  
ATOM   1027  CA  ASN C 138     218.884-115.683-184.539  1.00  0.00           C  
ATOM   1028  C   ASN C 138     219.769-114.989-185.579  1.00  0.00           C  
ATOM   1029  O   ASN C 138     219.463-115.019-186.768  1.00  0.00           O  
ATOM   1030  CB  ASN C 138     219.486-117.062-184.161  1.00  0.00           C  
ATOM   1031  CG  ASN C 138     218.745-117.766-183.022  1.00  0.00           C  
ATOM   1032  OD1 ASN C 138     217.977-118.698-183.248  1.00  0.00           O  
ATOM   1033  ND2 ASN C 138     218.957-117.303-181.791  1.00  0.00           N  
ATOM   1034  N   ASN C 139     220.886-114.422-185.098  1.00  0.00           N  
ATOM   1035  CA  ASN C 139     222.019-113.927-185.885  1.00  0.00           C  
ATOM   1036  C   ASN C 139     221.663-112.815-186.898  1.00  0.00           C  
ATOM   1037  O   ASN C 139     222.056-112.893-188.063  1.00  0.00           O  
ATOM   1038  CB  ASN C 139     222.775-115.121-186.535  1.00  0.00           C  
ATOM   1039  CG  ASN C 139     224.270-114.867-186.769  1.00  0.00           C  
ATOM   1040  ND2 ASN C 139     224.814-115.409-187.859  1.00  0.00           N  
ATOM   1041  OD1 ASN C 139     224.932-114.206-185.973  1.00  0.00           O  
ATOM   1042  N   PHE C 140     220.936-111.791-186.421  1.00  0.00           N  
ATOM   1043  CA  PHE C 140     220.530-110.625-187.207  1.00  0.00           C  
ATOM   1044  C   PHE C 140     220.965-109.316-186.529  1.00  0.00           C  
ATOM   1045  O   PHE C 140     221.280-109.310-185.340  1.00  0.00           O  
ATOM   1046  CB  PHE C 140     219.007-110.699-187.458  1.00  0.00           C  
ATOM   1047  CG  PHE C 140     218.084-110.675-186.250  1.00  0.00           C  
ATOM   1048  CD1 PHE C 140     217.492-111.866-185.777  1.00  0.00           C  
ATOM   1049  CE1 PHE C 140     216.665-111.827-184.662  1.00  0.00           C  
ATOM   1050  CZ  PHE C 140     216.454-110.631-183.988  1.00  0.00           C  
ATOM   1051  CD2 PHE C 140     217.874-109.478-185.539  1.00  0.00           C  
ATOM   1052  CE2 PHE C 140     217.058-109.461-184.420  1.00  0.00           C  
ATOM   1053  N   TYR C 141     220.947-108.218-187.296  1.00  0.00           N  
ATOM   1054  CA  TYR C 141     221.247-106.870-186.809  1.00  0.00           C  
ATOM   1055  C   TYR C 141     220.526-105.859-187.724  1.00  0.00           C  
ATOM   1056  O   TYR C 141     220.587-106.047-188.939  1.00  0.00           O  
ATOM   1057  CB  TYR C 141     222.781-106.658-186.818  1.00  0.00           C  
ATOM   1058  CG  TYR C 141     223.197-105.353-186.165  1.00  0.00           C  
ATOM   1059  CD1 TYR C 141     223.413-105.306-184.771  1.00  0.00           C  
ATOM   1060  CE1 TYR C 141     223.658-104.074-184.137  1.00  0.00           C  
ATOM   1061  CZ  TYR C 141     223.694-102.887-184.895  1.00  0.00           C  
ATOM   1062  OH  TYR C 141     223.856-101.684-184.277  1.00  0.00           O  
ATOM   1063  CD2 TYR C 141     223.287-104.169-186.929  1.00  0.00           C  
ATOM   1064  CE2 TYR C 141     223.531-102.938-186.292  1.00  0.00           C  
ATOM   1065  N   PRO C 142     219.870-104.804-187.177  1.00  0.00           N  
ATOM   1066  CA  PRO C 142     219.748-104.437-185.748  1.00  0.00           C  
ATOM   1067  C   PRO C 142     218.738-105.298-184.966  1.00  0.00           C  
ATOM   1068  O   PRO C 142     218.088-106.164-185.548  1.00  0.00           O  
ATOM   1069  CD  PRO C 142     219.218-103.809-188.029  1.00  0.00           C  
ATOM   1070  CB  PRO C 142     219.307-102.964-185.815  1.00  0.00           C  
ATOM   1071  CG  PRO C 142     218.471-102.882-187.080  1.00  0.00           C  
ATOM   1072  N   ARG C 143     218.643-105.035-183.648  1.00  0.00           N  
ATOM   1073  CA  ARG C 143     217.825-105.779-182.681  1.00  0.00           C  
ATOM   1074  C   ARG C 143     216.301-105.764-182.923  1.00  0.00           C  
ATOM   1075  O   ARG C 143     215.615-106.626-182.375  1.00  0.00           O  
ATOM   1076  CB  ARG C 143     218.210-105.341-181.250  1.00  0.00           C  
ATOM   1077  CG  ARG C 143     217.673-103.984-180.754  1.00  0.00           C  
ATOM   1078  CD  ARG C 143     218.234-103.605-179.368  1.00  0.00           C  
ATOM   1079  NE  ARG C 143     217.717-104.476-178.299  1.00  0.00           N  
ATOM   1080  CZ  ARG C 143     218.271-104.671-177.088  1.00  0.00           C  
ATOM   1081  NH1 ARG C 143     217.669-105.485-176.215  1.00  0.00           N  
ATOM   1082  NH2 ARG C 143     219.417-104.077-176.727  1.00  0.00           N  
ATOM   1083  N   GLU C 144     215.806-104.829-183.753  1.00  0.00           N  
ATOM   1084  CA  GLU C 144     214.428-104.797-184.244  1.00  0.00           C  
ATOM   1085  C   GLU C 144     214.174-105.945-185.243  1.00  0.00           C  
ATOM   1086  O   GLU C 144     215.026-106.212-186.089  1.00  0.00           O  
ATOM   1087  CB  GLU C 144     214.169-103.407-184.873  1.00  0.00           C  
ATOM   1088  CG  GLU C 144     212.769-103.173-185.483  1.00  0.00           C  
ATOM   1089  CD  GLU C 144     211.638-103.252-184.457  1.00  0.00           C  
ATOM   1090  OE1 GLU C 144     211.235-102.178-183.960  1.00  0.00           O  
ATOM   1091  OE2 GLU C 144     211.157-104.379-184.209  1.00  0.00           O  
ATOM   1092  N   ALA C 145     212.997-106.578-185.133  1.00  0.00           N  
ATOM   1093  CA  ALA C 145     212.559-107.689-185.973  1.00  0.00           C  
ATOM   1094  C   ALA C 145     211.048-107.884-185.794  1.00  0.00           C  
ATOM   1095  O   ALA C 145     210.571-107.879-184.658  1.00  0.00           O  
ATOM   1096  CB  ALA C 145     213.340-108.967-185.608  1.00  0.00           C  
ATOM   1097  N   LYS C 146     210.327-108.053-186.917  1.00  0.00           N  
ATOM   1098  CA  LYS C 146     208.871-108.226-186.950  1.00  0.00           C  
ATOM   1099  C   LYS C 146     208.534-109.653-187.402  1.00  0.00           C  
ATOM   1100  O   LYS C 146     209.203-110.174-188.295  1.00  0.00           O  
ATOM   1101  CB  LYS C 146     208.249-107.197-187.919  1.00  0.00           C  
ATOM   1102  CG  LYS C 146     208.548-105.718-187.600  1.00  0.00           C  
ATOM   1103  CD  LYS C 146     208.232-105.298-186.156  1.00  0.00           C  
ATOM   1104  CE  LYS C 146     208.351-103.784-185.940  1.00  0.00           C  
ATOM   1105  NZ  LYS C 146     208.323-103.446-184.507  1.00  0.00           N  
ATOM   1106  N   VAL C 147     207.505-110.253-186.777  1.00  0.00           N  
ATOM   1107  CA  VAL C 147     207.141-111.661-186.955  1.00  0.00           C  
ATOM   1108  C   VAL C 147     205.621-111.824-187.159  1.00  0.00           C  
ATOM   1109  O   VAL C 147     204.849-110.925-186.819  1.00  0.00           O  
ATOM   1110  CB  VAL C 147     207.580-112.516-185.721  1.00  0.00           C  
ATOM   1111  CG1 VAL C 147     209.047-112.262-185.319  1.00  0.00           C  
ATOM   1112  CG2 VAL C 147     206.670-112.398-184.482  1.00  0.00           C  
ATOM   1113  N   GLN C 148     205.231-112.997-187.679  1.00  0.00           N  
ATOM   1114  CA  GLN C 148     203.846-113.426-187.873  1.00  0.00           C  
ATOM   1115  C   GLN C 148     203.765-114.962-187.947  1.00  0.00           C  
ATOM   1116  O   GLN C 148     204.786-115.637-188.096  1.00  0.00           O  
ATOM   1117  CB  GLN C 148     203.231-112.737-189.120  1.00  0.00           C  
ATOM   1118  CG  GLN C 148     203.849-113.149-190.474  1.00  0.00           C  
ATOM   1119  CD  GLN C 148     203.164-112.459-191.653  1.00  0.00           C  
ATOM   1120  OE1 GLN C 148     203.100-111.234-191.712  1.00  0.00           O  
ATOM   1121  NE2 GLN C 148     202.668-113.241-192.612  1.00  0.00           N  
ATOM   1122  N   TRP C 149     202.527-115.475-187.865  1.00  0.00           N  
ATOM   1123  CA  TRP C 149     202.186-116.889-188.025  1.00  0.00           C  
ATOM   1124  C   TRP C 149     201.024-117.050-189.014  1.00  0.00           C  
ATOM   1125  O   TRP C 149     200.169-116.169-189.111  1.00  0.00           O  
ATOM   1126  CB  TRP C 149     201.831-117.507-186.659  1.00  0.00           C  
ATOM   1127  CG  TRP C 149     202.992-117.809-185.760  1.00  0.00           C  
ATOM   1128  CD1 TRP C 149     203.620-116.935-184.940  1.00  0.00           C  
ATOM   1129  NE1 TRP C 149     204.664-117.572-184.298  1.00  0.00           N  
ATOM   1130  CE2 TRP C 149     204.762-118.895-184.678  1.00  0.00           C  
ATOM   1131  CD2 TRP C 149     203.715-119.069-185.632  1.00  0.00           C  
ATOM   1132  CE3 TRP C 149     203.581-120.352-186.214  1.00  0.00           C  
ATOM   1133  CZ3 TRP C 149     204.441-121.410-185.858  1.00  0.00           C  
ATOM   1134  CZ2 TRP C 149     205.617-119.946-184.309  1.00  0.00           C  
ATOM   1135  CH2 TRP C 149     205.461-121.206-184.911  1.00  0.00           C  
ATOM   1136  N   LYS C 150     201.028-118.192-189.721  1.00  0.00           N  
ATOM   1137  CA  LYS C 150     200.029-118.586-190.714  1.00  0.00           C  
ATOM   1138  C   LYS C 150     199.687-120.075-190.556  1.00  0.00           C  
ATOM   1139  O   LYS C 150     200.556-120.874-190.206  1.00  0.00           O  
ATOM   1140  CB  LYS C 150     200.549-118.275-192.135  1.00  0.00           C  
ATOM   1141  CG  LYS C 150     200.596-116.770-192.459  1.00  0.00           C  
ATOM   1142  CD  LYS C 150     201.015-116.455-193.903  1.00  0.00           C  
ATOM   1143  CE  LYS C 150     202.495-116.742-194.190  1.00  0.00           C  
ATOM   1144  NZ  LYS C 150     202.859-116.341-195.559  1.00  0.00           N  
ATOM   1145  N   VAL C 151     198.414-120.406-190.830  1.00  0.00           N  
ATOM   1146  CA  VAL C 151     197.823-121.739-190.686  1.00  0.00           C  
ATOM   1147  C   VAL C 151     196.758-121.979-191.783  1.00  0.00           C  
ATOM   1148  O   VAL C 151     196.400-121.046-192.504  1.00  0.00           O  
ATOM   1149  CB  VAL C 151     197.152-121.912-189.288  1.00  0.00           C  
ATOM   1150  CG1 VAL C 151     198.161-121.861-188.131  1.00  0.00           C  
ATOM   1151  CG2 VAL C 151     195.988-120.941-189.018  1.00  0.00           C  
ATOM   1152  N   ASP C 152     196.273-123.231-191.880  1.00  0.00           N  
ATOM   1153  CA  ASP C 152     195.218-123.687-192.803  1.00  0.00           C  
ATOM   1154  C   ASP C 152     193.860-122.982-192.636  1.00  0.00           C  
ATOM   1155  O   ASP C 152     193.550-122.471-191.559  1.00  0.00           O  
ATOM   1156  CB  ASP C 152     194.975-125.216-192.713  1.00  0.00           C  
ATOM   1157  CG  ASP C 152     196.209-126.071-192.984  1.00  0.00           C  
ATOM   1158  OD1 ASP C 152     196.923-125.751-193.956  1.00  0.00           O  
ATOM   1159  OD2 ASP C 152     196.350-127.099-192.286  1.00  0.00           O  
ATOM   1160  N   ASN C 153     193.057-123.047-193.714  1.00  0.00           N  
ATOM   1161  CA  ASN C 153     191.655-122.614-193.801  1.00  0.00           C  
ATOM   1162  C   ASN C 153     191.491-121.077-193.759  1.00  0.00           C  
ATOM   1163  O   ASN C 153     192.478-120.342-193.763  1.00  0.00           O  
ATOM   1164  CB  ASN C 153     190.802-123.339-192.714  1.00  0.00           C  
ATOM   1165  CG  ASN C 153     189.393-123.715-193.180  1.00  0.00           C  
ATOM   1166  OD1 ASN C 153     188.455-122.942-193.004  1.00  0.00           O  
ATOM   1167  ND2 ASN C 153     189.236-124.901-193.771  1.00  0.00           N  
ATOM   1168  N   ALA C 154     190.227-120.622-193.705  1.00  0.00           N  
ATOM   1169  CA  ALA C 154     189.837-119.244-193.394  1.00  0.00           C  
ATOM   1170  C   ALA C 154     190.112-118.858-191.925  1.00  0.00           C  
ATOM   1171  O   ALA C 154     190.125-117.667-191.611  1.00  0.00           O  
ATOM   1172  CB  ALA C 154     188.348-119.067-193.732  1.00  0.00           C  
ATOM   1173  N   LEU C 155     190.357-119.868-191.071  1.00  0.00           N  
ATOM   1174  CA  LEU C 155     190.861-119.753-189.705  1.00  0.00           C  
ATOM   1175  C   LEU C 155     192.279-119.155-189.679  1.00  0.00           C  
ATOM   1176  O   LEU C 155     193.054-119.367-190.614  1.00  0.00           O  
ATOM   1177  CB  LEU C 155     190.891-121.162-189.066  1.00  0.00           C  
ATOM   1178  CG  LEU C 155     189.528-121.890-188.982  1.00  0.00           C  
ATOM   1179  CD1 LEU C 155     189.715-123.351-188.517  1.00  0.00           C  
ATOM   1180  CD2 LEU C 155     188.506-121.123-188.116  1.00  0.00           C  
ATOM   1181  N   GLN C 156     192.597-118.451-188.584  1.00  0.00           N  
ATOM   1182  CA  GLN C 156     193.916-117.875-188.342  1.00  0.00           C  
ATOM   1183  C   GLN C 156     194.238-117.963-186.844  1.00  0.00           C  
ATOM   1184  O   GLN C 156     193.337-117.857-186.012  1.00  0.00           O  
ATOM   1185  CB  GLN C 156     193.965-116.430-188.897  1.00  0.00           C  
ATOM   1186  CG  GLN C 156     195.324-115.698-188.817  1.00  0.00           C  
ATOM   1187  CD  GLN C 156     196.462-116.428-189.540  1.00  0.00           C  
ATOM   1188  NE2 GLN C 156     196.748-116.031-190.782  1.00  0.00           N  
ATOM   1189  OE1 GLN C 156     197.082-117.331-188.985  1.00  0.00           O  
ATOM   1190  N   SER C 157     195.531-118.147-186.544  1.00  0.00           N  
ATOM   1191  CA  SER C 157     196.068-118.262-185.197  1.00  0.00           C  
ATOM   1192  C   SER C 157     197.436-117.564-185.175  1.00  0.00           C  
ATOM   1193  O   SER C 157     198.349-117.998-185.881  1.00  0.00           O  
ATOM   1194  CB  SER C 157     196.111-119.753-184.804  1.00  0.00           C  
ATOM   1195  OG  SER C 157     196.540-119.912-183.472  1.00  0.00           O  
ATOM   1196  N   GLY C 158     197.526-116.472-184.399  1.00  0.00           N  
ATOM   1197  CA  GLY C 158     198.673-115.563-184.387  1.00  0.00           C  
ATOM   1198  C   GLY C 158     198.989-115.070-182.969  1.00  0.00           C  
ATOM   1199  O   GLY C 158     199.488-113.955-182.826  1.00  0.00           O  
ATOM   1200  N   ASN C 159     198.694-115.877-181.933  1.00  0.00           N  
ATOM   1201  CA  ASN C 159     198.916-115.588-180.508  1.00  0.00           C  
ATOM   1202  C   ASN C 159     200.402-115.750-180.107  1.00  0.00           C  
ATOM   1203  O   ASN C 159     200.731-116.621-179.301  1.00  0.00           O  
ATOM   1204  CB  ASN C 159     197.993-116.492-179.644  1.00  0.00           C  
ATOM   1205  CG  ASN C 159     196.502-116.373-179.983  1.00  0.00           C  
ATOM   1206  OD1 ASN C 159     196.035-116.949-180.964  1.00  0.00           O  
ATOM   1207  ND2 ASN C 159     195.745-115.637-179.166  1.00  0.00           N  
ATOM   1208  N   SER C 160     201.278-114.920-180.699  1.00  0.00           N  
ATOM   1209  CA  SER C 160     202.730-114.964-180.522  1.00  0.00           C  
ATOM   1210  C   SER C 160     203.177-114.328-179.191  1.00  0.00           C  
ATOM   1211  O   SER C 160     202.681-113.265-178.818  1.00  0.00           O  
ATOM   1212  CB  SER C 160     203.399-114.279-181.731  1.00  0.00           C  
ATOM   1213  OG  SER C 160     204.804-114.443-181.707  1.00  0.00           O  
ATOM   1214  N   GLN C 161     204.148-114.987-178.542  1.00  0.00           N  
ATOM   1215  CA  GLN C 161     204.871-114.539-177.357  1.00  0.00           C  
ATOM   1216  C   GLN C 161     206.320-114.242-177.771  1.00  0.00           C  
ATOM   1217  O   GLN C 161     207.015-115.151-178.230  1.00  0.00           O  
ATOM   1218  CB  GLN C 161     204.762-115.627-176.263  1.00  0.00           C  
ATOM   1219  CG  GLN C 161     205.701-115.430-175.059  1.00  0.00           C  
ATOM   1220  CD  GLN C 161     205.449-116.457-173.959  1.00  0.00           C  
ATOM   1221  NE2 GLN C 161     206.274-117.507-173.907  1.00  0.00           N  
ATOM   1222  OE1 GLN C 161     204.532-116.296-173.157  1.00  0.00           O  
ATOM   1223  N   GLU C 162     206.730-112.974-177.611  1.00  0.00           N  
ATOM   1224  CA  GLU C 162     207.991-112.446-178.127  1.00  0.00           C  
ATOM   1225  C   GLU C 162     208.807-111.770-177.020  1.00  0.00           C  
ATOM   1226  O   GLU C 162     208.236-111.109-176.153  1.00  0.00           O  
ATOM   1227  CB  GLU C 162     207.691-111.412-179.233  1.00  0.00           C  
ATOM   1228  CG  GLU C 162     206.874-111.960-180.418  1.00  0.00           C  
ATOM   1229  CD  GLU C 162     206.562-110.873-181.444  1.00  0.00           C  
ATOM   1230  OE1 GLU C 162     207.520-110.197-181.880  1.00  0.00           O  
ATOM   1231  OE2 GLU C 162     205.368-110.752-181.793  1.00  0.00           O  
ATOM   1232  N   SER C 163     210.138-111.890-177.135  1.00  0.00           N  
ATOM   1233  CA  SER C 163     211.115-111.157-176.336  1.00  0.00           C  
ATOM   1234  C   SER C 163     212.490-111.253-177.015  1.00  0.00           C  
ATOM   1235  O   SER C 163     212.895-112.344-177.424  1.00  0.00           O  
ATOM   1236  CB  SER C 163     211.151-111.678-174.885  1.00  0.00           C  
ATOM   1237  OG  SER C 163     212.028-110.899-174.097  1.00  0.00           O  
ATOM   1238  N   VAL C 164     213.174-110.102-177.113  1.00  0.00           N  
ATOM   1239  CA  VAL C 164     214.500-109.967-177.711  1.00  0.00           C  
ATOM   1240  C   VAL C 164     215.598-110.148-176.641  1.00  0.00           C  
ATOM   1241  O   VAL C 164     215.408-109.756-175.488  1.00  0.00           O  
ATOM   1242  CB  VAL C 164     214.641-108.573-178.400  1.00  0.00           C  
ATOM   1243  CG1 VAL C 164     214.713-107.372-177.435  1.00  0.00           C  
ATOM   1244  CG2 VAL C 164     215.802-108.509-179.411  1.00  0.00           C  
ATOM   1245  N   THR C 165     216.734-110.728-177.058  1.00  0.00           N  
ATOM   1246  CA  THR C 165     217.950-110.876-176.252  1.00  0.00           C  
ATOM   1247  C   THR C 165     218.758-109.559-176.192  1.00  0.00           C  
ATOM   1248  O   THR C 165     218.457-108.613-176.920  1.00  0.00           O  
ATOM   1249  CB  THR C 165     218.865-111.981-176.862  1.00  0.00           C  
ATOM   1250  OG1 THR C 165     219.472-111.601-178.088  1.00  0.00           O  
ATOM   1251  CG2 THR C 165     218.158-113.329-177.043  1.00  0.00           C  
ATOM   1252  N   GLU C 166     219.810-109.553-175.355  1.00  0.00           N  
ATOM   1253  CA  GLU C 166     220.916-108.599-175.462  1.00  0.00           C  
ATOM   1254  C   GLU C 166     221.990-109.115-176.435  1.00  0.00           C  
ATOM   1255  O   GLU C 166     221.906-110.252-176.906  1.00  0.00           O  
ATOM   1256  CB  GLU C 166     221.480-108.268-174.062  1.00  0.00           C  
ATOM   1257  CG  GLU C 166     220.520-107.437-173.179  1.00  0.00           C  
ATOM   1258  CD  GLU C 166     220.105-106.095-173.798  1.00  0.00           C  
ATOM   1259  OE1 GLU C 166     220.958-105.458-174.455  1.00  0.00           O  
ATOM   1260  OE2 GLU C 166     218.917-105.736-173.642  1.00  0.00           O  
ATOM   1261  N   GLN C 167     222.942-108.228-176.773  1.00  0.00           N  
ATOM   1262  CA  GLN C 167     223.918-108.418-177.847  1.00  0.00           C  
ATOM   1263  C   GLN C 167     224.855-109.618-177.618  1.00  0.00           C  
ATOM   1264  O   GLN C 167     225.394-109.781-176.524  1.00  0.00           O  
ATOM   1265  CB  GLN C 167     224.707-107.107-178.031  1.00  0.00           C  
ATOM   1266  CG  GLN C 167     225.537-107.059-179.328  1.00  0.00           C  
ATOM   1267  CD  GLN C 167     225.892-105.626-179.723  1.00  0.00           C  
ATOM   1268  OE1 GLN C 167     226.254-104.808-178.879  1.00  0.00           O  
ATOM   1269  NE2 GLN C 167     225.793-105.317-181.019  1.00  0.00           N  
ATOM   1270  N   ASP C 168     225.023-110.415-178.685  1.00  0.00           N  
ATOM   1271  CA  ASP C 168     225.879-111.596-178.773  1.00  0.00           C  
ATOM   1272  C   ASP C 168     227.364-111.208-178.628  1.00  0.00           C  
ATOM   1273  O   ASP C 168     227.815-110.272-179.285  1.00  0.00           O  
ATOM   1274  CB  ASP C 168     225.603-112.323-180.115  1.00  0.00           C  
ATOM   1275  CG  ASP C 168     226.334-113.652-180.333  1.00  0.00           C  
ATOM   1276  OD1 ASP C 168     226.783-114.259-179.336  1.00  0.00           O  
ATOM   1277  OD2 ASP C 168     226.387-114.065-181.510  1.00  0.00           O  
ATOM   1278  N   SER C 169     228.099-111.963-177.796  1.00  0.00           N  
ATOM   1279  CA  SER C 169     229.543-111.812-177.608  1.00  0.00           C  
ATOM   1280  C   SER C 169     230.364-112.379-178.786  1.00  0.00           C  
ATOM   1281  O   SER C 169     231.498-111.941-178.982  1.00  0.00           O  
ATOM   1282  CB  SER C 169     229.930-112.469-176.265  1.00  0.00           C  
ATOM   1283  OG  SER C 169     231.287-112.247-175.932  1.00  0.00           O  
ATOM   1284  N   LYS C 170     229.790-113.335-179.537  1.00  0.00           N  
ATOM   1285  CA  LYS C 170     230.425-114.006-180.669  1.00  0.00           C  
ATOM   1286  C   LYS C 170     230.413-113.122-181.932  1.00  0.00           C  
ATOM   1287  O   LYS C 170     231.481-112.704-182.377  1.00  0.00           O  
ATOM   1288  CB  LYS C 170     229.754-115.384-180.869  1.00  0.00           C  
ATOM   1289  CG  LYS C 170     230.337-116.248-182.000  1.00  0.00           C  
ATOM   1290  CD  LYS C 170     229.515-117.528-182.227  1.00  0.00           C  
ATOM   1291  CE  LYS C 170     229.957-118.335-183.458  1.00  0.00           C  
ATOM   1292  NZ  LYS C 170     229.634-117.635-184.714  1.00  0.00           N  
ATOM   1293  N   ASP C 171     229.213-112.881-182.490  1.00  0.00           N  
ATOM   1294  CA  ASP C 171     229.012-112.239-183.800  1.00  0.00           C  
ATOM   1295  C   ASP C 171     228.569-110.766-183.728  1.00  0.00           C  
ATOM   1296  O   ASP C 171     228.492-110.142-184.789  1.00  0.00           O  
ATOM   1297  CB  ASP C 171     228.040-113.056-184.692  1.00  0.00           C  
ATOM   1298  CG  ASP C 171     228.477-114.508-184.925  1.00  0.00           C  
ATOM   1299  OD1 ASP C 171     229.681-114.713-185.194  1.00  0.00           O  
ATOM   1300  OD2 ASP C 171     227.595-115.393-184.918  1.00  0.00           O  
ATOM   1301  N   SER C 172     228.291-110.222-182.526  1.00  0.00           N  
ATOM   1302  CA  SER C 172     227.784-108.855-182.282  1.00  0.00           C  
ATOM   1303  C   SER C 172     226.346-108.622-182.808  1.00  0.00           C  
ATOM   1304  O   SER C 172     225.953-107.483-183.061  1.00  0.00           O  
ATOM   1305  CB  SER C 172     228.799-107.779-182.745  1.00  0.00           C  
ATOM   1306  OG  SER C 172     229.955-107.832-181.936  1.00  0.00           O  
ATOM   1307  N   THR C 173     225.589-109.719-182.946  1.00  0.00           N  
ATOM   1308  CA  THR C 173     224.221-109.783-183.455  1.00  0.00           C  
ATOM   1309  C   THR C 173     223.206-109.954-182.303  1.00  0.00           C  
ATOM   1310  O   THR C 173     223.579-109.967-181.131  1.00  0.00           O  
ATOM   1311  CB  THR C 173     224.104-111.000-184.412  1.00  0.00           C  
ATOM   1312  OG1 THR C 173     224.448-112.207-183.753  1.00  0.00           O  
ATOM   1313  CG2 THR C 173     224.942-110.845-185.686  1.00  0.00           C  
ATOM   1314  N   TYR C 174     221.922-110.035-182.678  1.00  0.00           N  
ATOM   1315  CA  TYR C 174     220.762-110.161-181.802  1.00  0.00           C  
ATOM   1316  C   TYR C 174     219.861-111.320-182.248  1.00  0.00           C  
ATOM   1317  O   TYR C 174     219.988-111.817-183.370  1.00  0.00           O  
ATOM   1318  CB  TYR C 174     219.995-108.829-181.836  1.00  0.00           C  
ATOM   1319  CG  TYR C 174     220.593-107.765-180.940  1.00  0.00           C  
ATOM   1320  CD1 TYR C 174     220.161-107.676-179.604  1.00  0.00           C  
ATOM   1321  CE1 TYR C 174     220.644-106.651-178.772  1.00  0.00           C  
ATOM   1322  CZ  TYR C 174     221.572-105.719-179.269  1.00  0.00           C  
ATOM   1323  OH  TYR C 174     221.994-104.703-178.464  1.00  0.00           O  
ATOM   1324  CD2 TYR C 174     221.547-106.850-181.433  1.00  0.00           C  
ATOM   1325  CE2 TYR C 174     222.036-105.827-180.596  1.00  0.00           C  
ATOM   1326  N   SER C 175     218.968-111.724-181.331  1.00  0.00           N  
ATOM   1327  CA  SER C 175     218.044-112.846-181.480  1.00  0.00           C  
ATOM   1328  C   SER C 175     216.671-112.467-180.884  1.00  0.00           C  
ATOM   1329  O   SER C 175     216.624-111.681-179.937  1.00  0.00           O  
ATOM   1330  CB  SER C 175     218.657-114.068-180.764  1.00  0.00           C  
ATOM   1331  OG  SER C 175     219.877-114.467-181.360  1.00  0.00           O  
ATOM   1332  N   LEU C 176     215.583-113.045-181.430  1.00  0.00           N  
ATOM   1333  CA  LEU C 176     214.192-112.820-181.013  1.00  0.00           C  
ATOM   1334  C   LEU C 176     213.416-114.151-180.939  1.00  0.00           C  
ATOM   1335  O   LEU C 176     213.625-115.031-181.773  1.00  0.00           O  
ATOM   1336  CB  LEU C 176     213.538-111.798-181.984  1.00  0.00           C  
ATOM   1337  CG  LEU C 176     212.026-111.521-181.806  1.00  0.00           C  
ATOM   1338  CD1 LEU C 176     211.689-110.913-180.433  1.00  0.00           C  
ATOM   1339  CD2 LEU C 176     211.476-110.640-182.935  1.00  0.00           C  
ATOM   1340  N   SER C 177     212.516-114.254-179.947  1.00  0.00           N  
ATOM   1341  CA  SER C 177     211.560-115.354-179.772  1.00  0.00           C  
ATOM   1342  C   SER C 177     210.229-115.043-180.487  1.00  0.00           C  
ATOM   1343  O   SER C 177     209.862-113.875-180.619  1.00  0.00           O  
ATOM   1344  CB  SER C 177     211.353-115.571-178.256  1.00  0.00           C  
ATOM   1345  OG  SER C 177     210.414-116.591-177.965  1.00  0.00           O  
ATOM   1346  N   SER C 178     209.508-116.098-180.893  1.00  0.00           N  
ATOM   1347  CA  SER C 178     208.193-116.019-181.525  1.00  0.00           C  
ATOM   1348  C   SER C 178     207.458-117.338-181.251  1.00  0.00           C  
ATOM   1349  O   SER C 178     207.554-118.258-182.057  1.00  0.00           O  
ATOM   1350  CB  SER C 178     208.366-115.702-183.030  1.00  0.00           C  
ATOM   1351  OG  SER C 178     207.129-115.662-183.713  1.00  0.00           O  
ATOM   1352  N   THR C 179     206.779-117.435-180.099  1.00  0.00           N  
ATOM   1353  CA  THR C 179     206.121-118.664-179.651  1.00  0.00           C  
ATOM   1354  C   THR C 179     204.596-118.511-179.720  1.00  0.00           C  
ATOM   1355  O   THR C 179     204.021-117.811-178.891  1.00  0.00           O  
ATOM   1356  CB  THR C 179     206.530-119.012-178.194  1.00  0.00           C  
ATOM   1357  OG1 THR C 179     207.927-119.232-178.154  1.00  0.00           O  
ATOM   1358  CG2 THR C 179     205.825-120.245-177.594  1.00  0.00           C  
ATOM   1359  N   LEU C 180     203.970-119.193-180.694  1.00  0.00           N  
ATOM   1360  CA  LEU C 180     202.518-119.310-180.847  1.00  0.00           C  
ATOM   1361  C   LEU C 180     201.934-120.189-179.723  1.00  0.00           C  
ATOM   1362  O   LEU C 180     201.832-121.405-179.890  1.00  0.00           O  
ATOM   1363  CB  LEU C 180     202.217-119.834-182.274  1.00  0.00           C  
ATOM   1364  CG  LEU C 180     200.729-120.082-182.614  1.00  0.00           C  
ATOM   1365  CD1 LEU C 180     199.894-118.804-182.452  1.00  0.00           C  
ATOM   1366  CD2 LEU C 180     200.561-120.703-184.015  1.00  0.00           C  
ATOM   1367  N   THR C 181     201.613-119.552-178.586  1.00  0.00           N  
ATOM   1368  CA  THR C 181     201.089-120.201-177.389  1.00  0.00           C  
ATOM   1369  C   THR C 181     199.561-120.380-177.484  1.00  0.00           C  
ATOM   1370  O   THR C 181     198.841-119.409-177.722  1.00  0.00           O  
ATOM   1371  CB  THR C 181     201.511-119.457-176.090  1.00  0.00           C  
ATOM   1372  OG1 THR C 181     200.994-120.118-174.950  1.00  0.00           O  
ATOM   1373  CG2 THR C 181     201.108-117.973-175.997  1.00  0.00           C  
ATOM   1374  N   LEU C 182     199.122-121.641-177.354  1.00  0.00           N  
ATOM   1375  CA  LEU C 182     197.741-122.078-177.542  1.00  0.00           C  
ATOM   1376  C   LEU C 182     197.380-123.171-176.524  1.00  0.00           C  
ATOM   1377  O   LEU C 182     198.252-123.687-175.823  1.00  0.00           O  
ATOM   1378  CB  LEU C 182     197.564-122.666-178.969  1.00  0.00           C  
ATOM   1379  CG  LEU C 182     197.898-121.765-180.175  1.00  0.00           C  
ATOM   1380  CD1 LEU C 182     197.915-122.595-181.476  1.00  0.00           C  
ATOM   1381  CD2 LEU C 182     196.959-120.544-180.260  1.00  0.00           C  
ATOM   1382  N   SER C 183     196.094-123.554-176.538  1.00  0.00           N  
ATOM   1383  CA  SER C 183     195.609-124.842-176.047  1.00  0.00           C  
ATOM   1384  C   SER C 183     195.748-125.901-177.163  1.00  0.00           C  
ATOM   1385  O   SER C 183     195.756-125.548-178.345  1.00  0.00           O  
ATOM   1386  CB  SER C 183     194.141-124.668-175.604  1.00  0.00           C  
ATOM   1387  OG  SER C 183     193.584-125.866-175.094  1.00  0.00           O  
ATOM   1388  N   LYS C 184     195.799-127.188-176.774  1.00  0.00           N  
ATOM   1389  CA  LYS C 184     195.803-128.331-177.696  1.00  0.00           C  
ATOM   1390  C   LYS C 184     194.524-128.425-178.553  1.00  0.00           C  
ATOM   1391  O   LYS C 184     194.600-128.916-179.677  1.00  0.00           O  
ATOM   1392  CB  LYS C 184     196.096-129.629-176.905  1.00  0.00           C  
ATOM   1393  CG  LYS C 184     196.503-130.849-177.760  1.00  0.00           C  
ATOM   1394  CD  LYS C 184     195.374-131.804-178.179  1.00  0.00           C  
ATOM   1395  CE  LYS C 184     195.920-133.022-178.945  1.00  0.00           C  
ATOM   1396  NZ  LYS C 184     194.827-133.823-179.520  1.00  0.00           N  
ATOM   1397  N   ALA C 185     193.395-127.892-178.049  1.00  0.00           N  
ATOM   1398  CA  ALA C 185     192.123-127.770-178.767  1.00  0.00           C  
ATOM   1399  C   ALA C 185     192.191-126.898-180.037  1.00  0.00           C  
ATOM   1400  O   ALA C 185     191.477-127.198-180.995  1.00  0.00           O  
ATOM   1401  CB  ALA C 185     191.061-127.230-177.798  1.00  0.00           C  
ATOM   1402  N   ASP C 186     193.055-125.866-180.039  1.00  0.00           N  
ATOM   1403  CA  ASP C 186     193.324-125.017-181.204  1.00  0.00           C  
ATOM   1404  C   ASP C 186     194.309-125.693-182.179  1.00  0.00           C  
ATOM   1405  O   ASP C 186     194.226-125.440-183.381  1.00  0.00           O  
ATOM   1406  CB  ASP C 186     193.858-123.628-180.784  1.00  0.00           C  
ATOM   1407  CG  ASP C 186     193.661-122.554-181.859  1.00  0.00           C  
ATOM   1408  OD1 ASP C 186     194.661-122.193-182.518  1.00  0.00           O  
ATOM   1409  OD2 ASP C 186     192.501-122.100-181.989  1.00  0.00           O  
ATOM   1410  N   TYR C 187     195.208-126.541-181.651  1.00  0.00           N  
ATOM   1411  CA  TYR C 187     196.259-127.216-182.413  1.00  0.00           C  
ATOM   1412  C   TYR C 187     195.740-128.284-183.399  1.00  0.00           C  
ATOM   1413  O   TYR C 187     196.421-128.555-184.388  1.00  0.00           O  
ATOM   1414  CB  TYR C 187     197.313-127.776-181.441  1.00  0.00           C  
ATOM   1415  CG  TYR C 187     198.605-128.251-182.084  1.00  0.00           C  
ATOM   1416  CD1 TYR C 187     199.460-127.327-182.722  1.00  0.00           C  
ATOM   1417  CE1 TYR C 187     200.643-127.768-183.347  1.00  0.00           C  
ATOM   1418  CZ  TYR C 187     200.984-129.133-183.321  1.00  0.00           C  
ATOM   1419  OH  TYR C 187     202.118-129.569-183.936  1.00  0.00           O  
ATOM   1420  CD2 TYR C 187     198.954-129.617-182.054  1.00  0.00           C  
ATOM   1421  CE2 TYR C 187     200.147-130.053-182.660  1.00  0.00           C  
ATOM   1422  N   GLU C 188     194.544-128.840-183.144  1.00  0.00           N  
ATOM   1423  CA  GLU C 188     193.899-129.841-183.998  1.00  0.00           C  
ATOM   1424  C   GLU C 188     193.051-129.241-185.137  1.00  0.00           C  
ATOM   1425  O   GLU C 188     192.660-129.993-186.029  1.00  0.00           O  
ATOM   1426  CB  GLU C 188     193.049-130.791-183.123  1.00  0.00           C  
ATOM   1427  CG  GLU C 188     193.830-131.516-182.007  1.00  0.00           C  
ATOM   1428  CD  GLU C 188     195.026-132.310-182.530  1.00  0.00           C  
ATOM   1429  OE1 GLU C 188     196.166-131.897-182.222  1.00  0.00           O  
ATOM   1430  OE2 GLU C 188     194.775-133.315-183.225  1.00  0.00           O  
ATOM   1431  N   LYS C 189     192.789-127.920-185.110  1.00  0.00           N  
ATOM   1432  CA  LYS C 189     192.030-127.205-186.145  1.00  0.00           C  
ATOM   1433  C   LYS C 189     192.767-127.104-187.493  1.00  0.00           C  
ATOM   1434  O   LYS C 189     192.107-127.009-188.528  1.00  0.00           O  
ATOM   1435  CB  LYS C 189     191.700-125.781-185.659  1.00  0.00           C  
ATOM   1436  CG  LYS C 189     190.793-125.714-184.422  1.00  0.00           C  
ATOM   1437  CD  LYS C 189     190.581-124.260-183.981  1.00  0.00           C  
ATOM   1438  CE  LYS C 189     189.727-124.126-182.713  1.00  0.00           C  
ATOM   1439  NZ  LYS C 189     189.729-122.735-182.232  1.00  0.00           N  
ATOM   1440  N   HIS C 190     194.110-127.100-187.446  1.00  0.00           N  
ATOM   1441  CA  HIS C 190     194.997-126.922-188.595  1.00  0.00           C  
ATOM   1442  C   HIS C 190     196.079-128.009-188.557  1.00  0.00           C  
ATOM   1443  O   HIS C 190     196.437-128.481-187.477  1.00  0.00           O  
ATOM   1444  CB  HIS C 190     195.632-125.504-188.578  1.00  0.00           C  
ATOM   1445  CG  HIS C 190     194.847-124.418-187.876  1.00  0.00           C  
ATOM   1446  ND1 HIS C 190     195.107-124.033-186.572  1.00  0.00           N  
ATOM   1447  CD2 HIS C 190     193.802-123.622-188.291  1.00  0.00           C  
ATOM   1448  CE1 HIS C 190     194.238-123.068-186.258  1.00  0.00           C  
ATOM   1449  NE2 HIS C 190     193.412-122.770-187.254  1.00  0.00           N  
ATOM   1450  N   LYS C 191     196.594-128.368-189.740  1.00  0.00           N  
ATOM   1451  CA  LYS C 191     197.719-129.285-189.903  1.00  0.00           C  
ATOM   1452  C   LYS C 191     199.021-128.484-190.065  1.00  0.00           C  
ATOM   1453  O   LYS C 191     199.982-128.758-189.349  1.00  0.00           O  
ATOM   1454  CB  LYS C 191     197.452-130.219-191.102  1.00  0.00           C  
ATOM   1455  CG  LYS C 191     198.463-131.377-191.229  1.00  0.00           C  
ATOM   1456  CD  LYS C 191     198.305-132.212-192.513  1.00  0.00           C  
ATOM   1457  CE  LYS C 191     196.933-132.888-192.704  1.00  0.00           C  
ATOM   1458  NZ  LYS C 191     196.643-133.874-191.649  1.00  0.00           N  
ATOM   1459  N   VAL C 192     199.018-127.505-190.985  1.00  0.00           N  
ATOM   1460  CA  VAL C 192     200.150-126.617-191.254  1.00  0.00           C  
ATOM   1461  C   VAL C 192     200.286-125.552-190.152  1.00  0.00           C  
ATOM   1462  O   VAL C 192     199.289-124.940-189.762  1.00  0.00           O  
ATOM   1463  CB  VAL C 192     199.991-125.876-192.615  1.00  0.00           C  
ATOM   1464  CG1 VAL C 192     201.060-124.798-192.903  1.00  0.00           C  
ATOM   1465  CG2 VAL C 192     199.959-126.870-193.788  1.00  0.00           C  
ATOM   1466  N   TYR C 193     201.537-125.332-189.730  1.00  0.00           N  
ATOM   1467  CA  TYR C 193     201.954-124.225-188.878  1.00  0.00           C  
ATOM   1468  C   TYR C 193     203.238-123.661-189.484  1.00  0.00           C  
ATOM   1469  O   TYR C 193     204.246-124.367-189.544  1.00  0.00           O  
ATOM   1470  CB  TYR C 193     202.152-124.707-187.427  1.00  0.00           C  
ATOM   1471  CG  TYR C 193     200.852-125.087-186.747  1.00  0.00           C  
ATOM   1472  CD1 TYR C 193     200.057-124.084-186.160  1.00  0.00           C  
ATOM   1473  CE1 TYR C 193     198.772-124.401-185.680  1.00  0.00           C  
ATOM   1474  CZ  TYR C 193     198.290-125.716-185.789  1.00  0.00           C  
ATOM   1475  OH  TYR C 193     197.013-125.995-185.411  1.00  0.00           O  
ATOM   1476  CD2 TYR C 193     200.395-126.420-186.787  1.00  0.00           C  
ATOM   1477  CE2 TYR C 193     199.111-126.735-186.311  1.00  0.00           C  
ATOM   1478  N   ALA C 194     203.150-122.407-189.947  1.00  0.00           N  
ATOM   1479  CA  ALA C 194     204.228-121.678-190.600  1.00  0.00           C  
ATOM   1480  C   ALA C 194     204.546-120.414-189.801  1.00  0.00           C  
ATOM   1481  O   ALA C 194     203.630-119.674-189.449  1.00  0.00           O  
ATOM   1482  CB  ALA C 194     203.787-121.311-192.026  1.00  0.00           C  
ATOM   1483  N   CYS C 195     205.846-120.184-189.581  1.00  0.00           N  
ATOM   1484  CA  CYS C 195     206.396-118.956-189.018  1.00  0.00           C  
ATOM   1485  C   CYS C 195     207.047-118.176-190.163  1.00  0.00           C  
ATOM   1486  O   CYS C 195     207.790-118.768-190.946  1.00  0.00           O  
ATOM   1487  SG  CYS C 195     208.234-117.908-187.121  1.00  0.00           S  
ATOM   1488  CB  CYS C 195     207.444-119.317-187.952  1.00  0.00           C  
ATOM   1489  N   GLU C 196     206.773-116.868-190.225  1.00  0.00           N  
ATOM   1490  CA  GLU C 196     207.314-115.966-191.234  1.00  0.00           C  
ATOM   1491  C   GLU C 196     207.700-114.645-190.567  1.00  0.00           C  
ATOM   1492  O   GLU C 196     206.970-114.175-189.697  1.00  0.00           O  
ATOM   1493  CB  GLU C 196     206.285-115.814-192.372  1.00  0.00           C  
ATOM   1494  CG  GLU C 196     206.651-114.788-193.462  1.00  0.00           C  
ATOM   1495  CD  GLU C 196     205.667-114.859-194.625  1.00  0.00           C  
ATOM   1496  OE1 GLU C 196     205.679-115.901-195.319  1.00  0.00           O  
ATOM   1497  OE2 GLU C 196     204.889-113.896-194.793  1.00  0.00           O  
ATOM   1498  N   VAL C 197     208.848-114.085-190.973  1.00  0.00           N  
ATOM   1499  CA  VAL C 197     209.395-112.855-190.405  1.00  0.00           C  
ATOM   1500  C   VAL C 197     209.946-111.953-191.521  1.00  0.00           C  
ATOM   1501  O   VAL C 197     210.319-112.438-192.590  1.00  0.00           O  
ATOM   1502  CB  VAL C 197     210.504-113.141-189.342  1.00  0.00           C  
ATOM   1503  CG1 VAL C 197     210.014-114.119-188.263  1.00  0.00           C  
ATOM   1504  CG2 VAL C 197     211.877-113.590-189.878  1.00  0.00           C  
ATOM   1505  N   THR C 198     209.973-110.645-191.228  1.00  0.00           N  
ATOM   1506  CA  THR C 198     210.482-109.591-192.099  1.00  0.00           C  
ATOM   1507  C   THR C 198     211.443-108.701-191.286  1.00  0.00           C  
ATOM   1508  O   THR C 198     211.279-108.554-190.073  1.00  0.00           O  
ATOM   1509  CB  THR C 198     209.333-108.717-192.676  1.00  0.00           C  
ATOM   1510  OG1 THR C 198     208.679-107.935-191.692  1.00  0.00           O  
ATOM   1511  CG2 THR C 198     208.281-109.529-193.447  1.00  0.00           C  
ATOM   1512  N   HIS C 199     212.452-108.157-191.982  1.00  0.00           N  
ATOM   1513  CA  HIS C 199     213.619-107.528-191.370  1.00  0.00           C  
ATOM   1514  C   HIS C 199     214.174-106.390-192.237  1.00  0.00           C  
ATOM   1515  O   HIS C 199     213.745-106.199-193.374  1.00  0.00           O  
ATOM   1516  CB  HIS C 199     214.675-108.634-191.136  1.00  0.00           C  
ATOM   1517  CG  HIS C 199     215.614-108.330-190.003  1.00  0.00           C  
ATOM   1518  CD2 HIS C 199     215.382-108.455-188.653  1.00  0.00           C  
ATOM   1519  ND1 HIS C 199     216.898-107.816-190.204  1.00  0.00           N  
ATOM   1520  NE2 HIS C 199     216.512-107.972-188.024  1.00  0.00           N  
ATOM   1521  CE1 HIS C 199     217.366-107.614-188.981  1.00  0.00           C  
ATOM   1522  N   GLN C 200     215.158-105.673-191.674  1.00  0.00           N  
ATOM   1523  CA  GLN C 200     215.988-104.680-192.358  1.00  0.00           C  
ATOM   1524  C   GLN C 200     216.901-105.312-193.426  1.00  0.00           C  
ATOM   1525  O   GLN C 200     217.124-104.686-194.461  1.00  0.00           O  
ATOM   1526  CB  GLN C 200     216.845-103.903-191.330  1.00  0.00           C  
ATOM   1527  CG  GLN C 200     216.066-102.994-190.350  1.00  0.00           C  
ATOM   1528  CD  GLN C 200     215.383-103.722-189.185  1.00  0.00           C  
ATOM   1529  NE2 GLN C 200     214.345-103.109-188.615  1.00  0.00           N  
ATOM   1530  OE1 GLN C 200     215.797-104.807-188.783  1.00  0.00           O  
ATOM   1531  N   GLY C 201     217.407-106.530-193.158  1.00  0.00           N  
ATOM   1532  CA  GLY C 201     218.293-107.265-194.060  1.00  0.00           C  
ATOM   1533  C   GLY C 201     217.505-108.003-195.149  1.00  0.00           C  
ATOM   1534  O   GLY C 201     217.976-108.072-196.284  1.00  0.00           O  
ATOM   1535  N   LEU C 202     216.314-108.527-194.816  1.00  0.00           N  
ATOM   1536  CA  LEU C 202     215.411-109.213-195.737  1.00  0.00           C  
ATOM   1537  C   LEU C 202     213.973-108.884-195.327  1.00  0.00           C  
ATOM   1538  O   LEU C 202     213.415-109.559-194.462  1.00  0.00           O  
ATOM   1539  CB  LEU C 202     215.665-110.743-195.733  1.00  0.00           C  
ATOM   1540  CG  LEU C 202     216.873-111.219-196.574  1.00  0.00           C  
ATOM   1541  CD1 LEU C 202     217.170-112.714-196.335  1.00  0.00           C  
ATOM   1542  CD2 LEU C 202     216.709-110.896-198.075  1.00  0.00           C  
ATOM   1543  N   SER C 203     213.396-107.857-195.976  1.00  0.00           N  
ATOM   1544  CA  SER C 203     211.974-107.507-195.869  1.00  0.00           C  
ATOM   1545  C   SER C 203     211.072-108.519-196.611  1.00  0.00           C  
ATOM   1546  O   SER C 203     209.895-108.636-196.274  1.00  0.00           O  
ATOM   1547  CB  SER C 203     211.777-106.063-196.374  1.00  0.00           C  
ATOM   1548  OG  SER C 203     210.453-105.608-196.169  1.00  0.00           O  
ATOM   1549  N   SER C 204     211.660-109.257-197.571  1.00  0.00           N  
ATOM   1550  CA  SER C 204     211.100-110.440-198.217  1.00  0.00           C  
ATOM   1551  C   SER C 204     210.950-111.588-197.185  1.00  0.00           C  
ATOM   1552  O   SER C 204     211.888-111.777-196.409  1.00  0.00           O  
ATOM   1553  CB  SER C 204     212.078-110.842-199.342  1.00  0.00           C  
ATOM   1554  OG  SER C 204     211.619-111.966-200.066  1.00  0.00           O  
ATOM   1555  N   PRO C 205     209.806-112.320-197.192  1.00  0.00           N  
ATOM   1556  CA  PRO C 205     209.533-113.497-196.339  1.00  0.00           C  
ATOM   1557  C   PRO C 205     210.697-114.463-196.039  1.00  0.00           C  
ATOM   1558  O   PRO C 205     211.089-115.254-196.898  1.00  0.00           O  
ATOM   1559  CD  PRO C 205     208.646-112.053-198.055  1.00  0.00           C  
ATOM   1560  CB  PRO C 205     208.394-114.202-197.091  1.00  0.00           C  
ATOM   1561  CG  PRO C 205     207.574-113.053-197.636  1.00  0.00           C  
ATOM   1562  N   VAL C 206     211.201-114.374-194.801  1.00  0.00           N  
ATOM   1563  CA  VAL C 206     212.148-115.307-194.199  1.00  0.00           C  
ATOM   1564  C   VAL C 206     211.305-116.272-193.345  1.00  0.00           C  
ATOM   1565  O   VAL C 206     210.745-115.844-192.338  1.00  0.00           O  
ATOM   1566  CB  VAL C 206     213.168-114.537-193.308  1.00  0.00           C  
ATOM   1567  CG1 VAL C 206     214.037-115.422-192.399  1.00  0.00           C  
ATOM   1568  CG2 VAL C 206     214.077-113.639-194.163  1.00  0.00           C  
ATOM   1569  N   THR C 207     211.152-117.523-193.810  1.00  0.00           N  
ATOM   1570  CA  THR C 207     210.091-118.415-193.334  1.00  0.00           C  
ATOM   1571  C   THR C 207     210.501-119.901-193.313  1.00  0.00           C  
ATOM   1572  O   THR C 207     211.288-120.341-194.153  1.00  0.00           O  
ATOM   1573  CB  THR C 207     208.793-118.212-194.184  1.00  0.00           C  
ATOM   1574  OG1 THR C 207     207.744-119.081-193.800  1.00  0.00           O  
ATOM   1575  CG2 THR C 207     208.981-118.411-195.700  1.00  0.00           C  
ATOM   1576  N   LYS C 208     209.922-120.631-192.347  1.00  0.00           N  
ATOM   1577  CA  LYS C 208     209.935-122.090-192.223  1.00  0.00           C  
ATOM   1578  C   LYS C 208     208.510-122.572-191.907  1.00  0.00           C  
ATOM   1579  O   LYS C 208     207.686-121.794-191.427  1.00  0.00           O  
ATOM   1580  CB  LYS C 208     210.902-122.527-191.098  1.00  0.00           C  
ATOM   1581  CG  LYS C 208     212.385-122.208-191.340  1.00  0.00           C  
ATOM   1582  CD  LYS C 208     213.024-122.974-192.509  1.00  0.00           C  
ATOM   1583  CE  LYS C 208     214.504-122.611-192.699  1.00  0.00           C  
ATOM   1584  NZ  LYS C 208     215.090-123.327-193.845  1.00  0.00           N  
ATOM   1585  N   SER C 209     208.251-123.863-192.165  1.00  0.00           N  
ATOM   1586  CA  SER C 209     206.956-124.496-191.924  1.00  0.00           C  
ATOM   1587  C   SER C 209     207.120-126.009-191.706  1.00  0.00           C  
ATOM   1588  O   SER C 209     208.098-126.599-192.166  1.00  0.00           O  
ATOM   1589  CB  SER C 209     205.999-124.158-193.094  1.00  0.00           C  
ATOM   1590  OG  SER C 209     204.699-124.674-192.890  1.00  0.00           O  
ATOM   1591  N   PHE C 210     206.132-126.600-191.018  1.00  0.00           N  
ATOM   1592  CA  PHE C 210     205.990-128.038-190.807  1.00  0.00           C  
ATOM   1593  C   PHE C 210     204.489-128.393-190.833  1.00  0.00           C  
ATOM   1594  O   PHE C 210     203.640-127.515-190.671  1.00  0.00           O  
ATOM   1595  CB  PHE C 210     206.688-128.434-189.478  1.00  0.00           C  
ATOM   1596  CG  PHE C 210     205.955-128.064-188.196  1.00  0.00           C  
ATOM   1597  CD1 PHE C 210     204.955-128.919-187.687  1.00  0.00           C  
ATOM   1598  CE1 PHE C 210     204.142-128.499-186.647  1.00  0.00           C  
ATOM   1599  CZ  PHE C 210     204.346-127.257-186.063  1.00  0.00           C  
ATOM   1600  CD2 PHE C 210     206.118-126.787-187.622  1.00  0.00           C  
ATOM   1601  CE2 PHE C 210     205.333-126.406-186.542  1.00  0.00           C  
ATOM   1602  N   ASN C 211     204.210-129.698-190.985  1.00  0.00           N  
ATOM   1603  CA  ASN C 211     202.877-130.295-190.866  1.00  0.00           C  
ATOM   1604  C   ASN C 211     202.837-131.182-189.617  1.00  0.00           C  
ATOM   1605  O   ASN C 211     203.734-131.998-189.408  1.00  0.00           O  
ATOM   1606  CB  ASN C 211     202.578-131.134-192.129  1.00  0.00           C  
ATOM   1607  CG  ASN C 211     202.126-130.278-193.313  1.00  0.00           C  
ATOM   1608  ND2 ASN C 211     203.065-129.849-194.158  1.00  0.00           N  
ATOM   1609  OD1 ASN C 211     200.936-130.015-193.460  1.00  0.00           O  
ATOM   1610  N   ARG C 212     201.751-131.024-188.844  1.00  0.00           N  
ATOM   1611  CA  ARG C 212     201.369-131.851-187.697  1.00  0.00           C  
ATOM   1612  C   ARG C 212     201.049-133.311-188.087  1.00  0.00           C  
ATOM   1613  O   ARG C 212     201.223-134.205-187.257  1.00  0.00           O  
ATOM   1614  CB  ARG C 212     200.174-131.148-187.003  1.00  0.00           C  
ATOM   1615  CG  ARG C 212     199.472-131.931-185.875  1.00  0.00           C  
ATOM   1616  CD  ARG C 212     198.302-131.170-185.232  1.00  0.00           C  
ATOM   1617  NE  ARG C 212     197.151-131.014-186.130  1.00  0.00           N  
ATOM   1618  CZ  ARG C 212     196.206-131.931-186.391  1.00  0.00           C  
ATOM   1619  NH1 ARG C 212     196.244-133.157-185.850  1.00  0.00           N  
ATOM   1620  NH2 ARG C 212     195.196-131.604-187.205  1.00  0.00           N  
ATOM   1621  N   GLY C 213     200.576-133.517-189.329  1.00  0.00           N  
ATOM   1622  CA  GLY C 213     200.102-134.802-189.834  1.00  0.00           C  
ATOM   1623  C   GLY C 213     198.751-135.145-189.192  1.00  0.00           C  
ATOM   1624  O   GLY C 213     197.960-134.256-188.869  1.00  0.00           O  
ATOM   1625  N   GLU C 214     198.496-136.450-189.028  1.00  0.00           N  
ATOM   1626  CA  GLU C 214     197.331-137.005-188.331  1.00  0.00           C  
ATOM   1627  C   GLU C 214     197.716-137.390-186.887  1.00  0.00           C  
ATOM   1628  O   GLU C 214     197.318-138.448-186.400  1.00  0.00           O  
ATOM   1629  CB  GLU C 214     196.773-138.182-189.162  1.00  0.00           C  
ATOM   1630  CG  GLU C 214     196.301-137.746-190.563  1.00  0.00           C  
ATOM   1631  CD  GLU C 214     195.767-138.912-191.393  1.00  0.00           C  
ATOM   1632  OE1 GLU C 214     194.566-138.863-191.736  1.00  0.00           O  
ATOM   1633  OE2 GLU C 214     196.576-139.819-191.686  1.00  0.00           O  
ATOM   1634  N   CYS C 215     198.512-136.517-186.248  1.00  0.00           N  
ATOM   1635  CA  CYS C 215     199.152-136.706-184.949  1.00  0.00           C  
ATOM   1636  C   CYS C 215     199.235-135.345-184.224  1.00  0.00           C  
ATOM   1637  O   CYS C 215     198.299-134.554-184.334  1.00  0.00           O  
ATOM   1638  CB  CYS C 215     200.509-137.425-185.162  1.00  0.00           C  
ATOM   1639  SG  CYS C 215     200.463-139.230-185.339  1.00  0.00           S  
ATOM   1640  N   NMA C 215A    200.322-135.100-183.474  1.00  0.00           N  
ATOM   1641  CA  NMA C 215A    200.521-133.903-182.671  1.00  0.00           C  
ATOM   1642  CH3 ACE D   0     242.191-102.422-148.949  1.00  0.00           C  
ATOM   1643  C   ACE D   0     241.037-102.302-149.937  1.00  0.00           C  
ATOM   1644  O   ACE D   0     240.184-103.184-149.968  1.00  0.00           O  
ATOM   1645  N   GLN D   1     241.033-101.206-150.720  1.00  0.00           N  
ATOM   1646  CA  GLN D   1     240.056-100.766-151.729  1.00  0.00           C  
ATOM   1647  C   GLN D   1     238.643-100.462-151.191  1.00  0.00           C  
ATOM   1648  O   GLN D   1     238.258-100.914-150.114  1.00  0.00           O  
ATOM   1649  CB  GLN D   1     240.018-101.700-152.976  1.00  0.00           C  
ATOM   1650  CG  GLN D   1     239.304-103.069-152.833  1.00  0.00           C  
ATOM   1651  CD  GLN D   1     238.846-103.660-154.168  1.00  0.00           C  
ATOM   1652  OE1 GLN D   1     237.692-104.057-154.307  1.00  0.00           O  
ATOM   1653  NE2 GLN D   1     239.749-103.738-155.149  1.00  0.00           N  
ATOM   1654  N   VAL D   2     237.872 -99.726-152.008  1.00  0.00           N  
ATOM   1655  CA  VAL D   2     236.424 -99.604-151.859  1.00  0.00           C  
ATOM   1656  C   VAL D   2     235.739-100.876-152.400  1.00  0.00           C  
ATOM   1657  O   VAL D   2     236.030-101.304-153.517  1.00  0.00           O  
ATOM   1658  CB  VAL D   2     235.869 -98.329-152.558  1.00  0.00           C  
ATOM   1659  CG1 VAL D   2     236.216 -98.201-154.056  1.00  0.00           C  
ATOM   1660  CG2 VAL D   2     234.355 -98.142-152.337  1.00  0.00           C  
ATOM   1661  N   GLN D   3     234.858-101.459-151.574  1.00  0.00           N  
ATOM   1662  CA  GLN D   3     234.135-102.686-151.882  1.00  0.00           C  
ATOM   1663  C   GLN D   3     232.803-102.655-151.129  1.00  0.00           C  
ATOM   1664  O   GLN D   3     232.802-102.621-149.898  1.00  0.00           O  
ATOM   1665  CB  GLN D   3     235.011-103.915-151.532  1.00  0.00           C  
ATOM   1666  CG  GLN D   3     234.379-105.302-151.796  1.00  0.00           C  
ATOM   1667  CD  GLN D   3     233.977-105.546-153.253  1.00  0.00           C  
ATOM   1668  OE1 GLN D   3     232.870-106.008-153.519  1.00  0.00           O  
ATOM   1669  NE2 GLN D   3     234.867-105.250-154.203  1.00  0.00           N  
ATOM   1670  N   LEU D   4     231.705-102.669-151.898  1.00  0.00           N  
ATOM   1671  CA  LEU D   4     230.333-102.721-151.405  1.00  0.00           C  
ATOM   1672  C   LEU D   4     229.704-104.030-151.893  1.00  0.00           C  
ATOM   1673  O   LEU D   4     229.806-104.354-153.077  1.00  0.00           O  
ATOM   1674  CB  LEU D   4     229.517-101.514-151.923  1.00  0.00           C  
ATOM   1675  CG  LEU D   4     229.704-100.196-151.138  1.00  0.00           C  
ATOM   1676  CD1 LEU D   4     231.094 -99.567-151.358  1.00  0.00           C  
ATOM   1677  CD2 LEU D   4     228.567 -99.205-151.466  1.00  0.00           C  
ATOM   1678  N   VAL D   5     229.035-104.733-150.970  1.00  0.00           N  
ATOM   1679  CA  VAL D   5     228.235-105.927-151.239  1.00  0.00           C  
ATOM   1680  C   VAL D   5     227.021-105.880-150.299  1.00  0.00           C  
ATOM   1681  O   VAL D   5     227.200-105.602-149.113  1.00  0.00           O  
ATOM   1682  CB  VAL D   5     229.021-107.248-150.965  1.00  0.00           C  
ATOM   1683  CG1 VAL D   5     228.162-108.522-151.121  1.00  0.00           C  
ATOM   1684  CG2 VAL D   5     230.278-107.371-151.844  1.00  0.00           C  
ATOM   1685  N   GLN D   6     225.827-106.181-150.832  1.00  0.00           N  
ATOM   1686  CA  GLN D   6     224.593-106.302-150.052  1.00  0.00           C  
ATOM   1687  C   GLN D   6     224.078-107.750-150.073  1.00  0.00           C  
ATOM   1688  O   GLN D   6     224.464-108.543-150.935  1.00  0.00           O  
ATOM   1689  CB  GLN D   6     223.544-105.257-150.530  1.00  0.00           C  
ATOM   1690  CG  GLN D   6     222.661-105.607-151.749  1.00  0.00           C  
ATOM   1691  CD  GLN D   6     223.432-105.683-153.064  1.00  0.00           C  
ATOM   1692  OE1 GLN D   6     223.467-104.719-153.820  1.00  0.00           O  
ATOM   1693  NE2 GLN D   6     224.055-106.829-153.349  1.00  0.00           N  
ATOM   1694  N   SER D   7     223.206-108.051-149.103  1.00  0.00           N  
ATOM   1695  CA  SER D   7     222.642-109.374-148.860  1.00  0.00           C  
ATOM   1696  C   SER D   7     221.165-109.259-148.457  1.00  0.00           C  
ATOM   1697  O   SER D   7     220.766-108.254-147.867  1.00  0.00           O  
ATOM   1698  CB  SER D   7     223.505-110.092-147.796  1.00  0.00           C  
ATOM   1699  OG  SER D   7     223.410-109.482-146.521  1.00  0.00           O  
ATOM   1700  N   GLY D   8     220.390-110.306-148.778  1.00  0.00           N  
ATOM   1701  CA  GLY D   8     218.956-110.400-148.503  1.00  0.00           C  
ATOM   1702  C   GLY D   8     218.143-109.788-149.653  1.00  0.00           C  
ATOM   1703  O   GLY D   8     218.569-108.819-150.285  1.00  0.00           O  
ATOM   1704  N   ALA D   9     216.951-110.357-149.886  1.00  0.00           N  
ATOM   1705  CA  ALA D   9     215.961-109.926-150.872  1.00  0.00           C  
ATOM   1706  C   ALA D   9     214.715-110.811-150.740  1.00  0.00           C  
ATOM   1707  O   ALA D   9     213.822-110.450-149.978  1.00  0.00           O  
ATOM   1708  CB  ALA D   9     216.526-109.906-152.306  1.00  0.00           C  
ATOM   1709  N   GLU D  10     214.684-111.943-151.470  1.00  0.00           N  
ATOM   1710  CA  GLU D  10     213.616-112.957-151.508  1.00  0.00           C  
ATOM   1711  C   GLU D  10     212.340-112.484-152.243  1.00  0.00           C  
ATOM   1712  O   GLU D  10     212.062-111.287-152.324  1.00  0.00           O  
ATOM   1713  CB  GLU D  10     213.367-113.531-150.079  1.00  0.00           C  
ATOM   1714  CG  GLU D  10     212.281-114.618-149.943  1.00  0.00           C  
ATOM   1715  CD  GLU D  10     212.114-115.054-148.489  1.00  0.00           C  
ATOM   1716  OE1 GLU D  10     211.254-114.448-147.813  1.00  0.00           O  
ATOM   1717  OE2 GLU D  10     212.859-115.968-148.076  1.00  0.00           O  
ATOM   1718  N   VAL D  11     211.584-113.460-152.776  1.00  0.00           N  
ATOM   1719  CA  VAL D  11     210.262-113.294-153.383  1.00  0.00           C  
ATOM   1720  C   VAL D  11     209.187-112.889-152.350  1.00  0.00           C  
ATOM   1721  O   VAL D  11     209.054-113.543-151.317  1.00  0.00           O  
ATOM   1722  CB  VAL D  11     209.831-114.596-154.123  1.00  0.00           C  
ATOM   1723  CG1 VAL D  11     209.913-115.884-153.276  1.00  0.00           C  
ATOM   1724  CG2 VAL D  11     208.434-114.491-154.764  1.00  0.00           C  
ATOM   1725  N   LYS D  12     208.443-111.814-152.663  1.00  0.00           N  
ATOM   1726  CA  LYS D  12     207.407-111.220-151.815  1.00  0.00           C  
ATOM   1727  C   LYS D  12     206.102-111.019-152.610  1.00  0.00           C  
ATOM   1728  O   LYS D  12     206.060-111.236-153.822  1.00  0.00           O  
ATOM   1729  CB  LYS D  12     207.900-109.854-151.270  1.00  0.00           C  
ATOM   1730  CG  LYS D  12     209.246-109.867-150.524  1.00  0.00           C  
ATOM   1731  CD  LYS D  12     209.279-110.753-149.270  1.00  0.00           C  
ATOM   1732  CE  LYS D  12     210.684-110.805-148.657  1.00  0.00           C  
ATOM   1733  NZ  LYS D  12     210.726-111.651-147.453  1.00  0.00           N  
ATOM   1734  N   LYS D  13     205.065-110.574-151.882  1.00  0.00           N  
ATOM   1735  CA  LYS D  13     203.767-110.147-152.407  1.00  0.00           C  
ATOM   1736  C   LYS D  13     203.470-108.710-151.917  1.00  0.00           C  
ATOM   1737  O   LYS D  13     204.081-108.281-150.936  1.00  0.00           O  
ATOM   1738  CB  LYS D  13     202.678-111.125-151.914  1.00  0.00           C  
ATOM   1739  CG  LYS D  13     202.862-112.567-152.414  1.00  0.00           C  
ATOM   1740  CD  LYS D  13     201.691-113.478-152.019  1.00  0.00           C  
ATOM   1741  CE  LYS D  13     201.913-114.954-152.383  1.00  0.00           C  
ATOM   1742  NZ  LYS D  13     202.039-115.148-153.837  1.00  0.00           N  
ATOM   1743  N   PRO D  14     202.526-107.988-152.573  1.00  0.00           N  
ATOM   1744  CA  PRO D  14     202.038-106.676-152.098  1.00  0.00           C  
ATOM   1745  C   PRO D  14     201.483-106.702-150.662  1.00  0.00           C  
ATOM   1746  O   PRO D  14     200.707-107.595-150.326  1.00  0.00           O  
ATOM   1747  CD  PRO D  14     201.891-108.344-153.840  1.00  0.00           C  
ATOM   1748  CB  PRO D  14     200.946-106.294-153.114  1.00  0.00           C  
ATOM   1749  CG  PRO D  14     201.314-107.045-154.378  1.00  0.00           C  
ATOM   1750  N   GLY D  15     201.916-105.726-149.851  1.00  0.00           N  
ATOM   1751  CA  GLY D  15     201.488-105.575-148.462  1.00  0.00           C  
ATOM   1752  C   GLY D  15     202.401-106.308-147.463  1.00  0.00           C  
ATOM   1753  O   GLY D  15     202.161-106.195-146.262  1.00  0.00           O  
ATOM   1754  N   ALA D  16     203.432-107.043-147.926  1.00  0.00           N  
ATOM   1755  CA  ALA D  16     204.368-107.814-147.095  1.00  0.00           C  
ATOM   1756  C   ALA D  16     205.479-106.931-146.479  1.00  0.00           C  
ATOM   1757  O   ALA D  16     205.215-105.782-146.123  1.00  0.00           O  
ATOM   1758  CB  ALA D  16     204.906-108.994-147.929  1.00  0.00           C  
ATOM   1759  N   SER D  17     206.701-107.477-146.353  1.00  0.00           N  
ATOM   1760  CA  SER D  17     207.887-106.778-145.856  1.00  0.00           C  
ATOM   1761  C   SER D  17     209.159-107.388-146.464  1.00  0.00           C  
ATOM   1762  O   SER D  17     209.178-108.582-146.762  1.00  0.00           O  
ATOM   1763  CB  SER D  17     207.929-106.844-144.312  1.00  0.00           C  
ATOM   1764  OG  SER D  17     207.085-105.869-143.736  1.00  0.00           O  
ATOM   1765  N   VAL D  18     210.211-106.562-146.598  1.00  0.00           N  
ATOM   1766  CA  VAL D  18     211.533-106.969-147.079  1.00  0.00           C  
ATOM   1767  C   VAL D  18     212.636-106.146-146.386  1.00  0.00           C  
ATOM   1768  O   VAL D  18     212.390-105.010-145.987  1.00  0.00           O  
ATOM   1769  CB  VAL D  18     211.654-106.844-148.632  1.00  0.00           C  
ATOM   1770  CG1 VAL D  18     211.551-105.410-149.182  1.00  0.00           C  
ATOM   1771  CG2 VAL D  18     212.930-107.498-149.184  1.00  0.00           C  
ATOM   1772  N   LYS D  19     213.833-106.740-146.265  1.00  0.00           N  
ATOM   1773  CA  LYS D  19     215.024-106.098-145.720  1.00  0.00           C  
ATOM   1774  C   LYS D  19     216.253-106.520-146.535  1.00  0.00           C  
ATOM   1775  O   LYS D  19     216.385-107.696-146.877  1.00  0.00           O  
ATOM   1776  CB  LYS D  19     215.142-106.412-144.209  1.00  0.00           C  
ATOM   1777  CG  LYS D  19     216.379-105.802-143.520  1.00  0.00           C  
ATOM   1778  CD  LYS D  19     216.296-105.820-141.986  1.00  0.00           C  
ATOM   1779  CE  LYS D  19     217.431-105.009-141.338  1.00  0.00           C  
ATOM   1780  NZ  LYS D  19     217.191-104.798-139.901  1.00  0.00           N  
ATOM   1781  N   VAL D  20     217.127-105.539-146.811  1.00  0.00           N  
ATOM   1782  CA  VAL D  20     218.394-105.716-147.517  1.00  0.00           C  
ATOM   1783  C   VAL D  20     219.485-104.999-146.694  1.00  0.00           C  
ATOM   1784  O   VAL D  20     219.238-103.911-146.172  1.00  0.00           O  
ATOM   1785  CB  VAL D  20     218.353-105.108-148.952  1.00  0.00           C  
ATOM   1786  CG1 VAL D  20     219.636-105.391-149.763  1.00  0.00           C  
ATOM   1787  CG2 VAL D  20     217.134-105.597-149.761  1.00  0.00           C  
ATOM   1788  N   SER D  21     220.657-105.639-146.568  1.00  0.00           N  
ATOM   1789  CA  SER D  21     221.741-105.219-145.679  1.00  0.00           C  
ATOM   1790  C   SER D  21     223.049-105.073-146.473  1.00  0.00           C  
ATOM   1791  O   SER D  21     223.679-106.081-146.790  1.00  0.00           O  
ATOM   1792  CB  SER D  21     221.890-106.273-144.560  1.00  0.00           C  
ATOM   1793  OG  SER D  21     220.770-106.246-143.701  1.00  0.00           O  
ATOM   1794  N   CYS D  22     223.431-103.816-146.759  1.00  0.00           N  
ATOM   1795  CA  CYS D  22     224.698-103.418-147.382  1.00  0.00           C  
ATOM   1796  C   CYS D  22     225.858-103.484-146.371  1.00  0.00           C  
ATOM   1797  O   CYS D  22     225.642-103.282-145.177  1.00  0.00           O  
ATOM   1798  CB  CYS D  22     224.529-101.997-147.958  1.00  0.00           C  
ATOM   1799  SG  CYS D  22     225.936-101.286-148.868  1.00  0.00           S  
ATOM   1800  N   LYS D  23     227.074-103.745-146.873  1.00  0.00           N  
ATOM   1801  CA  LYS D  23     228.290-103.826-146.071  1.00  0.00           C  
ATOM   1802  C   LYS D  23     229.458-103.138-146.787  1.00  0.00           C  
ATOM   1803  O   LYS D  23     229.688-103.399-147.967  1.00  0.00           O  
ATOM   1804  CB  LYS D  23     228.593-105.304-145.735  1.00  0.00           C  
ATOM   1805  CG  LYS D  23     229.849-105.479-144.861  1.00  0.00           C  
ATOM   1806  CD  LYS D  23     229.922-106.826-144.133  1.00  0.00           C  
ATOM   1807  CE  LYS D  23     231.191-106.974-143.277  1.00  0.00           C  
ATOM   1808  NZ  LYS D  23     231.277-105.941-142.228  1.00  0.00           N  
ATOM   1809  N   ALA D  24     230.202-102.325-146.018  1.00  0.00           N  
ATOM   1810  CA  ALA D  24     231.502-101.779-146.397  1.00  0.00           C  
ATOM   1811  C   ALA D  24     232.616-102.770-146.036  1.00  0.00           C  
ATOM   1812  O   ALA D  24     232.548-103.410-144.984  1.00  0.00           O  
ATOM   1813  CB  ALA D  24     231.725-100.465-145.638  1.00  0.00           C  
ATOM   1814  N   SER D  25     233.630-102.846-146.907  1.00  0.00           N  
ATOM   1815  CA  SER D  25     234.781-103.727-146.754  1.00  0.00           C  
ATOM   1816  C   SER D  25     236.023-103.041-147.339  1.00  0.00           C  
ATOM   1817  O   SER D  25     235.958-102.516-148.449  1.00  0.00           O  
ATOM   1818  CB  SER D  25     234.469-105.081-147.430  1.00  0.00           C  
ATOM   1819  OG  SER D  25     235.551-105.986-147.336  1.00  0.00           O  
ATOM   1820  N   GLY D  26     237.133-103.085-146.585  1.00  0.00           N  
ATOM   1821  CA  GLY D  26     238.436-102.575-147.010  1.00  0.00           C  
ATOM   1822  C   GLY D  26     238.609-101.058-146.809  1.00  0.00           C  
ATOM   1823  O   GLY D  26     239.648-100.528-147.198  1.00  0.00           O  
ATOM   1824  N   TYR D  27     237.622-100.363-146.216  1.00  0.00           N  
ATOM   1825  CA  TYR D  27     237.659 -98.923-145.959  1.00  0.00           C  
ATOM   1826  C   TYR D  27     236.833 -98.583-144.706  1.00  0.00           C  
ATOM   1827  O   TYR D  27     235.966 -99.362-144.304  1.00  0.00           O  
ATOM   1828  CB  TYR D  27     237.182 -98.149-147.213  1.00  0.00           C  
ATOM   1829  CG  TYR D  27     235.688 -98.192-147.501  1.00  0.00           C  
ATOM   1830  CD1 TYR D  27     234.838 -97.174-147.021  1.00  0.00           C  
ATOM   1831  CD2 TYR D  27     235.143 -99.257-148.241  1.00  0.00           C  
ATOM   1832  CE1 TYR D  27     233.455 -97.221-147.276  1.00  0.00           C  
ATOM   1833  CE2 TYR D  27     233.762 -99.305-148.504  1.00  0.00           C  
ATOM   1834  CZ  TYR D  27     232.917 -98.283-148.027  1.00  0.00           C  
ATOM   1835  OH  TYR D  27     231.578 -98.328-148.283  1.00  0.00           O  
ATOM   1836  N   THR D  28     237.115 -97.400-144.138  1.00  0.00           N  
ATOM   1837  CA  THR D  28     236.431 -96.836-142.974  1.00  0.00           C  
ATOM   1838  C   THR D  28     234.985 -96.427-143.316  1.00  0.00           C  
ATOM   1839  O   THR D  28     234.781 -95.483-144.082  1.00  0.00           O  
ATOM   1840  CB  THR D  28     237.187 -95.584-142.449  1.00  0.00           C  
ATOM   1841  OG1 THR D  28     238.497 -95.965-142.071  1.00  0.00           O  
ATOM   1842  CG2 THR D  28     236.540 -94.869-141.247  1.00  0.00           C  
ATOM   1843  N   PHE D  29     234.014 -97.145-142.727  1.00  0.00           N  
ATOM   1844  CA  PHE D  29     232.574 -96.921-142.886  1.00  0.00           C  
ATOM   1845  C   PHE D  29     232.108 -95.525-142.432  1.00  0.00           C  
ATOM   1846  O   PHE D  29     231.275 -94.922-143.104  1.00  0.00           O  
ATOM   1847  CB  PHE D  29     231.819 -98.057-142.162  1.00  0.00           C  
ATOM   1848  CG  PHE D  29     230.301 -97.985-142.163  1.00  0.00           C  
ATOM   1849  CD1 PHE D  29     229.569 -98.557-143.222  1.00  0.00           C  
ATOM   1850  CE1 PHE D  29     228.191 -98.435-143.259  1.00  0.00           C  
ATOM   1851  CZ  PHE D  29     227.526 -97.709-142.283  1.00  0.00           C  
ATOM   1852  CD2 PHE D  29     229.615 -97.226-141.193  1.00  0.00           C  
ATOM   1853  CE2 PHE D  29     228.235 -97.102-141.254  1.00  0.00           C  
ATOM   1854  N   THR D  30     232.677 -95.046-141.310  1.00  0.00           N  
ATOM   1855  CA  THR D  30     232.392 -93.762-140.662  1.00  0.00           C  
ATOM   1856  C   THR D  30     232.670 -92.520-141.539  1.00  0.00           C  
ATOM   1857  O   THR D  30     232.035 -91.485-141.341  1.00  0.00           O  
ATOM   1858  CB  THR D  30     233.224 -93.617-139.357  1.00  0.00           C  
ATOM   1859  OG1 THR D  30     233.090 -94.787-138.573  1.00  0.00           O  
ATOM   1860  CG2 THR D  30     232.858 -92.419-138.462  1.00  0.00           C  
ATOM   1861  N   ASP D  31     233.606 -92.658-142.494  1.00  0.00           N  
ATOM   1862  CA  ASP D  31     234.089 -91.601-143.381  1.00  0.00           C  
ATOM   1863  C   ASP D  31     233.088 -91.246-144.508  1.00  0.00           C  
ATOM   1864  O   ASP D  31     233.170 -90.138-145.037  1.00  0.00           O  
ATOM   1865  CB  ASP D  31     235.469 -92.022-143.952  1.00  0.00           C  
ATOM   1866  CG  ASP D  31     236.288 -90.919-144.631  1.00  0.00           C  
ATOM   1867  OD1 ASP D  31     237.127 -91.292-145.479  1.00  0.00           O  
ATOM   1868  OD2 ASP D  31     236.143 -89.743-144.229  1.00  0.00           O  
ATOM   1869  N   TYR D  32     232.179 -92.174-144.870  1.00  0.00           N  
ATOM   1870  CA  TYR D  32     231.316 -92.051-146.051  1.00  0.00           C  
ATOM   1871  C   TYR D  32     229.837 -92.262-145.717  1.00  0.00           C  
ATOM   1872  O   TYR D  32     229.499 -93.167-144.955  1.00  0.00           O  
ATOM   1873  CB  TYR D  32     231.758 -93.080-147.105  1.00  0.00           C  
ATOM   1874  CG  TYR D  32     233.161 -92.862-147.633  1.00  0.00           C  
ATOM   1875  CD1 TYR D  32     234.233 -93.635-147.145  1.00  0.00           C  
ATOM   1876  CE1 TYR D  32     235.538 -93.421-147.628  1.00  0.00           C  
ATOM   1877  CZ  TYR D  32     235.772 -92.430-148.601  1.00  0.00           C  
ATOM   1878  OH  TYR D  32     237.036 -92.227-149.073  1.00  0.00           O  
ATOM   1879  CD2 TYR D  32     233.399 -91.870-148.603  1.00  0.00           C  
ATOM   1880  CE2 TYR D  32     234.701 -91.650-149.082  1.00  0.00           C  
ATOM   1881  N   TYR D  33     228.981 -91.448-146.359  1.00  0.00           N  
ATOM   1882  CA  TYR D  33     227.524 -91.525-146.256  1.00  0.00           C  
ATOM   1883  C   TYR D  33     227.004 -92.531-147.294  1.00  0.00           C  
ATOM   1884  O   TYR D  33     227.228 -92.341-148.491  1.00  0.00           O  
ATOM   1885  CB  TYR D  33     226.897 -90.125-146.450  1.00  0.00           C  
ATOM   1886  CG  TYR D  33     227.498 -88.960-145.673  1.00  0.00           C  
ATOM   1887  CD1 TYR D  33     227.385 -87.656-146.201  1.00  0.00           C  
ATOM   1888  CE1 TYR D  33     227.952 -86.559-145.524  1.00  0.00           C  
ATOM   1889  CZ  TYR D  33     228.638 -86.757-144.310  1.00  0.00           C  
ATOM   1890  OH  TYR D  33     229.191 -85.693-143.658  1.00  0.00           O  
ATOM   1891  CD2 TYR D  33     228.172 -89.147-144.445  1.00  0.00           C  
ATOM   1892  CE2 TYR D  33     228.748 -88.054-143.771  1.00  0.00           C  
ATOM   1893  N   MET D  34     226.359 -93.600-146.806  1.00  0.00           N  
ATOM   1894  CA  MET D  34     225.968 -94.764-147.598  1.00  0.00           C  
ATOM   1895  C   MET D  34     224.588 -94.563-148.236  1.00  0.00           C  
ATOM   1896  O   MET D  34     223.604 -94.389-147.514  1.00  0.00           O  
ATOM   1897  CB  MET D  34     225.981 -96.012-146.695  1.00  0.00           C  
ATOM   1898  CG  MET D  34     227.353 -96.319-146.072  1.00  0.00           C  
ATOM   1899  SD  MET D  34     228.677 -96.780-147.226  1.00  0.00           S  
ATOM   1900  CE  MET D  34     228.134 -98.451-147.670  1.00  0.00           C  
ATOM   1901  N   HIS D  35     224.550 -94.606-149.578  1.00  0.00           N  
ATOM   1902  CA  HIS D  35     223.326 -94.543-150.378  1.00  0.00           C  
ATOM   1903  C   HIS D  35     222.545 -95.865-150.323  1.00  0.00           C  
ATOM   1904  O   HIS D  35     223.130 -96.931-150.128  1.00  0.00           O  
ATOM   1905  CB  HIS D  35     223.658 -94.292-151.863  1.00  0.00           C  
ATOM   1906  CG  HIS D  35     224.347 -93.006-152.242  1.00  0.00           C  
ATOM   1907  ND1 HIS D  35     225.686 -92.759-151.995  1.00  0.00           N  
ATOM   1908  CD2 HIS D  35     223.898 -91.920-152.961  1.00  0.00           C  
ATOM   1909  CE1 HIS D  35     225.982 -91.590-152.566  1.00  0.00           C  
ATOM   1910  NE2 HIS D  35     224.944 -91.015-153.160  1.00  0.00           N  
ATOM   1911  N   TRP D  36     221.250 -95.747-150.628  1.00  0.00           N  
ATOM   1912  CA  TRP D  36     220.383 -96.835-151.048  1.00  0.00           C  
ATOM   1913  C   TRP D  36     219.724 -96.439-152.372  1.00  0.00           C  
ATOM   1914  O   TRP D  36     219.272 -95.304-152.528  1.00  0.00           O  
ATOM   1915  CB  TRP D  36     219.357 -97.145-149.954  1.00  0.00           C  
ATOM   1916  CG  TRP D  36     219.908 -97.981-148.843  1.00  0.00           C  
ATOM   1917  CD1 TRP D  36     220.389 -97.541-147.658  1.00  0.00           C  
ATOM   1918  NE1 TRP D  36     220.879 -98.612-146.939  1.00  0.00           N  
ATOM   1919  CE2 TRP D  36     220.766 -99.794-147.643  1.00  0.00           C  
ATOM   1920  CD2 TRP D  36     220.145 -99.416-148.870  1.00  0.00           C  
ATOM   1921  CE3 TRP D  36     219.901-100.437-149.817  1.00  0.00           C  
ATOM   1922  CZ3 TRP D  36     220.271-101.772-149.561  1.00  0.00           C  
ATOM   1923  CZ2 TRP D  36     221.123-101.125-147.371  1.00  0.00           C  
ATOM   1924  CH2 TRP D  36     220.881-102.114-148.340  1.00  0.00           C  
ATOM   1925  N   VAL D  37     219.730 -97.395-153.310  1.00  0.00           N  
ATOM   1926  CA  VAL D  37     219.299 -97.227-154.696  1.00  0.00           C  
ATOM   1927  C   VAL D  37     218.621 -98.546-155.141  1.00  0.00           C  
ATOM   1928  O   VAL D  37     218.845 -99.588-154.525  1.00  0.00           O  
ATOM   1929  CB  VAL D  37     220.518 -96.931-155.635  1.00  0.00           C  
ATOM   1930  CG1 VAL D  37     220.094 -96.447-157.033  1.00  0.00           C  
ATOM   1931  CG2 VAL D  37     221.513 -95.902-155.058  1.00  0.00           C  
ATOM   1932  N   ARG D  38     217.806 -98.497-156.203  1.00  0.00           N  
ATOM   1933  CA  ARG D  38     217.266 -99.678-156.880  1.00  0.00           C  
ATOM   1934  C   ARG D  38     217.323 -99.497-158.400  1.00  0.00           C  
ATOM   1935  O   ARG D  38     217.464 -98.375-158.882  1.00  0.00           O  
ATOM   1936  CB  ARG D  38     215.835 -99.977-156.388  1.00  0.00           C  
ATOM   1937  CG  ARG D  38     214.776 -98.903-156.708  1.00  0.00           C  
ATOM   1938  CD  ARG D  38     213.368 -99.358-156.304  1.00  0.00           C  
ATOM   1939  NE  ARG D  38     212.424 -98.233-156.260  1.00  0.00           N  
ATOM   1940  CZ  ARG D  38     211.362 -98.140-155.442  1.00  0.00           C  
ATOM   1941  NH1 ARG D  38     211.099 -99.088-154.534  1.00  0.00           N  
ATOM   1942  NH2 ARG D  38     210.561 -97.075-155.549  1.00  0.00           N  
ATOM   1943  N   GLN D  39     217.192-100.622-159.116  1.00  0.00           N  
ATOM   1944  CA  GLN D  39     217.257-100.688-160.568  1.00  0.00           C  
ATOM   1945  C   GLN D  39     216.054-101.474-161.095  1.00  0.00           C  
ATOM   1946  O   GLN D  39     215.811-102.598-160.654  1.00  0.00           O  
ATOM   1947  CB  GLN D  39     218.576-101.375-160.960  1.00  0.00           C  
ATOM   1948  CG  GLN D  39     218.978-101.163-162.429  1.00  0.00           C  
ATOM   1949  CD  GLN D  39     220.386-101.693-162.671  1.00  0.00           C  
ATOM   1950  OE1 GLN D  39     220.568-102.853-163.030  1.00  0.00           O  
ATOM   1951  NE2 GLN D  39     221.393-100.847-162.448  1.00  0.00           N  
ATOM   1952  N   ALA D  40     215.363-100.876-162.077  1.00  0.00           N  
ATOM   1953  CA  ALA D  40     214.296-101.500-162.857  1.00  0.00           C  
ATOM   1954  C   ALA D  40     214.843-102.610-163.784  1.00  0.00           C  
ATOM   1955  O   ALA D  40     216.012-102.540-164.169  1.00  0.00           O  
ATOM   1956  CB  ALA D  40     213.630-100.390-163.690  1.00  0.00           C  
ATOM   1957  N   PRO D  41     213.991-103.585-164.180  1.00  0.00           N  
ATOM   1958  CA  PRO D  41     214.368-104.600-165.187  1.00  0.00           C  
ATOM   1959  C   PRO D  41     214.644-104.039-166.601  1.00  0.00           C  
ATOM   1960  O   PRO D  41     215.374-104.678-167.358  1.00  0.00           O  
ATOM   1961  CD  PRO D  41     212.613-103.781-163.721  1.00  0.00           C  
ATOM   1962  CB  PRO D  41     213.192-105.589-165.167  1.00  0.00           C  
ATOM   1963  CG  PRO D  41     212.000-104.757-164.718  1.00  0.00           C  
ATOM   1964  N   GLY D  42     214.118-102.836-166.899  1.00  0.00           N  
ATOM   1965  CA  GLY D  42     214.409-102.058-168.107  1.00  0.00           C  
ATOM   1966  C   GLY D  42     215.755-101.309-168.027  1.00  0.00           C  
ATOM   1967  O   GLY D  42     216.083-100.582-168.961  1.00  0.00           O  
ATOM   1968  N   GLN D  43     216.523-101.489-166.935  1.00  0.00           N  
ATOM   1969  CA  GLN D  43     217.875-100.977-166.688  1.00  0.00           C  
ATOM   1970  C   GLN D  43     217.914 -99.448-166.504  1.00  0.00           C  
ATOM   1971  O   GLN D  43     218.715 -98.776-167.153  1.00  0.00           O  
ATOM   1972  CB  GLN D  43     218.880-101.503-167.751  1.00  0.00           C  
ATOM   1973  CG  GLN D  43     218.949-103.039-167.888  1.00  0.00           C  
ATOM   1974  CD  GLN D  43     219.339-103.741-166.586  1.00  0.00           C  
ATOM   1975  OE1 GLN D  43     220.426-103.517-166.061  1.00  0.00           O  
ATOM   1976  NE2 GLN D  43     218.458-104.601-166.068  1.00  0.00           N  
ATOM   1977  N   GLY D  44     217.065 -98.944-165.592  1.00  0.00           N  
ATOM   1978  CA  GLY D  44     217.039 -97.544-165.167  1.00  0.00           C  
ATOM   1979  C   GLY D  44     217.155 -97.513-163.643  1.00  0.00           C  
ATOM   1980  O   GLY D  44     216.453 -98.258-162.959  1.00  0.00           O  
ATOM   1981  N   LEU D  45     218.016 -96.625-163.117  1.00  0.00           N  
ATOM   1982  CA  LEU D  45     218.239 -96.431-161.681  1.00  0.00           C  
ATOM   1983  C   LEU D  45     217.232 -95.437-161.072  1.00  0.00           C  
ATOM   1984  O   LEU D  45     216.736 -94.552-161.770  1.00  0.00           O  
ATOM   1985  CB  LEU D  45     219.689 -95.938-161.455  1.00  0.00           C  
ATOM   1986  CG  LEU D  45     220.770 -97.037-161.528  1.00  0.00           C  
ATOM   1987  CD1 LEU D  45     222.179 -96.425-161.462  1.00  0.00           C  
ATOM   1988  CD2 LEU D  45     220.597 -98.108-160.439  1.00  0.00           C  
ATOM   1989  N   GLU D  46     216.999 -95.589-159.758  1.00  0.00           N  
ATOM   1990  CA  GLU D  46     216.149 -94.730-158.932  1.00  0.00           C  
ATOM   1991  C   GLU D  46     216.638 -94.786-157.475  1.00  0.00           C  
ATOM   1992  O   GLU D  46     216.846 -95.879-156.952  1.00  0.00           O  
ATOM   1993  CB  GLU D  46     214.666 -95.148-159.088  1.00  0.00           C  
ATOM   1994  CG  GLU D  46     213.686 -94.394-158.164  1.00  0.00           C  
ATOM   1995  CD  GLU D  46     212.231 -94.776-158.428  1.00  0.00           C  
ATOM   1996  OE1 GLU D  46     211.767 -95.760-157.811  1.00  0.00           O  
ATOM   1997  OE2 GLU D  46     211.585 -94.060-159.224  1.00  0.00           O  
ATOM   1998  N   TRP D  47     216.787 -93.611-156.842  1.00  0.00           N  
ATOM   1999  CA  TRP D  47     217.225 -93.453-155.449  1.00  0.00           C  
ATOM   2000  C   TRP D  47     216.115 -93.840-154.450  1.00  0.00           C  
ATOM   2001  O   TRP D  47     214.936 -93.824-154.802  1.00  0.00           O  
ATOM   2002  CB  TRP D  47     217.671 -91.991-155.257  1.00  0.00           C  
ATOM   2003  CG  TRP D  47     218.381 -91.620-153.985  1.00  0.00           C  
ATOM   2004  CD1 TRP D  47     219.617 -92.029-153.615  1.00  0.00           C  
ATOM   2005  NE1 TRP D  47     219.985 -91.396-152.446  1.00  0.00           N  
ATOM   2006  CE2 TRP D  47     218.991 -90.561-151.984  1.00  0.00           C  
ATOM   2007  CD2 TRP D  47     217.929 -90.728-152.924  1.00  0.00           C  
ATOM   2008  CE3 TRP D  47     216.737 -90.015-152.672  1.00  0.00           C  
ATOM   2009  CZ3 TRP D  47     216.611 -89.169-151.555  1.00  0.00           C  
ATOM   2010  CZ2 TRP D  47     218.887 -89.691-150.884  1.00  0.00           C  
ATOM   2011  CH2 TRP D  47     217.685 -88.996-150.667  1.00  0.00           C  
ATOM   2012  N   MET D  48     216.530 -94.178-153.223  1.00  0.00           N  
ATOM   2013  CA  MET D  48     215.659 -94.622-152.130  1.00  0.00           C  
ATOM   2014  C   MET D  48     215.796 -93.701-150.908  1.00  0.00           C  
ATOM   2015  O   MET D  48     214.807 -93.453-150.218  1.00  0.00           O  
ATOM   2016  CB  MET D  48     216.057 -96.058-151.722  1.00  0.00           C  
ATOM   2017  CG  MET D  48     216.083 -97.081-152.866  1.00  0.00           C  
ATOM   2018  SD  MET D  48     214.452 -97.633-153.402  1.00  0.00           S  
ATOM   2019  CE  MET D  48     214.523 -99.316-152.750  1.00  0.00           C  
ATOM   2020  N   GLY D  49     217.031 -93.255-150.644  1.00  0.00           N  
ATOM   2021  CA  GLY D  49     217.408 -92.555-149.428  1.00  0.00           C  
ATOM   2022  C   GLY D  49     218.915 -92.732-149.213  1.00  0.00           C  
ATOM   2023  O   GLY D  49     219.591 -93.443-149.960  1.00  0.00           O  
ATOM   2024  N   ARG D  50     219.444 -92.055-148.186  1.00  0.00           N  
ATOM   2025  CA  ARG D  50     220.862 -92.051-147.827  1.00  0.00           C  
ATOM   2026  C   ARG D  50     220.990 -91.667-146.351  1.00  0.00           C  
ATOM   2027  O   ARG D  50     220.336 -90.716-145.920  1.00  0.00           O  
ATOM   2028  CB  ARG D  50     221.632 -91.097-148.769  1.00  0.00           C  
ATOM   2029  CG  ARG D  50     223.149 -91.007-148.540  1.00  0.00           C  
ATOM   2030  CD  ARG D  50     223.828 -90.174-149.631  1.00  0.00           C  
ATOM   2031  NE  ARG D  50     225.288 -90.289-149.589  1.00  0.00           N  
ATOM   2032  CZ  ARG D  50     226.146 -89.505-150.263  1.00  0.00           C  
ATOM   2033  NH1 ARG D  50     227.462 -89.722-150.149  1.00  0.00           N  
ATOM   2034  NH2 ARG D  50     225.706 -88.515-151.050  1.00  0.00           N  
ATOM   2035  N   VAL D  51     221.822 -92.414-145.609  1.00  0.00           N  
ATOM   2036  CA  VAL D  51     221.979 -92.255-144.165  1.00  0.00           C  
ATOM   2037  C   VAL D  51     223.466 -92.113-143.798  1.00  0.00           C  
ATOM   2038  O   VAL D  51     224.316 -92.842-144.312  1.00  0.00           O  
ATOM   2039  CB  VAL D  51     221.346 -93.449-143.391  1.00  0.00           C  
ATOM   2040  CG1 VAL D  51     221.573 -93.433-141.865  1.00  0.00           C  
ATOM   2041  CG2 VAL D  51     219.837 -93.543-143.664  1.00  0.00           C  
ATOM   2042  N   ASN D  52     223.720 -91.161-142.888  1.00  0.00           N  
ATOM   2043  CA  ASN D  52     225.010 -90.850-142.273  1.00  0.00           C  
ATOM   2044  C   ASN D  52     225.355 -91.942-141.234  1.00  0.00           C  
ATOM   2045  O   ASN D  52     224.451 -92.329-140.497  1.00  0.00           O  
ATOM   2046  CB  ASN D  52     224.859 -89.484-141.562  1.00  0.00           C  
ATOM   2047  CG  ASN D  52     224.695 -88.302-142.523  1.00  0.00           C  
ATOM   2048  OD1 ASN D  52     225.678 -87.691-142.931  1.00  0.00           O  
ATOM   2049  ND2 ASN D  52     223.454 -87.962-142.878  1.00  0.00           N  
ATOM   2050  N   PRO D  53     226.625 -92.410-141.161  1.00  0.00           N  
ATOM   2051  CA  PRO D  53     227.091 -93.426-140.184  1.00  0.00           C  
ATOM   2052  C   PRO D  53     226.753 -93.236-138.690  1.00  0.00           C  
ATOM   2053  O   PRO D  53     226.747 -94.228-137.962  1.00  0.00           O  
ATOM   2054  CB  PRO D  53     228.609 -93.472-140.397  1.00  0.00           C  
ATOM   2055  CG  PRO D  53     228.780 -93.113-141.856  1.00  0.00           C  
ATOM   2056  CD  PRO D  53     227.707 -92.059-142.078  1.00  0.00           C  
ATOM   2057  N   ASN D  54     226.435 -91.998-138.272  1.00  0.00           N  
ATOM   2058  CA  ASN D  54     225.912 -91.653-136.942  1.00  0.00           C  
ATOM   2059  C   ASN D  54     224.487 -92.183-136.652  1.00  0.00           C  
ATOM   2060  O   ASN D  54     224.073 -92.145-135.494  1.00  0.00           O  
ATOM   2061  CB  ASN D  54     226.020 -90.120-136.721  1.00  0.00           C  
ATOM   2062  CG  ASN D  54     225.310 -89.239-137.763  1.00  0.00           C  
ATOM   2063  OD1 ASN D  54     224.142 -89.447-138.085  1.00  0.00           O  
ATOM   2064  ND2 ASN D  54     226.010 -88.227-138.280  1.00  0.00           N  
ATOM   2065  N   ARG D  55     223.771 -92.643-137.697  1.00  0.00           N  
ATOM   2066  CA  ARG D  55     222.416 -93.210-137.722  1.00  0.00           C  
ATOM   2067  C   ARG D  55     221.285 -92.166-137.620  1.00  0.00           C  
ATOM   2068  O   ARG D  55     220.204 -92.414-138.153  1.00  0.00           O  
ATOM   2069  CB  ARG D  55     222.282 -94.367-136.699  1.00  0.00           C  
ATOM   2070  CG  ARG D  55     220.992 -95.204-136.809  1.00  0.00           C  
ATOM   2071  CD  ARG D  55     220.885 -96.297-135.733  1.00  0.00           C  
ATOM   2072  NE  ARG D  55     220.631 -95.738-134.397  1.00  0.00           N  
ATOM   2073  CZ  ARG D  55     219.436 -95.338-133.930  1.00  0.00           C  
ATOM   2074  NH1 ARG D  55     219.353 -94.821-132.698  1.00  0.00           N  
ATOM   2075  NH2 ARG D  55     218.323 -95.448-134.672  1.00  0.00           N  
ATOM   2076  N   ARG D  56     221.540 -91.027-136.953  1.00  0.00           N  
ATOM   2077  CA  ARG D  56     220.548 -89.987-136.678  1.00  0.00           C  
ATOM   2078  C   ARG D  56     220.217 -89.108-137.898  1.00  0.00           C  
ATOM   2079  O   ARG D  56     219.073 -88.671-138.014  1.00  0.00           O  
ATOM   2080  CB  ARG D  56     221.004 -89.115-135.484  1.00  0.00           C  
ATOM   2081  CG  ARG D  56     221.422 -89.883-134.215  1.00  0.00           C  
ATOM   2082  CD  ARG D  56     220.389 -90.921-133.738  1.00  0.00           C  
ATOM   2083  NE  ARG D  56     220.693 -91.429-132.390  1.00  0.00           N  
ATOM   2084  CZ  ARG D  56     221.710 -92.235-132.035  1.00  0.00           C  
ATOM   2085  NH1 ARG D  56     221.847 -92.579-130.749  1.00  0.00           N  
ATOM   2086  NH2 ARG D  56     222.588 -92.711-132.930  1.00  0.00           N  
ATOM   2087  N   GLY D  57     221.204 -88.874-138.779  1.00  0.00           N  
ATOM   2088  CA  GLY D  57     221.025 -88.091-139.998  1.00  0.00           C  
ATOM   2089  C   GLY D  57     220.549 -89.034-141.106  1.00  0.00           C  
ATOM   2090  O   GLY D  57     221.331 -89.859-141.578  1.00  0.00           O  
ATOM   2091  N   THR D  58     219.285 -88.878-141.528  1.00  0.00           N  
ATOM   2092  CA  THR D  58     218.642 -89.672-142.577  1.00  0.00           C  
ATOM   2093  C   THR D  58     217.954 -88.740-143.593  1.00  0.00           C  
ATOM   2094  O   THR D  58     217.490 -87.660-143.225  1.00  0.00           O  
ATOM   2095  CB  THR D  58     217.572 -90.641-141.988  1.00  0.00           C  
ATOM   2096  OG1 THR D  58     216.404 -89.986-141.524  1.00  0.00           O  
ATOM   2097  CG2 THR D  58     218.094 -91.551-140.863  1.00  0.00           C  
ATOM   2098  N   THR D  59     217.896 -89.194-144.854  1.00  0.00           N  
ATOM   2099  CA  THR D  59     217.250 -88.504-145.973  1.00  0.00           C  
ATOM   2100  C   THR D  59     216.521 -89.547-146.841  1.00  0.00           C  
ATOM   2101  O   THR D  59     217.011 -90.669-146.977  1.00  0.00           O  
ATOM   2102  CB  THR D  59     218.283 -87.736-146.853  1.00  0.00           C  
ATOM   2103  OG1 THR D  59     219.142 -88.595-147.579  1.00  0.00           O  
ATOM   2104  CG2 THR D  59     219.142 -86.729-146.072  1.00  0.00           C  
ATOM   2105  N   TYR D  60     215.356 -89.158-147.389  1.00  0.00           N  
ATOM   2106  CA  TYR D  60     214.459 -90.014-148.175  1.00  0.00           C  
ATOM   2107  C   TYR D  60     213.801 -89.194-149.297  1.00  0.00           C  
ATOM   2108  O   TYR D  60     213.687 -87.973-149.170  1.00  0.00           O  
ATOM   2109  CB  TYR D  60     213.355 -90.612-147.265  1.00  0.00           C  
ATOM   2110  CG  TYR D  60     213.830 -91.342-146.019  1.00  0.00           C  
ATOM   2111  CD1 TYR D  60     214.617 -92.504-146.135  1.00  0.00           C  
ATOM   2112  CE1 TYR D  60     215.075 -93.165-144.979  1.00  0.00           C  
ATOM   2113  CZ  TYR D  60     214.738 -92.681-143.702  1.00  0.00           C  
ATOM   2114  OH  TYR D  60     215.180 -93.335-142.588  1.00  0.00           O  
ATOM   2115  CD2 TYR D  60     213.493 -90.855-144.737  1.00  0.00           C  
ATOM   2116  CE2 TYR D  60     213.944 -91.523-143.581  1.00  0.00           C  
ATOM   2117  N   ASN D  61     213.336 -89.889-150.350  1.00  0.00           N  
ATOM   2118  CA  ASN D  61     212.453 -89.332-151.383  1.00  0.00           C  
ATOM   2119  C   ASN D  61     211.015 -89.836-151.181  1.00  0.00           C  
ATOM   2120  O   ASN D  61     210.813 -90.923-150.639  1.00  0.00           O  
ATOM   2121  CB  ASN D  61     212.981 -89.625-152.812  1.00  0.00           C  
ATOM   2122  CG  ASN D  61     213.142 -91.095-153.235  1.00  0.00           C  
ATOM   2123  OD1 ASN D  61     213.032 -92.021-152.437  1.00  0.00           O  
ATOM   2124  ND2 ASN D  61     213.427 -91.304-154.521  1.00  0.00           N  
ATOM   2125  N   GLN D  62     210.046 -89.032-151.648  1.00  0.00           N  
ATOM   2126  CA  GLN D  62     208.609 -89.279-151.493  1.00  0.00           C  
ATOM   2127  C   GLN D  62     208.055 -90.469-152.302  1.00  0.00           C  
ATOM   2128  O   GLN D  62     206.979 -90.962-151.967  1.00  0.00           O  
ATOM   2129  CB  GLN D  62     207.831 -87.973-151.766  1.00  0.00           C  
ATOM   2130  CG  GLN D  62     208.158 -86.810-150.796  1.00  0.00           C  
ATOM   2131  CD  GLN D  62     207.969 -87.168-149.318  1.00  0.00           C  
ATOM   2132  OE1 GLN D  62     206.916 -87.665-148.926  1.00  0.00           O  
ATOM   2133  NE2 GLN D  62     208.985 -86.913-148.491  1.00  0.00           N  
ATOM   2134  N   LYS D  63     208.816 -90.940-153.305  1.00  0.00           N  
ATOM   2135  CA  LYS D  63     208.560 -92.169-154.061  1.00  0.00           C  
ATOM   2136  C   LYS D  63     208.708 -93.445-153.203  1.00  0.00           C  
ATOM   2137  O   LYS D  63     208.017 -94.431-153.472  1.00  0.00           O  
ATOM   2138  CB  LYS D  63     209.496 -92.166-155.294  1.00  0.00           C  
ATOM   2139  CG  LYS D  63     209.443 -93.396-156.222  1.00  0.00           C  
ATOM   2140  CD  LYS D  63     208.059 -93.671-156.837  1.00  0.00           C  
ATOM   2141  CE  LYS D  63     208.045 -94.862-157.807  1.00  0.00           C  
ATOM   2142  NZ  LYS D  63     208.770 -94.580-159.059  1.00  0.00           N  
ATOM   2143  N   PHE D  64     209.584 -93.397-152.185  1.00  0.00           N  
ATOM   2144  CA  PHE D  64     209.885 -94.520-151.296  1.00  0.00           C  
ATOM   2145  C   PHE D  64     209.366 -94.292-149.859  1.00  0.00           C  
ATOM   2146  O   PHE D  64     209.377 -95.238-149.071  1.00  0.00           O  
ATOM   2147  CB  PHE D  64     211.409 -94.765-151.344  1.00  0.00           C  
ATOM   2148  CG  PHE D  64     211.846 -96.144-150.883  1.00  0.00           C  
ATOM   2149  CD1 PHE D  64     211.342 -97.289-151.533  1.00  0.00           C  
ATOM   2150  CD2 PHE D  64     212.774 -96.301-149.834  1.00  0.00           C  
ATOM   2151  CE1 PHE D  64     211.735 -98.551-151.119  1.00  0.00           C  
ATOM   2152  CE2 PHE D  64     213.161 -97.575-149.442  1.00  0.00           C  
ATOM   2153  CZ  PHE D  64     212.638 -98.693-150.076  1.00  0.00           C  
ATOM   2154  N   GLU D  65     208.889 -93.073-149.550  1.00  0.00           N  
ATOM   2155  CA  GLU D  65     208.369 -92.676-148.239  1.00  0.00           C  
ATOM   2156  C   GLU D  65     207.005 -93.320-147.916  1.00  0.00           C  
ATOM   2157  O   GLU D  65     206.280 -93.737-148.822  1.00  0.00           O  
ATOM   2158  CB  GLU D  65     208.322 -91.129-148.177  1.00  0.00           C  
ATOM   2159  CG  GLU D  65     208.037 -90.490-146.801  1.00  0.00           C  
ATOM   2160  CD  GLU D  65     209.056 -90.907-145.740  1.00  0.00           C  
ATOM   2161  OE1 GLU D  65     210.158 -90.316-145.743  1.00  0.00           O  
ATOM   2162  OE2 GLU D  65     208.720 -91.833-144.969  1.00  0.00           O  
ATOM   2163  N   GLY D  66     206.699 -93.398-146.610  1.00  0.00           N  
ATOM   2164  CA  GLY D  66     205.497 -94.032-146.065  1.00  0.00           C  
ATOM   2165  C   GLY D  66     205.669 -95.555-145.915  1.00  0.00           C  
ATOM   2166  O   GLY D  66     204.710 -96.236-145.555  1.00  0.00           O  
ATOM   2167  N   ARG D  67     206.872 -96.080-146.202  1.00  0.00           N  
ATOM   2168  CA  ARG D  67     207.238 -97.494-146.142  1.00  0.00           C  
ATOM   2169  C   ARG D  67     208.654 -97.665-145.566  1.00  0.00           C  
ATOM   2170  O   ARG D  67     208.905 -98.650-144.871  1.00  0.00           O  
ATOM   2171  CB  ARG D  67     207.168 -98.114-147.554  1.00  0.00           C  
ATOM   2172  CG  ARG D  67     205.789 -98.055-148.225  1.00  0.00           C  
ATOM   2173  CD  ARG D  67     205.675 -98.951-149.468  1.00  0.00           C  
ATOM   2174  NE  ARG D  67     206.666 -98.707-150.533  1.00  0.00           N  
ATOM   2175  CZ  ARG D  67     207.035 -97.544-151.098  1.00  0.00           C  
ATOM   2176  NH1 ARG D  67     206.606 -96.355-150.658  1.00  0.00           N  
ATOM   2177  NH2 ARG D  67     207.853 -97.575-152.154  1.00  0.00           N  
ATOM   2178  N   VAL D  68     209.554 -96.726-145.903  1.00  0.00           N  
ATOM   2179  CA  VAL D  68     210.984 -96.756-145.606  1.00  0.00           C  
ATOM   2180  C   VAL D  68     211.335 -96.641-144.108  1.00  0.00           C  
ATOM   2181  O   VAL D  68     210.640 -95.970-143.348  1.00  0.00           O  
ATOM   2182  CB  VAL D  68     211.699 -95.607-146.381  1.00  0.00           C  
ATOM   2183  CG1 VAL D  68     211.294 -94.188-145.929  1.00  0.00           C  
ATOM   2184  CG2 VAL D  68     213.231 -95.733-146.368  1.00  0.00           C  
ATOM   2185  N   THR D  69     212.461 -97.276-143.754  1.00  0.00           N  
ATOM   2186  CA  THR D  69     213.218 -97.094-142.520  1.00  0.00           C  
ATOM   2187  C   THR D  69     214.649 -97.548-142.844  1.00  0.00           C  
ATOM   2188  O   THR D  69     214.833 -98.671-143.311  1.00  0.00           O  
ATOM   2189  CB  THR D  69     212.649 -97.949-141.353  1.00  0.00           C  
ATOM   2190  OG1 THR D  69     211.481 -97.326-140.859  1.00  0.00           O  
ATOM   2191  CG2 THR D  69     213.581 -98.177-140.146  1.00  0.00           C  
ATOM   2192  N   MET D  70     215.631 -96.665-142.602  1.00  0.00           N  
ATOM   2193  CA  MET D  70     217.052 -96.943-142.817  1.00  0.00           C  
ATOM   2194  C   MET D  70     217.846 -96.602-141.552  1.00  0.00           C  
ATOM   2195  O   MET D  70     217.535 -95.620-140.874  1.00  0.00           O  
ATOM   2196  CB  MET D  70     217.579 -96.120-144.007  1.00  0.00           C  
ATOM   2197  CG  MET D  70     217.014 -96.511-145.375  1.00  0.00           C  
ATOM   2198  SD  MET D  70     217.577 -95.406-146.694  1.00  0.00           S  
ATOM   2199  CE  MET D  70     216.650 -96.095-148.080  1.00  0.00           C  
ATOM   2200  N   THR D  71     218.874 -97.418-141.285  1.00  0.00           N  
ATOM   2201  CA  THR D  71     219.808 -97.268-140.172  1.00  0.00           C  
ATOM   2202  C   THR D  71     221.231 -97.644-140.631  1.00  0.00           C  
ATOM   2203  O   THR D  71     221.411 -98.174-141.728  1.00  0.00           O  
ATOM   2204  CB  THR D  71     219.411 -98.158-138.953  1.00  0.00           C  
ATOM   2205  OG1 THR D  71     219.584 -99.544-139.182  1.00  0.00           O  
ATOM   2206  CG2 THR D  71     217.989 -97.914-138.423  1.00  0.00           C  
ATOM   2207  N   THR D  72     222.222 -97.339-139.783  1.00  0.00           N  
ATOM   2208  CA  THR D  72     223.643 -97.603-140.013  1.00  0.00           C  
ATOM   2209  C   THR D  72     224.331 -97.917-138.670  1.00  0.00           C  
ATOM   2210  O   THR D  72     223.818 -97.554-137.609  1.00  0.00           O  
ATOM   2211  CB  THR D  72     224.350 -96.362-140.629  1.00  0.00           C  
ATOM   2212  OG1 THR D  72     224.143 -95.210-139.836  1.00  0.00           O  
ATOM   2213  CG2 THR D  72     223.954 -96.054-142.079  1.00  0.00           C  
ATOM   2214  N   ASP D  73     225.491 -98.587-138.761  1.00  0.00           N  
ATOM   2215  CA  ASP D  73     226.345 -98.925-137.627  1.00  0.00           C  
ATOM   2216  C   ASP D  73     227.809 -98.930-138.096  1.00  0.00           C  
ATOM   2217  O   ASP D  73     228.141 -99.616-139.063  1.00  0.00           O  
ATOM   2218  CB  ASP D  73     225.938-100.275-136.978  1.00  0.00           C  
ATOM   2219  CG  ASP D  73     226.749-100.660-135.734  1.00  0.00           C  
ATOM   2220  OD1 ASP D  73     227.271 -99.746-135.056  1.00  0.00           O  
ATOM   2221  OD2 ASP D  73     226.805-101.876-135.454  1.00  0.00           O  
ATOM   2222  N   THR D  74     228.654 -98.188-137.363  1.00  0.00           N  
ATOM   2223  CA  THR D  74     230.105 -98.134-137.545  1.00  0.00           C  
ATOM   2224  C   THR D  74     230.831 -99.357-136.941  1.00  0.00           C  
ATOM   2225  O   THR D  74     231.893 -99.713-137.451  1.00  0.00           O  
ATOM   2226  CB  THR D  74     230.699 -96.852-136.897  1.00  0.00           C  
ATOM   2227  OG1 THR D  74     230.625 -96.866-135.481  1.00  0.00           O  
ATOM   2228  CG2 THR D  74     230.074 -95.546-137.409  1.00  0.00           C  
ATOM   2229  N   SER D  75     230.253 -99.978-135.895  1.00  0.00           N  
ATOM   2230  CA  SER D  75     230.827-101.127-135.191  1.00  0.00           C  
ATOM   2231  C   SER D  75     230.764-102.414-136.032  1.00  0.00           C  
ATOM   2232  O   SER D  75     231.768-103.122-136.119  1.00  0.00           O  
ATOM   2233  CB  SER D  75     230.140-101.281-133.818  1.00  0.00           C  
ATOM   2234  OG  SER D  75     230.725-102.310-133.044  1.00  0.00           O  
ATOM   2235  N   THR D  76     229.603-102.667-136.662  1.00  0.00           N  
ATOM   2236  CA  THR D  76     229.397-103.785-137.588  1.00  0.00           C  
ATOM   2237  C   THR D  76     229.894-103.468-139.020  1.00  0.00           C  
ATOM   2238  O   THR D  76     230.168-104.401-139.776  1.00  0.00           O  
ATOM   2239  CB  THR D  76     227.899-104.202-137.645  1.00  0.00           C  
ATOM   2240  OG1 THR D  76     227.428-104.447-136.336  1.00  0.00           O  
ATOM   2241  CG2 THR D  76     227.591-105.476-138.452  1.00  0.00           C  
ATOM   2242  N   SER D  77     230.045-102.168-139.347  1.00  0.00           N  
ATOM   2243  CA  SER D  77     230.521-101.623-140.627  1.00  0.00           C  
ATOM   2244  C   SER D  77     229.527-101.914-141.776  1.00  0.00           C  
ATOM   2245  O   SER D  77     229.921-102.412-142.832  1.00  0.00           O  
ATOM   2246  CB  SER D  77     231.983-102.072-140.889  1.00  0.00           C  
ATOM   2247  OG  SER D  77     232.546-101.483-142.043  1.00  0.00           O  
ATOM   2248  N   THR D  78     228.240-101.627-141.515  1.00  0.00           N  
ATOM   2249  CA  THR D  78     227.107-101.978-142.371  1.00  0.00           C  
ATOM   2250  C   THR D  78     226.027-100.883-142.332  1.00  0.00           C  
ATOM   2251  O   THR D  78     225.807-100.249-141.301  1.00  0.00           O  
ATOM   2252  CB  THR D  78     226.427-103.292-141.897  1.00  0.00           C  
ATOM   2253  OG1 THR D  78     226.118-103.226-140.517  1.00  0.00           O  
ATOM   2254  CG2 THR D  78     227.271-104.550-142.147  1.00  0.00           C  
ATOM   2255  N   ALA D  79     225.361-100.723-143.486  1.00  0.00           N  
ATOM   2256  CA  ALA D  79     224.170 -99.902-143.678  1.00  0.00           C  
ATOM   2257  C   ALA D  79     222.967-100.821-143.931  1.00  0.00           C  
ATOM   2258  O   ALA D  79     223.130-101.927-144.443  1.00  0.00           O  
ATOM   2259  CB  ALA D  79     224.399 -98.952-144.864  1.00  0.00           C  
ATOM   2260  N   TYR D  80     221.774-100.347-143.551  1.00  0.00           N  
ATOM   2261  CA  TYR D  80     220.538-101.123-143.553  1.00  0.00           C  
ATOM   2262  C   TYR D  80     219.402-100.335-144.209  1.00  0.00           C  
ATOM   2263  O   TYR D  80     219.346 -99.111-144.095  1.00  0.00           O  
ATOM   2264  CB  TYR D  80     220.149-101.457-142.100  1.00  0.00           C  
ATOM   2265  CG  TYR D  80     221.142-102.328-141.352  1.00  0.00           C  
ATOM   2266  CD1 TYR D  80     221.090-103.727-141.504  1.00  0.00           C  
ATOM   2267  CE1 TYR D  80     222.003-104.550-140.817  1.00  0.00           C  
ATOM   2268  CZ  TYR D  80     222.972-103.972-139.974  1.00  0.00           C  
ATOM   2269  OH  TYR D  80     223.856-104.769-139.307  1.00  0.00           O  
ATOM   2270  CD2 TYR D  80     222.117-101.749-140.513  1.00  0.00           C  
ATOM   2271  CE2 TYR D  80     223.029-102.572-139.822  1.00  0.00           C  
ATOM   2272  N   MET D  81     218.488-101.094-144.823  1.00  0.00           N  
ATOM   2273  CA  MET D  81     217.194-100.631-145.301  1.00  0.00           C  
ATOM   2274  C   MET D  81     216.190-101.755-145.028  1.00  0.00           C  
ATOM   2275  O   MET D  81     216.424-102.885-145.451  1.00  0.00           O  
ATOM   2276  CB  MET D  81     217.276-100.275-146.799  1.00  0.00           C  
ATOM   2277  CG  MET D  81     215.931 -99.900-147.457  1.00  0.00           C  
ATOM   2278  SD  MET D  81     215.631-100.699-149.053  1.00  0.00           S  
ATOM   2279  CE  MET D  81     215.290-102.392-148.496  1.00  0.00           C  
ATOM   2280  N   GLU D  82     215.082-101.401-144.368  1.00  0.00           N  
ATOM   2281  CA  GLU D  82     213.954-102.284-144.098  1.00  0.00           C  
ATOM   2282  C   GLU D  82     212.653-101.573-144.498  1.00  0.00           C  
ATOM   2283  O   GLU D  82     212.535-100.353-144.365  1.00  0.00           O  
ATOM   2284  CB  GLU D  82     213.999-102.759-142.635  1.00  0.00           C  
ATOM   2285  CG  GLU D  82     213.986-101.646-141.572  1.00  0.00           C  
ATOM   2286  CD  GLU D  82     214.045-102.211-140.156  1.00  0.00           C  
ATOM   2287  OE1 GLU D  82     215.005-102.964-139.872  1.00  0.00           O  
ATOM   2288  OE2 GLU D  82     213.121-101.881-139.382  1.00  0.00           O  
ATOM   2289  N   LEU D  83     211.729-102.372-145.043  1.00  0.00           N  
ATOM   2290  CA  LEU D  83     210.615-101.918-145.866  1.00  0.00           C  
ATOM   2291  C   LEU D  83     209.363-102.749-145.544  1.00  0.00           C  
ATOM   2292  O   LEU D  83     209.487-103.908-145.144  1.00  0.00           O  
ATOM   2293  CB  LEU D  83     211.075-102.070-147.336  1.00  0.00           C  
ATOM   2294  CG  LEU D  83     210.177-101.415-148.397  1.00  0.00           C  
ATOM   2295  CD1 LEU D  83     210.162 -99.891-148.217  1.00  0.00           C  
ATOM   2296  CD2 LEU D  83     210.638-101.813-149.809  1.00  0.00           C  
ATOM   2297  N   ARG D  84     208.182-102.136-145.716  1.00  0.00           N  
ATOM   2298  CA  ARG D  84     206.894-102.688-145.290  1.00  0.00           C  
ATOM   2299  C   ARG D  84     205.741-102.054-146.081  1.00  0.00           C  
ATOM   2300  O   ARG D  84     205.862-100.916-146.534  1.00  0.00           O  
ATOM   2301  CB  ARG D  84     206.724-102.494-143.763  1.00  0.00           C  
ATOM   2302  CG  ARG D  84     206.872-101.036-143.275  1.00  0.00           C  
ATOM   2303  CD  ARG D  84     206.934-100.891-141.748  1.00  0.00           C  
ATOM   2304  NE  ARG D  84     208.152-101.482-141.168  1.00  0.00           N  
ATOM   2305  CZ  ARG D  84     209.407-101.011-141.259  1.00  0.00           C  
ATOM   2306  NH1 ARG D  84     210.389-101.672-140.632  1.00  0.00           N  
ATOM   2307  NH2 ARG D  84     209.700 -99.902-141.954  1.00  0.00           N  
ATOM   2308  N   SER D  85     204.640-102.815-146.219  1.00  0.00           N  
ATOM   2309  CA  SER D  85     203.422-102.478-146.965  1.00  0.00           C  
ATOM   2310  C   SER D  85     203.707-102.309-148.476  1.00  0.00           C  
ATOM   2311  O   SER D  85     203.393-101.264-149.050  1.00  0.00           O  
ATOM   2312  CB  SER D  85     202.696-101.276-146.307  1.00  0.00           C  
ATOM   2313  OG  SER D  85     201.425-101.055-146.889  1.00  0.00           O  
ATOM   2314  N   LEU D  86     204.364-103.328-149.058  1.00  0.00           N  
ATOM   2315  CA  LEU D  86     205.056-103.278-150.349  1.00  0.00           C  
ATOM   2316  C   LEU D  86     204.170-102.932-151.561  1.00  0.00           C  
ATOM   2317  O   LEU D  86     203.005-103.328-151.610  1.00  0.00           O  
ATOM   2318  CB  LEU D  86     205.792-104.613-150.599  1.00  0.00           C  
ATOM   2319  CG  LEU D  86     206.709-105.105-149.461  1.00  0.00           C  
ATOM   2320  CD1 LEU D  86     207.462-106.387-149.868  1.00  0.00           C  
ATOM   2321  CD2 LEU D  86     207.669-104.019-148.959  1.00  0.00           C  
ATOM   2322  N   ARG D  87     204.781-102.219-152.522  1.00  0.00           N  
ATOM   2323  CA  ARG D  87     204.185-101.767-153.781  1.00  0.00           C  
ATOM   2324  C   ARG D  87     204.802-102.499-154.984  1.00  0.00           C  
ATOM   2325  O   ARG D  87     205.861-103.114-154.863  1.00  0.00           O  
ATOM   2326  CB  ARG D  87     204.479-100.261-153.944  1.00  0.00           C  
ATOM   2327  CG  ARG D  87     203.831 -99.353-152.891  1.00  0.00           C  
ATOM   2328  CD  ARG D  87     204.197 -97.889-153.163  1.00  0.00           C  
ATOM   2329  NE  ARG D  87     203.742 -96.980-152.105  1.00  0.00           N  
ATOM   2330  CZ  ARG D  87     204.010 -95.662-152.079  1.00  0.00           C  
ATOM   2331  NH1 ARG D  87     203.558 -94.920-151.059  1.00  0.00           N  
ATOM   2332  NH2 ARG D  87     204.728 -95.079-153.053  1.00  0.00           N  
ATOM   2333  N   SER D  88     204.175-102.313-156.160  1.00  0.00           N  
ATOM   2334  CA  SER D  88     204.739-102.658-157.471  1.00  0.00           C  
ATOM   2335  C   SER D  88     206.014-101.851-157.816  1.00  0.00           C  
ATOM   2336  O   SER D  88     206.838-102.349-158.581  1.00  0.00           O  
ATOM   2337  CB  SER D  88     203.638-102.493-158.540  1.00  0.00           C  
ATOM   2338  OG  SER D  88     204.061-102.942-159.812  1.00  0.00           O  
ATOM   2339  N   ASP D  89     206.181-100.660-157.204  1.00  0.00           N  
ATOM   2340  CA  ASP D  89     207.409 -99.845-157.204  1.00  0.00           C  
ATOM   2341  C   ASP D  89     208.628-100.606-156.646  1.00  0.00           C  
ATOM   2342  O   ASP D  89     209.744-100.408-157.121  1.00  0.00           O  
ATOM   2343  CB  ASP D  89     207.286 -98.527-156.383  1.00  0.00           C  
ATOM   2344  CG  ASP D  89     206.029 -97.674-156.580  1.00  0.00           C  
ATOM   2345  OD1 ASP D  89     205.845 -96.765-155.739  1.00  0.00           O  
ATOM   2346  OD2 ASP D  89     205.310 -97.883-157.580  1.00  0.00           O  
ATOM   2347  N   ASP D  90     208.363-101.448-155.634  1.00  0.00           N  
ATOM   2348  CA  ASP D  90     209.334-102.211-154.850  1.00  0.00           C  
ATOM   2349  C   ASP D  90     209.773-103.530-155.523  1.00  0.00           C  
ATOM   2350  O   ASP D  90     210.636-104.211-154.967  1.00  0.00           O  
ATOM   2351  CB  ASP D  90     208.850-102.416-153.388  1.00  0.00           C  
ATOM   2352  CG  ASP D  90     208.360-101.138-152.686  1.00  0.00           C  
ATOM   2353  OD1 ASP D  90     208.869-100.043-153.013  1.00  0.00           O  
ATOM   2354  OD2 ASP D  90     207.520-101.274-151.771  1.00  0.00           O  
ATOM   2355  N   THR D  91     209.235-103.836-156.720  1.00  0.00           N  
ATOM   2356  CA  THR D  91     209.749-104.864-157.628  1.00  0.00           C  
ATOM   2357  C   THR D  91     210.953-104.288-158.398  1.00  0.00           C  
ATOM   2358  O   THR D  91     210.765-103.488-159.317  1.00  0.00           O  
ATOM   2359  CB  THR D  91     208.671-105.303-158.661  1.00  0.00           C  
ATOM   2360  OG1 THR D  91     207.580-105.878-157.975  1.00  0.00           O  
ATOM   2361  CG2 THR D  91     209.140-106.316-159.723  1.00  0.00           C  
ATOM   2362  N   ALA D  92     212.168-104.671-157.977  1.00  0.00           N  
ATOM   2363  CA  ALA D  92     213.433-104.133-158.477  1.00  0.00           C  
ATOM   2364  C   ALA D  92     214.618-104.925-157.910  1.00  0.00           C  
ATOM   2365  O   ALA D  92     214.463-105.657-156.933  1.00  0.00           O  
ATOM   2366  CB  ALA D  92     213.557-102.645-158.082  1.00  0.00           C  
ATOM   2367  N   VAL D  93     215.798-104.722-158.514  1.00  0.00           N  
ATOM   2368  CA  VAL D  93     217.078-105.192-157.985  1.00  0.00           C  
ATOM   2369  C   VAL D  93     217.643-104.091-157.069  1.00  0.00           C  
ATOM   2370  O   VAL D  93     217.745-102.948-157.507  1.00  0.00           O  
ATOM   2371  CB  VAL D  93     218.097-105.479-159.123  1.00  0.00           C  
ATOM   2372  CG1 VAL D  93     219.459-105.984-158.607  1.00  0.00           C  
ATOM   2373  CG2 VAL D  93     217.536-106.487-160.143  1.00  0.00           C  
ATOM   2374  N   TYR D  94     217.959-104.443-155.814  1.00  0.00           N  
ATOM   2375  CA  TYR D  94     218.354-103.504-154.759  1.00  0.00           C  
ATOM   2376  C   TYR D  94     219.880-103.351-154.707  1.00  0.00           C  
ATOM   2377  O   TYR D  94     220.600-104.338-154.843  1.00  0.00           O  
ATOM   2378  CB  TYR D  94     217.769-103.972-153.408  1.00  0.00           C  
ATOM   2379  CG  TYR D  94     216.290-103.652-153.229  1.00  0.00           C  
ATOM   2380  CD1 TYR D  94     215.329-104.194-154.107  1.00  0.00           C  
ATOM   2381  CE1 TYR D  94     213.975-103.829-154.004  1.00  0.00           C  
ATOM   2382  CZ  TYR D  94     213.558-102.963-152.979  1.00  0.00           C  
ATOM   2383  OH  TYR D  94     212.246-102.614-152.872  1.00  0.00           O  
ATOM   2384  CD2 TYR D  94     215.866-102.786-152.199  1.00  0.00           C  
ATOM   2385  CE2 TYR D  94     214.501-102.458-152.068  1.00  0.00           C  
ATOM   2386  N   TYR D  95     220.319-102.096-154.518  1.00  0.00           N  
ATOM   2387  CA  TYR D  95     221.705-101.638-154.587  1.00  0.00           C  
ATOM   2388  C   TYR D  95     222.042-100.693-153.420  1.00  0.00           C  
ATOM   2389  O   TYR D  95     221.150-100.135-152.783  1.00  0.00           O  
ATOM   2390  CB  TYR D  95     221.909-100.897-155.930  1.00  0.00           C  
ATOM   2391  CG  TYR D  95     222.084-101.789-157.144  1.00  0.00           C  
ATOM   2392  CD1 TYR D  95     220.980-102.130-157.948  1.00  0.00           C  
ATOM   2393  CE1 TYR D  95     221.157-102.967-159.066  1.00  0.00           C  
ATOM   2394  CZ  TYR D  95     222.434-103.457-159.393  1.00  0.00           C  
ATOM   2395  OH  TYR D  95     222.593-104.269-160.478  1.00  0.00           O  
ATOM   2396  CD2 TYR D  95     223.364-102.275-157.476  1.00  0.00           C  
ATOM   2397  CE2 TYR D  95     223.541-103.107-158.599  1.00  0.00           C  
ATOM   2398  N   CYS D  96     223.351-100.483-153.223  1.00  0.00           N  
ATOM   2399  CA  CYS D  96     223.918 -99.425-152.389  1.00  0.00           C  
ATOM   2400  C   CYS D  96     225.133 -98.807-153.099  1.00  0.00           C  
ATOM   2401  O   CYS D  96     225.717 -99.443-153.979  1.00  0.00           O  
ATOM   2402  SG  CYS D  96     225.390-101.360-150.835  1.00  0.00           S  
ATOM   2403  CB  CYS D  96     224.238 -99.960-150.977  1.00  0.00           C  
ATOM   2404  N   ALA D  97     225.471 -97.564-152.718  1.00  0.00           N  
ATOM   2405  CA  ALA D  97     226.497 -96.743-153.369  1.00  0.00           C  
ATOM   2406  C   ALA D  97     227.201 -95.805-152.373  1.00  0.00           C  
ATOM   2407  O   ALA D  97     226.879 -95.800-151.184  1.00  0.00           O  
ATOM   2408  CB  ALA D  97     225.858 -95.960-154.532  1.00  0.00           C  
ATOM   2409  N   ARG D  98     228.166 -95.030-152.895  1.00  0.00           N  
ATOM   2410  CA  ARG D  98     229.053 -94.148-152.134  1.00  0.00           C  
ATOM   2411  C   ARG D  98     229.393 -92.889-152.970  1.00  0.00           C  
ATOM   2412  O   ARG D  98     228.916 -92.769-154.101  1.00  0.00           O  
ATOM   2413  CB  ARG D  98     230.294 -94.982-151.726  1.00  0.00           C  
ATOM   2414  CG  ARG D  98     231.047 -94.476-150.488  1.00  0.00           C  
ATOM   2415  CD  ARG D  98     232.340 -95.253-150.219  1.00  0.00           C  
ATOM   2416  NE  ARG D  98     233.393 -94.901-151.183  1.00  0.00           N  
ATOM   2417  CZ  ARG D  98     234.698 -95.175-151.039  1.00  0.00           C  
ATOM   2418  NH1 ARG D  98     235.180 -95.772-149.942  1.00  0.00           N  
ATOM   2419  NH2 ARG D  98     235.543 -94.846-152.017  1.00  0.00           N  
ATOM   2420  N   ALA D  99     230.197 -91.969-152.407  1.00  0.00           N  
ATOM   2421  CA  ALA D  99     230.714 -90.774-153.086  1.00  0.00           C  
ATOM   2422  C   ALA D  99     232.185 -90.545-152.697  1.00  0.00           C  
ATOM   2423  O   ALA D  99     232.476 -90.405-151.509  1.00  0.00           O  
ATOM   2424  CB  ALA D  99     229.848 -89.556-152.730  1.00  0.00           C  
ATOM   2425  N   ASN D 100     233.071 -90.502-153.706  1.00  0.00           N  
ATOM   2426  CA  ASN D 100     234.528 -90.346-153.578  1.00  0.00           C  
ATOM   2427  C   ASN D 100     235.143 -90.065-154.971  1.00  0.00           C  
ATOM   2428  O   ASN D 100     234.412 -89.788-155.922  1.00  0.00           O  
ATOM   2429  CB  ASN D 100     235.154 -91.615-152.923  1.00  0.00           C  
ATOM   2430  CG  ASN D 100     236.532 -91.401-152.281  1.00  0.00           C  
ATOM   2431  OD1 ASN D 100     236.744 -90.446-151.539  1.00  0.00           O  
ATOM   2432  ND2 ASN D 100     237.484 -92.291-152.572  1.00  0.00           N  
ATOM   2433  N   TRP D 101     236.482 -90.156-155.071  1.00  0.00           N  
ATOM   2434  CA  TRP D 101     237.265 -90.196-156.310  1.00  0.00           C  
ATOM   2435  C   TRP D 101     237.014 -91.477-157.138  1.00  0.00           C  
ATOM   2436  O   TRP D 101     237.099 -91.419-158.361  1.00  0.00           O  
ATOM   2437  CB  TRP D 101     238.761 -90.037-155.942  1.00  0.00           C  
ATOM   2438  CG  TRP D 101     239.782 -90.073-157.047  1.00  0.00           C  
ATOM   2439  CD1 TRP D 101     239.636 -89.529-158.275  1.00  0.00           C  
ATOM   2440  CD2 TRP D 101     241.144 -90.605-157.018  1.00  0.00           C  
ATOM   2441  NE1 TRP D 101     240.777 -89.726-159.022  1.00  0.00           N  
ATOM   2442  CE2 TRP D 101     241.747 -90.382-158.296  1.00  0.00           C  
ATOM   2443  CE3 TRP D 101     241.931 -91.269-156.047  1.00  0.00           C  
ATOM   2444  CZ2 TRP D 101     243.053 -90.804-158.596  1.00  0.00           C  
ATOM   2445  CZ3 TRP D 101     243.243 -91.698-156.338  1.00  0.00           C  
ATOM   2446  CH2 TRP D 101     243.804 -91.468-157.609  1.00  0.00           C  
ATOM   2447  N   LEU D 102     236.679 -92.592-156.472  1.00  0.00           N  
ATOM   2448  CA  LEU D 102     236.256 -93.851-157.084  1.00  0.00           C  
ATOM   2449  C   LEU D 102     235.379 -94.595-156.074  1.00  0.00           C  
ATOM   2450  O   LEU D 102     235.722 -94.623-154.891  1.00  0.00           O  
ATOM   2451  CB  LEU D 102     237.479 -94.687-157.530  1.00  0.00           C  
ATOM   2452  CG  LEU D 102     237.162 -96.085-158.126  1.00  0.00           C  
ATOM   2453  CD1 LEU D 102     236.330 -96.003-159.424  1.00  0.00           C  
ATOM   2454  CD2 LEU D 102     238.437 -96.935-158.300  1.00  0.00           C  
ATOM   2455  N   ASP D 103     234.284 -95.193-156.564  1.00  0.00           N  
ATOM   2456  CA  ASP D 103     233.289 -95.906-155.762  1.00  0.00           C  
ATOM   2457  C   ASP D 103     232.943 -97.255-156.391  1.00  0.00           C  
ATOM   2458  O   ASP D 103     232.827 -97.356-157.613  1.00  0.00           O  
ATOM   2459  CB  ASP D 103     231.989 -95.098-155.563  1.00  0.00           C  
ATOM   2460  CG  ASP D 103     232.223 -93.712-154.972  1.00  0.00           C  
ATOM   2461  OD1 ASP D 103     231.760 -92.739-155.605  1.00  0.00           O  
ATOM   2462  OD2 ASP D 103     232.805 -93.665-153.865  1.00  0.00           O  
ATOM   2463  N   TYR D 104     232.726 -98.239-155.507  1.00  0.00           N  
ATOM   2464  CA  TYR D 104     232.168 -99.550-155.817  1.00  0.00           C  
ATOM   2465  C   TYR D 104     230.705 -99.574-155.332  1.00  0.00           C  
ATOM   2466  O   TYR D 104     230.360 -98.867-154.383  1.00  0.00           O  
ATOM   2467  CB  TYR D 104     233.034-100.626-155.126  1.00  0.00           C  
ATOM   2468  CG  TYR D 104     232.945-102.020-155.716  1.00  0.00           C  
ATOM   2469  CD1 TYR D 104     231.917-102.896-155.322  1.00  0.00           C  
ATOM   2470  CE1 TYR D 104     231.823-104.184-155.884  1.00  0.00           C  
ATOM   2471  CZ  TYR D 104     232.772-104.607-156.831  1.00  0.00           C  
ATOM   2472  OH  TYR D 104     232.687-105.857-157.370  1.00  0.00           O  
ATOM   2473  CD2 TYR D 104     233.903-102.454-156.656  1.00  0.00           C  
ATOM   2474  CE2 TYR D 104     233.817-103.744-157.215  1.00  0.00           C  
ATOM   2475  N   TRP D 105     229.873-100.384-156.000  1.00  0.00           N  
ATOM   2476  CA  TRP D 105     228.462-100.584-155.671  1.00  0.00           C  
ATOM   2477  C   TRP D 105     228.194-102.043-155.302  1.00  0.00           C  
ATOM   2478  O   TRP D 105     228.894-102.934-155.783  1.00  0.00           O  
ATOM   2479  CB  TRP D 105     227.586-100.243-156.887  1.00  0.00           C  
ATOM   2480  CG  TRP D 105     227.338 -98.797-157.186  1.00  0.00           C  
ATOM   2481  CD1 TRP D 105     228.262 -97.822-157.343  1.00  0.00           C  
ATOM   2482  NE1 TRP D 105     227.627 -96.640-157.657  1.00  0.00           N  
ATOM   2483  CE2 TRP D 105     226.261 -96.795-157.742  1.00  0.00           C  
ATOM   2484  CD2 TRP D 105     226.048 -98.170-157.436  1.00  0.00           C  
ATOM   2485  CE3 TRP D 105     224.712 -98.634-157.443  1.00  0.00           C  
ATOM   2486  CZ3 TRP D 105     223.643 -97.769-157.736  1.00  0.00           C  
ATOM   2487  CZ2 TRP D 105     225.205 -95.920-158.042  1.00  0.00           C  
ATOM   2488  CH2 TRP D 105     223.890 -96.416-158.034  1.00  0.00           C  
ATOM   2489  N   GLY D 106     227.122-102.246-154.515  1.00  0.00           N  
ATOM   2490  CA  GLY D 106     226.559-103.552-154.167  1.00  0.00           C  
ATOM   2491  C   GLY D 106     226.256-104.391-155.421  1.00  0.00           C  
ATOM   2492  O   GLY D 106     225.878-103.853-156.458  1.00  0.00           O  
ATOM   2493  N   GLN D 107     226.436-105.715-155.314  1.00  0.00           N  
ATOM   2494  CA  GLN D 107     226.366-106.671-156.426  1.00  0.00           C  
ATOM   2495  C   GLN D 107     224.960-106.940-157.013  1.00  0.00           C  
ATOM   2496  O   GLN D 107     224.863-107.682-157.991  1.00  0.00           O  
ATOM   2497  CB  GLN D 107     227.076-107.969-155.987  1.00  0.00           C  
ATOM   2498  CG  GLN D 107     228.598-107.778-155.812  1.00  0.00           C  
ATOM   2499  CD  GLN D 107     229.296-109.044-155.309  1.00  0.00           C  
ATOM   2500  OE1 GLN D 107     228.857-109.660-154.342  1.00  0.00           O  
ATOM   2501  NE2 GLN D 107     230.410-109.419-155.941  1.00  0.00           N  
ATOM   2502  N   GLY D 108     223.910-106.335-156.434  1.00  0.00           N  
ATOM   2503  CA  GLY D 108     222.510-106.498-156.815  1.00  0.00           C  
ATOM   2504  C   GLY D 108     221.892-107.706-156.092  1.00  0.00           C  
ATOM   2505  O   GLY D 108     222.498-108.777-156.035  1.00  0.00           O  
ATOM   2506  N   THR D 109     220.658-107.540-155.589  1.00  0.00           N  
ATOM   2507  CA  THR D 109     219.818-108.615-155.052  1.00  0.00           C  
ATOM   2508  C   THR D 109     218.365-108.376-155.514  1.00  0.00           C  
ATOM   2509  O   THR D 109     217.789-107.322-155.241  1.00  0.00           O  
ATOM   2510  CB  THR D 109     219.861-108.710-153.498  1.00  0.00           C  
ATOM   2511  OG1 THR D 109     219.438-107.524-152.849  1.00  0.00           O  
ATOM   2512  CG2 THR D 109     221.227-109.114-152.928  1.00  0.00           C  
ATOM   2513  N   THR D 110     217.820-109.357-156.252  1.00  0.00           N  
ATOM   2514  CA  THR D 110     216.516-109.284-156.915  1.00  0.00           C  
ATOM   2515  C   THR D 110     215.353-109.528-155.938  1.00  0.00           C  
ATOM   2516  O   THR D 110     215.192-110.647-155.448  1.00  0.00           O  
ATOM   2517  CB  THR D 110     216.415-110.324-158.066  1.00  0.00           C  
ATOM   2518  OG1 THR D 110     217.457-110.094-158.995  1.00  0.00           O  
ATOM   2519  CG2 THR D 110     215.082-110.325-158.842  1.00  0.00           C  
ATOM   2520  N   VAL D 111     214.547-108.478-155.717  1.00  0.00           N  
ATOM   2521  CA  VAL D 111     213.268-108.534-155.009  1.00  0.00           C  
ATOM   2522  C   VAL D 111     212.148-108.406-156.057  1.00  0.00           C  
ATOM   2523  O   VAL D 111     212.261-107.592-156.976  1.00  0.00           O  
ATOM   2524  CB  VAL D 111     213.119-107.342-154.014  1.00  0.00           C  
ATOM   2525  CG1 VAL D 111     211.735-107.233-153.332  1.00  0.00           C  
ATOM   2526  CG2 VAL D 111     214.207-107.360-152.929  1.00  0.00           C  
ATOM   2527  N   THR D 112     211.069-109.177-155.874  1.00  0.00           N  
ATOM   2528  CA  THR D 112     209.843-109.047-156.660  1.00  0.00           C  
ATOM   2529  C   THR D 112     208.647-109.000-155.701  1.00  0.00           C  
ATOM   2530  O   THR D 112     208.645-109.701-154.690  1.00  0.00           O  
ATOM   2531  CB  THR D 112     209.656-110.213-157.664  1.00  0.00           C  
ATOM   2532  OG1 THR D 112     209.402-111.451-157.024  1.00  0.00           O  
ATOM   2533  CG2 THR D 112     210.843-110.367-158.632  1.00  0.00           C  
ATOM   2534  N   VAL D 113     207.668-108.153-156.044  1.00  0.00           N  
ATOM   2535  CA  VAL D 113     206.482-107.884-155.241  1.00  0.00           C  
ATOM   2536  C   VAL D 113     205.260-108.015-156.168  1.00  0.00           C  
ATOM   2537  O   VAL D 113     204.823-107.035-156.774  1.00  0.00           O  
ATOM   2538  CB  VAL D 113     206.537-106.463-154.606  1.00  0.00           C  
ATOM   2539  CG1 VAL D 113     205.309-106.146-153.739  1.00  0.00           C  
ATOM   2540  CG2 VAL D 113     207.814-106.264-153.768  1.00  0.00           C  
ATOM   2541  N   SER D 114     204.755-109.252-156.283  1.00  0.00           N  
ATOM   2542  CA  SER D 114     203.581-109.590-157.083  1.00  0.00           C  
ATOM   2543  C   SER D 114     202.861-110.783-156.438  1.00  0.00           C  
ATOM   2544  O   SER D 114     203.513-111.677-155.898  1.00  0.00           O  
ATOM   2545  CB  SER D 114     203.994-109.856-158.547  1.00  0.00           C  
ATOM   2546  OG  SER D 114     202.881-110.157-159.366  1.00  0.00           O  
ATOM   2547  N   SER D 115     201.519-110.759-156.516  1.00  0.00           N  
ATOM   2548  CA  SER D 115     200.603-111.746-155.938  1.00  0.00           C  
ATOM   2549  C   SER D 115     200.706-113.168-156.530  1.00  0.00           C  
ATOM   2550  O   SER D 115     200.141-114.089-155.939  1.00  0.00           O  
ATOM   2551  CB  SER D 115     199.163-111.206-156.051  1.00  0.00           C  
ATOM   2552  OG  SER D 115     198.955-110.172-155.110  1.00  0.00           O  
ATOM   2553  N   ALA D 116     201.442-113.327-157.647  1.00  0.00           N  
ATOM   2554  CA  ALA D 116     201.797-114.597-158.286  1.00  0.00           C  
ATOM   2555  C   ALA D 116     202.482-115.572-157.313  1.00  0.00           C  
ATOM   2556  O   ALA D 116     203.376-115.164-156.570  1.00  0.00           O  
ATOM   2557  CB  ALA D 116     202.726-114.293-159.470  1.00  0.00           C  
ATOM   2558  N   SER D 117     202.029-116.835-157.321  1.00  0.00           N  
ATOM   2559  CA  SER D 117     202.528-117.896-156.447  1.00  0.00           C  
ATOM   2560  C   SER D 117     203.945-118.330-156.849  1.00  0.00           C  
ATOM   2561  O   SER D 117     204.171-118.605-158.026  1.00  0.00           O  
ATOM   2562  CB  SER D 117     201.539-119.079-156.487  1.00  0.00           C  
ATOM   2563  OG  SER D 117     201.928-120.120-155.610  1.00  0.00           O  
ATOM   2564  N   THR D 118     204.847-118.430-155.854  1.00  0.00           N  
ATOM   2565  CA  THR D 118     206.207-118.957-156.006  1.00  0.00           C  
ATOM   2566  C   THR D 118     206.176-120.418-156.492  1.00  0.00           C  
ATOM   2567  O   THR D 118     205.438-121.228-155.930  1.00  0.00           O  
ATOM   2568  CB  THR D 118     206.999-118.898-154.674  1.00  0.00           C  
ATOM   2569  OG1 THR D 118     207.002-117.568-154.199  1.00  0.00           O  
ATOM   2570  CG2 THR D 118     208.463-119.376-154.764  1.00  0.00           C  
ATOM   2571  N   LYS D 119     206.920-120.692-157.572  1.00  0.00           N  
ATOM   2572  CA  LYS D 119     206.736-121.888-158.386  1.00  0.00           C  
ATOM   2573  C   LYS D 119     208.054-122.262-159.074  1.00  0.00           C  
ATOM   2574  O   LYS D 119     208.765-121.375-159.549  1.00  0.00           O  
ATOM   2575  CB  LYS D 119     205.585-121.593-159.382  1.00  0.00           C  
ATOM   2576  CG  LYS D 119     205.315-122.654-160.461  1.00  0.00           C  
ATOM   2577  CD  LYS D 119     204.593-123.924-159.993  1.00  0.00           C  
ATOM   2578  CE  LYS D 119     203.119-123.677-159.637  1.00  0.00           C  
ATOM   2579  NZ  LYS D 119     202.370-124.941-159.583  1.00  0.00           N  
ATOM   2580  N   GLY D 120     208.318-123.577-159.153  1.00  0.00           N  
ATOM   2581  CA  GLY D 120     209.475-124.149-159.835  1.00  0.00           C  
ATOM   2582  C   GLY D 120     209.117-124.494-161.296  1.00  0.00           C  
ATOM   2583  O   GLY D 120     207.975-124.876-161.557  1.00  0.00           O  
ATOM   2584  N   PRO D 121     210.077-124.389-162.243  1.00  0.00           N  
ATOM   2585  CA  PRO D 121     209.853-124.570-163.693  1.00  0.00           C  
ATOM   2586  C   PRO D 121     209.478-125.996-164.125  1.00  0.00           C  
ATOM   2587  O   PRO D 121     209.837-126.962-163.456  1.00  0.00           O  
ATOM   2588  CD  PRO D 121     211.464-124.018-161.980  1.00  0.00           C  
ATOM   2589  CB  PRO D 121     211.193-124.140-164.319  1.00  0.00           C  
ATOM   2590  CG  PRO D 121     212.229-124.381-163.240  1.00  0.00           C  
ATOM   2591  N   SER D 122     208.792-126.067-165.276  1.00  0.00           N  
ATOM   2592  CA  SER D 122     208.518-127.288-166.026  1.00  0.00           C  
ATOM   2593  C   SER D 122     208.970-127.053-167.475  1.00  0.00           C  
ATOM   2594  O   SER D 122     208.392-126.206-168.158  1.00  0.00           O  
ATOM   2595  CB  SER D 122     207.014-127.619-165.955  1.00  0.00           C  
ATOM   2596  OG  SER D 122     206.701-128.183-164.698  1.00  0.00           O  
ATOM   2597  N   VAL D 123     210.010-127.788-167.902  1.00  0.00           N  
ATOM   2598  CA  VAL D 123     210.600-127.681-169.238  1.00  0.00           C  
ATOM   2599  C   VAL D 123     209.914-128.672-170.195  1.00  0.00           C  
ATOM   2600  O   VAL D 123     209.768-129.848-169.858  1.00  0.00           O  
ATOM   2601  CB  VAL D 123     212.123-127.993-169.211  1.00  0.00           C  
ATOM   2602  CG1 VAL D 123     212.800-127.972-170.598  1.00  0.00           C  
ATOM   2603  CG2 VAL D 123     212.876-127.034-168.272  1.00  0.00           C  
ATOM   2604  N   PHE D 124     209.536-128.169-171.378  1.00  0.00           N  
ATOM   2605  CA  PHE D 124     208.888-128.917-172.453  1.00  0.00           C  
ATOM   2606  C   PHE D 124     209.808-128.885-173.689  1.00  0.00           C  
ATOM   2607  O   PHE D 124     210.144-127.785-174.134  1.00  0.00           O  
ATOM   2608  CB  PHE D 124     207.537-128.240-172.767  1.00  0.00           C  
ATOM   2609  CG  PHE D 124     206.518-128.353-171.646  1.00  0.00           C  
ATOM   2610  CD1 PHE D 124     205.833-129.568-171.432  1.00  0.00           C  
ATOM   2611  CD2 PHE D 124     206.373-127.311-170.705  1.00  0.00           C  
ATOM   2612  CE1 PHE D 124     204.968-129.699-170.354  1.00  0.00           C  
ATOM   2613  CE2 PHE D 124     205.509-127.466-169.628  1.00  0.00           C  
ATOM   2614  CZ  PHE D 124     204.803-128.650-169.460  1.00  0.00           C  
ATOM   2615  N   PRO D 125     210.214-130.067-174.221  1.00  0.00           N  
ATOM   2616  CA  PRO D 125     210.965-130.178-175.491  1.00  0.00           C  
ATOM   2617  C   PRO D 125     210.332-129.478-176.705  1.00  0.00           C  
ATOM   2618  O   PRO D 125     209.124-129.589-176.917  1.00  0.00           O  
ATOM   2619  CD  PRO D 125     210.030-131.390-173.615  1.00  0.00           C  
ATOM   2620  CB  PRO D 125     211.029-131.692-175.745  1.00  0.00           C  
ATOM   2621  CG  PRO D 125     210.986-132.308-174.363  1.00  0.00           C  
ATOM   2622  N   LEU D 126     211.182-128.817-177.502  1.00  0.00           N  
ATOM   2623  CA  LEU D 126     210.858-128.381-178.858  1.00  0.00           C  
ATOM   2624  C   LEU D 126     211.837-129.095-179.800  1.00  0.00           C  
ATOM   2625  O   LEU D 126     212.671-128.471-180.455  1.00  0.00           O  
ATOM   2626  CB  LEU D 126     210.879-126.840-178.961  1.00  0.00           C  
ATOM   2627  CG  LEU D 126     209.602-126.128-178.475  1.00  0.00           C  
ATOM   2628  CD1 LEU D 126     208.352-126.490-179.294  1.00  0.00           C  
ATOM   2629  CD2 LEU D 126     209.352-126.203-176.963  1.00  0.00           C  
ATOM   2630  N   ALA D 127     211.689-130.428-179.815  1.00  0.00           N  
ATOM   2631  CA  ALA D 127     212.336-131.363-180.723  1.00  0.00           C  
ATOM   2632  C   ALA D 127     211.249-131.849-181.697  1.00  0.00           C  
ATOM   2633  O   ALA D 127     210.188-132.272-181.232  1.00  0.00           O  
ATOM   2634  CB  ALA D 127     212.872-132.521-179.882  1.00  0.00           C  
ATOM   2635  N   PRO D 128     211.475-131.701-183.020  1.00  0.00           N  
ATOM   2636  CA  PRO D 128     210.381-131.776-183.997  1.00  0.00           C  
ATOM   2637  C   PRO D 128     209.862-133.200-184.259  1.00  0.00           C  
ATOM   2638  O   PRO D 128     210.651-134.112-184.511  1.00  0.00           O  
ATOM   2639  CB  PRO D 128     210.980-131.106-185.243  1.00  0.00           C  
ATOM   2640  CG  PRO D 128     212.468-131.397-185.154  1.00  0.00           C  
ATOM   2641  CD  PRO D 128     212.742-131.333-183.657  1.00  0.00           C  
ATOM   2642  N   SER D 129     208.526-133.345-184.215  1.00  0.00           N  
ATOM   2643  CA  SER D 129     207.804-134.548-184.639  1.00  0.00           C  
ATOM   2644  C   SER D 129     207.855-134.748-186.169  1.00  0.00           C  
ATOM   2645  O   SER D 129     207.913-135.890-186.621  1.00  0.00           O  
ATOM   2646  CB  SER D 129     206.361-134.494-184.090  1.00  0.00           C  
ATOM   2647  OG  SER D 129     205.650-135.689-184.352  1.00  0.00           O  
ATOM   2648  N   SER D 130     207.905-133.635-186.921  1.00  0.00           N  
ATOM   2649  CA  SER D 130     208.261-133.578-188.340  1.00  0.00           C  
ATOM   2650  C   SER D 130     209.781-133.770-188.533  1.00  0.00           C  
ATOM   2651  O   SER D 130     210.549-133.586-187.587  1.00  0.00           O  
ATOM   2652  CB  SER D 130     207.771-132.211-188.876  1.00  0.00           C  
ATOM   2653  OG  SER D 130     208.032-132.026-190.255  1.00  0.00           O  
ATOM   2654  N   LYS D 131     210.204-134.097-189.767  1.00  0.00           N  
ATOM   2655  CA  LYS D 131     211.616-134.111-190.163  1.00  0.00           C  
ATOM   2656  C   LYS D 131     212.209-132.687-190.185  1.00  0.00           C  
ATOM   2657  O   LYS D 131     211.492-131.736-190.502  1.00  0.00           O  
ATOM   2658  CB  LYS D 131     211.763-134.828-191.527  1.00  0.00           C  
ATOM   2659  CG  LYS D 131     211.172-134.089-192.746  1.00  0.00           C  
ATOM   2660  CD  LYS D 131     211.396-134.853-194.061  1.00  0.00           C  
ATOM   2661  CE  LYS D 131     210.880-134.080-195.283  1.00  0.00           C  
ATOM   2662  NZ  LYS D 131     211.143-134.813-196.532  1.00  0.00           N  
ATOM   2663  N   SER D 132     213.508-132.573-189.862  1.00  0.00           N  
ATOM   2664  CA  SER D 132     214.239-131.306-189.851  1.00  0.00           C  
ATOM   2665  C   SER D 132     215.755-131.559-189.853  1.00  0.00           C  
ATOM   2666  O   SER D 132     216.227-132.516-189.238  1.00  0.00           O  
ATOM   2667  CB  SER D 132     213.815-130.455-188.629  1.00  0.00           C  
ATOM   2668  OG  SER D 132     214.421-129.174-188.642  1.00  0.00           O  
ATOM   2669  N   THR D 133     216.479-130.633-190.497  1.00  0.00           N  
ATOM   2670  CA  THR D 133     217.934-130.493-190.426  1.00  0.00           C  
ATOM   2671  C   THR D 133     218.367-129.011-190.583  1.00  0.00           C  
ATOM   2672  O   THR D 133     219.564-128.731-190.543  1.00  0.00           O  
ATOM   2673  CB  THR D 133     218.655-131.410-191.461  1.00  0.00           C  
ATOM   2674  OG1 THR D 133     220.057-131.408-191.267  1.00  0.00           O  
ATOM   2675  CG2 THR D 133     218.395-131.031-192.932  1.00  0.00           C  
ATOM   2676  N   SER D 134     217.388-128.095-190.739  1.00  0.00           N  
ATOM   2677  CA  SER D 134     217.509-126.632-190.796  1.00  0.00           C  
ATOM   2678  C   SER D 134     218.575-126.111-191.785  1.00  0.00           C  
ATOM   2679  O   SER D 134     219.434-125.313-191.409  1.00  0.00           O  
ATOM   2680  CB  SER D 134     217.659-126.064-189.367  1.00  0.00           C  
ATOM   2681  OG  SER D 134     216.460-126.236-188.638  1.00  0.00           O  
ATOM   2682  N   GLY D 135     218.500-126.587-193.041  1.00  0.00           N  
ATOM   2683  CA  GLY D 135     219.401-126.187-194.126  1.00  0.00           C  
ATOM   2684  C   GLY D 135     220.777-126.876-194.053  1.00  0.00           C  
ATOM   2685  O   GLY D 135     221.717-126.390-194.680  1.00  0.00           O  
ATOM   2686  N   GLY D 136     220.904-127.977-193.291  1.00  0.00           N  
ATOM   2687  CA  GLY D 136     222.159-128.705-193.089  1.00  0.00           C  
ATOM   2688  C   GLY D 136     222.929-128.205-191.854  1.00  0.00           C  
ATOM   2689  O   GLY D 136     224.033-128.686-191.608  1.00  0.00           O  
ATOM   2690  N   THR D 137     222.357-127.267-191.080  1.00  0.00           N  
ATOM   2691  CA  THR D 137     222.879-126.784-189.804  1.00  0.00           C  
ATOM   2692  C   THR D 137     221.710-126.830-188.807  1.00  0.00           C  
ATOM   2693  O   THR D 137     220.966-125.856-188.676  1.00  0.00           O  
ATOM   2694  CB  THR D 137     223.450-125.344-189.926  1.00  0.00           C  
ATOM   2695  OG1 THR D 137     224.545-125.367-190.819  1.00  0.00           O  
ATOM   2696  CG2 THR D 137     223.959-124.733-188.609  1.00  0.00           C  
ATOM   2697  N   ALA D 138     221.534-128.012-188.193  1.00  0.00           N  
ATOM   2698  CA  ALA D 138     220.420-128.359-187.311  1.00  0.00           C  
ATOM   2699  C   ALA D 138     220.331-127.499-186.045  1.00  0.00           C  
ATOM   2700  O   ALA D 138     221.347-127.017-185.545  1.00  0.00           O  
ATOM   2701  CB  ALA D 138     220.529-129.841-186.943  1.00  0.00           C  
ATOM   2702  N   ALA D 139     219.100-127.357-185.540  1.00  0.00           N  
ATOM   2703  CA  ALA D 139     218.800-126.634-184.312  1.00  0.00           C  
ATOM   2704  C   ALA D 139     217.726-127.372-183.511  1.00  0.00           C  
ATOM   2705  O   ALA D 139     216.942-128.136-184.073  1.00  0.00           O  
ATOM   2706  CB  ALA D 139     218.363-125.202-184.663  1.00  0.00           C  
ATOM   2707  N   LEU D 140     217.715-127.095-182.201  1.00  0.00           N  
ATOM   2708  CA  LEU D 140     216.720-127.556-181.237  1.00  0.00           C  
ATOM   2709  C   LEU D 140     216.369-126.392-180.304  1.00  0.00           C  
ATOM   2710  O   LEU D 140     217.141-125.439-180.189  1.00  0.00           O  
ATOM   2711  CB  LEU D 140     217.281-128.753-180.432  1.00  0.00           C  
ATOM   2712  CG  LEU D 140     217.368-130.089-181.202  1.00  0.00           C  
ATOM   2713  CD1 LEU D 140     218.087-131.156-180.354  1.00  0.00           C  
ATOM   2714  CD2 LEU D 140     215.989-130.570-181.698  1.00  0.00           C  
ATOM   2715  N   GLY D 141     215.207-126.498-179.644  1.00  0.00           N  
ATOM   2716  CA  GLY D 141     214.745-125.500-178.684  1.00  0.00           C  
ATOM   2717  C   GLY D 141     214.167-126.184-177.445  1.00  0.00           C  
ATOM   2718  O   GLY D 141     214.007-127.404-177.385  1.00  0.00           O  
ATOM   2719  N   CYS D 142     213.801-125.347-176.468  1.00  0.00           N  
ATOM   2720  CA  CYS D 142     213.038-125.717-175.282  1.00  0.00           C  
ATOM   2721  C   CYS D 142     212.237-124.506-174.798  1.00  0.00           C  
ATOM   2722  O   CYS D 142     212.664-123.366-174.998  1.00  0.00           O  
ATOM   2723  CB  CYS D 142     213.959-126.278-174.181  1.00  0.00           C  
ATOM   2724  SG  CYS D 142     215.314-125.211-173.610  1.00  0.00           S  
ATOM   2725  N   LEU D 143     211.098-124.790-174.149  1.00  0.00           N  
ATOM   2726  CA  LEU D 143     210.258-123.795-173.497  1.00  0.00           C  
ATOM   2727  C   LEU D 143     210.079-124.197-172.032  1.00  0.00           C  
ATOM   2728  O   LEU D 143     209.518-125.253-171.738  1.00  0.00           O  
ATOM   2729  CB  LEU D 143     208.905-123.672-174.232  1.00  0.00           C  
ATOM   2730  CG  LEU D 143     207.918-122.636-173.636  1.00  0.00           C  
ATOM   2731  CD1 LEU D 143     208.428-121.188-173.808  1.00  0.00           C  
ATOM   2732  CD2 LEU D 143     206.503-122.835-174.205  1.00  0.00           C  
ATOM   2733  N   VAL D 144     210.514-123.291-171.153  1.00  0.00           N  
ATOM   2734  CA  VAL D 144     210.214-123.266-169.731  1.00  0.00           C  
ATOM   2735  C   VAL D 144     208.822-122.631-169.559  1.00  0.00           C  
ATOM   2736  O   VAL D 144     208.530-121.628-170.210  1.00  0.00           O  
ATOM   2737  CB  VAL D 144     211.230-122.367-168.969  1.00  0.00           C  
ATOM   2738  CG1 VAL D 144     211.060-122.453-167.443  1.00  0.00           C  
ATOM   2739  CG2 VAL D 144     212.682-122.705-169.340  1.00  0.00           C  
ATOM   2740  N   LYS D 145     207.995-123.216-168.684  1.00  0.00           N  
ATOM   2741  CA  LYS D 145     206.657-122.720-168.384  1.00  0.00           C  
ATOM   2742  C   LYS D 145     206.312-123.025-166.923  1.00  0.00           C  
ATOM   2743  O   LYS D 145     206.698-124.074-166.407  1.00  0.00           O  
ATOM   2744  CB  LYS D 145     205.648-123.309-169.403  1.00  0.00           C  
ATOM   2745  CG  LYS D 145     204.153-123.026-169.134  1.00  0.00           C  
ATOM   2746  CD  LYS D 145     203.781-121.532-169.166  1.00  0.00           C  
ATOM   2747  CE  LYS D 145     202.338-121.242-168.727  1.00  0.00           C  
ATOM   2748  NZ  LYS D 145     202.113-121.549-167.305  1.00  0.00           N  
ATOM   2749  N   ASP D 146     205.558-122.094-166.314  1.00  0.00           N  
ATOM   2750  CA  ASP D 146     205.008-122.141-164.960  1.00  0.00           C  
ATOM   2751  C   ASP D 146     206.146-122.040-163.928  1.00  0.00           C  
ATOM   2752  O   ASP D 146     206.631-123.064-163.451  1.00  0.00           O  
ATOM   2753  CB  ASP D 146     204.082-123.375-164.738  1.00  0.00           C  
ATOM   2754  CG  ASP D 146     203.215-123.307-163.475  1.00  0.00           C  
ATOM   2755  OD1 ASP D 146     202.838-124.393-162.981  1.00  0.00           O  
ATOM   2756  OD2 ASP D 146     202.861-122.179-163.070  1.00  0.00           O  
ATOM   2757  N   TYR D 147     206.555-120.800-163.622  1.00  0.00           N  
ATOM   2758  CA  TYR D 147     207.529-120.474-162.580  1.00  0.00           C  
ATOM   2759  C   TYR D 147     207.370-119.004-162.173  1.00  0.00           C  
ATOM   2760  O   TYR D 147     206.871-118.201-162.962  1.00  0.00           O  
ATOM   2761  CB  TYR D 147     208.973-120.802-163.028  1.00  0.00           C  
ATOM   2762  CG  TYR D 147     209.599-119.834-164.015  1.00  0.00           C  
ATOM   2763  CD1 TYR D 147     210.374-118.753-163.544  1.00  0.00           C  
ATOM   2764  CE1 TYR D 147     210.935-117.843-164.454  1.00  0.00           C  
ATOM   2765  CZ  TYR D 147     210.749-118.029-165.834  1.00  0.00           C  
ATOM   2766  OH  TYR D 147     211.317-117.155-166.706  1.00  0.00           O  
ATOM   2767  CD2 TYR D 147     209.388-120.001-165.398  1.00  0.00           C  
ATOM   2768  CE2 TYR D 147     209.974-119.105-166.311  1.00  0.00           C  
ATOM   2769  N   PHE D 148     207.839-118.675-160.962  1.00  0.00           N  
ATOM   2770  CA  PHE D 148     207.871-117.309-160.448  1.00  0.00           C  
ATOM   2771  C   PHE D 148     208.826-117.245-159.245  1.00  0.00           C  
ATOM   2772  O   PHE D 148     208.736-118.130-158.391  1.00  0.00           O  
ATOM   2773  CB  PHE D 148     206.439-116.863-160.059  1.00  0.00           C  
ATOM   2774  CG  PHE D 148     206.319-115.471-159.456  1.00  0.00           C  
ATOM   2775  CD1 PHE D 148     206.316-115.292-158.058  1.00  0.00           C  
ATOM   2776  CE1 PHE D 148     206.328-114.012-157.521  1.00  0.00           C  
ATOM   2777  CZ  PHE D 148     206.397-112.905-158.355  1.00  0.00           C  
ATOM   2778  CD2 PHE D 148     206.375-114.335-160.291  1.00  0.00           C  
ATOM   2779  CE2 PHE D 148     206.416-113.064-159.734  1.00  0.00           C  
ATOM   2780  N   PRO D 149     209.685-116.201-159.149  1.00  0.00           N  
ATOM   2781  CA  PRO D 149     209.917-115.109-160.118  1.00  0.00           C  
ATOM   2782  C   PRO D 149     211.054-115.413-161.114  1.00  0.00           C  
ATOM   2783  O   PRO D 149     211.667-116.479-161.051  1.00  0.00           O  
ATOM   2784  CD  PRO D 149     210.429-115.922-157.928  1.00  0.00           C  
ATOM   2785  CB  PRO D 149     210.281-113.909-159.213  1.00  0.00           C  
ATOM   2786  CG  PRO D 149     210.288-114.421-157.782  1.00  0.00           C  
ATOM   2787  N   GLU D 150     211.363-114.424-161.970  1.00  0.00           N  
ATOM   2788  CA  GLU D 150     212.638-114.320-162.689  1.00  0.00           C  
ATOM   2789  C   GLU D 150     213.803-113.946-161.737  1.00  0.00           C  
ATOM   2790  O   GLU D 150     213.551-113.369-160.678  1.00  0.00           O  
ATOM   2791  CB  GLU D 150     212.508-113.252-163.798  1.00  0.00           C  
ATOM   2792  CG  GLU D 150     211.787-113.753-165.059  1.00  0.00           C  
ATOM   2793  CD  GLU D 150     211.799-112.685-166.151  1.00  0.00           C  
ATOM   2794  OE1 GLU D 150     212.608-112.841-167.092  1.00  0.00           O  
ATOM   2795  OE2 GLU D 150     211.002-111.730-166.025  1.00  0.00           O  
ATOM   2796  N   PRO D 151     215.070-114.197-162.147  1.00  0.00           N  
ATOM   2797  CA  PRO D 151     215.491-114.906-163.370  1.00  0.00           C  
ATOM   2798  C   PRO D 151     215.494-116.441-163.223  1.00  0.00           C  
ATOM   2799  O   PRO D 151     215.368-116.964-162.114  1.00  0.00           O  
ATOM   2800  CD  PRO D 151     216.225-113.686-161.402  1.00  0.00           C  
ATOM   2801  CB  PRO D 151     216.920-114.371-163.573  1.00  0.00           C  
ATOM   2802  CG  PRO D 151     217.454-114.173-162.163  1.00  0.00           C  
ATOM   2803  N   VAL D 152     215.697-117.118-164.363  1.00  0.00           N  
ATOM   2804  CA  VAL D 152     216.075-118.528-164.439  1.00  0.00           C  
ATOM   2805  C   VAL D 152     217.259-118.689-165.403  1.00  0.00           C  
ATOM   2806  O   VAL D 152     217.321-118.018-166.435  1.00  0.00           O  
ATOM   2807  CB  VAL D 152     214.918-119.450-164.922  1.00  0.00           C  
ATOM   2808  CG1 VAL D 152     213.845-119.590-163.841  1.00  0.00           C  
ATOM   2809  CG2 VAL D 152     214.299-119.077-166.284  1.00  0.00           C  
ATOM   2810  N   THR D 153     218.167-119.605-165.039  1.00  0.00           N  
ATOM   2811  CA  THR D 153     219.287-120.048-165.867  1.00  0.00           C  
ATOM   2812  C   THR D 153     218.783-121.006-166.961  1.00  0.00           C  
ATOM   2813  O   THR D 153     217.842-121.758-166.705  1.00  0.00           O  
ATOM   2814  CB  THR D 153     220.309-120.830-164.992  1.00  0.00           C  
ATOM   2815  OG1 THR D 153     220.830-119.962-164.005  1.00  0.00           O  
ATOM   2816  CG2 THR D 153     221.501-121.477-165.726  1.00  0.00           C  
ATOM   2817  N   VAL D 154     219.445-121.002-168.129  1.00  0.00           N  
ATOM   2818  CA  VAL D 154     219.317-122.071-169.119  1.00  0.00           C  
ATOM   2819  C   VAL D 154     220.715-122.362-169.693  1.00  0.00           C  
ATOM   2820  O   VAL D 154     221.430-121.431-170.062  1.00  0.00           O  
ATOM   2821  CB  VAL D 154     218.365-121.740-170.305  1.00  0.00           C  
ATOM   2822  CG1 VAL D 154     218.170-122.960-171.232  1.00  0.00           C  
ATOM   2823  CG2 VAL D 154     216.992-121.208-169.855  1.00  0.00           C  
ATOM   2824  N   SER D 155     221.058-123.656-169.770  1.00  0.00           N  
ATOM   2825  CA  SER D 155     222.290-124.174-170.365  1.00  0.00           C  
ATOM   2826  C   SER D 155     221.996-125.502-171.082  1.00  0.00           C  
ATOM   2827  O   SER D 155     220.992-126.150-170.777  1.00  0.00           O  
ATOM   2828  CB  SER D 155     223.388-124.279-169.283  1.00  0.00           C  
ATOM   2829  OG  SER D 155     223.147-125.320-168.356  1.00  0.00           O  
ATOM   2830  N   TRP D 156     222.864-125.861-172.041  1.00  0.00           N  
ATOM   2831  CA  TRP D 156     222.650-126.998-172.935  1.00  0.00           C  
ATOM   2832  C   TRP D 156     223.669-128.124-172.737  1.00  0.00           C  
ATOM   2833  O   TRP D 156     224.853-127.864-172.524  1.00  0.00           O  
ATOM   2834  CB  TRP D 156     222.612-126.510-174.394  1.00  0.00           C  
ATOM   2835  CG  TRP D 156     221.325-125.851-174.782  1.00  0.00           C  
ATOM   2836  CD1 TRP D 156     221.006-124.549-174.605  1.00  0.00           C  
ATOM   2837  NE1 TRP D 156     219.723-124.319-175.057  1.00  0.00           N  
ATOM   2838  CE2 TRP D 156     219.136-125.475-175.531  1.00  0.00           C  
ATOM   2839  CD2 TRP D 156     220.127-126.483-175.327  1.00  0.00           C  
ATOM   2840  CE3 TRP D 156     219.784-127.808-175.683  1.00  0.00           C  
ATOM   2841  CZ3 TRP D 156     218.529-128.109-176.251  1.00  0.00           C  
ATOM   2842  CZ2 TRP D 156     217.886-125.759-176.106  1.00  0.00           C  
ATOM   2843  CH2 TRP D 156     217.590-127.084-176.476  1.00  0.00           C  
ATOM   2844  N   ASN D 157     223.155-129.362-172.856  1.00  0.00           N  
ATOM   2845  CA  ASN D 157     223.868-130.648-172.853  1.00  0.00           C  
ATOM   2846  C   ASN D 157     224.584-130.915-171.511  1.00  0.00           C  
ATOM   2847  O   ASN D 157     225.699-131.430-171.509  1.00  0.00           O  
ATOM   2848  CB  ASN D 157     224.822-130.778-174.080  1.00  0.00           C  
ATOM   2849  CG  ASN D 157     224.146-130.718-175.459  1.00  0.00           C  
ATOM   2850  OD1 ASN D 157     223.087-130.118-175.638  1.00  0.00           O  
ATOM   2851  ND2 ASN D 157     224.776-131.332-176.463  1.00  0.00           N  
ATOM   2852  N   SER D 158     223.936-130.536-170.395  1.00  0.00           N  
ATOM   2853  CA  SER D 158     224.478-130.546-169.027  1.00  0.00           C  
ATOM   2854  C   SER D 158     225.678-129.591-168.853  1.00  0.00           C  
ATOM   2855  O   SER D 158     226.648-129.926-168.172  1.00  0.00           O  
ATOM   2856  CB  SER D 158     224.715-131.989-168.521  1.00  0.00           C  
ATOM   2857  OG  SER D 158     223.474-132.613-168.256  1.00  0.00           O  
ATOM   2858  N   GLY D 159     225.579-128.412-169.493  1.00  0.00           N  
ATOM   2859  CA  GLY D 159     226.600-127.364-169.503  1.00  0.00           C  
ATOM   2860  C   GLY D 159     227.750-127.647-170.486  1.00  0.00           C  
ATOM   2861  O   GLY D 159     228.662-126.827-170.575  1.00  0.00           O  
ATOM   2862  N   ALA D 160     227.721-128.777-171.220  1.00  0.00           N  
ATOM   2863  CA  ALA D 160     228.765-129.192-172.160  1.00  0.00           C  
ATOM   2864  C   ALA D 160     228.710-128.487-173.527  1.00  0.00           C  
ATOM   2865  O   ALA D 160     229.635-128.681-174.315  1.00  0.00           O  
ATOM   2866  CB  ALA D 160     228.697-130.716-172.345  1.00  0.00           C  
ATOM   2867  N   LEU D 161     227.653-127.698-173.797  1.00  0.00           N  
ATOM   2868  CA  LEU D 161     227.475-126.979-175.055  1.00  0.00           C  
ATOM   2869  C   LEU D 161     226.929-125.567-174.800  1.00  0.00           C  
ATOM   2870  O   LEU D 161     226.052-125.378-173.958  1.00  0.00           O  
ATOM   2871  CB  LEU D 161     226.561-127.805-175.992  1.00  0.00           C  
ATOM   2872  CG  LEU D 161     226.503-127.308-177.454  1.00  0.00           C  
ATOM   2873  CD1 LEU D 161     227.887-127.293-178.132  1.00  0.00           C  
ATOM   2874  CD2 LEU D 161     225.500-128.137-178.273  1.00  0.00           C  
ATOM   2875  N   THR D 162     227.463-124.612-175.575  1.00  0.00           N  
ATOM   2876  CA  THR D 162     227.075-123.202-175.580  1.00  0.00           C  
ATOM   2877  C   THR D 162     227.159-122.586-177.000  1.00  0.00           C  
ATOM   2878  O   THR D 162     226.808-121.418-177.174  1.00  0.00           O  
ATOM   2879  CB  THR D 162     227.924-122.391-174.555  1.00  0.00           C  
ATOM   2880  OG1 THR D 162     227.463-121.058-174.434  1.00  0.00           O  
ATOM   2881  CG2 THR D 162     229.427-122.325-174.884  1.00  0.00           C  
ATOM   2882  N   SER D 163     227.597-123.375-178.000  1.00  0.00           N  
ATOM   2883  CA  SER D 163     227.678-122.981-179.406  1.00  0.00           C  
ATOM   2884  C   SER D 163     226.276-122.823-180.014  1.00  0.00           C  
ATOM   2885  O   SER D 163     225.476-123.757-179.945  1.00  0.00           O  
ATOM   2886  CB  SER D 163     228.521-124.021-180.175  1.00  0.00           C  
ATOM   2887  OG  SER D 163     228.683-123.666-181.535  1.00  0.00           O  
ATOM   2888  N   GLY D 164     226.018-121.638-180.591  1.00  0.00           N  
ATOM   2889  CA  GLY D 164     224.751-121.283-181.233  1.00  0.00           C  
ATOM   2890  C   GLY D 164     223.588-121.101-180.240  1.00  0.00           C  
ATOM   2891  O   GLY D 164     222.440-121.052-180.682  1.00  0.00           O  
ATOM   2892  N   VAL D 165     223.871-121.027-178.927  1.00  0.00           N  
ATOM   2893  CA  VAL D 165     222.876-120.862-177.869  1.00  0.00           C  
ATOM   2894  C   VAL D 165     222.592-119.373-177.625  1.00  0.00           C  
ATOM   2895  O   VAL D 165     223.528-118.586-177.474  1.00  0.00           O  
ATOM   2896  CB  VAL D 165     223.335-121.521-176.534  1.00  0.00           C  
ATOM   2897  CG1 VAL D 165     222.449-121.207-175.304  1.00  0.00           C  
ATOM   2898  CG2 VAL D 165     223.456-123.045-176.691  1.00  0.00           C  
ATOM   2899  N   HIS D 166     221.294-119.041-177.552  1.00  0.00           N  
ATOM   2900  CA  HIS D 166     220.781-117.729-177.172  1.00  0.00           C  
ATOM   2901  C   HIS D 166     219.545-117.956-176.295  1.00  0.00           C  
ATOM   2902  O   HIS D 166     218.596-118.600-176.742  1.00  0.00           O  
ATOM   2903  CB  HIS D 166     220.454-116.876-178.422  1.00  0.00           C  
ATOM   2904  CG  HIS D 166     221.617-116.599-179.347  1.00  0.00           C  
ATOM   2905  ND1 HIS D 166     221.894-117.391-180.468  1.00  0.00           N  
ATOM   2906  CD2 HIS D 166     222.555-115.587-179.279  1.00  0.00           C  
ATOM   2907  CE1 HIS D 166     222.973-116.845-181.015  1.00  0.00           C  
ATOM   2908  NE2 HIS D 166     223.409-115.774-180.354  1.00  0.00           N  
ATOM   2909  N   THR D 167     219.582-117.434-175.060  1.00  0.00           N  
ATOM   2910  CA  THR D 167     218.479-117.527-174.103  1.00  0.00           C  
ATOM   2911  C   THR D 167     217.705-116.200-174.098  1.00  0.00           C  
ATOM   2912  O   THR D 167     218.291-115.139-173.877  1.00  0.00           O  
ATOM   2913  CB  THR D 167     218.989-117.828-172.669  1.00  0.00           C  
ATOM   2914  OG1 THR D 167     219.667-119.070-172.692  1.00  0.00           O  
ATOM   2915  CG2 THR D 167     217.892-117.911-171.590  1.00  0.00           C  
ATOM   2916  N   PHE D 168     216.397-116.305-174.366  1.00  0.00           N  
ATOM   2917  CA  PHE D 168     215.464-115.193-174.522  1.00  0.00           C  
ATOM   2918  C   PHE D 168     214.838-114.877-173.148  1.00  0.00           C  
ATOM   2919  O   PHE D 168     214.432-115.826-172.481  1.00  0.00           O  
ATOM   2920  CB  PHE D 168     214.370-115.652-175.511  1.00  0.00           C  
ATOM   2921  CG  PHE D 168     214.896-116.129-176.857  1.00  0.00           C  
ATOM   2922  CD1 PHE D 168     215.209-117.490-177.063  1.00  0.00           C  
ATOM   2923  CE1 PHE D 168     215.796-117.913-178.246  1.00  0.00           C  
ATOM   2924  CZ  PHE D 168     216.095-116.993-179.237  1.00  0.00           C  
ATOM   2925  CD2 PHE D 168     215.243-115.200-177.857  1.00  0.00           C  
ATOM   2926  CE2 PHE D 168     215.823-115.647-179.035  1.00  0.00           C  
ATOM   2927  N   PRO D 169     214.749-113.588-172.733  1.00  0.00           N  
ATOM   2928  CA  PRO D 169     214.012-113.188-171.510  1.00  0.00           C  
ATOM   2929  C   PRO D 169     212.527-113.613-171.489  1.00  0.00           C  
ATOM   2930  O   PRO D 169     211.930-113.808-172.549  1.00  0.00           O  
ATOM   2931  CD  PRO D 169     215.335-112.426-173.399  1.00  0.00           C  
ATOM   2932  CB  PRO D 169     214.159-111.656-171.465  1.00  0.00           C  
ATOM   2933  CG  PRO D 169     215.367-111.342-172.329  1.00  0.00           C  
ATOM   2934  N   ALA D 170     211.970-113.778-170.279  1.00  0.00           N  
ATOM   2935  CA  ALA D 170     210.613-114.290-170.077  1.00  0.00           C  
ATOM   2936  C   ALA D 170     209.507-113.279-170.411  1.00  0.00           C  
ATOM   2937  O   ALA D 170     209.745-112.070-170.450  1.00  0.00           O  
ATOM   2938  CB  ALA D 170     210.460-114.747-168.621  1.00  0.00           C  
ATOM   2939  N   VAL D 171     208.299-113.826-170.592  1.00  0.00           N  
ATOM   2940  CA  VAL D 171     207.044-113.095-170.737  1.00  0.00           C  
ATOM   2941  C   VAL D 171     206.014-113.736-169.786  1.00  0.00           C  
ATOM   2942  O   VAL D 171     206.001-114.958-169.634  1.00  0.00           O  
ATOM   2943  CB  VAL D 171     206.513-113.181-172.196  1.00  0.00           C  
ATOM   2944  CG1 VAL D 171     205.108-112.571-172.403  1.00  0.00           C  
ATOM   2945  CG2 VAL D 171     207.496-112.555-173.202  1.00  0.00           C  
ATOM   2946  N   LEU D 172     205.174-112.888-169.170  1.00  0.00           N  
ATOM   2947  CA  LEU D 172     204.102-113.259-168.244  1.00  0.00           C  
ATOM   2948  C   LEU D 172     203.048-114.155-168.931  1.00  0.00           C  
ATOM   2949  O   LEU D 172     202.526-113.762-169.977  1.00  0.00           O  
ATOM   2950  CB  LEU D 172     203.466-111.946-167.719  1.00  0.00           C  
ATOM   2951  CG  LEU D 172     202.687-112.071-166.392  1.00  0.00           C  
ATOM   2952  CD1 LEU D 172     203.647-112.055-165.184  1.00  0.00           C  
ATOM   2953  CD2 LEU D 172     201.602-110.982-166.262  1.00  0.00           C  
ATOM   2954  N   GLN D 173     202.752-115.329-168.347  1.00  0.00           N  
ATOM   2955  CA  GLN D 173     201.773-116.273-168.896  1.00  0.00           C  
ATOM   2956  C   GLN D 173     201.167-117.105-167.756  1.00  0.00           C  
ATOM   2957  O   GLN D 173     201.911-117.582-166.902  1.00  0.00           O  
ATOM   2958  CB  GLN D 173     202.434-117.169-169.975  1.00  0.00           C  
ATOM   2959  CG  GLN D 173     201.411-117.988-170.801  1.00  0.00           C  
ATOM   2960  CD  GLN D 173     202.041-119.052-171.704  1.00  0.00           C  
ATOM   2961  OE1 GLN D 173     201.603-120.199-171.701  1.00  0.00           O  
ATOM   2962  NE2 GLN D 173     203.051-118.694-172.494  1.00  0.00           N  
ATOM   2963  N   SER D 174     199.834-117.289-167.820  1.00  0.00           N  
ATOM   2964  CA  SER D 174     198.954-117.981-166.865  1.00  0.00           C  
ATOM   2965  C   SER D 174     198.717-117.133-165.603  1.00  0.00           C  
ATOM   2966  O   SER D 174     199.251-117.456-164.542  1.00  0.00           O  
ATOM   2967  CB  SER D 174     199.430-119.420-166.541  1.00  0.00           C  
ATOM   2968  OG  SER D 174     199.327-120.253-167.678  1.00  0.00           O  
ATOM   2969  N   SER D 175     197.917-116.060-165.765  1.00  0.00           N  
ATOM   2970  CA  SER D 175     197.563-115.050-164.756  1.00  0.00           C  
ATOM   2971  C   SER D 175     198.802-114.220-164.369  1.00  0.00           C  
ATOM   2972  O   SER D 175     199.138-113.283-165.094  1.00  0.00           O  
ATOM   2973  CB  SER D 175     196.791-115.688-163.570  1.00  0.00           C  
ATOM   2974  OG  SER D 175     196.360-114.715-162.640  1.00  0.00           O  
ATOM   2975  N   GLY D 176     199.488-114.622-163.287  1.00  0.00           N  
ATOM   2976  CA  GLY D 176     200.847-114.199-162.961  1.00  0.00           C  
ATOM   2977  C   GLY D 176     201.815-115.104-163.734  1.00  0.00           C  
ATOM   2978  O   GLY D 176     201.641-115.314-164.936  1.00  0.00           O  
ATOM   2979  N   LEU D 177     202.835-115.640-163.037  1.00  0.00           N  
ATOM   2980  CA  LEU D 177     203.767-116.672-163.519  1.00  0.00           C  
ATOM   2981  C   LEU D 177     204.611-116.210-164.735  1.00  0.00           C  
ATOM   2982  O   LEU D 177     204.618-115.022-165.057  1.00  0.00           O  
ATOM   2983  CB  LEU D 177     203.016-118.025-163.732  1.00  0.00           C  
ATOM   2984  CG  LEU D 177     202.509-118.740-162.450  1.00  0.00           C  
ATOM   2985  CD1 LEU D 177     203.642-119.154-161.500  1.00  0.00           C  
ATOM   2986  CD2 LEU D 177     201.363-118.026-161.708  1.00  0.00           C  
ATOM   2987  N   TYR D 178     205.362-117.129-165.364  1.00  0.00           N  
ATOM   2988  CA  TYR D 178     206.274-116.823-166.469  1.00  0.00           C  
ATOM   2989  C   TYR D 178     206.401-117.999-167.441  1.00  0.00           C  
ATOM   2990  O   TYR D 178     206.124-119.147-167.087  1.00  0.00           O  
ATOM   2991  CB  TYR D 178     207.667-116.431-165.922  1.00  0.00           C  
ATOM   2992  CG  TYR D 178     207.789-115.036-165.340  1.00  0.00           C  
ATOM   2993  CD1 TYR D 178     207.703-113.913-166.188  1.00  0.00           C  
ATOM   2994  CE1 TYR D 178     207.840-112.616-165.662  1.00  0.00           C  
ATOM   2995  CZ  TYR D 178     208.068-112.438-164.283  1.00  0.00           C  
ATOM   2996  OH  TYR D 178     208.220-111.183-163.769  1.00  0.00           O  
ATOM   2997  CD2 TYR D 178     208.011-114.854-163.960  1.00  0.00           C  
ATOM   2998  CE2 TYR D 178     208.150-113.556-163.434  1.00  0.00           C  
ATOM   2999  N   SER D 179     206.874-117.659-168.649  1.00  0.00           N  
ATOM   3000  CA  SER D 179     207.244-118.571-169.720  1.00  0.00           C  
ATOM   3001  C   SER D 179     208.467-117.981-170.445  1.00  0.00           C  
ATOM   3002  O   SER D 179     208.445-116.803-170.797  1.00  0.00           O  
ATOM   3003  CB  SER D 179     206.025-118.782-170.640  1.00  0.00           C  
ATOM   3004  OG  SER D 179     206.305-119.678-171.696  1.00  0.00           O  
ATOM   3005  N   LEU D 180     209.510-118.807-170.629  1.00  0.00           N  
ATOM   3006  CA  LEU D 180     210.830-118.410-171.131  1.00  0.00           C  
ATOM   3007  C   LEU D 180     211.356-119.478-172.105  1.00  0.00           C  
ATOM   3008  O   LEU D 180     211.146-120.661-171.859  1.00  0.00           O  
ATOM   3009  CB  LEU D 180     211.746-118.160-169.903  1.00  0.00           C  
ATOM   3010  CG  LEU D 180     213.246-117.914-170.195  1.00  0.00           C  
ATOM   3011  CD1 LEU D 180     213.887-116.890-169.230  1.00  0.00           C  
ATOM   3012  CD2 LEU D 180     214.064-119.221-170.264  1.00  0.00           C  
ATOM   3013  N   SER D 181     212.046-119.051-173.174  1.00  0.00           N  
ATOM   3014  CA  SER D 181     212.567-119.929-174.228  1.00  0.00           C  
ATOM   3015  C   SER D 181     214.099-119.842-174.356  1.00  0.00           C  
ATOM   3016  O   SER D 181     214.721-118.914-173.836  1.00  0.00           O  
ATOM   3017  CB  SER D 181     211.826-119.597-175.547  1.00  0.00           C  
ATOM   3018  OG  SER D 181     212.188-118.337-176.075  1.00  0.00           O  
ATOM   3019  N   SER D 182     214.673-120.815-175.086  1.00  0.00           N  
ATOM   3020  CA  SER D 182     216.092-120.893-175.439  1.00  0.00           C  
ATOM   3021  C   SER D 182     216.261-121.777-176.687  1.00  0.00           C  
ATOM   3022  O   SER D 182     215.450-122.678-176.909  1.00  0.00           O  
ATOM   3023  CB  SER D 182     216.902-121.425-174.237  1.00  0.00           C  
ATOM   3024  OG  SER D 182     218.295-121.451-174.483  1.00  0.00           O  
ATOM   3025  N   VAL D 183     217.327-121.510-177.457  1.00  0.00           N  
ATOM   3026  CA  VAL D 183     217.734-122.266-178.646  1.00  0.00           C  
ATOM   3027  C   VAL D 183     219.145-122.860-178.446  1.00  0.00           C  
ATOM   3028  O   VAL D 183     219.878-122.425-177.559  1.00  0.00           O  
ATOM   3029  CB  VAL D 183     217.742-121.333-179.902  1.00  0.00           C  
ATOM   3030  CG1 VAL D 183     218.844-120.259-179.896  1.00  0.00           C  
ATOM   3031  CG2 VAL D 183     217.780-122.084-181.250  1.00  0.00           C  
ATOM   3032  N   VAL D 184     219.496-123.814-179.317  1.00  0.00           N  
ATOM   3033  CA  VAL D 184     220.850-124.287-179.590  1.00  0.00           C  
ATOM   3034  C   VAL D 184     220.946-124.579-181.099  1.00  0.00           C  
ATOM   3035  O   VAL D 184     219.958-125.020-181.687  1.00  0.00           O  
ATOM   3036  CB  VAL D 184     221.191-125.563-178.766  1.00  0.00           C  
ATOM   3037  CG1 VAL D 184     220.288-126.775-179.064  1.00  0.00           C  
ATOM   3038  CG2 VAL D 184     222.664-125.984-178.887  1.00  0.00           C  
ATOM   3039  N   THR D 185     222.116-124.314-181.704  1.00  0.00           N  
ATOM   3040  CA  THR D 185     222.358-124.520-183.136  1.00  0.00           C  
ATOM   3041  C   THR D 185     223.761-125.118-183.343  1.00  0.00           C  
ATOM   3042  O   THR D 185     224.724-124.626-182.755  1.00  0.00           O  
ATOM   3043  CB  THR D 185     222.244-123.194-183.941  1.00  0.00           C  
ATOM   3044  OG1 THR D 185     220.952-122.646-183.771  1.00  0.00           O  
ATOM   3045  CG2 THR D 185     222.485-123.332-185.454  1.00  0.00           C  
ATOM   3046  N   VAL D 186     223.837-126.175-184.168  1.00  0.00           N  
ATOM   3047  CA  VAL D 186     225.036-126.979-184.414  1.00  0.00           C  
ATOM   3048  C   VAL D 186     225.109-127.407-185.900  1.00  0.00           C  
ATOM   3049  O   VAL D 186     224.064-127.553-186.531  1.00  0.00           O  
ATOM   3050  CB  VAL D 186     225.026-128.270-183.536  1.00  0.00           C  
ATOM   3051  CG1 VAL D 186     225.224-127.947-182.044  1.00  0.00           C  
ATOM   3052  CG2 VAL D 186     223.793-129.179-183.745  1.00  0.00           C  
ATOM   3053  N   PRO D 187     226.332-127.617-186.446  1.00  0.00           N  
ATOM   3054  CA  PRO D 187     226.508-128.111-187.825  1.00  0.00           C  
ATOM   3055  C   PRO D 187     226.048-129.575-187.988  1.00  0.00           C  
ATOM   3056  O   PRO D 187     226.607-130.460-187.339  1.00  0.00           O  
ATOM   3057  CB  PRO D 187     228.014-127.930-188.083  1.00  0.00           C  
ATOM   3058  CG  PRO D 187     228.660-128.022-186.709  1.00  0.00           C  
ATOM   3059  CD  PRO D 187     227.625-127.376-185.798  1.00  0.00           C  
ATOM   3060  N   SER D 188     225.030-129.779-188.845  1.00  0.00           N  
ATOM   3061  CA  SER D 188     224.374-131.050-189.188  1.00  0.00           C  
ATOM   3062  C   SER D 188     223.521-131.640-188.043  1.00  0.00           C  
ATOM   3063  O   SER D 188     223.735-131.327-186.871  1.00  0.00           O  
ATOM   3064  CB  SER D 188     225.410-132.057-189.749  1.00  0.00           C  
ATOM   3065  OG  SER D 188     224.792-133.189-190.333  1.00  0.00           O  
ATOM   3066  N   SER D 189     222.552-132.494-188.418  1.00  0.00           N  
ATOM   3067  CA  SER D 189     221.686-133.240-187.504  1.00  0.00           C  
ATOM   3068  C   SER D 189     222.495-134.286-186.712  1.00  0.00           C  
ATOM   3069  O   SER D 189     223.057-135.202-187.313  1.00  0.00           O  
ATOM   3070  CB  SER D 189     220.527-133.861-188.310  1.00  0.00           C  
ATOM   3071  OG  SER D 189     219.642-134.594-187.485  1.00  0.00           O  
ATOM   3072  N   SER D 190     222.539-134.106-185.383  1.00  0.00           N  
ATOM   3073  CA  SER D 190     223.380-134.872-184.463  1.00  0.00           C  
ATOM   3074  C   SER D 190     222.658-135.240-183.151  1.00  0.00           C  
ATOM   3075  O   SER D 190     223.329-135.625-182.196  1.00  0.00           O  
ATOM   3076  CB  SER D 190     224.712-134.113-184.260  1.00  0.00           C  
ATOM   3077  OG  SER D 190     224.533-132.903-183.551  1.00  0.00           O  
ATOM   3078  N   LEU D 191     221.314-135.161-183.133  1.00  0.00           N  
ATOM   3079  CA  LEU D 191     220.459-135.560-182.007  1.00  0.00           C  
ATOM   3080  C   LEU D 191     220.462-137.083-181.738  1.00  0.00           C  
ATOM   3081  O   LEU D 191     220.236-137.488-180.597  1.00  0.00           O  
ATOM   3082  CB  LEU D 191     219.038-134.989-182.255  1.00  0.00           C  
ATOM   3083  CG  LEU D 191     217.964-135.275-181.176  1.00  0.00           C  
ATOM   3084  CD1 LEU D 191     218.388-134.772-179.780  1.00  0.00           C  
ATOM   3085  CD2 LEU D 191     216.597-134.701-181.608  1.00  0.00           C  
ATOM   3086  N   GLY D 192     220.755-137.893-182.770  1.00  0.00           N  
ATOM   3087  CA  GLY D 192     220.910-139.345-182.656  1.00  0.00           C  
ATOM   3088  C   GLY D 192     222.354-139.753-182.306  1.00  0.00           C  
ATOM   3089  O   GLY D 192     222.578-140.918-181.987  1.00  0.00           O  
ATOM   3090  N   THR D 193     223.317-138.816-182.365  1.00  0.00           N  
ATOM   3091  CA  THR D 193     224.737-139.037-182.061  1.00  0.00           C  
ATOM   3092  C   THR D 193     225.104-138.549-180.643  1.00  0.00           C  
ATOM   3093  O   THR D 193     226.018-139.104-180.033  1.00  0.00           O  
ATOM   3094  CB  THR D 193     225.623-138.267-183.082  1.00  0.00           C  
ATOM   3095  OG1 THR D 193     225.359-138.766-184.379  1.00  0.00           O  
ATOM   3096  CG2 THR D 193     227.148-138.350-182.862  1.00  0.00           C  
ATOM   3097  N   GLN D 194     224.379-137.536-180.147  1.00  0.00           N  
ATOM   3098  CA  GLN D 194     224.589-136.872-178.865  1.00  0.00           C  
ATOM   3099  C   GLN D 194     223.223-136.491-178.283  1.00  0.00           C  
ATOM   3100  O   GLN D 194     222.358-136.040-179.031  1.00  0.00           O  
ATOM   3101  CB  GLN D 194     225.505-135.641-179.099  1.00  0.00           C  
ATOM   3102  CG  GLN D 194     225.703-134.675-177.909  1.00  0.00           C  
ATOM   3103  CD  GLN D 194     226.301-135.337-176.663  1.00  0.00           C  
ATOM   3104  OE1 GLN D 194     227.221-136.144-176.760  1.00  0.00           O  
ATOM   3105  NE2 GLN D 194     225.795-134.978-175.482  1.00  0.00           N  
ATOM   3106  N   THR D 195     223.065-136.644-176.959  1.00  0.00           N  
ATOM   3107  CA  THR D 195     221.881-136.201-176.224  1.00  0.00           C  
ATOM   3108  C   THR D 195     221.898-134.672-176.007  1.00  0.00           C  
ATOM   3109  O   THR D 195     222.913-134.126-175.573  1.00  0.00           O  
ATOM   3110  CB  THR D 195     221.737-136.944-174.863  1.00  0.00           C  
ATOM   3111  OG1 THR D 195     220.581-136.515-174.165  1.00  0.00           O  
ATOM   3112  CG2 THR D 195     222.923-136.782-173.891  1.00  0.00           C  
ATOM   3113  N   TYR D 196     220.766-134.025-176.318  1.00  0.00           N  
ATOM   3114  CA  TYR D 196     220.553-132.592-176.116  1.00  0.00           C  
ATOM   3115  C   TYR D 196     219.546-132.420-174.981  1.00  0.00           C  
ATOM   3116  O   TYR D 196     218.457-132.990-175.033  1.00  0.00           O  
ATOM   3117  CB  TYR D 196     220.090-131.925-177.424  1.00  0.00           C  
ATOM   3118  CG  TYR D 196     221.218-131.752-178.429  1.00  0.00           C  
ATOM   3119  CD1 TYR D 196     221.693-132.864-179.150  1.00  0.00           C  
ATOM   3120  CD2 TYR D 196     221.837-130.497-178.601  1.00  0.00           C  
ATOM   3121  CE1 TYR D 196     222.813-132.742-179.993  1.00  0.00           C  
ATOM   3122  CE2 TYR D 196     222.943-130.366-179.463  1.00  0.00           C  
ATOM   3123  CZ  TYR D 196     223.450-131.496-180.136  1.00  0.00           C  
ATOM   3124  OH  TYR D 196     224.564-131.394-180.912  1.00  0.00           O  
ATOM   3125  N   ILE D 197     219.975-131.670-173.957  1.00  0.00           N  
ATOM   3126  CA  ILE D 197     219.269-131.495-172.694  1.00  0.00           C  
ATOM   3127  C   ILE D 197     219.185-129.988-172.420  1.00  0.00           C  
ATOM   3128  O   ILE D 197     220.174-129.289-172.624  1.00  0.00           O  
ATOM   3129  CB  ILE D 197     220.044-132.172-171.517  1.00  0.00           C  
ATOM   3130  CG1 ILE D 197     220.330-133.671-171.794  1.00  0.00           C  
ATOM   3131  CG2 ILE D 197     219.329-132.028-170.155  1.00  0.00           C  
ATOM   3132  CD1 ILE D 197     221.289-134.321-170.787  1.00  0.00           C  
ATOM   3133  N   CYS D 198     218.017-129.527-171.952  1.00  0.00           N  
ATOM   3134  CA  CYS D 198     217.766-128.145-171.557  1.00  0.00           C  
ATOM   3135  C   CYS D 198     217.705-128.097-170.022  1.00  0.00           C  
ATOM   3136  O   CYS D 198     216.710-128.511-169.427  1.00  0.00           O  
ATOM   3137  SG  CYS D 198     215.848-126.028-171.820  1.00  0.00           S  
ATOM   3138  CB  CYS D 198     216.488-127.667-172.265  1.00  0.00           C  
ATOM   3139  N   ASN D 199     218.822-127.644-169.431  1.00  0.00           N  
ATOM   3140  CA  ASN D 199     219.099-127.646-167.994  1.00  0.00           C  
ATOM   3141  C   ASN D 199     218.741-126.275-167.413  1.00  0.00           C  
ATOM   3142  O   ASN D 199     219.423-125.298-167.722  1.00  0.00           O  
ATOM   3143  CB  ASN D 199     220.589-127.966-167.739  1.00  0.00           C  
ATOM   3144  CG  ASN D 199     221.059-129.272-168.382  1.00  0.00           C  
ATOM   3145  OD1 ASN D 199     221.357-129.309-169.575  1.00  0.00           O  
ATOM   3146  ND2 ASN D 199     221.149-130.342-167.594  1.00  0.00           N  
ATOM   3147  N   VAL D 200     217.660-126.232-166.619  1.00  0.00           N  
ATOM   3148  CA  VAL D 200     217.015-124.996-166.181  1.00  0.00           C  
ATOM   3149  C   VAL D 200     216.854-124.992-164.654  1.00  0.00           C  
ATOM   3150  O   VAL D 200     216.126-125.831-164.123  1.00  0.00           O  
ATOM   3151  CB  VAL D 200     215.617-124.844-166.847  1.00  0.00           C  
ATOM   3152  CG1 VAL D 200     214.816-123.606-166.383  1.00  0.00           C  
ATOM   3153  CG2 VAL D 200     215.756-124.839-168.380  1.00  0.00           C  
ATOM   3154  N   ASN D 201     217.527-124.035-163.995  1.00  0.00           N  
ATOM   3155  CA  ASN D 201     217.518-123.843-162.543  1.00  0.00           C  
ATOM   3156  C   ASN D 201     216.683-122.605-162.171  1.00  0.00           C  
ATOM   3157  O   ASN D 201     216.713-121.602-162.884  1.00  0.00           O  
ATOM   3158  CB  ASN D 201     218.982-123.688-162.063  1.00  0.00           C  
ATOM   3159  CG  ASN D 201     219.142-123.631-160.537  1.00  0.00           C  
ATOM   3160  ND2 ASN D 201     219.833-122.605-160.034  1.00  0.00           N  
ATOM   3161  OD1 ASN D 201     218.649-124.497-159.818  1.00  0.00           O  
ATOM   3162  N   HIS D 202     216.008-122.704-161.017  1.00  0.00           N  
ATOM   3163  CA  HIS D 202     215.232-121.645-160.384  1.00  0.00           C  
ATOM   3164  C   HIS D 202     215.492-121.713-158.873  1.00  0.00           C  
ATOM   3165  O   HIS D 202     214.851-122.501-158.179  1.00  0.00           O  
ATOM   3166  CB  HIS D 202     213.746-121.847-160.731  1.00  0.00           C  
ATOM   3167  CG  HIS D 202     212.809-120.849-160.101  1.00  0.00           C  
ATOM   3168  ND1 HIS D 202     212.064-121.146-158.957  1.00  0.00           N  
ATOM   3169  CD2 HIS D 202     212.547-119.550-160.478  1.00  0.00           C  
ATOM   3170  CE1 HIS D 202     211.397-120.034-158.686  1.00  0.00           C  
ATOM   3171  NE2 HIS D 202     211.648-119.057-159.554  1.00  0.00           N  
ATOM   3172  N   LYS D 203     216.436-120.889-158.394  1.00  0.00           N  
ATOM   3173  CA  LYS D 203     216.831-120.830-156.985  1.00  0.00           C  
ATOM   3174  C   LYS D 203     215.830-120.198-155.975  1.00  0.00           C  
ATOM   3175  O   LYS D 203     215.885-120.610-154.815  1.00  0.00           O  
ATOM   3176  CB  LYS D 203     218.276-120.299-156.869  1.00  0.00           C  
ATOM   3177  CG  LYS D 203     218.877-120.357-155.450  1.00  0.00           C  
ATOM   3178  CD  LYS D 203     220.414-120.262-155.409  1.00  0.00           C  
ATOM   3179  CE  LYS D 203     221.153-121.508-155.934  1.00  0.00           C  
ATOM   3180  NZ  LYS D 203     220.845-122.711-155.140  1.00  0.00           N  
ATOM   3181  N   PRO D 204     214.871-119.328-156.390  1.00  0.00           N  
ATOM   3182  CA  PRO D 204     213.786-118.857-155.495  1.00  0.00           C  
ATOM   3183  C   PRO D 204     212.786-119.916-154.976  1.00  0.00           C  
ATOM   3184  O   PRO D 204     212.065-119.614-154.024  1.00  0.00           O  
ATOM   3185  CB  PRO D 204     213.085-117.746-156.289  1.00  0.00           C  
ATOM   3186  CG  PRO D 204     214.148-117.241-157.251  1.00  0.00           C  
ATOM   3187  CD  PRO D 204     214.915-118.507-157.602  1.00  0.00           C  
ATOM   3188  N   SER D 205     212.784-121.124-155.564  1.00  0.00           N  
ATOM   3189  CA  SER D 205     212.117-122.320-155.029  1.00  0.00           C  
ATOM   3190  C   SER D 205     213.098-123.500-154.852  1.00  0.00           C  
ATOM   3191  O   SER D 205     212.705-124.519-154.286  1.00  0.00           O  
ATOM   3192  CB  SER D 205     210.909-122.683-155.921  1.00  0.00           C  
ATOM   3193  OG  SER D 205     211.292-123.308-157.131  1.00  0.00           O  
ATOM   3194  N   ASN D 206     214.339-123.349-155.352  1.00  0.00           N  
ATOM   3195  CA  ASN D 206     215.425-124.336-155.393  1.00  0.00           C  
ATOM   3196  C   ASN D 206     215.128-125.582-156.258  1.00  0.00           C  
ATOM   3197  O   ASN D 206     215.800-126.602-156.101  1.00  0.00           O  
ATOM   3198  CB  ASN D 206     215.917-124.689-153.963  1.00  0.00           C  
ATOM   3199  CG  ASN D 206     217.438-124.872-153.865  1.00  0.00           C  
ATOM   3200  OD1 ASN D 206     218.210-124.050-154.359  1.00  0.00           O  
ATOM   3201  ND2 ASN D 206     217.876-125.946-153.205  1.00  0.00           N  
ATOM   3202  N   THR D 207     214.161-125.463-157.181  1.00  0.00           N  
ATOM   3203  CA  THR D 207     213.817-126.480-158.172  1.00  0.00           C  
ATOM   3204  C   THR D 207     214.748-126.364-159.393  1.00  0.00           C  
ATOM   3205  O   THR D 207     215.065-125.253-159.816  1.00  0.00           O  
ATOM   3206  CB  THR D 207     212.355-126.287-158.662  1.00  0.00           C  
ATOM   3207  OG1 THR D 207     211.478-126.487-157.570  1.00  0.00           O  
ATOM   3208  CG2 THR D 207     211.894-127.212-159.808  1.00  0.00           C  
ATOM   3209  N   LYS D 208     215.131-127.522-159.952  1.00  0.00           N  
ATOM   3210  CA  LYS D 208     215.903-127.620-161.186  1.00  0.00           C  
ATOM   3211  C   LYS D 208     215.356-128.784-162.021  1.00  0.00           C  
ATOM   3212  O   LYS D 208     215.107-129.858-161.474  1.00  0.00           O  
ATOM   3213  CB  LYS D 208     217.404-127.765-160.853  1.00  0.00           C  
ATOM   3214  CG  LYS D 208     218.332-127.778-162.087  1.00  0.00           C  
ATOM   3215  CD  LYS D 208     219.824-127.642-161.742  1.00  0.00           C  
ATOM   3216  CE  LYS D 208     220.433-128.844-161.002  1.00  0.00           C  
ATOM   3217  NZ  LYS D 208     220.542-130.027-161.871  1.00  0.00           N  
ATOM   3218  N   VAL D 209     215.194-128.536-163.329  1.00  0.00           N  
ATOM   3219  CA  VAL D 209     214.721-129.509-164.308  1.00  0.00           C  
ATOM   3220  C   VAL D 209     215.772-129.631-165.421  1.00  0.00           C  
ATOM   3221  O   VAL D 209     216.097-128.638-166.072  1.00  0.00           O  
ATOM   3222  CB  VAL D 209     213.356-129.087-164.922  1.00  0.00           C  
ATOM   3223  CG1 VAL D 209     212.913-129.934-166.132  1.00  0.00           C  
ATOM   3224  CG2 VAL D 209     212.245-129.111-163.858  1.00  0.00           C  
ATOM   3225  N   ASP D 210     216.262-130.865-165.607  1.00  0.00           N  
ATOM   3226  CA  ASP D 210     217.300-131.249-166.565  1.00  0.00           C  
ATOM   3227  C   ASP D 210     216.682-132.167-167.630  1.00  0.00           C  
ATOM   3228  O   ASP D 210     217.110-133.310-167.792  1.00  0.00           O  
ATOM   3229  CB  ASP D 210     218.531-131.881-165.869  1.00  0.00           C  
ATOM   3230  CG  ASP D 210     219.067-131.062-164.691  1.00  0.00           C  
ATOM   3231  OD1 ASP D 210     218.612-131.319-163.554  1.00  0.00           O  
ATOM   3232  OD2 ASP D 210     219.940-130.200-164.937  1.00  0.00           O  
ATOM   3233  N   LYS D 211     215.647-131.649-168.312  1.00  0.00           N  
ATOM   3234  CA  LYS D 211     214.835-132.397-169.266  1.00  0.00           C  
ATOM   3235  C   LYS D 211     215.549-132.571-170.614  1.00  0.00           C  
ATOM   3236  O   LYS D 211     215.973-131.577-171.205  1.00  0.00           O  
ATOM   3237  CB  LYS D 211     213.481-131.677-169.437  1.00  0.00           C  
ATOM   3238  CG  LYS D 211     212.457-132.392-170.338  1.00  0.00           C  
ATOM   3239  CD  LYS D 211     212.105-133.804-169.835  1.00  0.00           C  
ATOM   3240  CE  LYS D 211     210.900-134.420-170.548  1.00  0.00           C  
ATOM   3241  NZ  LYS D 211     211.184-134.735-171.958  1.00  0.00           N  
ATOM   3242  N   LYS D 212     215.606-133.826-171.093  1.00  0.00           N  
ATOM   3243  CA  LYS D 212     216.066-134.168-172.437  1.00  0.00           C  
ATOM   3244  C   LYS D 212     215.071-133.653-173.489  1.00  0.00           C  
ATOM   3245  O   LYS D 212     213.883-133.978-173.418  1.00  0.00           O  
ATOM   3246  CB  LYS D 212     216.277-135.692-172.554  1.00  0.00           C  
ATOM   3247  CG  LYS D 212     216.894-136.129-173.899  1.00  0.00           C  
ATOM   3248  CD  LYS D 212     216.910-137.652-174.078  1.00  0.00           C  
ATOM   3249  CE  LYS D 212     217.395-138.071-175.473  1.00  0.00           C  
ATOM   3250  NZ  LYS D 212     217.252-139.522-175.670  1.00  0.00           N  
ATOM   3251  N   VAL D 213     215.595-132.881-174.449  1.00  0.00           N  
ATOM   3252  CA  VAL D 213     214.873-132.357-175.601  1.00  0.00           C  
ATOM   3253  C   VAL D 213     214.784-133.466-176.670  1.00  0.00           C  
ATOM   3254  O   VAL D 213     215.745-133.686-177.407  1.00  0.00           O  
ATOM   3255  CB  VAL D 213     215.573-131.069-176.124  1.00  0.00           C  
ATOM   3256  CG1 VAL D 213     215.077-130.551-177.487  1.00  0.00           C  
ATOM   3257  CG2 VAL D 213     215.451-129.949-175.073  1.00  0.00           C  
ATOM   3258  N   GLU D 214     213.657-134.199-176.644  1.00  0.00           N  
ATOM   3259  CA  GLU D 214     213.472-135.496-177.296  1.00  0.00           C  
ATOM   3260  C   GLU D 214     212.170-135.476-178.136  1.00  0.00           C  
ATOM   3261  O   GLU D 214     211.140-135.054-177.607  1.00  0.00           O  
ATOM   3262  CB  GLU D 214     213.420-136.546-176.165  1.00  0.00           C  
ATOM   3263  CG  GLU D 214     213.374-138.004-176.658  1.00  0.00           C  
ATOM   3264  CD  GLU D 214     213.518-138.999-175.506  1.00  0.00           C  
ATOM   3265  OE1 GLU D 214     214.426-139.856-175.611  1.00  0.00           O  
ATOM   3266  OE2 GLU D 214     212.746-138.875-174.533  1.00  0.00           O  
ATOM   3267  N   PRO D 215     212.243-135.855-179.437  1.00  0.00           N  
ATOM   3268  CA  PRO D 215     211.156-135.612-180.410  1.00  0.00           C  
ATOM   3269  C   PRO D 215     209.955-136.573-180.333  1.00  0.00           C  
ATOM   3270  O   PRO D 215     209.944-137.501-179.524  1.00  0.00           O  
ATOM   3271  CB  PRO D 215     211.882-135.728-181.768  1.00  0.00           C  
ATOM   3272  CG  PRO D 215     212.971-136.752-181.518  1.00  0.00           C  
ATOM   3273  CD  PRO D 215     213.424-136.410-180.105  1.00  0.00           C  
ATOM   3274  N   LYS D 216     209.001-136.322-181.246  1.00  0.00           N  
ATOM   3275  CA  LYS D 216     207.817-137.115-181.603  1.00  0.00           C  
ATOM   3276  C   LYS D 216     206.622-136.921-180.661  1.00  0.00           C  
ATOM   3277  O   LYS D 216     206.787-136.744-179.453  1.00  0.00           O  
ATOM   3278  CB  LYS D 216     208.143-138.610-181.855  1.00  0.00           C  
ATOM   3279  CG  LYS D 216     209.118-138.855-183.024  1.00  0.00           C  
ATOM   3280  CD  LYS D 216     208.498-138.635-184.419  1.00  0.00           C  
ATOM   3281  CE  LYS D 216     209.532-138.627-185.555  1.00  0.00           C  
ATOM   3282  NZ  LYS D 216     210.371-137.416-185.526  1.00  0.00           N  
ATOM   3283  N   SER D 217     205.428-136.961-181.273  1.00  0.00           N  
ATOM   3284  CA  SER D 217     204.136-136.761-180.632  1.00  0.00           C  
ATOM   3285  C   SER D 217     203.022-137.318-181.530  1.00  0.00           C  
ATOM   3286  O   SER D 217     203.137-137.253-182.754  1.00  0.00           O  
ATOM   3287  CB  SER D 217     203.939-135.260-180.324  1.00  0.00           C  
ATOM   3288  OG  SER D 217     202.658-134.998-179.794  1.00  0.00           O  
ATOM   3289  N   CYS D 218     201.948-137.809-180.891  1.00  0.00           N  
ATOM   3290  CA  CYS D 218     200.715-138.248-181.542  1.00  0.00           C  
ATOM   3291  C   CYS D 218     199.626-138.432-180.478  1.00  0.00           C  
ATOM   3292  O   CYS D 218     199.919-138.940-179.396  1.00  0.00           O  
ATOM   3293  CB  CYS D 218     200.933-139.564-182.334  1.00  0.00           C  
ATOM   3294  SG  CYS D 218     199.661-139.907-183.584  1.00  0.00           S  
ATOM   3295  N   ASP D 219     198.375-138.096-180.834  1.00  0.00           N  
ATOM   3296  CA  ASP D 219     197.176-138.574-180.142  1.00  0.00           C  
ATOM   3297  C   ASP D 219     196.904-140.011-180.611  1.00  0.00           C  
ATOM   3298  O   ASP D 219     195.868-140.265-181.227  1.00  0.00           O  
ATOM   3299  CB  ASP D 219     195.913-137.679-180.266  1.00  0.00           C  
ATOM   3300  CG  ASP D 219     195.738-136.827-181.532  1.00  0.00           C  
ATOM   3301  OD1 ASP D 219     196.427-137.071-182.546  1.00  0.00           O  
ATOM   3302  OD2 ASP D 219     194.853-135.946-181.456  1.00  0.00           O  
ATOM   3303  N   LYS D 220     197.878-140.899-180.365  1.00  0.00           N  
ATOM   3304  CA  LYS D 220     197.960-142.230-180.965  1.00  0.00           C  
ATOM   3305  C   LYS D 220     196.591-142.933-180.973  1.00  0.00           C  
ATOM   3306  O   LYS D 220     196.002-143.117-179.909  1.00  0.00           O  
ATOM   3307  CB  LYS D 220     198.996-143.085-180.195  1.00  0.00           C  
ATOM   3308  CG  LYS D 220     200.303-142.370-179.781  1.00  0.00           C  
ATOM   3309  CD  LYS D 220     201.079-141.695-180.926  1.00  0.00           C  
ATOM   3310  CE  LYS D 220     202.300-140.917-180.406  1.00  0.00           C  
ATOM   3311  NZ  LYS D 220     202.907-140.084-181.456  1.00  0.00           N  
ATOM   3312  N   THR D 221     196.134-143.362-182.161  1.00  0.00           N  
ATOM   3313  CA  THR D 221     194.894-144.133-182.323  1.00  0.00           C  
ATOM   3314  C   THR D 221     193.887-143.938-181.160  1.00  0.00           C  
ATOM   3315  O   THR D 221     192.739-144.362-181.274  1.00  0.00           O  
ATOM   3316  CB  THR D 221     195.161-145.650-182.515  1.00  0.00           C  
ATOM   3317  OG1 THR D 221     196.259-145.842-183.388  1.00  0.00           O  
ATOM   3318  CG2 THR D 221     193.962-146.413-183.113  1.00  0.00           C  
ATOM   3319  N   HIS D 222     194.315-143.242-180.091  1.00  0.00           N  
ATOM   3320  CA  HIS D 222     193.457-142.690-179.042  1.00  0.00           C  
ATOM   3321  C   HIS D 222     191.974-142.588-179.444  1.00  0.00           C  
ATOM   3322  O   HIS D 222     191.129-142.530-178.552  1.00  0.00           O  
ATOM   3323  CB  HIS D 222     193.994-141.318-178.593  1.00  0.00           C  
ATOM   3324  CG  HIS D 222     195.201-141.415-177.698  1.00  0.00           C  
ATOM   3325  ND1 HIS D 222     195.093-141.558-176.326  1.00  0.00           N  
ATOM   3326  CD2 HIS D 222     196.551-141.374-177.967  1.00  0.00           C  
ATOM   3327  CE1 HIS D 222     196.335-141.584-175.835  1.00  0.00           C  
ATOM   3328  NE2 HIS D 222     197.271-141.500-176.775  1.00  0.00           N  
ATOM   3329  N   THR D 223     191.684-142.601-180.757  1.00  0.00           N  
ATOM   3330  CA  THR D 223     190.327-142.688-181.297  1.00  0.00           C  
ATOM   3331  C   THR D 223     189.758-144.111-181.119  1.00  0.00           C  
ATOM   3332  O   THR D 223     188.564-144.237-180.856  1.00  0.00           O  
ATOM   3333  CB  THR D 223     190.269-142.303-182.802  1.00  0.00           C  
ATOM   3334  OG1 THR D 223     190.800-141.003-182.977  1.00  0.00           O  
ATOM   3335  CG2 THR D 223     188.859-142.331-183.416  1.00  0.00           C  
ATOM   3336  N   CYS D 224     190.642-145.126-181.215  1.00  0.00           N  
ATOM   3337  CA  CYS D 224     190.417-146.567-181.019  1.00  0.00           C  
ATOM   3338  C   CYS D 224     189.370-147.177-181.999  1.00  0.00           C  
ATOM   3339  O   CYS D 224     188.186-146.866-181.865  1.00  0.00           O  
ATOM   3340  CB  CYS D 224     190.043-146.849-179.544  1.00  0.00           C  
ATOM   3341  SG  CYS D 224     190.152-148.599-179.075  1.00  0.00           S  
ATOM   3342  N   PRO D 225     189.789-148.060-182.945  1.00  0.00           N  
ATOM   3343  CA  PRO D 225     188.861-148.693-183.911  1.00  0.00           C  
ATOM   3344  C   PRO D 225     187.613-149.442-183.372  1.00  0.00           C  
ATOM   3345  O   PRO D 225     186.540-149.193-183.923  1.00  0.00           O  
ATOM   3346  CD  PRO D 225     191.179-148.387-183.273  1.00  0.00           C  
ATOM   3347  CB  PRO D 225     189.759-149.582-184.789  1.00  0.00           C  
ATOM   3348  CG  PRO D 225     191.133-148.946-184.692  1.00  0.00           C  
ATOM   3349  N   PRO D 226     187.713-150.294-182.320  1.00  0.00           N  
ATOM   3350  CA  PRO D 226     186.518-150.935-181.736  1.00  0.00           C  
ATOM   3351  C   PRO D 226     185.687-150.015-180.819  1.00  0.00           C  
ATOM   3352  O   PRO D 226     186.220-149.086-180.209  1.00  0.00           O  
ATOM   3353  CB  PRO D 226     187.089-152.132-180.961  1.00  0.00           C  
ATOM   3354  CG  PRO D 226     188.481-151.690-180.554  1.00  0.00           C  
ATOM   3355  CD  PRO D 226     188.938-150.869-181.753  1.00  0.00           C  
ATOM   3356  N   CYS D 227     184.393-150.353-180.726  1.00  0.00           N  
ATOM   3357  CA  CYS D 227     183.391-149.774-179.824  1.00  0.00           C  
ATOM   3358  C   CYS D 227     182.384-150.846-179.322  1.00  0.00           C  
ATOM   3359  O   CYS D 227     182.210-150.930-178.106  1.00  0.00           O  
ATOM   3360  CB  CYS D 227     182.758-148.498-180.428  1.00  0.00           C  
ATOM   3361  SG  CYS D 227     181.319-147.794-179.569  1.00  0.00           S  
ATOM   3362  N   PRO D 228     181.837-151.727-180.201  1.00  0.00           N  
ATOM   3363  CA  PRO D 228     181.412-153.073-179.769  1.00  0.00           C  
ATOM   3364  C   PRO D 228     179.994-153.138-179.169  1.00  0.00           C  
ATOM   3365  O   PRO D 228     179.864-153.432-177.982  1.00  0.00           O  
ATOM   3366  CD  PRO D 228     181.788-151.651-181.660  1.00  0.00           C  
ATOM   3367  CB  PRO D 228     181.573-153.945-181.041  1.00  0.00           C  
ATOM   3368  CG  PRO D 228     182.207-153.045-182.095  1.00  0.00           C  
ATOM   3369  N   ALA D 229     178.969-152.901-180.008  1.00  0.00           N  
ATOM   3370  CA  ALA D 229     177.551-153.165-179.739  1.00  0.00           C  
ATOM   3371  C   ALA D 229     177.333-153.628-178.274  1.00  0.00           C  
ATOM   3372  O   ALA D 229     177.726-154.754-177.963  1.00  0.00           O  
ATOM   3373  CB  ALA D 229     177.102-154.262-180.717  1.00  0.00           C  
ATOM   3374  N   PRO D 230     176.743-152.774-177.399  1.00  0.00           N  
ATOM   3375  CA  PRO D 230     176.417-153.140-176.001  1.00  0.00           C  
ATOM   3376  C   PRO D 230     175.460-154.335-175.837  1.00  0.00           C  
ATOM   3377  O   PRO D 230     174.501-154.458-176.597  1.00  0.00           O  
ATOM   3378  CD  PRO D 230     176.389-151.375-177.656  1.00  0.00           C  
ATOM   3379  CB  PRO D 230     175.769-151.866-175.426  1.00  0.00           C  
ATOM   3380  CG  PRO D 230     176.294-150.735-176.283  1.00  0.00           C  
ATOM   3381  N   GLU D 231     175.720-155.143-174.798  1.00  0.00           N  
ATOM   3382  CA  GLU D 231     174.811-156.146-174.233  1.00  0.00           C  
ATOM   3383  C   GLU D 231     173.850-155.452-173.254  1.00  0.00           C  
ATOM   3384  O   GLU D 231     174.218-154.442-172.649  1.00  0.00           O  
ATOM   3385  CB  GLU D 231     175.591-157.304-173.560  1.00  0.00           C  
ATOM   3386  CG  GLU D 231     176.264-158.310-174.525  1.00  0.00           C  
ATOM   3387  CD  GLU D 231     175.300-159.025-175.483  1.00  0.00           C  
ATOM   3388  OE1 GLU D 231     174.133-159.238-175.087  1.00  0.00           O  
ATOM   3389  OE2 GLU D 231     175.751-159.353-176.603  1.00  0.00           O  
ATOM   3390  N   LEU D 232     172.623-155.990-173.131  1.00  0.00           N  
ATOM   3391  CA  LEU D 232     171.528-155.370-172.377  1.00  0.00           C  
ATOM   3392  C   LEU D 232     170.608-156.436-171.754  1.00  0.00           C  
ATOM   3393  O   LEU D 232     169.916-157.149-172.482  1.00  0.00           O  
ATOM   3394  CB  LEU D 232     170.773-154.403-173.330  1.00  0.00           C  
ATOM   3395  CG  LEU D 232     169.610-153.583-172.720  1.00  0.00           C  
ATOM   3396  CD1 LEU D 232     170.068-152.695-171.541  1.00  0.00           C  
ATOM   3397  CD2 LEU D 232     168.882-152.772-173.813  1.00  0.00           C  
ATOM   3398  N   LEU D 233     170.608-156.492-170.410  1.00  0.00           N  
ATOM   3399  CA  LEU D 233     169.758-157.351-169.583  1.00  0.00           C  
ATOM   3400  C   LEU D 233     169.104-156.505-168.472  1.00  0.00           C  
ATOM   3401  O   LEU D 233     169.654-156.407-167.374  1.00  0.00           O  
ATOM   3402  CB  LEU D 233     170.633-158.499-169.020  1.00  0.00           C  
ATOM   3403  CG  LEU D 233     169.922-159.524-168.103  1.00  0.00           C  
ATOM   3404  CD1 LEU D 233     168.728-160.217-168.797  1.00  0.00           C  
ATOM   3405  CD2 LEU D 233     170.933-160.541-167.529  1.00  0.00           C  
ATOM   3406  N   GLY D 234     167.800-156.665-168.220  1.00  0.00           N  
ATOM   3407  CA  GLY D 234     167.008-155.843-167.300  1.00  0.00           C  
ATOM   3408  C   GLY D 234     167.020-156.334-165.841  1.00  0.00           C  
ATOM   3409  O   GLY D 234     166.469-155.640-164.987  1.00  0.00           O  
ATOM   3410  N   GLY D 235     167.624-157.499-165.542  1.00  0.00           N  
ATOM   3411  CA  GLY D 235     167.720-158.066-164.190  1.00  0.00           C  
ATOM   3412  C   GLY D 235     166.359-158.578-163.663  1.00  0.00           C  
ATOM   3413  O   GLY D 235     165.440-158.790-164.458  1.00  0.00           O  
ATOM   3414  N   PRO D 236     166.221-158.812-162.335  1.00  0.00           N  
ATOM   3415  CA  PRO D 236     164.968-159.293-161.718  1.00  0.00           C  
ATOM   3416  C   PRO D 236     163.816-158.273-161.762  1.00  0.00           C  
ATOM   3417  O   PRO D 236     163.918-157.214-161.141  1.00  0.00           O  
ATOM   3418  CD  PRO D 236     167.300-158.727-161.346  1.00  0.00           C  
ATOM   3419  CB  PRO D 236     165.370-159.627-160.273  1.00  0.00           C  
ATOM   3420  CG  PRO D 236     166.601-158.781-159.995  1.00  0.00           C  
ATOM   3421  N   SER D 237     162.742-158.629-162.484  1.00  0.00           N  
ATOM   3422  CA  SER D 237     161.523-157.829-162.595  1.00  0.00           C  
ATOM   3423  C   SER D 237     160.525-158.189-161.480  1.00  0.00           C  
ATOM   3424  O   SER D 237     160.327-159.370-161.191  1.00  0.00           O  
ATOM   3425  CB  SER D 237     160.925-158.027-164.003  1.00  0.00           C  
ATOM   3426  OG  SER D 237     159.782-157.218-164.205  1.00  0.00           O  
ATOM   3427  N   VAL D 238     159.903-157.149-160.901  1.00  0.00           N  
ATOM   3428  CA  VAL D 238     158.911-157.258-159.831  1.00  0.00           C  
ATOM   3429  C   VAL D 238     157.497-157.356-160.426  1.00  0.00           C  
ATOM   3430  O   VAL D 238     157.172-156.618-161.357  1.00  0.00           O  
ATOM   3431  CB  VAL D 238     158.939-156.011-158.900  1.00  0.00           C  
ATOM   3432  CG1 VAL D 238     157.932-156.072-157.734  1.00  0.00           C  
ATOM   3433  CG2 VAL D 238     160.350-155.774-158.345  1.00  0.00           C  
ATOM   3434  N   PHE D 239     156.686-158.247-159.839  1.00  0.00           N  
ATOM   3435  CA  PHE D 239     155.270-158.435-160.140  1.00  0.00           C  
ATOM   3436  C   PHE D 239     154.468-158.504-158.833  1.00  0.00           C  
ATOM   3437  O   PHE D 239     155.041-158.755-157.771  1.00  0.00           O  
ATOM   3438  CB  PHE D 239     155.067-159.693-161.012  1.00  0.00           C  
ATOM   3439  CG  PHE D 239     155.732-159.593-162.372  1.00  0.00           C  
ATOM   3440  CD1 PHE D 239     156.994-160.186-162.598  1.00  0.00           C  
ATOM   3441  CE1 PHE D 239     157.660-159.957-163.795  1.00  0.00           C  
ATOM   3442  CZ  PHE D 239     157.109-159.121-164.755  1.00  0.00           C  
ATOM   3443  CD2 PHE D 239     155.190-158.737-163.354  1.00  0.00           C  
ATOM   3444  CE2 PHE D 239     155.882-158.510-164.534  1.00  0.00           C  
ATOM   3445  N   LEU D 240     153.153-158.259-158.939  1.00  0.00           N  
ATOM   3446  CA  LEU D 240     152.248-158.175-157.796  1.00  0.00           C  
ATOM   3447  C   LEU D 240     150.905-158.821-158.163  1.00  0.00           C  
ATOM   3448  O   LEU D 240     150.356-158.525-159.224  1.00  0.00           O  
ATOM   3449  CB  LEU D 240     152.107-156.691-157.380  1.00  0.00           C  
ATOM   3450  CG  LEU D 240     151.662-156.475-155.923  1.00  0.00           C  
ATOM   3451  CD1 LEU D 240     152.672-157.041-154.912  1.00  0.00           C  
ATOM   3452  CD2 LEU D 240     151.426-154.988-155.645  1.00  0.00           C  
ATOM   3453  N   PHE D 241     150.429-159.710-157.276  1.00  0.00           N  
ATOM   3454  CA  PHE D 241     149.252-160.558-157.457  1.00  0.00           C  
ATOM   3455  C   PHE D 241     148.236-160.283-156.327  1.00  0.00           C  
ATOM   3456  O   PHE D 241     148.654-160.162-155.174  1.00  0.00           O  
ATOM   3457  CB  PHE D 241     149.709-162.032-157.421  1.00  0.00           C  
ATOM   3458  CG  PHE D 241     150.464-162.508-158.653  1.00  0.00           C  
ATOM   3459  CD1 PHE D 241     151.839-162.231-158.808  1.00  0.00           C  
ATOM   3460  CE1 PHE D 241     152.494-162.598-159.976  1.00  0.00           C  
ATOM   3461  CZ  PHE D 241     151.798-163.222-161.003  1.00  0.00           C  
ATOM   3462  CD2 PHE D 241     149.760-163.098-159.725  1.00  0.00           C  
ATOM   3463  CE2 PHE D 241     150.436-163.467-160.881  1.00  0.00           C  
ATOM   3464  N   PRO D 242     146.928-160.165-156.662  1.00  0.00           N  
ATOM   3465  CA  PRO D 242     145.899-159.745-155.692  1.00  0.00           C  
ATOM   3466  C   PRO D 242     145.395-160.895-154.784  1.00  0.00           C  
ATOM   3467  O   PRO D 242     145.697-162.059-155.054  1.00  0.00           O  
ATOM   3468  CD  PRO D 242     146.343-160.412-157.985  1.00  0.00           C  
ATOM   3469  CB  PRO D 242     144.780-159.239-156.620  1.00  0.00           C  
ATOM   3470  CG  PRO D 242     144.846-160.165-157.824  1.00  0.00           C  
ATOM   3471  N   PRO D 243     144.549-160.555-153.783  1.00  0.00           N  
ATOM   3472  CA  PRO D 243     143.695-161.536-153.090  1.00  0.00           C  
ATOM   3473  C   PRO D 243     142.547-162.065-153.966  1.00  0.00           C  
ATOM   3474  O   PRO D 243     142.206-161.465-154.986  1.00  0.00           O  
ATOM   3475  CD  PRO D 243     144.337-159.208-153.250  1.00  0.00           C  
ATOM   3476  CB  PRO D 243     143.119-160.729-151.916  1.00  0.00           C  
ATOM   3477  CG  PRO D 243     143.068-159.298-152.416  1.00  0.00           C  
ATOM   3478  N   LYS D 244     141.918-163.144-153.477  1.00  0.00           N  
ATOM   3479  CA  LYS D 244     140.608-163.597-153.941  1.00  0.00           C  
ATOM   3480  C   LYS D 244     139.534-162.599-153.449  1.00  0.00           C  
ATOM   3481  O   LYS D 244     139.569-162.238-152.269  1.00  0.00           O  
ATOM   3482  CB  LYS D 244     140.302-164.978-153.322  1.00  0.00           C  
ATOM   3483  CG  LYS D 244     141.370-166.056-153.566  1.00  0.00           C  
ATOM   3484  CD  LYS D 244     140.947-167.419-152.988  1.00  0.00           C  
ATOM   3485  CE  LYS D 244     142.118-168.372-152.703  1.00  0.00           C  
ATOM   3486  NZ  LYS D 244     142.996-167.848-151.641  1.00  0.00           N  
ATOM   3487  N   PRO D 245     138.561-162.220-154.313  1.00  0.00           N  
ATOM   3488  CA  PRO D 245     137.313-161.575-153.855  1.00  0.00           C  
ATOM   3489  C   PRO D 245     136.548-162.363-152.773  1.00  0.00           C  
ATOM   3490  O   PRO D 245     135.939-161.737-151.912  1.00  0.00           O  
ATOM   3491  CB  PRO D 245     136.475-161.420-155.134  1.00  0.00           C  
ATOM   3492  CG  PRO D 245     137.485-161.447-156.269  1.00  0.00           C  
ATOM   3493  CD  PRO D 245     138.550-162.413-155.762  1.00  0.00           C  
ATOM   3494  N   LYS D 246     136.645-163.706-152.800  1.00  0.00           N  
ATOM   3495  CA  LYS D 246     136.073-164.615-151.805  1.00  0.00           C  
ATOM   3496  C   LYS D 246     136.587-164.337-150.381  1.00  0.00           C  
ATOM   3497  O   LYS D 246     135.777-164.201-149.465  1.00  0.00           O  
ATOM   3498  CB  LYS D 246     136.362-166.078-152.216  1.00  0.00           C  
ATOM   3499  CG  LYS D 246     135.449-167.085-151.500  1.00  0.00           C  
ATOM   3500  CD  LYS D 246     135.637-168.533-151.967  1.00  0.00           C  
ATOM   3501  CE  LYS D 246     134.589-169.463-151.342  1.00  0.00           C  
ATOM   3502  NZ  LYS D 246     134.737-170.852-151.807  1.00  0.00           N  
ATOM   3503  N   ASP D 247     137.919-164.225-150.238  1.00  0.00           N  
ATOM   3504  CA  ASP D 247     138.605-163.971-148.965  1.00  0.00           C  
ATOM   3505  C   ASP D 247     138.365-162.559-148.402  1.00  0.00           C  
ATOM   3506  O   ASP D 247     138.424-162.390-147.186  1.00  0.00           O  
ATOM   3507  CB  ASP D 247     140.118-164.302-149.002  1.00  0.00           C  
ATOM   3508  CG  ASP D 247     140.464-165.702-149.530  1.00  0.00           C  
ATOM   3509  OD1 ASP D 247     139.588-166.596-149.477  1.00  0.00           O  
ATOM   3510  OD2 ASP D 247     141.631-165.876-149.942  1.00  0.00           O  
ATOM   3511  N   THR D 248     138.062-161.590-149.282  1.00  0.00           N  
ATOM   3512  CA  THR D 248     137.682-160.228-148.908  1.00  0.00           C  
ATOM   3513  C   THR D 248     136.228-160.143-148.396  1.00  0.00           C  
ATOM   3514  O   THR D 248     135.974-159.452-147.410  1.00  0.00           O  
ATOM   3515  CB  THR D 248     137.819-159.254-150.110  1.00  0.00           C  
ATOM   3516  OG1 THR D 248     139.126-159.317-150.648  1.00  0.00           O  
ATOM   3517  CG2 THR D 248     137.537-157.784-149.768  1.00  0.00           C  
ATOM   3518  N   LEU D 249     135.309-160.845-149.082  1.00  0.00           N  
ATOM   3519  CA  LEU D 249     133.853-160.731-148.936  1.00  0.00           C  
ATOM   3520  C   LEU D 249     133.252-161.677-147.874  1.00  0.00           C  
ATOM   3521  O   LEU D 249     132.045-161.917-147.890  1.00  0.00           O  
ATOM   3522  CB  LEU D 249     133.213-160.869-150.340  1.00  0.00           C  
ATOM   3523  CG  LEU D 249     133.609-159.720-151.305  1.00  0.00           C  
ATOM   3524  CD1 LEU D 249     133.328-160.067-152.779  1.00  0.00           C  
ATOM   3525  CD2 LEU D 249     132.956-158.386-150.915  1.00  0.00           C  
ATOM   3526  N   MET D 250     134.087-162.138-146.931  1.00  0.00           N  
ATOM   3527  CA  MET D 250     133.685-162.744-145.664  1.00  0.00           C  
ATOM   3528  C   MET D 250     134.670-162.264-144.595  1.00  0.00           C  
ATOM   3529  O   MET D 250     135.882-162.333-144.805  1.00  0.00           O  
ATOM   3530  CB  MET D 250     133.648-164.285-145.767  1.00  0.00           C  
ATOM   3531  CG  MET D 250     132.226-164.844-145.911  1.00  0.00           C  
ATOM   3532  SD  MET D 250     132.170-166.621-146.255  1.00  0.00           S  
ATOM   3533  CE  MET D 250     130.420-166.791-146.693  1.00  0.00           C  
ATOM   3534  N   ILE D 251     134.114-161.799-143.465  1.00  0.00           N  
ATOM   3535  CA  ILE D 251     134.817-161.151-142.352  1.00  0.00           C  
ATOM   3536  C   ILE D 251     135.583-162.110-141.402  1.00  0.00           C  
ATOM   3537  O   ILE D 251     135.844-161.751-140.253  1.00  0.00           O  
ATOM   3538  CB  ILE D 251     133.846-160.235-141.549  1.00  0.00           C  
ATOM   3539  CG2 ILE D 251     133.353-159.064-142.421  1.00  0.00           C  
ATOM   3540  CG1 ILE D 251     132.668-160.999-140.895  1.00  0.00           C  
ATOM   3541  CD1 ILE D 251     131.864-160.157-139.895  1.00  0.00           C  
ATOM   3542  N   SER D 252     135.963-163.295-141.904  1.00  0.00           N  
ATOM   3543  CA  SER D 252     136.723-164.315-141.180  1.00  0.00           C  
ATOM   3544  C   SER D 252     137.771-165.032-142.056  1.00  0.00           C  
ATOM   3545  O   SER D 252     138.510-165.854-141.516  1.00  0.00           O  
ATOM   3546  CB  SER D 252     135.731-165.292-140.508  1.00  0.00           C  
ATOM   3547  OG  SER D 252     135.087-166.131-141.449  1.00  0.00           O  
ATOM   3548  N   ARG D 253     137.817-164.737-143.369  1.00  0.00           N  
ATOM   3549  CA  ARG D 253     138.717-165.391-144.325  1.00  0.00           C  
ATOM   3550  C   ARG D 253     140.051-164.642-144.507  1.00  0.00           C  
ATOM   3551  O   ARG D 253     141.067-165.309-144.684  1.00  0.00           O  
ATOM   3552  CB  ARG D 253     137.998-165.542-145.674  1.00  0.00           C  
ATOM   3553  CG  ARG D 253     136.834-166.551-145.665  1.00  0.00           C  
ATOM   3554  CD  ARG D 253     136.199-166.731-147.053  1.00  0.00           C  
ATOM   3555  NE  ARG D 253     137.111-167.388-148.000  1.00  0.00           N  
ATOM   3556  CZ  ARG D 253     137.191-168.702-148.252  1.00  0.00           C  
ATOM   3557  NH1 ARG D 253     138.153-169.132-149.077  1.00  0.00           N  
ATOM   3558  NH2 ARG D 253     136.342-169.577-147.696  1.00  0.00           N  
ATOM   3559  N   THR D 254     140.018-163.298-144.438  1.00  0.00           N  
ATOM   3560  CA  THR D 254     141.151-162.358-144.475  1.00  0.00           C  
ATOM   3561  C   THR D 254     141.936-162.360-145.818  1.00  0.00           C  
ATOM   3562  O   THR D 254     142.664-163.320-146.081  1.00  0.00           O  
ATOM   3563  CB  THR D 254     142.157-162.597-143.311  1.00  0.00           C  
ATOM   3564  OG1 THR D 254     141.459-162.611-142.079  1.00  0.00           O  
ATOM   3565  CG2 THR D 254     143.254-161.524-143.202  1.00  0.00           C  
ATOM   3566  N   PRO D 255     141.801-161.295-146.648  1.00  0.00           N  
ATOM   3567  CA  PRO D 255     142.558-161.188-147.912  1.00  0.00           C  
ATOM   3568  C   PRO D 255     144.056-160.868-147.715  1.00  0.00           C  
ATOM   3569  O   PRO D 255     144.474-160.490-146.621  1.00  0.00           O  
ATOM   3570  CD  PRO D 255     140.943-160.122-146.441  1.00  0.00           C  
ATOM   3571  CB  PRO D 255     141.809-160.081-148.667  1.00  0.00           C  
ATOM   3572  CG  PRO D 255     141.264-159.168-147.586  1.00  0.00           C  
ATOM   3573  N   GLU D 256     144.843-161.042-148.788  1.00  0.00           N  
ATOM   3574  CA  GLU D 256     146.289-160.828-148.810  1.00  0.00           C  
ATOM   3575  C   GLU D 256     146.779-160.580-150.247  1.00  0.00           C  
ATOM   3576  O   GLU D 256     146.460-161.365-151.140  1.00  0.00           O  
ATOM   3577  CB  GLU D 256     146.986-162.023-148.113  1.00  0.00           C  
ATOM   3578  CG  GLU D 256     148.517-162.102-148.268  1.00  0.00           C  
ATOM   3579  CD  GLU D 256     149.106-163.197-147.386  1.00  0.00           C  
ATOM   3580  OE1 GLU D 256     149.107-162.990-146.152  1.00  0.00           O  
ATOM   3581  OE2 GLU D 256     149.554-164.214-147.959  1.00  0.00           O  
ATOM   3582  N   VAL D 257     147.579-159.514-150.425  1.00  0.00           N  
ATOM   3583  CA  VAL D 257     148.320-159.216-151.654  1.00  0.00           C  
ATOM   3584  C   VAL D 257     149.735-159.817-151.514  1.00  0.00           C  
ATOM   3585  O   VAL D 257     150.337-159.699-150.446  1.00  0.00           O  
ATOM   3586  CB  VAL D 257     148.447-157.677-151.879  1.00  0.00           C  
ATOM   3587  CG1 VAL D 257     149.325-157.277-153.085  1.00  0.00           C  
ATOM   3588  CG2 VAL D 257     147.072-157.011-152.056  1.00  0.00           C  
ATOM   3589  N   THR D 258     150.233-160.452-152.587  1.00  0.00           N  
ATOM   3590  CA  THR D 258     151.500-161.188-152.592  1.00  0.00           C  
ATOM   3591  C   THR D 258     152.378-160.724-153.765  1.00  0.00           C  
ATOM   3592  O   THR D 258     151.906-160.651-154.899  1.00  0.00           O  
ATOM   3593  CB  THR D 258     151.240-162.711-152.738  1.00  0.00           C  
ATOM   3594  OG1 THR D 258     150.506-163.159-151.614  1.00  0.00           O  
ATOM   3595  CG2 THR D 258     152.474-163.621-152.891  1.00  0.00           C  
ATOM   3596  N   CYS D 259     153.649-160.431-153.452  1.00  0.00           N  
ATOM   3597  CA  CYS D 259     154.683-160.015-154.396  1.00  0.00           C  
ATOM   3598  C   CYS D 259     155.468-161.232-154.888  1.00  0.00           C  
ATOM   3599  O   CYS D 259     155.707-162.160-154.115  1.00  0.00           O  
ATOM   3600  CB  CYS D 259     155.605-158.992-153.710  1.00  0.00           C  
ATOM   3601  SG  CYS D 259     156.902-158.273-154.753  1.00  0.00           S  
ATOM   3602  N   VAL D 260     155.853-161.187-156.169  1.00  0.00           N  
ATOM   3603  CA  VAL D 260     156.591-162.240-156.853  1.00  0.00           C  
ATOM   3604  C   VAL D 260     157.665-161.565-157.719  1.00  0.00           C  
ATOM   3605  O   VAL D 260     157.323-160.832-158.645  1.00  0.00           O  
ATOM   3606  CB  VAL D 260     155.652-163.074-157.771  1.00  0.00           C  
ATOM   3607  CG1 VAL D 260     156.392-164.175-158.548  1.00  0.00           C  
ATOM   3608  CG2 VAL D 260     154.487-163.706-156.991  1.00  0.00           C  
ATOM   3609  N   VAL D 261     158.940-161.816-157.394  1.00  0.00           N  
ATOM   3610  CA  VAL D 261     160.091-161.212-158.058  1.00  0.00           C  
ATOM   3611  C   VAL D 261     160.879-162.342-158.741  1.00  0.00           C  
ATOM   3612  O   VAL D 261     161.700-162.998-158.099  1.00  0.00           O  
ATOM   3613  CB  VAL D 261     161.005-160.464-157.041  1.00  0.00           C  
ATOM   3614  CG1 VAL D 261     162.212-159.776-157.713  1.00  0.00           C  
ATOM   3615  CG2 VAL D 261     160.208-159.432-156.221  1.00  0.00           C  
ATOM   3616  N   VAL D 262     160.567-162.574-160.025  1.00  0.00           N  
ATOM   3617  CA  VAL D 262     161.196-163.596-160.866  1.00  0.00           C  
ATOM   3618  C   VAL D 262     162.591-163.165-161.358  1.00  0.00           C  
ATOM   3619  O   VAL D 262     162.884-161.969-161.412  1.00  0.00           O  
ATOM   3620  CB  VAL D 262     160.327-163.908-162.121  1.00  0.00           C  
ATOM   3621  CG1 VAL D 262     158.978-164.535-161.739  1.00  0.00           C  
ATOM   3622  CG2 VAL D 262     160.124-162.713-163.078  1.00  0.00           C  
ATOM   3623  N   ASP D 263     163.397-164.167-161.750  1.00  0.00           N  
ATOM   3624  CA  ASP D 263     164.686-164.017-162.438  1.00  0.00           C  
ATOM   3625  C   ASP D 263     165.767-163.321-161.587  1.00  0.00           C  
ATOM   3626  O   ASP D 263     166.606-162.595-162.125  1.00  0.00           O  
ATOM   3627  CB  ASP D 263     164.571-163.417-163.868  1.00  0.00           C  
ATOM   3628  CG  ASP D 263     163.499-164.063-164.758  1.00  0.00           C  
ATOM   3629  OD1 ASP D 263     163.012-163.344-165.656  1.00  0.00           O  
ATOM   3630  OD2 ASP D 263     163.246-165.279-164.592  1.00  0.00           O  
ATOM   3631  N   VAL D 264     165.742-163.583-160.269  1.00  0.00           N  
ATOM   3632  CA  VAL D 264     166.783-163.194-159.318  1.00  0.00           C  
ATOM   3633  C   VAL D 264     168.048-164.031-159.577  1.00  0.00           C  
ATOM   3634  O   VAL D 264     167.948-165.250-159.720  1.00  0.00           O  
ATOM   3635  CB  VAL D 264     166.294-163.386-157.852  1.00  0.00           C  
ATOM   3636  CG1 VAL D 264     167.395-163.272-156.779  1.00  0.00           C  
ATOM   3637  CG2 VAL D 264     165.152-162.407-157.527  1.00  0.00           C  
ATOM   3638  N   SER D 265     169.201-163.349-159.665  1.00  0.00           N  
ATOM   3639  CA  SER D 265     170.503-163.943-159.976  1.00  0.00           C  
ATOM   3640  C   SER D 265     170.926-165.004-158.948  1.00  0.00           C  
ATOM   3641  O   SER D 265     170.697-164.824-157.752  1.00  0.00           O  
ATOM   3642  CB  SER D 265     171.541-162.809-160.085  1.00  0.00           C  
ATOM   3643  OG  SER D 265     172.844-163.283-160.368  1.00  0.00           O  
ATOM   3644  N   HIS D 266     171.569-166.074-159.442  1.00  0.00           N  
ATOM   3645  CA  HIS D 266     172.137-167.139-158.615  1.00  0.00           C  
ATOM   3646  C   HIS D 266     173.318-166.664-157.740  1.00  0.00           C  
ATOM   3647  O   HIS D 266     173.553-167.245-156.682  1.00  0.00           O  
ATOM   3648  CB  HIS D 266     172.534-168.322-159.517  1.00  0.00           C  
ATOM   3649  CG  HIS D 266     172.584-169.648-158.802  1.00  0.00           C  
ATOM   3650  CD2 HIS D 266     173.641-170.396-158.332  1.00  0.00           C  
ATOM   3651  ND1 HIS D 266     171.445-170.377-158.502  1.00  0.00           N  
ATOM   3652  NE2 HIS D 266     173.163-171.573-157.749  1.00  0.00           N  
ATOM   3653  CE1 HIS D 266     171.846-171.495-157.893  1.00  0.00           C  
ATOM   3654  N   GLU D 267     174.003-165.597-158.191  1.00  0.00           N  
ATOM   3655  CA  GLU D 267     175.133-164.952-157.520  1.00  0.00           C  
ATOM   3656  C   GLU D 267     174.699-163.778-156.616  1.00  0.00           C  
ATOM   3657  O   GLU D 267     175.549-163.243-155.904  1.00  0.00           O  
ATOM   3658  CB  GLU D 267     176.138-164.465-158.593  1.00  0.00           C  
ATOM   3659  CG  GLU D 267     176.554-165.515-159.649  1.00  0.00           C  
ATOM   3660  CD  GLU D 267     177.143-166.792-159.046  1.00  0.00           C  
ATOM   3661  OE1 GLU D 267     178.210-166.679-158.404  1.00  0.00           O  
ATOM   3662  OE2 GLU D 267     176.513-167.856-159.237  1.00  0.00           O  
ATOM   3663  N   ASP D 268     173.408-163.403-156.647  1.00  0.00           N  
ATOM   3664  CA  ASP D 268     172.822-162.342-155.826  1.00  0.00           C  
ATOM   3665  C   ASP D 268     171.395-162.757-155.398  1.00  0.00           C  
ATOM   3666  O   ASP D 268     170.431-162.179-155.901  1.00  0.00           O  
ATOM   3667  CB  ASP D 268     172.898-160.956-156.531  1.00  0.00           C  
ATOM   3668  CG  ASP D 268     172.375-159.758-155.722  1.00  0.00           C  
ATOM   3669  OD1 ASP D 268     172.369-159.840-154.474  1.00  0.00           O  
ATOM   3670  OD2 ASP D 268     172.045-158.746-156.379  1.00  0.00           O  
ATOM   3671  N   PRO D 269     171.266-163.752-154.486  1.00  0.00           N  
ATOM   3672  CA  PRO D 269     169.980-164.050-153.825  1.00  0.00           C  
ATOM   3673  C   PRO D 269     169.575-163.026-152.741  1.00  0.00           C  
ATOM   3674  O   PRO D 269     168.420-163.035-152.315  1.00  0.00           O  
ATOM   3675  CD  PRO D 269     172.325-164.648-154.010  1.00  0.00           C  
ATOM   3676  CB  PRO D 269     170.216-165.441-153.219  1.00  0.00           C  
ATOM   3677  CG  PRO D 269     171.697-165.461-152.882  1.00  0.00           C  
ATOM   3678  N   GLU D 270     170.522-162.166-152.319  1.00  0.00           N  
ATOM   3679  CA  GLU D 270     170.399-161.193-151.230  1.00  0.00           C  
ATOM   3680  C   GLU D 270     169.714-159.879-151.662  1.00  0.00           C  
ATOM   3681  O   GLU D 270     170.115-158.801-151.219  1.00  0.00           O  
ATOM   3682  CB  GLU D 270     171.807-160.944-150.628  1.00  0.00           C  
ATOM   3683  CG  GLU D 270     172.565-162.205-150.154  1.00  0.00           C  
ATOM   3684  CD  GLU D 270     171.829-162.996-149.071  1.00  0.00           C  
ATOM   3685  OE1 GLU D 270     171.436-162.365-148.066  1.00  0.00           O  
ATOM   3686  OE2 GLU D 270     171.677-164.222-149.265  1.00  0.00           O  
ATOM   3687  N   VAL D 271     168.684-159.986-152.517  1.00  0.00           N  
ATOM   3688  CA  VAL D 271     167.914-158.861-153.042  1.00  0.00           C  
ATOM   3689  C   VAL D 271     166.916-158.319-151.998  1.00  0.00           C  
ATOM   3690  O   VAL D 271     166.440-159.075-151.148  1.00  0.00           O  
ATOM   3691  CB  VAL D 271     167.135-159.267-154.328  1.00  0.00           C  
ATOM   3692  CG1 VAL D 271     168.080-159.863-155.384  1.00  0.00           C  
ATOM   3693  CG2 VAL D 271     165.952-160.228-154.112  1.00  0.00           C  
ATOM   3694  N   LYS D 272     166.605-157.017-152.100  1.00  0.00           N  
ATOM   3695  CA  LYS D 272     165.617-156.340-151.256  1.00  0.00           C  
ATOM   3696  C   LYS D 272     164.169-156.735-151.596  1.00  0.00           C  
ATOM   3697  O   LYS D 272     163.905-157.294-152.660  1.00  0.00           O  
ATOM   3698  CB  LYS D 272     165.796-154.813-151.383  1.00  0.00           C  
ATOM   3699  CG  LYS D 272     167.097-154.292-150.753  1.00  0.00           C  
ATOM   3700  CD  LYS D 272     167.185-152.760-150.796  1.00  0.00           C  
ATOM   3701  CE  LYS D 272     168.498-152.226-150.211  1.00  0.00           C  
ATOM   3702  NZ  LYS D 272     168.536-150.754-150.240  1.00  0.00           N  
ATOM   3703  N   PHE D 273     163.263-156.385-150.675  1.00  0.00           N  
ATOM   3704  CA  PHE D 273     161.812-156.443-150.830  1.00  0.00           C  
ATOM   3705  C   PHE D 273     161.231-155.310-149.970  1.00  0.00           C  
ATOM   3706  O   PHE D 273     161.733-155.051-148.875  1.00  0.00           O  
ATOM   3707  CB  PHE D 273     161.283-157.853-150.457  1.00  0.00           C  
ATOM   3708  CG  PHE D 273     161.346-158.230-148.985  1.00  0.00           C  
ATOM   3709  CD1 PHE D 273     160.261-157.945-148.127  1.00  0.00           C  
ATOM   3710  CD2 PHE D 273     162.557-158.691-148.425  1.00  0.00           C  
ATOM   3711  CE1 PHE D 273     160.383-158.149-146.760  1.00  0.00           C  
ATOM   3712  CE2 PHE D 273     162.658-158.889-147.054  1.00  0.00           C  
ATOM   3713  CZ  PHE D 273     161.577-158.617-146.227  1.00  0.00           C  
ATOM   3714  N   ASN D 274     160.191-154.648-150.496  1.00  0.00           N  
ATOM   3715  CA  ASN D 274     159.507-153.520-149.857  1.00  0.00           C  
ATOM   3716  C   ASN D 274     157.991-153.721-149.973  1.00  0.00           C  
ATOM   3717  O   ASN D 274     157.532-154.445-150.859  1.00  0.00           O  
ATOM   3718  CB  ASN D 274     159.922-152.189-150.528  1.00  0.00           C  
ATOM   3719  CG  ASN D 274     161.403-151.839-150.352  1.00  0.00           C  
ATOM   3720  OD1 ASN D 274     161.847-151.543-149.246  1.00  0.00           O  
ATOM   3721  ND2 ASN D 274     162.173-151.868-151.441  1.00  0.00           N  
ATOM   3722  N   TRP D 275     157.248-153.060-149.074  1.00  0.00           N  
ATOM   3723  CA  TRP D 275     155.790-153.112-149.007  1.00  0.00           C  
ATOM   3724  C   TRP D 275     155.210-151.761-148.598  1.00  0.00           C  
ATOM   3725  O   TRP D 275     155.737-151.121-147.690  1.00  0.00           O  
ATOM   3726  CB  TRP D 275     155.336-154.220-148.044  1.00  0.00           C  
ATOM   3727  CG  TRP D 275     155.335-155.585-148.643  1.00  0.00           C  
ATOM   3728  CD1 TRP D 275     156.211-156.582-148.391  1.00  0.00           C  
ATOM   3729  NE1 TRP D 275     155.859-157.693-149.127  1.00  0.00           N  
ATOM   3730  CE2 TRP D 275     154.752-157.452-149.916  1.00  0.00           C  
ATOM   3731  CD2 TRP D 275     154.428-156.089-149.662  1.00  0.00           C  
ATOM   3732  CE3 TRP D 275     153.344-155.534-150.380  1.00  0.00           C  
ATOM   3733  CZ3 TRP D 275     152.583-156.313-151.272  1.00  0.00           C  
ATOM   3734  CZ2 TRP D 275     153.998-158.239-150.799  1.00  0.00           C  
ATOM   3735  CH2 TRP D 275     152.902-157.669-151.467  1.00  0.00           C  
ATOM   3736  N   TYR D 276     154.121-151.375-149.279  1.00  0.00           N  
ATOM   3737  CA  TYR D 276     153.447-150.092-149.112  1.00  0.00           C  
ATOM   3738  C   TYR D 276     151.927-150.307-149.137  1.00  0.00           C  
ATOM   3739  O   TYR D 276     151.448-151.201-149.839  1.00  0.00           O  
ATOM   3740  CB  TYR D 276     153.855-149.110-150.242  1.00  0.00           C  
ATOM   3741  CG  TYR D 276     155.337-149.030-150.597  1.00  0.00           C  
ATOM   3742  CD1 TYR D 276     155.917-149.989-151.454  1.00  0.00           C  
ATOM   3743  CD2 TYR D 276     156.146-148.000-150.078  1.00  0.00           C  
ATOM   3744  CE1 TYR D 276     157.288-149.944-151.764  1.00  0.00           C  
ATOM   3745  CE2 TYR D 276     157.523-147.955-150.376  1.00  0.00           C  
ATOM   3746  CZ  TYR D 276     158.097-148.932-151.213  1.00  0.00           C  
ATOM   3747  OH  TYR D 276     159.435-148.906-151.480  1.00  0.00           O  
ATOM   3748  N   VAL D 277     151.206-149.438-148.413  1.00  0.00           N  
ATOM   3749  CA  VAL D 277     149.752-149.292-148.477  1.00  0.00           C  
ATOM   3750  C   VAL D 277     149.477-147.793-148.660  1.00  0.00           C  
ATOM   3751  O   VAL D 277     149.888-147.002-147.811  1.00  0.00           O  
ATOM   3752  CB  VAL D 277     149.039-149.791-147.185  1.00  0.00           C  
ATOM   3753  CG1 VAL D 277     147.526-149.477-147.145  1.00  0.00           C  
ATOM   3754  CG2 VAL D 277     149.242-151.301-146.988  1.00  0.00           C  
ATOM   3755  N   ASP D 278     148.822-147.432-149.778  1.00  0.00           N  
ATOM   3756  CA  ASP D 278     148.559-146.049-150.209  1.00  0.00           C  
ATOM   3757  C   ASP D 278     149.848-145.254-150.522  1.00  0.00           C  
ATOM   3758  O   ASP D 278     149.888-144.038-150.335  1.00  0.00           O  
ATOM   3759  CB  ASP D 278     147.567-145.275-149.296  1.00  0.00           C  
ATOM   3760  CG  ASP D 278     146.242-146.009-149.069  1.00  0.00           C  
ATOM   3761  OD1 ASP D 278     145.708-145.902-147.943  1.00  0.00           O  
ATOM   3762  OD2 ASP D 278     145.738-146.592-150.055  1.00  0.00           O  
ATOM   3763  N   GLY D 279     150.881-145.967-151.004  1.00  0.00           N  
ATOM   3764  CA  GLY D 279     152.170-145.422-151.431  1.00  0.00           C  
ATOM   3765  C   GLY D 279     153.162-145.199-150.274  1.00  0.00           C  
ATOM   3766  O   GLY D 279     154.358-145.091-150.545  1.00  0.00           O  
ATOM   3767  N   VAL D 280     152.702-145.159-149.009  1.00  0.00           N  
ATOM   3768  CA  VAL D 280     153.544-145.030-147.817  1.00  0.00           C  
ATOM   3769  C   VAL D 280     153.924-146.421-147.269  1.00  0.00           C  
ATOM   3770  O   VAL D 280     153.083-147.322-147.239  1.00  0.00           O  
ATOM   3771  CB  VAL D 280     152.859-144.165-146.716  1.00  0.00           C  
ATOM   3772  CG1 VAL D 280     151.479-144.672-146.256  1.00  0.00           C  
ATOM   3773  CG2 VAL D 280     153.763-143.920-145.491  1.00  0.00           C  
ATOM   3774  N   GLU D 281     155.205-146.568-146.891  1.00  0.00           N  
ATOM   3775  CA  GLU D 281     155.840-147.837-146.532  1.00  0.00           C  
ATOM   3776  C   GLU D 281     155.380-148.347-145.153  1.00  0.00           C  
ATOM   3777  O   GLU D 281     155.289-147.555-144.214  1.00  0.00           O  
ATOM   3778  CB  GLU D 281     157.369-147.652-146.636  1.00  0.00           C  
ATOM   3779  CG  GLU D 281     158.175-148.966-146.605  1.00  0.00           C  
ATOM   3780  CD  GLU D 281     159.654-148.729-146.906  1.00  0.00           C  
ATOM   3781  OE1 GLU D 281     159.964-148.521-148.100  1.00  0.00           O  
ATOM   3782  OE2 GLU D 281     160.447-148.751-145.939  1.00  0.00           O  
ATOM   3783  N   VAL D 282     155.090-149.656-145.073  1.00  0.00           N  
ATOM   3784  CA  VAL D 282     154.555-150.311-143.875  1.00  0.00           C  
ATOM   3785  C   VAL D 282     155.668-150.749-142.901  1.00  0.00           C  
ATOM   3786  O   VAL D 282     156.808-150.958-143.317  1.00  0.00           O  
ATOM   3787  CB  VAL D 282     153.712-151.573-144.240  1.00  0.00           C  
ATOM   3788  CG1 VAL D 282     152.573-151.238-145.217  1.00  0.00           C  
ATOM   3789  CG2 VAL D 282     154.509-152.802-144.729  1.00  0.00           C  
ATOM   3790  N   HIS D 283     155.273-150.937-141.632  1.00  0.00           N  
ATOM   3791  CA  HIS D 283     156.063-151.599-140.597  1.00  0.00           C  
ATOM   3792  C   HIS D 283     155.294-152.851-140.152  1.00  0.00           C  
ATOM   3793  O   HIS D 283     154.124-152.737-139.781  1.00  0.00           O  
ATOM   3794  CB  HIS D 283     156.302-150.627-139.424  1.00  0.00           C  
ATOM   3795  CG  HIS D 283     156.987-151.243-138.226  1.00  0.00           C  
ATOM   3796  CD2 HIS D 283     156.495-151.426-136.950  1.00  0.00           C  
ATOM   3797  ND1 HIS D 283     158.286-151.759-138.286  1.00  0.00           N  
ATOM   3798  NE2 HIS D 283     157.498-152.055-136.234  1.00  0.00           N  
ATOM   3799  CE1 HIS D 283     158.525-152.224-137.067  1.00  0.00           C  
ATOM   3800  N   ASN D 284     155.974-154.010-140.198  1.00  0.00           N  
ATOM   3801  CA  ASN D 284     155.443-155.347-139.916  1.00  0.00           C  
ATOM   3802  C   ASN D 284     154.338-155.718-140.928  1.00  0.00           C  
ATOM   3803  O   ASN D 284     154.673-156.144-142.031  1.00  0.00           O  
ATOM   3804  CB  ASN D 284     155.035-155.489-138.421  1.00  0.00           C  
ATOM   3805  CG  ASN D 284     154.847-156.950-137.987  1.00  0.00           C  
ATOM   3806  OD1 ASN D 284     153.775-157.525-138.170  1.00  0.00           O  
ATOM   3807  ND2 ASN D 284     155.886-157.554-137.407  1.00  0.00           N  
ATOM   3808  N   ALA D 285     153.059-155.562-140.532  1.00  0.00           N  
ATOM   3809  CA  ALA D 285     151.852-155.842-141.319  1.00  0.00           C  
ATOM   3810  C   ALA D 285     151.721-157.316-141.766  1.00  0.00           C  
ATOM   3811  O   ALA D 285     151.117-157.592-142.804  1.00  0.00           O  
ATOM   3812  CB  ALA D 285     151.739-154.834-142.479  1.00  0.00           C  
ATOM   3813  N   LYS D 286     152.292-158.226-140.954  1.00  0.00           N  
ATOM   3814  CA  LYS D 286     152.334-159.684-141.122  1.00  0.00           C  
ATOM   3815  C   LYS D 286     153.119-160.155-142.367  1.00  0.00           C  
ATOM   3816  O   LYS D 286     152.873-161.259-142.855  1.00  0.00           O  
ATOM   3817  CB  LYS D 286     150.913-160.298-141.036  1.00  0.00           C  
ATOM   3818  CG  LYS D 286     150.096-159.909-139.787  1.00  0.00           C  
ATOM   3819  CD  LYS D 286     150.787-160.228-138.450  1.00  0.00           C  
ATOM   3820  CE  LYS D 286     149.896-159.911-137.242  1.00  0.00           C  
ATOM   3821  NZ  LYS D 286     150.595-160.186-135.976  1.00  0.00           N  
ATOM   3822  N   THR D 287     154.069-159.329-142.839  1.00  0.00           N  
ATOM   3823  CA  THR D 287     154.960-159.631-143.960  1.00  0.00           C  
ATOM   3824  C   THR D 287     155.971-160.741-143.608  1.00  0.00           C  
ATOM   3825  O   THR D 287     156.513-160.753-142.501  1.00  0.00           O  
ATOM   3826  CB  THR D 287     155.732-158.355-144.394  1.00  0.00           C  
ATOM   3827  OG1 THR D 287     154.806-157.445-144.958  1.00  0.00           O  
ATOM   3828  CG2 THR D 287     156.865-158.548-145.417  1.00  0.00           C  
ATOM   3829  N   LYS D 288     156.196-161.647-144.575  1.00  0.00           N  
ATOM   3830  CA  LYS D 288     157.058-162.817-144.441  1.00  0.00           C  
ATOM   3831  C   LYS D 288     157.733-163.103-145.799  1.00  0.00           C  
ATOM   3832  O   LYS D 288     157.049-163.597-146.699  1.00  0.00           O  
ATOM   3833  CB  LYS D 288     156.205-164.004-143.929  1.00  0.00           C  
ATOM   3834  CG  LYS D 288     156.934-165.362-143.827  1.00  0.00           C  
ATOM   3835  CD  LYS D 288     158.243-165.358-143.017  1.00  0.00           C  
ATOM   3836  CE  LYS D 288     158.080-164.888-141.563  1.00  0.00           C  
ATOM   3837  NZ  LYS D 288     159.358-164.956-140.836  1.00  0.00           N  
ATOM   3838  N   PRO D 289     159.044-162.795-145.944  1.00  0.00           N  
ATOM   3839  CA  PRO D 289     159.800-163.143-147.160  1.00  0.00           C  
ATOM   3840  C   PRO D 289     160.198-164.632-147.220  1.00  0.00           C  
ATOM   3841  O   PRO D 289     160.369-165.275-146.183  1.00  0.00           O  
ATOM   3842  CB  PRO D 289     161.032-162.231-147.071  1.00  0.00           C  
ATOM   3843  CG  PRO D 289     161.295-162.107-145.580  1.00  0.00           C  
ATOM   3844  CD  PRO D 289     159.892-162.073-144.986  1.00  0.00           C  
ATOM   3845  N   ARG D 290     160.366-165.127-148.453  1.00  0.00           N  
ATOM   3846  CA  ARG D 290     160.876-166.455-148.792  1.00  0.00           C  
ATOM   3847  C   ARG D 290     161.600-166.393-150.151  1.00  0.00           C  
ATOM   3848  O   ARG D 290     161.550-165.367-150.832  1.00  0.00           O  
ATOM   3849  CB  ARG D 290     159.724-167.493-148.767  1.00  0.00           C  
ATOM   3850  CG  ARG D 290     158.641-167.313-149.853  1.00  0.00           C  
ATOM   3851  CD  ARG D 290     157.624-168.463-149.914  1.00  0.00           C  
ATOM   3852  NE  ARG D 290     158.211-169.703-150.444  1.00  0.00           N  
ATOM   3853  CZ  ARG D 290     158.313-170.042-151.741  1.00  0.00           C  
ATOM   3854  NH1 ARG D 290     158.887-171.203-152.078  1.00  0.00           N  
ATOM   3855  NH2 ARG D 290     157.850-169.250-152.717  1.00  0.00           N  
ATOM   3856  N   GLU D 291     162.234-167.512-150.533  1.00  0.00           N  
ATOM   3857  CA  GLU D 291     162.897-167.681-151.826  1.00  0.00           C  
ATOM   3858  C   GLU D 291     162.751-169.136-152.303  1.00  0.00           C  
ATOM   3859  O   GLU D 291     162.534-170.032-151.484  1.00  0.00           O  
ATOM   3860  CB  GLU D 291     164.358-167.189-151.719  1.00  0.00           C  
ATOM   3861  CG  GLU D 291     165.108-167.124-153.064  1.00  0.00           C  
ATOM   3862  CD  GLU D 291     166.505-166.520-152.932  1.00  0.00           C  
ATOM   3863  OE1 GLU D 291     166.795-165.588-153.713  1.00  0.00           O  
ATOM   3864  OE2 GLU D 291     167.264-167.018-152.073  1.00  0.00           O  
ATOM   3865  N   GLU D 292     162.834-169.329-153.629  1.00  0.00           N  
ATOM   3866  CA  GLU D 292     162.551-170.591-154.311  1.00  0.00           C  
ATOM   3867  C   GLU D 292     163.621-170.840-155.387  1.00  0.00           C  
ATOM   3868  O   GLU D 292     163.858-169.958-156.209  1.00  0.00           O  
ATOM   3869  CB  GLU D 292     161.120-170.487-154.877  1.00  0.00           C  
ATOM   3870  CG  GLU D 292     160.537-171.800-155.433  1.00  0.00           C  
ATOM   3871  CD  GLU D 292     159.065-171.653-155.833  1.00  0.00           C  
ATOM   3872  OE1 GLU D 292     158.693-172.231-156.876  1.00  0.00           O  
ATOM   3873  OE2 GLU D 292     158.329-170.950-155.102  1.00  0.00           O  
ATOM   3874  N   GLN D 293     164.259-172.021-155.332  1.00  0.00           N  
ATOM   3875  CA  GLN D 293     165.401-172.425-156.162  1.00  0.00           C  
ATOM   3876  C   GLN D 293     164.971-172.974-157.536  1.00  0.00           C  
ATOM   3877  O   GLN D 293     163.932-173.632-157.623  1.00  0.00           O  
ATOM   3878  CB  GLN D 293     166.195-173.482-155.353  1.00  0.00           C  
ATOM   3879  CG  GLN D 293     167.453-174.100-156.006  1.00  0.00           C  
ATOM   3880  CD  GLN D 293     168.582-173.089-156.213  1.00  0.00           C  
ATOM   3881  NE2 GLN D 293     169.649-173.207-155.422  1.00  0.00           N  
ATOM   3882  OE1 GLN D 293     168.494-172.213-157.070  1.00  0.00           O  
ATOM   3883  N   TYR D 294     165.810-172.741-158.563  1.00  0.00           N  
ATOM   3884  CA  TYR D 294     165.665-173.293-159.915  1.00  0.00           C  
ATOM   3885  C   TYR D 294     167.034-173.618-160.541  1.00  0.00           C  
ATOM   3886  O   TYR D 294     168.083-173.333-159.966  1.00  0.00           O  
ATOM   3887  CB  TYR D 294     164.887-172.329-160.847  1.00  0.00           C  
ATOM   3888  CG  TYR D 294     163.582-171.801-160.301  1.00  0.00           C  
ATOM   3889  CD1 TYR D 294     163.542-170.514-159.739  1.00  0.00           C  
ATOM   3890  CD2 TYR D 294     162.422-172.604-160.309  1.00  0.00           C  
ATOM   3891  CE1 TYR D 294     162.358-170.043-159.163  1.00  0.00           C  
ATOM   3892  CE2 TYR D 294     161.228-172.120-159.738  1.00  0.00           C  
ATOM   3893  CZ  TYR D 294     161.198-170.835-159.161  1.00  0.00           C  
ATOM   3894  OH  TYR D 294     160.060-170.360-158.583  1.00  0.00           O  
ATOM   3895  N   ASN D 295     166.951-174.188-161.755  1.00  0.00           N  
ATOM   3896  CA  ASN D 295     168.003-174.539-162.730  1.00  0.00           C  
ATOM   3897  C   ASN D 295     169.068-173.449-162.982  1.00  0.00           C  
ATOM   3898  O   ASN D 295     170.219-173.812-163.220  1.00  0.00           O  
ATOM   3899  CB  ASN D 295     167.444-175.071-164.107  1.00  0.00           C  
ATOM   3900  CG  ASN D 295     165.989-174.648-164.387  1.00  0.00           C  
ATOM   3901  ND2 ASN D 295     165.792-173.486-165.043  1.00  0.00           N  
ATOM   3902  OD1 ASN D 295     165.078-175.329-163.914  1.00  0.00           O  
ATOM   3903  N   SER D 296     168.678-172.162-162.960  1.00  0.00           N  
ATOM   3904  CA  SER D 296     169.558-171.044-163.326  1.00  0.00           C  
ATOM   3905  C   SER D 296     169.351-169.781-162.472  1.00  0.00           C  
ATOM   3906  O   SER D 296     170.210-168.899-162.514  1.00  0.00           O  
ATOM   3907  CB  SER D 296     169.346-170.706-164.819  1.00  0.00           C  
ATOM   3908  OG  SER D 296     169.971-171.658-165.654  1.00  0.00           O  
ATOM   3909  N   THR D 297     168.219-169.683-161.758  1.00  0.00           N  
ATOM   3910  CA  THR D 297     167.777-168.470-161.067  1.00  0.00           C  
ATOM   3911  C   THR D 297     167.133-168.821-159.710  1.00  0.00           C  
ATOM   3912  O   THR D 297     166.988-169.995-159.368  1.00  0.00           O  
ATOM   3913  CB  THR D 297     166.728-167.693-161.932  1.00  0.00           C  
ATOM   3914  OG1 THR D 297     165.484-168.367-162.033  1.00  0.00           O  
ATOM   3915  CG2 THR D 297     167.205-167.324-163.344  1.00  0.00           C  
ATOM   3916  N   TYR D 298     166.728-167.765-158.991  1.00  0.00           N  
ATOM   3917  CA  TYR D 298     165.824-167.802-157.846  1.00  0.00           C  
ATOM   3918  C   TYR D 298     164.561-166.972-158.158  1.00  0.00           C  
ATOM   3919  O   TYR D 298     164.527-166.238-159.149  1.00  0.00           O  
ATOM   3920  CB  TYR D 298     166.550-167.230-156.610  1.00  0.00           C  
ATOM   3921  CG  TYR D 298     167.674-168.081-156.050  1.00  0.00           C  
ATOM   3922  CD1 TYR D 298     167.378-169.212-155.263  1.00  0.00           C  
ATOM   3923  CD2 TYR D 298     169.019-167.717-156.269  1.00  0.00           C  
ATOM   3924  CE1 TYR D 298     168.418-169.973-154.696  1.00  0.00           C  
ATOM   3925  CE2 TYR D 298     170.058-168.481-155.705  1.00  0.00           C  
ATOM   3926  CZ  TYR D 298     169.760-169.614-154.925  1.00  0.00           C  
ATOM   3927  OH  TYR D 298     170.773-170.359-154.395  1.00  0.00           O  
ATOM   3928  N   ARG D 299     163.553-167.089-157.279  1.00  0.00           N  
ATOM   3929  CA  ARG D 299     162.360-166.245-157.257  1.00  0.00           C  
ATOM   3930  C   ARG D 299     162.048-165.924-155.797  1.00  0.00           C  
ATOM   3931  O   ARG D 299     161.563-166.800-155.079  1.00  0.00           O  
ATOM   3932  CB  ARG D 299     161.181-166.942-157.976  1.00  0.00           C  
ATOM   3933  CG  ARG D 299     159.842-166.178-158.011  1.00  0.00           C  
ATOM   3934  CD  ARG D 299     158.717-167.003-158.663  1.00  0.00           C  
ATOM   3935  NE  ARG D 299     158.188-168.046-157.769  1.00  0.00           N  
ATOM   3936  CZ  ARG D 299     156.891-168.320-157.534  1.00  0.00           C  
ATOM   3937  NH1 ARG D 299     155.906-167.610-158.101  1.00  0.00           N  
ATOM   3938  NH2 ARG D 299     156.568-169.330-156.717  1.00  0.00           N  
ATOM   3939  N   VAL D 300     162.317-164.673-155.395  1.00  0.00           N  
ATOM   3940  CA  VAL D 300     161.921-164.147-154.091  1.00  0.00           C  
ATOM   3941  C   VAL D 300     160.425-163.796-154.105  1.00  0.00           C  
ATOM   3942  O   VAL D 300     159.969-163.082-154.997  1.00  0.00           O  
ATOM   3943  CB  VAL D 300     162.774-162.914-153.677  1.00  0.00           C  
ATOM   3944  CG1 VAL D 300     162.208-162.069-152.512  1.00  0.00           C  
ATOM   3945  CG2 VAL D 300     164.198-163.375-153.324  1.00  0.00           C  
ATOM   3946  N   VAL D 301     159.704-164.323-153.109  1.00  0.00           N  
ATOM   3947  CA  VAL D 301     158.282-164.085-152.889  1.00  0.00           C  
ATOM   3948  C   VAL D 301     158.118-163.501-151.476  1.00  0.00           C  
ATOM   3949  O   VAL D 301     158.834-163.902-150.561  1.00  0.00           O  
ATOM   3950  CB  VAL D 301     157.472-165.412-153.023  1.00  0.00           C  
ATOM   3951  CG1 VAL D 301     156.010-165.353-152.525  1.00  0.00           C  
ATOM   3952  CG2 VAL D 301     157.498-165.927-154.475  1.00  0.00           C  
ATOM   3953  N   SER D 302     157.174-162.563-151.326  1.00  0.00           N  
ATOM   3954  CA  SER D 302     156.845-161.923-150.054  1.00  0.00           C  
ATOM   3955  C   SER D 302     155.333-161.653-150.009  1.00  0.00           C  
ATOM   3956  O   SER D 302     154.676-161.721-151.047  1.00  0.00           O  
ATOM   3957  CB  SER D 302     157.712-160.653-149.893  1.00  0.00           C  
ATOM   3958  OG  SER D 302     157.585-160.089-148.604  1.00  0.00           O  
ATOM   3959  N   VAL D 303     154.799-161.375-148.809  1.00  0.00           N  
ATOM   3960  CA  VAL D 303     153.363-161.194-148.572  1.00  0.00           C  
ATOM   3961  C   VAL D 303     153.073-159.905-147.782  1.00  0.00           C  
ATOM   3962  O   VAL D 303     153.969-159.344-147.152  1.00  0.00           O  
ATOM   3963  CB  VAL D 303     152.765-162.401-147.794  1.00  0.00           C  
ATOM   3964  CG1 VAL D 303     152.878-163.710-148.594  1.00  0.00           C  
ATOM   3965  CG2 VAL D 303     153.300-162.591-146.361  1.00  0.00           C  
ATOM   3966  N   LEU D 304     151.805-159.474-147.837  1.00  0.00           N  
ATOM   3967  CA  LEU D 304     151.249-158.360-147.078  1.00  0.00           C  
ATOM   3968  C   LEU D 304     149.768-158.665-146.850  1.00  0.00           C  
ATOM   3969  O   LEU D 304     148.985-158.587-147.798  1.00  0.00           O  
ATOM   3970  CB  LEU D 304     151.474-157.028-147.835  1.00  0.00           C  
ATOM   3971  CG  LEU D 304     150.796-155.784-147.212  1.00  0.00           C  
ATOM   3972  CD1 LEU D 304     151.282-155.512-145.780  1.00  0.00           C  
ATOM   3973  CD2 LEU D 304     150.943-154.542-148.106  1.00  0.00           C  
ATOM   3974  N   THR D 305     149.415-159.006-145.602  1.00  0.00           N  
ATOM   3975  CA  THR D 305     148.042-159.298-145.197  1.00  0.00           C  
ATOM   3976  C   THR D 305     147.189-158.013-145.153  1.00  0.00           C  
ATOM   3977  O   THR D 305     147.657-156.987-144.655  1.00  0.00           O  
ATOM   3978  CB  THR D 305     147.999-159.978-143.805  1.00  0.00           C  
ATOM   3979  OG1 THR D 305     148.861-161.103-143.809  1.00  0.00           O  
ATOM   3980  CG2 THR D 305     146.606-160.461-143.372  1.00  0.00           C  
ATOM   3981  N   VAL D 306     145.971-158.099-145.706  1.00  0.00           N  
ATOM   3982  CA  VAL D 306     145.054-156.980-145.923  1.00  0.00           C  
ATOM   3983  C   VAL D 306     143.728-157.236-145.172  1.00  0.00           C  
ATOM   3984  O   VAL D 306     143.359-158.389-144.951  1.00  0.00           O  
ATOM   3985  CB  VAL D 306     144.793-156.817-147.455  1.00  0.00           C  
ATOM   3986  CG1 VAL D 306     143.693-155.810-147.844  1.00  0.00           C  
ATOM   3987  CG2 VAL D 306     146.091-156.448-148.197  1.00  0.00           C  
ATOM   3988  N   LEU D 307     143.042-156.152-144.771  1.00  0.00           N  
ATOM   3989  CA  LEU D 307     141.746-156.198-144.088  1.00  0.00           C  
ATOM   3990  C   LEU D 307     140.592-156.417-145.086  1.00  0.00           C  
ATOM   3991  O   LEU D 307     140.681-155.989-146.237  1.00  0.00           O  
ATOM   3992  CB  LEU D 307     141.583-154.883-143.290  1.00  0.00           C  
ATOM   3993  CG  LEU D 307     140.314-154.737-142.416  1.00  0.00           C  
ATOM   3994  CD1 LEU D 307     140.214-155.839-141.338  1.00  0.00           C  
ATOM   3995  CD2 LEU D 307     140.218-153.316-141.819  1.00  0.00           C  
ATOM   3996  N   HIS D 308     139.507-157.040-144.596  1.00  0.00           N  
ATOM   3997  CA  HIS D 308     138.263-157.351-145.316  1.00  0.00           C  
ATOM   3998  C   HIS D 308     137.579-156.163-146.024  1.00  0.00           C  
ATOM   3999  O   HIS D 308     136.815-156.403-146.955  1.00  0.00           O  
ATOM   4000  CB  HIS D 308     137.259-157.989-144.333  1.00  0.00           C  
ATOM   4001  CG  HIS D 308     137.816-159.097-143.477  1.00  0.00           C  
ATOM   4002  ND1 HIS D 308     138.004-158.967-142.111  1.00  0.00           N  
ATOM   4003  CD2 HIS D 308     138.201-160.382-143.783  1.00  0.00           C  
ATOM   4004  CE1 HIS D 308     138.488-160.129-141.667  1.00  0.00           C  
ATOM   4005  NE2 HIS D 308     138.629-161.036-142.625  1.00  0.00           N  
ATOM   4006  N   GLN D 309     137.849-154.926-145.573  1.00  0.00           N  
ATOM   4007  CA  GLN D 309     137.270-153.693-146.107  1.00  0.00           C  
ATOM   4008  C   GLN D 309     138.309-152.759-146.752  1.00  0.00           C  
ATOM   4009  O   GLN D 309     137.898-151.860-147.484  1.00  0.00           O  
ATOM   4010  CB  GLN D 309     136.491-152.978-144.985  1.00  0.00           C  
ATOM   4011  CG  GLN D 309     135.204-153.728-144.588  1.00  0.00           C  
ATOM   4012  CD  GLN D 309     134.423-153.012-143.485  1.00  0.00           C  
ATOM   4013  NE2 GLN D 309     133.104-152.901-143.648  1.00  0.00           N  
ATOM   4014  OE1 GLN D 309     134.996-152.591-142.483  1.00  0.00           O  
ATOM   4015  N   ASP D 310     139.615-152.979-146.516  1.00  0.00           N  
ATOM   4016  CA  ASP D 310     140.701-152.198-147.129  1.00  0.00           C  
ATOM   4017  C   ASP D 310     140.957-152.544-148.603  1.00  0.00           C  
ATOM   4018  O   ASP D 310     141.396-151.658-149.340  1.00  0.00           O  
ATOM   4019  CB  ASP D 310     142.024-152.216-146.331  1.00  0.00           C  
ATOM   4020  CG  ASP D 310     141.970-151.551-144.952  1.00  0.00           C  
ATOM   4021  OD1 ASP D 310     143.061-151.456-144.348  1.00  0.00           O  
ATOM   4022  OD2 ASP D 310     140.880-151.106-144.533  1.00  0.00           O  
ATOM   4023  N   TRP D 311     140.650-153.783-149.032  1.00  0.00           N  
ATOM   4024  CA  TRP D 311     140.619-154.133-150.454  1.00  0.00           C  
ATOM   4025  C   TRP D 311     139.393-153.512-151.154  1.00  0.00           C  
ATOM   4026  O   TRP D 311     139.550-152.999-152.260  1.00  0.00           O  
ATOM   4027  CB  TRP D 311     140.718-155.659-150.659  1.00  0.00           C  
ATOM   4028  CG  TRP D 311     140.833-156.111-152.090  1.00  0.00           C  
ATOM   4029  CD1 TRP D 311     139.841-156.652-152.836  1.00  0.00           C  
ATOM   4030  NE1 TRP D 311     140.292-156.880-154.120  1.00  0.00           N  
ATOM   4031  CE2 TRP D 311     141.600-156.475-154.279  1.00  0.00           C  
ATOM   4032  CD2 TRP D 311     141.977-155.982-152.993  1.00  0.00           C  
ATOM   4033  CE3 TRP D 311     143.297-155.491-152.859  1.00  0.00           C  
ATOM   4034  CZ3 TRP D 311     144.188-155.478-153.952  1.00  0.00           C  
ATOM   4035  CZ2 TRP D 311     142.479-156.468-155.377  1.00  0.00           C  
ATOM   4036  CH2 TRP D 311     143.780-155.960-155.210  1.00  0.00           C  
ATOM   4037  N   LEU D 312     138.228-153.505-150.473  1.00  0.00           N  
ATOM   4038  CA  LEU D 312     136.979-152.876-150.931  1.00  0.00           C  
ATOM   4039  C   LEU D 312     137.075-151.346-151.093  1.00  0.00           C  
ATOM   4040  O   LEU D 312     136.388-150.797-151.953  1.00  0.00           O  
ATOM   4041  CB  LEU D 312     135.802-153.237-149.994  1.00  0.00           C  
ATOM   4042  CG  LEU D 312     135.518-154.745-149.824  1.00  0.00           C  
ATOM   4043  CD1 LEU D 312     134.319-154.986-148.886  1.00  0.00           C  
ATOM   4044  CD2 LEU D 312     135.311-155.467-151.165  1.00  0.00           C  
ATOM   4045  N   ASN D 313     137.944-150.702-150.295  1.00  0.00           N  
ATOM   4046  CA  ASN D 313     138.264-149.275-150.355  1.00  0.00           C  
ATOM   4047  C   ASN D 313     139.049-148.874-151.627  1.00  0.00           C  
ATOM   4048  O   ASN D 313     139.058-147.693-151.971  1.00  0.00           O  
ATOM   4049  CB  ASN D 313     139.041-148.897-149.071  1.00  0.00           C  
ATOM   4050  CG  ASN D 313     139.049-147.396-148.763  1.00  0.00           C  
ATOM   4051  ND2 ASN D 313     140.226-146.769-148.815  1.00  0.00           N  
ATOM   4052  OD1 ASN D 313     138.008-146.814-148.472  1.00  0.00           O  
ATOM   4053  N   GLY D 314     139.671-149.850-152.316  1.00  0.00           N  
ATOM   4054  CA  GLY D 314     140.384-149.635-153.574  1.00  0.00           C  
ATOM   4055  C   GLY D 314     141.782-149.034-153.363  1.00  0.00           C  
ATOM   4056  O   GLY D 314     142.291-148.384-154.274  1.00  0.00           O  
ATOM   4057  N   LYS D 315     142.392-149.245-152.181  1.00  0.00           N  
ATOM   4058  CA  LYS D 315     143.746-148.806-151.820  1.00  0.00           C  
ATOM   4059  C   LYS D 315     144.830-149.317-152.784  1.00  0.00           C  
ATOM   4060  O   LYS D 315     144.707-150.431-153.299  1.00  0.00           O  
ATOM   4061  CB  LYS D 315     144.070-149.307-150.397  1.00  0.00           C  
ATOM   4062  CG  LYS D 315     143.252-148.628-149.290  1.00  0.00           C  
ATOM   4063  CD  LYS D 315     143.811-148.936-147.895  1.00  0.00           C  
ATOM   4064  CE  LYS D 315     142.940-148.375-146.765  1.00  0.00           C  
ATOM   4065  NZ  LYS D 315     143.540-148.635-145.445  1.00  0.00           N  
ATOM   4066  N   GLU D 316     145.893-148.515-152.963  1.00  0.00           N  
ATOM   4067  CA  GLU D 316     147.112-148.957-153.640  1.00  0.00           C  
ATOM   4068  C   GLU D 316     147.902-149.902-152.727  1.00  0.00           C  
ATOM   4069  O   GLU D 316     148.086-149.608-151.548  1.00  0.00           O  
ATOM   4070  CB  GLU D 316     147.968-147.749-154.091  1.00  0.00           C  
ATOM   4071  CG  GLU D 316     149.302-148.145-154.772  1.00  0.00           C  
ATOM   4072  CD  GLU D 316     150.113-146.936-155.227  1.00  0.00           C  
ATOM   4073  OE1 GLU D 316     149.865-146.477-156.363  1.00  0.00           O  
ATOM   4074  OE2 GLU D 316     150.982-146.502-154.438  1.00  0.00           O  
ATOM   4075  N   TYR D 317     148.385-150.995-153.322  1.00  0.00           N  
ATOM   4076  CA  TYR D 317     149.350-151.913-152.734  1.00  0.00           C  
ATOM   4077  C   TYR D 317     150.505-152.005-153.730  1.00  0.00           C  
ATOM   4078  O   TYR D 317     150.249-152.143-154.925  1.00  0.00           O  
ATOM   4079  CB  TYR D 317     148.685-153.281-152.483  1.00  0.00           C  
ATOM   4080  CG  TYR D 317     147.506-153.201-151.532  1.00  0.00           C  
ATOM   4081  CD1 TYR D 317     146.199-153.033-152.035  1.00  0.00           C  
ATOM   4082  CD2 TYR D 317     147.718-153.238-150.139  1.00  0.00           C  
ATOM   4083  CE1 TYR D 317     145.114-152.877-151.152  1.00  0.00           C  
ATOM   4084  CE2 TYR D 317     146.633-153.086-149.256  1.00  0.00           C  
ATOM   4085  CZ  TYR D 317     145.334-152.896-149.761  1.00  0.00           C  
ATOM   4086  OH  TYR D 317     144.291-152.717-148.902  1.00  0.00           O  
ATOM   4087  N   LYS D 318     151.742-151.894-153.230  1.00  0.00           N  
ATOM   4088  CA  LYS D 318     152.951-151.843-154.051  1.00  0.00           C  
ATOM   4089  C   LYS D 318     154.024-152.766-153.463  1.00  0.00           C  
ATOM   4090  O   LYS D 318     154.084-152.950-152.246  1.00  0.00           O  
ATOM   4091  CB  LYS D 318     153.411-150.367-154.173  1.00  0.00           C  
ATOM   4092  CG  LYS D 318     154.717-150.122-154.962  1.00  0.00           C  
ATOM   4093  CD  LYS D 318     155.229-148.673-154.906  1.00  0.00           C  
ATOM   4094  CE  LYS D 318     154.294-147.645-155.557  1.00  0.00           C  
ATOM   4095  NZ  LYS D 318     154.934-146.324-155.652  1.00  0.00           N  
ATOM   4096  N   CYS D 319     154.875-153.283-154.358  1.00  0.00           N  
ATOM   4097  CA  CYS D 319     156.130-153.953-154.041  1.00  0.00           C  
ATOM   4098  C   CYS D 319     157.232-153.348-154.920  1.00  0.00           C  
ATOM   4099  O   CYS D 319     156.959-152.967-156.060  1.00  0.00           O  
ATOM   4100  SG  CYS D 319     157.363-156.521-153.826  1.00  0.00           S  
ATOM   4101  CB  CYS D 319     155.963-155.461-154.283  1.00  0.00           C  
ATOM   4102  N   LYS D 320     158.455-153.276-154.376  1.00  0.00           N  
ATOM   4103  CA  LYS D 320     159.628-152.702-155.037  1.00  0.00           C  
ATOM   4104  C   LYS D 320     160.898-153.406-154.543  1.00  0.00           C  
ATOM   4105  O   LYS D 320     160.933-153.860-153.399  1.00  0.00           O  
ATOM   4106  CB  LYS D 320     159.648-151.177-154.778  1.00  0.00           C  
ATOM   4107  CG  LYS D 320     160.807-150.416-155.448  1.00  0.00           C  
ATOM   4108  CD  LYS D 320     160.628-148.891-155.364  1.00  0.00           C  
ATOM   4109  CE  LYS D 320     161.608-148.110-156.251  1.00  0.00           C  
ATOM   4110  NZ  LYS D 320     161.329-148.319-157.682  1.00  0.00           N  
ATOM   4111  N   VAL D 321     161.923-153.467-155.409  1.00  0.00           N  
ATOM   4112  CA  VAL D 321     163.230-154.046-155.091  1.00  0.00           C  
ATOM   4113  C   VAL D 321     164.363-153.168-155.659  1.00  0.00           C  
ATOM   4114  O   VAL D 321     164.144-152.386-156.586  1.00  0.00           O  
ATOM   4115  CB  VAL D 321     163.384-155.492-155.654  1.00  0.00           C  
ATOM   4116  CG1 VAL D 321     162.254-156.424-155.192  1.00  0.00           C  
ATOM   4117  CG2 VAL D 321     163.590-155.598-157.180  1.00  0.00           C  
ATOM   4118  N   SER D 322     165.562-153.356-155.090  1.00  0.00           N  
ATOM   4119  CA  SER D 322     166.816-152.746-155.521  1.00  0.00           C  
ATOM   4120  C   SER D 322     167.954-153.679-155.086  1.00  0.00           C  
ATOM   4121  O   SER D 322     167.983-154.089-153.925  1.00  0.00           O  
ATOM   4122  CB  SER D 322     166.941-151.318-154.947  1.00  0.00           C  
ATOM   4123  OG  SER D 322     168.156-150.702-155.329  1.00  0.00           O  
ATOM   4124  N   ASN D 323     168.854-154.017-156.023  1.00  0.00           N  
ATOM   4125  CA  ASN D 323     169.913-155.010-155.820  1.00  0.00           C  
ATOM   4126  C   ASN D 323     171.044-154.843-156.850  1.00  0.00           C  
ATOM   4127  O   ASN D 323     170.924-154.033-157.769  1.00  0.00           O  
ATOM   4128  CB  ASN D 323     169.312-156.441-155.779  1.00  0.00           C  
ATOM   4129  CG  ASN D 323     168.592-156.884-157.059  1.00  0.00           C  
ATOM   4130  OD1 ASN D 323     169.227-157.334-158.007  1.00  0.00           O  
ATOM   4131  ND2 ASN D 323     167.260-156.783-157.079  1.00  0.00           N  
ATOM   4132  N   LYS D 324     172.135-155.605-156.656  1.00  0.00           N  
ATOM   4133  CA  LYS D 324     173.350-155.559-157.475  1.00  0.00           C  
ATOM   4134  C   LYS D 324     173.160-156.128-158.896  1.00  0.00           C  
ATOM   4135  O   LYS D 324     173.746-155.587-159.833  1.00  0.00           O  
ATOM   4136  CB  LYS D 324     174.496-156.250-156.696  1.00  0.00           C  
ATOM   4137  CG  LYS D 324     175.870-156.309-157.394  1.00  0.00           C  
ATOM   4138  CD  LYS D 324     176.469-154.929-157.711  1.00  0.00           C  
ATOM   4139  CE  LYS D 324     177.868-155.027-158.335  1.00  0.00           C  
ATOM   4140  NZ  LYS D 324     178.412-153.692-158.639  1.00  0.00           N  
ATOM   4141  N   ALA D 325     172.331-157.177-159.034  1.00  0.00           N  
ATOM   4142  CA  ALA D 325     171.978-157.800-160.315  1.00  0.00           C  
ATOM   4143  C   ALA D 325     170.965-156.999-161.162  1.00  0.00           C  
ATOM   4144  O   ALA D 325     170.734-157.366-162.314  1.00  0.00           O  
ATOM   4145  CB  ALA D 325     171.453-159.216-160.037  1.00  0.00           C  
ATOM   4146  N   LEU D 326     170.381-155.939-160.581  1.00  0.00           N  
ATOM   4147  CA  LEU D 326     169.352-155.094-161.180  1.00  0.00           C  
ATOM   4148  C   LEU D 326     169.970-153.721-161.528  1.00  0.00           C  
ATOM   4149  O   LEU D 326     170.479-153.059-160.622  1.00  0.00           O  
ATOM   4150  CB  LEU D 326     168.242-154.961-160.118  1.00  0.00           C  
ATOM   4151  CG  LEU D 326     167.041-154.079-160.505  1.00  0.00           C  
ATOM   4152  CD1 LEU D 326     166.184-154.708-161.622  1.00  0.00           C  
ATOM   4153  CD2 LEU D 326     166.222-153.740-159.250  1.00  0.00           C  
ATOM   4154  N   PRO D 327     169.916-153.296-162.813  1.00  0.00           N  
ATOM   4155  CA  PRO D 327     170.487-152.004-163.241  1.00  0.00           C  
ATOM   4156  C   PRO D 327     169.677-150.749-162.843  1.00  0.00           C  
ATOM   4157  O   PRO D 327     170.234-149.654-162.907  1.00  0.00           O  
ATOM   4158  CD  PRO D 327     169.346-154.024-163.950  1.00  0.00           C  
ATOM   4159  CB  PRO D 327     170.581-152.157-164.769  1.00  0.00           C  
ATOM   4160  CG  PRO D 327     169.410-153.057-165.128  1.00  0.00           C  
ATOM   4161  N   ALA D 328     168.399-150.913-162.456  1.00  0.00           N  
ATOM   4162  CA  ALA D 328     167.470-149.824-162.146  1.00  0.00           C  
ATOM   4163  C   ALA D 328     166.294-150.387-161.317  1.00  0.00           C  
ATOM   4164  O   ALA D 328     165.676-151.337-161.795  1.00  0.00           O  
ATOM   4165  CB  ALA D 328     166.951-149.239-163.474  1.00  0.00           C  
ATOM   4166  N   PRO D 329     166.003-149.829-160.112  1.00  0.00           N  
ATOM   4167  CA  PRO D 329     164.855-150.221-159.258  1.00  0.00           C  
ATOM   4168  C   PRO D 329     163.478-150.347-159.945  1.00  0.00           C  
ATOM   4169  O   PRO D 329     162.845-149.334-160.242  1.00  0.00           O  
ATOM   4170  CB  PRO D 329     164.855-149.169-158.135  1.00  0.00           C  
ATOM   4171  CG  PRO D 329     166.312-148.779-158.000  1.00  0.00           C  
ATOM   4172  CD  PRO D 329     166.807-148.803-159.439  1.00  0.00           C  
ATOM   4173  N   ILE D 330     163.043-151.601-160.157  1.00  0.00           N  
ATOM   4174  CA  ILE D 330     161.733-151.959-160.711  1.00  0.00           C  
ATOM   4175  C   ILE D 330     160.706-152.130-159.568  1.00  0.00           C  
ATOM   4176  O   ILE D 330     161.078-152.534-158.464  1.00  0.00           O  
ATOM   4177  CB  ILE D 330     161.826-153.269-161.563  1.00  0.00           C  
ATOM   4178  CG2 ILE D 330     160.465-153.866-161.994  1.00  0.00           C  
ATOM   4179  CG1 ILE D 330     162.689-153.031-162.826  1.00  0.00           C  
ATOM   4180  CD1 ILE D 330     163.131-154.310-163.556  1.00  0.00           C  
ATOM   4181  N   GLU D 331     159.436-151.815-159.869  1.00  0.00           N  
ATOM   4182  CA  GLU D 331     158.293-151.932-158.960  1.00  0.00           C  
ATOM   4183  C   GLU D 331     157.036-152.364-159.737  1.00  0.00           C  
ATOM   4184  O   GLU D 331     157.022-152.322-160.968  1.00  0.00           O  
ATOM   4185  CB  GLU D 331     158.100-150.590-158.211  1.00  0.00           C  
ATOM   4186  CG  GLU D 331     157.620-149.402-159.073  1.00  0.00           C  
ATOM   4187  CD  GLU D 331     157.547-148.109-158.261  1.00  0.00           C  
ATOM   4188  OE1 GLU D 331     158.631-147.565-157.961  1.00  0.00           O  
ATOM   4189  OE2 GLU D 331     156.414-147.684-157.945  1.00  0.00           O  
ATOM   4190  N   LYS D 332     155.989-152.740-158.984  1.00  0.00           N  
ATOM   4191  CA  LYS D 332     154.657-153.039-159.508  1.00  0.00           C  
ATOM   4192  C   LYS D 332     153.597-152.697-158.451  1.00  0.00           C  
ATOM   4193  O   LYS D 332     153.790-153.006-157.275  1.00  0.00           O  
ATOM   4194  CB  LYS D 332     154.585-154.514-159.977  1.00  0.00           C  
ATOM   4195  CG  LYS D 332     153.220-154.978-160.529  1.00  0.00           C  
ATOM   4196  CD  LYS D 332     152.746-154.214-161.775  1.00  0.00           C  
ATOM   4197  CE  LYS D 332     151.450-154.799-162.354  1.00  0.00           C  
ATOM   4198  NZ  LYS D 332     150.964-153.999-163.490  1.00  0.00           N  
ATOM   4199  N   THR D 333     152.491-152.093-158.915  1.00  0.00           N  
ATOM   4200  CA  THR D 333     151.323-151.711-158.120  1.00  0.00           C  
ATOM   4201  C   THR D 333     150.089-152.539-158.527  1.00  0.00           C  
ATOM   4202  O   THR D 333     150.023-153.045-159.650  1.00  0.00           O  
ATOM   4203  CB  THR D 333     150.964-150.216-158.354  1.00  0.00           C  
ATOM   4204  OG1 THR D 333     150.588-149.943-159.694  1.00  0.00           O  
ATOM   4205  CG2 THR D 333     152.092-149.261-157.953  1.00  0.00           C  
ATOM   4206  N   ILE D 334     149.117-152.620-157.605  1.00  0.00           N  
ATOM   4207  CA  ILE D 334     147.817-153.250-157.824  1.00  0.00           C  
ATOM   4208  C   ILE D 334     146.771-152.655-156.859  1.00  0.00           C  
ATOM   4209  O   ILE D 334     147.121-152.178-155.778  1.00  0.00           O  
ATOM   4210  CB  ILE D 334     147.890-154.802-157.646  1.00  0.00           C  
ATOM   4211  CG2 ILE D 334     147.923-155.289-156.179  1.00  0.00           C  
ATOM   4212  CG1 ILE D 334     146.772-155.517-158.435  1.00  0.00           C  
ATOM   4213  CD1 ILE D 334     147.088-156.983-158.739  1.00  0.00           C  
ATOM   4214  N   SER D 335     145.499-152.716-157.278  1.00  0.00           N  
ATOM   4215  CA  SER D 335     144.325-152.295-156.516  1.00  0.00           C  
ATOM   4216  C   SER D 335     143.067-152.963-157.097  1.00  0.00           C  
ATOM   4217  O   SER D 335     143.103-153.481-158.214  1.00  0.00           O  
ATOM   4218  CB  SER D 335     144.231-150.749-156.481  1.00  0.00           C  
ATOM   4219  OG  SER D 335     143.882-150.190-157.733  1.00  0.00           O  
ATOM   4220  N   LYS D 336     141.971-152.923-156.321  1.00  0.00           N  
ATOM   4221  CA  LYS D 336     140.648-153.404-156.727  1.00  0.00           C  
ATOM   4222  C   LYS D 336     140.025-152.505-157.817  1.00  0.00           C  
ATOM   4223  O   LYS D 336     140.265-151.295-157.814  1.00  0.00           O  
ATOM   4224  CB  LYS D 336     139.760-153.455-155.465  1.00  0.00           C  
ATOM   4225  CG  LYS D 336     138.365-154.065-155.679  1.00  0.00           C  
ATOM   4226  CD  LYS D 336     137.470-153.940-154.443  1.00  0.00           C  
ATOM   4227  CE  LYS D 336     136.016-154.368-154.675  1.00  0.00           C  
ATOM   4228  NZ  LYS D 336     135.349-153.547-155.696  1.00  0.00           N  
ATOM   4229  N   ALA D 337     139.201-153.113-158.691  1.00  0.00           N  
ATOM   4230  CA  ALA D 337     138.373-152.419-159.680  1.00  0.00           C  
ATOM   4231  C   ALA D 337     137.285-151.567-159.003  1.00  0.00           C  
ATOM   4232  O   ALA D 337     136.515-152.081-158.190  1.00  0.00           O  
ATOM   4233  CB  ALA D 337     137.753-153.451-160.634  1.00  0.00           C  
ATOM   4234  N   LYS D 338     137.259-150.271-159.348  1.00  0.00           N  
ATOM   4235  CA  LYS D 338     136.451-149.240-158.689  1.00  0.00           C  
ATOM   4236  C   LYS D 338     135.078-149.047-159.365  1.00  0.00           C  
ATOM   4237  O   LYS D 338     134.655-147.912-159.589  1.00  0.00           O  
ATOM   4238  CB  LYS D 338     137.286-147.941-158.602  1.00  0.00           C  
ATOM   4239  CG  LYS D 338     138.537-148.100-157.721  1.00  0.00           C  
ATOM   4240  CD  LYS D 338     139.442-146.858-157.715  1.00  0.00           C  
ATOM   4241  CE  LYS D 338     140.657-147.010-156.787  1.00  0.00           C  
ATOM   4242  NZ  LYS D 338     141.527-148.132-157.187  1.00  0.00           N  
ATOM   4243  N   GLY D 339     134.397-150.169-159.655  1.00  0.00           N  
ATOM   4244  CA  GLY D 339     133.033-150.184-160.177  1.00  0.00           C  
ATOM   4245  C   GLY D 339     132.032-149.971-159.032  1.00  0.00           C  
ATOM   4246  O   GLY D 339     132.314-150.287-157.875  1.00  0.00           O  
ATOM   4247  N   GLN D 340     130.849-149.445-159.380  1.00  0.00           N  
ATOM   4248  CA  GLN D 340     129.765-149.142-158.444  1.00  0.00           C  
ATOM   4249  C   GLN D 340     128.962-150.422-158.120  1.00  0.00           C  
ATOM   4250  O   GLN D 340     128.654-151.165-159.053  1.00  0.00           O  
ATOM   4251  CB  GLN D 340     128.857-148.073-159.097  1.00  0.00           C  
ATOM   4252  CG  GLN D 340     129.561-146.740-159.443  1.00  0.00           C  
ATOM   4253  CD  GLN D 340     130.274-146.093-158.250  1.00  0.00           C  
ATOM   4254  OE1 GLN D 340     129.672-145.887-157.200  1.00  0.00           O  
ATOM   4255  NE2 GLN D 340     131.557-145.761-158.411  1.00  0.00           N  
ATOM   4256  N   PRO D 341     128.662-150.675-156.823  1.00  0.00           N  
ATOM   4257  CA  PRO D 341     128.057-151.941-156.359  1.00  0.00           C  
ATOM   4258  C   PRO D 341     126.646-152.204-156.922  1.00  0.00           C  
ATOM   4259  O   PRO D 341     125.733-151.410-156.689  1.00  0.00           O  
ATOM   4260  CB  PRO D 341     128.055-151.801-154.825  1.00  0.00           C  
ATOM   4261  CG  PRO D 341     128.026-150.306-154.568  1.00  0.00           C  
ATOM   4262  CD  PRO D 341     128.877-149.755-155.702  1.00  0.00           C  
ATOM   4263  N   ARG D 342     126.514-153.324-157.650  1.00  0.00           N  
ATOM   4264  CA  ARG D 342     125.276-153.819-158.247  1.00  0.00           C  
ATOM   4265  C   ARG D 342     125.069-155.273-157.792  1.00  0.00           C  
ATOM   4266  O   ARG D 342     125.964-156.099-157.979  1.00  0.00           O  
ATOM   4267  CB  ARG D 342     125.384-153.674-159.781  1.00  0.00           C  
ATOM   4268  CG  ARG D 342     124.181-154.216-160.570  1.00  0.00           C  
ATOM   4269  CD  ARG D 342     124.333-154.020-162.087  1.00  0.00           C  
ATOM   4270  NE  ARG D 342     123.316-154.776-162.830  1.00  0.00           N  
ATOM   4271  CZ  ARG D 342     122.964-154.591-164.115  1.00  0.00           C  
ATOM   4272  NH1 ARG D 342     123.486-153.605-164.859  1.00  0.00           N  
ATOM   4273  NH2 ARG D 342     122.069-155.417-164.670  1.00  0.00           N  
ATOM   4274  N   GLU D 343     123.896-155.538-157.189  1.00  0.00           N  
ATOM   4275  CA  GLU D 343     123.509-156.802-156.554  1.00  0.00           C  
ATOM   4276  C   GLU D 343     123.386-157.962-157.571  1.00  0.00           C  
ATOM   4277  O   GLU D 343     122.519-157.871-158.442  1.00  0.00           O  
ATOM   4278  CB  GLU D 343     122.166-156.557-155.831  1.00  0.00           C  
ATOM   4279  CG  GLU D 343     121.706-157.747-154.965  1.00  0.00           C  
ATOM   4280  CD  GLU D 343     120.343-157.504-154.321  1.00  0.00           C  
ATOM   4281  OE1 GLU D 343     120.308-157.425-153.074  1.00  0.00           O  
ATOM   4282  OE2 GLU D 343     119.361-157.413-155.089  1.00  0.00           O  
ATOM   4283  N   PRO D 344     124.204-159.038-157.435  1.00  0.00           N  
ATOM   4284  CA  PRO D 344     124.012-160.285-158.202  1.00  0.00           C  
ATOM   4285  C   PRO D 344     122.663-160.959-157.912  1.00  0.00           C  
ATOM   4286  O   PRO D 344     122.369-161.270-156.757  1.00  0.00           O  
ATOM   4287  CD  PRO D 344     125.302-159.181-156.481  1.00  0.00           C  
ATOM   4288  CB  PRO D 344     125.182-161.196-157.776  1.00  0.00           C  
ATOM   4289  CG  PRO D 344     126.157-160.317-157.018  1.00  0.00           C  
ATOM   4290  N   GLN D 345     121.885-161.179-158.980  1.00  0.00           N  
ATOM   4291  CA  GLN D 345     120.613-161.890-158.945  1.00  0.00           C  
ATOM   4292  C   GLN D 345     120.894-163.390-159.117  1.00  0.00           C  
ATOM   4293  O   GLN D 345     120.876-163.898-160.240  1.00  0.00           O  
ATOM   4294  CB  GLN D 345     119.678-161.314-160.038  1.00  0.00           C  
ATOM   4295  CG  GLN D 345     119.422-159.794-159.942  1.00  0.00           C  
ATOM   4296  CD  GLN D 345     118.874-159.351-158.582  1.00  0.00           C  
ATOM   4297  OE1 GLN D 345     117.826-159.825-158.150  1.00  0.00           O  
ATOM   4298  NE2 GLN D 345     119.576-158.439-157.907  1.00  0.00           N  
ATOM   4299  N   VAL D 346     121.196-164.052-157.987  1.00  0.00           N  
ATOM   4300  CA  VAL D 346     121.456-165.489-157.909  1.00  0.00           C  
ATOM   4301  C   VAL D 346     120.176-166.302-158.180  1.00  0.00           C  
ATOM   4302  O   VAL D 346     119.145-166.075-157.545  1.00  0.00           O  
ATOM   4303  CB  VAL D 346     122.078-165.898-156.537  1.00  0.00           C  
ATOM   4304  CG1 VAL D 346     121.202-165.593-155.303  1.00  0.00           C  
ATOM   4305  CG2 VAL D 346     122.520-167.376-156.500  1.00  0.00           C  
ATOM   4306  N   TYR D 347     120.286-167.230-159.137  1.00  0.00           N  
ATOM   4307  CA  TYR D 347     119.253-168.184-159.514  1.00  0.00           C  
ATOM   4308  C   TYR D 347     119.848-169.593-159.433  1.00  0.00           C  
ATOM   4309  O   TYR D 347     121.051-169.766-159.637  1.00  0.00           O  
ATOM   4310  CB  TYR D 347     118.753-167.909-160.951  1.00  0.00           C  
ATOM   4311  CG  TYR D 347     118.333-166.482-161.276  1.00  0.00           C  
ATOM   4312  CD1 TYR D 347     118.752-165.885-162.485  1.00  0.00           C  
ATOM   4313  CE1 TYR D 347     118.372-164.566-162.796  1.00  0.00           C  
ATOM   4314  CZ  TYR D 347     117.567-163.835-161.900  1.00  0.00           C  
ATOM   4315  OH  TYR D 347     117.165-162.568-162.207  1.00  0.00           O  
ATOM   4316  CD2 TYR D 347     117.523-165.746-160.385  1.00  0.00           C  
ATOM   4317  CE2 TYR D 347     117.158-164.421-160.688  1.00  0.00           C  
ATOM   4318  N   THR D 348     118.984-170.582-159.180  1.00  0.00           N  
ATOM   4319  CA  THR D 348     119.327-171.997-159.262  1.00  0.00           C  
ATOM   4320  C   THR D 348     118.325-172.682-160.203  1.00  0.00           C  
ATOM   4321  O   THR D 348     117.128-172.388-160.168  1.00  0.00           O  
ATOM   4322  CB  THR D 348     119.299-172.690-157.876  1.00  0.00           C  
ATOM   4323  OG1 THR D 348     118.026-172.619-157.254  1.00  0.00           O  
ATOM   4324  CG2 THR D 348     120.362-172.151-156.912  1.00  0.00           C  
ATOM   4325  N   LEU D 349     118.871-173.564-161.051  1.00  0.00           N  
ATOM   4326  CA  LEU D 349     118.146-174.340-162.053  1.00  0.00           C  
ATOM   4327  C   LEU D 349     118.474-175.827-161.817  1.00  0.00           C  
ATOM   4328  O   LEU D 349     119.596-176.137-161.410  1.00  0.00           O  
ATOM   4329  CB  LEU D 349     118.608-173.904-163.463  1.00  0.00           C  
ATOM   4330  CG  LEU D 349     118.285-172.441-163.846  1.00  0.00           C  
ATOM   4331  CD1 LEU D 349     118.904-172.091-165.215  1.00  0.00           C  
ATOM   4332  CD2 LEU D 349     116.773-172.130-163.793  1.00  0.00           C  
ATOM   4333  N   PRO D 350     117.491-176.729-162.044  1.00  0.00           N  
ATOM   4334  CA  PRO D 350     117.651-178.161-161.728  1.00  0.00           C  
ATOM   4335  C   PRO D 350     118.718-178.873-162.591  1.00  0.00           C  
ATOM   4336  O   PRO D 350     119.094-178.353-163.643  1.00  0.00           O  
ATOM   4337  CD  PRO D 350     116.171-176.446-162.614  1.00  0.00           C  
ATOM   4338  CB  PRO D 350     116.239-178.723-161.966  1.00  0.00           C  
ATOM   4339  CG  PRO D 350     115.616-177.807-163.004  1.00  0.00           C  
ATOM   4340  N   PRO D 351     119.167-180.069-162.151  1.00  0.00           N  
ATOM   4341  CA  PRO D 351     120.084-180.896-162.945  1.00  0.00           C  
ATOM   4342  C   PRO D 351     119.374-181.522-164.154  1.00  0.00           C  
ATOM   4343  O   PRO D 351     118.146-181.654-164.144  1.00  0.00           O  
ATOM   4344  CD  PRO D 351     118.746-180.761-160.931  1.00  0.00           C  
ATOM   4345  CB  PRO D 351     120.551-181.959-161.943  1.00  0.00           C  
ATOM   4346  CG  PRO D 351     119.370-182.151-161.010  1.00  0.00           C  
ATOM   4347  N   SER D 352     120.164-181.892-165.173  1.00  0.00           N  
ATOM   4348  CA  SER D 352     119.670-182.539-166.386  1.00  0.00           C  
ATOM   4349  C   SER D 352     118.946-183.863-166.084  1.00  0.00           C  
ATOM   4350  O   SER D 352     119.537-184.784-165.518  1.00  0.00           O  
ATOM   4351  CB  SER D 352     120.822-182.714-167.388  1.00  0.00           C  
ATOM   4352  OG  SER D 352     120.381-183.413-168.538  1.00  0.00           O  
ATOM   4353  N   ARG D 353     117.669-183.906-166.486  1.00  0.00           N  
ATOM   4354  CA  ARG D 353     116.781-185.053-166.336  1.00  0.00           C  
ATOM   4355  C   ARG D 353     117.013-186.128-167.416  1.00  0.00           C  
ATOM   4356  O   ARG D 353     116.545-187.253-167.245  1.00  0.00           O  
ATOM   4357  CB  ARG D 353     115.325-184.555-166.320  1.00  0.00           C  
ATOM   4358  CG  ARG D 353     115.006-183.572-165.173  1.00  0.00           C  
ATOM   4359  CD  ARG D 353     113.626-182.911-165.297  1.00  0.00           C  
ATOM   4360  NE  ARG D 353     113.584-181.933-166.393  1.00  0.00           N  
ATOM   4361  CZ  ARG D 353     112.479-181.342-166.877  1.00  0.00           C  
ATOM   4362  NH1 ARG D 353     112.592-180.472-167.888  1.00  0.00           N  
ATOM   4363  NH2 ARG D 353     111.267-181.606-166.365  1.00  0.00           N  
ATOM   4364  N   ASP D 354     117.767-185.779-168.472  1.00  0.00           N  
ATOM   4365  CA  ASP D 354     118.310-186.703-169.473  1.00  0.00           C  
ATOM   4366  C   ASP D 354     119.621-187.352-168.985  1.00  0.00           C  
ATOM   4367  O   ASP D 354     119.940-188.455-169.428  1.00  0.00           O  
ATOM   4368  CB  ASP D 354     118.527-186.028-170.849  1.00  0.00           C  
ATOM   4369  CG  ASP D 354     117.314-185.273-171.412  1.00  0.00           C  
ATOM   4370  OD1 ASP D 354     117.552-184.418-172.293  1.00  0.00           O  
ATOM   4371  OD2 ASP D 354     116.173-185.596-171.020  1.00  0.00           O  
ATOM   4372  N   GLU D 355     120.340-186.682-168.065  1.00  0.00           N  
ATOM   4373  CA  GLU D 355     121.543-187.199-167.406  1.00  0.00           C  
ATOM   4374  C   GLU D 355     121.210-188.174-166.252  1.00  0.00           C  
ATOM   4375  O   GLU D 355     122.112-188.878-165.805  1.00  0.00           O  
ATOM   4376  CB  GLU D 355     122.426-186.007-166.967  1.00  0.00           C  
ATOM   4377  CG  GLU D 355     123.897-186.360-166.657  1.00  0.00           C  
ATOM   4378  CD  GLU D 355     124.781-185.149-166.328  1.00  0.00           C  
ATOM   4379  OE1 GLU D 355     124.230-184.117-165.882  1.00  0.00           O  
ATOM   4380  OE2 GLU D 355     126.012-185.283-166.512  1.00  0.00           O  
ATOM   4381  N   LEU D 356     119.931-188.258-165.826  1.00  0.00           N  
ATOM   4382  CA  LEU D 356     119.412-189.264-164.881  1.00  0.00           C  
ATOM   4383  C   LEU D 356     119.456-190.716-165.419  1.00  0.00           C  
ATOM   4384  O   LEU D 356     119.224-191.641-164.642  1.00  0.00           O  
ATOM   4385  CB  LEU D 356     117.970-188.899-164.444  1.00  0.00           C  
ATOM   4386  CG  LEU D 356     117.851-187.744-163.422  1.00  0.00           C  
ATOM   4387  CD1 LEU D 356     116.393-187.249-163.302  1.00  0.00           C  
ATOM   4388  CD2 LEU D 356     118.436-188.119-162.042  1.00  0.00           C  
ATOM   4389  N   THR D 357     119.794-190.908-166.705  1.00  0.00           N  
ATOM   4390  CA  THR D 357     120.175-192.200-167.286  1.00  0.00           C  
ATOM   4391  C   THR D 357     121.519-192.733-166.728  1.00  0.00           C  
ATOM   4392  O   THR D 357     121.710-193.948-166.706  1.00  0.00           O  
ATOM   4393  CB  THR D 357     120.304-192.098-168.830  1.00  0.00           C  
ATOM   4394  OG1 THR D 357     121.297-191.162-169.222  1.00  0.00           O  
ATOM   4395  CG2 THR D 357     118.980-191.723-169.514  1.00  0.00           C  
ATOM   4396  N   LYS D 358     122.395-191.829-166.252  1.00  0.00           N  
ATOM   4397  CA  LYS D 358     123.667-192.136-165.596  1.00  0.00           C  
ATOM   4398  C   LYS D 358     123.477-192.271-164.074  1.00  0.00           C  
ATOM   4399  O   LYS D 358     122.434-191.895-163.536  1.00  0.00           O  
ATOM   4400  CB  LYS D 358     124.678-191.006-165.892  1.00  0.00           C  
ATOM   4401  CG  LYS D 358     124.910-190.729-167.386  1.00  0.00           C  
ATOM   4402  CD  LYS D 358     125.958-189.626-167.609  1.00  0.00           C  
ATOM   4403  CE  LYS D 358     126.166-189.255-169.085  1.00  0.00           C  
ATOM   4404  NZ  LYS D 358     124.943-188.707-169.695  1.00  0.00           N  
ATOM   4405  N   ASN D 359     124.526-192.773-163.403  1.00  0.00           N  
ATOM   4406  CA  ASN D 359     124.639-192.862-161.942  1.00  0.00           C  
ATOM   4407  C   ASN D 359     124.820-191.500-161.231  1.00  0.00           C  
ATOM   4408  O   ASN D 359     124.683-191.456-160.009  1.00  0.00           O  
ATOM   4409  CB  ASN D 359     125.779-193.845-161.566  1.00  0.00           C  
ATOM   4410  CG  ASN D 359     127.185-193.394-161.996  1.00  0.00           C  
ATOM   4411  OD1 ASN D 359     127.483-193.337-163.187  1.00  0.00           O  
ATOM   4412  ND2 ASN D 359     128.051-193.077-161.032  1.00  0.00           N  
ATOM   4413  N   GLN D 360     125.141-190.437-161.988  1.00  0.00           N  
ATOM   4414  CA  GLN D 360     125.459-189.110-161.465  1.00  0.00           C  
ATOM   4415  C   GLN D 360     124.988-188.032-162.451  1.00  0.00           C  
ATOM   4416  O   GLN D 360     125.103-188.219-163.663  1.00  0.00           O  
ATOM   4417  CB  GLN D 360     126.980-189.041-161.183  1.00  0.00           C  
ATOM   4418  CG  GLN D 360     127.442-187.760-160.465  1.00  0.00           C  
ATOM   4419  CD  GLN D 360     128.941-187.764-160.177  1.00  0.00           C  
ATOM   4420  OE1 GLN D 360     129.744-187.448-161.052  1.00  0.00           O  
ATOM   4421  NE2 GLN D 360     129.326-188.107-158.946  1.00  0.00           N  
ATOM   4422  N   VAL D 361     124.492-186.919-161.891  1.00  0.00           N  
ATOM   4423  CA  VAL D 361     124.070-185.713-162.605  1.00  0.00           C  
ATOM   4424  C   VAL D 361     124.864-184.490-162.107  1.00  0.00           C  
ATOM   4425  O   VAL D 361     125.681-184.621-161.193  1.00  0.00           O  
ATOM   4426  CB  VAL D 361     122.548-185.447-162.412  1.00  0.00           C  
ATOM   4427  CG1 VAL D 361     121.707-186.576-163.018  1.00  0.00           C  
ATOM   4428  CG2 VAL D 361     122.104-185.149-160.963  1.00  0.00           C  
ATOM   4429  N   SER D 362     124.623-183.317-162.717  1.00  0.00           N  
ATOM   4430  CA  SER D 362     125.250-182.065-162.304  1.00  0.00           C  
ATOM   4431  C   SER D 362     124.228-180.922-162.258  1.00  0.00           C  
ATOM   4432  O   SER D 362     123.477-180.722-163.212  1.00  0.00           O  
ATOM   4433  CB  SER D 362     126.455-181.766-163.212  1.00  0.00           C  
ATOM   4434  OG  SER D 362     127.189-180.668-162.714  1.00  0.00           O  
ATOM   4435  N   LEU D 363     124.251-180.198-161.128  1.00  0.00           N  
ATOM   4436  CA  LEU D 363     123.411-179.050-160.795  1.00  0.00           C  
ATOM   4437  C   LEU D 363     123.885-177.774-161.517  1.00  0.00           C  
ATOM   4438  O   LEU D 363     125.013-177.735-162.007  1.00  0.00           O  
ATOM   4439  CB  LEU D 363     123.460-178.845-159.263  1.00  0.00           C  
ATOM   4440  CG  LEU D 363     123.125-180.089-158.405  1.00  0.00           C  
ATOM   4441  CD1 LEU D 363     123.388-179.813-156.919  1.00  0.00           C  
ATOM   4442  CD2 LEU D 363     121.691-180.598-158.632  1.00  0.00           C  
ATOM   4443  N   THR D 364     123.013-176.752-161.560  1.00  0.00           N  
ATOM   4444  CA  THR D 364     123.267-175.490-162.263  1.00  0.00           C  
ATOM   4445  C   THR D 364     122.856-174.280-161.404  1.00  0.00           C  
ATOM   4446  O   THR D 364     121.845-174.332-160.703  1.00  0.00           O  
ATOM   4447  CB  THR D 364     122.469-175.444-163.593  1.00  0.00           C  
ATOM   4448  OG1 THR D 364     122.936-176.470-164.446  1.00  0.00           O  
ATOM   4449  CG2 THR D 364     122.546-174.127-164.383  1.00  0.00           C  
ATOM   4450  N   CYS D 365     123.653-173.204-161.500  1.00  0.00           N  
ATOM   4451  CA  CYS D 365     123.427-171.930-160.827  1.00  0.00           C  
ATOM   4452  C   CYS D 365     123.805-170.793-161.779  1.00  0.00           C  
ATOM   4453  O   CYS D 365     124.991-170.554-161.993  1.00  0.00           O  
ATOM   4454  CB  CYS D 365     124.213-171.896-159.500  1.00  0.00           C  
ATOM   4455  SG  CYS D 365     124.154-170.361-158.535  1.00  0.00           S  
ATOM   4456  N   LEU D 366     122.778-170.119-162.324  1.00  0.00           N  
ATOM   4457  CA  LEU D 366     122.902-168.909-163.138  1.00  0.00           C  
ATOM   4458  C   LEU D 366     122.964-167.704-162.189  1.00  0.00           C  
ATOM   4459  O   LEU D 366     122.040-167.511-161.403  1.00  0.00           O  
ATOM   4460  CB  LEU D 366     121.679-168.841-164.091  1.00  0.00           C  
ATOM   4461  CG  LEU D 366     121.768-167.868-165.295  1.00  0.00           C  
ATOM   4462  CD1 LEU D 366     120.552-168.056-166.225  1.00  0.00           C  
ATOM   4463  CD2 LEU D 366     121.938-166.380-164.934  1.00  0.00           C  
ATOM   4464  N   VAL D 367     124.024-166.896-162.302  1.00  0.00           N  
ATOM   4465  CA  VAL D 367     124.165-165.635-161.575  1.00  0.00           C  
ATOM   4466  C   VAL D 367     124.284-164.527-162.635  1.00  0.00           C  
ATOM   4467  O   VAL D 367     125.013-164.712-163.607  1.00  0.00           O  
ATOM   4468  CB  VAL D 367     125.451-165.626-160.703  1.00  0.00           C  
ATOM   4469  CG1 VAL D 367     125.583-164.358-159.836  1.00  0.00           C  
ATOM   4470  CG2 VAL D 367     125.565-166.879-159.814  1.00  0.00           C  
ATOM   4471  N   LYS D 368     123.549-163.419-162.461  1.00  0.00           N  
ATOM   4472  CA  LYS D 368     123.419-162.383-163.488  1.00  0.00           C  
ATOM   4473  C   LYS D 368     123.226-160.997-162.866  1.00  0.00           C  
ATOM   4474  O   LYS D 368     122.617-160.875-161.804  1.00  0.00           O  
ATOM   4475  CB  LYS D 368     122.282-162.791-164.459  1.00  0.00           C  
ATOM   4476  CG  LYS D 368     121.876-161.740-165.508  1.00  0.00           C  
ATOM   4477  CD  LYS D 368     120.891-162.290-166.551  1.00  0.00           C  
ATOM   4478  CE  LYS D 368     120.435-161.207-167.537  1.00  0.00           C  
ATOM   4479  NZ  LYS D 368     119.548-161.765-168.568  1.00  0.00           N  
ATOM   4480  N   GLY D 369     123.715-159.975-163.587  1.00  0.00           N  
ATOM   4481  CA  GLY D 369     123.438-158.572-163.312  1.00  0.00           C  
ATOM   4482  C   GLY D 369     124.255-158.065-162.122  1.00  0.00           C  
ATOM   4483  O   GLY D 369     123.656-157.656-161.130  1.00  0.00           O  
ATOM   4484  N   PHE D 370     125.596-158.077-162.220  1.00  0.00           N  
ATOM   4485  CA  PHE D 370     126.490-157.569-161.175  1.00  0.00           C  
ATOM   4486  C   PHE D 370     127.691-156.813-161.754  1.00  0.00           C  
ATOM   4487  O   PHE D 370     128.149-157.107-162.857  1.00  0.00           O  
ATOM   4488  CB  PHE D 370     126.923-158.703-160.226  1.00  0.00           C  
ATOM   4489  CG  PHE D 370     127.687-159.862-160.845  1.00  0.00           C  
ATOM   4490  CD1 PHE D 370     126.990-160.986-161.335  1.00  0.00           C  
ATOM   4491  CE1 PHE D 370     127.683-162.011-161.964  1.00  0.00           C  
ATOM   4492  CZ  PHE D 370     129.055-161.913-162.158  1.00  0.00           C  
ATOM   4493  CD2 PHE D 370     129.078-159.768-161.066  1.00  0.00           C  
ATOM   4494  CE2 PHE D 370     129.749-160.795-161.714  1.00  0.00           C  
ATOM   4495  N   TYR D 371     128.183-155.857-160.957  1.00  0.00           N  
ATOM   4496  CA  TYR D 371     129.286-154.958-161.275  1.00  0.00           C  
ATOM   4497  C   TYR D 371     129.841-154.441-159.932  1.00  0.00           C  
ATOM   4498  O   TYR D 371     129.031-154.067-159.084  1.00  0.00           O  
ATOM   4499  CB  TYR D 371     128.738-153.801-162.146  1.00  0.00           C  
ATOM   4500  CG  TYR D 371     129.789-152.861-162.706  1.00  0.00           C  
ATOM   4501  CD1 TYR D 371     130.698-153.327-163.678  1.00  0.00           C  
ATOM   4502  CD2 TYR D 371     129.856-151.521-162.274  1.00  0.00           C  
ATOM   4503  CE1 TYR D 371     131.686-152.467-164.195  1.00  0.00           C  
ATOM   4504  CE2 TYR D 371     130.836-150.657-162.800  1.00  0.00           C  
ATOM   4505  CZ  TYR D 371     131.757-151.132-163.752  1.00  0.00           C  
ATOM   4506  OH  TYR D 371     132.716-150.295-164.244  1.00  0.00           O  
ATOM   4507  N   PRO D 372     131.178-154.433-159.721  1.00  0.00           N  
ATOM   4508  CA  PRO D 372     132.244-154.909-160.625  1.00  0.00           C  
ATOM   4509  C   PRO D 372     132.361-156.445-160.693  1.00  0.00           C  
ATOM   4510  O   PRO D 372     131.593-157.163-160.052  1.00  0.00           O  
ATOM   4511  CD  PRO D 372     131.732-153.889-158.482  1.00  0.00           C  
ATOM   4512  CB  PRO D 372     133.509-154.262-160.026  1.00  0.00           C  
ATOM   4513  CG  PRO D 372     133.225-154.178-158.538  1.00  0.00           C  
ATOM   4514  N   SER D 373     133.354-156.905-161.473  1.00  0.00           N  
ATOM   4515  CA  SER D 373     133.749-158.308-161.645  1.00  0.00           C  
ATOM   4516  C   SER D 373     134.399-158.950-160.391  1.00  0.00           C  
ATOM   4517  O   SER D 373     134.742-160.130-160.437  1.00  0.00           O  
ATOM   4518  CB  SER D 373     134.676-158.378-162.880  1.00  0.00           C  
ATOM   4519  OG  SER D 373     134.970-159.703-163.273  1.00  0.00           O  
ATOM   4520  N   ASP D 374     134.559-158.177-159.300  1.00  0.00           N  
ATOM   4521  CA  ASP D 374     135.068-158.600-157.992  1.00  0.00           C  
ATOM   4522  C   ASP D 374     133.993-159.402-157.234  1.00  0.00           C  
ATOM   4523  O   ASP D 374     133.278-158.848-156.398  1.00  0.00           O  
ATOM   4524  CB  ASP D 374     135.595-157.402-157.161  1.00  0.00           C  
ATOM   4525  CG  ASP D 374     136.545-156.478-157.929  1.00  0.00           C  
ATOM   4526  OD1 ASP D 374     136.333-155.249-157.846  1.00  0.00           O  
ATOM   4527  OD2 ASP D 374     137.513-157.004-158.520  1.00  0.00           O  
ATOM   4528  N   ILE D 375     133.884-160.691-157.582  1.00  0.00           N  
ATOM   4529  CA  ILE D 375     132.851-161.613-157.116  1.00  0.00           C  
ATOM   4530  C   ILE D 375     133.463-163.008-156.884  1.00  0.00           C  
ATOM   4531  O   ILE D 375     134.509-163.331-157.451  1.00  0.00           O  
ATOM   4532  CB  ILE D 375     131.712-161.725-158.183  1.00  0.00           C  
ATOM   4533  CG2 ILE D 375     132.145-162.425-159.486  1.00  0.00           C  
ATOM   4534  CG1 ILE D 375     130.419-162.364-157.620  1.00  0.00           C  
ATOM   4535  CD1 ILE D 375     129.140-161.995-158.376  1.00  0.00           C  
ATOM   4536  N   ALA D 376     132.763-163.822-156.081  1.00  0.00           N  
ATOM   4537  CA  ALA D 376     133.031-165.242-155.901  1.00  0.00           C  
ATOM   4538  C   ALA D 376     131.712-166.024-155.833  1.00  0.00           C  
ATOM   4539  O   ALA D 376     130.656-165.443-155.575  1.00  0.00           O  
ATOM   4540  CB  ALA D 376     133.886-165.441-154.643  1.00  0.00           C  
ATOM   4541  N   VAL D 377     131.808-167.338-156.078  1.00  0.00           N  
ATOM   4542  CA  VAL D 377     130.683-168.269-156.089  1.00  0.00           C  
ATOM   4543  C   VAL D 377     131.169-169.676-155.687  1.00  0.00           C  
ATOM   4544  O   VAL D 377     132.320-170.026-155.951  1.00  0.00           O  
ATOM   4545  CB  VAL D 377     129.963-168.281-157.477  1.00  0.00           C  
ATOM   4546  CG1 VAL D 377     130.867-168.695-158.655  1.00  0.00           C  
ATOM   4547  CG2 VAL D 377     128.669-169.120-157.495  1.00  0.00           C  
ATOM   4548  N   GLU D 378     130.285-170.441-155.032  1.00  0.00           N  
ATOM   4549  CA  GLU D 378     130.533-171.796-154.544  1.00  0.00           C  
ATOM   4550  C   GLU D 378     129.205-172.553-154.369  1.00  0.00           C  
ATOM   4551  O   GLU D 378     128.140-172.011-154.670  1.00  0.00           O  
ATOM   4552  CB  GLU D 378     131.368-171.744-153.239  1.00  0.00           C  
ATOM   4553  CG  GLU D 378     130.647-171.183-151.991  1.00  0.00           C  
ATOM   4554  CD  GLU D 378     131.554-171.147-150.758  1.00  0.00           C  
ATOM   4555  OE1 GLU D 378     132.387-172.071-150.616  1.00  0.00           O  
ATOM   4556  OE2 GLU D 378     131.439-170.164-149.996  1.00  0.00           O  
ATOM   4557  N   TRP D 379     129.307-173.796-153.869  1.00  0.00           N  
ATOM   4558  CA  TRP D 379     128.168-174.606-153.442  1.00  0.00           C  
ATOM   4559  C   TRP D 379     128.406-175.165-152.038  1.00  0.00           C  
ATOM   4560  O   TRP D 379     129.538-175.481-151.670  1.00  0.00           O  
ATOM   4561  CB  TRP D 379     127.898-175.760-154.419  1.00  0.00           C  
ATOM   4562  CG  TRP D 379     127.388-175.381-155.773  1.00  0.00           C  
ATOM   4563  CD1 TRP D 379     128.118-174.812-156.757  1.00  0.00           C  
ATOM   4564  NE1 TRP D 379     127.328-174.618-157.865  1.00  0.00           N  
ATOM   4565  CE2 TRP D 379     126.041-175.057-157.659  1.00  0.00           C  
ATOM   4566  CD2 TRP D 379     126.037-175.521-156.310  1.00  0.00           C  
ATOM   4567  CE3 TRP D 379     124.808-176.008-155.806  1.00  0.00           C  
ATOM   4568  CZ3 TRP D 379     123.643-176.017-156.598  1.00  0.00           C  
ATOM   4569  CZ2 TRP D 379     124.900-175.105-158.474  1.00  0.00           C  
ATOM   4570  CH2 TRP D 379     123.690-175.572-157.933  1.00  0.00           C  
ATOM   4571  N   GLU D 380     127.292-175.292-151.308  1.00  0.00           N  
ATOM   4572  CA  GLU D 380     127.199-175.768-149.938  1.00  0.00           C  
ATOM   4573  C   GLU D 380     126.070-176.804-149.822  1.00  0.00           C  
ATOM   4574  O   GLU D 380     125.167-176.844-150.660  1.00  0.00           O  
ATOM   4575  CB  GLU D 380     126.915-174.566-149.009  1.00  0.00           C  
ATOM   4576  CG  GLU D 380     128.000-173.472-149.038  1.00  0.00           C  
ATOM   4577  CD  GLU D 380     127.706-172.375-148.022  1.00  0.00           C  
ATOM   4578  OE1 GLU D 380     126.925-171.467-148.377  1.00  0.00           O  
ATOM   4579  OE2 GLU D 380     128.245-172.483-146.899  1.00  0.00           O  
ATOM   4580  N   SER D 381     126.126-177.594-148.744  1.00  0.00           N  
ATOM   4581  CA  SER D 381     125.049-178.470-148.301  1.00  0.00           C  
ATOM   4582  C   SER D 381     125.155-178.603-146.778  1.00  0.00           C  
ATOM   4583  O   SER D 381     126.240-178.886-146.271  1.00  0.00           O  
ATOM   4584  CB  SER D 381     125.105-179.823-149.038  1.00  0.00           C  
ATOM   4585  OG  SER D 381     123.961-180.605-148.754  1.00  0.00           O  
ATOM   4586  N   ASN D 382     124.030-178.361-146.084  1.00  0.00           N  
ATOM   4587  CA  ASN D 382     123.925-178.248-144.622  1.00  0.00           C  
ATOM   4588  C   ASN D 382     124.613-176.970-144.075  1.00  0.00           C  
ATOM   4589  O   ASN D 382     125.093-176.970-142.942  1.00  0.00           O  
ATOM   4590  CB  ASN D 382     124.395-179.554-143.920  1.00  0.00           C  
ATOM   4591  CG  ASN D 382     123.740-179.811-142.559  1.00  0.00           C  
ATOM   4592  OD1 ASN D 382     124.414-179.787-141.532  1.00  0.00           O  
ATOM   4593  ND2 ASN D 382     122.432-180.077-142.541  1.00  0.00           N  
ATOM   4594  N   GLY D 383     124.631-175.897-144.888  1.00  0.00           N  
ATOM   4595  CA  GLY D 383     125.179-174.587-144.523  1.00  0.00           C  
ATOM   4596  C   GLY D 383     126.716-174.561-144.486  1.00  0.00           C  
ATOM   4597  O   GLY D 383     127.278-173.710-143.800  1.00  0.00           O  
ATOM   4598  N   GLN D 384     127.385-175.491-145.190  1.00  0.00           N  
ATOM   4599  CA  GLN D 384     128.841-175.649-145.216  1.00  0.00           C  
ATOM   4600  C   GLN D 384     129.272-176.185-146.602  1.00  0.00           C  
ATOM   4601  O   GLN D 384     128.533-177.003-147.152  1.00  0.00           O  
ATOM   4602  CB  GLN D 384     129.262-176.583-144.055  1.00  0.00           C  
ATOM   4603  CG  GLN D 384     128.661-178.008-144.096  1.00  0.00           C  
ATOM   4604  CD  GLN D 384     128.982-178.845-142.856  1.00  0.00           C  
ATOM   4605  OE1 GLN D 384     129.926-178.565-142.121  1.00  0.00           O  
ATOM   4606  NE2 GLN D 384     128.199-179.902-142.631  1.00  0.00           N  
ATOM   4607  N   PRO D 385     130.430-175.727-147.148  1.00  0.00           N  
ATOM   4608  CA  PRO D 385     130.971-176.166-148.457  1.00  0.00           C  
ATOM   4609  C   PRO D 385     130.955-177.679-148.751  1.00  0.00           C  
ATOM   4610  O   PRO D 385     131.593-178.453-148.037  1.00  0.00           O  
ATOM   4611  CB  PRO D 385     132.398-175.599-148.472  1.00  0.00           C  
ATOM   4612  CG  PRO D 385     132.287-174.323-147.662  1.00  0.00           C  
ATOM   4613  CD  PRO D 385     131.298-174.697-146.565  1.00  0.00           C  
ATOM   4614  N   GLU D 386     130.213-178.051-149.807  1.00  0.00           N  
ATOM   4615  CA  GLU D 386     130.113-179.410-150.346  1.00  0.00           C  
ATOM   4616  C   GLU D 386     131.315-179.715-151.267  1.00  0.00           C  
ATOM   4617  O   GLU D 386     131.980-178.792-151.738  1.00  0.00           O  
ATOM   4618  CB  GLU D 386     128.738-179.527-151.056  1.00  0.00           C  
ATOM   4619  CG  GLU D 386     128.363-180.889-151.685  1.00  0.00           C  
ATOM   4620  CD  GLU D 386     128.330-182.046-150.682  1.00  0.00           C  
ATOM   4621  OE1 GLU D 386     127.237-182.303-150.132  1.00  0.00           O  
ATOM   4622  OE2 GLU D 386     129.400-182.665-150.493  1.00  0.00           O  
ATOM   4623  N   ASN D 387     131.589-181.007-151.495  1.00  0.00           N  
ATOM   4624  CA  ASN D 387     132.693-181.481-152.337  1.00  0.00           C  
ATOM   4625  C   ASN D 387     132.287-181.545-153.820  1.00  0.00           C  
ATOM   4626  O   ASN D 387     131.138-181.857-154.128  1.00  0.00           O  
ATOM   4627  CB  ASN D 387     133.153-182.881-151.862  1.00  0.00           C  
ATOM   4628  CG  ASN D 387     133.615-182.946-150.400  1.00  0.00           C  
ATOM   4629  OD1 ASN D 387     133.212-183.842-149.665  1.00  0.00           O  
ATOM   4630  ND2 ASN D 387     134.469-182.014-149.971  1.00  0.00           N  
ATOM   4631  N   ASN D 388     133.276-181.315-154.702  1.00  0.00           N  
ATOM   4632  CA  ASN D 388     133.214-181.464-156.166  1.00  0.00           C  
ATOM   4633  C   ASN D 388     132.302-180.433-156.866  1.00  0.00           C  
ATOM   4634  O   ASN D 388     131.594-180.794-157.809  1.00  0.00           O  
ATOM   4635  CB  ASN D 388     132.891-182.926-156.587  1.00  0.00           C  
ATOM   4636  CG  ASN D 388     133.907-183.956-156.084  1.00  0.00           C  
ATOM   4637  OD1 ASN D 388     135.108-183.799-156.294  1.00  0.00           O  
ATOM   4638  ND2 ASN D 388     133.428-185.023-155.442  1.00  0.00           N  
ATOM   4639  N   TYR D 389     132.375-179.159-156.437  1.00  0.00           N  
ATOM   4640  CA  TYR D 389     131.856-178.026-157.212  1.00  0.00           C  
ATOM   4641  C   TYR D 389     132.963-177.415-158.082  1.00  0.00           C  
ATOM   4642  O   TYR D 389     134.148-177.585-157.788  1.00  0.00           O  
ATOM   4643  CB  TYR D 389     131.162-176.984-156.302  1.00  0.00           C  
ATOM   4644  CG  TYR D 389     132.001-176.201-155.302  1.00  0.00           C  
ATOM   4645  CD1 TYR D 389     132.815-175.124-155.715  1.00  0.00           C  
ATOM   4646  CE1 TYR D 389     133.560-174.393-154.769  1.00  0.00           C  
ATOM   4647  CZ  TYR D 389     133.481-174.722-153.402  1.00  0.00           C  
ATOM   4648  OH  TYR D 389     134.184-173.999-152.484  1.00  0.00           O  
ATOM   4649  CD2 TYR D 389     131.912-176.513-153.932  1.00  0.00           C  
ATOM   4650  CE2 TYR D 389     132.649-175.778-152.983  1.00  0.00           C  
ATOM   4651  N   LYS D 390     132.541-176.691-159.129  1.00  0.00           N  
ATOM   4652  CA  LYS D 390     133.439-175.979-160.031  1.00  0.00           C  
ATOM   4653  C   LYS D 390     132.762-174.692-160.526  1.00  0.00           C  
ATOM   4654  O   LYS D 390     131.533-174.617-160.578  1.00  0.00           O  
ATOM   4655  CB  LYS D 390     133.867-176.916-161.186  1.00  0.00           C  
ATOM   4656  CG  LYS D 390     135.247-176.581-161.782  1.00  0.00           C  
ATOM   4657  CD  LYS D 390     136.417-176.967-160.860  1.00  0.00           C  
ATOM   4658  CE  LYS D 390     137.718-176.230-161.202  1.00  0.00           C  
ATOM   4659  NZ  LYS D 390     138.843-176.740-160.401  1.00  0.00           N  
ATOM   4660  N   THR D 391     133.594-173.694-160.855  1.00  0.00           N  
ATOM   4661  CA  THR D 391     133.188-172.336-161.211  1.00  0.00           C  
ATOM   4662  C   THR D 391     133.844-171.913-162.539  1.00  0.00           C  
ATOM   4663  O   THR D 391     134.877-172.466-162.918  1.00  0.00           O  
ATOM   4664  CB  THR D 391     133.636-171.329-160.106  1.00  0.00           C  
ATOM   4665  OG1 THR D 391     135.028-171.051-160.111  1.00  0.00           O  
ATOM   4666  CG2 THR D 391     133.239-171.745-158.681  1.00  0.00           C  
ATOM   4667  N   THR D 392     133.250-170.899-163.186  1.00  0.00           N  
ATOM   4668  CA  THR D 392     133.816-170.204-164.344  1.00  0.00           C  
ATOM   4669  C   THR D 392     134.302-168.796-163.914  1.00  0.00           C  
ATOM   4670  O   THR D 392     133.852-168.298-162.883  1.00  0.00           O  
ATOM   4671  CB  THR D 392     132.753-170.043-165.473  1.00  0.00           C  
ATOM   4672  OG1 THR D 392     131.777-169.043-165.226  1.00  0.00           O  
ATOM   4673  CG2 THR D 392     132.048-171.359-165.831  1.00  0.00           C  
ATOM   4674  N   PRO D 393     135.160-168.138-164.728  1.00  0.00           N  
ATOM   4675  CA  PRO D 393     135.360-166.676-164.637  1.00  0.00           C  
ATOM   4676  C   PRO D 393     134.090-165.874-165.029  1.00  0.00           C  
ATOM   4677  O   PRO D 393     133.358-166.333-165.911  1.00  0.00           O  
ATOM   4678  CB  PRO D 393     136.500-166.408-165.637  1.00  0.00           C  
ATOM   4679  CG  PRO D 393     137.202-167.744-165.819  1.00  0.00           C  
ATOM   4680  CD  PRO D 393     136.068-168.751-165.696  1.00  0.00           C  
ATOM   4681  N   PRO D 394     133.870-164.682-164.421  1.00  0.00           N  
ATOM   4682  CA  PRO D 394     132.847-163.717-164.882  1.00  0.00           C  
ATOM   4683  C   PRO D 394     133.063-163.212-166.321  1.00  0.00           C  
ATOM   4684  O   PRO D 394     134.204-162.998-166.732  1.00  0.00           O  
ATOM   4685  CD  PRO D 394     134.550-164.184-163.225  1.00  0.00           C  
ATOM   4686  CB  PRO D 394     132.943-162.553-163.880  1.00  0.00           C  
ATOM   4687  CG  PRO D 394     133.600-163.145-162.648  1.00  0.00           C  
ATOM   4688  N   VAL D 395     131.950-163.025-167.042  1.00  0.00           N  
ATOM   4689  CA  VAL D 395     131.900-162.565-168.433  1.00  0.00           C  
ATOM   4690  C   VAL D 395     130.694-161.634-168.648  1.00  0.00           C  
ATOM   4691  O   VAL D 395     129.672-161.803-167.988  1.00  0.00           O  
ATOM   4692  CB  VAL D 395     131.790-163.757-169.427  1.00  0.00           C  
ATOM   4693  CG1 VAL D 395     133.173-164.292-169.826  1.00  0.00           C  
ATOM   4694  CG2 VAL D 395     130.892-164.899-168.910  1.00  0.00           C  
ATOM   4695  N   LEU D 396     130.852-160.647-169.549  1.00  0.00           N  
ATOM   4696  CA  LEU D 396     129.890-159.570-169.806  1.00  0.00           C  
ATOM   4697  C   LEU D 396     128.593-160.062-170.482  1.00  0.00           C  
ATOM   4698  O   LEU D 396     128.661-160.718-171.521  1.00  0.00           O  
ATOM   4699  CB  LEU D 396     130.607-158.470-170.630  1.00  0.00           C  
ATOM   4700  CG  LEU D 396     129.778-157.202-170.950  1.00  0.00           C  
ATOM   4701  CD1 LEU D 396     129.279-156.488-169.676  1.00  0.00           C  
ATOM   4702  CD2 LEU D 396     130.559-156.253-171.884  1.00  0.00           C  
ATOM   4703  N   ASP D 397     127.445-159.683-169.894  1.00  0.00           N  
ATOM   4704  CA  ASP D 397     126.091-159.961-170.379  1.00  0.00           C  
ATOM   4705  C   ASP D 397     125.522-158.725-171.106  1.00  0.00           C  
ATOM   4706  O   ASP D 397     126.097-157.636-171.070  1.00  0.00           O  
ATOM   4707  CB  ASP D 397     125.146-160.354-169.206  1.00  0.00           C  
ATOM   4708  CG  ASP D 397     124.077-161.401-169.558  1.00  0.00           C  
ATOM   4709  OD1 ASP D 397     123.732-161.544-170.754  1.00  0.00           O  
ATOM   4710  OD2 ASP D 397     123.559-162.019-168.604  1.00  0.00           O  
ATOM   4711  N   SER D 398     124.362-158.943-171.739  1.00  0.00           N  
ATOM   4712  CA  SER D 398     123.553-157.968-172.469  1.00  0.00           C  
ATOM   4713  C   SER D 398     122.872-156.894-171.590  1.00  0.00           C  
ATOM   4714  O   SER D 398     122.394-155.909-172.151  1.00  0.00           O  
ATOM   4715  CB  SER D 398     122.539-158.748-173.335  1.00  0.00           C  
ATOM   4716  OG  SER D 398     121.546-159.380-172.548  1.00  0.00           O  
ATOM   4717  N   ASP D 399     122.851-157.073-170.254  1.00  0.00           N  
ATOM   4718  CA  ASP D 399     122.277-156.119-169.290  1.00  0.00           C  
ATOM   4719  C   ASP D 399     123.241-154.958-168.928  1.00  0.00           C  
ATOM   4720  O   ASP D 399     122.921-154.171-168.035  1.00  0.00           O  
ATOM   4721  CB  ASP D 399     121.703-156.813-168.024  1.00  0.00           C  
ATOM   4722  CG  ASP D 399     122.659-157.718-167.234  1.00  0.00           C  
ATOM   4723  OD1 ASP D 399     123.884-157.471-167.283  1.00  0.00           O  
ATOM   4724  OD2 ASP D 399     122.131-158.582-166.504  1.00  0.00           O  
ATOM   4725  N   GLY D 400     124.400-154.879-169.608  1.00  0.00           N  
ATOM   4726  CA  GLY D 400     125.430-153.863-169.394  1.00  0.00           C  
ATOM   4727  C   GLY D 400     126.393-154.239-168.257  1.00  0.00           C  
ATOM   4728  O   GLY D 400     127.186-153.391-167.847  1.00  0.00           O  
ATOM   4729  N   SER D 401     126.328-155.478-167.739  1.00  0.00           N  
ATOM   4730  CA  SER D 401     127.119-155.948-166.602  1.00  0.00           C  
ATOM   4731  C   SER D 401     127.352-157.469-166.679  1.00  0.00           C  
ATOM   4732  O   SER D 401     126.839-158.128-167.580  1.00  0.00           O  
ATOM   4733  CB  SER D 401     126.441-155.466-165.304  1.00  0.00           C  
ATOM   4734  OG  SER D 401     125.334-156.264-164.954  1.00  0.00           O  
ATOM   4735  N   PHE D 402     128.168-157.988-165.750  1.00  0.00           N  
ATOM   4736  CA  PHE D 402     128.659-159.368-165.738  1.00  0.00           C  
ATOM   4737  C   PHE D 402     127.605-160.419-165.345  1.00  0.00           C  
ATOM   4738  O   PHE D 402     126.677-160.119-164.594  1.00  0.00           O  
ATOM   4739  CB  PHE D 402     129.882-159.449-164.801  1.00  0.00           C  
ATOM   4740  CG  PHE D 402     131.097-158.663-165.258  1.00  0.00           C  
ATOM   4741  CD1 PHE D 402     131.229-157.296-164.932  1.00  0.00           C  
ATOM   4742  CD2 PHE D 402     132.018-159.245-166.152  1.00  0.00           C  
ATOM   4743  CE1 PHE D 402     132.282-156.557-165.452  1.00  0.00           C  
ATOM   4744  CE2 PHE D 402     133.066-158.491-166.661  1.00  0.00           C  
ATOM   4745  CZ  PHE D 402     133.197-157.153-166.312  1.00  0.00           C  
ATOM   4746  N   PHE D 403     127.827-161.650-165.835  1.00  0.00           N  
ATOM   4747  CA  PHE D 403     127.145-162.880-165.435  1.00  0.00           C  
ATOM   4748  C   PHE D 403     128.200-163.957-165.112  1.00  0.00           C  
ATOM   4749  O   PHE D 403     129.365-163.836-165.498  1.00  0.00           O  
ATOM   4750  CB  PHE D 403     126.142-163.313-166.536  1.00  0.00           C  
ATOM   4751  CG  PHE D 403     126.665-164.085-167.741  1.00  0.00           C  
ATOM   4752  CD1 PHE D 403     127.164-163.398-168.866  1.00  0.00           C  
ATOM   4753  CE1 PHE D 403     127.666-164.103-169.951  1.00  0.00           C  
ATOM   4754  CZ  PHE D 403     127.711-165.492-169.921  1.00  0.00           C  
ATOM   4755  CD2 PHE D 403     126.761-165.495-167.708  1.00  0.00           C  
ATOM   4756  CE2 PHE D 403     127.274-166.183-168.801  1.00  0.00           C  
ATOM   4757  N   LEU D 404     127.744-164.992-164.394  1.00  0.00           N  
ATOM   4758  CA  LEU D 404     128.532-166.114-163.892  1.00  0.00           C  
ATOM   4759  C   LEU D 404     127.735-167.420-164.047  1.00  0.00           C  
ATOM   4760  O   LEU D 404     126.505-167.394-164.132  1.00  0.00           O  
ATOM   4761  CB  LEU D 404     128.844-165.868-162.388  1.00  0.00           C  
ATOM   4762  CG  LEU D 404     130.326-165.658-162.040  1.00  0.00           C  
ATOM   4763  CD1 LEU D 404     130.459-165.328-160.543  1.00  0.00           C  
ATOM   4764  CD2 LEU D 404     131.198-166.867-162.412  1.00  0.00           C  
ATOM   4765  N   TYR D 405     128.466-168.543-163.994  1.00  0.00           N  
ATOM   4766  CA  TYR D 405     127.918-169.874-163.754  1.00  0.00           C  
ATOM   4767  C   TYR D 405     128.797-170.654-162.772  1.00  0.00           C  
ATOM   4768  O   TYR D 405     130.009-170.441-162.696  1.00  0.00           O  
ATOM   4769  CB  TYR D 405     127.767-170.661-165.067  1.00  0.00           C  
ATOM   4770  CG  TYR D 405     126.508-170.362-165.852  1.00  0.00           C  
ATOM   4771  CD1 TYR D 405     126.563-169.523-166.979  1.00  0.00           C  
ATOM   4772  CE1 TYR D 405     125.418-169.333-167.771  1.00  0.00           C  
ATOM   4773  CZ  TYR D 405     124.200-169.942-167.415  1.00  0.00           C  
ATOM   4774  OH  TYR D 405     123.096-169.748-168.191  1.00  0.00           O  
ATOM   4775  CD2 TYR D 405     125.285-170.964-165.485  1.00  0.00           C  
ATOM   4776  CE2 TYR D 405     124.129-170.747-166.261  1.00  0.00           C  
ATOM   4777  N   SER D 406     128.140-171.591-162.077  1.00  0.00           N  
ATOM   4778  CA  SER D 406     128.755-172.575-161.199  1.00  0.00           C  
ATOM   4779  C   SER D 406     127.895-173.851-161.208  1.00  0.00           C  
ATOM   4780  O   SER D 406     126.693-173.786-161.476  1.00  0.00           O  
ATOM   4781  CB  SER D 406     128.940-171.957-159.796  1.00  0.00           C  
ATOM   4782  OG  SER D 406     129.620-172.832-158.920  1.00  0.00           O  
ATOM   4783  N   LYS D 407     128.542-174.988-160.919  1.00  0.00           N  
ATOM   4784  CA  LYS D 407     127.948-176.324-160.949  1.00  0.00           C  
ATOM   4785  C   LYS D 407     128.452-177.167-159.773  1.00  0.00           C  
ATOM   4786  O   LYS D 407     129.482-176.847-159.182  1.00  0.00           O  
ATOM   4787  CB  LYS D 407     128.280-176.985-162.303  1.00  0.00           C  
ATOM   4788  CG  LYS D 407     129.771-177.304-162.535  1.00  0.00           C  
ATOM   4789  CD  LYS D 407     130.089-177.685-163.986  1.00  0.00           C  
ATOM   4790  CE  LYS D 407     129.475-178.998-164.481  1.00  0.00           C  
ATOM   4791  NZ  LYS D 407     130.044-180.157-163.776  1.00  0.00           N  
ATOM   4792  N   LEU D 408     127.715-178.249-159.490  1.00  0.00           N  
ATOM   4793  CA  LEU D 408     128.032-179.224-158.453  1.00  0.00           C  
ATOM   4794  C   LEU D 408     127.575-180.601-158.936  1.00  0.00           C  
ATOM   4795  O   LEU D 408     126.386-180.780-159.191  1.00  0.00           O  
ATOM   4796  CB  LEU D 408     127.377-178.778-157.120  1.00  0.00           C  
ATOM   4797  CG  LEU D 408     127.442-179.774-155.937  1.00  0.00           C  
ATOM   4798  CD1 LEU D 408     128.882-180.129-155.533  1.00  0.00           C  
ATOM   4799  CD2 LEU D 408     126.596-179.291-154.742  1.00  0.00           C  
ATOM   4800  N   THR D 409     128.522-181.545-159.047  1.00  0.00           N  
ATOM   4801  CA  THR D 409     128.236-182.940-159.384  1.00  0.00           C  
ATOM   4802  C   THR D 409     127.680-183.670-158.144  1.00  0.00           C  
ATOM   4803  O   THR D 409     128.307-183.648-157.084  1.00  0.00           O  
ATOM   4804  CB  THR D 409     129.496-183.682-159.908  1.00  0.00           C  
ATOM   4805  OG1 THR D 409     130.517-183.800-158.934  1.00  0.00           O  
ATOM   4806  CG2 THR D 409     130.095-183.031-161.167  1.00  0.00           C  
ATOM   4807  N   VAL D 410     126.492-184.273-158.307  1.00  0.00           N  
ATOM   4808  CA  VAL D 410     125.772-184.990-157.256  1.00  0.00           C  
ATOM   4809  C   VAL D 410     125.208-186.289-157.843  1.00  0.00           C  
ATOM   4810  O   VAL D 410     124.720-186.296-158.974  1.00  0.00           O  
ATOM   4811  CB  VAL D 410     124.599-184.156-156.653  1.00  0.00           C  
ATOM   4812  CG1 VAL D 410     125.105-182.839-156.053  1.00  0.00           C  
ATOM   4813  CG2 VAL D 410     123.402-183.881-157.590  1.00  0.00           C  
ATOM   4814  N   ASP D 411     125.294-187.373-157.060  1.00  0.00           N  
ATOM   4815  CA  ASP D 411     124.825-188.710-157.442  1.00  0.00           C  
ATOM   4816  C   ASP D 411     123.301-188.743-157.635  1.00  0.00           C  
ATOM   4817  O   ASP D 411     122.585-187.958-157.013  1.00  0.00           O  
ATOM   4818  CB  ASP D 411     125.254-189.813-156.446  1.00  0.00           C  
ATOM   4819  CG  ASP D 411     126.722-189.754-156.007  1.00  0.00           C  
ATOM   4820  OD1 ASP D 411     126.982-190.212-154.874  1.00  0.00           O  
ATOM   4821  OD2 ASP D 411     127.563-189.321-156.827  1.00  0.00           O  
ATOM   4822  N   LYS D 412     122.830-189.692-158.457  1.00  0.00           N  
ATOM   4823  CA  LYS D 412     121.407-190.001-158.613  1.00  0.00           C  
ATOM   4824  C   LYS D 412     120.778-190.537-157.310  1.00  0.00           C  
ATOM   4825  O   LYS D 412     119.618-190.235-157.040  1.00  0.00           O  
ATOM   4826  CB  LYS D 412     121.238-190.965-159.804  1.00  0.00           C  
ATOM   4827  CG  LYS D 412     119.780-191.367-160.100  1.00  0.00           C  
ATOM   4828  CD  LYS D 412     119.610-192.028-161.475  1.00  0.00           C  
ATOM   4829  CE  LYS D 412     120.269-193.412-161.591  1.00  0.00           C  
ATOM   4830  NZ  LYS D 412     120.154-193.942-162.960  1.00  0.00           N  
ATOM   4831  N   SER D 413     121.578-191.256-156.503  1.00  0.00           N  
ATOM   4832  CA  SER D 413     121.232-191.706-155.155  1.00  0.00           C  
ATOM   4833  C   SER D 413     121.074-190.538-154.160  1.00  0.00           C  
ATOM   4834  O   SER D 413     120.163-190.585-153.338  1.00  0.00           O  
ATOM   4835  CB  SER D 413     122.293-192.724-154.685  1.00  0.00           C  
ATOM   4836  OG  SER D 413     121.972-193.287-153.429  1.00  0.00           O  
ATOM   4837  N   ARG D 414     121.935-189.509-154.267  1.00  0.00           N  
ATOM   4838  CA  ARG D 414     121.884-188.287-153.456  1.00  0.00           C  
ATOM   4839  C   ARG D 414     120.721-187.358-153.852  1.00  0.00           C  
ATOM   4840  O   ARG D 414     120.145-186.716-152.974  1.00  0.00           O  
ATOM   4841  CB  ARG D 414     123.228-187.536-153.561  1.00  0.00           C  
ATOM   4842  CG  ARG D 414     124.444-188.295-152.989  1.00  0.00           C  
ATOM   4843  CD  ARG D 414     124.594-188.199-151.462  1.00  0.00           C  
ATOM   4844  NE  ARG D 414     125.024-186.860-151.023  1.00  0.00           N  
ATOM   4845  CZ  ARG D 414     124.868-186.343-149.791  1.00  0.00           C  
ATOM   4846  NH1 ARG D 414     125.327-185.111-149.530  1.00  0.00           N  
ATOM   4847  NH2 ARG D 414     124.263-187.037-148.817  1.00  0.00           N  
ATOM   4848  N   TRP D 415     120.389-187.311-155.153  1.00  0.00           N  
ATOM   4849  CA  TRP D 415     119.295-186.512-155.709  1.00  0.00           C  
ATOM   4850  C   TRP D 415     117.898-187.119-155.453  1.00  0.00           C  
ATOM   4851  O   TRP D 415     116.912-186.391-155.550  1.00  0.00           O  
ATOM   4852  CB  TRP D 415     119.571-186.262-157.207  1.00  0.00           C  
ATOM   4853  CG  TRP D 415     118.616-185.337-157.905  1.00  0.00           C  
ATOM   4854  CD1 TRP D 415     117.708-185.694-158.843  1.00  0.00           C  
ATOM   4855  NE1 TRP D 415     116.966-184.591-159.214  1.00  0.00           N  
ATOM   4856  CE2 TRP D 415     117.352-183.461-158.520  1.00  0.00           C  
ATOM   4857  CD2 TRP D 415     118.415-183.908-157.677  1.00  0.00           C  
ATOM   4858  CE3 TRP D 415     119.016-182.942-156.835  1.00  0.00           C  
ATOM   4859  CZ3 TRP D 415     118.582-181.602-156.831  1.00  0.00           C  
ATOM   4860  CZ2 TRP D 415     116.913-182.125-158.529  1.00  0.00           C  
ATOM   4861  CH2 TRP D 415     117.536-181.192-157.680  1.00  0.00           C  
ATOM   4862  N   GLN D 416     117.833-188.417-155.111  1.00  0.00           N  
ATOM   4863  CA  GLN D 416     116.603-189.116-154.728  1.00  0.00           C  
ATOM   4864  C   GLN D 416     116.512-189.371-153.210  1.00  0.00           C  
ATOM   4865  O   GLN D 416     115.424-189.692-152.734  1.00  0.00           O  
ATOM   4866  CB  GLN D 416     116.480-190.418-155.551  1.00  0.00           C  
ATOM   4867  CG  GLN D 416     116.281-190.194-157.069  1.00  0.00           C  
ATOM   4868  CD  GLN D 416     114.997-189.429-157.411  1.00  0.00           C  
ATOM   4869  OE1 GLN D 416     113.900-189.882-157.098  1.00  0.00           O  
ATOM   4870  NE2 GLN D 416     115.128-188.272-158.064  1.00  0.00           N  
ATOM   4871  N   GLN D 417     117.621-189.180-152.471  1.00  0.00           N  
ATOM   4872  CA  GLN D 417     117.661-189.155-151.005  1.00  0.00           C  
ATOM   4873  C   GLN D 417     116.997-187.894-150.422  1.00  0.00           C  
ATOM   4874  O   GLN D 417     116.353-187.983-149.377  1.00  0.00           O  
ATOM   4875  CB  GLN D 417     119.130-189.307-150.534  1.00  0.00           C  
ATOM   4876  CG  GLN D 417     119.376-189.120-149.018  1.00  0.00           C  
ATOM   4877  CD  GLN D 417     120.835-189.337-148.608  1.00  0.00           C  
ATOM   4878  OE1 GLN D 417     121.758-189.146-149.398  1.00  0.00           O  
ATOM   4879  NE2 GLN D 417     121.053-189.700-147.343  1.00  0.00           N  
ATOM   4880  N   GLY D 418     117.188-186.754-151.105  1.00  0.00           N  
ATOM   4881  CA  GLY D 418     116.777-185.434-150.645  1.00  0.00           C  
ATOM   4882  C   GLY D 418     117.907-184.866-149.785  1.00  0.00           C  
ATOM   4883  O   GLY D 418     118.093-185.278-148.641  1.00  0.00           O  
ATOM   4884  N   ASN D 419     118.643-183.903-150.358  1.00  0.00           N  
ATOM   4885  CA  ASN D 419     119.736-183.162-149.730  1.00  0.00           C  
ATOM   4886  C   ASN D 419     119.615-181.701-150.173  1.00  0.00           C  
ATOM   4887  O   ASN D 419     119.267-181.439-151.327  1.00  0.00           O  
ATOM   4888  CB  ASN D 419     121.094-183.756-150.172  1.00  0.00           C  
ATOM   4889  CG  ASN D 419     121.415-185.104-149.523  1.00  0.00           C  
ATOM   4890  OD1 ASN D 419     121.741-185.164-148.339  1.00  0.00           O  
ATOM   4891  ND2 ASN D 419     121.337-186.190-150.295  1.00  0.00           N  
ATOM   4892  N   VAL D 420     119.924-180.779-149.247  1.00  0.00           N  
ATOM   4893  CA  VAL D 420     119.844-179.330-149.447  1.00  0.00           C  
ATOM   4894  C   VAL D 420     121.094-178.773-150.171  1.00  0.00           C  
ATOM   4895  O   VAL D 420     121.813-177.920-149.649  1.00  0.00           O  
ATOM   4896  CB  VAL D 420     119.525-178.607-148.100  1.00  0.00           C  
ATOM   4897  CG1 VAL D 420     120.593-178.765-146.996  1.00  0.00           C  
ATOM   4898  CG2 VAL D 420     119.137-177.124-148.279  1.00  0.00           C  
ATOM   4899  N   PHE D 421     121.324-179.270-151.399  1.00  0.00           N  
ATOM   4900  CA  PHE D 421     122.336-178.765-152.328  1.00  0.00           C  
ATOM   4901  C   PHE D 421     121.975-177.341-152.767  1.00  0.00           C  
ATOM   4902  O   PHE D 421     120.850-177.109-153.217  1.00  0.00           O  
ATOM   4903  CB  PHE D 421     122.440-179.694-153.547  1.00  0.00           C  
ATOM   4904  CG  PHE D 421     122.896-181.113-153.254  1.00  0.00           C  
ATOM   4905  CD1 PHE D 421     124.123-181.344-152.597  1.00  0.00           C  
ATOM   4906  CD2 PHE D 421     122.133-182.216-153.697  1.00  0.00           C  
ATOM   4907  CE1 PHE D 421     124.560-182.642-152.385  1.00  0.00           C  
ATOM   4908  CE2 PHE D 421     122.594-183.508-153.481  1.00  0.00           C  
ATOM   4909  CZ  PHE D 421     123.800-183.717-152.823  1.00  0.00           C  
ATOM   4910  N   SER D 422     122.916-176.412-152.560  1.00  0.00           N  
ATOM   4911  CA  SER D 422     122.623-174.988-152.541  1.00  0.00           C  
ATOM   4912  C   SER D 422     123.818-174.182-153.048  1.00  0.00           C  
ATOM   4913  O   SER D 422     124.923-174.363-152.549  1.00  0.00           O  
ATOM   4914  CB  SER D 422     122.231-174.619-151.093  1.00  0.00           C  
ATOM   4915  OG  SER D 422     121.929-173.252-150.959  1.00  0.00           O  
ATOM   4916  N   CYS D 423     123.554-173.278-154.002  1.00  0.00           N  
ATOM   4917  CA  CYS D 423     124.515-172.300-154.507  1.00  0.00           C  
ATOM   4918  C   CYS D 423     124.650-171.133-153.513  1.00  0.00           C  
ATOM   4919  O   CYS D 423     123.673-170.780-152.853  1.00  0.00           O  
ATOM   4920  SG  CYS D 423     125.202-170.824-156.849  1.00  0.00           S  
ATOM   4921  CB  CYS D 423     124.025-171.813-155.882  1.00  0.00           C  
ATOM   4922  N   SER D 424     125.853-170.547-153.451  1.00  0.00           N  
ATOM   4923  CA  SER D 424     126.161-169.374-152.641  1.00  0.00           C  
ATOM   4924  C   SER D 424     127.021-168.416-153.473  1.00  0.00           C  
ATOM   4925  O   SER D 424     128.001-168.857-154.069  1.00  0.00           O  
ATOM   4926  CB  SER D 424     126.849-169.821-151.334  1.00  0.00           C  
ATOM   4927  OG  SER D 424     127.239-168.720-150.537  1.00  0.00           O  
ATOM   4928  N   VAL D 425     126.634-167.132-153.483  1.00  0.00           N  
ATOM   4929  CA  VAL D 425     127.325-166.049-154.187  1.00  0.00           C  
ATOM   4930  C   VAL D 425     127.786-165.004-153.158  1.00  0.00           C  
ATOM   4931  O   VAL D 425     127.097-164.783-152.162  1.00  0.00           O  
ATOM   4932  CB  VAL D 425     126.386-165.372-155.229  1.00  0.00           C  
ATOM   4933  CG1 VAL D 425     126.959-164.097-155.883  1.00  0.00           C  
ATOM   4934  CG2 VAL D 425     125.997-166.366-156.335  1.00  0.00           C  
ATOM   4935  N   MET D 426     128.957-164.404-153.414  1.00  0.00           N  
ATOM   4936  CA  MET D 426     129.627-163.462-152.521  1.00  0.00           C  
ATOM   4937  C   MET D 426     130.053-162.228-153.322  1.00  0.00           C  
ATOM   4938  O   MET D 426     130.868-162.357-154.233  1.00  0.00           O
[truncated: 441,863 more chars]
