# Supplementary material for: Reconstruction of 3D structures of MET antibodies from electron microscopy 2D class averages
Source: PLoS One. 2017 Apr 13;12(4):e0175758. doi: 10.1371/journal.pone.0175758 (PMC5391116; doi:10.1371/journal.pone.0175758)
Supplement: S2 File — (ZIP) [file pone.0175758.s002.zip › IgG1-pdbs/0.9140_img5_m_945.pdb]

MODEL        1
ATOM      1  CH3 ACE C   0     119.674  10.721-237.541  1.00  0.00           C  
ATOM      2  C   ACE C   0     118.322  10.100-237.868  1.00  0.00           C  
ATOM      3  O   ACE C   0     117.420  10.809-238.313  1.00  0.00           O  
ATOM      4  N   ASP C   1     118.203   8.780-237.635  1.00  0.00           N  
ATOM      5  CA  ASP C   1     116.996   7.955-237.782  1.00  0.00           C  
ATOM      6  C   ASP C   1     116.402   8.011-239.202  1.00  0.00           C  
ATOM      7  O   ASP C   1     115.434   8.736-239.441  1.00  0.00           O  
ATOM      8  CB  ASP C   1     115.911   8.188-236.692  1.00  0.00           C  
ATOM      9  CG  ASP C   1     116.398   8.108-235.238  1.00  0.00           C  
ATOM     10  OD1 ASP C   1     117.274   8.917-234.861  1.00  0.00           O  
ATOM     11  OD2 ASP C   1     115.828   7.273-234.502  1.00  0.00           O  
ATOM     12  N   ILE C   2     117.030   7.261-240.121  1.00  0.00           N  
ATOM     13  CA  ILE C   2     116.709   7.263-241.548  1.00  0.00           C  
ATOM     14  C   ILE C   2     116.248   5.856-241.978  1.00  0.00           C  
ATOM     15  O   ILE C   2     116.821   4.868-241.521  1.00  0.00           O  
ATOM     16  CB  ILE C   2     117.964   7.647-242.398  1.00  0.00           C  
ATOM     17  CG2 ILE C   2     117.637   7.733-243.901  1.00  0.00           C  
ATOM     18  CG1 ILE C   2     118.621   8.975-241.934  1.00  0.00           C  
ATOM     19  CD1 ILE C   2     119.824   8.768-241.003  1.00  0.00           C  
ATOM     20  N   GLN C   3     115.252   5.810-242.879  1.00  0.00           N  
ATOM     21  CA  GLN C   3     114.781   4.613-243.579  1.00  0.00           C  
ATOM     22  C   GLN C   3     114.819   4.878-245.094  1.00  0.00           C  
ATOM     23  O   GLN C   3     114.533   5.998-245.516  1.00  0.00           O  
ATOM     24  CB  GLN C   3     113.365   4.249-243.069  1.00  0.00           C  
ATOM     25  CG  GLN C   3     112.691   3.004-243.694  1.00  0.00           C  
ATOM     26  CD  GLN C   3     113.482   1.707-243.499  1.00  0.00           C  
ATOM     27  NE2 GLN C   3     113.110   0.912-242.494  1.00  0.00           N  
ATOM     28  OE1 GLN C   3     114.411   1.418-244.249  1.00  0.00           O  
ATOM     29  N   MET C   4     115.177   3.847-245.879  1.00  0.00           N  
ATOM     30  CA  MET C   4     115.357   3.933-247.331  1.00  0.00           C  
ATOM     31  C   MET C   4     114.170   3.370-248.125  1.00  0.00           C  
ATOM     32  O   MET C   4     113.335   2.641-247.593  1.00  0.00           O  
ATOM     33  CB  MET C   4     116.620   3.155-247.753  1.00  0.00           C  
ATOM     34  CG  MET C   4     117.890   3.508-246.976  1.00  0.00           C  
ATOM     35  SD  MET C   4     119.411   3.157-247.881  1.00  0.00           S  
ATOM     36  CE  MET C   4     119.429   4.562-249.012  1.00  0.00           C  
ATOM     37  N   THR C   5     114.201   3.680-249.428  1.00  0.00           N  
ATOM     38  CA  THR C   5     113.438   3.054-250.503  1.00  0.00           C  
ATOM     39  C   THR C   5     114.351   3.044-251.746  1.00  0.00           C  
ATOM     40  O   THR C   5     115.096   4.003-251.946  1.00  0.00           O  
ATOM     41  CB  THR C   5     112.151   3.870-250.816  1.00  0.00           C  
ATOM     42  OG1 THR C   5     111.225   3.663-249.766  1.00  0.00           O  
ATOM     43  CG2 THR C   5     111.428   3.539-252.136  1.00  0.00           C  
ATOM     44  N   GLN C   6     114.276   1.972-252.553  1.00  0.00           N  
ATOM     45  CA  GLN C   6     115.043   1.818-253.794  1.00  0.00           C  
ATOM     46  C   GLN C   6     114.092   1.566-254.974  1.00  0.00           C  
ATOM     47  O   GLN C   6     113.101   0.849-254.823  1.00  0.00           O  
ATOM     48  CB  GLN C   6     116.099   0.708-253.608  1.00  0.00           C  
ATOM     49  CG  GLN C   6     116.993   0.449-254.844  1.00  0.00           C  
ATOM     50  CD  GLN C   6     118.309  -0.270-254.521  1.00  0.00           C  
ATOM     51  OE1 GLN C   6     118.534  -0.736-253.406  1.00  0.00           O  
ATOM     52  NE2 GLN C   6     119.194  -0.366-255.511  1.00  0.00           N  
ATOM     53  N   SER C   7     114.422   2.180-256.121  1.00  0.00           N  
ATOM     54  CA  SER C   7     113.619   2.187-257.342  1.00  0.00           C  
ATOM     55  C   SER C   7     114.581   2.209-258.551  1.00  0.00           C  
ATOM     56  O   SER C   7     115.418   3.110-258.604  1.00  0.00           O  
ATOM     57  CB  SER C   7     112.723   3.444-257.302  1.00  0.00           C  
ATOM     58  OG  SER C   7     111.914   3.543-258.460  1.00  0.00           O  
ATOM     59  N   PRO C   8     114.463   1.267-259.516  1.00  0.00           N  
ATOM     60  CA  PRO C   8     113.490   0.153-259.585  1.00  0.00           C  
ATOM     61  C   PRO C   8     113.724  -0.975-258.561  1.00  0.00           C  
ATOM     62  O   PRO C   8     114.645  -0.894-257.748  1.00  0.00           O  
ATOM     63  CD  PRO C   8     115.252   1.338-260.748  1.00  0.00           C  
ATOM     64  CB  PRO C   8     113.657  -0.379-261.026  1.00  0.00           C  
ATOM     65  CG  PRO C   8     114.341   0.733-261.799  1.00  0.00           C  
ATOM     66  N   SER C   9     112.881  -2.016-258.662  1.00  0.00           N  
ATOM     67  CA  SER C   9     113.069  -3.323-258.024  1.00  0.00           C  
ATOM     68  C   SER C   9     113.597  -4.366-259.037  1.00  0.00           C  
ATOM     69  O   SER C   9     114.215  -5.346-258.624  1.00  0.00           O  
ATOM     70  CB  SER C   9     111.729  -3.758-257.395  1.00  0.00           C  
ATOM     71  OG  SER C   9     111.852  -4.961-256.660  1.00  0.00           O  
ATOM     72  N   SER C  10     113.386  -4.112-260.340  1.00  0.00           N  
ATOM     73  CA  SER C  10     113.886  -4.895-261.471  1.00  0.00           C  
ATOM     74  C   SER C  10     114.117  -3.937-262.651  1.00  0.00           C  
ATOM     75  O   SER C  10     113.300  -3.045-262.878  1.00  0.00           O  
ATOM     76  CB  SER C  10     112.916  -6.056-261.787  1.00  0.00           C  
ATOM     77  OG  SER C  10     111.667  -5.609-262.281  1.00  0.00           O  
ATOM     78  N   LEU C  11     115.247  -4.116-263.353  1.00  0.00           N  
ATOM     79  CA  LEU C  11     115.779  -3.138-264.303  1.00  0.00           C  
ATOM     80  C   LEU C  11     116.534  -3.849-265.437  1.00  0.00           C  
ATOM     81  O   LEU C  11     117.060  -4.940-265.223  1.00  0.00           O  
ATOM     82  CB  LEU C  11     116.667  -2.167-263.485  1.00  0.00           C  
ATOM     83  CG  LEU C  11     117.412  -1.042-264.239  1.00  0.00           C  
ATOM     84  CD1 LEU C  11     116.491  -0.167-265.117  1.00  0.00           C  
ATOM     85  CD2 LEU C  11     118.216  -0.202-263.226  1.00  0.00           C  
ATOM     86  N   SER C  12     116.585  -3.212-266.619  1.00  0.00           N  
ATOM     87  CA  SER C  12     117.280  -3.730-267.797  1.00  0.00           C  
ATOM     88  C   SER C  12     117.850  -2.600-268.672  1.00  0.00           C  
ATOM     89  O   SER C  12     117.272  -1.515-268.739  1.00  0.00           O  
ATOM     90  CB  SER C  12     116.356  -4.692-268.585  1.00  0.00           C  
ATOM     91  OG  SER C  12     115.324  -4.014-269.276  1.00  0.00           O  
ATOM     92  N   ALA C  13     118.957  -2.921-269.357  1.00  0.00           N  
ATOM     93  CA  ALA C  13     119.664  -2.091-270.332  1.00  0.00           C  
ATOM     94  C   ALA C  13     120.712  -2.961-271.044  1.00  0.00           C  
ATOM     95  O   ALA C  13     121.188  -3.936-270.466  1.00  0.00           O  
ATOM     96  CB  ALA C  13     120.312  -0.877-269.646  1.00  0.00           C  
ATOM     97  N   SER C  14     121.036  -2.626-272.302  1.00  0.00           N  
ATOM     98  CA  SER C  14     121.935  -3.423-273.145  1.00  0.00           C  
ATOM     99  C   SER C  14     123.413  -3.317-272.718  1.00  0.00           C  
ATOM    100  O   SER C  14     123.782  -2.400-271.984  1.00  0.00           O  
ATOM    101  CB  SER C  14     121.740  -3.001-274.616  1.00  0.00           C  
ATOM    102  OG  SER C  14     120.555  -3.566-275.139  1.00  0.00           O  
ATOM    103  N   VAL C  15     124.249  -4.251-273.203  1.00  0.00           N  
ATOM    104  CA  VAL C  15     125.705  -4.178-273.059  1.00  0.00           C  
ATOM    105  C   VAL C  15     126.268  -3.030-273.932  1.00  0.00           C  
ATOM    106  O   VAL C  15     125.905  -2.913-275.104  1.00  0.00           O  
ATOM    107  CB  VAL C  15     126.376  -5.542-273.396  1.00  0.00           C  
ATOM    108  CG1 VAL C  15     126.259  -5.979-274.870  1.00  0.00           C  
ATOM    109  CG2 VAL C  15     127.845  -5.614-272.940  1.00  0.00           C  
ATOM    110  N   GLY C  16     127.085  -2.164-273.312  1.00  0.00           N  
ATOM    111  CA  GLY C  16     127.597  -0.926-273.904  1.00  0.00           C  
ATOM    112  C   GLY C  16     126.609   0.252-273.777  1.00  0.00           C  
ATOM    113  O   GLY C  16     126.968   1.363-274.164  1.00  0.00           O  
ATOM    114  N   ASP C  17     125.401   0.037-273.225  1.00  0.00           N  
ATOM    115  CA  ASP C  17     124.378   1.058-272.963  1.00  0.00           C  
ATOM    116  C   ASP C  17     124.556   1.608-271.533  1.00  0.00           C  
ATOM    117  O   ASP C  17     125.247   0.999-270.717  1.00  0.00           O  
ATOM    118  CB  ASP C  17     122.969   0.440-273.152  1.00  0.00           C  
ATOM    119  CG  ASP C  17     121.799   1.416-273.328  1.00  0.00           C  
ATOM    120  OD1 ASP C  17     122.050   2.624-273.537  1.00  0.00           O  
ATOM    121  OD2 ASP C  17     120.657   0.910-273.285  1.00  0.00           O  
ATOM    122  N   ARG C  18     123.910   2.749-271.250  1.00  0.00           N  
ATOM    123  CA  ARG C  18     123.880   3.391-269.938  1.00  0.00           C  
ATOM    124  C   ARG C  18     122.544   3.109-269.228  1.00  0.00           C  
ATOM    125  O   ARG C  18     121.511   2.992-269.887  1.00  0.00           O  
ATOM    126  CB  ARG C  18     124.153   4.897-270.133  1.00  0.00           C  
ATOM    127  CG  ARG C  18     124.230   5.720-268.832  1.00  0.00           C  
ATOM    128  CD  ARG C  18     124.839   7.109-269.067  1.00  0.00           C  
ATOM    129  NE  ARG C  18     125.203   7.757-267.801  1.00  0.00           N  
ATOM    130  CZ  ARG C  18     126.014   8.818-267.673  1.00  0.00           C  
ATOM    131  NH1 ARG C  18     126.257   9.307-266.451  1.00  0.00           N  
ATOM    132  NH2 ARG C  18     126.592   9.393-268.738  1.00  0.00           N  
ATOM    133  N   VAL C  19     122.598   3.030-267.889  1.00  0.00           N  
ATOM    134  CA  VAL C  19     121.443   2.802-267.019  1.00  0.00           C  
ATOM    135  C   VAL C  19     121.561   3.677-265.753  1.00  0.00           C  
ATOM    136  O   VAL C  19     122.667   4.101-265.410  1.00  0.00           O  
ATOM    137  CB  VAL C  19     121.339   1.293-266.643  1.00  0.00           C  
ATOM    138  CG1 VAL C  19     122.373   0.806-265.606  1.00  0.00           C  
ATOM    139  CG2 VAL C  19     119.920   0.880-266.219  1.00  0.00           C  
ATOM    140  N   THR C  20     120.419   3.941-265.092  1.00  0.00           N  
ATOM    141  CA  THR C  20     120.323   4.752-263.876  1.00  0.00           C  
ATOM    142  C   THR C  20     119.400   4.071-262.844  1.00  0.00           C  
ATOM    143  O   THR C  20     118.395   3.469-263.224  1.00  0.00           O  
ATOM    144  CB  THR C  20     119.765   6.171-264.185  1.00  0.00           C  
ATOM    145  OG1 THR C  20     120.636   6.821-265.091  1.00  0.00           O  
ATOM    146  CG2 THR C  20     119.591   7.107-262.972  1.00  0.00           C  
ATOM    147  N   ILE C  21     119.775   4.193-261.560  1.00  0.00           N  
ATOM    148  CA  ILE C  21     119.080   3.638-260.396  1.00  0.00           C  
ATOM    149  C   ILE C  21     118.937   4.764-259.350  1.00  0.00           C  
ATOM    150  O   ILE C  21     119.845   5.586-259.223  1.00  0.00           O  
ATOM    151  CB  ILE C  21     119.899   2.480-259.734  1.00  0.00           C  
ATOM    152  CG2 ILE C  21     119.082   1.752-258.640  1.00  0.00           C  
ATOM    153  CG1 ILE C  21     120.414   1.456-260.774  1.00  0.00           C  
ATOM    154  CD1 ILE C  21     121.354   0.384-260.211  1.00  0.00           C  
ATOM    155  N   THR C  22     117.809   4.785-258.622  1.00  0.00           N  
ATOM    156  CA  THR C  22     117.478   5.806-257.622  1.00  0.00           C  
ATOM    157  C   THR C  22     117.293   5.171-256.230  1.00  0.00           C  
ATOM    158  O   THR C  22     116.734   4.080-256.125  1.00  0.00           O  
ATOM    159  CB  THR C  22     116.147   6.516-258.004  1.00  0.00           C  
ATOM    160  OG1 THR C  22     116.324   7.162-259.249  1.00  0.00           O  
ATOM    161  CG2 THR C  22     115.623   7.572-257.010  1.00  0.00           C  
ATOM    162  N   CYS C  23     117.737   5.893-255.188  1.00  0.00           N  
ATOM    163  CA  CYS C  23     117.430   5.608-253.786  1.00  0.00           C  
ATOM    164  C   CYS C  23     117.039   6.911-253.086  1.00  0.00           C  
ATOM    165  O   CYS C  23     117.857   7.825-252.993  1.00  0.00           O  
ATOM    166  CB  CYS C  23     118.608   4.931-253.058  1.00  0.00           C  
ATOM    167  SG  CYS C  23     118.821   3.177-253.437  1.00  0.00           S  
ATOM    168  N   SER C  24     115.801   6.940-252.572  1.00  0.00           N  
ATOM    169  CA  SER C  24     115.268   8.006-251.727  1.00  0.00           C  
ATOM    170  C   SER C  24     115.295   7.582-250.247  1.00  0.00           C  
ATOM    171  O   SER C  24     115.450   6.398-249.943  1.00  0.00           O  
ATOM    172  CB  SER C  24     113.853   8.370-252.230  1.00  0.00           C  
ATOM    173  OG  SER C  24     112.903   7.353-251.971  1.00  0.00           O  
ATOM    174  N   VAL C  25     115.146   8.572-249.356  1.00  0.00           N  
ATOM    175  CA  VAL C  25     115.159   8.394-247.904  1.00  0.00           C  
ATOM    176  C   VAL C  25     114.053   9.225-247.231  1.00  0.00           C  
ATOM    177  O   VAL C  25     113.711  10.306-247.709  1.00  0.00           O  
ATOM    178  CB  VAL C  25     116.531   8.793-247.286  1.00  0.00           C  
ATOM    179  CG1 VAL C  25     117.619   7.758-247.606  1.00  0.00           C  
ATOM    180  CG2 VAL C  25     117.013  10.216-247.630  1.00  0.00           C  
ATOM    181  N   SER C  26     113.521   8.685-246.120  1.00  0.00           N  
ATOM    182  CA  SER C  26     112.474   9.289-245.290  1.00  0.00           C  
ATOM    183  C   SER C  26     112.948  10.498-244.458  1.00  0.00           C  
ATOM    184  O   SER C  26     112.122  11.338-244.103  1.00  0.00           O  
ATOM    185  CB  SER C  26     111.859   8.189-244.398  1.00  0.00           C  
ATOM    186  OG  SER C  26     112.731   7.786-243.358  1.00  0.00           O  
ATOM    187  N   SER C  27     114.257  10.555-244.172  1.00  0.00           N  
ATOM    188  CA  SER C  27     114.922  11.619-243.432  1.00  0.00           C  
ATOM    189  C   SER C  27     116.212  11.964-244.185  1.00  0.00           C  
ATOM    190  O   SER C  27     116.967  11.054-244.537  1.00  0.00           O  
ATOM    191  CB  SER C  27     115.175  11.142-241.986  1.00  0.00           C  
ATOM    192  OG  SER C  27     115.871  12.102-241.216  1.00  0.00           O  
ATOM    193  N   SER C  28     116.425  13.268-244.429  1.00  0.00           N  
ATOM    194  CA  SER C  28     117.557  13.817-245.175  1.00  0.00           C  
ATOM    195  C   SER C  28     118.907  13.466-244.525  1.00  0.00           C  
ATOM    196  O   SER C  28     119.121  13.787-243.355  1.00  0.00           O  
ATOM    197  CB  SER C  28     117.360  15.340-245.326  1.00  0.00           C  
ATOM    198  OG  SER C  28     118.427  15.950-246.027  1.00  0.00           O  
ATOM    199  N   VAL C  29     119.779  12.812-245.308  1.00  0.00           N  
ATOM    200  CA  VAL C  29     121.123  12.425-244.890  1.00  0.00           C  
ATOM    201  C   VAL C  29     122.075  13.639-244.825  1.00  0.00           C  
ATOM    202  O   VAL C  29     122.211  14.381-245.797  1.00  0.00           O  
ATOM    203  CB  VAL C  29     121.727  11.326-245.809  1.00  0.00           C  
ATOM    204  CG1 VAL C  29     121.092   9.953-245.528  1.00  0.00           C  
ATOM    205  CG2 VAL C  29     121.641  11.635-247.315  1.00  0.00           C  
ATOM    206  N   SER C  30     122.701  13.812-243.650  1.00  0.00           N  
ATOM    207  CA  SER C  30     123.657  14.873-243.336  1.00  0.00           C  
ATOM    208  C   SER C  30     124.975  14.663-244.098  1.00  0.00           C  
ATOM    209  O   SER C  30     125.467  13.536-244.151  1.00  0.00           O  
ATOM    210  CB  SER C  30     123.874  14.902-241.810  1.00  0.00           C  
ATOM    211  OG  SER C  30     124.732  15.958-241.422  1.00  0.00           O  
ATOM    212  N   SER C  31     125.492  15.756-244.688  1.00  0.00           N  
ATOM    213  CA  SER C  31     126.695  15.803-245.533  1.00  0.00           C  
ATOM    214  C   SER C  31     126.596  14.888-246.779  1.00  0.00           C  
ATOM    215  O   SER C  31     127.614  14.380-247.253  1.00  0.00           O  
ATOM    216  CB  SER C  31     127.952  15.565-244.659  1.00  0.00           C  
ATOM    217  OG  SER C  31     129.153  15.837-245.353  1.00  0.00           O  
ATOM    218  N   ILE C  32     125.354  14.684-247.265  1.00  0.00           N  
ATOM    219  CA  ILE C  32     124.934  13.798-248.356  1.00  0.00           C  
ATOM    220  C   ILE C  32     125.471  12.345-248.256  1.00  0.00           C  
ATOM    221  O   ILE C  32     125.887  11.761-249.254  1.00  0.00           O  
ATOM    222  CB  ILE C  32     125.114  14.424-249.778  1.00  0.00           C  
ATOM    223  CG1 ILE C  32     126.574  14.732-250.194  1.00  0.00           C  
ATOM    224  CG2 ILE C  32     124.210  15.663-249.938  1.00  0.00           C  
ATOM    225  CD1 ILE C  32     126.732  15.132-251.670  1.00  0.00           C  
ATOM    226  N   TYR C  33     125.438  11.783-247.033  1.00  0.00           N  
ATOM    227  CA  TYR C  33     125.896  10.425-246.714  1.00  0.00           C  
ATOM    228  C   TYR C  33     124.847   9.345-247.046  1.00  0.00           C  
ATOM    229  O   TYR C  33     124.362   8.652-246.148  1.00  0.00           O  
ATOM    230  CB  TYR C  33     126.377  10.363-245.244  1.00  0.00           C  
ATOM    231  CG  TYR C  33     127.633  11.144-244.870  1.00  0.00           C  
ATOM    232  CD1 TYR C  33     128.597  11.530-245.830  1.00  0.00           C  
ATOM    233  CD2 TYR C  33     127.857  11.452-243.513  1.00  0.00           C  
ATOM    234  CE1 TYR C  33     129.763  12.213-245.434  1.00  0.00           C  
ATOM    235  CE2 TYR C  33     129.024  12.130-243.114  1.00  0.00           C  
ATOM    236  CZ  TYR C  33     129.980  12.511-244.076  1.00  0.00           C  
ATOM    237  OH  TYR C  33     131.111  13.173-243.696  1.00  0.00           O  
ATOM    238  N   LEU C  34     124.590   9.190-248.352  1.00  0.00           N  
ATOM    239  CA  LEU C  34     123.985   8.013-248.967  1.00  0.00           C  
ATOM    240  C   LEU C  34     125.051   7.391-249.881  1.00  0.00           C  
ATOM    241  O   LEU C  34     125.734   8.113-250.605  1.00  0.00           O  
ATOM    242  CB  LEU C  34     122.688   8.408-249.708  1.00  0.00           C  
ATOM    243  CG  LEU C  34     121.934   7.226-250.371  1.00  0.00           C  
ATOM    244  CD1 LEU C  34     120.419   7.463-250.340  1.00  0.00           C  
ATOM    245  CD2 LEU C  34     122.410   6.923-251.806  1.00  0.00           C  
ATOM    246  N   HIS C  35     125.187   6.062-249.795  1.00  0.00           N  
ATOM    247  CA  HIS C  35     126.260   5.278-250.411  1.00  0.00           C  
ATOM    248  C   HIS C  35     125.658   4.159-251.274  1.00  0.00           C  
ATOM    249  O   HIS C  35     124.482   3.838-251.115  1.00  0.00           O  
ATOM    250  CB  HIS C  35     127.167   4.708-249.295  1.00  0.00           C  
ATOM    251  CG  HIS C  35     127.492   5.681-248.184  1.00  0.00           C  
ATOM    252  ND1 HIS C  35     128.426   6.712-248.328  1.00  0.00           N  
ATOM    253  CD2 HIS C  35     126.921   5.776-246.932  1.00  0.00           C  
ATOM    254  CE1 HIS C  35     128.379   7.382-247.186  1.00  0.00           C  
ATOM    255  NE2 HIS C  35     127.499   6.874-246.323  1.00  0.00           N  
ATOM    256  N   TRP C  36     126.481   3.601-252.172  1.00  0.00           N  
ATOM    257  CA  TRP C  36     126.115   2.567-253.139  1.00  0.00           C  
ATOM    258  C   TRP C  36     127.149   1.437-253.158  1.00  0.00           C  
ATOM    259  O   TRP C  36     128.352   1.695-253.097  1.00  0.00           O  
ATOM    260  CB  TRP C  36     125.982   3.177-254.545  1.00  0.00           C  
ATOM    261  CG  TRP C  36     124.861   4.150-254.741  1.00  0.00           C  
ATOM    262  CD1 TRP C  36     124.900   5.479-254.484  1.00  0.00           C  
ATOM    263  NE1 TRP C  36     123.673   6.040-254.772  1.00  0.00           N  
ATOM    264  CE2 TRP C  36     122.771   5.096-255.213  1.00  0.00           C  
ATOM    265  CD2 TRP C  36     123.503   3.871-255.193  1.00  0.00           C  
ATOM    266  CE3 TRP C  36     122.822   2.705-255.614  1.00  0.00           C  
ATOM    267  CZ3 TRP C  36     121.487   2.759-256.058  1.00  0.00           C  
ATOM    268  CZ2 TRP C  36     121.433   5.161-255.638  1.00  0.00           C  
ATOM    269  CH2 TRP C  36     120.799   3.986-256.081  1.00  0.00           C  
ATOM    270  N   TYR C  37     126.636   0.203-253.267  1.00  0.00           N  
ATOM    271  CA  TYR C  37     127.387  -1.051-253.305  1.00  0.00           C  
ATOM    272  C   TYR C  37     126.855  -1.919-254.461  1.00  0.00           C  
ATOM    273  O   TYR C  37     125.684  -1.797-254.823  1.00  0.00           O  
ATOM    274  CB  TYR C  37     127.241  -1.775-251.941  1.00  0.00           C  
ATOM    275  CG  TYR C  37     127.971  -1.124-250.770  1.00  0.00           C  
ATOM    276  CD1 TYR C  37     129.193  -1.660-250.313  1.00  0.00           C  
ATOM    277  CE1 TYR C  37     129.905  -1.036-249.269  1.00  0.00           C  
ATOM    278  CZ  TYR C  37     129.397   0.128-248.666  1.00  0.00           C  
ATOM    279  OH  TYR C  37     130.094   0.763-247.677  1.00  0.00           O  
ATOM    280  CD2 TYR C  37     127.446   0.022-250.134  1.00  0.00           C  
ATOM    281  CE2 TYR C  37     128.166   0.654-249.100  1.00  0.00           C  
ATOM    282  N   GLN C  38     127.718  -2.789-255.014  1.00  0.00           N  
ATOM    283  CA  GLN C  38     127.404  -3.681-256.134  1.00  0.00           C  
ATOM    284  C   GLN C  38     127.764  -5.130-255.769  1.00  0.00           C  
ATOM    285  O   GLN C  38     128.902  -5.387-255.374  1.00  0.00           O  
ATOM    286  CB  GLN C  38     128.168  -3.192-257.387  1.00  0.00           C  
ATOM    287  CG  GLN C  38     127.938  -4.038-258.663  1.00  0.00           C  
ATOM    288  CD  GLN C  38     128.784  -3.572-259.854  1.00  0.00           C  
ATOM    289  NE2 GLN C  38     128.981  -4.451-260.836  1.00  0.00           N  
ATOM    290  OE1 GLN C  38     129.244  -2.433-259.902  1.00  0.00           O  
ATOM    291  N   GLN C  39     126.799  -6.046-255.956  1.00  0.00           N  
ATOM    292  CA  GLN C  39     126.933  -7.483-255.730  1.00  0.00           C  
ATOM    293  C   GLN C  39     126.649  -8.241-257.035  1.00  0.00           C  
ATOM    294  O   GLN C  39     125.503  -8.264-257.481  1.00  0.00           O  
ATOM    295  CB  GLN C  39     125.947  -7.915-254.623  1.00  0.00           C  
ATOM    296  CG  GLN C  39     125.968  -9.430-254.335  1.00  0.00           C  
ATOM    297  CD  GLN C  39     124.977  -9.845-253.254  1.00  0.00           C  
ATOM    298  OE1 GLN C  39     125.242  -9.666-252.071  1.00  0.00           O  
ATOM    299  NE2 GLN C  39     123.837 -10.414-253.652  1.00  0.00           N  
ATOM    300  N   LYS C  40     127.676  -8.915-257.577  1.00  0.00           N  
ATOM    301  CA  LYS C  40     127.528  -9.890-258.661  1.00  0.00           C  
ATOM    302  C   LYS C  40     127.032 -11.248-258.117  1.00  0.00           C  
ATOM    303  O   LYS C  40     127.251 -11.532-256.938  1.00  0.00           O  
ATOM    304  CB  LYS C  40     128.890 -10.095-259.357  1.00  0.00           C  
ATOM    305  CG  LYS C  40     129.387  -8.866-260.133  1.00  0.00           C  
ATOM    306  CD  LYS C  40     130.824  -8.997-260.672  1.00  0.00           C  
ATOM    307  CE  LYS C  40     131.030 -10.081-261.745  1.00  0.00           C  
ATOM    308  NZ  LYS C  40     131.179 -11.432-261.176  1.00  0.00           N  
ATOM    309  N   PRO C  41     126.462 -12.107-258.995  1.00  0.00           N  
ATOM    310  CA  PRO C  41     126.275 -13.535-258.677  1.00  0.00           C  
ATOM    311  C   PRO C  41     127.626 -14.252-258.470  1.00  0.00           C  
ATOM    312  O   PRO C  41     128.497 -14.175-259.339  1.00  0.00           O  
ATOM    313  CD  PRO C  41     126.021 -11.797-260.360  1.00  0.00           C  
ATOM    314  CB  PRO C  41     125.495 -14.076-259.888  1.00  0.00           C  
ATOM    315  CG  PRO C  41     125.862 -13.152-261.040  1.00  0.00           C  
ATOM    316  N   GLY C  42     127.785 -14.890-257.298  1.00  0.00           N  
ATOM    317  CA  GLY C  42     129.031 -15.541-256.882  1.00  0.00           C  
ATOM    318  C   GLY C  42     129.985 -14.568-256.166  1.00  0.00           C  
ATOM    319  O   GLY C  42     131.167 -14.882-256.035  1.00  0.00           O  
ATOM    320  N   LYS C  43     129.492 -13.402-255.711  1.00  0.00           N  
ATOM    321  CA  LYS C  43     130.256 -12.378-254.995  1.00  0.00           C  
ATOM    322  C   LYS C  43     129.369 -11.772-253.891  1.00  0.00           C  
ATOM    323  O   LYS C  43     128.145 -11.876-253.962  1.00  0.00           O  
ATOM    324  CB  LYS C  43     130.719 -11.310-256.020  1.00  0.00           C  
ATOM    325  CG  LYS C  43     131.870 -10.398-255.544  1.00  0.00           C  
ATOM    326  CD  LYS C  43     132.355  -9.386-256.601  1.00  0.00           C  
ATOM    327  CE  LYS C  43     131.351  -8.279-256.976  1.00  0.00           C  
ATOM    328  NZ  LYS C  43     131.073  -7.365-255.858  1.00  0.00           N  
ATOM    329  N   ALA C  44     130.007 -11.123-252.903  1.00  0.00           N  
ATOM    330  CA  ALA C  44     129.358 -10.272-251.900  1.00  0.00           C  
ATOM    331  C   ALA C  44     129.266  -8.810-252.406  1.00  0.00           C  
ATOM    332  O   ALA C  44     129.847  -8.504-253.451  1.00  0.00           O  
ATOM    333  CB  ALA C  44     130.174 -10.378-250.599  1.00  0.00           C  
ATOM    334  N   PRO C  45     128.590  -7.897-251.667  1.00  0.00           N  
ATOM    335  CA  PRO C  45     128.612  -6.455-251.995  1.00  0.00           C  
ATOM    336  C   PRO C  45     130.010  -5.817-251.847  1.00  0.00           C  
ATOM    337  O   PRO C  45     130.848  -6.325-251.102  1.00  0.00           O  
ATOM    338  CD  PRO C  45     127.709  -8.151-250.527  1.00  0.00           C  
ATOM    339  CB  PRO C  45     127.574  -5.833-251.042  1.00  0.00           C  
ATOM    340  CG  PRO C  45     126.719  -6.996-250.564  1.00  0.00           C  
ATOM    341  N   LYS C  46     130.244  -4.730-252.595  1.00  0.00           N  
ATOM    342  CA  LYS C  46     131.512  -4.000-252.611  1.00  0.00           C  
ATOM    343  C   LYS C  46     131.271  -2.556-253.050  1.00  0.00           C  
ATOM    344  O   LYS C  46     130.492  -2.331-253.979  1.00  0.00           O  
ATOM    345  CB  LYS C  46     132.541  -4.743-253.503  1.00  0.00           C  
ATOM    346  CG  LYS C  46     133.702  -5.354-252.699  1.00  0.00           C  
ATOM    347  CD  LYS C  46     134.298  -6.631-253.318  1.00  0.00           C  
ATOM    348  CE  LYS C  46     133.454  -7.900-253.088  1.00  0.00           C  
ATOM    349  NZ  LYS C  46     133.270  -8.203-251.658  1.00  0.00           N  
ATOM    350  N   LEU C  47     131.919  -1.616-252.339  1.00  0.00           N  
ATOM    351  CA  LEU C  47     131.688  -0.171-252.437  1.00  0.00           C  
ATOM    352  C   LEU C  47     132.009   0.391-253.830  1.00  0.00           C  
ATOM    353  O   LEU C  47     133.049   0.056-254.398  1.00  0.00           O  
ATOM    354  CB  LEU C  47     132.479   0.537-251.311  1.00  0.00           C  
ATOM    355  CG  LEU C  47     132.251   2.061-251.168  1.00  0.00           C  
ATOM    356  CD1 LEU C  47     130.773   2.446-250.948  1.00  0.00           C  
ATOM    357  CD2 LEU C  47     133.168   2.657-250.085  1.00  0.00           C  
ATOM    358  N   LEU C  48     131.087   1.223-254.336  1.00  0.00           N  
ATOM    359  CA  LEU C  48     131.087   1.732-255.704  1.00  0.00           C  
ATOM    360  C   LEU C  48     131.095   3.268-255.711  1.00  0.00           C  
ATOM    361  O   LEU C  48     131.966   3.861-256.349  1.00  0.00           O  
ATOM    362  CB  LEU C  48     129.861   1.133-256.429  1.00  0.00           C  
ATOM    363  CG  LEU C  48     129.811   1.368-257.953  1.00  0.00           C  
ATOM    364  CD1 LEU C  48     131.016   0.728-258.679  1.00  0.00           C  
ATOM    365  CD2 LEU C  48     128.465   0.883-258.521  1.00  0.00           C  
ATOM    366  N   ILE C  49     130.141   3.876-254.987  1.00  0.00           N  
ATOM    367  CA  ILE C  49     130.058   5.318-254.766  1.00  0.00           C  
ATOM    368  C   ILE C  49     129.781   5.534-253.269  1.00  0.00           C  
ATOM    369  O   ILE C  49     128.909   4.869-252.718  1.00  0.00           O  
ATOM    370  CB  ILE C  49     128.893   5.987-255.562  1.00  0.00           C  
ATOM    371  CG2 ILE C  49     128.762   7.503-255.314  1.00  0.00           C  
ATOM    372  CG1 ILE C  49     128.921   5.705-257.081  1.00  0.00           C  
ATOM    373  CD1 ILE C  49     130.048   6.401-257.854  1.00  0.00           C  
ATOM    374  N   TYR C  50     130.501   6.478-252.653  1.00  0.00           N  
ATOM    375  CA  TYR C  50     130.299   6.900-251.268  1.00  0.00           C  
ATOM    376  C   TYR C  50     130.123   8.427-251.245  1.00  0.00           C  
ATOM    377  O   TYR C  50     130.641   9.117-252.123  1.00  0.00           O  
ATOM    378  CB  TYR C  50     131.480   6.410-250.397  1.00  0.00           C  
ATOM    379  CG  TYR C  50     132.805   7.121-250.619  1.00  0.00           C  
ATOM    380  CD1 TYR C  50     133.583   6.818-251.755  1.00  0.00           C  
ATOM    381  CE1 TYR C  50     134.764   7.533-252.009  1.00  0.00           C  
ATOM    382  CZ  TYR C  50     135.199   8.528-251.112  1.00  0.00           C  
ATOM    383  OH  TYR C  50     136.350   9.216-251.361  1.00  0.00           O  
ATOM    384  CD2 TYR C  50     133.241   8.116-249.719  1.00  0.00           C  
ATOM    385  CE2 TYR C  50     134.439   8.814-249.962  1.00  0.00           C  
ATOM    386  N   SER C  51     129.376   8.922-250.244  1.00  0.00           N  
ATOM    387  CA  SER C  51     129.024  10.334-250.052  1.00  0.00           C  
ATOM    388  C   SER C  51     128.326  10.943-251.294  1.00  0.00           C  
ATOM    389  O   SER C  51     128.655  12.052-251.716  1.00  0.00           O  
ATOM    390  CB  SER C  51     130.257  11.122-249.547  1.00  0.00           C  
ATOM    391  OG  SER C  51     129.918  12.433-249.142  1.00  0.00           O  
ATOM    392  N   THR C  52     127.391  10.157-251.861  1.00  0.00           N  
ATOM    393  CA  THR C  52     126.520  10.421-253.012  1.00  0.00           C  
ATOM    394  C   THR C  52     127.208  10.482-254.391  1.00  0.00           C  
ATOM    395  O   THR C  52     126.545  10.111-255.358  1.00  0.00           O  
ATOM    396  CB  THR C  52     125.649  11.696-252.810  1.00  0.00           C  
ATOM    397  OG1 THR C  52     124.711  11.407-251.798  1.00  0.00           O  
ATOM    398  CG2 THR C  52     124.887  12.255-254.024  1.00  0.00           C  
ATOM    399  N   SER C  53     128.473  10.927-254.491  1.00  0.00           N  
ATOM    400  CA  SER C  53     129.099  11.251-255.778  1.00  0.00           C  
ATOM    401  C   SER C  53     130.582  10.868-255.903  1.00  0.00           C  
ATOM    402  O   SER C  53     131.070  10.828-257.033  1.00  0.00           O  
ATOM    403  CB  SER C  53     128.848  12.745-256.086  1.00  0.00           C  
ATOM    404  OG  SER C  53     129.571  13.596-255.215  1.00  0.00           O  
ATOM    405  N   ASN C  54     131.278  10.589-254.786  1.00  0.00           N  
ATOM    406  CA  ASN C  54     132.707  10.253-254.792  1.00  0.00           C  
ATOM    407  C   ASN C  54     132.899   8.773-255.157  1.00  0.00           C  
ATOM    408  O   ASN C  54     132.330   7.909-254.492  1.00  0.00           O  
ATOM    409  CB  ASN C  54     133.366  10.565-253.427  1.00  0.00           C  
ATOM    410  CG  ASN C  54     133.192  12.020-252.978  1.00  0.00           C  
ATOM    411  ND2 ASN C  54     134.226  12.844-253.159  1.00  0.00           N  
ATOM    412  OD1 ASN C  54     132.141  12.393-252.462  1.00  0.00           O  
ATOM    413  N   LEU C  55     133.700   8.511-256.203  1.00  0.00           N  
ATOM    414  CA  LEU C  55     134.015   7.166-256.686  1.00  0.00           C  
ATOM    415  C   LEU C  55     135.017   6.469-255.755  1.00  0.00           C  
ATOM    416  O   LEU C  55     136.007   7.083-255.350  1.00  0.00           O  
ATOM    417  CB  LEU C  55     134.578   7.234-258.125  1.00  0.00           C  
ATOM    418  CG  LEU C  55     133.516   7.396-259.236  1.00  0.00           C  
ATOM    419  CD1 LEU C  55     132.734   8.723-259.157  1.00  0.00           C  
ATOM    420  CD2 LEU C  55     134.157   7.212-260.625  1.00  0.00           C  
ATOM    421  N   ALA C  56     134.746   5.187-255.471  1.00  0.00           N  
ATOM    422  CA  ALA C  56     135.601   4.308-254.674  1.00  0.00           C  
ATOM    423  C   ALA C  56     136.899   3.908-255.401  1.00  0.00           C  
ATOM    424  O   ALA C  56     137.049   4.181-256.593  1.00  0.00           O  
ATOM    425  CB  ALA C  56     134.771   3.079-254.269  1.00  0.00           C  
ATOM    426  N   SER C  57     137.831   3.277-254.666  1.00  0.00           N  
ATOM    427  CA  SER C  57     139.126   2.836-255.195  1.00  0.00           C  
ATOM    428  C   SER C  57     138.968   1.766-256.294  1.00  0.00           C  
ATOM    429  O   SER C  57     138.290   0.762-256.071  1.00  0.00           O  
ATOM    430  CB  SER C  57     140.013   2.333-254.040  1.00  0.00           C  
ATOM    431  OG  SER C  57     141.332   2.058-254.469  1.00  0.00           O  
ATOM    432  N   GLY C  58     139.605   2.012-257.449  1.00  0.00           N  
ATOM    433  CA  GLY C  58     139.614   1.111-258.602  1.00  0.00           C  
ATOM    434  C   GLY C  58     138.363   1.233-259.492  1.00  0.00           C  
ATOM    435  O   GLY C  58     138.299   0.544-260.509  1.00  0.00           O  
ATOM    436  N   VAL C  59     137.383   2.087-259.139  1.00  0.00           N  
ATOM    437  CA  VAL C  59     136.153   2.301-259.904  1.00  0.00           C  
ATOM    438  C   VAL C  59     136.422   3.304-261.054  1.00  0.00           C  
ATOM    439  O   VAL C  59     136.840   4.426-260.762  1.00  0.00           O  
ATOM    440  CB  VAL C  59     135.042   2.878-258.980  1.00  0.00           C  
ATOM    441  CG1 VAL C  59     133.778   3.365-259.716  1.00  0.00           C  
ATOM    442  CG2 VAL C  59     134.642   1.848-257.911  1.00  0.00           C  
ATOM    443  N   PRO C  60     136.200   2.897-262.329  1.00  0.00           N  
ATOM    444  CA  PRO C  60     136.419   3.783-263.488  1.00  0.00           C  
ATOM    445  C   PRO C  60     135.381   4.918-263.585  1.00  0.00           C  
ATOM    446  O   PRO C  60     134.253   4.762-263.116  1.00  0.00           O  
ATOM    447  CD  PRO C  60     135.716   1.579-262.751  1.00  0.00           C  
ATOM    448  CB  PRO C  60     136.354   2.823-264.687  1.00  0.00           C  
ATOM    449  CG  PRO C  60     135.427   1.704-264.243  1.00  0.00           C  
ATOM    450  N   SER C  61     135.800   6.038-264.201  1.00  0.00           N  
ATOM    451  CA  SER C  61     135.065   7.306-264.340  1.00  0.00           C  
ATOM    452  C   SER C  61     133.672   7.239-265.005  1.00  0.00           C  
ATOM    453  O   SER C  61     132.914   8.202-264.889  1.00  0.00           O  
ATOM    454  CB  SER C  61     135.969   8.312-265.080  1.00  0.00           C  
ATOM    455  OG  SER C  61     137.016   8.742-264.235  1.00  0.00           O  
ATOM    456  N   ARG C  62     133.352   6.116-265.669  1.00  0.00           N  
ATOM    457  CA  ARG C  62     132.045   5.810-266.256  1.00  0.00           C  
ATOM    458  C   ARG C  62     130.925   5.582-265.212  1.00  0.00           C  
ATOM    459  O   ARG C  62     129.758   5.787-265.546  1.00  0.00           O  
ATOM    460  CB  ARG C  62     132.215   4.612-267.214  1.00  0.00           C  
ATOM    461  CG  ARG C  62     132.580   3.279-266.533  1.00  0.00           C  
ATOM    462  CD  ARG C  62     132.940   2.179-267.540  1.00  0.00           C  
ATOM    463  NE  ARG C  62     133.101   0.876-266.882  1.00  0.00           N  
ATOM    464  CZ  ARG C  62     132.093   0.077-266.497  1.00  0.00           C  
ATOM    465  NH1 ARG C  62     130.815   0.421-266.703  1.00  0.00           N  
ATOM    466  NH2 ARG C  62     132.361  -1.092-265.902  1.00  0.00           N  
ATOM    467  N   PHE C  63     131.292   5.216-263.970  1.00  0.00           N  
ATOM    468  CA  PHE C  63     130.403   5.245-262.807  1.00  0.00           C  
ATOM    469  C   PHE C  63     130.329   6.671-262.241  1.00  0.00           C  
ATOM    470  O   PHE C  63     131.343   7.370-262.221  1.00  0.00           O  
ATOM    471  CB  PHE C  63     130.923   4.289-261.717  1.00  0.00           C  
ATOM    472  CG  PHE C  63     130.825   2.807-262.029  1.00  0.00           C  
ATOM    473  CD1 PHE C  63     131.848   2.164-262.754  1.00  0.00           C  
ATOM    474  CE1 PHE C  63     131.739   0.815-263.065  1.00  0.00           C  
ATOM    475  CZ  PHE C  63     130.608   0.101-262.693  1.00  0.00           C  
ATOM    476  CD2 PHE C  63     129.658   2.082-261.706  1.00  0.00           C  
ATOM    477  CE2 PHE C  63     129.572   0.732-262.019  1.00  0.00           C  
ATOM    478  N   SER C  64     129.141   7.066-261.765  1.00  0.00           N  
ATOM    479  CA  SER C  64     128.890   8.377-261.170  1.00  0.00           C  
ATOM    480  C   SER C  64     127.590   8.325-260.354  1.00  0.00           C  
ATOM    481  O   SER C  64     126.719   7.508-260.649  1.00  0.00           O  
ATOM    482  CB  SER C  64     128.849   9.454-262.283  1.00  0.00           C  
ATOM    483  OG  SER C  64     128.641  10.753-261.765  1.00  0.00           O  
ATOM    484  N   GLY C  65     127.476   9.217-259.362  1.00  0.00           N  
ATOM    485  CA  GLY C  65     126.248   9.433-258.602  1.00  0.00           C  
ATOM    486  C   GLY C  65     126.048  10.941-258.411  1.00  0.00           C  
ATOM    487  O   GLY C  65     126.979  11.732-258.572  1.00  0.00           O  
ATOM    488  N   SER C  66     124.816  11.327-258.046  1.00  0.00           N  
ATOM    489  CA  SER C  66     124.403  12.719-257.854  1.00  0.00           C  
ATOM    490  C   SER C  66     123.080  12.768-257.069  1.00  0.00           C  
ATOM    491  O   SER C  66     122.268  11.849-257.182  1.00  0.00           O  
ATOM    492  CB  SER C  66     124.288  13.421-259.230  1.00  0.00           C  
ATOM    493  OG  SER C  66     123.918  14.783-259.115  1.00  0.00           O  
ATOM    494  N   GLY C  67     122.878  13.863-256.321  1.00  0.00           N  
ATOM    495  CA  GLY C  67     121.649  14.109-255.574  1.00  0.00           C  
ATOM    496  C   GLY C  67     121.915  15.043-254.392  1.00  0.00           C  
ATOM    497  O   GLY C  67     123.052  15.426-254.109  1.00  0.00           O  
ATOM    498  N   SER C  68     120.823  15.388-253.696  1.00  0.00           N  
ATOM    499  CA  SER C  68     120.787  16.254-252.518  1.00  0.00           C  
ATOM    500  C   SER C  68     119.427  16.107-251.817  1.00  0.00           C  
ATOM    501  O   SER C  68     118.441  15.727-252.454  1.00  0.00           O  
ATOM    502  CB  SER C  68     121.097  17.721-252.909  1.00  0.00           C  
ATOM    503  OG  SER C  68     120.080  18.302-253.705  1.00  0.00           O  
ATOM    504  N   GLY C  69     119.392  16.449-250.517  1.00  0.00           N  
ATOM    505  CA  GLY C  69     118.169  16.458-249.720  1.00  0.00           C  
ATOM    506  C   GLY C  69     117.776  15.024-249.353  1.00  0.00           C  
ATOM    507  O   GLY C  69     118.435  14.400-248.521  1.00  0.00           O  
ATOM    508  N   THR C  70     116.672  14.545-249.946  1.00  0.00           N  
ATOM    509  CA  THR C  70     116.042  13.256-249.659  1.00  0.00           C  
ATOM    510  C   THR C  70     116.039  12.294-250.869  1.00  0.00           C  
ATOM    511  O   THR C  70     115.542  11.180-250.708  1.00  0.00           O  
ATOM    512  CB  THR C  70     114.566  13.475-249.225  1.00  0.00           C  
ATOM    513  OG1 THR C  70     113.811  14.135-250.229  1.00  0.00           O  
ATOM    514  CG2 THR C  70     114.440  14.270-247.915  1.00  0.00           C  
ATOM    515  N   ASP C  71     116.575  12.700-252.035  1.00  0.00           N  
ATOM    516  CA  ASP C  71     116.577  11.902-253.272  1.00  0.00           C  
ATOM    517  C   ASP C  71     117.976  11.885-253.901  1.00  0.00           C  
ATOM    518  O   ASP C  71     118.596  12.941-254.047  1.00  0.00           O  
ATOM    519  CB  ASP C  71     115.508  12.332-254.302  1.00  0.00           C  
ATOM    520  CG  ASP C  71     114.089  12.403-253.729  1.00  0.00           C  
ATOM    521  OD1 ASP C  71     113.743  13.471-253.176  1.00  0.00           O  
ATOM    522  OD2 ASP C  71     113.381  11.380-253.846  1.00  0.00           O  
ATOM    523  N   PHE C  72     118.447  10.669-254.224  1.00  0.00           N  
ATOM    524  CA  PHE C  72     119.821  10.370-254.636  1.00  0.00           C  
ATOM    525  C   PHE C  72     119.828   9.285-255.722  1.00  0.00           C  
ATOM    526  O   PHE C  72     118.881   8.503-255.806  1.00  0.00           O  
ATOM    527  CB  PHE C  72     120.631   9.912-253.403  1.00  0.00           C  
ATOM    528  CG  PHE C  72     120.725  10.931-252.279  1.00  0.00           C  
ATOM    529  CD1 PHE C  72     119.754  10.977-251.253  1.00  0.00           C  
ATOM    530  CE1 PHE C  72     119.803  11.978-250.296  1.00  0.00           C  
ATOM    531  CZ  PHE C  72     120.792  12.953-250.350  1.00  0.00           C  
ATOM    532  CD2 PHE C  72     121.677  11.964-252.354  1.00  0.00           C  
ATOM    533  CE2 PHE C  72     121.723  12.948-251.379  1.00  0.00           C  
ATOM    534  N   THR C  73     120.893   9.255-256.540  1.00  0.00           N  
ATOM    535  CA  THR C  73     121.010   8.363-257.697  1.00  0.00           C  
ATOM    536  C   THR C  73     122.442   7.820-257.883  1.00  0.00           C  
ATOM    537  O   THR C  73     123.408   8.415-257.405  1.00  0.00           O  
ATOM    538  CB  THR C  73     120.588   9.072-259.023  1.00  0.00           C  
ATOM    539  OG1 THR C  73     121.534  10.034-259.460  1.00  0.00           O  
ATOM    540  CG2 THR C  73     119.195   9.718-258.988  1.00  0.00           C  
ATOM    541  N   LEU C  74     122.506   6.702-258.623  1.00  0.00           N  
ATOM    542  CA  LEU C  74     123.688   6.099-259.232  1.00  0.00           C  
ATOM    543  C   LEU C  74     123.385   5.905-260.725  1.00  0.00           C  
ATOM    544  O   LEU C  74     122.245   5.616-261.084  1.00  0.00           O  
ATOM    545  CB  LEU C  74     123.996   4.752-258.527  1.00  0.00           C  
ATOM    546  CG  LEU C  74     125.016   3.795-259.203  1.00  0.00           C  
ATOM    547  CD1 LEU C  74     126.408   4.424-259.392  1.00  0.00           C  
ATOM    548  CD2 LEU C  74     125.100   2.451-258.462  1.00  0.00           C  
ATOM    549  N   THR C  75     124.424   6.016-261.560  1.00  0.00           N  
ATOM    550  CA  THR C  75     124.361   5.751-262.990  1.00  0.00           C  
ATOM    551  C   THR C  75     125.665   5.088-263.463  1.00  0.00           C  
ATOM    552  O   THR C  75     126.751   5.506-263.060  1.00  0.00           O  
ATOM    553  CB  THR C  75     124.033   7.037-263.803  1.00  0.00           C  
ATOM    554  OG1 THR C  75     124.052   6.785-265.198  1.00  0.00           O  
ATOM    555  CG2 THR C  75     124.977   8.222-263.540  1.00  0.00           C  
ATOM    556  N   ILE C  76     125.508   4.045-264.292  1.00  0.00           N  
ATOM    557  CA  ILE C  76     126.590   3.221-264.815  1.00  0.00           C  
ATOM    558  C   ILE C  76     126.565   3.361-266.343  1.00  0.00           C  
ATOM    559  O   ILE C  76     125.695   2.782-266.997  1.00  0.00           O  
ATOM    560  CB  ILE C  76     126.419   1.713-264.443  1.00  0.00           C  
ATOM    561  CG2 ILE C  76     127.635   0.890-264.930  1.00  0.00           C  
ATOM    562  CG1 ILE C  76     126.194   1.495-262.925  1.00  0.00           C  
ATOM    563  CD1 ILE C  76     124.715   1.433-262.510  1.00  0.00           C  
ATOM    564  N   SER C  77     127.510   4.148-266.880  1.00  0.00           N  
ATOM    565  CA  SER C  77     127.702   4.329-268.319  1.00  0.00           C  
ATOM    566  C   SER C  77     128.541   3.176-268.891  1.00  0.00           C  
ATOM    567  O   SER C  77     129.509   2.757-268.254  1.00  0.00           O  
ATOM    568  CB  SER C  77     128.342   5.709-268.569  1.00  0.00           C  
ATOM    569  OG  SER C  77     128.407   6.012-269.949  1.00  0.00           O  
ATOM    570  N   SER C  78     128.147   2.701-270.085  1.00  0.00           N  
ATOM    571  CA  SER C  78     128.775   1.616-270.849  1.00  0.00           C  
ATOM    572  C   SER C  78     128.851   0.307-270.040  1.00  0.00           C  
ATOM    573  O   SER C  78     129.930  -0.062-269.577  1.00  0.00           O  
ATOM    574  CB  SER C  78     130.140   2.079-271.415  1.00  0.00           C  
ATOM    575  OG  SER C  78     130.721   1.095-272.249  1.00  0.00           O  
ATOM    576  N   LEU C  79     127.686  -0.339-269.857  1.00  0.00           N  
ATOM    577  CA  LEU C  79     127.507  -1.585-269.107  1.00  0.00           C  
ATOM    578  C   LEU C  79     128.366  -2.727-269.665  1.00  0.00           C  
ATOM    579  O   LEU C  79     128.184  -3.124-270.815  1.00  0.00           O  
ATOM    580  CB  LEU C  79     126.014  -1.977-269.123  1.00  0.00           C  
ATOM    581  CG  LEU C  79     125.129  -1.134-268.181  1.00  0.00           C  
ATOM    582  CD1 LEU C  79     123.642  -1.252-268.566  1.00  0.00           C  
ATOM    583  CD2 LEU C  79     125.352  -1.515-266.707  1.00  0.00           C  
ATOM    584  N   GLN C  80     129.281  -3.228-268.826  1.00  0.00           N  
ATOM    585  CA  GLN C  80     130.153  -4.368-269.105  1.00  0.00           C  
ATOM    586  C   GLN C  80     129.496  -5.674-268.602  1.00  0.00           C  
ATOM    587  O   GLN C  80     128.536  -5.591-267.835  1.00  0.00           O  
ATOM    588  CB  GLN C  80     131.514  -4.097-268.416  1.00  0.00           C  
ATOM    589  CG  GLN C  80     132.255  -2.827-268.895  1.00  0.00           C  
ATOM    590  CD  GLN C  80     132.445  -2.740-270.413  1.00  0.00           C  
ATOM    591  OE1 GLN C  80     131.966  -1.806-271.051  1.00  0.00           O  
ATOM    592  NE2 GLN C  80     133.141  -3.717-270.996  1.00  0.00           N  
ATOM    593  N   PRO C  81     130.021  -6.862-268.999  1.00  0.00           N  
ATOM    594  CA  PRO C  81     129.509  -8.170-268.529  1.00  0.00           C  
ATOM    595  C   PRO C  81     129.418  -8.379-267.002  1.00  0.00           C  
ATOM    596  O   PRO C  81     128.531  -9.101-266.553  1.00  0.00           O  
ATOM    597  CD  PRO C  81     131.065  -7.056-270.010  1.00  0.00           C  
ATOM    598  CB  PRO C  81     130.445  -9.196-269.186  1.00  0.00           C  
ATOM    599  CG  PRO C  81     130.915  -8.505-270.453  1.00  0.00           C  
ATOM    600  N   GLU C  82     130.311  -7.723-266.239  1.00  0.00           N  
ATOM    601  CA  GLU C  82     130.340  -7.749-264.776  1.00  0.00           C  
ATOM    602  C   GLU C  82     129.347  -6.771-264.113  1.00  0.00           C  
ATOM    603  O   GLU C  82     129.043  -6.947-262.934  1.00  0.00           O  
ATOM    604  CB  GLU C  82     131.775  -7.470-264.294  1.00  0.00           C  
ATOM    605  CG  GLU C  82     132.797  -8.510-264.787  1.00  0.00           C  
ATOM    606  CD  GLU C  82     134.154  -8.325-264.113  1.00  0.00           C  
ATOM    607  OE1 GLU C  82     135.030  -7.704-264.753  1.00  0.00           O  
ATOM    608  OE2 GLU C  82     134.284  -8.802-262.965  1.00  0.00           O  
ATOM    609  N   ASP C  83     128.856  -5.774-264.870  1.00  0.00           N  
ATOM    610  CA  ASP C  83     127.897  -4.756-264.420  1.00  0.00           C  
ATOM    611  C   ASP C  83     126.439  -5.248-264.384  1.00  0.00           C  
ATOM    612  O   ASP C  83     125.587  -4.520-263.874  1.00  0.00           O  
ATOM    613  CB  ASP C  83     127.980  -3.438-265.220  1.00  0.00           C  
ATOM    614  CG  ASP C  83     129.373  -2.821-265.348  1.00  0.00           C  
ATOM    615  OD1 ASP C  83     130.279  -3.167-264.559  1.00  0.00           O  
ATOM    616  OD2 ASP C  83     129.492  -1.939-266.219  1.00  0.00           O  
ATOM    617  N   PHE C  84     126.173  -6.466-264.887  1.00  0.00           N  
ATOM    618  CA  PHE C  84     124.877  -7.134-264.786  1.00  0.00           C  
ATOM    619  C   PHE C  84     124.790  -7.845-263.429  1.00  0.00           C  
ATOM    620  O   PHE C  84     125.060  -9.041-263.318  1.00  0.00           O  
ATOM    621  CB  PHE C  84     124.665  -8.044-266.010  1.00  0.00           C  
ATOM    622  CG  PHE C  84     124.634  -7.243-267.301  1.00  0.00           C  
ATOM    623  CD1 PHE C  84     123.547  -6.388-267.562  1.00  0.00           C  
ATOM    624  CD2 PHE C  84     125.760  -7.187-268.145  1.00  0.00           C  
ATOM    625  CE1 PHE C  84     123.584  -5.522-268.644  1.00  0.00           C  
ATOM    626  CE2 PHE C  84     125.771  -6.332-269.240  1.00  0.00           C  
ATOM    627  CZ  PHE C  84     124.686  -5.500-269.486  1.00  0.00           C  
ATOM    628  N   ALA C  85     124.492  -7.023-262.414  1.00  0.00           N  
ATOM    629  CA  ALA C  85     124.652  -7.300-260.994  1.00  0.00           C  
ATOM    630  C   ALA C  85     123.501  -6.656-260.210  1.00  0.00           C  
ATOM    631  O   ALA C  85     122.841  -5.752-260.725  1.00  0.00           O  
ATOM    632  CB  ALA C  85     126.004  -6.699-260.567  1.00  0.00           C  
ATOM    633  N   THR C  86     123.302  -7.120-258.967  1.00  0.00           N  
ATOM    634  CA  THR C  86     122.344  -6.541-258.027  1.00  0.00           C  
ATOM    635  C   THR C  86     122.998  -5.387-257.251  1.00  0.00           C  
ATOM    636  O   THR C  86     123.893  -5.617-256.437  1.00  0.00           O  
ATOM    637  CB  THR C  86     121.779  -7.574-257.021  1.00  0.00           C  
ATOM    638  OG1 THR C  86     121.207  -8.650-257.738  1.00  0.00           O  
ATOM    639  CG2 THR C  86     120.678  -7.002-256.108  1.00  0.00           C  
ATOM    640  N   TYR C  87     122.531  -4.165-257.539  1.00  0.00           N  
ATOM    641  CA  TYR C  87     122.979  -2.936-256.892  1.00  0.00           C  
ATOM    642  C   TYR C  87     122.145  -2.666-255.639  1.00  0.00           C  
ATOM    643  O   TYR C  87     120.945  -2.933-255.629  1.00  0.00           O  
ATOM    644  CB  TYR C  87     122.854  -1.763-257.877  1.00  0.00           C  
ATOM    645  CG  TYR C  87     123.789  -1.863-259.068  1.00  0.00           C  
ATOM    646  CD1 TYR C  87     125.039  -1.214-259.045  1.00  0.00           C  
ATOM    647  CE1 TYR C  87     125.904  -1.318-260.151  1.00  0.00           C  
ATOM    648  CZ  TYR C  87     125.538  -2.091-261.268  1.00  0.00           C  
ATOM    649  OH  TYR C  87     126.392  -2.206-262.323  1.00  0.00           O  
ATOM    650  CD2 TYR C  87     123.416  -2.621-260.195  1.00  0.00           C  
ATOM    651  CE2 TYR C  87     124.292  -2.746-261.288  1.00  0.00           C  
ATOM    652  N   TYR C  88     122.818  -2.116-254.622  1.00  0.00           N  
ATOM    653  CA  TYR C  88     122.267  -1.767-253.318  1.00  0.00           C  
ATOM    654  C   TYR C  88     122.678  -0.343-252.941  1.00  0.00           C  
ATOM    655  O   TYR C  88     123.601   0.215-253.534  1.00  0.00           O  
ATOM    656  CB  TYR C  88     122.812  -2.756-252.271  1.00  0.00           C  
ATOM    657  CG  TYR C  88     122.338  -4.182-252.449  1.00  0.00           C  
ATOM    658  CD1 TYR C  88     123.238  -5.193-252.848  1.00  0.00           C  
ATOM    659  CE1 TYR C  88     122.789  -6.521-252.970  1.00  0.00           C  
ATOM    660  CZ  TYR C  88     121.442  -6.837-252.720  1.00  0.00           C  
ATOM    661  OH  TYR C  88     121.007  -8.119-252.863  1.00  0.00           O  
ATOM    662  CD2 TYR C  88     120.989  -4.501-252.194  1.00  0.00           C  
ATOM    663  CE2 TYR C  88     120.543  -5.825-252.334  1.00  0.00           C  
ATOM    664  N   CYS C  89     121.998   0.193-251.920  1.00  0.00           N  
ATOM    665  CA  CYS C  89     122.308   1.478-251.305  1.00  0.00           C  
ATOM    666  C   CYS C  89     122.161   1.376-249.780  1.00  0.00           C  
ATOM    667  O   CYS C  89     121.392   0.545-249.296  1.00  0.00           O  
ATOM    668  SG  CYS C  89     119.632   2.353-251.760  1.00  0.00           S  
ATOM    669  CB  CYS C  89     121.425   2.573-251.943  1.00  0.00           C  
ATOM    670  N   GLN C  90     122.911   2.229-249.061  1.00  0.00           N  
ATOM    671  CA  GLN C  90     122.880   2.347-247.602  1.00  0.00           C  
ATOM    672  C   GLN C  90     123.074   3.819-247.197  1.00  0.00           C  
ATOM    673  O   GLN C  90     123.324   4.667-248.053  1.00  0.00           O  
ATOM    674  CB  GLN C  90     123.913   1.390-246.955  1.00  0.00           C  
ATOM    675  CG  GLN C  90     125.372   1.881-246.867  1.00  0.00           C  
ATOM    676  CD  GLN C  90     126.257   0.907-246.085  1.00  0.00           C  
ATOM    677  OE1 GLN C  90     126.443  -0.238-246.491  1.00  0.00           O  
ATOM    678  NE2 GLN C  90     126.820   1.361-244.962  1.00  0.00           N  
ATOM    679  N   VAL C  91     122.975   4.080-245.885  1.00  0.00           N  
ATOM    680  CA  VAL C  91     123.203   5.392-245.281  1.00  0.00           C  
ATOM    681  C   VAL C  91     124.175   5.283-244.091  1.00  0.00           C  
ATOM    682  O   VAL C  91     124.287   4.222-243.475  1.00  0.00           O  
ATOM    683  CB  VAL C  91     121.874   6.023-244.777  1.00  0.00           C  
ATOM    684  CG1 VAL C  91     120.917   6.309-245.943  1.00  0.00           C  
ATOM    685  CG2 VAL C  91     121.155   5.219-243.671  1.00  0.00           C  
ATOM    686  N   TYR C  92     124.838   6.410-243.785  1.00  0.00           N  
ATOM    687  CA  TYR C  92     125.690   6.582-242.607  1.00  0.00           C  
ATOM    688  C   TYR C  92     125.672   8.060-242.171  1.00  0.00           C  
ATOM    689  O   TYR C  92     126.721   8.653-241.933  1.00  0.00           O  
ATOM    690  CB  TYR C  92     127.090   5.950-242.844  1.00  0.00           C  
ATOM    691  CG  TYR C  92     128.120   5.971-241.716  1.00  0.00           C  
ATOM    692  CD1 TYR C  92     127.746   6.075-240.356  1.00  0.00           C  
ATOM    693  CD2 TYR C  92     129.488   5.872-242.047  1.00  0.00           C  
ATOM    694  CE1 TYR C  92     128.730   6.109-239.347  1.00  0.00           C  
ATOM    695  CE2 TYR C  92     130.472   5.890-241.039  1.00  0.00           C  
ATOM    696  CZ  TYR C  92     130.093   6.012-239.688  1.00  0.00           C  
ATOM    697  OH  TYR C  92     131.047   6.024-238.714  1.00  0.00           O  
ATOM    698  N   SER C  93     124.454   8.616-242.071  1.00  0.00           N  
ATOM    699  CA  SER C  93     124.181   9.936-241.500  1.00  0.00           C  
ATOM    700  C   SER C  93     123.948   9.853-239.979  1.00  0.00           C  
ATOM    701  O   SER C  93     124.399  10.743-239.257  1.00  0.00           O  
ATOM    702  CB  SER C  93     122.971  10.545-242.235  1.00  0.00           C  
ATOM    703  OG  SER C  93     122.502  11.735-241.629  1.00  0.00           O  
ATOM    704  N   GLY C  94     123.251   8.800-239.527  1.00  0.00           N  
ATOM    705  CA  GLY C  94     122.933   8.605-238.120  1.00  0.00           C  
ATOM    706  C   GLY C  94     122.151   7.299-237.964  1.00  0.00           C  
ATOM    707  O   GLY C  94     121.541   6.796-238.909  1.00  0.00           O  
ATOM    708  N   TYR C  95     122.191   6.756-236.739  1.00  0.00           N  
ATOM    709  CA  TYR C  95     121.604   5.469-236.365  1.00  0.00           C  
ATOM    710  C   TYR C  95     120.095   5.597-236.060  1.00  0.00           C  
ATOM    711  O   TYR C  95     119.684   6.651-235.570  1.00  0.00           O  
ATOM    712  CB  TYR C  95     122.373   4.933-235.140  1.00  0.00           C  
ATOM    713  CG  TYR C  95     123.842   4.669-235.421  1.00  0.00           C  
ATOM    714  CD1 TYR C  95     124.829   5.596-235.022  1.00  0.00           C  
ATOM    715  CE1 TYR C  95     126.185   5.354-235.312  1.00  0.00           C  
ATOM    716  CZ  TYR C  95     126.562   4.185-236.002  1.00  0.00           C  
ATOM    717  OH  TYR C  95     127.877   3.950-236.285  1.00  0.00           O  
ATOM    718  CD2 TYR C  95     124.224   3.501-236.109  1.00  0.00           C  
ATOM    719  CE2 TYR C  95     125.579   3.257-236.399  1.00  0.00           C  
ATOM    720  N   PRO C  96     119.298   4.526-236.294  1.00  0.00           N  
ATOM    721  CA  PRO C  96     119.673   3.257-236.951  1.00  0.00           C  
ATOM    722  C   PRO C  96     119.922   3.402-238.465  1.00  0.00           C  
ATOM    723  O   PRO C  96     119.172   4.105-239.143  1.00  0.00           O  
ATOM    724  CD  PRO C  96     117.904   4.493-235.843  1.00  0.00           C  
ATOM    725  CB  PRO C  96     118.461   2.349-236.676  1.00  0.00           C  
ATOM    726  CG  PRO C  96     117.283   3.295-236.549  1.00  0.00           C  
ATOM    727  N   LEU C  97     120.971   2.718-238.959  1.00  0.00           N  
ATOM    728  CA  LEU C  97     121.267   2.603-240.391  1.00  0.00           C  
ATOM    729  C   LEU C  97     120.281   1.633-241.064  1.00  0.00           C  
ATOM    730  O   LEU C  97     119.706   0.771-240.397  1.00  0.00           O  
ATOM    731  CB  LEU C  97     122.719   2.120-240.628  1.00  0.00           C  
ATOM    732  CG  LEU C  97     123.825   2.815-239.804  1.00  0.00           C  
ATOM    733  CD1 LEU C  97     125.212   2.251-240.169  1.00  0.00           C  
ATOM    734  CD2 LEU C  97     123.784   4.351-239.889  1.00  0.00           C  
ATOM    735  N   THR C  98     120.096   1.794-242.379  1.00  0.00           N  
ATOM    736  CA  THR C  98     119.134   1.030-243.174  1.00  0.00           C  
ATOM    737  C   THR C  98     119.641   0.889-244.622  1.00  0.00           C  
ATOM    738  O   THR C  98     120.598   1.559-245.016  1.00  0.00           O  
ATOM    739  CB  THR C  98     117.741   1.724-243.195  1.00  0.00           C  
ATOM    740  OG1 THR C  98     117.872   3.075-243.594  1.00  0.00           O  
ATOM    741  CG2 THR C  98     117.015   1.682-241.841  1.00  0.00           C  
ATOM    742  N   PHE C  99     118.994  -0.029-245.360  1.00  0.00           N  
ATOM    743  CA  PHE C  99     119.338  -0.428-246.723  1.00  0.00           C  
ATOM    744  C   PHE C  99     118.126  -0.363-247.660  1.00  0.00           C  
ATOM    745  O   PHE C  99     116.987  -0.475-247.207  1.00  0.00           O  
ATOM    746  CB  PHE C  99     119.878  -1.871-246.707  1.00  0.00           C  
ATOM    747  CG  PHE C  99     121.294  -2.028-246.199  1.00  0.00           C  
ATOM    748  CD1 PHE C  99     121.547  -2.112-244.816  1.00  0.00           C  
ATOM    749  CE1 PHE C  99     122.853  -2.163-244.350  1.00  0.00           C  
ATOM    750  CZ  PHE C  99     123.915  -2.116-245.244  1.00  0.00           C  
ATOM    751  CD2 PHE C  99     122.380  -1.943-247.092  1.00  0.00           C  
ATOM    752  CE2 PHE C  99     123.677  -2.011-246.608  1.00  0.00           C  
ATOM    753  N   GLY C 100     118.418  -0.238-248.965  1.00  0.00           N  
ATOM    754  CA  GLY C 100     117.443  -0.337-250.047  1.00  0.00           C  
ATOM    755  C   GLY C 100     117.105  -1.806-250.352  1.00  0.00           C  
ATOM    756  O   GLY C 100     117.830  -2.728-249.970  1.00  0.00           O  
ATOM    757  N   GLY C 101     115.992  -2.006-251.079  1.00  0.00           N  
ATOM    758  CA  GLY C 101     115.427  -3.317-251.418  1.00  0.00           C  
ATOM    759  C   GLY C 101     116.147  -4.035-252.574  1.00  0.00           C  
ATOM    760  O   GLY C 101     115.790  -5.173-252.874  1.00  0.00           O  
ATOM    761  N   GLY C 102     117.148  -3.401-253.209  1.00  0.00           N  
ATOM    762  CA  GLY C 102     117.979  -3.976-254.267  1.00  0.00           C  
ATOM    763  C   GLY C 102     117.297  -3.934-255.643  1.00  0.00           C  
ATOM    764  O   GLY C 102     116.082  -3.773-255.753  1.00  0.00           O  
ATOM    765  N   THR C 103     118.105  -4.130-256.699  1.00  0.00           N  
ATOM    766  CA  THR C 103     117.646  -4.323-258.074  1.00  0.00           C  
ATOM    767  C   THR C 103     118.784  -4.849-258.960  1.00  0.00           C  
ATOM    768  O   THR C 103     119.859  -4.248-259.001  1.00  0.00           O  
ATOM    769  CB  THR C 103     117.014  -3.049-258.718  1.00  0.00           C  
ATOM    770  OG1 THR C 103     116.629  -3.273-260.061  1.00  0.00           O  
ATOM    771  CG2 THR C 103     117.901  -1.791-258.730  1.00  0.00           C  
ATOM    772  N   LYS C 104     118.503  -5.956-259.668  1.00  0.00           N  
ATOM    773  CA  LYS C 104     119.357  -6.501-260.718  1.00  0.00           C  
ATOM    774  C   LYS C 104     119.213  -5.680-262.005  1.00  0.00           C  
ATOM    775  O   LYS C 104     118.093  -5.499-262.482  1.00  0.00           O  
ATOM    776  CB  LYS C 104     119.031  -7.997-260.941  1.00  0.00           C  
ATOM    777  CG  LYS C 104     119.830  -8.657-262.086  1.00  0.00           C  
ATOM    778  CD  LYS C 104     119.591 -10.170-262.204  1.00  0.00           C  
ATOM    779  CE  LYS C 104     120.352 -10.823-263.371  1.00  0.00           C  
ATOM    780  NZ  LYS C 104     119.837 -10.388-264.682  1.00  0.00           N  
ATOM    781  N   VAL C 105     120.362  -5.274-262.564  1.00  0.00           N  
ATOM    782  CA  VAL C 105     120.471  -4.802-263.941  1.00  0.00           C  
ATOM    783  C   VAL C 105     120.643  -6.036-264.849  1.00  0.00           C  
ATOM    784  O   VAL C 105     121.515  -6.871-264.599  1.00  0.00           O  
ATOM    785  CB  VAL C 105     121.670  -3.830-264.123  1.00  0.00           C  
ATOM    786  CG1 VAL C 105     121.963  -3.438-265.586  1.00  0.00           C  
ATOM    787  CG2 VAL C 105     121.448  -2.543-263.308  1.00  0.00           C  
ATOM    788  N   GLU C 106     119.766  -6.135-265.853  1.00  0.00           N  
ATOM    789  CA  GLU C 106     119.627  -7.264-266.768  1.00  0.00           C  
ATOM    790  C   GLU C 106     120.086  -6.851-268.173  1.00  0.00           C  
ATOM    791  O   GLU C 106     119.882  -5.702-268.559  1.00  0.00           O  
ATOM    792  CB  GLU C 106     118.137  -7.660-266.738  1.00  0.00           C  
ATOM    793  CG  GLU C 106     117.697  -8.788-267.685  1.00  0.00           C  
ATOM    794  CD  GLU C 106     116.194  -9.029-267.574  1.00  0.00           C  
ATOM    795  OE1 GLU C 106     115.767  -9.477-266.489  1.00  0.00           O  
ATOM    796  OE2 GLU C 106     115.498  -8.769-268.578  1.00  0.00           O  
ATOM    797  N   ILE C 107     120.668  -7.802-268.925  1.00  0.00           N  
ATOM    798  CA  ILE C 107     121.062  -7.608-270.322  1.00  0.00           C  
ATOM    799  C   ILE C 107     119.793  -7.517-271.189  1.00  0.00           C  
ATOM    800  O   ILE C 107     119.096  -8.525-271.343  1.00  0.00           O  
ATOM    801  CB  ILE C 107     121.953  -8.773-270.862  1.00  0.00           C  
ATOM    802  CG2 ILE C 107     122.349  -8.600-272.347  1.00  0.00           C  
ATOM    803  CG1 ILE C 107     123.216  -8.986-269.998  1.00  0.00           C  
ATOM    804  CD1 ILE C 107     123.892 -10.349-270.188  1.00  0.00           C  
ATOM    805  N   LYS C 108     119.507  -6.313-271.715  1.00  0.00           N  
ATOM    806  CA  LYS C 108     118.381  -6.092-272.620  1.00  0.00           C  
ATOM    807  C   LYS C 108     118.670  -6.727-273.989  1.00  0.00           C  
ATOM    808  O   LYS C 108     119.707  -6.444-274.591  1.00  0.00           O  
ATOM    809  CB  LYS C 108     118.021  -4.594-272.703  1.00  0.00           C  
ATOM    810  CG  LYS C 108     116.838  -4.245-273.631  1.00  0.00           C  
ATOM    811  CD  LYS C 108     115.518  -4.945-273.254  1.00  0.00           C  
ATOM    812  CE  LYS C 108     114.341  -4.583-274.170  1.00  0.00           C  
ATOM    813  NZ  LYS C 108     114.559  -5.050-275.550  1.00  0.00           N  
ATOM    814  N   ARG C 109     117.746  -7.597-274.410  1.00  0.00           N  
ATOM    815  CA  ARG C 109     117.882  -8.488-275.554  1.00  0.00           C  
ATOM    816  C   ARG C 109     116.627  -8.383-276.439  1.00  0.00           C  
ATOM    817  O   ARG C 109     115.593  -7.877-275.993  1.00  0.00           O  
ATOM    818  CB  ARG C 109     118.073  -9.912-274.973  1.00  0.00           C  
ATOM    819  CG  ARG C 109     118.467 -11.022-275.962  1.00  0.00           C  
ATOM    820  CD  ARG C 109     118.559 -12.379-275.256  1.00  0.00           C  
ATOM    821  NE  ARG C 109     118.828 -13.489-276.178  1.00  0.00           N  
ATOM    822  CZ  ARG C 109     117.950 -14.089-276.998  1.00  0.00           C  
ATOM    823  NH1 ARG C 109     116.677 -13.681-277.083  1.00  0.00           N  
ATOM    824  NH2 ARG C 109     118.358 -15.125-277.741  1.00  0.00           N  
ATOM    825  N   THR C 110     116.730  -8.908-277.669  1.00  0.00           N  
ATOM    826  CA  THR C 110     115.591  -9.199-278.543  1.00  0.00           C  
ATOM    827  C   THR C 110     114.675 -10.291-277.936  1.00  0.00           C  
ATOM    828  O   THR C 110     115.152 -11.145-277.186  1.00  0.00           O  
ATOM    829  CB  THR C 110     116.086  -9.643-279.951  1.00  0.00           C  
ATOM    830  OG1 THR C 110     114.996  -9.838-280.834  1.00  0.00           O  
ATOM    831  CG2 THR C 110     116.923 -10.937-279.976  1.00  0.00           C  
ATOM    832  N   VAL C 111     113.376 -10.231-278.260  1.00  0.00           N  
ATOM    833  CA  VAL C 111     112.367 -11.178-277.786  1.00  0.00           C  
ATOM    834  C   VAL C 111     112.520 -12.552-278.478  1.00  0.00           C  
ATOM    835  O   VAL C 111     112.805 -12.605-279.674  1.00  0.00           O  
ATOM    836  CB  VAL C 111     110.936 -10.613-278.027  1.00  0.00           C  
ATOM    837  CG1 VAL C 111     109.788 -11.586-277.700  1.00  0.00           C  
ATOM    838  CG2 VAL C 111     110.719  -9.307-277.237  1.00  0.00           C  
ATOM    839  N   ALA C 112     112.324 -13.633-277.703  1.00  0.00           N  
ATOM    840  CA  ALA C 112     112.414 -15.022-278.164  1.00  0.00           C  
ATOM    841  C   ALA C 112     111.403 -15.901-277.418  1.00  0.00           C  
ATOM    842  O   ALA C 112     111.111 -15.629-276.255  1.00  0.00           O  
ATOM    843  CB  ALA C 112     113.849 -15.537-277.956  1.00  0.00           C  
ATOM    844  N   ALA C 113     110.903 -16.942-278.107  1.00  0.00           N  
ATOM    845  CA  ALA C 113     109.886 -17.872-277.602  1.00  0.00           C  
ATOM    846  C   ALA C 113     110.498 -19.107-276.895  1.00  0.00           C  
ATOM    847  O   ALA C 113     111.666 -19.413-277.140  1.00  0.00           O  
ATOM    848  CB  ALA C 113     109.010 -18.310-278.785  1.00  0.00           C  
ATOM    849  N   PRO C 114     109.710 -19.809-276.039  1.00  0.00           N  
ATOM    850  CA  PRO C 114     110.191 -20.988-275.284  1.00  0.00           C  
ATOM    851  C   PRO C 114     110.478 -22.246-276.124  1.00  0.00           C  
ATOM    852  O   PRO C 114     109.699 -22.590-277.012  1.00  0.00           O  
ATOM    853  CD  PRO C 114     108.354 -19.466-275.609  1.00  0.00           C  
ATOM    854  CB  PRO C 114     109.075 -21.262-274.256  1.00  0.00           C  
ATOM    855  CG  PRO C 114     108.279 -19.975-274.181  1.00  0.00           C  
ATOM    856  N   SER C 115     111.574 -22.932-275.765  1.00  0.00           N  
ATOM    857  CA  SER C 115     111.921 -24.285-276.191  1.00  0.00           C  
ATOM    858  C   SER C 115     111.323 -25.272-275.174  1.00  0.00           C  
ATOM    859  O   SER C 115     111.941 -25.551-274.145  1.00  0.00           O  
ATOM    860  CB  SER C 115     113.457 -24.412-276.271  1.00  0.00           C  
ATOM    861  OG  SER C 115     113.949 -23.668-277.366  1.00  0.00           O  
ATOM    862  N   VAL C 116     110.095 -25.725-275.468  1.00  0.00           N  
ATOM    863  CA  VAL C 116     109.279 -26.594-274.620  1.00  0.00           C  
ATOM    864  C   VAL C 116     109.685 -28.084-274.709  1.00  0.00           C  
ATOM    865  O   VAL C 116     109.942 -28.594-275.801  1.00  0.00           O  
ATOM    866  CB  VAL C 116     107.770 -26.418-274.970  1.00  0.00           C  
ATOM    867  CG1 VAL C 116     107.466 -26.555-276.476  1.00  0.00           C  
ATOM    868  CG2 VAL C 116     106.810 -27.297-274.139  1.00  0.00           C  
ATOM    869  N   PHE C 117     109.706 -28.738-273.537  1.00  0.00           N  
ATOM    870  CA  PHE C 117     109.959 -30.169-273.337  1.00  0.00           C  
ATOM    871  C   PHE C 117     108.880 -30.723-272.386  1.00  0.00           C  
ATOM    872  O   PHE C 117     108.259 -29.943-271.665  1.00  0.00           O  
ATOM    873  CB  PHE C 117     111.363 -30.353-272.711  1.00  0.00           C  
ATOM    874  CG  PHE C 117     112.516 -29.716-273.471  1.00  0.00           C  
ATOM    875  CD1 PHE C 117     112.787 -30.085-274.807  1.00  0.00           C  
ATOM    876  CD2 PHE C 117     113.327 -28.740-272.852  1.00  0.00           C  
ATOM    877  CE1 PHE C 117     113.831 -29.483-275.496  1.00  0.00           C  
ATOM    878  CE2 PHE C 117     114.371 -28.157-273.559  1.00  0.00           C  
ATOM    879  CZ  PHE C 117     114.618 -28.524-274.874  1.00  0.00           C  
ATOM    880  N   ILE C 118     108.683 -32.054-272.370  1.00  0.00           N  
ATOM    881  CA  ILE C 118     107.699 -32.714-271.503  1.00  0.00           C  
ATOM    882  C   ILE C 118     108.129 -34.165-271.197  1.00  0.00           C  
ATOM    883  O   ILE C 118     108.711 -34.815-272.066  1.00  0.00           O  
ATOM    884  CB  ILE C 118     106.274 -32.698-272.139  1.00  0.00           C  
ATOM    885  CG2 ILE C 118     106.114 -33.638-273.357  1.00  0.00           C  
ATOM    886  CG1 ILE C 118     105.169 -32.948-271.090  1.00  0.00           C  
ATOM    887  CD1 ILE C 118     103.758 -32.700-271.632  1.00  0.00           C  
ATOM    888  N   PHE C 119     107.858 -34.629-269.960  1.00  0.00           N  
ATOM    889  CA  PHE C 119     108.351 -35.905-269.426  1.00  0.00           C  
ATOM    890  C   PHE C 119     107.334 -36.516-268.430  1.00  0.00           C  
ATOM    891  O   PHE C 119     106.942 -35.808-267.501  1.00  0.00           O  
ATOM    892  CB  PHE C 119     109.674 -35.643-268.666  1.00  0.00           C  
ATOM    893  CG  PHE C 119     110.791 -34.993-269.461  1.00  0.00           C  
ATOM    894  CD1 PHE C 119     111.101 -33.629-269.274  1.00  0.00           C  
ATOM    895  CE1 PHE C 119     112.064 -33.022-270.067  1.00  0.00           C  
ATOM    896  CZ  PHE C 119     112.707 -33.748-271.062  1.00  0.00           C  
ATOM    897  CD2 PHE C 119     111.439 -35.713-270.485  1.00  0.00           C  
ATOM    898  CE2 PHE C 119     112.393 -35.085-271.273  1.00  0.00           C  
ATOM    899  N   PRO C 120     106.971 -37.819-268.570  1.00  0.00           N  
ATOM    900  CA  PRO C 120     106.261 -38.553-267.500  1.00  0.00           C  
ATOM    901  C   PRO C 120     107.133 -38.840-266.250  1.00  0.00           C  
ATOM    902  O   PRO C 120     108.358 -38.858-266.374  1.00  0.00           O  
ATOM    903  CD  PRO C 120     107.180 -38.671-269.741  1.00  0.00           C  
ATOM    904  CB  PRO C 120     105.864 -39.884-268.166  1.00  0.00           C  
ATOM    905  CG  PRO C 120     106.886 -40.089-269.265  1.00  0.00           C  
ATOM    906  N   PRO C 121     106.492 -39.146-265.093  1.00  0.00           N  
ATOM    907  CA  PRO C 121     107.187 -39.617-263.875  1.00  0.00           C  
ATOM    908  C   PRO C 121     107.859 -40.996-264.051  1.00  0.00           C  
ATOM    909  O   PRO C 121     107.370 -41.815-264.834  1.00  0.00           O  
ATOM    910  CD  PRO C 121     105.045 -39.143-264.880  1.00  0.00           C  
ATOM    911  CB  PRO C 121     106.069 -39.692-262.812  1.00  0.00           C  
ATOM    912  CG  PRO C 121     104.887 -38.934-263.388  1.00  0.00           C  
ATOM    913  N   SER C 122     108.941 -41.238-263.290  1.00  0.00           N  
ATOM    914  CA  SER C 122     109.602 -42.546-263.189  1.00  0.00           C  
ATOM    915  C   SER C 122     108.734 -43.607-262.485  1.00  0.00           C  
ATOM    916  O   SER C 122     107.827 -43.260-261.728  1.00  0.00           O  
ATOM    917  CB  SER C 122     110.964 -42.378-262.479  1.00  0.00           C  
ATOM    918  OG  SER C 122     110.841 -42.093-261.099  1.00  0.00           O  
ATOM    919  N   ASP C 123     109.075 -44.887-262.710  1.00  0.00           N  
ATOM    920  CA  ASP C 123     108.453 -46.051-262.066  1.00  0.00           C  
ATOM    921  C   ASP C 123     108.649 -46.037-260.536  1.00  0.00           C  
ATOM    922  O   ASP C 123     107.760 -46.468-259.807  1.00  0.00           O  
ATOM    923  CB  ASP C 123     109.015 -47.369-262.668  1.00  0.00           C  
ATOM    924  CG  ASP C 123     108.036 -48.550-262.688  1.00  0.00           C  
ATOM    925  OD1 ASP C 123     106.817 -48.302-262.811  1.00  0.00           O  
ATOM    926  OD2 ASP C 123     108.533 -49.697-262.714  1.00  0.00           O  
ATOM    927  N   GLU C 124     109.800 -45.506-260.098  1.00  0.00           N  
ATOM    928  CA  GLU C 124     110.211 -45.310-258.710  1.00  0.00           C  
ATOM    929  C   GLU C 124     109.353 -44.260-257.983  1.00  0.00           C  
ATOM    930  O   GLU C 124     109.020 -44.465-256.817  1.00  0.00           O  
ATOM    931  CB  GLU C 124     111.690 -44.882-258.717  1.00  0.00           C  
ATOM    932  CG  GLU C 124     112.618 -45.897-259.415  1.00  0.00           C  
ATOM    933  CD  GLU C 124     114.014 -45.330-259.633  1.00  0.00           C  
ATOM    934  OE1 GLU C 124     114.959 -45.873-259.023  1.00  0.00           O  
ATOM    935  OE2 GLU C 124     114.122 -44.370-260.428  1.00  0.00           O  
ATOM    936  N   GLN C 125     108.998 -43.174-258.694  1.00  0.00           N  
ATOM    937  CA  GLN C 125     108.158 -42.090-258.190  1.00  0.00           C  
ATOM    938  C   GLN C 125     106.685 -42.515-258.074  1.00  0.00           C  
ATOM    939  O   GLN C 125     106.042 -42.170-257.084  1.00  0.00           O  
ATOM    940  CB  GLN C 125     108.336 -40.848-259.089  1.00  0.00           C  
ATOM    941  CG  GLN C 125     107.729 -39.563-258.493  1.00  0.00           C  
ATOM    942  CD  GLN C 125     108.257 -38.293-259.164  1.00  0.00           C  
ATOM    943  OE1 GLN C 125     108.346 -38.213-260.387  1.00  0.00           O  
ATOM    944  NE2 GLN C 125     108.593 -37.283-258.360  1.00  0.00           N  
ATOM    945  N   LEU C 126     106.193 -43.284-259.063  1.00  0.00           N  
ATOM    946  CA  LEU C 126     104.829 -43.819-259.108  1.00  0.00           C  
ATOM    947  C   LEU C 126     104.580 -44.929-258.072  1.00  0.00           C  
ATOM    948  O   LEU C 126     103.475 -44.998-257.533  1.00  0.00           O  
ATOM    949  CB  LEU C 126     104.510 -44.291-260.545  1.00  0.00           C  
ATOM    950  CG  LEU C 126     104.462 -43.158-261.598  1.00  0.00           C  
ATOM    951  CD1 LEU C 126     104.438 -43.718-263.031  1.00  0.00           C  
ATOM    952  CD2 LEU C 126     103.326 -42.144-261.361  1.00  0.00           C  
ATOM    953  N   LYS C 127     105.613 -45.729-257.766  1.00  0.00           N  
ATOM    954  CA  LYS C 127     105.610 -46.707-256.674  1.00  0.00           C  
ATOM    955  C   LYS C 127     105.797 -46.066-255.283  1.00  0.00           C  
ATOM    956  O   LYS C 127     105.456 -46.709-254.291  1.00  0.00           O  
ATOM    957  CB  LYS C 127     106.652 -47.802-256.968  1.00  0.00           C  
ATOM    958  CG  LYS C 127     106.208 -48.724-258.119  1.00  0.00           C  
ATOM    959  CD  LYS C 127     107.301 -49.709-258.563  1.00  0.00           C  
ATOM    960  CE  LYS C 127     106.865 -50.597-259.739  1.00  0.00           C  
ATOM    961  NZ  LYS C 127     105.768 -51.507-259.365  1.00  0.00           N  
ATOM    962  N   SER C 128     106.255 -44.801-255.238  1.00  0.00           N  
ATOM    963  CA  SER C 128     106.239 -43.943-254.047  1.00  0.00           C  
ATOM    964  C   SER C 128     104.904 -43.177-253.887  1.00  0.00           C  
ATOM    965  O   SER C 128     104.762 -42.424-252.922  1.00  0.00           O  
ATOM    966  CB  SER C 128     107.444 -42.978-254.089  1.00  0.00           C  
ATOM    967  OG  SER C 128     108.651 -43.686-253.895  1.00  0.00           O  
ATOM    968  N   GLY C 129     103.943 -43.383-254.809  1.00  0.00           N  
ATOM    969  CA  GLY C 129     102.587 -42.831-254.746  1.00  0.00           C  
ATOM    970  C   GLY C 129     102.488 -41.391-255.276  1.00  0.00           C  
ATOM    971  O   GLY C 129     101.456 -40.756-255.058  1.00  0.00           O  
ATOM    972  N   THR C 130     103.530 -40.879-255.951  1.00  0.00           N  
ATOM    973  CA  THR C 130     103.623 -39.517-256.488  1.00  0.00           C  
ATOM    974  C   THR C 130     103.650 -39.561-258.029  1.00  0.00           C  
ATOM    975  O   THR C 130     104.123 -40.536-258.606  1.00  0.00           O  
ATOM    976  CB  THR C 130     104.939 -38.853-255.990  1.00  0.00           C  
ATOM    977  OG1 THR C 130     104.880 -38.739-254.582  1.00  0.00           O  
ATOM    978  CG2 THR C 130     105.259 -37.451-256.548  1.00  0.00           C  
ATOM    979  N   ALA C 131     103.163 -38.492-258.676  1.00  0.00           N  
ATOM    980  CA  ALA C 131     103.173 -38.348-260.127  1.00  0.00           C  
ATOM    981  C   ALA C 131     103.450 -36.895-260.510  1.00  0.00           C  
ATOM    982  O   ALA C 131     102.530 -36.166-260.882  1.00  0.00           O  
ATOM    983  CB  ALA C 131     101.855 -38.878-260.705  1.00  0.00           C  
ATOM    984  N   SER C 132     104.729 -36.504-260.416  1.00  0.00           N  
ATOM    985  CA  SER C 132     105.209 -35.188-260.825  1.00  0.00           C  
ATOM    986  C   SER C 132     105.560 -35.208-262.317  1.00  0.00           C  
ATOM    987  O   SER C 132     106.678 -35.574-262.682  1.00  0.00           O  
ATOM    988  CB  SER C 132     106.409 -34.793-259.954  1.00  0.00           C  
ATOM    989  OG  SER C 132     106.004 -34.531-258.625  1.00  0.00           O  
ATOM    990  N   VAL C 133     104.570 -34.848-263.148  1.00  0.00           N  
ATOM    991  CA  VAL C 133     104.683 -34.802-264.602  1.00  0.00           C  
ATOM    992  C   VAL C 133     105.317 -33.449-264.985  1.00  0.00           C  
ATOM    993  O   VAL C 133     104.676 -32.409-264.842  1.00  0.00           O  
ATOM    994  CB  VAL C 133     103.298 -34.928-265.300  1.00  0.00           C  
ATOM    995  CG1 VAL C 133     103.453 -35.182-266.808  1.00  0.00           C  
ATOM    996  CG2 VAL C 133     102.398 -36.013-264.678  1.00  0.00           C  
ATOM    997  N   VAL C 134     106.594 -33.481-265.390  1.00  0.00           N  
ATOM    998  CA  VAL C 134     107.418 -32.289-265.588  1.00  0.00           C  
ATOM    999  C   VAL C 134     107.333 -31.757-267.031  1.00  0.00           C  
ATOM   1000  O   VAL C 134     107.228 -32.537-267.977  1.00  0.00           O  
ATOM   1001  CB  VAL C 134     108.896 -32.597-265.209  1.00  0.00           C  
ATOM   1002  CG1 VAL C 134     109.954 -31.579-265.673  1.00  0.00           C  
ATOM   1003  CG2 VAL C 134     109.027 -32.788-263.685  1.00  0.00           C  
ATOM   1004  N   CYS C 135     107.424 -30.425-267.144  1.00  0.00           N  
ATOM   1005  CA  CYS C 135     107.573 -29.664-268.380  1.00  0.00           C  
ATOM   1006  C   CYS C 135     108.576 -28.536-268.110  1.00  0.00           C  
ATOM   1007  O   CYS C 135     108.486 -27.881-267.071  1.00  0.00           O  
ATOM   1008  CB  CYS C 135     106.196 -29.151-268.835  1.00  0.00           C  
ATOM   1009  SG  CYS C 135     106.120 -28.031-270.255  1.00  0.00           S  
ATOM   1010  N   LEU C 136     109.531 -28.358-269.033  1.00  0.00           N  
ATOM   1011  CA  LEU C 136     110.663 -27.446-268.871  1.00  0.00           C  
ATOM   1012  C   LEU C 136     110.726 -26.524-270.092  1.00  0.00           C  
ATOM   1013  O   LEU C 136     110.783 -27.009-271.223  1.00  0.00           O  
ATOM   1014  CB  LEU C 136     111.965 -28.263-268.682  1.00  0.00           C  
ATOM   1015  CG  LEU C 136     111.992 -29.107-267.381  1.00  0.00           C  
ATOM   1016  CD1 LEU C 136     113.112 -30.167-267.387  1.00  0.00           C  
ATOM   1017  CD2 LEU C 136     111.991 -28.244-266.101  1.00  0.00           C  
ATOM   1018  N   LEU C 137     110.697 -25.213-269.818  1.00  0.00           N  
ATOM   1019  CA  LEU C 137     110.718 -24.137-270.804  1.00  0.00           C  
ATOM   1020  C   LEU C 137     112.072 -23.435-270.712  1.00  0.00           C  
ATOM   1021  O   LEU C 137     112.506 -23.108-269.607  1.00  0.00           O  
ATOM   1022  CB  LEU C 137     109.578 -23.134-270.505  1.00  0.00           C  
ATOM   1023  CG  LEU C 137     108.142 -23.695-270.602  1.00  0.00           C  
ATOM   1024  CD1 LEU C 137     107.905 -24.499-271.895  1.00  0.00           C  
ATOM   1025  CD2 LEU C 137     107.685 -24.459-269.341  1.00  0.00           C  
ATOM   1026  N   ASN C 138     112.724 -23.236-271.867  1.00  0.00           N  
ATOM   1027  CA  ASN C 138     114.099 -22.733-271.948  1.00  0.00           C  
ATOM   1028  C   ASN C 138     114.267 -21.759-273.117  1.00  0.00           C  
ATOM   1029  O   ASN C 138     113.485 -21.786-274.063  1.00  0.00           O  
ATOM   1030  CB  ASN C 138     115.085 -23.923-272.100  1.00  0.00           C  
ATOM   1031  CG  ASN C 138     115.087 -24.875-270.902  1.00  0.00           C  
ATOM   1032  OD1 ASN C 138     114.516 -25.962-270.957  1.00  0.00           O  
ATOM   1033  ND2 ASN C 138     115.714 -24.458-269.803  1.00  0.00           N  
ATOM   1034  N   ASN C 139     115.333 -20.945-273.039  1.00  0.00           N  
ATOM   1035  CA  ASN C 139     115.871 -20.111-274.117  1.00  0.00           C  
ATOM   1036  C   ASN C 139     114.878 -19.070-274.683  1.00  0.00           C  
ATOM   1037  O   ASN C 139     114.726 -18.960-275.900  1.00  0.00           O  
ATOM   1038  CB  ASN C 139     116.501 -21.011-275.219  1.00  0.00           C  
ATOM   1039  CG  ASN C 139     117.648 -20.348-275.993  1.00  0.00           C  
ATOM   1040  ND2 ASN C 139     117.761 -20.648-277.286  1.00  0.00           N  
ATOM   1041  OD1 ASN C 139     118.434 -19.588-275.431  1.00  0.00           O  
ATOM   1042  N   PHE C 140     114.235 -18.314-273.778  1.00  0.00           N  
ATOM   1043  CA  PHE C 140     113.287 -17.250-274.110  1.00  0.00           C  
ATOM   1044  C   PHE C 140     113.685 -15.922-273.446  1.00  0.00           C  
ATOM   1045  O   PHE C 140     114.480 -15.912-272.508  1.00  0.00           O  
ATOM   1046  CB  PHE C 140     111.863 -17.713-273.728  1.00  0.00           C  
ATOM   1047  CG  PHE C 140     111.582 -18.022-272.267  1.00  0.00           C  
ATOM   1048  CD1 PHE C 140     111.526 -19.357-271.812  1.00  0.00           C  
ATOM   1049  CE1 PHE C 140     111.285 -19.618-270.470  1.00  0.00           C  
ATOM   1050  CZ  PHE C 140     111.142 -18.572-269.568  1.00  0.00           C  
ATOM   1051  CD2 PHE C 140     111.455 -16.977-271.331  1.00  0.00           C  
ATOM   1052  CE2 PHE C 140     111.229 -17.256-269.992  1.00  0.00           C  
ATOM   1053  N   TYR C 141     113.098 -14.818-273.931  1.00  0.00           N  
ATOM   1054  CA  TYR C 141     113.286 -13.477-273.379  1.00  0.00           C  
ATOM   1055  C   TYR C 141     112.039 -12.636-273.724  1.00  0.00           C  
ATOM   1056  O   TYR C 141     111.600 -12.718-274.871  1.00  0.00           O  
ATOM   1057  CB  TYR C 141     114.575 -12.860-273.971  1.00  0.00           C  
ATOM   1058  CG  TYR C 141     114.948 -11.538-273.324  1.00  0.00           C  
ATOM   1059  CD1 TYR C 141     115.737 -11.530-272.155  1.00  0.00           C  
ATOM   1060  CE1 TYR C 141     115.966 -10.324-271.467  1.00  0.00           C  
ATOM   1061  CZ  TYR C 141     115.412  -9.122-271.951  1.00  0.00           C  
ATOM   1062  OH  TYR C 141     115.568  -7.965-271.249  1.00  0.00           O  
ATOM   1063  CD2 TYR C 141     114.438 -10.324-273.834  1.00  0.00           C  
ATOM   1064  CE2 TYR C 141     114.667  -9.119-273.145  1.00  0.00           C  
ATOM   1065  N   PRO C 142     111.482 -11.837-272.780  1.00  0.00           N  
ATOM   1066  CA  PRO C 142     111.923 -11.614-271.385  1.00  0.00           C  
ATOM   1067  C   PRO C 142     111.568 -12.767-270.425  1.00  0.00           C  
ATOM   1068  O   PRO C 142     110.931 -13.734-270.838  1.00  0.00           O  
ATOM   1069  CD  PRO C 142     110.326 -10.997-273.102  1.00  0.00           C  
ATOM   1070  CB  PRO C 142     111.195 -10.314-271.003  1.00  0.00           C  
ATOM   1071  CG  PRO C 142     109.893 -10.374-271.783  1.00  0.00           C  
ATOM   1072  N   ARG C 143     112.007 -12.630-269.161  1.00  0.00           N  
ATOM   1073  CA  ARG C 143     111.878 -13.631-268.093  1.00  0.00           C  
ATOM   1074  C   ARG C 143     110.438 -14.010-267.687  1.00  0.00           C  
ATOM   1075  O   ARG C 143     110.263 -15.059-267.070  1.00  0.00           O  
ATOM   1076  CB  ARG C 143     112.747 -13.204-266.889  1.00  0.00           C  
ATOM   1077  CG  ARG C 143     112.207 -12.079-265.985  1.00  0.00           C  
ATOM   1078  CD  ARG C 143     113.223 -11.659-264.904  1.00  0.00           C  
ATOM   1079  NE  ARG C 143     113.426 -12.707-263.891  1.00  0.00           N  
ATOM   1080  CZ  ARG C 143     114.484 -12.828-263.066  1.00  0.00           C  
ATOM   1081  NH1 ARG C 143     114.514 -13.832-262.183  1.00  0.00           N  
ATOM   1082  NH2 ARG C 143     115.515 -11.973-263.103  1.00  0.00           N  
ATOM   1083  N   GLU C 144     109.442 -13.188-268.062  1.00  0.00           N  
ATOM   1084  CA  GLU C 144     108.016 -13.495-267.937  1.00  0.00           C  
ATOM   1085  C   GLU C 144     107.601 -14.598-268.931  1.00  0.00           C  
ATOM   1086  O   GLU C 144     108.030 -14.567-270.084  1.00  0.00           O  
ATOM   1087  CB  GLU C 144     107.218 -12.186-268.148  1.00  0.00           C  
ATOM   1088  CG  GLU C 144     105.678 -12.296-268.084  1.00  0.00           C  
ATOM   1089  CD  GLU C 144     105.158 -12.747-266.718  1.00  0.00           C  
ATOM   1090  OE1 GLU C 144     104.795 -11.857-265.918  1.00  0.00           O  
ATOM   1091  OE2 GLU C 144     105.087 -13.977-266.500  1.00  0.00           O  
ATOM   1092  N   ALA C 145     106.758 -15.530-268.468  1.00  0.00           N  
ATOM   1093  CA  ALA C 145     106.243 -16.658-269.240  1.00  0.00           C  
ATOM   1094  C   ALA C 145     105.044 -17.264-268.499  1.00  0.00           C  
ATOM   1095  O   ALA C 145     105.125 -17.466-267.286  1.00  0.00           O  
ATOM   1096  CB  ALA C 145     107.358 -17.700-269.456  1.00  0.00           C  
ATOM   1097  N   LYS C 146     103.958 -17.543-269.241  1.00  0.00           N  
ATOM   1098  CA  LYS C 146     102.710 -18.099-268.709  1.00  0.00           C  
ATOM   1099  C   LYS C 146     102.521 -19.531-269.230  1.00  0.00           C  
ATOM   1100  O   LYS C 146     102.825 -19.790-270.395  1.00  0.00           O  
ATOM   1101  CB  LYS C 146     101.521 -17.212-269.142  1.00  0.00           C  
ATOM   1102  CG  LYS C 146     101.609 -15.733-268.715  1.00  0.00           C  
ATOM   1103  CD  LYS C 146     101.876 -15.513-267.218  1.00  0.00           C  
ATOM   1104  CE  LYS C 146     101.751 -14.040-266.805  1.00  0.00           C  
ATOM   1105  NZ  LYS C 146     102.284 -13.822-265.449  1.00  0.00           N  
ATOM   1106  N   VAL C 147     102.026 -20.426-268.358  1.00  0.00           N  
ATOM   1107  CA  VAL C 147     101.931 -21.865-268.620  1.00  0.00           C  
ATOM   1108  C   VAL C 147     100.549 -22.417-268.214  1.00  0.00           C  
ATOM   1109  O   VAL C 147      99.832 -21.784-267.436  1.00  0.00           O  
ATOM   1110  CB  VAL C 147     103.038 -22.653-267.844  1.00  0.00           C  
ATOM   1111  CG1 VAL C 147     104.440 -22.041-268.036  1.00  0.00           C  
ATOM   1112  CG2 VAL C 147     102.760 -22.869-266.344  1.00  0.00           C  
ATOM   1113  N   GLN C 148     100.230 -23.613-268.729  1.00  0.00           N  
ATOM   1114  CA  GLN C 148      99.027 -24.385-268.415  1.00  0.00           C  
ATOM   1115  C   GLN C 148      99.252 -25.877-268.722  1.00  0.00           C  
ATOM   1116  O   GLN C 148     100.222 -26.240-269.392  1.00  0.00           O  
ATOM   1117  CB  GLN C 148      97.797 -23.803-269.161  1.00  0.00           C  
ATOM   1118  CG  GLN C 148      97.831 -23.939-270.698  1.00  0.00           C  
ATOM   1119  CD  GLN C 148      96.568 -23.381-271.354  1.00  0.00           C  
ATOM   1120  OE1 GLN C 148      96.224 -22.217-271.164  1.00  0.00           O  
ATOM   1121  NE2 GLN C 148      95.881 -24.201-272.149  1.00  0.00           N  
ATOM   1122  N   TRP C 149      98.317 -26.708-268.236  1.00  0.00           N  
ATOM   1123  CA  TRP C 149      98.251 -28.147-268.491  1.00  0.00           C  
ATOM   1124  C   TRP C 149      96.837 -28.547-268.934  1.00  0.00           C  
ATOM   1125  O   TRP C 149      95.860 -27.924-268.517  1.00  0.00           O  
ATOM   1126  CB  TRP C 149      98.673 -28.930-267.233  1.00  0.00           C  
ATOM   1127  CG  TRP C 149     100.144 -28.970-266.952  1.00  0.00           C  
ATOM   1128  CD1 TRP C 149     100.866 -28.017-266.320  1.00  0.00           C  
ATOM   1129  NE1 TRP C 149     102.194 -28.391-266.281  1.00  0.00           N  
ATOM   1130  CE2 TRP C 149     102.395 -29.610-266.898  1.00  0.00           C  
ATOM   1131  CD2 TRP C 149     101.100 -29.993-267.357  1.00  0.00           C  
ATOM   1132  CE3 TRP C 149     101.001 -31.223-268.052  1.00  0.00           C  
ATOM   1133  CZ3 TRP C 149     102.134 -32.032-268.271  1.00  0.00           C  
ATOM   1134  CZ2 TRP C 149     103.528 -30.414-267.102  1.00  0.00           C  
ATOM   1135  CH2 TRP C 149     103.397 -31.627-267.800  1.00  0.00           C  
ATOM   1136  N   LYS C 150      96.773 -29.594-269.772  1.00  0.00           N  
ATOM   1137  CA  LYS C 150      95.550 -30.174-270.325  1.00  0.00           C  
ATOM   1138  C   LYS C 150      95.638 -31.708-270.309  1.00  0.00           C  
ATOM   1139  O   LYS C 150      96.722 -32.266-270.491  1.00  0.00           O  
ATOM   1140  CB  LYS C 150      95.315 -29.640-271.754  1.00  0.00           C  
ATOM   1141  CG  LYS C 150      94.892 -28.158-271.796  1.00  0.00           C  
ATOM   1142  CD  LYS C 150      94.557 -27.644-273.205  1.00  0.00           C  
ATOM   1143  CE  LYS C 150      95.785 -27.502-274.115  1.00  0.00           C  
ATOM   1144  NZ  LYS C 150      95.416 -26.926-275.419  1.00  0.00           N  
ATOM   1145  N   VAL C 151      94.478 -32.350-270.095  1.00  0.00           N  
ATOM   1146  CA  VAL C 151      94.309 -33.800-269.963  1.00  0.00           C  
ATOM   1147  C   VAL C 151      92.949 -34.241-270.555  1.00  0.00           C  
ATOM   1148  O   VAL C 151      92.122 -33.392-270.889  1.00  0.00           O  
ATOM   1149  CB  VAL C 151      94.374 -34.241-268.468  1.00  0.00           C  
ATOM   1150  CG1 VAL C 151      95.751 -34.000-267.832  1.00  0.00           C  
ATOM   1151  CG2 VAL C 151      93.269 -33.639-267.580  1.00  0.00           C  
ATOM   1152  N   ASP C 152      92.750 -35.569-270.666  1.00  0.00           N  
ATOM   1153  CA  ASP C 152      91.522 -36.227-271.145  1.00  0.00           C  
ATOM   1154  C   ASP C 152      90.260 -35.926-270.318  1.00  0.00           C  
ATOM   1155  O   ASP C 152      90.352 -35.594-269.136  1.00  0.00           O  
ATOM   1156  CB  ASP C 152      91.675 -37.767-271.237  1.00  0.00           C  
ATOM   1157  CG  ASP C 152      92.816 -38.239-272.134  1.00  0.00           C  
ATOM   1158  OD1 ASP C 152      92.945 -37.673-273.240  1.00  0.00           O  
ATOM   1159  OD2 ASP C 152      93.466 -39.235-271.748  1.00  0.00           O  
ATOM   1160  N   ASN C 153      89.099 -36.132-270.969  1.00  0.00           N  
ATOM   1161  CA  ASN C 153      87.746 -36.088-270.400  1.00  0.00           C  
ATOM   1162  C   ASN C 153      87.293 -34.658-270.022  1.00  0.00           C  
ATOM   1163  O   ASN C 153      87.995 -33.685-270.297  1.00  0.00           O  
ATOM   1164  CB  ASN C 153      87.633 -37.087-269.207  1.00  0.00           C  
ATOM   1165  CG  ASN C 153      86.278 -37.796-269.118  1.00  0.00           C  
ATOM   1166  OD1 ASN C 153      85.371 -37.318-268.441  1.00  0.00           O  
ATOM   1167  ND2 ASN C 153      86.134 -38.937-269.795  1.00  0.00           N  
ATOM   1168  N   ALA C 154      86.115 -34.565-269.379  1.00  0.00           N  
ATOM   1169  CA  ALA C 154      85.618 -33.367-268.696  1.00  0.00           C  
ATOM   1170  C   ALA C 154      86.419 -33.022-267.424  1.00  0.00           C  
ATOM   1171  O   ALA C 154      86.315 -31.896-266.936  1.00  0.00           O  
ATOM   1172  CB  ALA C 154      84.133 -33.574-268.362  1.00  0.00           C  
ATOM   1173  N   LEU C 155      87.223 -33.985-266.937  1.00  0.00           N  
ATOM   1174  CA  LEU C 155      88.238 -33.832-265.897  1.00  0.00           C  
ATOM   1175  C   LEU C 155      89.361 -32.878-266.346  1.00  0.00           C  
ATOM   1176  O   LEU C 155      89.672 -32.807-267.537  1.00  0.00           O  
ATOM   1177  CB  LEU C 155      88.846 -35.222-265.589  1.00  0.00           C  
ATOM   1178  CG  LEU C 155      87.848 -36.293-265.088  1.00  0.00           C  
ATOM   1179  CD1 LEU C 155      88.526 -37.678-265.008  1.00  0.00           C  
ATOM   1180  CD2 LEU C 155      87.172 -35.890-263.760  1.00  0.00           C  
ATOM   1181  N   GLN C 156      89.967 -32.191-265.369  1.00  0.00           N  
ATOM   1182  CA  GLN C 156      91.103 -31.298-265.586  1.00  0.00           C  
ATOM   1183  C   GLN C 156      92.059 -31.400-264.392  1.00  0.00           C  
ATOM   1184  O   GLN C 156      91.615 -31.597-263.259  1.00  0.00           O  
ATOM   1185  CB  GLN C 156      90.593 -29.859-265.847  1.00  0.00           C  
ATOM   1186  CG  GLN C 156      91.659 -28.795-266.198  1.00  0.00           C  
ATOM   1187  CD  GLN C 156      92.491 -29.141-267.439  1.00  0.00           C  
ATOM   1188  NE2 GLN C 156      92.111 -28.599-268.597  1.00  0.00           N  
ATOM   1189  OE1 GLN C 156      93.468 -29.880-267.353  1.00  0.00           O  
ATOM   1190  N   SER C 157      93.359 -31.249-264.680  1.00  0.00           N  
ATOM   1191  CA  SER C 157      94.444 -31.306-263.712  1.00  0.00           C  
ATOM   1192  C   SER C 157      95.498 -30.269-264.126  1.00  0.00           C  
ATOM   1193  O   SER C 157      96.079 -30.392-265.206  1.00  0.00           O  
ATOM   1194  CB  SER C 157      94.971 -32.753-263.642  1.00  0.00           C  
ATOM   1195  OG  SER C 157      95.964 -32.883-262.652  1.00  0.00           O  
ATOM   1196  N   GLY C 158      95.684 -29.249-263.272  1.00  0.00           N  
ATOM   1197  CA  GLY C 158      96.496 -28.067-263.566  1.00  0.00           C  
ATOM   1198  C   GLY C 158      97.291 -27.606-262.338  1.00  0.00           C  
ATOM   1199  O   GLY C 158      97.549 -26.410-262.214  1.00  0.00           O  
ATOM   1200  N   ASN C 159      97.659 -28.530-261.432  1.00  0.00           N  
ATOM   1201  CA  ASN C 159      98.416 -28.292-260.195  1.00  0.00           C  
ATOM   1202  C   ASN C 159      99.924 -28.073-260.470  1.00  0.00           C  
ATOM   1203  O   ASN C 159     100.750 -28.877-260.035  1.00  0.00           O  
ATOM   1204  CB  ASN C 159      98.181 -29.466-259.206  1.00  0.00           C  
ATOM   1205  CG  ASN C 159      96.707 -29.730-258.881  1.00  0.00           C  
ATOM   1206  OD1 ASN C 159      95.992 -30.343-259.673  1.00  0.00           O  
ATOM   1207  ND2 ASN C 159      96.247 -29.284-257.710  1.00  0.00           N  
ATOM   1208  N   SER C 160     100.252 -27.000-261.209  1.00  0.00           N  
ATOM   1209  CA  SER C 160     101.607 -26.664-261.648  1.00  0.00           C  
ATOM   1210  C   SER C 160     102.445 -26.024-260.524  1.00  0.00           C  
ATOM   1211  O   SER C 160     101.949 -25.161-259.799  1.00  0.00           O  
ATOM   1212  CB  SER C 160     101.514 -25.743-262.882  1.00  0.00           C  
ATOM   1213  OG  SER C 160     102.786 -25.524-263.461  1.00  0.00           O  
ATOM   1214  N   GLN C 161     103.718 -26.440-260.455  1.00  0.00           N  
ATOM   1215  CA  GLN C 161     104.773 -25.895-259.608  1.00  0.00           C  
ATOM   1216  C   GLN C 161     105.793 -25.192-260.515  1.00  0.00           C  
ATOM   1217  O   GLN C 161     106.392 -25.847-261.370  1.00  0.00           O  
ATOM   1218  CB  GLN C 161     105.389 -27.045-258.776  1.00  0.00           C  
ATOM   1219  CG  GLN C 161     106.696 -26.685-258.044  1.00  0.00           C  
ATOM   1220  CD  GLN C 161     107.178 -27.815-257.139  1.00  0.00           C  
ATOM   1221  NE2 GLN C 161     108.144 -28.605-257.615  1.00  0.00           N  
ATOM   1222  OE1 GLN C 161     106.694 -27.961-256.019  1.00  0.00           O  
ATOM   1223  N   GLU C 162     105.951 -23.875-260.314  1.00  0.00           N  
ATOM   1224  CA  GLU C 162     106.713 -22.992-261.196  1.00  0.00           C  
ATOM   1225  C   GLU C 162     107.766 -22.200-260.415  1.00  0.00           C  
ATOM   1226  O   GLU C 162     107.507 -21.778-259.288  1.00  0.00           O  
ATOM   1227  CB  GLU C 162     105.744 -22.005-261.881  1.00  0.00           C  
ATOM   1228  CG  GLU C 162     104.629 -22.670-262.708  1.00  0.00           C  
ATOM   1229  CD  GLU C 162     103.674 -21.641-263.307  1.00  0.00           C  
ATOM   1230  OE1 GLU C 162     104.175 -20.703-263.966  1.00  0.00           O  
ATOM   1231  OE2 GLU C 162     102.453 -21.821-263.112  1.00  0.00           O  
ATOM   1232  N   SER C 163     108.903 -21.948-261.081  1.00  0.00           N  
ATOM   1233  CA  SER C 163     109.951 -21.036-260.632  1.00  0.00           C  
ATOM   1234  C   SER C 163     110.872 -20.712-261.817  1.00  0.00           C  
ATOM   1235  O   SER C 163     111.280 -21.623-262.542  1.00  0.00           O  
ATOM   1236  CB  SER C 163     110.729 -21.626-259.439  1.00  0.00           C  
ATOM   1237  OG  SER C 163     111.674 -20.695-258.951  1.00  0.00           O  
ATOM   1238  N   VAL C 164     111.181 -19.416-261.979  1.00  0.00           N  
ATOM   1239  CA  VAL C 164     112.048 -18.888-263.030  1.00  0.00           C  
ATOM   1240  C   VAL C 164     113.515 -18.839-262.551  1.00  0.00           C  
ATOM   1241  O   VAL C 164     113.771 -18.593-261.371  1.00  0.00           O  
ATOM   1242  CB  VAL C 164     111.571 -17.464-263.457  1.00  0.00           C  
ATOM   1243  CG1 VAL C 164     111.802 -16.356-262.410  1.00  0.00           C  
ATOM   1244  CG2 VAL C 164     112.128 -17.021-264.823  1.00  0.00           C  
ATOM   1245  N   THR C 165     114.447 -19.063-263.488  1.00  0.00           N  
ATOM   1246  CA  THR C 165     115.892 -18.933-263.288  1.00  0.00           C  
ATOM   1247  C   THR C 165     116.344 -17.456-263.329  1.00  0.00           C  
ATOM   1248  O   THR C 165     115.560 -16.576-263.692  1.00  0.00           O  
ATOM   1249  CB  THR C 165     116.660 -19.706-264.404  1.00  0.00           C  
ATOM   1250  OG1 THR C 165     116.572 -19.094-265.681  1.00  0.00           O  
ATOM   1251  CG2 THR C 165     116.252 -21.179-264.518  1.00  0.00           C  
ATOM   1252  N   GLU C 166     117.628 -17.223-263.006  1.00  0.00           N  
ATOM   1253  CA  GLU C 166     118.343 -16.001-263.383  1.00  0.00           C  
ATOM   1254  C   GLU C 166     118.965 -16.141-264.783  1.00  0.00           C  
ATOM   1255  O   GLU C 166     118.927 -17.224-265.374  1.00  0.00           O  
ATOM   1256  CB  GLU C 166     119.379 -15.626-262.298  1.00  0.00           C  
ATOM   1257  CG  GLU C 166     118.751 -15.147-260.969  1.00  0.00           C  
ATOM   1258  CD  GLU C 166     117.832 -13.927-261.116  1.00  0.00           C  
ATOM   1259  OE1 GLU C 166     118.152 -13.041-261.940  1.00  0.00           O  
ATOM   1260  OE2 GLU C 166     116.787 -13.912-260.430  1.00  0.00           O  
ATOM   1261  N   GLN C 167     119.458 -15.010-265.316  1.00  0.00           N  
ATOM   1262  CA  GLN C 167     119.879 -14.857-266.709  1.00  0.00           C  
ATOM   1263  C   GLN C 167     121.053 -15.773-267.098  1.00  0.00           C  
ATOM   1264  O   GLN C 167     122.039 -15.859-266.367  1.00  0.00           O  
ATOM   1265  CB  GLN C 167     120.206 -13.373-266.962  1.00  0.00           C  
ATOM   1266  CG  GLN C 167     120.352 -13.014-268.453  1.00  0.00           C  
ATOM   1267  CD  GLN C 167     120.184 -11.514-268.698  1.00  0.00           C  
ATOM   1268  OE1 GLN C 167     120.696 -10.689-267.942  1.00  0.00           O  
ATOM   1269  NE2 GLN C 167     119.463 -11.156-269.763  1.00  0.00           N  
ATOM   1270  N   ASP C 168     120.902 -16.420-268.264  1.00  0.00           N  
ATOM   1271  CA  ASP C 168     121.863 -17.319-268.901  1.00  0.00           C  
ATOM   1272  C   ASP C 168     123.140 -16.557-269.307  1.00  0.00           C  
ATOM   1273  O   ASP C 168     123.046 -15.490-269.912  1.00  0.00           O  
ATOM   1274  CB  ASP C 168     121.189 -18.000-270.121  1.00  0.00           C  
ATOM   1275  CG  ASP C 168     122.014 -19.064-270.849  1.00  0.00           C  
ATOM   1276  OD1 ASP C 168     122.973 -19.595-270.247  1.00  0.00           O  
ATOM   1277  OD2 ASP C 168     121.632 -19.368-272.000  1.00  0.00           O  
ATOM   1278  N   SER C 169     124.307 -17.140-268.994  1.00  0.00           N  
ATOM   1279  CA  SER C 169     125.618 -16.620-269.385  1.00  0.00           C  
ATOM   1280  C   SER C 169     125.939 -16.863-270.876  1.00  0.00           C  
ATOM   1281  O   SER C 169     126.749 -16.123-271.436  1.00  0.00           O  
ATOM   1282  CB  SER C 169     126.685 -17.239-268.457  1.00  0.00           C  
ATOM   1283  OG  SER C 169     127.968 -16.683-268.672  1.00  0.00           O  
ATOM   1284  N   LYS C 170     125.313 -17.885-271.486  1.00  0.00           N  
ATOM   1285  CA  LYS C 170     125.514 -18.281-272.878  1.00  0.00           C  
ATOM   1286  C   LYS C 170     124.760 -17.349-273.848  1.00  0.00           C  
ATOM   1287  O   LYS C 170     125.409 -16.630-274.606  1.00  0.00           O  
ATOM   1288  CB  LYS C 170     125.135 -19.772-273.029  1.00  0.00           C  
ATOM   1289  CG  LYS C 170     125.331 -20.368-274.433  1.00  0.00           C  
ATOM   1290  CD  LYS C 170     124.787 -21.803-274.529  1.00  0.00           C  
ATOM   1291  CE  LYS C 170     124.805 -22.375-275.955  1.00  0.00           C  
ATOM   1292  NZ  LYS C 170     123.824 -21.704-276.825  1.00  0.00           N  
ATOM   1293  N   ASP C 171     123.417 -17.402-273.817  1.00  0.00           N  
ATOM   1294  CA  ASP C 171     122.530 -16.751-274.794  1.00  0.00           C  
ATOM   1295  C   ASP C 171     121.860 -15.459-274.288  1.00  0.00           C  
ATOM   1296  O   ASP C 171     121.194 -14.809-275.097  1.00  0.00           O  
ATOM   1297  CB  ASP C 171     121.464 -17.736-275.344  1.00  0.00           C  
ATOM   1298  CG  ASP C 171     122.054 -18.996-275.987  1.00  0.00           C  
ATOM   1299  OD1 ASP C 171     123.030 -18.852-276.755  1.00  0.00           O  
ATOM   1300  OD2 ASP C 171     121.475 -20.086-275.780  1.00  0.00           O  
ATOM   1301  N   SER C 172     122.030 -15.093-273.001  1.00  0.00           N  
ATOM   1302  CA  SER C 172     121.402 -13.934-272.334  1.00  0.00           C  
ATOM   1303  C   SER C 172     119.867 -14.060-272.179  1.00  0.00           C  
ATOM   1304  O   SER C 172     119.169 -13.055-272.043  1.00  0.00           O  
ATOM   1305  CB  SER C 172     121.856 -12.596-272.969  1.00  0.00           C  
ATOM   1306  OG  SER C 172     123.231 -12.389-272.725  1.00  0.00           O  
ATOM   1307  N   THR C 173     119.378 -15.308-272.189  1.00  0.00           N  
ATOM   1308  CA  THR C 173     117.975 -15.703-272.100  1.00  0.00           C  
ATOM   1309  C   THR C 173     117.630 -16.221-270.685  1.00  0.00           C  
ATOM   1310  O   THR C 173     118.474 -16.212-269.789  1.00  0.00           O  
ATOM   1311  CB  THR C 173     117.712 -16.839-273.126  1.00  0.00           C  
ATOM   1312  OG1 THR C 173     118.560 -17.951-272.890  1.00  0.00           O  
ATOM   1313  CG2 THR C 173     117.852 -16.378-274.581  1.00  0.00           C  
ATOM   1314  N   TYR C 174     116.362 -16.617-270.513  1.00  0.00           N  
ATOM   1315  CA  TYR C 174     115.761 -17.111-269.278  1.00  0.00           C  
ATOM   1316  C   TYR C 174     115.025 -18.436-269.518  1.00  0.00           C  
ATOM   1317  O   TYR C 174     114.750 -18.803-270.662  1.00  0.00           O  
ATOM   1318  CB  TYR C 174     114.792 -16.034-268.760  1.00  0.00           C  
ATOM   1319  CG  TYR C 174     115.480 -14.913-268.012  1.00  0.00           C  
ATOM   1320  CD1 TYR C 174     115.670 -15.035-266.623  1.00  0.00           C  
ATOM   1321  CE1 TYR C 174     116.238 -13.978-265.891  1.00  0.00           C  
ATOM   1322  CZ  TYR C 174     116.632 -12.799-266.549  1.00  0.00           C  
ATOM   1323  OH  TYR C 174     117.136 -11.763-265.819  1.00  0.00           O  
ATOM   1324  CD2 TYR C 174     115.901 -13.743-268.679  1.00  0.00           C  
ATOM   1325  CE2 TYR C 174     116.478 -12.686-267.946  1.00  0.00           C  
ATOM   1326  N   SER C 175     114.735 -19.126-268.404  1.00  0.00           N  
ATOM   1327  CA  SER C 175     114.103 -20.444-268.361  1.00  0.00           C  
ATOM   1328  C   SER C 175     113.084 -20.489-267.201  1.00  0.00           C  
ATOM   1329  O   SER C 175     113.291 -19.811-266.194  1.00  0.00           O  
ATOM   1330  CB  SER C 175     115.213 -21.501-268.186  1.00  0.00           C  
ATOM   1331  OG  SER C 175     116.102 -21.516-269.287  1.00  0.00           O  
ATOM   1332  N   LEU C 176     112.019 -21.300-267.351  1.00  0.00           N  
ATOM   1333  CA  LEU C 176     110.939 -21.486-266.370  1.00  0.00           C  
ATOM   1334  C   LEU C 176     110.578 -22.979-266.225  1.00  0.00           C  
ATOM   1335  O   LEU C 176     110.583 -23.711-267.214  1.00  0.00           O  
ATOM   1336  CB  LEU C 176     109.724 -20.614-266.793  1.00  0.00           C  
ATOM   1337  CG  LEU C 176     108.423 -20.767-265.969  1.00  0.00           C  
ATOM   1338  CD1 LEU C 176     108.601 -20.368-264.493  1.00  0.00           C  
ATOM   1339  CD2 LEU C 176     107.260 -19.992-266.600  1.00  0.00           C  
ATOM   1340  N   SER C 177     110.249 -23.388-264.988  1.00  0.00           N  
ATOM   1341  CA  SER C 177     109.726 -24.714-264.638  1.00  0.00           C  
ATOM   1342  C   SER C 177     108.185 -24.724-264.682  1.00  0.00           C  
ATOM   1343  O   SER C 177     107.557 -23.693-264.444  1.00  0.00           O  
ATOM   1344  CB  SER C 177     110.258 -25.081-263.233  1.00  0.00           C  
ATOM   1345  OG  SER C 177     109.782 -26.334-262.772  1.00  0.00           O  
ATOM   1346  N   SER C 178     107.603 -25.905-264.940  1.00  0.00           N  
ATOM   1347  CA  SER C 178     106.161 -26.140-264.957  1.00  0.00           C  
ATOM   1348  C   SER C 178     105.921 -27.623-264.647  1.00  0.00           C  
ATOM   1349  O   SER C 178     105.847 -28.426-265.570  1.00  0.00           O  
ATOM   1350  CB  SER C 178     105.583 -25.685-266.320  1.00  0.00           C  
ATOM   1351  OG  SER C 178     104.194 -25.933-266.421  1.00  0.00           O  
ATOM   1352  N   THR C 179     105.854 -27.977-263.355  1.00  0.00           N  
ATOM   1353  CA  THR C 179     105.739 -29.365-262.905  1.00  0.00           C  
ATOM   1354  C   THR C 179     104.342 -29.624-262.319  1.00  0.00           C  
ATOM   1355  O   THR C 179     104.055 -29.163-261.217  1.00  0.00           O  
ATOM   1356  CB  THR C 179     106.809 -29.690-261.828  1.00  0.00           C  
ATOM   1357  OG1 THR C 179     108.092 -29.527-262.399  1.00  0.00           O  
ATOM   1358  CG2 THR C 179     106.719 -31.104-261.222  1.00  0.00           C  
ATOM   1359  N   LEU C 180     103.515 -30.382-263.058  1.00  0.00           N  
ATOM   1360  CA  LEU C 180     102.205 -30.874-262.625  1.00  0.00           C  
ATOM   1361  C   LEU C 180     102.377 -31.953-261.537  1.00  0.00           C  
ATOM   1362  O   LEU C 180     102.473 -33.137-261.861  1.00  0.00           O  
ATOM   1363  CB  LEU C 180     101.428 -31.361-263.874  1.00  0.00           C  
ATOM   1364  CG  LEU C 180     100.033 -31.977-263.617  1.00  0.00           C  
ATOM   1365  CD1 LEU C 180      99.104 -30.985-262.906  1.00  0.00           C  
ATOM   1366  CD2 LEU C 180      99.405 -32.522-264.916  1.00  0.00           C  
ATOM   1367  N   THR C 181     102.459 -31.504-260.274  1.00  0.00           N  
ATOM   1368  CA  THR C 181     102.666 -32.350-259.104  1.00  0.00           C  
ATOM   1369  C   THR C 181     101.329 -32.927-258.598  1.00  0.00           C  
ATOM   1370  O   THR C 181     100.388 -32.172-258.347  1.00  0.00           O  
ATOM   1371  CB  THR C 181     103.445 -31.611-257.979  1.00  0.00           C  
ATOM   1372  OG1 THR C 181     103.635 -32.462-256.865  1.00  0.00           O  
ATOM   1373  CG2 THR C 181     102.817 -30.301-257.469  1.00  0.00           C  
ATOM   1374  N   LEU C 182     101.272 -34.265-258.528  1.00  0.00           N  
ATOM   1375  CA  LEU C 182     100.076 -35.045-258.212  1.00  0.00           C  
ATOM   1376  C   LEU C 182     100.440 -36.261-257.347  1.00  0.00           C  
ATOM   1377  O   LEU C 182     101.619 -36.570-257.165  1.00  0.00           O  
ATOM   1378  CB  LEU C 182      99.420 -35.559-259.523  1.00  0.00           C  
ATOM   1379  CG  LEU C 182      98.991 -34.521-260.579  1.00  0.00           C  
ATOM   1380  CD1 LEU C 182      98.613 -35.226-261.899  1.00  0.00           C  
ATOM   1381  CD2 LEU C 182      97.874 -33.596-260.057  1.00  0.00           C  
ATOM   1382  N   SER C 183      99.393 -36.974-256.905  1.00  0.00           N  
ATOM   1383  CA  SER C 183      99.460 -38.376-256.496  1.00  0.00           C  
ATOM   1384  C   SER C 183      99.318 -39.279-257.740  1.00  0.00           C  
ATOM   1385  O   SER C 183      98.731 -38.856-258.740  1.00  0.00           O  
ATOM   1386  CB  SER C 183      98.336 -38.634-255.470  1.00  0.00           C  
ATOM   1387  OG  SER C 183      98.329 -39.969-255.000  1.00  0.00           O  
ATOM   1388  N   LYS C 184      99.808 -40.527-257.641  1.00  0.00           N  
ATOM   1389  CA  LYS C 184      99.651 -41.563-258.672  1.00  0.00           C  
ATOM   1390  C   LYS C 184      98.178 -41.939-258.937  1.00  0.00           C  
ATOM   1391  O   LYS C 184      97.856 -42.314-260.062  1.00  0.00           O  
ATOM   1392  CB  LYS C 184     100.530 -42.784-258.314  1.00  0.00           C  
ATOM   1393  CG  LYS C 184     100.771 -43.790-259.461  1.00  0.00           C  
ATOM   1394  CD  LYS C 184      99.806 -44.981-259.548  1.00  0.00           C  
ATOM   1395  CE  LYS C 184     100.205 -45.953-260.671  1.00  0.00           C  
ATOM   1396  NZ  LYS C 184      99.170 -46.977-260.884  1.00  0.00           N  
ATOM   1397  N   ALA C 185      97.300 -41.765-257.930  1.00  0.00           N  
ATOM   1398  CA  ALA C 185      95.849 -41.941-258.035  1.00  0.00           C  
ATOM   1399  C   ALA C 185      95.164 -40.998-259.046  1.00  0.00           C  
ATOM   1400  O   ALA C 185      94.185 -41.413-259.666  1.00  0.00           O  
ATOM   1401  CB  ALA C 185      95.231 -41.774-256.638  1.00  0.00           C  
ATOM   1402  N   ASP C 186      95.698 -39.774-259.216  1.00  0.00           N  
ATOM   1403  CA  ASP C 186      95.241 -38.806-260.219  1.00  0.00           C  
ATOM   1404  C   ASP C 186      95.817 -39.124-261.613  1.00  0.00           C  
ATOM   1405  O   ASP C 186      95.163 -38.822-262.611  1.00  0.00           O  
ATOM   1406  CB  ASP C 186      95.595 -37.357-259.813  1.00  0.00           C  
ATOM   1407  CG  ASP C 186      94.721 -36.305-260.504  1.00  0.00           C  
ATOM   1408  OD1 ASP C 186      95.229 -35.644-261.438  1.00  0.00           O  
ATOM   1409  OD2 ASP C 186      93.556 -36.172-260.068  1.00  0.00           O  
ATOM   1410  N   TYR C 187      97.014 -39.734-261.657  1.00  0.00           N  
ATOM   1411  CA  TYR C 187      97.742 -40.047-262.886  1.00  0.00           C  
ATOM   1412  C   TYR C 187      97.084 -41.146-263.749  1.00  0.00           C  
ATOM   1413  O   TYR C 187      97.302 -41.154-264.959  1.00  0.00           O  
ATOM   1414  CB  TYR C 187      99.208 -40.368-262.543  1.00  0.00           C  
ATOM   1415  CG  TYR C 187     100.154 -40.432-263.730  1.00  0.00           C  
ATOM   1416  CD1 TYR C 187     100.424 -39.271-264.485  1.00  0.00           C  
ATOM   1417  CE1 TYR C 187     101.276 -39.334-265.605  1.00  0.00           C  
ATOM   1418  CZ  TYR C 187     101.877 -40.556-265.962  1.00  0.00           C  
ATOM   1419  OH  TYR C 187     102.690 -40.627-267.053  1.00  0.00           O  
ATOM   1420  CD2 TYR C 187     100.764 -41.653-264.088  1.00  0.00           C  
ATOM   1421  CE2 TYR C 187     101.633 -41.709-265.193  1.00  0.00           C  
ATOM   1422  N   GLU C 188      96.270 -42.019-263.132  1.00  0.00           N  
ATOM   1423  CA  GLU C 188      95.546 -43.095-263.813  1.00  0.00           C  
ATOM   1424  C   GLU C 188      94.178 -42.669-264.380  1.00  0.00           C  
ATOM   1425  O   GLU C 188      93.606 -43.436-265.155  1.00  0.00           O  
ATOM   1426  CB  GLU C 188      95.391 -44.297-262.852  1.00  0.00           C  
ATOM   1427  CG  GLU C 188      96.718 -44.859-262.298  1.00  0.00           C  
ATOM   1428  CD  GLU C 188      97.701 -45.264-263.393  1.00  0.00           C  
ATOM   1429  OE1 GLU C 188      98.743 -44.581-263.509  1.00  0.00           O  
ATOM   1430  OE2 GLU C 188      97.390 -46.249-264.094  1.00  0.00           O  
ATOM   1431  N   LYS C 189      93.680 -41.473-264.017  1.00  0.00           N  
ATOM   1432  CA  LYS C 189      92.410 -40.919-264.508  1.00  0.00           C  
ATOM   1433  C   LYS C 189      92.442 -40.532-265.997  1.00  0.00           C  
ATOM   1434  O   LYS C 189      91.391 -40.548-266.639  1.00  0.00           O  
ATOM   1435  CB  LYS C 189      92.033 -39.674-263.685  1.00  0.00           C  
ATOM   1436  CG  LYS C 189      91.767 -39.937-262.196  1.00  0.00           C  
ATOM   1437  CD  LYS C 189      91.466 -38.628-261.456  1.00  0.00           C  
ATOM   1438  CE  LYS C 189      91.248 -38.815-259.949  1.00  0.00           C  
ATOM   1439  NZ  LYS C 189      91.165 -37.511-259.271  1.00  0.00           N  
ATOM   1440  N   HIS C 190      93.633 -40.171-266.501  1.00  0.00           N  
ATOM   1441  CA  HIS C 190      93.864 -39.681-267.860  1.00  0.00           C  
ATOM   1442  C   HIS C 190      95.058 -40.437-268.459  1.00  0.00           C  
ATOM   1443  O   HIS C 190      95.946 -40.869-267.720  1.00  0.00           O  
ATOM   1444  CB  HIS C 190      94.125 -38.150-267.852  1.00  0.00           C  
ATOM   1445  CG  HIS C 190      93.515 -37.366-266.710  1.00  0.00           C  
ATOM   1446  ND1 HIS C 190      94.231 -37.016-265.579  1.00  0.00           N  
ATOM   1447  CD2 HIS C 190      92.251 -36.855-266.515  1.00  0.00           C  
ATOM   1448  CE1 HIS C 190      93.406 -36.344-264.773  1.00  0.00           C  
ATOM   1449  NE2 HIS C 190      92.184 -36.211-265.276  1.00  0.00           N  
ATOM   1450  N   LYS C 191      95.065 -40.563-269.792  1.00  0.00           N  
ATOM   1451  CA  LYS C 191      96.172 -41.130-270.559  1.00  0.00           C  
ATOM   1452  C   LYS C 191      97.066 -40.000-271.091  1.00  0.00           C  
ATOM   1453  O   LYS C 191      98.278 -40.052-270.889  1.00  0.00           O  
ATOM   1454  CB  LYS C 191      95.613 -42.017-271.691  1.00  0.00           C  
ATOM   1455  CG  LYS C 191      96.686 -42.849-272.423  1.00  0.00           C  
ATOM   1456  CD  LYS C 191      96.162 -43.607-273.656  1.00  0.00           C  
ATOM   1457  CE  LYS C 191      95.026 -44.612-273.389  1.00  0.00           C  
ATOM   1458  NZ  LYS C 191      95.446 -45.709-272.500  1.00  0.00           N  
ATOM   1459  N   VAL C 192      96.452 -38.997-271.742  1.00  0.00           N  
ATOM   1460  CA  VAL C 192      97.132 -37.821-272.285  1.00  0.00           C  
ATOM   1461  C   VAL C 192      97.507 -36.837-271.163  1.00  0.00           C  
ATOM   1462  O   VAL C 192      96.678 -36.542-270.300  1.00  0.00           O  
ATOM   1463  CB  VAL C 192      96.238 -37.059-273.308  1.00  0.00           C  
ATOM   1464  CG1 VAL C 192      96.815 -35.716-273.810  1.00  0.00           C  
ATOM   1465  CG2 VAL C 192      95.908 -37.942-274.523  1.00  0.00           C  
ATOM   1466  N   TYR C 193      98.738 -36.317-271.256  1.00  0.00           N  
ATOM   1467  CA  TYR C 193      99.240 -35.200-270.465  1.00  0.00           C  
ATOM   1468  C   TYR C 193      99.974 -34.270-271.430  1.00  0.00           C  
ATOM   1469  O   TYR C 193     100.978 -34.673-272.020  1.00  0.00           O  
ATOM   1470  CB  TYR C 193     100.152 -35.708-269.330  1.00  0.00           C  
ATOM   1471  CG  TYR C 193      99.396 -36.469-268.261  1.00  0.00           C  
ATOM   1472  CD1 TYR C 193      98.745 -35.761-267.232  1.00  0.00           C  
ATOM   1473  CE1 TYR C 193      97.902 -36.442-266.336  1.00  0.00           C  
ATOM   1474  CZ  TYR C 193      97.714 -37.829-266.470  1.00  0.00           C  
ATOM   1475  OH  TYR C 193      96.825 -38.466-265.662  1.00  0.00           O  
ATOM   1476  CD2 TYR C 193      99.264 -37.871-268.347  1.00  0.00           C  
ATOM   1477  CE2 TYR C 193      98.419 -38.551-267.453  1.00  0.00           C  
ATOM   1478  N   ALA C 194      99.426 -33.058-271.586  1.00  0.00           N  
ATOM   1479  CA  ALA C 194      99.925 -32.024-272.482  1.00  0.00           C  
ATOM   1480  C   ALA C 194     100.284 -30.779-271.669  1.00  0.00           C  
ATOM   1481  O   ALA C 194      99.481 -30.337-270.849  1.00  0.00           O  
ATOM   1482  CB  ALA C 194      98.836 -31.692-273.514  1.00  0.00           C  
ATOM   1483  N   CYS C 195     101.466 -30.222-271.960  1.00  0.00           N  
ATOM   1484  CA  CYS C 195     101.931 -28.932-271.463  1.00  0.00           C  
ATOM   1485  C   CYS C 195     101.831 -27.930-272.614  1.00  0.00           C  
ATOM   1486  O   CYS C 195     102.262 -28.245-273.722  1.00  0.00           O  
ATOM   1487  SG  CYS C 195     104.143 -27.561-270.323  1.00  0.00           S  
ATOM   1488  CB  CYS C 195     103.391 -29.071-270.998  1.00  0.00           C  
ATOM   1489  N   GLU C 196     101.285 -26.743-272.326  1.00  0.00           N  
ATOM   1490  CA  GLU C 196     101.122 -25.661-273.290  1.00  0.00           C  
ATOM   1491  C   GLU C 196     101.470 -24.335-272.615  1.00  0.00           C  
ATOM   1492  O   GLU C 196     101.113 -24.139-271.454  1.00  0.00           O  
ATOM   1493  CB  GLU C 196      99.693 -25.716-273.863  1.00  0.00           C  
ATOM   1494  CG  GLU C 196      99.314 -24.557-274.807  1.00  0.00           C  
ATOM   1495  CD  GLU C 196      97.960 -24.811-275.461  1.00  0.00           C  
ATOM   1496  OE1 GLU C 196      97.890 -25.761-276.273  1.00  0.00           O  
ATOM   1497  OE2 GLU C 196      97.003 -24.082-275.124  1.00  0.00           O  
ATOM   1498  N   VAL C 197     102.174 -23.459-273.345  1.00  0.00           N  
ATOM   1499  CA  VAL C 197     102.639 -22.169-272.841  1.00  0.00           C  
ATOM   1500  C   VAL C 197     102.438 -21.079-273.905  1.00  0.00           C  
ATOM   1501  O   VAL C 197     102.398 -21.371-275.101  1.00  0.00           O  
ATOM   1502  CB  VAL C 197     104.134 -22.219-272.391  1.00  0.00           C  
ATOM   1503  CG1 VAL C 197     104.389 -23.365-271.398  1.00  0.00           C  
ATOM   1504  CG2 VAL C 197     105.193 -22.244-273.509  1.00  0.00           C  
ATOM   1505  N   THR C 198     102.312 -19.835-273.421  1.00  0.00           N  
ATOM   1506  CA  THR C 198     102.149 -18.625-274.221  1.00  0.00           C  
ATOM   1507  C   THR C 198     103.154 -17.568-273.726  1.00  0.00           C  
ATOM   1508  O   THR C 198     103.512 -17.553-272.545  1.00  0.00           O  
ATOM   1509  CB  THR C 198     100.706 -18.056-274.115  1.00  0.00           C  
ATOM   1510  OG1 THR C 198     100.400 -17.548-272.828  1.00  0.00           O  
ATOM   1511  CG2 THR C 198      99.622 -19.067-274.523  1.00  0.00           C  
ATOM   1512  N   HIS C 199     103.614 -16.727-274.663  1.00  0.00           N  
ATOM   1513  CA  HIS C 199     104.766 -15.851-274.477  1.00  0.00           C  
ATOM   1514  C   HIS C 199     104.628 -14.548-275.279  1.00  0.00           C  
ATOM   1515  O   HIS C 199     103.714 -14.402-276.089  1.00  0.00           O  
ATOM   1516  CB  HIS C 199     106.027 -16.645-274.894  1.00  0.00           C  
ATOM   1517  CG  HIS C 199     107.279 -16.177-274.207  1.00  0.00           C  
ATOM   1518  CD2 HIS C 199     107.695 -16.451-272.926  1.00  0.00           C  
ATOM   1519  ND1 HIS C 199     108.202 -15.323-274.819  1.00  0.00           N  
ATOM   1520  NE2 HIS C 199     108.854 -15.726-272.736  1.00  0.00           N  
ATOM   1521  CE1 HIS C 199     109.103 -15.086-273.877  1.00  0.00           C  
ATOM   1522  N   GLN C 200     105.582 -13.632-275.046  1.00  0.00           N  
ATOM   1523  CA  GLN C 200     105.793 -12.409-275.820  1.00  0.00           C  
ATOM   1524  C   GLN C 200     106.257 -12.697-277.262  1.00  0.00           C  
ATOM   1525  O   GLN C 200     105.864 -11.965-278.168  1.00  0.00           O  
ATOM   1526  CB  GLN C 200     106.827 -11.502-275.110  1.00  0.00           C  
ATOM   1527  CG  GLN C 200     106.383 -10.905-273.754  1.00  0.00           C  
ATOM   1528  CD  GLN C 200     106.453 -11.868-272.561  1.00  0.00           C  
ATOM   1529  NE2 GLN C 200     105.667 -11.597-271.519  1.00  0.00           N  
ATOM   1530  OE1 GLN C 200     107.222 -12.827-272.563  1.00  0.00           O  
ATOM   1531  N   GLY C 201     107.077 -13.750-277.443  1.00  0.00           N  
ATOM   1532  CA  GLY C 201     107.610 -14.156-278.743  1.00  0.00           C  
ATOM   1533  C   GLY C 201     106.602 -15.002-279.530  1.00  0.00           C  
ATOM   1534  O   GLY C 201     106.530 -14.863-280.750  1.00  0.00           O  
ATOM   1535  N   LEU C 202     105.821 -15.850-278.839  1.00  0.00           N  
ATOM   1536  CA  LEU C 202     104.774 -16.687-279.420  1.00  0.00           C  
ATOM   1537  C   LEU C 202     103.629 -16.786-278.408  1.00  0.00           C  
ATOM   1538  O   LEU C 202     103.665 -17.645-277.526  1.00  0.00           O  
ATOM   1539  CB  LEU C 202     105.325 -18.090-279.791  1.00  0.00           C  
ATOM   1540  CG  LEU C 202     106.112 -18.165-281.120  1.00  0.00           C  
ATOM   1541  CD1 LEU C 202     106.795 -19.537-281.292  1.00  0.00           C  
ATOM   1542  CD2 LEU C 202     105.241 -17.796-282.341  1.00  0.00           C  
ATOM   1543  N   SER C 203     102.622 -15.910-278.572  1.00  0.00           N  
ATOM   1544  CA  SER C 203     101.352 -15.965-277.837  1.00  0.00           C  
ATOM   1545  C   SER C 203     100.455 -17.129-278.314  1.00  0.00           C  
ATOM   1546  O   SER C 203      99.600 -17.582-277.553  1.00  0.00           O  
ATOM   1547  CB  SER C 203     100.650 -14.597-277.952  1.00  0.00           C  
ATOM   1548  OG  SER C 203      99.488 -14.530-277.148  1.00  0.00           O  
ATOM   1549  N   SER C 204     100.705 -17.614-279.544  1.00  0.00           N  
ATOM   1550  CA  SER C 204     100.185 -18.858-280.105  1.00  0.00           C  
ATOM   1551  C   SER C 204     100.752 -20.072-279.323  1.00  0.00           C  
ATOM   1552  O   SER C 204     101.951 -20.054-279.044  1.00  0.00           O  
ATOM   1553  CB  SER C 204     100.632 -18.903-281.582  1.00  0.00           C  
ATOM   1554  OG  SER C 204     100.153 -20.058-282.244  1.00  0.00           O  
ATOM   1555  N   PRO C 205      99.906 -21.081-278.995  1.00  0.00           N  
ATOM   1556  CA  PRO C 205     100.293 -22.345-278.329  1.00  0.00           C  
ATOM   1557  C   PRO C 205     101.647 -22.980-278.705  1.00  0.00           C  
ATOM   1558  O   PRO C 205     101.781 -23.576-279.773  1.00  0.00           O  
ATOM   1559  CD  PRO C 205      98.458 -21.079-279.249  1.00  0.00           C  
ATOM   1560  CB  PRO C 205      99.119 -23.276-278.664  1.00  0.00           C  
ATOM   1561  CG  PRO C 205      97.920 -22.356-278.614  1.00  0.00           C  
ATOM   1562  N   VAL C 206     102.612 -22.843-277.784  1.00  0.00           N  
ATOM   1563  CA  VAL C 206     103.900 -23.526-277.796  1.00  0.00           C  
ATOM   1564  C   VAL C 206     103.746 -24.738-276.860  1.00  0.00           C  
ATOM   1565  O   VAL C 206     103.607 -24.546-275.652  1.00  0.00           O  
ATOM   1566  CB  VAL C 206     105.018 -22.572-277.277  1.00  0.00           C  
ATOM   1567  CG1 VAL C 206     106.364 -23.250-276.972  1.00  0.00           C  
ATOM   1568  CG2 VAL C 206     105.245 -21.406-278.253  1.00  0.00           C  
ATOM   1569  N   THR C 207     103.675 -25.949-277.436  1.00  0.00           N  
ATOM   1570  CA  THR C 207     103.147 -27.124-276.737  1.00  0.00           C  
ATOM   1571  C   THR C 207     103.832 -28.442-277.149  1.00  0.00           C  
ATOM   1572  O   THR C 207     104.244 -28.597-278.300  1.00  0.00           O  
ATOM   1573  CB  THR C 207     101.600 -27.220-276.934  1.00  0.00           C  
ATOM   1574  OG1 THR C 207     101.037 -28.364-276.318  1.00  0.00           O  
ATOM   1575  CG2 THR C 207     101.140 -27.258-278.404  1.00  0.00           C  
ATOM   1576  N   LYS C 208     103.905 -29.365-276.177  1.00  0.00           N  
ATOM   1577  CA  LYS C 208     104.284 -30.772-276.330  1.00  0.00           C  
ATOM   1578  C   LYS C 208     103.280 -31.640-275.553  1.00  0.00           C  
ATOM   1579  O   LYS C 208     102.605 -31.147-274.649  1.00  0.00           O  
ATOM   1580  CB  LYS C 208     105.714 -31.009-275.794  1.00  0.00           C  
ATOM   1581  CG  LYS C 208     106.834 -30.286-276.557  1.00  0.00           C  
ATOM   1582  CD  LYS C 208     107.043 -30.770-278.000  1.00  0.00           C  
ATOM   1583  CE  LYS C 208     108.174 -30.011-278.708  1.00  0.00           C  
ATOM   1584  NZ  LYS C 208     108.336 -30.463-280.101  1.00  0.00           N  
ATOM   1585  N   SER C 209     103.216 -32.933-275.908  1.00  0.00           N  
ATOM   1586  CA  SER C 209     102.326 -33.906-275.277  1.00  0.00           C  
ATOM   1587  C   SER C 209     102.889 -35.329-275.418  1.00  0.00           C  
ATOM   1588  O   SER C 209     103.667 -35.602-276.333  1.00  0.00           O  
ATOM   1589  CB  SER C 209     100.907 -33.759-275.876  1.00  0.00           C  
ATOM   1590  OG  SER C 209      99.972 -34.618-275.257  1.00  0.00           O  
ATOM   1591  N   PHE C 210     102.454 -36.211-274.504  1.00  0.00           N  
ATOM   1592  CA  PHE C 210     102.729 -37.645-274.513  1.00  0.00           C  
ATOM   1593  C   PHE C 210     101.484 -38.388-273.989  1.00  0.00           C  
ATOM   1594  O   PHE C 210     100.625 -37.783-273.342  1.00  0.00           O  
ATOM   1595  CB  PHE C 210     104.007 -37.928-273.676  1.00  0.00           C  
ATOM   1596  CG  PHE C 210     103.851 -37.858-272.164  1.00  0.00           C  
ATOM   1597  CD1 PHE C 210     103.382 -38.982-271.452  1.00  0.00           C  
ATOM   1598  CE1 PHE C 210     103.040 -38.870-270.115  1.00  0.00           C  
ATOM   1599  CZ  PHE C 210     103.209 -37.660-269.453  1.00  0.00           C  
ATOM   1600  CD2 PHE C 210     103.972 -36.626-271.489  1.00  0.00           C  
ATOM   1601  CE2 PHE C 210     103.679 -36.545-270.134  1.00  0.00           C  
ATOM   1602  N   ASN C 211     101.451 -39.707-274.244  1.00  0.00           N  
ATOM   1603  CA  ASN C 211     100.467 -40.647-273.701  1.00  0.00           C  
ATOM   1604  C   ASN C 211     101.169 -41.595-272.722  1.00  0.00           C  
ATOM   1605  O   ASN C 211     102.219 -42.152-273.044  1.00  0.00           O  
ATOM   1606  CB  ASN C 211      99.831 -41.448-274.859  1.00  0.00           C  
ATOM   1607  CG  ASN C 211      98.736 -40.666-275.584  1.00  0.00           C  
ATOM   1608  ND2 ASN C 211      99.092 -39.943-276.647  1.00  0.00           N  
ATOM   1609  OD1 ASN C 211      97.576 -40.722-275.185  1.00  0.00           O  
ATOM   1610  N   ARG C 212     100.527 -41.787-271.559  1.00  0.00           N  
ATOM   1611  CA  ARG C 212     100.873 -42.764-270.524  1.00  0.00           C  
ATOM   1612  C   ARG C 212     100.733 -44.225-271.001  1.00  0.00           C  
ATOM   1613  O   ARG C 212     101.441 -45.094-270.488  1.00  0.00           O  
ATOM   1614  CB  ARG C 212      99.985 -42.458-269.291  1.00  0.00           C  
ATOM   1615  CG  ARG C 212     100.034 -43.475-268.134  1.00  0.00           C  
ATOM   1616  CD  ARG C 212      99.132 -43.103-266.945  1.00  0.00           C  
ATOM   1617  NE  ARG C 212      97.700 -43.202-267.254  1.00  0.00           N  
ATOM   1618  CZ  ARG C 212      96.957 -44.319-267.267  1.00  0.00           C  
ATOM   1619  NH1 ARG C 212      97.488 -45.523-267.016  1.00  0.00           N  
ATOM   1620  NH2 ARG C 212      95.648 -44.221-267.526  1.00  0.00           N  
ATOM   1621  N   GLY C 213      99.821 -44.466-271.959  1.00  0.00           N  
ATOM   1622  CA  GLY C 213      99.460 -45.793-272.447  1.00  0.00           C  
ATOM   1623  C   GLY C 213      98.634 -46.530-271.383  1.00  0.00           C  
ATOM   1624  O   GLY C 213      97.897 -45.912-270.614  1.00  0.00           O  
ATOM   1625  N   GLU C 214      98.763 -47.864-271.365  1.00  0.00           N  
ATOM   1626  CA  GLU C 214      98.170 -48.759-270.365  1.00  0.00           C  
ATOM   1627  C   GLU C 214      99.222 -49.124-269.295  1.00  0.00           C  
ATOM   1628  O   GLU C 214      99.314 -50.280-268.885  1.00  0.00           O  
ATOM   1629  CB  GLU C 214      97.570 -49.982-271.091  1.00  0.00           C  
ATOM   1630  CG  GLU C 214      96.449 -49.594-272.077  1.00  0.00           C  
ATOM   1631  CD  GLU C 214      95.868 -50.802-272.810  1.00  0.00           C  
ATOM   1632  OE1 GLU C 214      94.658 -51.055-272.620  1.00  0.00           O  
ATOM   1633  OE2 GLU C 214      96.639 -51.435-273.563  1.00  0.00           O  
ATOM   1634  N   CYS C 215     100.011 -48.114-268.893  1.00  0.00           N  
ATOM   1635  CA  CYS C 215     101.179 -48.213-268.022  1.00  0.00           C  
ATOM   1636  C   CYS C 215     101.279 -46.931-267.164  1.00  0.00           C  
ATOM   1637  O   CYS C 215     100.245 -46.416-266.741  1.00  0.00           O  
ATOM   1638  CB  CYS C 215     102.424 -48.523-268.893  1.00  0.00           C  
ATOM   1639  SG  CYS C 215     102.691 -50.257-269.353  1.00  0.00           S  
ATOM   1640  N   NMA C 215A    102.504 -46.455-266.891  1.00  0.00           N  
ATOM   1641  CA  NMA C 215A    102.775 -45.306-266.039  1.00  0.00           C  
ATOM   1642  CH3 ACE D   0     147.228  -6.151-247.185  1.00  0.00           C  
ATOM   1643  C   ACE D   0     145.761  -6.280-247.579  1.00  0.00           C  
ATOM   1644  O   ACE D   0     145.192  -7.355-247.416  1.00  0.00           O  
ATOM   1645  N   GLN D   1     145.181  -5.174-248.084  1.00  0.00           N  
ATOM   1646  CA  GLN D   1     143.792  -4.945-248.513  1.00  0.00           C  
ATOM   1647  C   GLN D   1     142.730  -5.072-247.402  1.00  0.00           C  
ATOM   1648  O   GLN D   1     142.962  -5.682-246.360  1.00  0.00           O  
ATOM   1649  CB  GLN D   1     143.411  -5.769-249.781  1.00  0.00           C  
ATOM   1650  CG  GLN D   1     143.142  -7.284-249.605  1.00  0.00           C  
ATOM   1651  CD  GLN D   1     142.284  -7.886-250.720  1.00  0.00           C  
ATOM   1652  OE1 GLN D   1     141.299  -8.567-250.446  1.00  0.00           O  
ATOM   1653  NE2 GLN D   1     142.658  -7.650-251.979  1.00  0.00           N  
ATOM   1654  N   VAL D   2     141.541  -4.515-247.689  1.00  0.00           N  
ATOM   1655  CA  VAL D   2     140.317  -4.798-246.945  1.00  0.00           C  
ATOM   1656  C   VAL D   2     139.752  -6.167-247.377  1.00  0.00           C  
ATOM   1657  O   VAL D   2     139.607  -6.424-248.572  1.00  0.00           O  
ATOM   1658  CB  VAL D   2     139.254  -3.675-247.119  1.00  0.00           C  
ATOM   1659  CG1 VAL D   2     138.872  -3.357-248.580  1.00  0.00           C  
ATOM   1660  CG2 VAL D   2     137.988  -3.917-246.273  1.00  0.00           C  
ATOM   1661  N   GLN D   3     139.470  -7.020-246.382  1.00  0.00           N  
ATOM   1662  CA  GLN D   3     138.965  -8.373-246.583  1.00  0.00           C  
ATOM   1663  C   GLN D   3     138.127  -8.753-245.360  1.00  0.00           C  
ATOM   1664  O   GLN D   3     138.659  -8.805-244.250  1.00  0.00           O  
ATOM   1665  CB  GLN D   3     140.146  -9.343-246.843  1.00  0.00           C  
ATOM   1666  CG  GLN D   3     139.774 -10.826-247.069  1.00  0.00           C  
ATOM   1667  CD  GLN D   3     138.836 -11.070-248.254  1.00  0.00           C  
ATOM   1668  OE1 GLN D   3     137.853 -11.793-248.124  1.00  0.00           O  
ATOM   1669  NE2 GLN D   3     139.133 -10.481-249.415  1.00  0.00           N  
ATOM   1670  N   LEU D   4     136.833  -9.010-245.604  1.00  0.00           N  
ATOM   1671  CA  LEU D   4     135.864  -9.463-244.613  1.00  0.00           C  
ATOM   1672  C   LEU D   4     135.379 -10.856-245.027  1.00  0.00           C  
ATOM   1673  O   LEU D   4     135.018 -11.059-246.187  1.00  0.00           O  
ATOM   1674  CB  LEU D   4     134.666  -8.487-244.532  1.00  0.00           C  
ATOM   1675  CG  LEU D   4     134.893  -7.225-243.669  1.00  0.00           C  
ATOM   1676  CD1 LEU D   4     135.876  -6.231-244.321  1.00  0.00           C  
ATOM   1677  CD2 LEU D   4     133.544  -6.556-243.325  1.00  0.00           C  
ATOM   1678  N   VAL D   5     135.350 -11.775-244.054  1.00  0.00           N  
ATOM   1679  CA  VAL D   5     134.788 -13.118-244.181  1.00  0.00           C  
ATOM   1680  C   VAL D   5     134.132 -13.463-242.837  1.00  0.00           C  
ATOM   1681  O   VAL D   5     134.749 -13.230-241.797  1.00  0.00           O  
ATOM   1682  CB  VAL D   5     135.876 -14.194-244.490  1.00  0.00           C  
ATOM   1683  CG1 VAL D   5     135.330 -15.640-244.507  1.00  0.00           C  
ATOM   1684  CG2 VAL D   5     136.614 -13.915-245.811  1.00  0.00           C  
ATOM   1685  N   GLN D   6     132.920 -14.038-242.882  1.00  0.00           N  
ATOM   1686  CA  GLN D   6     132.210 -14.540-241.703  1.00  0.00           C  
ATOM   1687  C   GLN D   6     132.060 -16.068-241.769  1.00  0.00           C  
ATOM   1688  O   GLN D   6     132.188 -16.666-242.839  1.00  0.00           O  
ATOM   1689  CB  GLN D   6     130.862 -13.786-241.518  1.00  0.00           C  
ATOM   1690  CG  GLN D   6     129.630 -14.276-242.313  1.00  0.00           C  
ATOM   1691  CD  GLN D   6     129.744 -14.052-243.819  1.00  0.00           C  
ATOM   1692  OE1 GLN D   6     129.237 -13.065-244.340  1.00  0.00           O  
ATOM   1693  NE2 GLN D   6     130.406 -14.966-244.532  1.00  0.00           N  
ATOM   1694  N   SER D   7     131.790 -16.659-240.598  1.00  0.00           N  
ATOM   1695  CA  SER D   7     131.686 -18.098-240.385  1.00  0.00           C  
ATOM   1696  C   SER D   7     130.548 -18.411-239.403  1.00  0.00           C  
ATOM   1697  O   SER D   7     130.244 -17.594-238.534  1.00  0.00           O  
ATOM   1698  CB  SER D   7     133.058 -18.627-239.911  1.00  0.00           C  
ATOM   1699  OG  SER D   7     133.404 -18.155-238.622  1.00  0.00           O  
ATOM   1700  N   GLY D   8     129.954 -19.605-239.561  1.00  0.00           N  
ATOM   1701  CA  GLY D   8     128.843 -20.100-238.749  1.00  0.00           C  
ATOM   1702  C   GLY D   8     127.499 -19.651-239.339  1.00  0.00           C  
ATOM   1703  O   GLY D   8     127.386 -18.563-239.907  1.00  0.00           O  
ATOM   1704  N   ALA D   9     126.477 -20.504-239.164  1.00  0.00           N  
ATOM   1705  CA  ALA D   9     125.088 -20.288-239.569  1.00  0.00           C  
ATOM   1706  C   ALA D   9     124.248 -21.483-239.100  1.00  0.00           C  
ATOM   1707  O   ALA D   9     123.726 -21.428-237.990  1.00  0.00           O  
ATOM   1708  CB  ALA D   9     124.948 -20.020-241.079  1.00  0.00           C  
ATOM   1709  N   GLU D  10     124.142 -22.530-239.944  1.00  0.00           N  
ATOM   1710  CA  GLU D  10     123.410 -23.788-239.723  1.00  0.00           C  
ATOM   1711  C   GLU D  10     121.871 -23.626-239.778  1.00  0.00           C  
ATOM   1712  O   GLU D  10     121.339 -22.546-239.526  1.00  0.00           O  
ATOM   1713  CB  GLU D  10     123.941 -24.504-238.443  1.00  0.00           C  
ATOM   1714  CG  GLU D  10     123.285 -25.849-238.073  1.00  0.00           C  
ATOM   1715  CD  GLU D  10     123.870 -26.412-236.780  1.00  0.00           C  
ATOM   1716  OE1 GLU D  10     123.285 -26.107-235.716  1.00  0.00           O  
ATOM   1717  OE2 GLU D  10     124.896 -27.118-236.875  1.00  0.00           O  
ATOM   1718  N   VAL D  11     121.186 -24.730-240.122  1.00  0.00           N  
ATOM   1719  CA  VAL D  11     119.731 -24.885-240.099  1.00  0.00           C  
ATOM   1720  C   VAL D  11     119.158 -24.857-238.664  1.00  0.00           C  
ATOM   1721  O   VAL D  11     119.635 -25.593-237.800  1.00  0.00           O  
ATOM   1722  CB  VAL D  11     119.306 -26.202-240.818  1.00  0.00           C  
ATOM   1723  CG1 VAL D  11     120.025 -27.475-240.321  1.00  0.00           C  
ATOM   1724  CG2 VAL D  11     117.784 -26.434-240.804  1.00  0.00           C  
ATOM   1725  N   LYS D  12     118.142 -24.003-238.451  1.00  0.00           N  
ATOM   1726  CA  LYS D  12     117.483 -23.769-237.164  1.00  0.00           C  
ATOM   1727  C   LYS D  12     115.952 -23.873-237.308  1.00  0.00           C  
ATOM   1728  O   LYS D  12     115.431 -24.010-238.416  1.00  0.00           O  
ATOM   1729  CB  LYS D  12     117.861 -22.362-236.632  1.00  0.00           C  
ATOM   1730  CG  LYS D  12     119.365 -22.062-236.515  1.00  0.00           C  
ATOM   1731  CD  LYS D  12     120.134 -22.989-235.562  1.00  0.00           C  
ATOM   1732  CE  LYS D  12     121.641 -22.703-235.592  1.00  0.00           C  
ATOM   1733  NZ  LYS D  12     122.386 -23.588-234.681  1.00  0.00           N  
ATOM   1734  N   LYS D  13     115.272 -23.774-236.155  1.00  0.00           N  
ATOM   1735  CA  LYS D  13     113.817 -23.678-236.022  1.00  0.00           C  
ATOM   1736  C   LYS D  13     113.467 -22.410-235.207  1.00  0.00           C  
ATOM   1737  O   LYS D  13     114.339 -21.900-234.501  1.00  0.00           O  
ATOM   1738  CB  LYS D  13     113.291 -24.944-235.311  1.00  0.00           C  
ATOM   1739  CG  LYS D  13     113.541 -26.245-236.090  1.00  0.00           C  
ATOM   1740  CD  LYS D  13     112.885 -27.463-235.421  1.00  0.00           C  
ATOM   1741  CE  LYS D  13     113.235 -28.796-236.100  1.00  0.00           C  
ATOM   1742  NZ  LYS D  13     112.748 -28.850-237.488  1.00  0.00           N  
ATOM   1743  N   PRO D  14     112.202 -21.925-235.282  1.00  0.00           N  
ATOM   1744  CA  PRO D  14     111.703 -20.829-234.425  1.00  0.00           C  
ATOM   1745  C   PRO D  14     111.854 -21.102-232.917  1.00  0.00           C  
ATOM   1746  O   PRO D  14     111.514 -22.192-232.459  1.00  0.00           O  
ATOM   1747  CD  PRO D  14     111.166 -22.352-236.222  1.00  0.00           C  
ATOM   1748  CB  PRO D  14     110.223 -20.686-234.823  1.00  0.00           C  
ATOM   1749  CG  PRO D  14     110.150 -21.223-236.238  1.00  0.00           C  
ATOM   1750  N   GLY D  15     112.380 -20.102-232.193  1.00  0.00           N  
ATOM   1751  CA  GLY D  15     112.583 -20.168-230.747  1.00  0.00           C  
ATOM   1752  C   GLY D  15     113.975 -20.695-230.354  1.00  0.00           C  
ATOM   1753  O   GLY D  15     114.267 -20.732-229.160  1.00  0.00           O  
ATOM   1754  N   ALA D  16     114.828 -21.091-231.320  1.00  0.00           N  
ATOM   1755  CA  ALA D  16     116.174 -21.637-231.092  1.00  0.00           C  
ATOM   1756  C   ALA D  16     117.226 -20.531-230.836  1.00  0.00           C  
ATOM   1757  O   ALA D  16     116.906 -19.523-230.205  1.00  0.00           O  
ATOM   1758  CB  ALA D  16     116.530 -22.569-232.268  1.00  0.00           C  
ATOM   1759  N   SER D  17     118.464 -20.736-231.317  1.00  0.00           N  
ATOM   1760  CA  SER D  17     119.570 -19.780-231.229  1.00  0.00           C  
ATOM   1761  C   SER D  17     120.544 -19.981-232.400  1.00  0.00           C  
ATOM   1762  O   SER D  17     120.684 -21.103-232.887  1.00  0.00           O  
ATOM   1763  CB  SER D  17     120.297 -19.937-229.875  1.00  0.00           C  
ATOM   1764  OG  SER D  17     119.606 -19.266-228.843  1.00  0.00           O  
ATOM   1765  N   VAL D  18     121.226 -18.896-232.801  1.00  0.00           N  
ATOM   1766  CA  VAL D  18     122.256 -18.898-233.844  1.00  0.00           C  
ATOM   1767  C   VAL D  18     123.347 -17.858-233.524  1.00  0.00           C  
ATOM   1768  O   VAL D  18     123.064 -16.861-232.865  1.00  0.00           O  
ATOM   1769  CB  VAL D  18     121.653 -18.640-235.261  1.00  0.00           C  
ATOM   1770  CG1 VAL D  18     121.016 -17.252-235.458  1.00  0.00           C  
ATOM   1771  CG2 VAL D  18     122.665 -18.886-236.391  1.00  0.00           C  
ATOM   1772  N   LYS D  19     124.572 -18.115-234.008  1.00  0.00           N  
ATOM   1773  CA  LYS D  19     125.714 -17.214-233.890  1.00  0.00           C  
ATOM   1774  C   LYS D  19     126.520 -17.234-235.195  1.00  0.00           C  
ATOM   1775  O   LYS D  19     126.735 -18.304-235.766  1.00  0.00           O  
ATOM   1776  CB  LYS D  19     126.547 -17.587-232.640  1.00  0.00           C  
ATOM   1777  CG  LYS D  19     127.798 -16.715-232.418  1.00  0.00           C  
ATOM   1778  CD  LYS D  19     128.403 -16.859-231.014  1.00  0.00           C  
ATOM   1779  CE  LYS D  19     129.505 -15.820-230.750  1.00  0.00           C  
ATOM   1780  NZ  LYS D  19     129.880 -15.780-229.328  1.00  0.00           N  
ATOM   1781  N   VAL D  20     126.951 -16.037-235.624  1.00  0.00           N  
ATOM   1782  CA  VAL D  20     127.785 -15.818-236.805  1.00  0.00           C  
ATOM   1783  C   VAL D  20     128.946 -14.892-236.383  1.00  0.00           C  
ATOM   1784  O   VAL D  20     128.727 -13.948-235.621  1.00  0.00           O  
ATOM   1785  CB  VAL D  20     126.991 -15.147-237.966  1.00  0.00           C  
ATOM   1786  CG1 VAL D  20     127.815 -15.018-239.264  1.00  0.00           C  
ATOM   1787  CG2 VAL D  20     125.677 -15.890-238.281  1.00  0.00           C  
ATOM   1788  N   SER D  21     130.161 -15.200-236.862  1.00  0.00           N  
ATOM   1789  CA  SER D  21     131.409 -14.565-236.432  1.00  0.00           C  
ATOM   1790  C   SER D  21     132.170 -14.019-237.648  1.00  0.00           C  
ATOM   1791  O   SER D  21     132.796 -14.797-238.368  1.00  0.00           O  
ATOM   1792  CB  SER D  21     132.254 -15.614-235.677  1.00  0.00           C  
ATOM   1793  OG  SER D  21     131.647 -15.949-234.446  1.00  0.00           O  
ATOM   1794  N   CYS D  22     132.109 -12.690-237.838  1.00  0.00           N  
ATOM   1795  CA  CYS D  22     132.858 -11.923-238.840  1.00  0.00           C  
ATOM   1796  C   CYS D  22     134.329 -11.743-238.419  1.00  0.00           C  
ATOM   1797  O   CYS D  22     134.620 -11.688-237.223  1.00  0.00           O  
ATOM   1798  CB  CYS D  22     132.154 -10.564-239.034  1.00  0.00           C  
ATOM   1799  SG  CYS D  22     132.832  -9.440-240.297  1.00  0.00           S  
ATOM   1800  N   LYS D  23     135.225 -11.633-239.409  1.00  0.00           N  
ATOM   1801  CA  LYS D  23     136.656 -11.438-239.201  1.00  0.00           C  
ATOM   1802  C   LYS D  23     137.215 -10.414-240.194  1.00  0.00           C  
ATOM   1803  O   LYS D  23     136.952 -10.522-241.392  1.00  0.00           O  
ATOM   1804  CB  LYS D  23     137.383 -12.800-239.285  1.00  0.00           C  
ATOM   1805  CG  LYS D  23     138.899 -12.689-239.043  1.00  0.00           C  
ATOM   1806  CD  LYS D  23     139.571 -14.014-238.660  1.00  0.00           C  
ATOM   1807  CE  LYS D  23     141.086 -13.872-238.435  1.00  0.00           C  
ATOM   1808  NZ  LYS D  23     141.401 -12.929-237.347  1.00  0.00           N  
ATOM   1809  N   ALA D  24     138.027  -9.486-239.664  1.00  0.00           N  
ATOM   1810  CA  ALA D  24     138.880  -8.584-240.434  1.00  0.00           C  
ATOM   1811  C   ALA D  24     140.220  -9.262-240.740  1.00  0.00           C  
ATOM   1812  O   ALA D  24     140.760  -9.967-239.884  1.00  0.00           O  
ATOM   1813  CB  ALA D  24     139.126  -7.314-239.612  1.00  0.00           C  
ATOM   1814  N   SER D  25     140.741  -9.002-241.947  1.00  0.00           N  
ATOM   1815  CA  SER D  25     142.001  -9.549-242.435  1.00  0.00           C  
ATOM   1816  C   SER D  25     142.682  -8.516-243.342  1.00  0.00           C  
ATOM   1817  O   SER D  25     142.026  -7.953-244.218  1.00  0.00           O  
ATOM   1818  CB  SER D  25     141.721 -10.887-243.154  1.00  0.00           C  
ATOM   1819  OG  SER D  25     142.900 -11.472-243.671  1.00  0.00           O  
ATOM   1820  N   GLY D  26     143.992  -8.312-243.125  1.00  0.00           N  
ATOM   1821  CA  GLY D  26     144.834  -7.441-243.947  1.00  0.00           C  
ATOM   1822  C   GLY D  26     144.749  -5.952-243.568  1.00  0.00           C  
ATOM   1823  O   GLY D  26     145.372  -5.135-244.245  1.00  0.00           O  
ATOM   1824  N   TYR D  27     144.000  -5.590-242.511  1.00  0.00           N  
ATOM   1825  CA  TYR D  27     143.838  -4.214-242.040  1.00  0.00           C  
ATOM   1826  C   TYR D  27     143.594  -4.196-240.521  1.00  0.00           C  
ATOM   1827  O   TYR D  27     143.179  -5.204-239.946  1.00  0.00           O  
ATOM   1828  CB  TYR D  27     142.705  -3.514-242.832  1.00  0.00           C  
ATOM   1829  CG  TYR D  27     141.284  -3.937-242.490  1.00  0.00           C  
ATOM   1830  CD1 TYR D  27     140.536  -3.221-241.533  1.00  0.00           C  
ATOM   1831  CD2 TYR D  27     140.711  -5.057-243.121  1.00  0.00           C  
ATOM   1832  CE1 TYR D  27     139.227  -3.621-241.208  1.00  0.00           C  
ATOM   1833  CE2 TYR D  27     139.401  -5.457-242.802  1.00  0.00           C  
ATOM   1834  CZ  TYR D  27     138.654  -4.735-241.850  1.00  0.00           C  
ATOM   1835  OH  TYR D  27     137.383  -5.120-241.542  1.00  0.00           O  
ATOM   1836  N   THR D  28     143.837  -3.022-239.917  1.00  0.00           N  
ATOM   1837  CA  THR D  28     143.629  -2.743-238.495  1.00  0.00           C  
ATOM   1838  C   THR D  28     142.129  -2.716-238.140  1.00  0.00           C  
ATOM   1839  O   THR D  28     141.414  -1.813-238.577  1.00  0.00           O  
ATOM   1840  CB  THR D  28     144.253  -1.373-238.109  1.00  0.00           C  
ATOM   1841  OG1 THR D  28     145.643  -1.412-238.372  1.00  0.00           O  
ATOM   1842  CG2 THR D  28     144.063  -0.942-236.642  1.00  0.00           C  
ATOM   1843  N   PHE D  29     141.695  -3.708-237.345  1.00  0.00           N  
ATOM   1844  CA  PHE D  29     140.320  -3.869-236.862  1.00  0.00           C  
ATOM   1845  C   PHE D  29     139.813  -2.683-236.017  1.00  0.00           C  
ATOM   1846  O   PHE D  29     138.662  -2.283-236.174  1.00  0.00           O  
ATOM   1847  CB  PHE D  29     140.221  -5.213-236.107  1.00  0.00           C  
ATOM   1848  CG  PHE D  29     138.879  -5.553-235.478  1.00  0.00           C  
ATOM   1849  CD1 PHE D  29     137.898  -6.227-236.230  1.00  0.00           C  
ATOM   1850  CE1 PHE D  29     136.653  -6.478-235.682  1.00  0.00           C  
ATOM   1851  CZ  PHE D  29     136.345  -6.025-234.408  1.00  0.00           C  
ATOM   1852  CD2 PHE D  29     138.544  -5.073-234.195  1.00  0.00           C  
ATOM   1853  CE2 PHE D  29     137.286  -5.323-233.666  1.00  0.00           C  
ATOM   1854  N   THR D  30     140.701  -2.148-235.159  1.00  0.00           N  
ATOM   1855  CA  THR D  30     140.461  -1.036-234.234  1.00  0.00           C  
ATOM   1856  C   THR D  30     140.055   0.293-234.912  1.00  0.00           C  
ATOM   1857  O   THR D  30     139.367   1.102-234.292  1.00  0.00           O  
ATOM   1858  CB  THR D  30     141.730  -0.761-233.377  1.00  0.00           C  
ATOM   1859  OG1 THR D  30     142.206  -1.975-232.828  1.00  0.00           O  
ATOM   1860  CG2 THR D  30     141.547   0.230-232.213  1.00  0.00           C  
ATOM   1861  N   ASP D  31     140.482   0.477-236.174  1.00  0.00           N  
ATOM   1862  CA  ASP D  31     140.290   1.683-236.977  1.00  0.00           C  
ATOM   1863  C   ASP D  31     138.846   1.832-237.517  1.00  0.00           C  
ATOM   1864  O   ASP D  31     138.449   2.955-237.827  1.00  0.00           O  
ATOM   1865  CB  ASP D  31     141.334   1.689-238.125  1.00  0.00           C  
ATOM   1866  CG  ASP D  31     141.515   3.016-238.871  1.00  0.00           C  
ATOM   1867  OD1 ASP D  31     141.955   2.940-240.038  1.00  0.00           O  
ATOM   1868  OD2 ASP D  31     141.314   4.079-238.243  1.00  0.00           O  
ATOM   1869  N   TYR D  32     138.091   0.721-237.635  1.00  0.00           N  
ATOM   1870  CA  TYR D  32     136.794   0.687-238.321  1.00  0.00           C  
ATOM   1871  C   TYR D  32     135.694   0.065-237.457  1.00  0.00           C  
ATOM   1872  O   TYR D  32     135.926  -0.948-236.798  1.00  0.00           O  
ATOM   1873  CB  TYR D  32     136.936  -0.111-239.628  1.00  0.00           C  
ATOM   1874  CG  TYR D  32     137.884   0.512-240.634  1.00  0.00           C  
ATOM   1875  CD1 TYR D  32     139.198   0.025-240.770  1.00  0.00           C  
ATOM   1876  CE1 TYR D  32     140.079   0.614-241.695  1.00  0.00           C  
ATOM   1877  CZ  TYR D  32     139.646   1.696-242.486  1.00  0.00           C  
ATOM   1878  OH  TYR D  32     140.498   2.263-243.388  1.00  0.00           O  
ATOM   1879  CD2 TYR D  32     137.454   1.596-241.422  1.00  0.00           C  
ATOM   1880  CE2 TYR D  32     138.335   2.190-242.342  1.00  0.00           C  
ATOM   1881  N   TYR D  33     134.492   0.659-237.539  1.00  0.00           N  
ATOM   1882  CA  TYR D  33     133.282   0.187-236.868  1.00  0.00           C  
ATOM   1883  C   TYR D  33     132.587  -0.850-237.765  1.00  0.00           C  
ATOM   1884  O   TYR D  33     132.216  -0.525-238.895  1.00  0.00           O  
ATOM   1885  CB  TYR D  33     132.350   1.376-236.539  1.00  0.00           C  
ATOM   1886  CG  TYR D  33     132.967   2.603-235.879  1.00  0.00           C  
ATOM   1887  CD1 TYR D  33     132.359   3.863-236.075  1.00  0.00           C  
ATOM   1888  CE1 TYR D  33     132.916   5.022-235.504  1.00  0.00           C  
ATOM   1889  CZ  TYR D  33     134.090   4.933-234.730  1.00  0.00           C  
ATOM   1890  OH  TYR D  33     134.632   6.059-234.183  1.00  0.00           O  
ATOM   1891  CD2 TYR D  33     134.135   2.522-235.086  1.00  0.00           C  
ATOM   1892  CE2 TYR D  33     134.700   3.681-234.524  1.00  0.00           C  
ATOM   1893  N   MET D  34     132.466  -2.084-237.255  1.00  0.00           N  
ATOM   1894  CA  MET D  34     132.025  -3.253-238.013  1.00  0.00           C  
ATOM   1895  C   MET D  34     130.498  -3.387-237.986  1.00  0.00           C  
ATOM   1896  O   MET D  34     129.918  -3.534-236.909  1.00  0.00           O  
ATOM   1897  CB  MET D  34     132.699  -4.510-237.431  1.00  0.00           C  
ATOM   1898  CG  MET D  34     134.236  -4.478-237.485  1.00  0.00           C  
ATOM   1899  SD  MET D  34     134.984  -4.486-239.139  1.00  0.00           S  
ATOM   1900  CE  MET D  34     134.671  -6.208-239.614  1.00  0.00           C  
ATOM   1901  N   HIS D  35     129.886  -3.347-239.182  1.00  0.00           N  
ATOM   1902  CA  HIS D  35     128.453  -3.562-239.390  1.00  0.00           C  
ATOM   1903  C   HIS D  35     128.077  -5.045-239.258  1.00  0.00           C  
ATOM   1904  O   HIS D  35     128.900  -5.926-239.510  1.00  0.00           O  
ATOM   1905  CB  HIS D  35     128.037  -3.130-240.811  1.00  0.00           C  
ATOM   1906  CG  HIS D  35     128.199  -1.684-241.203  1.00  0.00           C  
ATOM   1907  ND1 HIS D  35     129.423  -1.103-241.483  1.00  0.00           N  
ATOM   1908  CD2 HIS D  35     127.258  -0.711-241.471  1.00  0.00           C  
ATOM   1909  CE1 HIS D  35     129.181   0.140-241.907  1.00  0.00           C  
ATOM   1910  NE2 HIS D  35     127.891   0.452-241.913  1.00  0.00           N  
ATOM   1911  N   TRP D  36     126.787  -5.260-238.983  1.00  0.00           N  
ATOM   1912  CA  TRP D  36     126.078  -6.510-239.200  1.00  0.00           C  
ATOM   1913  C   TRP D  36     124.838  -6.217-240.048  1.00  0.00           C  
ATOM   1914  O   TRP D  36     124.133  -5.236-239.802  1.00  0.00           O  
ATOM   1915  CB  TRP D  36     125.729  -7.158-237.857  1.00  0.00           C  
ATOM   1916  CG  TRP D  36     126.875  -7.888-237.234  1.00  0.00           C  
ATOM   1917  CD1 TRP D  36     127.722  -7.418-236.291  1.00  0.00           C  
ATOM   1918  NE1 TRP D  36     128.692  -8.365-236.036  1.00  0.00           N  
ATOM   1919  CE2 TRP D  36     128.537  -9.482-236.831  1.00  0.00           C  
ATOM   1920  CD2 TRP D  36     127.377  -9.203-237.610  1.00  0.00           C  
ATOM   1921  CE3 TRP D  36     126.966 -10.185-238.540  1.00  0.00           C  
ATOM   1922  CZ3 TRP D  36     127.686 -11.385-238.699  1.00  0.00           C  
ATOM   1923  CZ2 TRP D  36     129.253 -10.683-236.968  1.00  0.00           C  
ATOM   1924  CH2 TRP D  36     128.827 -11.631-237.914  1.00  0.00           C  
ATOM   1925  N   VAL D  37     124.635  -7.069-241.060  1.00  0.00           N  
ATOM   1926  CA  VAL D  37     123.615  -6.929-242.097  1.00  0.00           C  
ATOM   1927  C   VAL D  37     123.110  -8.349-242.454  1.00  0.00           C  
ATOM   1928  O   VAL D  37     123.798  -9.331-242.179  1.00  0.00           O  
ATOM   1929  CB  VAL D  37     124.206  -6.253-243.382  1.00  0.00           C  
ATOM   1930  CG1 VAL D  37     123.118  -5.806-244.376  1.00  0.00           C  
ATOM   1931  CG2 VAL D  37     125.106  -5.035-243.087  1.00  0.00           C  
ATOM   1932  N   ARG D  38     121.922  -8.449-243.065  1.00  0.00           N  
ATOM   1933  CA  ARG D  38     121.406  -9.682-243.662  1.00  0.00           C  
ATOM   1934  C   ARG D  38     120.750  -9.388-245.015  1.00  0.00           C  
ATOM   1935  O   ARG D  38     120.423  -8.239-245.306  1.00  0.00           O  
ATOM   1936  CB  ARG D  38     120.436 -10.388-242.693  1.00  0.00           C  
ATOM   1937  CG  ARG D  38     119.142  -9.619-242.358  1.00  0.00           C  
ATOM   1938  CD  ARG D  38     118.187 -10.462-241.503  1.00  0.00           C  
ATOM   1939  NE  ARG D  38     117.142  -9.639-240.881  1.00  0.00           N  
ATOM   1940  CZ  ARG D  38     116.554  -9.891-239.699  1.00  0.00           C  
ATOM   1941  NH1 ARG D  38     116.925 -10.935-238.946  1.00  0.00           N  
ATOM   1942  NH2 ARG D  38     115.581  -9.076-239.279  1.00  0.00           N  
ATOM   1943  N   GLN D  39     120.561 -10.456-245.803  1.00  0.00           N  
ATOM   1944  CA  GLN D  39     119.995 -10.401-247.143  1.00  0.00           C  
ATOM   1945  C   GLN D  39     118.881 -11.445-247.266  1.00  0.00           C  
ATOM   1946  O   GLN D  39     119.103 -12.621-246.971  1.00  0.00           O  
ATOM   1947  CB  GLN D  39     121.122 -10.680-248.152  1.00  0.00           C  
ATOM   1948  CG  GLN D  39     120.782 -10.269-249.594  1.00  0.00           C  
ATOM   1949  CD  GLN D  39     122.018 -10.382-250.478  1.00  0.00           C  
ATOM   1950  OE1 GLN D  39     122.267 -11.423-251.079  1.00  0.00           O  
ATOM   1951  NE2 GLN D  39     122.815  -9.314-250.539  1.00  0.00           N  
ATOM   1952  N   ALA D  40     117.720 -10.990-247.758  1.00  0.00           N  
ATOM   1953  CA  ALA D  40     116.579 -11.822-248.134  1.00  0.00           C  
ATOM   1954  C   ALA D  40     116.887 -12.678-249.384  1.00  0.00           C  
ATOM   1955  O   ALA D  40     117.724 -12.271-250.192  1.00  0.00           O  
ATOM   1956  CB  ALA D  40     115.396 -10.879-248.412  1.00  0.00           C  
ATOM   1957  N   PRO D  41     116.177 -13.818-249.565  1.00  0.00           N  
ATOM   1958  CA  PRO D  41     116.281 -14.623-250.801  1.00  0.00           C  
ATOM   1959  C   PRO D  41     115.782 -13.913-252.081  1.00  0.00           C  
ATOM   1960  O   PRO D  41     116.225 -14.279-253.169  1.00  0.00           O  
ATOM   1961  CD  PRO D  41     115.218 -14.409-248.628  1.00  0.00           C  
ATOM   1962  CB  PRO D  41     115.475 -15.891-250.480  1.00  0.00           C  
ATOM   1963  CG  PRO D  41     114.453 -15.444-249.445  1.00  0.00           C  
ATOM   1964  N   GLY D  42     114.936 -12.879-251.920  1.00  0.00           N  
ATOM   1965  CA  GLY D  42     114.494 -11.971-252.983  1.00  0.00           C  
ATOM   1966  C   GLY D  42     115.545 -10.894-253.325  1.00  0.00           C  
ATOM   1967  O   GLY D  42     115.266 -10.044-254.167  1.00  0.00           O  
ATOM   1968  N   GLN D  43     116.733 -10.935-252.692  1.00  0.00           N  
ATOM   1969  CA  GLN D  43     117.911 -10.096-252.929  1.00  0.00           C  
ATOM   1970  C   GLN D  43     117.700  -8.630-252.508  1.00  0.00           C  
ATOM   1971  O   GLN D  43     117.971  -7.724-253.297  1.00  0.00           O  
ATOM   1972  CB  GLN D  43     118.435 -10.258-254.384  1.00  0.00           C  
ATOM   1973  CG  GLN D  43     118.764 -11.706-254.807  1.00  0.00           C  
ATOM   1974  CD  GLN D  43     119.823 -12.365-253.925  1.00  0.00           C  
ATOM   1975  OE1 GLN D  43     120.956 -11.892-253.857  1.00  0.00           O  
ATOM   1976  NE2 GLN D  43     119.465 -13.462-253.255  1.00  0.00           N  
ATOM   1977  N   GLY D  44     117.251  -8.435-251.256  1.00  0.00           N  
ATOM   1978  CA  GLY D  44     117.117  -7.128-250.617  1.00  0.00           C  
ATOM   1979  C   GLY D  44     117.880  -7.170-249.292  1.00  0.00           C  
ATOM   1980  O   GLY D  44     117.726  -8.121-248.527  1.00  0.00           O  
ATOM   1981  N   LEU D  45     118.673  -6.121-249.015  1.00  0.00           N  
ATOM   1982  CA  LEU D  45     119.456  -5.973-247.783  1.00  0.00           C  
ATOM   1983  C   LEU D  45     118.632  -5.331-246.652  1.00  0.00           C  
ATOM   1984  O   LEU D  45     117.704  -4.566-246.917  1.00  0.00           O  
ATOM   1985  CB  LEU D  45     120.716  -5.124-248.083  1.00  0.00           C  
ATOM   1986  CG  LEU D  45     121.862  -5.884-248.783  1.00  0.00           C  
ATOM   1987  CD1 LEU D  45     122.990  -4.922-249.189  1.00  0.00           C  
ATOM   1988  CD2 LEU D  45     122.417  -7.034-247.928  1.00  0.00           C  
ATOM   1989  N   GLU D  46     119.037  -5.628-245.405  1.00  0.00           N  
ATOM   1990  CA  GLU D  46     118.475  -5.090-244.167  1.00  0.00           C  
ATOM   1991  C   GLU D  46     119.553  -5.110-243.071  1.00  0.00           C  
ATOM   1992  O   GLU D  46     120.197  -6.140-242.881  1.00  0.00           O  
ATOM   1993  CB  GLU D  46     117.201  -5.878-243.778  1.00  0.00           C  
ATOM   1994  CG  GLU D  46     116.590  -5.482-242.417  1.00  0.00           C  
ATOM   1995  CD  GLU D  46     115.285  -6.221-242.130  1.00  0.00           C  
ATOM   1996  OE1 GLU D  46     115.361  -7.333-241.563  1.00  0.00           O  
ATOM   1997  OE2 GLU D  46     114.219  -5.654-242.454  1.00  0.00           O  
ATOM   1998  N   TRP D  47     119.709  -3.984-242.356  1.00  0.00           N  
ATOM   1999  CA  TRP D  47     120.669  -3.810-241.258  1.00  0.00           C  
ATOM   2000  C   TRP D  47     120.222  -4.549-239.980  1.00  0.00           C  
ATOM   2001  O   TRP D  47     119.034  -4.827-239.812  1.00  0.00           O  
ATOM   2002  CB  TRP D  47     120.831  -2.299-241.008  1.00  0.00           C  
ATOM   2003  CG  TRP D  47     121.930  -1.838-240.090  1.00  0.00           C  
ATOM   2004  CD1 TRP D  47     123.259  -1.923-240.334  1.00  0.00           C  
ATOM   2005  NE1 TRP D  47     123.957  -1.296-239.324  1.00  0.00           N  
ATOM   2006  CE2 TRP D  47     123.113  -0.793-238.358  1.00  0.00           C  
ATOM   2007  CD2 TRP D  47     121.810  -1.175-238.797  1.00  0.00           C  
ATOM   2008  CE3 TRP D  47     120.727  -0.829-237.961  1.00  0.00           C  
ATOM   2009  CZ3 TRP D  47     120.927  -0.126-236.758  1.00  0.00           C  
ATOM   2010  CZ2 TRP D  47     123.320  -0.060-237.175  1.00  0.00           C  
ATOM   2011  CH2 TRP D  47     122.218   0.270-236.368  1.00  0.00           C  
ATOM   2012  N   MET D  48     121.195  -4.846-239.108  1.00  0.00           N  
ATOM   2013  CA  MET D  48     121.007  -5.581-237.853  1.00  0.00           C  
ATOM   2014  C   MET D  48     121.466  -4.744-236.651  1.00  0.00           C  
ATOM   2015  O   MET D  48     120.853  -4.817-235.586  1.00  0.00           O  
ATOM   2016  CB  MET D  48     121.840  -6.882-237.906  1.00  0.00           C  
ATOM   2017  CG  MET D  48     121.579  -7.779-239.123  1.00  0.00           C  
ATOM   2018  SD  MET D  48     120.038  -8.712-239.038  1.00  0.00           S  
ATOM   2019  CE  MET D  48     120.744 -10.354-238.782  1.00  0.00           C  
ATOM   2020  N   GLY D  49     122.566  -4.000-236.838  1.00  0.00           N  
ATOM   2021  CA  GLY D  49     123.279  -3.309-235.778  1.00  0.00           C  
ATOM   2022  C   GLY D  49     124.727  -3.089-236.230  1.00  0.00           C  
ATOM   2023  O   GLY D  49     125.141  -3.538-237.300  1.00  0.00           O  
ATOM   2024  N   ARG D  50     125.495  -2.365-235.404  1.00  0.00           N  
ATOM   2025  CA  ARG D  50     126.888  -2.005-235.660  1.00  0.00           C  
ATOM   2026  C   ARG D  50     127.566  -1.703-234.320  1.00  0.00           C  
ATOM   2027  O   ARG D  50     126.981  -0.994-233.500  1.00  0.00           O  
ATOM   2028  CB  ARG D  50     126.944  -0.817-236.647  1.00  0.00           C  
ATOM   2029  CG  ARG D  50     128.350  -0.338-237.043  1.00  0.00           C  
ATOM   2030  CD  ARG D  50     128.286   0.720-238.149  1.00  0.00           C  
ATOM   2031  NE  ARG D  50     129.604   0.999-238.726  1.00  0.00           N  
ATOM   2032  CZ  ARG D  50     129.890   2.029-239.539  1.00  0.00           C  
ATOM   2033  NH1 ARG D  50     131.134   2.167-240.011  1.00  0.00           N  
ATOM   2034  NH2 ARG D  50     128.948   2.916-239.889  1.00  0.00           N  
ATOM   2035  N   VAL D  51     128.777  -2.246-234.127  1.00  0.00           N  
ATOM   2036  CA  VAL D  51     129.514  -2.150-232.868  1.00  0.00           C  
ATOM   2037  C   VAL D  51     130.943  -1.638-233.118  1.00  0.00           C  
ATOM   2038  O   VAL D  51     131.614  -2.074-234.055  1.00  0.00           O  
ATOM   2039  CB  VAL D  51     129.556  -3.521-232.129  1.00  0.00           C  
ATOM   2040  CG1 VAL D  51     130.420  -3.549-230.852  1.00  0.00           C  
ATOM   2041  CG2 VAL D  51     128.138  -3.998-231.776  1.00  0.00           C  
ATOM   2042  N   ASN D  52     131.360  -0.718-232.238  1.00  0.00           N  
ATOM   2043  CA  ASN D  52     132.690  -0.113-232.156  1.00  0.00           C  
ATOM   2044  C   ASN D  52     133.680  -1.140-231.560  1.00  0.00           C  
ATOM   2045  O   ASN D  52     133.297  -1.807-230.600  1.00  0.00           O  
ATOM   2046  CB  ASN D  52     132.579   1.109-231.215  1.00  0.00           C  
ATOM   2047  CG  ASN D  52     131.762   2.266-231.801  1.00  0.00           C  
ATOM   2048  OD1 ASN D  52     132.311   3.146-232.457  1.00  0.00           O  
ATOM   2049  ND2 ASN D  52     130.451   2.283-231.553  1.00  0.00           N  
ATOM   2050  N   PRO D  53     134.921  -1.254-232.094  1.00  0.00           N  
ATOM   2051  CA  PRO D  53     135.973  -2.172-231.588  1.00  0.00           C  
ATOM   2052  C   PRO D  53     136.292  -2.182-230.079  1.00  0.00           C  
ATOM   2053  O   PRO D  53     136.818  -3.186-229.601  1.00  0.00           O  
ATOM   2054  CB  PRO D  53     137.214  -1.793-232.405  1.00  0.00           C  
ATOM   2055  CG  PRO D  53     136.647  -1.302-233.719  1.00  0.00           C  
ATOM   2056  CD  PRO D  53     135.389  -0.563-233.294  1.00  0.00           C  
ATOM   2057  N   ASN D  54     135.935  -1.106-229.355  1.00  0.00           N  
ATOM   2058  CA  ASN D  54     135.987  -1.007-227.890  1.00  0.00           C  
ATOM   2059  C   ASN D  54     134.983  -1.919-227.144  1.00  0.00           C  
ATOM   2060  O   ASN D  54     135.123  -2.073-225.932  1.00  0.00           O  
ATOM   2061  CB  ASN D  54     135.852   0.479-227.463  1.00  0.00           C  
ATOM   2062  CG  ASN D  54     134.587   1.207-227.950  1.00  0.00           C  
ATOM   2063  OD1 ASN D  54     133.470   0.715-227.802  1.00  0.00           O  
ATOM   2064  ND2 ASN D  54     134.754   2.403-228.519  1.00  0.00           N  
ATOM   2065  N   ARG D  55     133.998  -2.482-227.870  1.00  0.00           N  
ATOM   2066  CA  ARG D  55     132.925  -3.390-227.442  1.00  0.00           C  
ATOM   2067  C   ARG D  55     131.760  -2.698-226.706  1.00  0.00           C  
ATOM   2068  O   ARG D  55     130.636  -3.192-226.787  1.00  0.00           O  
ATOM   2069  CB  ARG D  55     133.504  -4.607-226.677  1.00  0.00           C  
ATOM   2070  CG  ARG D  55     132.509  -5.751-226.400  1.00  0.00           C  
ATOM   2071  CD  ARG D  55     133.120  -6.903-225.585  1.00  0.00           C  
ATOM   2072  NE  ARG D  55     133.365  -6.527-224.186  1.00  0.00           N  
ATOM   2073  CZ  ARG D  55     132.442  -6.496-223.211  1.00  0.00           C  
ATOM   2074  NH1 ARG D  55     132.800  -6.105-221.981  1.00  0.00           N  
ATOM   2075  NH2 ARG D  55     131.168  -6.850-223.442  1.00  0.00           N  
ATOM   2076  N   ARG D  56     132.033  -1.582-226.010  1.00  0.00           N  
ATOM   2077  CA  ARG D  56     131.065  -0.867-225.174  1.00  0.00           C  
ATOM   2078  C   ARG D  56     130.054  -0.029-225.976  1.00  0.00           C  
ATOM   2079  O   ARG D  56     128.912   0.091-225.538  1.00  0.00           O  
ATOM   2080  CB  ARG D  56     131.801   0.011-224.136  1.00  0.00           C  
ATOM   2081  CG  ARG D  56     132.886  -0.701-223.303  1.00  0.00           C  
ATOM   2082  CD  ARG D  56     132.415  -2.009-222.640  1.00  0.00           C  
ATOM   2083  NE  ARG D  56     133.381  -2.507-221.648  1.00  0.00           N  
ATOM   2084  CZ  ARG D  56     134.597  -3.033-221.887  1.00  0.00           C  
ATOM   2085  NH1 ARG D  56     135.353  -3.413-220.850  1.00  0.00           N  
ATOM   2086  NH2 ARG D  56     135.070  -3.191-223.130  1.00  0.00           N  
ATOM   2087  N   GLY D  57     130.479   0.522-227.127  1.00  0.00           N  
ATOM   2088  CA  GLY D  57     129.621   1.309-228.008  1.00  0.00           C  
ATOM   2089  C   GLY D  57     128.921   0.351-228.973  1.00  0.00           C  
ATOM   2090  O   GLY D  57     129.572  -0.199-229.861  1.00  0.00           O  
ATOM   2091  N   THR D  58     127.598   0.190-228.810  1.00  0.00           N  
ATOM   2092  CA  THR D  58     126.746  -0.676-229.628  1.00  0.00           C  
ATOM   2093  C   THR D  58     125.502   0.104-230.094  1.00  0.00           C  
ATOM   2094  O   THR D  58     125.027   0.992-229.384  1.00  0.00           O  
ATOM   2095  CB  THR D  58     126.278  -1.935-228.838  1.00  0.00           C  
ATOM   2096  OG1 THR D  58     125.321  -1.651-227.830  1.00  0.00           O  
ATOM   2097  CG2 THR D  58     127.422  -2.745-228.204  1.00  0.00           C  
ATOM   2098  N   THR D  59     124.994  -0.261-231.280  1.00  0.00           N  
ATOM   2099  CA  THR D  59     123.793   0.305-231.898  1.00  0.00           C  
ATOM   2100  C   THR D  59     122.997  -0.835-232.564  1.00  0.00           C  
ATOM   2101  O   THR D  59     123.604  -1.771-233.084  1.00  0.00           O  
ATOM   2102  CB  THR D  59     124.144   1.380-232.970  1.00  0.00           C  
ATOM   2103  OG1 THR D  59     124.759   0.835-234.123  1.00  0.00           O  
ATOM   2104  CG2 THR D  59     125.022   2.524-232.440  1.00  0.00           C  
ATOM   2105  N   TYR D  60     121.657  -0.737-232.512  1.00  0.00           N  
ATOM   2106  CA  TYR D  60     120.712  -1.747-233.004  1.00  0.00           C  
ATOM   2107  C   TYR D  60     119.470  -1.060-233.595  1.00  0.00           C  
ATOM   2108  O   TYR D  60     119.165   0.073-233.219  1.00  0.00           O  
ATOM   2109  CB  TYR D  60     120.274  -2.681-231.845  1.00  0.00           C  
ATOM   2110  CG  TYR D  60     121.392  -3.339-231.052  1.00  0.00           C  
ATOM   2111  CD1 TYR D  60     122.276  -4.237-231.683  1.00  0.00           C  
ATOM   2112  CE1 TYR D  60     123.324  -4.827-230.950  1.00  0.00           C  
ATOM   2113  CZ  TYR D  60     123.486  -4.539-229.582  1.00  0.00           C  
ATOM   2114  OH  TYR D  60     124.500  -5.125-228.881  1.00  0.00           O  
ATOM   2115  CD2 TYR D  60     121.557  -3.050-229.679  1.00  0.00           C  
ATOM   2116  CE2 TYR D  60     122.600  -3.649-228.946  1.00  0.00           C  
ATOM   2117  N   ASN D  61     118.751  -1.781-234.473  1.00  0.00           N  
ATOM   2118  CA  ASN D  61     117.408  -1.413-234.941  1.00  0.00           C  
ATOM   2119  C   ASN D  61     116.349  -2.298-234.264  1.00  0.00           C  
ATOM   2120  O   ASN D  61     116.642  -3.433-233.889  1.00  0.00           O  
ATOM   2121  CB  ASN D  61     117.305  -1.454-236.487  1.00  0.00           C  
ATOM   2122  CG  ASN D  61     117.574  -2.793-237.194  1.00  0.00           C  
ATOM   2123  OD1 ASN D  61     118.026  -3.768-236.598  1.00  0.00           O  
ATOM   2124  ND2 ASN D  61     117.303  -2.831-238.499  1.00  0.00           N  
ATOM   2125  N   GLN D  62     115.126  -1.754-234.146  1.00  0.00           N  
ATOM   2126  CA  GLN D  62     113.993  -2.388-233.466  1.00  0.00           C  
ATOM   2127  C   GLN D  62     113.408  -3.626-234.177  1.00  0.00           C  
ATOM   2128  O   GLN D  62     112.721  -4.412-233.526  1.00  0.00           O  
ATOM   2129  CB  GLN D  62     112.915  -1.324-233.161  1.00  0.00           C  
ATOM   2130  CG  GLN D  62     113.379  -0.187-232.220  1.00  0.00           C  
ATOM   2131  CD  GLN D  62     113.938  -0.682-230.881  1.00  0.00           C  
ATOM   2132  OE1 GLN D  62     113.298  -1.469-230.190  1.00  0.00           O  
ATOM   2133  NE2 GLN D  62     115.133  -0.219-230.508  1.00  0.00           N  
ATOM   2134  N   LYS D  63     113.733  -3.804-235.469  1.00  0.00           N  
ATOM   2135  CA  LYS D  63     113.440  -5.003-236.260  1.00  0.00           C  
ATOM   2136  C   LYS D  63     114.218  -6.248-235.779  1.00  0.00           C  
ATOM   2137  O   LYS D  63     113.707  -7.362-235.914  1.00  0.00           O  
ATOM   2138  CB  LYS D  63     113.716  -4.664-237.745  1.00  0.00           C  
ATOM   2139  CG  LYS D  63     113.524  -5.796-238.774  1.00  0.00           C  
ATOM   2140  CD  LYS D  63     112.105  -6.391-238.810  1.00  0.00           C  
ATOM   2141  CE  LYS D  63     111.923  -7.473-239.886  1.00  0.00           C  
ATOM   2142  NZ  LYS D  63     111.946  -6.921-241.251  1.00  0.00           N  
ATOM   2143  N   PHE D  64     115.420  -6.036-235.214  1.00  0.00           N  
ATOM   2144  CA  PHE D  64     116.311  -7.094-234.739  1.00  0.00           C  
ATOM   2145  C   PHE D  64     116.440  -7.113-233.200  1.00  0.00           C  
ATOM   2146  O   PHE D  64     116.997  -8.072-232.666  1.00  0.00           O  
ATOM   2147  CB  PHE D  64     117.674  -6.915-235.446  1.00  0.00           C  
ATOM   2148  CG  PHE D  64     118.551  -8.155-235.457  1.00  0.00           C  
ATOM   2149  CD1 PHE D  64     118.070  -9.346-236.037  1.00  0.00           C  
ATOM   2150  CD2 PHE D  64     119.854  -8.127-234.921  1.00  0.00           C  
ATOM   2151  CE1 PHE D  64     118.865 -10.481-236.051  1.00  0.00           C  
ATOM   2152  CE2 PHE D  64     120.637  -9.274-234.954  1.00  0.00           C  
ATOM   2153  CZ  PHE D  64     120.140 -10.445-235.508  1.00  0.00           C  
ATOM   2154  N   GLU D  65     115.900  -6.090-232.512  1.00  0.00           N  
ATOM   2155  CA  GLU D  65     115.935  -5.939-231.056  1.00  0.00           C  
ATOM   2156  C   GLU D  65     115.025  -6.947-230.326  1.00  0.00           C  
ATOM   2157  O   GLU D  65     114.082  -7.481-230.917  1.00  0.00           O  
ATOM   2158  CB  GLU D  65     115.591  -4.470-230.705  1.00  0.00           C  
ATOM   2159  CG  GLU D  65     115.811  -4.028-229.244  1.00  0.00           C  
ATOM   2160  CD  GLU D  65     117.254  -4.226-228.783  1.00  0.00           C  
ATOM   2161  OE1 GLU D  65     118.089  -3.361-229.127  1.00  0.00           O  
ATOM   2162  OE2 GLU D  65     117.496  -5.258-228.119  1.00  0.00           O  
ATOM   2163  N   GLY D  66     115.346  -7.193-229.045  1.00  0.00           N  
ATOM   2164  CA  GLY D  66     114.672  -8.164-228.181  1.00  0.00           C  
ATOM   2165  C   GLY D  66     115.212  -9.590-228.386  1.00  0.00           C  
ATOM   2166  O   GLY D  66     114.679 -10.527-227.795  1.00  0.00           O  
ATOM   2167  N   ARG D  67     116.249  -9.752-229.226  1.00  0.00           N  
ATOM   2168  CA  ARG D  67     116.897 -11.015-229.572  1.00  0.00           C  
ATOM   2169  C   ARG D  67     118.421 -10.838-229.663  1.00  0.00           C  
ATOM   2170  O   ARG D  67     119.155 -11.764-229.317  1.00  0.00           O  
ATOM   2171  CB  ARG D  67     116.348 -11.534-230.920  1.00  0.00           C  
ATOM   2172  CG  ARG D  67     114.837 -11.802-230.949  1.00  0.00           C  
ATOM   2173  CD  ARG D  67     114.384 -12.609-232.176  1.00  0.00           C  
ATOM   2174  NE  ARG D  67     114.729 -12.035-233.491  1.00  0.00           N  
ATOM   2175  CZ  ARG D  67     114.556 -10.779-233.939  1.00  0.00           C  
ATOM   2176  NH1 ARG D  67     114.121  -9.782-233.159  1.00  0.00           N  
ATOM   2177  NH2 ARG D  67     114.813 -10.517-235.224  1.00  0.00           N  
ATOM   2178  N   VAL D  68     118.859  -9.670-230.165  1.00  0.00           N  
ATOM   2179  CA  VAL D  68     120.244  -9.334-230.485  1.00  0.00           C  
ATOM   2180  C   VAL D  68     121.183  -9.232-229.266  1.00  0.00           C  
ATOM   2181  O   VAL D  68     120.766  -8.827-228.181  1.00  0.00           O  
ATOM   2182  CB  VAL D  68     120.282  -7.986-231.267  1.00  0.00           C  
ATOM   2183  CG1 VAL D  68     119.825  -6.762-230.445  1.00  0.00           C  
ATOM   2184  CG2 VAL D  68     121.653  -7.694-231.901  1.00  0.00           C  
ATOM   2185  N   THR D  69     122.456  -9.563-229.519  1.00  0.00           N  
ATOM   2186  CA  THR D  69     123.619  -9.269-228.689  1.00  0.00           C  
ATOM   2187  C   THR D  69     124.824  -9.298-229.643  1.00  0.00           C  
ATOM   2188  O   THR D  69     125.020 -10.295-230.336  1.00  0.00           O  
ATOM   2189  CB  THR D  69     123.818 -10.323-227.563  1.00  0.00           C  
ATOM   2190  OG1 THR D  69     122.881 -10.072-226.536  1.00  0.00           O  
ATOM   2191  CG2 THR D  69     125.209 -10.373-226.902  1.00  0.00           C  
ATOM   2192  N   MET D  70     125.598  -8.203-229.669  1.00  0.00           N  
ATOM   2193  CA  MET D  70     126.804  -8.072-230.488  1.00  0.00           C  
ATOM   2194  C   MET D  70     127.979  -7.617-229.616  1.00  0.00           C  
ATOM   2195  O   MET D  70     127.797  -6.803-228.709  1.00  0.00           O  
ATOM   2196  CB  MET D  70     126.567  -7.059-231.623  1.00  0.00           C  
ATOM   2197  CG  MET D  70     125.557  -7.493-232.688  1.00  0.00           C  
ATOM   2198  SD  MET D  70     125.235  -6.190-233.904  1.00  0.00           S  
ATOM   2199  CE  MET D  70     123.964  -7.006-234.890  1.00  0.00           C  
ATOM   2200  N   THR D  71     129.168  -8.143-229.942  1.00  0.00           N  
ATOM   2201  CA  THR D  71     130.440  -7.823-229.297  1.00  0.00           C  
ATOM   2202  C   THR D  71     131.560  -7.769-230.355  1.00  0.00           C  
ATOM   2203  O   THR D  71     131.350  -8.156-231.504  1.00  0.00           O  
ATOM   2204  CB  THR D  71     130.818  -8.868-228.202  1.00  0.00           C  
ATOM   2205  OG1 THR D  71     131.164 -10.137-228.724  1.00  0.00           O  
ATOM   2206  CG2 THR D  71     129.758  -9.053-227.104  1.00  0.00           C  
ATOM   2207  N   THR D  72     132.733  -7.270-229.944  1.00  0.00           N  
ATOM   2208  CA  THR D  72     133.929  -7.123-230.775  1.00  0.00           C  
ATOM   2209  C   THR D  72     135.186  -7.332-229.907  1.00  0.00           C  
ATOM   2210  O   THR D  72     135.126  -7.193-228.683  1.00  0.00           O  
ATOM   2211  CB  THR D  72     134.012  -5.699-231.394  1.00  0.00           C  
ATOM   2212  OG1 THR D  72     133.933  -4.703-230.394  1.00  0.00           O  
ATOM   2213  CG2 THR D  72     132.963  -5.412-232.477  1.00  0.00           C  
ATOM   2214  N   ASP D  73     136.302  -7.658-230.580  1.00  0.00           N  
ATOM   2215  CA  ASP D  73     137.616  -7.830-229.970  1.00  0.00           C  
ATOM   2216  C   ASP D  73     138.690  -7.408-230.988  1.00  0.00           C  
ATOM   2217  O   ASP D  73     138.702  -7.912-232.112  1.00  0.00           O  
ATOM   2218  CB  ASP D  73     137.834  -9.280-229.464  1.00  0.00           C  
ATOM   2219  CG  ASP D  73     139.170  -9.517-228.747  1.00  0.00           C  
ATOM   2220  OD1 ASP D  73     139.728  -8.545-228.191  1.00  0.00           O  
ATOM   2221  OD2 ASP D  73     139.601 -10.689-228.735  1.00  0.00           O  
ATOM   2222  N   THR D  74     139.590  -6.518-230.542  1.00  0.00           N  
ATOM   2223  CA  THR D  74     140.765  -6.064-231.287  1.00  0.00           C  
ATOM   2224  C   THR D  74     141.926  -7.084-231.259  1.00  0.00           C  
ATOM   2225  O   THR D  74     142.705  -7.106-232.211  1.00  0.00           O  
ATOM   2226  CB  THR D  74     141.295  -4.716-230.721  1.00  0.00           C  
ATOM   2227  OG1 THR D  74     141.855  -4.847-229.424  1.00  0.00           O  
ATOM   2228  CG2 THR D  74     140.246  -3.594-230.692  1.00  0.00           C  
ATOM   2229  N   SER D  75     142.013  -7.908-230.196  1.00  0.00           N  
ATOM   2230  CA  SER D  75     143.067  -8.905-230.004  1.00  0.00           C  
ATOM   2231  C   SER D  75     142.918 -10.102-230.959  1.00  0.00           C  
ATOM   2232  O   SER D  75     143.907 -10.505-231.571  1.00  0.00           O  
ATOM   2233  CB  SER D  75     143.103  -9.331-228.521  1.00  0.00           C  
ATOM   2234  OG  SER D  75     144.172 -10.215-228.248  1.00  0.00           O  
ATOM   2235  N   THR D  76     141.683 -10.615-231.098  1.00  0.00           N  
ATOM   2236  CA  THR D  76     141.335 -11.680-232.041  1.00  0.00           C  
ATOM   2237  C   THR D  76     141.072 -11.144-233.470  1.00  0.00           C  
ATOM   2238  O   THR D  76     141.179 -11.915-234.425  1.00  0.00           O  
ATOM   2239  CB  THR D  76     140.090 -12.479-231.557  1.00  0.00           C  
ATOM   2240  OG1 THR D  76     140.306 -12.932-230.235  1.00  0.00           O  
ATOM   2241  CG2 THR D  76     139.740 -13.732-232.381  1.00  0.00           C  
ATOM   2242  N   SER D  77     140.783  -9.831-233.594  1.00  0.00           N  
ATOM   2243  CA  SER D  77     140.521  -9.093-234.838  1.00  0.00           C  
ATOM   2244  C   SER D  77     139.211  -9.561-235.514  1.00  0.00           C  
ATOM   2245  O   SER D  77     139.199  -9.862-236.709  1.00  0.00           O  
ATOM   2246  CB  SER D  77     141.778  -9.113-235.748  1.00  0.00           C  
ATOM   2247  OG  SER D  77     141.638  -8.317-236.906  1.00  0.00           O  
ATOM   2248  N   THR D  78     138.141  -9.650-234.706  1.00  0.00           N  
ATOM   2249  CA  THR D  78     136.852 -10.233-235.075  1.00  0.00           C  
ATOM   2250  C   THR D  78     135.692  -9.475-234.406  1.00  0.00           C  
ATOM   2251  O   THR D  78     135.818  -8.994-233.279  1.00  0.00           O  
ATOM   2252  CB  THR D  78     136.747 -11.712-234.607  1.00  0.00           C  
ATOM   2253  OG1 THR D  78     137.068 -11.826-233.233  1.00  0.00           O  
ATOM   2254  CG2 THR D  78     137.641 -12.675-235.397  1.00  0.00           C  
ATOM   2255  N   ALA D  79     134.570  -9.421-235.140  1.00  0.00           N  
ATOM   2256  CA  ALA D  79     133.271  -8.941-234.682  1.00  0.00           C  
ATOM   2257  C   ALA D  79     132.306 -10.130-234.582  1.00  0.00           C  
ATOM   2258  O   ALA D  79     132.460 -11.113-235.303  1.00  0.00           O  
ATOM   2259  CB  ALA D  79     132.748  -7.886-235.669  1.00  0.00           C  
ATOM   2260  N   TYR D  80     131.330 -10.021-233.671  1.00  0.00           N  
ATOM   2261  CA  TYR D  80     130.416 -11.099-233.309  1.00  0.00           C  
ATOM   2262  C   TYR D  80     128.970 -10.603-233.294  1.00  0.00           C  
ATOM   2263  O   TYR D  80     128.709  -9.449-232.952  1.00  0.00           O  
ATOM   2264  CB  TYR D  80     130.786 -11.625-231.908  1.00  0.00           C  
ATOM   2265  CG  TYR D  80     132.166 -12.245-231.797  1.00  0.00           C  
ATOM   2266  CD1 TYR D  80     132.353 -13.593-232.160  1.00  0.00           C  
ATOM   2267  CE1 TYR D  80     133.626 -14.184-232.062  1.00  0.00           C  
ATOM   2268  CZ  TYR D  80     134.719 -13.425-231.597  1.00  0.00           C  
ATOM   2269  OH  TYR D  80     135.954 -13.999-231.502  1.00  0.00           O  
ATOM   2270  CD2 TYR D  80     133.262 -11.484-231.338  1.00  0.00           C  
ATOM   2271  CE2 TYR D  80     134.537 -12.075-231.237  1.00  0.00           C  
ATOM   2272  N   MET D  81     128.063 -11.536-233.608  1.00  0.00           N  
ATOM   2273  CA  MET D  81     126.626 -11.407-233.427  1.00  0.00           C  
ATOM   2274  C   MET D  81     126.109 -12.775-232.973  1.00  0.00           C  
ATOM   2275  O   MET D  81     126.368 -13.770-233.648  1.00  0.00           O  
ATOM   2276  CB  MET D  81     125.963 -10.941-234.739  1.00  0.00           C  
ATOM   2277  CG  MET D  81     124.421 -10.896-234.715  1.00  0.00           C  
ATOM   2278  SD  MET D  81     123.629 -11.637-236.164  1.00  0.00           S  
ATOM   2279  CE  MET D  81     123.937 -13.394-235.828  1.00  0.00           C  
ATOM   2280  N   GLU D  82     125.355 -12.779-231.869  1.00  0.00           N  
ATOM   2281  CA  GLU D  82     124.677 -13.949-231.325  1.00  0.00           C  
ATOM   2282  C   GLU D  82     123.214 -13.589-231.028  1.00  0.00           C  
ATOM   2283  O   GLU D  82     122.909 -12.459-230.644  1.00  0.00           O  
ATOM   2284  CB  GLU D  82     125.460 -14.494-230.117  1.00  0.00           C  
ATOM   2285  CG  GLU D  82     125.678 -13.500-228.962  1.00  0.00           C  
ATOM   2286  CD  GLU D  82     126.470 -14.123-227.816  1.00  0.00           C  
ATOM   2287  OE1 GLU D  82     127.593 -14.608-228.087  1.00  0.00           O  
ATOM   2288  OE2 GLU D  82     125.933 -14.108-226.689  1.00  0.00           O  
ATOM   2289  N   LEU D  83     122.339 -14.568-231.282  1.00  0.00           N  
ATOM   2290  CA  LEU D  83     120.909 -14.375-231.486  1.00  0.00           C  
ATOM   2291  C   LEU D  83     120.135 -15.532-230.835  1.00  0.00           C  
ATOM   2292  O   LEU D  83     120.665 -16.640-230.733  1.00  0.00           O  
ATOM   2293  CB  LEU D  83     120.698 -14.297-233.016  1.00  0.00           C  
ATOM   2294  CG  LEU D  83     119.309 -13.837-233.485  1.00  0.00           C  
ATOM   2295  CD1 LEU D  83     119.050 -12.389-233.048  1.00  0.00           C  
ATOM   2296  CD2 LEU D  83     119.177 -14.000-235.009  1.00  0.00           C  
ATOM   2297  N   ARG D  84     118.898 -15.250-230.400  1.00  0.00           N  
ATOM   2298  CA  ARG D  84     118.078 -16.155-229.592  1.00  0.00           C  
ATOM   2299  C   ARG D  84     116.589 -15.802-229.719  1.00  0.00           C  
ATOM   2300  O   ARG D  84     116.253 -14.647-229.972  1.00  0.00           O  
ATOM   2301  CB  ARG D  84     118.558 -16.120-228.120  1.00  0.00           C  
ATOM   2302  CG  ARG D  84     118.590 -14.712-227.483  1.00  0.00           C  
ATOM   2303  CD  ARG D  84     119.283 -14.661-226.114  1.00  0.00           C  
ATOM   2304  NE  ARG D  84     120.727 -14.940-226.196  1.00  0.00           N  
ATOM   2305  CZ  ARG D  84     121.682 -14.144-226.705  1.00  0.00           C  
ATOM   2306  NH1 ARG D  84     122.955 -14.557-226.660  1.00  0.00           N  
ATOM   2307  NH2 ARG D  84     121.397 -12.952-227.251  1.00  0.00           N  
ATOM   2308  N   SER D  85     115.730 -16.821-229.530  1.00  0.00           N  
ATOM   2309  CA  SER D  85     114.267 -16.773-229.643  1.00  0.00           C  
ATOM   2310  C   SER D  85     113.817 -16.431-231.082  1.00  0.00           C  
ATOM   2311  O   SER D  85     113.069 -15.473-231.284  1.00  0.00           O  
ATOM   2312  CB  SER D  85     113.666 -15.859-228.545  1.00  0.00           C  
ATOM   2313  OG  SER D  85     112.255 -15.950-228.508  1.00  0.00           O  
ATOM   2314  N   LEU D  86     114.353 -17.194-232.052  1.00  0.00           N  
ATOM   2315  CA  LEU D  86     114.380 -16.871-233.482  1.00  0.00           C  
ATOM   2316  C   LEU D  86     113.002 -16.694-234.145  1.00  0.00           C  
ATOM   2317  O   LEU D  86     112.047 -17.386-233.786  1.00  0.00           O  
ATOM   2318  CB  LEU D  86     115.197 -17.940-234.242  1.00  0.00           C  
ATOM   2319  CG  LEU D  86     116.601 -18.242-233.683  1.00  0.00           C  
ATOM   2320  CD1 LEU D  86     117.355 -19.243-234.582  1.00  0.00           C  
ATOM   2321  CD2 LEU D  86     117.428 -16.975-233.432  1.00  0.00           C  
ATOM   2322  N   ARG D  87     112.961 -15.781-235.129  1.00  0.00           N  
ATOM   2323  CA  ARG D  87     111.792 -15.420-235.935  1.00  0.00           C  
ATOM   2324  C   ARG D  87     111.958 -15.875-237.394  1.00  0.00           C  
ATOM   2325  O   ARG D  87     113.067 -16.190-237.825  1.00  0.00           O  
ATOM   2326  CB  ARG D  87     111.656 -13.883-235.932  1.00  0.00           C  
ATOM   2327  CG  ARG D  87     111.358 -13.257-234.564  1.00  0.00           C  
ATOM   2328  CD  ARG D  87     111.245 -11.734-234.697  1.00  0.00           C  
ATOM   2329  NE  ARG D  87     111.119 -11.055-233.403  1.00  0.00           N  
ATOM   2330  CZ  ARG D  87     111.083  -9.718-233.254  1.00  0.00           C  
ATOM   2331  NH1 ARG D  87     110.978  -9.196-232.025  1.00  0.00           N  
ATOM   2332  NH2 ARG D  87     111.157  -8.899-234.315  1.00  0.00           N  
ATOM   2333  N   SER D  88     110.855 -15.785-238.159  1.00  0.00           N  
ATOM   2334  CA  SER D  88     110.846 -15.875-239.623  1.00  0.00           C  
ATOM   2335  C   SER D  88     111.635 -14.733-240.308  1.00  0.00           C  
ATOM   2336  O   SER D  88     112.126 -14.937-241.418  1.00  0.00           O  
ATOM   2337  CB  SER D  88     109.382 -15.940-240.105  1.00  0.00           C  
ATOM   2338  OG  SER D  88     109.288 -16.170-241.497  1.00  0.00           O  
ATOM   2339  N   ASP D  89     111.796 -13.586-239.617  1.00  0.00           N  
ATOM   2340  CA  ASP D  89     112.694 -12.472-239.972  1.00  0.00           C  
ATOM   2341  C   ASP D  89     114.165 -12.914-240.103  1.00  0.00           C  
ATOM   2342  O   ASP D  89     114.890 -12.391-240.948  1.00  0.00           O  
ATOM   2343  CB  ASP D  89     112.665 -11.296-238.952  1.00  0.00           C  
ATOM   2344  CG  ASP D  89     111.300 -10.800-238.465  1.00  0.00           C  
ATOM   2345  OD1 ASP D  89     111.314 -10.034-237.475  1.00  0.00           O  
ATOM   2346  OD2 ASP D  89     110.279 -11.127-239.107  1.00  0.00           O  
ATOM   2347  N   ASP D  90     114.558 -13.864-239.238  1.00  0.00           N  
ATOM   2348  CA  ASP D  90     115.913 -14.388-239.065  1.00  0.00           C  
ATOM   2349  C   ASP D  90     116.282 -15.490-240.082  1.00  0.00           C  
ATOM   2350  O   ASP D  90     117.423 -15.951-240.056  1.00  0.00           O  
ATOM   2351  CB  ASP D  90     116.174 -14.815-237.596  1.00  0.00           C  
ATOM   2352  CG  ASP D  90     115.782 -13.767-236.540  1.00  0.00           C  
ATOM   2353  OD1 ASP D  90     115.849 -12.556-236.846  1.00  0.00           O  
ATOM   2354  OD2 ASP D  90     115.479 -14.186-235.403  1.00  0.00           O  
ATOM   2355  N   THR D  91     115.352 -15.848-240.991  1.00  0.00           N  
ATOM   2356  CA  THR D  91     115.621 -16.636-242.196  1.00  0.00           C  
ATOM   2357  C   THR D  91     116.211 -15.706-243.274  1.00  0.00           C  
ATOM   2358  O   THR D  91     115.473 -14.926-243.878  1.00  0.00           O  
ATOM   2359  CB  THR D  91     114.321 -17.276-242.760  1.00  0.00           C  
ATOM   2360  OG1 THR D  91     113.792 -18.169-241.804  1.00  0.00           O  
ATOM   2361  CG2 THR D  91     114.481 -18.052-244.083  1.00  0.00           C  
ATOM   2362  N   ALA D  92     117.539 -15.775-243.458  1.00  0.00           N  
ATOM   2363  CA  ALA D  92     118.309 -14.884-244.325  1.00  0.00           C  
ATOM   2364  C   ALA D  92     119.761 -15.365-244.440  1.00  0.00           C  
ATOM   2365  O   ALA D  92     120.211 -16.176-243.632  1.00  0.00           O  
ATOM   2366  CB  ALA D  92     118.275 -13.448-243.758  1.00  0.00           C  
ATOM   2367  N   VAL D  93     120.484 -14.811-245.425  1.00  0.00           N  
ATOM   2368  CA  VAL D  93     121.933 -14.955-245.555  1.00  0.00           C  
ATOM   2369  C   VAL D  93     122.594 -13.806-244.769  1.00  0.00           C  
ATOM   2370  O   VAL D  93     122.245 -12.651-244.999  1.00  0.00           O  
ATOM   2371  CB  VAL D  93     122.384 -14.877-247.041  1.00  0.00           C  
ATOM   2372  CG1 VAL D  93     123.907 -15.032-247.223  1.00  0.00           C  
ATOM   2373  CG2 VAL D  93     121.662 -15.927-247.906  1.00  0.00           C  
ATOM   2374  N   TYR D  94     123.494 -14.146-243.835  1.00  0.00           N  
ATOM   2375  CA  TYR D  94     124.103 -13.209-242.885  1.00  0.00           C  
ATOM   2376  C   TYR D  94     125.424 -12.654-243.431  1.00  0.00           C  
ATOM   2377  O   TYR D  94     126.203 -13.401-244.022  1.00  0.00           O  
ATOM   2378  CB  TYR D  94     124.285 -13.909-241.518  1.00  0.00           C  
ATOM   2379  CG  TYR D  94     123.003 -14.012-240.700  1.00  0.00           C  
ATOM   2380  CD1 TYR D  94     121.894 -14.731-241.192  1.00  0.00           C  
ATOM   2381  CE1 TYR D  94     120.679 -14.752-240.483  1.00  0.00           C  
ATOM   2382  CZ  TYR D  94     120.580 -14.101-239.242  1.00  0.00           C  
ATOM   2383  OH  TYR D  94     119.407 -14.127-238.550  1.00  0.00           O  
ATOM   2384  CD2 TYR D  94     122.899 -13.364-239.450  1.00  0.00           C  
ATOM   2385  CE2 TYR D  94     121.696 -13.425-238.720  1.00  0.00           C  
ATOM   2386  N   TYR D  95     125.622 -11.344-243.219  1.00  0.00           N  
ATOM   2387  CA  TYR D  95     126.706 -10.526-243.762  1.00  0.00           C  
ATOM   2388  C   TYR D  95     127.309  -9.607-242.687  1.00  0.00           C  
ATOM   2389  O   TYR D  95     126.690  -9.355-241.653  1.00  0.00           O  
ATOM   2390  CB  TYR D  95     126.137  -9.669-244.917  1.00  0.00           C  
ATOM   2391  CG  TYR D  95     125.946 -10.396-246.234  1.00  0.00           C  
ATOM   2392  CD1 TYR D  95     124.703 -10.965-246.566  1.00  0.00           C  
ATOM   2393  CE1 TYR D  95     124.544 -11.646-247.789  1.00  0.00           C  
ATOM   2394  CZ  TYR D  95     125.620 -11.751-248.688  1.00  0.00           C  
ATOM   2395  OH  TYR D  95     125.457 -12.413-249.870  1.00  0.00           O  
ATOM   2396  CD2 TYR D  95     127.022 -10.495-247.139  1.00  0.00           C  
ATOM   2397  CE2 TYR D  95     126.860 -11.170-248.365  1.00  0.00           C  
ATOM   2398  N   CYS D  96     128.493  -9.067-243.005  1.00  0.00           N  
ATOM   2399  CA  CYS D  96     129.129  -7.955-242.301  1.00  0.00           C  
ATOM   2400  C   CYS D  96     129.745  -6.985-243.321  1.00  0.00           C  
ATOM   2401  O   CYS D  96     130.005  -7.379-244.460  1.00  0.00           O  
ATOM   2402  SG  CYS D  96     131.508  -9.523-241.849  1.00  0.00           S  
ATOM   2403  CB  CYS D  96     130.141  -8.479-241.260  1.00  0.00           C  
ATOM   2404  N   ALA D  97     129.944  -5.726-242.895  1.00  0.00           N  
ATOM   2405  CA  ALA D  97     130.378  -4.617-243.751  1.00  0.00           C  
ATOM   2406  C   ALA D  97     131.229  -3.596-242.979  1.00  0.00           C  
ATOM   2407  O   ALA D  97     131.469  -3.758-241.781  1.00  0.00           O  
ATOM   2408  CB  ALA D  97     129.143  -3.958-244.393  1.00  0.00           C  
ATOM   2409  N   ARG D  98     131.677  -2.556-243.701  1.00  0.00           N  
ATOM   2410  CA  ARG D  98     132.597  -1.521-243.222  1.00  0.00           C  
ATOM   2411  C   ARG D  98     132.258  -0.164-243.887  1.00  0.00           C  
ATOM   2412  O   ARG D  98     131.321  -0.100-244.685  1.00  0.00           O  
ATOM   2413  CB  ARG D  98     134.037  -2.017-243.512  1.00  0.00           C  
ATOM   2414  CG  ARG D  98     135.130  -1.412-242.618  1.00  0.00           C  
ATOM   2415  CD  ARG D  98     136.543  -1.828-243.041  1.00  0.00           C  
ATOM   2416  NE  ARG D  98     136.963  -1.142-244.270  1.00  0.00           N  
ATOM   2417  CZ  ARG D  98     138.225  -1.064-244.722  1.00  0.00           C  
ATOM   2418  NH1 ARG D  98     139.254  -1.582-244.041  1.00  0.00           N  
ATOM   2419  NH2 ARG D  98     138.462  -0.453-245.884  1.00  0.00           N  
ATOM   2420  N   ALA D  99     133.011   0.899-243.547  1.00  0.00           N  
ATOM   2421  CA  ALA D  99     132.909   2.232-244.153  1.00  0.00           C  
ATOM   2422  C   ALA D  99     134.315   2.821-244.362  1.00  0.00           C  
ATOM   2423  O   ALA D  99     135.061   2.954-243.391  1.00  0.00           O  
ATOM   2424  CB  ALA D  99     132.050   3.145-243.265  1.00  0.00           C  
ATOM   2425  N   ASN D 100     134.639   3.171-245.619  1.00  0.00           N  
ATOM   2426  CA  ASN D 100     135.932   3.702-246.069  1.00  0.00           C  
ATOM   2427  C   ASN D 100     135.798   4.234-247.518  1.00  0.00           C  
ATOM   2428  O   ASN D 100     134.683   4.368-248.023  1.00  0.00           O  
ATOM   2429  CB  ASN D 100     137.036   2.607-245.962  1.00  0.00           C  
ATOM   2430  CG  ASN D 100     138.476   3.140-245.910  1.00  0.00           C  
ATOM   2431  OD1 ASN D 100     138.783   4.064-245.162  1.00  0.00           O  
ATOM   2432  ND2 ASN D 100     139.368   2.561-246.716  1.00  0.00           N  
ATOM   2433  N   TRP D 101     136.943   4.514-248.168  1.00  0.00           N  
ATOM   2434  CA  TRP D 101     137.090   4.771-249.604  1.00  0.00           C  
ATOM   2435  C   TRP D 101     136.781   3.529-250.471  1.00  0.00           C  
ATOM   2436  O   TRP D 101     136.307   3.691-251.591  1.00  0.00           O  
ATOM   2437  CB  TRP D 101     138.524   5.300-249.854  1.00  0.00           C  
ATOM   2438  CG  TRP D 101     138.939   5.617-251.267  1.00  0.00           C  
ATOM   2439  CD1 TRP D 101     138.156   6.183-252.211  1.00  0.00           C  
ATOM   2440  CD2 TRP D 101     140.254   5.470-251.889  1.00  0.00           C  
ATOM   2441  NE1 TRP D 101     138.866   6.353-253.379  1.00  0.00           N  
ATOM   2442  CE2 TRP D 101     140.172   5.933-253.240  1.00  0.00           C  
ATOM   2443  CE3 TRP D 101     141.508   4.978-251.458  1.00  0.00           C  
ATOM   2444  CZ2 TRP D 101     141.270   5.901-254.115  1.00  0.00           C  
ATOM   2445  CZ3 TRP D 101     142.617   4.938-252.328  1.00  0.00           C  
ATOM   2446  CH2 TRP D 101     142.500   5.397-253.655  1.00  0.00           C  
ATOM   2447  N   LEU D 102     137.019   2.321-249.936  1.00  0.00           N  
ATOM   2448  CA  LEU D 102     136.651   1.040-250.537  1.00  0.00           C  
ATOM   2449  C   LEU D 102     136.487   0.021-249.407  1.00  0.00           C  
ATOM   2450  O   LEU D 102     137.311   0.005-248.492  1.00  0.00           O  
ATOM   2451  CB  LEU D 102     137.701   0.597-251.582  1.00  0.00           C  
ATOM   2452  CG  LEU D 102     137.460  -0.790-252.236  1.00  0.00           C  
ATOM   2453  CD1 LEU D 102     136.147  -0.848-253.046  1.00  0.00           C  
ATOM   2454  CD2 LEU D 102     138.678  -1.251-253.061  1.00  0.00           C  
ATOM   2455  N   ASP D 103     135.443  -0.816-249.507  1.00  0.00           N  
ATOM   2456  CA  ASP D 103     135.078  -1.823-248.510  1.00  0.00           C  
ATOM   2457  C   ASP D 103     134.789  -3.169-249.172  1.00  0.00           C  
ATOM   2458  O   ASP D 103     134.172  -3.214-250.237  1.00  0.00           O  
ATOM   2459  CB  ASP D 103     133.859  -1.409-247.659  1.00  0.00           C  
ATOM   2460  CG  ASP D 103     134.026  -0.056-246.979  1.00  0.00           C  
ATOM   2461  OD1 ASP D 103     133.137   0.798-247.185  1.00  0.00           O  
ATOM   2462  OD2 ASP D 103     135.010   0.071-246.214  1.00  0.00           O  
ATOM   2463  N   TYR D 104     135.196  -4.233-248.467  1.00  0.00           N  
ATOM   2464  CA  TYR D 104     134.853  -5.621-248.750  1.00  0.00           C  
ATOM   2465  C   TYR D 104     133.794  -6.071-247.725  1.00  0.00           C  
ATOM   2466  O   TYR D 104     133.758  -5.549-246.609  1.00  0.00           O  
ATOM   2467  CB  TYR D 104     136.142  -6.468-248.674  1.00  0.00           C  
ATOM   2468  CG  TYR D 104     136.103  -7.792-249.415  1.00  0.00           C  
ATOM   2469  CD1 TYR D 104     135.565  -8.938-248.799  1.00  0.00           C  
ATOM   2470  CE1 TYR D 104     135.511 -10.161-249.493  1.00  0.00           C  
ATOM   2471  CZ  TYR D 104     136.015 -10.248-250.803  1.00  0.00           C  
ATOM   2472  OH  TYR D 104     135.970 -11.435-251.474  1.00  0.00           O  
ATOM   2473  CD2 TYR D 104     136.619  -7.886-250.725  1.00  0.00           C  
ATOM   2474  CE2 TYR D 104     136.574  -9.111-251.419  1.00  0.00           C  
ATOM   2475  N   TRP D 105     132.947  -7.028-248.130  1.00  0.00           N  
ATOM   2476  CA  TRP D 105     131.901  -7.622-247.296  1.00  0.00           C  
ATOM   2477  C   TRP D 105     132.142  -9.121-247.115  1.00  0.00           C  
ATOM   2478  O   TRP D 105     132.732  -9.756-247.989  1.00  0.00           O  
ATOM   2479  CB  TRP D 105     130.531  -7.446-247.968  1.00  0.00           C  
ATOM   2480  CG  TRP D 105     129.876  -6.104-247.877  1.00  0.00           C  
ATOM   2481  CD1 TRP D 105     130.405  -4.907-248.222  1.00  0.00           C  
ATOM   2482  NE1 TRP D 105     129.461  -3.922-248.034  1.00  0.00           N  
ATOM   2483  CE2 TRP D 105     128.265  -4.432-247.583  1.00  0.00           C  
ATOM   2484  CD2 TRP D 105     128.506  -5.832-247.466  1.00  0.00           C  
ATOM   2485  CE3 TRP D 105     127.435  -6.636-247.011  1.00  0.00           C  
ATOM   2486  CZ3 TRP D 105     126.189  -6.074-246.686  1.00  0.00           C  
ATOM   2487  CZ2 TRP D 105     127.024  -3.856-247.268  1.00  0.00           C  
ATOM   2488  CH2 TRP D 105     125.986  -4.687-246.813  1.00  0.00           C  
ATOM   2489  N   GLY D 106     131.594  -9.659-246.010  1.00  0.00           N  
ATOM   2490  CA  GLY D 106     131.535 -11.088-245.701  1.00  0.00           C  
ATOM   2491  C   GLY D 106     130.899 -11.890-246.849  1.00  0.00           C  
ATOM   2492  O   GLY D 106     129.998 -11.404-247.530  1.00  0.00           O  
ATOM   2493  N   GLN D 107     131.386 -13.120-247.063  1.00  0.00           N  
ATOM   2494  CA  GLN D 107     131.040 -13.981-248.201  1.00  0.00           C  
ATOM   2495  C   GLN D 107     129.613 -14.578-248.203  1.00  0.00           C  
ATOM   2496  O   GLN D 107     129.257 -15.250-249.170  1.00  0.00           O  
ATOM   2497  CB  GLN D 107     132.129 -15.067-248.326  1.00  0.00           C  
ATOM   2498  CG  GLN D 107     133.494 -14.487-248.756  1.00  0.00           C  
ATOM   2499  CD  GLN D 107     134.594 -15.550-248.813  1.00  0.00           C  
ATOM   2500  OE1 GLN D 107     134.767 -16.325-247.877  1.00  0.00           O  
ATOM   2501  NE2 GLN D 107     135.370 -15.566-249.899  1.00  0.00           N  
ATOM   2502  N   GLY D 108     128.821 -14.319-247.148  1.00  0.00           N  
ATOM   2503  CA  GLY D 108     127.467 -14.827-246.949  1.00  0.00           C  
ATOM   2504  C   GLY D 108     127.502 -16.203-246.265  1.00  0.00           C  
ATOM   2505  O   GLY D 108     128.284 -17.073-246.650  1.00  0.00           O  
ATOM   2506  N   THR D 109     126.611 -16.410-245.283  1.00  0.00           N  
ATOM   2507  CA  THR D 109     126.342 -17.706-244.650  1.00  0.00           C  
ATOM   2508  C   THR D 109     124.819 -17.835-244.431  1.00  0.00           C  
ATOM   2509  O   THR D 109     124.212 -16.996-243.764  1.00  0.00           O  
ATOM   2510  CB  THR D 109     127.082 -17.892-243.293  1.00  0.00           C  
ATOM   2511  OG1 THR D 109     126.743 -16.910-242.328  1.00  0.00           O  
ATOM   2512  CG2 THR D 109     128.610 -17.950-243.410  1.00  0.00           C  
ATOM   2513  N   THR D 110     124.230 -18.874-245.045  1.00  0.00           N  
ATOM   2514  CA  THR D 110     122.785 -19.108-245.096  1.00  0.00           C  
ATOM   2515  C   THR D 110     122.250 -19.724-243.789  1.00  0.00           C  
ATOM   2516  O   THR D 110     122.563 -20.876-243.484  1.00  0.00           O  
ATOM   2517  CB  THR D 110     122.413 -20.058-246.271  1.00  0.00           C  
ATOM   2518  OG1 THR D 110     122.867 -19.492-247.485  1.00  0.00           O  
ATOM   2519  CG2 THR D 110     120.910 -20.363-246.423  1.00  0.00           C  
ATOM   2520  N   VAL D 111     121.420 -18.947-243.077  1.00  0.00           N  
ATOM   2521  CA  VAL D 111     120.626 -19.393-241.932  1.00  0.00           C  
ATOM   2522  C   VAL D 111     119.162 -19.499-242.392  1.00  0.00           C  
ATOM   2523  O   VAL D 111     118.683 -18.626-243.118  1.00  0.00           O  
ATOM   2524  CB  VAL D 111     120.677 -18.357-240.769  1.00  0.00           C  
ATOM   2525  CG1 VAL D 111     119.746 -18.671-239.576  1.00  0.00           C  
ATOM   2526  CG2 VAL D 111     122.107 -18.155-240.243  1.00  0.00           C  
ATOM   2527  N   THR D 112     118.464 -20.543-241.927  1.00  0.00           N  
ATOM   2528  CA  THR D 112     117.021 -20.695-242.109  1.00  0.00           C  
ATOM   2529  C   THR D 112     116.387 -21.037-240.755  1.00  0.00           C  
ATOM   2530  O   THR D 112     116.979 -21.781-239.973  1.00  0.00           O  
ATOM   2531  CB  THR D 112     116.666 -21.798-243.141  1.00  0.00           C  
ATOM   2532  OG1 THR D 112     116.989 -23.099-242.684  1.00  0.00           O  
ATOM   2533  CG2 THR D 112     117.310 -21.559-244.518  1.00  0.00           C  
ATOM   2534  N   VAL D 113     115.202 -20.463-240.513  1.00  0.00           N  
ATOM   2535  CA  VAL D 113     114.461 -20.579-239.265  1.00  0.00           C  
ATOM   2536  C   VAL D 113     113.015 -20.971-239.621  1.00  0.00           C  
ATOM   2537  O   VAL D 113     112.159 -20.105-239.812  1.00  0.00           O  
ATOM   2538  CB  VAL D 113     114.485 -19.242-238.465  1.00  0.00           C  
ATOM   2539  CG1 VAL D 113     113.725 -19.327-237.132  1.00  0.00           C  
ATOM   2540  CG2 VAL D 113     115.924 -18.765-238.198  1.00  0.00           C  
ATOM   2541  N   SER D 114     112.788 -22.286-239.737  1.00  0.00           N  
ATOM   2542  CA  SER D 114     111.485 -22.873-240.036  1.00  0.00           C  
ATOM   2543  C   SER D 114     111.393 -24.256-239.377  1.00  0.00           C  
ATOM   2544  O   SER D 114     112.391 -24.976-239.319  1.00  0.00           O  
ATOM   2545  CB  SER D 114     111.260 -22.917-241.564  1.00  0.00           C  
ATOM   2546  OG  SER D 114     109.993 -23.451-241.899  1.00  0.00           O  
ATOM   2547  N   SER D 115     110.183 -24.590-238.898  1.00  0.00           N  
ATOM   2548  CA  SER D 115     109.848 -25.823-238.182  1.00  0.00           C  
ATOM   2549  C   SER D 115     109.981 -27.121-239.008  1.00  0.00           C  
ATOM   2550  O   SER D 115     109.944 -28.199-238.412  1.00  0.00           O  
ATOM   2551  CB  SER D 115     108.426 -25.685-237.602  1.00  0.00           C  
ATOM   2552  OG  SER D 115     108.436 -24.811-236.491  1.00  0.00           O  
ATOM   2553  N   ALA D 116     110.167 -27.000-240.336  1.00  0.00           N  
ATOM   2554  CA  ALA D 116     110.468 -28.081-241.278  1.00  0.00           C  
ATOM   2555  C   ALA D 116     111.700 -28.900-240.859  1.00  0.00           C  
ATOM   2556  O   ALA D 116     112.720 -28.317-240.484  1.00  0.00           O  
ATOM   2557  CB  ALA D 116     110.695 -27.458-242.663  1.00  0.00           C  
ATOM   2558  N   SER D 117     111.570 -30.235-240.906  1.00  0.00           N  
ATOM   2559  CA  SER D 117     112.617 -31.179-240.514  1.00  0.00           C  
ATOM   2560  C   SER D 117     113.770 -31.188-241.529  1.00  0.00           C  
ATOM   2561  O   SER D 117     113.510 -31.310-242.725  1.00  0.00           O  
ATOM   2562  CB  SER D 117     111.987 -32.580-240.358  1.00  0.00           C  
ATOM   2563  OG  SER D 117     112.933 -33.535-239.915  1.00  0.00           O  
ATOM   2564  N   THR D 118     115.015 -31.108-241.021  1.00  0.00           N  
ATOM   2565  CA  THR D 118     116.247 -31.238-241.805  1.00  0.00           C  
ATOM   2566  C   THR D 118     116.319 -32.617-242.487  1.00  0.00           C  
ATOM   2567  O   THR D 118     116.095 -33.633-241.826  1.00  0.00           O  
ATOM   2568  CB  THR D 118     117.511 -31.060-240.924  1.00  0.00           C  
ATOM   2569  OG1 THR D 118     117.438 -29.813-240.262  1.00  0.00           O  
ATOM   2570  CG2 THR D 118     118.851 -31.118-241.685  1.00  0.00           C  
ATOM   2571  N   LYS D 119     116.554 -32.607-243.806  1.00  0.00           N  
ATOM   2572  CA  LYS D 119     116.290 -33.749-244.673  1.00  0.00           C  
ATOM   2573  C   LYS D 119     117.220 -33.707-245.893  1.00  0.00           C  
ATOM   2574  O   LYS D 119     117.443 -32.631-246.450  1.00  0.00           O  
ATOM   2575  CB  LYS D 119     114.787 -33.708-245.045  1.00  0.00           C  
ATOM   2576  CG  LYS D 119     114.305 -34.727-246.091  1.00  0.00           C  
ATOM   2577  CD  LYS D 119     114.150 -36.171-245.603  1.00  0.00           C  
ATOM   2578  CE  LYS D 119     112.966 -36.356-244.640  1.00  0.00           C  
ATOM   2579  NZ  LYS D 119     112.606 -37.775-244.511  1.00  0.00           N  
ATOM   2580  N   GLY D 120     117.696 -34.893-246.304  1.00  0.00           N  
ATOM   2581  CA  GLY D 120     118.528 -35.086-247.487  1.00  0.00           C  
ATOM   2582  C   GLY D 120     117.648 -35.413-248.712  1.00  0.00           C  
ATOM   2583  O   GLY D 120     116.619 -36.070-248.549  1.00  0.00           O  
ATOM   2584  N   PRO D 121     118.049 -34.989-249.934  1.00  0.00           N  
ATOM   2585  CA  PRO D 121     117.257 -35.125-251.173  1.00  0.00           C  
ATOM   2586  C   PRO D 121     117.043 -36.566-251.661  1.00  0.00           C  
ATOM   2587  O   PRO D 121     117.857 -37.444-251.379  1.00  0.00           O  
ATOM   2588  CD  PRO D 121     119.297 -34.278-250.195  1.00  0.00           C  
ATOM   2589  CB  PRO D 121     118.061 -34.309-252.203  1.00  0.00           C  
ATOM   2590  CG  PRO D 121     119.489 -34.336-251.700  1.00  0.00           C  
ATOM   2591  N   SER D 122     115.955 -36.741-252.427  1.00  0.00           N  
ATOM   2592  CA  SER D 122     115.648 -37.936-253.204  1.00  0.00           C  
ATOM   2593  C   SER D 122     115.356 -37.490-254.644  1.00  0.00           C  
ATOM   2594  O   SER D 122     114.372 -36.785-254.871  1.00  0.00           O  
ATOM   2595  CB  SER D 122     114.436 -38.663-252.586  1.00  0.00           C  
ATOM   2596  OG  SER D 122     114.835 -39.375-251.433  1.00  0.00           O  
ATOM   2597  N   VAL D 123     116.233 -37.887-255.580  1.00  0.00           N  
ATOM   2598  CA  VAL D 123     116.139 -37.534-256.997  1.00  0.00           C  
ATOM   2599  C   VAL D 123     115.332 -38.606-257.753  1.00  0.00           C  
ATOM   2600  O   VAL D 123     115.604 -39.797-257.600  1.00  0.00           O  
ATOM   2601  CB  VAL D 123     117.547 -37.426-257.650  1.00  0.00           C  
ATOM   2602  CG1 VAL D 123     117.525 -37.128-259.164  1.00  0.00           C  
ATOM   2603  CG2 VAL D 123     118.413 -36.366-256.944  1.00  0.00           C  
ATOM   2604  N   PHE D 124     114.376 -38.143-258.569  1.00  0.00           N  
ATOM   2605  CA  PHE D 124     113.499 -38.962-259.402  1.00  0.00           C  
ATOM   2606  C   PHE D 124     113.753 -38.601-260.879  1.00  0.00           C  
ATOM   2607  O   PHE D 124     113.616 -37.423-261.218  1.00  0.00           O  
ATOM   2608  CB  PHE D 124     112.037 -38.654-259.014  1.00  0.00           C  
ATOM   2609  CG  PHE D 124     111.663 -39.113-257.614  1.00  0.00           C  
ATOM   2610  CD1 PHE D 124     111.417 -40.480-257.360  1.00  0.00           C  
ATOM   2611  CD2 PHE D 124     111.726 -38.216-256.527  1.00  0.00           C  
ATOM   2612  CE1 PHE D 124     111.165 -40.912-256.065  1.00  0.00           C  
ATOM   2613  CE2 PHE D 124     111.478 -38.670-255.238  1.00  0.00           C  
ATOM   2614  CZ  PHE D 124     111.188 -40.010-255.010  1.00  0.00           C  
ATOM   2615  N   PRO D 125     114.126 -39.590-261.730  1.00  0.00           N  
ATOM   2616  CA  PRO D 125     114.248 -39.408-263.193  1.00  0.00           C  
ATOM   2617  C   PRO D 125     113.014 -38.823-263.899  1.00  0.00           C  
ATOM   2618  O   PRO D 125     111.890 -39.240-263.618  1.00  0.00           O  
ATOM   2619  CD  PRO D 125     114.514 -40.952-261.347  1.00  0.00           C  
ATOM   2620  CB  PRO D 125     114.515 -40.828-263.717  1.00  0.00           C  
ATOM   2621  CG  PRO D 125     115.215 -41.525-262.569  1.00  0.00           C  
ATOM   2622  N   LEU D 126     113.265 -37.905-264.841  1.00  0.00           N  
ATOM   2623  CA  LEU D 126     112.294 -37.481-265.847  1.00  0.00           C  
ATOM   2624  C   LEU D 126     112.888 -37.838-267.217  1.00  0.00           C  
ATOM   2625  O   LEU D 126     113.195 -36.970-268.032  1.00  0.00           O  
ATOM   2626  CB  LEU D 126     111.938 -35.987-265.674  1.00  0.00           C  
ATOM   2627  CG  LEU D 126     110.885 -35.679-264.593  1.00  0.00           C  
ATOM   2628  CD1 LEU D 126     109.511 -36.308-264.883  1.00  0.00           C  
ATOM   2629  CD2 LEU D 126     111.345 -35.923-263.149  1.00  0.00           C  
ATOM   2630  N   ALA D 127     113.037 -39.158-267.406  1.00  0.00           N  
ATOM   2631  CA  ALA D 127     113.402 -39.820-268.650  1.00  0.00           C  
ATOM   2632  C   ALA D 127     112.130 -40.513-269.166  1.00  0.00           C  
ATOM   2633  O   ALA D 127     111.498 -41.237-268.394  1.00  0.00           O  
ATOM   2634  CB  ALA D 127     114.487 -40.846-268.321  1.00  0.00           C  
ATOM   2635  N   PRO D 128     111.715 -40.220-270.417  1.00  0.00           N  
ATOM   2636  CA  PRO D 128     110.348 -40.519-270.861  1.00  0.00           C  
ATOM   2637  C   PRO D 128     110.084 -42.008-271.138  1.00  0.00           C  
ATOM   2638  O   PRO D 128     110.856 -42.655-271.846  1.00  0.00           O  
ATOM   2639  CB  PRO D 128     110.181 -39.630-272.102  1.00  0.00           C  
ATOM   2640  CG  PRO D 128     111.581 -39.514-272.680  1.00  0.00           C  
ATOM   2641  CD  PRO D 128     112.463 -39.482-271.438  1.00  0.00           C  
ATOM   2642  N   SER D 129     108.967 -42.511-270.581  1.00  0.00           N  
ATOM   2643  CA  SER D 129     108.407 -43.832-270.881  1.00  0.00           C  
ATOM   2644  C   SER D 129     107.824 -43.906-272.308  1.00  0.00           C  
ATOM   2645  O   SER D 129     107.919 -44.958-272.940  1.00  0.00           O  
ATOM   2646  CB  SER D 129     107.377 -44.206-269.792  1.00  0.00           C  
ATOM   2647  OG  SER D 129     106.897 -45.527-269.950  1.00  0.00           O  
ATOM   2648  N   SER D 130     107.300 -42.772-272.804  1.00  0.00           N  
ATOM   2649  CA  SER D 130     106.975 -42.524-274.210  1.00  0.00           C  
ATOM   2650  C   SER D 130     108.260 -42.286-275.036  1.00  0.00           C  
ATOM   2651  O   SER D 130     109.305 -41.968-274.468  1.00  0.00           O  
ATOM   2652  CB  SER D 130     106.022 -41.307-274.249  1.00  0.00           C  
ATOM   2653  OG  SER D 130     105.605 -40.965-275.558  1.00  0.00           O  
ATOM   2654  N   LYS D 131     108.157 -42.403-276.372  1.00  0.00           N  
ATOM   2655  CA  LYS D 131     109.219 -42.009-277.304  1.00  0.00           C  
ATOM   2656  C   LYS D 131     109.423 -40.479-277.311  1.00  0.00           C  
ATOM   2657  O   LYS D 131     108.455 -39.737-277.135  1.00  0.00           O  
ATOM   2658  CB  LYS D 131     108.902 -42.564-278.713  1.00  0.00           C  
ATOM   2659  CG  LYS D 131     107.693 -41.932-279.434  1.00  0.00           C  
ATOM   2660  CD  LYS D 131     107.475 -42.515-280.838  1.00  0.00           C  
ATOM   2661  CE  LYS D 131     106.324 -41.828-281.586  1.00  0.00           C  
ATOM   2662  NZ  LYS D 131     106.162 -42.375-282.944  1.00  0.00           N  
ATOM   2663  N   SER D 132     110.676 -40.044-277.530  1.00  0.00           N  
ATOM   2664  CA  SER D 132     111.048 -38.631-277.593  1.00  0.00           C  
ATOM   2665  C   SER D 132     112.424 -38.464-278.256  1.00  0.00           C  
ATOM   2666  O   SER D 132     113.310 -39.299-278.067  1.00  0.00           O  
ATOM   2667  CB  SER D 132     111.032 -38.010-276.175  1.00  0.00           C  
ATOM   2668  OG  SER D 132     111.281 -36.616-276.205  1.00  0.00           O  
ATOM   2669  N   THR D 133     112.577 -37.337-278.964  1.00  0.00           N  
ATOM   2670  CA  THR D 133     113.848 -36.815-279.467  1.00  0.00           C  
ATOM   2671  C   THR D 133     113.841 -35.265-279.520  1.00  0.00           C  
ATOM   2672  O   THR D 133     114.842 -34.675-279.922  1.00  0.00           O  
ATOM   2673  CB  THR D 133     114.217 -37.431-280.851  1.00  0.00           C  
ATOM   2674  OG1 THR D 133     115.527 -37.066-281.248  1.00  0.00           O  
ATOM   2675  CG2 THR D 133     113.265 -37.037-281.996  1.00  0.00           C  
ATOM   2676  N   SER D 134     112.721 -34.637-279.100  1.00  0.00           N  
ATOM   2677  CA  SER D 134     112.490 -33.195-278.941  1.00  0.00           C  
ATOM   2678  C   SER D 134     112.875 -32.341-280.168  1.00  0.00           C  
ATOM   2679  O   SER D 134     113.619 -31.368-280.038  1.00  0.00           O  
ATOM   2680  CB  SER D 134     113.126 -32.707-277.620  1.00  0.00           C  
ATOM   2681  OG  SER D 134     112.436 -33.244-276.510  1.00  0.00           O  
ATOM   2682  N   GLY D 135     112.361 -32.733-281.347  1.00  0.00           N  
ATOM   2683  CA  GLY D 135     112.586 -32.031-282.615  1.00  0.00           C  
ATOM   2684  C   GLY D 135     113.966 -32.327-283.231  1.00  0.00           C  
ATOM   2685  O   GLY D 135     114.408 -31.566-284.089  1.00  0.00           O  
ATOM   2686  N   GLY D 136     114.646 -33.403-282.795  1.00  0.00           N  
ATOM   2687  CA  GLY D 136     115.985 -33.778-283.255  1.00  0.00           C  
ATOM   2688  C   GLY D 136     117.092 -33.175-282.373  1.00  0.00           C  
ATOM   2689  O   GLY D 136     118.267 -33.357-282.687  1.00  0.00           O  
ATOM   2690  N   THR D 137     116.732 -32.481-281.281  1.00  0.00           N  
ATOM   2691  CA  THR D 137     117.644 -31.964-280.263  1.00  0.00           C  
ATOM   2692  C   THR D 137     117.071 -32.390-278.902  1.00  0.00           C  
ATOM   2693  O   THR D 137     116.273 -31.664-278.309  1.00  0.00           O  
ATOM   2694  CB  THR D 137     117.783 -30.419-280.348  1.00  0.00           C  
ATOM   2695  OG1 THR D 137     118.352 -30.084-281.599  1.00  0.00           O  
ATOM   2696  CG2 THR D 137     118.675 -29.784-279.267  1.00  0.00           C  
ATOM   2697  N   ALA D 138     117.440 -33.615-278.490  1.00  0.00           N  
ATOM   2698  CA  ALA D 138     116.928 -34.308-277.308  1.00  0.00           C  
ATOM   2699  C   ALA D 138     117.221 -33.592-275.985  1.00  0.00           C  
ATOM   2700  O   ALA D 138     118.225 -32.891-275.865  1.00  0.00           O  
ATOM   2701  CB  ALA D 138     117.500 -35.729-277.286  1.00  0.00           C  
ATOM   2702  N   ALA D 139     116.339 -33.822-275.006  1.00  0.00           N  
ATOM   2703  CA  ALA D 139     116.461 -33.292-273.655  1.00  0.00           C  
ATOM   2704  C   ALA D 139     116.033 -34.344-272.631  1.00  0.00           C  
ATOM   2705  O   ALA D 139     115.266 -35.252-272.953  1.00  0.00           O  
ATOM   2706  CB  ALA D 139     115.621 -32.010-273.537  1.00  0.00           C  
ATOM   2707  N   LEU D 140     116.539 -34.172-271.405  1.00  0.00           N  
ATOM   2708  CA  LEU D 140     116.191 -34.947-270.218  1.00  0.00           C  
ATOM   2709  C   LEU D 140     116.046 -33.988-269.032  1.00  0.00           C  
ATOM   2710  O   LEU D 140     116.567 -32.872-269.074  1.00  0.00           O  
ATOM   2711  CB  LEU D 140     117.290 -36.001-269.937  1.00  0.00           C  
ATOM   2712  CG  LEU D 140     117.314 -37.209-270.901  1.00  0.00           C  
ATOM   2713  CD1 LEU D 140     118.541 -38.099-270.623  1.00  0.00           C  
ATOM   2714  CD2 LEU D 140     115.995 -38.009-270.870  1.00  0.00           C  
ATOM   2715  N   GLY D 141     115.344 -34.446-267.986  1.00  0.00           N  
ATOM   2716  CA  GLY D 141     115.149 -33.678-266.762  1.00  0.00           C  
ATOM   2717  C   GLY D 141     115.333 -34.576-265.537  1.00  0.00           C  
ATOM   2718  O   GLY D 141     115.480 -35.795-265.635  1.00  0.00           O  
ATOM   2719  N   CYS D 142     115.263 -33.936-264.364  1.00  0.00           N  
ATOM   2720  CA  CYS D 142     115.197 -34.579-263.057  1.00  0.00           C  
ATOM   2721  C   CYS D 142     114.451 -33.664-262.082  1.00  0.00           C  
ATOM   2722  O   CYS D 142     114.494 -32.440-262.233  1.00  0.00           O  
ATOM   2723  CB  CYS D 142     116.605 -34.944-262.545  1.00  0.00           C  
ATOM   2724  SG  CYS D 142     117.809 -33.594-262.395  1.00  0.00           S  
ATOM   2725  N   LEU D 143     113.802 -34.288-261.088  1.00  0.00           N  
ATOM   2726  CA  LEU D 143     113.143 -33.602-259.985  1.00  0.00           C  
ATOM   2727  C   LEU D 143     113.716 -34.137-258.671  1.00  0.00           C  
ATOM   2728  O   LEU D 143     113.580 -35.321-258.367  1.00  0.00           O  
ATOM   2729  CB  LEU D 143     111.614 -33.798-260.071  1.00  0.00           C  
ATOM   2730  CG  LEU D 143     110.793 -33.109-258.951  1.00  0.00           C  
ATOM   2731  CD1 LEU D 143     110.853 -31.569-259.056  1.00  0.00           C  
ATOM   2732  CD2 LEU D 143     109.350 -33.642-258.921  1.00  0.00           C  
ATOM   2733  N   VAL D 144     114.288 -33.209-257.899  1.00  0.00           N  
ATOM   2734  CA  VAL D 144     114.643 -33.363-256.499  1.00  0.00           C  
ATOM   2735  C   VAL D 144     113.370 -33.139-255.665  1.00  0.00           C  
ATOM   2736  O   VAL D 144     112.615 -32.210-255.952  1.00  0.00           O  
ATOM   2737  CB  VAL D 144     115.674 -32.277-256.070  1.00  0.00           C  
ATOM   2738  CG1 VAL D 144     116.213 -32.510-254.649  1.00  0.00           C  
ATOM   2739  CG2 VAL D 144     116.851 -32.186-257.054  1.00  0.00           C  
ATOM   2740  N   LYS D 145     113.156 -33.983-254.648  1.00  0.00           N  
ATOM   2741  CA  LYS D 145     112.013 -33.887-253.747  1.00  0.00           C  
ATOM   2742  C   LYS D 145     112.418 -34.374-252.352  1.00  0.00           C  
ATOM   2743  O   LYS D 145     113.206 -35.312-252.234  1.00  0.00           O  
ATOM   2744  CB  LYS D 145     110.811 -34.655-254.354  1.00  0.00           C  
ATOM   2745  CG  LYS D 145     109.565 -34.804-253.454  1.00  0.00           C  
ATOM   2746  CD  LYS D 145     108.906 -33.467-253.068  1.00  0.00           C  
ATOM   2747  CE  LYS D 145     107.778 -33.606-252.035  1.00  0.00           C  
ATOM   2748  NZ  LYS D 145     108.270 -34.059-250.725  1.00  0.00           N  
ATOM   2749  N   ASP D 146     111.829 -33.722-251.334  1.00  0.00           N  
ATOM   2750  CA  ASP D 146     111.953 -34.009-249.906  1.00  0.00           C  
ATOM   2751  C   ASP D 146     113.377 -33.675-249.426  1.00  0.00           C  
ATOM   2752  O   ASP D 146     114.228 -34.561-249.378  1.00  0.00           O  
ATOM   2753  CB  ASP D 146     111.505 -35.458-249.549  1.00  0.00           C  
ATOM   2754  CG  ASP D 146     111.287 -35.713-248.052  1.00  0.00           C  
ATOM   2755  OD1 ASP D 146     111.407 -36.891-247.650  1.00  0.00           O  
ATOM   2756  OD2 ASP D 146     110.916 -34.751-247.346  1.00  0.00           O  
ATOM   2757  N   TYR D 147     113.604 -32.395-249.098  1.00  0.00           N  
ATOM   2758  CA  TYR D 147     114.843 -31.891-248.503  1.00  0.00           C  
ATOM   2759  C   TYR D 147     114.568 -30.549-247.812  1.00  0.00           C  
ATOM   2760  O   TYR D 147     113.615 -29.859-248.174  1.00  0.00           O  
ATOM   2761  CB  TYR D 147     115.976 -31.788-249.550  1.00  0.00           C  
ATOM   2762  CG  TYR D 147     115.883 -30.621-250.516  1.00  0.00           C  
ATOM   2763  CD1 TYR D 147     116.536 -29.407-250.218  1.00  0.00           C  
ATOM   2764  CE1 TYR D 147     116.431 -28.319-251.101  1.00  0.00           C  
ATOM   2765  CZ  TYR D 147     115.703 -28.454-252.294  1.00  0.00           C  
ATOM   2766  OH  TYR D 147     115.630 -27.401-253.151  1.00  0.00           O  
ATOM   2767  CD2 TYR D 147     115.127 -30.744-251.700  1.00  0.00           C  
ATOM   2768  CE2 TYR D 147     115.047 -29.663-252.597  1.00  0.00           C  
ATOM   2769  N   PHE D 148     115.438 -30.190-246.860  1.00  0.00           N  
ATOM   2770  CA  PHE D 148     115.400 -28.904-246.170  1.00  0.00           C  
ATOM   2771  C   PHE D 148     116.748 -28.668-245.468  1.00  0.00           C  
ATOM   2772  O   PHE D 148     117.233 -29.599-244.824  1.00  0.00           O  
ATOM   2773  CB  PHE D 148     114.225 -28.887-245.159  1.00  0.00           C  
ATOM   2774  CG  PHE D 148     114.089 -27.624-244.322  1.00  0.00           C  
ATOM   2775  CD1 PHE D 148     114.661 -27.548-243.036  1.00  0.00           C  
ATOM   2776  CE1 PHE D 148     114.634 -26.352-242.333  1.00  0.00           C  
ATOM   2777  CZ  PHE D 148     114.092 -25.213-242.912  1.00  0.00           C  
ATOM   2778  CD2 PHE D 148     113.529 -26.460-244.892  1.00  0.00           C  
ATOM   2779  CE2 PHE D 148     113.538 -25.266-244.184  1.00  0.00           C  
ATOM   2780  N   PRO D 149     117.317 -27.441-245.546  1.00  0.00           N  
ATOM   2781  CA  PRO D 149     116.861 -26.262-246.315  1.00  0.00           C  
ATOM   2782  C   PRO D 149     117.482 -26.181-247.724  1.00  0.00           C  
ATOM   2783  O   PRO D 149     118.272 -27.045-248.106  1.00  0.00           O  
ATOM   2784  CD  PRO D 149     118.443 -27.056-244.705  1.00  0.00           C  
ATOM   2785  CB  PRO D 149     117.321 -25.074-245.439  1.00  0.00           C  
ATOM   2786  CG  PRO D 149     118.064 -25.662-244.251  1.00  0.00           C  
ATOM   2787  N   GLU D 150     117.166 -25.089-248.442  1.00  0.00           N  
ATOM   2788  CA  GLU D 150     117.942 -24.597-249.586  1.00  0.00           C  
ATOM   2789  C   GLU D 150     119.297 -23.990-249.141  1.00  0.00           C  
ATOM   2790  O   GLU D 150     119.418 -23.575-247.986  1.00  0.00           O  
ATOM   2791  CB  GLU D 150     117.113 -23.530-250.337  1.00  0.00           C  
ATOM   2792  CG  GLU D 150     116.038 -24.119-251.263  1.00  0.00           C  
ATOM   2793  CD  GLU D 150     115.341 -23.016-252.056  1.00  0.00           C  
ATOM   2794  OE1 GLU D 150     115.667 -22.883-253.256  1.00  0.00           O  
ATOM   2795  OE2 GLU D 150     114.496 -22.321-251.449  1.00  0.00           O  
ATOM   2796  N   PRO D 151     120.275 -23.860-250.067  1.00  0.00           N  
ATOM   2797  CA  PRO D 151     120.258 -24.345-251.461  1.00  0.00           C  
ATOM   2798  C   PRO D 151     120.653 -25.830-251.603  1.00  0.00           C  
ATOM   2799  O   PRO D 151     121.141 -26.441-250.651  1.00  0.00           O  
ATOM   2800  CD  PRO D 151     121.501 -23.110-249.778  1.00  0.00           C  
ATOM   2801  CB  PRO D 151     121.302 -23.433-252.130  1.00  0.00           C  
ATOM   2802  CG  PRO D 151     122.344 -23.195-251.047  1.00  0.00           C  
ATOM   2803  N   VAL D 152     120.474 -26.347-252.828  1.00  0.00           N  
ATOM   2804  CA  VAL D 152     121.071 -27.595-253.299  1.00  0.00           C  
ATOM   2805  C   VAL D 152     121.716 -27.366-254.674  1.00  0.00           C  
ATOM   2806  O   VAL D 152     121.175 -26.633-255.504  1.00  0.00           O  
ATOM   2807  CB  VAL D 152     120.047 -28.760-253.426  1.00  0.00           C  
ATOM   2808  CG1 VAL D 152     119.613 -29.256-252.045  1.00  0.00           C  
ATOM   2809  CG2 VAL D 152     118.828 -28.475-254.328  1.00  0.00           C  
ATOM   2810  N   THR D 153     122.864 -28.026-254.879  1.00  0.00           N  
ATOM   2811  CA  THR D 153     123.573 -28.094-256.156  1.00  0.00           C  
ATOM   2812  C   THR D 153     122.858 -29.075-257.102  1.00  0.00           C  
ATOM   2813  O   THR D 153     122.309 -30.067-256.623  1.00  0.00           O  
ATOM   2814  CB  THR D 153     125.016 -28.629-255.927  1.00  0.00           C  
ATOM   2815  OG1 THR D 153     125.719 -27.722-255.100  1.00  0.00           O  
ATOM   2816  CG2 THR D 153     125.872 -28.881-257.185  1.00  0.00           C  
ATOM   2817  N   VAL D 154     122.923 -28.813-258.417  1.00  0.00           N  
ATOM   2818  CA  VAL D 154     122.604 -29.806-259.442  1.00  0.00           C  
ATOM   2819  C   VAL D 154     123.636 -29.671-260.577  1.00  0.00           C  
ATOM   2820  O   VAL D 154     123.899 -28.558-261.033  1.00  0.00           O  
ATOM   2821  CB  VAL D 154     121.183 -29.665-260.058  1.00  0.00           C  
ATOM   2822  CG1 VAL D 154     120.866 -30.825-261.026  1.00  0.00           C  
ATOM   2823  CG2 VAL D 154     120.068 -29.554-259.002  1.00  0.00           C  
ATOM   2824  N   SER D 155     124.176 -30.817-261.015  1.00  0.00           N  
ATOM   2825  CA  SER D 155     125.102 -30.942-262.141  1.00  0.00           C  
ATOM   2826  C   SER D 155     124.813 -32.248-262.900  1.00  0.00           C  
ATOM   2827  O   SER D 155     124.209 -33.162-262.333  1.00  0.00           O  
ATOM   2828  CB  SER D 155     126.557 -30.821-261.637  1.00  0.00           C  
ATOM   2829  OG  SER D 155     126.975 -31.949-260.894  1.00  0.00           O  
ATOM   2830  N   TRP D 156     125.228 -32.294-264.177  1.00  0.00           N  
ATOM   2831  CA  TRP D 156     124.891 -33.383-265.093  1.00  0.00           C  
ATOM   2832  C   TRP D 156     126.108 -34.204-265.530  1.00  0.00           C  
ATOM   2833  O   TRP D 156     127.179 -33.650-265.774  1.00  0.00           O  
ATOM   2834  CB  TRP D 156     124.115 -32.825-266.298  1.00  0.00           C  
ATOM   2835  CG  TRP D 156     122.679 -32.511-266.005  1.00  0.00           C  
ATOM   2836  CD1 TRP D 156     122.201 -31.357-265.485  1.00  0.00           C  
ATOM   2837  NE1 TRP D 156     120.833 -31.452-265.327  1.00  0.00           N  
ATOM   2838  CE2 TRP D 156     120.360 -32.688-265.718  1.00  0.00           C  
ATOM   2839  CD2 TRP D 156     121.530 -33.404-266.118  1.00  0.00           C  
ATOM   2840  CE3 TRP D 156     121.356 -34.746-266.532  1.00  0.00           C  
ATOM   2841  CZ3 TRP D 156     120.077 -35.332-266.584  1.00  0.00           C  
ATOM   2842  CZ2 TRP D 156     119.078 -33.258-265.776  1.00  0.00           C  
ATOM   2843  CH2 TRP D 156     118.939 -34.586-266.223  1.00  0.00           C  
ATOM   2844  N   ASN D 157     125.871 -35.523-265.647  1.00  0.00           N  
ATOM   2845  CA  ASN D 157     126.769 -36.567-266.163  1.00  0.00           C  
ATOM   2846  C   ASN D 157     128.040 -36.723-265.299  1.00  0.00           C  
ATOM   2847  O   ASN D 157     129.126 -36.918-265.842  1.00  0.00           O  
ATOM   2848  CB  ASN D 157     127.091 -36.351-267.674  1.00  0.00           C  
ATOM   2849  CG  ASN D 157     125.883 -36.382-268.624  1.00  0.00           C  
ATOM   2850  OD1 ASN D 157     124.753 -36.078-268.245  1.00  0.00           O  
ATOM   2851  ND2 ASN D 157     126.124 -36.733-269.889  1.00  0.00           N  
ATOM   2852  N   SER D 158     127.883 -36.608-263.968  1.00  0.00           N  
ATOM   2853  CA  SER D 158     128.958 -36.565-262.965  1.00  0.00           C  
ATOM   2854  C   SER D 158     129.879 -35.338-263.127  1.00  0.00           C  
ATOM   2855  O   SER D 158     131.094 -35.444-262.972  1.00  0.00           O  
ATOM   2856  CB  SER D 158     129.695 -37.923-262.864  1.00  0.00           C  
ATOM   2857  OG  SER D 158     128.861 -38.875-262.232  1.00  0.00           O  
ATOM   2858  N   GLY D 159     129.259 -34.189-263.451  1.00  0.00           N  
ATOM   2859  CA  GLY D 159     129.923 -32.906-263.689  1.00  0.00           C  
ATOM   2860  C   GLY D 159     130.555 -32.801-265.088  1.00  0.00           C  
ATOM   2861  O   GLY D 159     131.138 -31.762-265.394  1.00  0.00           O  
ATOM   2862  N   ALA D 160     130.450 -33.844-265.935  1.00  0.00           N  
ATOM   2863  CA  ALA D 160     131.038 -33.897-267.276  1.00  0.00           C  
ATOM   2864  C   ALA D 160     130.239 -33.142-268.353  1.00  0.00           C  
ATOM   2865  O   ALA D 160     130.743 -33.025-269.471  1.00  0.00           O  
ATOM   2866  CB  ALA D 160     131.221 -35.368-267.686  1.00  0.00           C  
ATOM   2867  N   LEU D 161     129.029 -32.651-268.025  1.00  0.00           N  
ATOM   2868  CA  LEU D 161     128.169 -31.921-268.951  1.00  0.00           C  
ATOM   2869  C   LEU D 161     127.503 -30.729-268.251  1.00  0.00           C  
ATOM   2870  O   LEU D 161     127.067 -30.841-267.105  1.00  0.00           O  
ATOM   2871  CB  LEU D 161     127.136 -32.897-269.566  1.00  0.00           C  
ATOM   2872  CG  LEU D 161     126.337 -32.335-270.764  1.00  0.00           C  
ATOM   2873  CD1 LEU D 161     127.246 -31.903-271.933  1.00  0.00           C  
ATOM   2874  CD2 LEU D 161     125.280 -33.345-271.236  1.00  0.00           C  
ATOM   2875  N   THR D 162     127.425 -29.615-268.993  1.00  0.00           N  
ATOM   2876  CA  THR D 162     126.783 -28.365-268.588  1.00  0.00           C  
ATOM   2877  C   THR D 162     126.103 -27.652-269.785  1.00  0.00           C  
ATOM   2878  O   THR D 162     125.470 -26.613-269.591  1.00  0.00           O  
ATOM   2879  CB  THR D 162     127.801 -27.427-267.872  1.00  0.00           C  
ATOM   2880  OG1 THR D 162     127.168 -26.278-267.338  1.00  0.00           O  
ATOM   2881  CG2 THR D 162     128.955 -26.936-268.766  1.00  0.00           C  
ATOM   2882  N   SER D 163     126.216 -28.225-271.001  1.00  0.00           N  
ATOM   2883  CA  SER D 163     125.585 -27.728-272.224  1.00  0.00           C  
ATOM   2884  C   SER D 163     124.060 -27.913-272.170  1.00  0.00           C  
ATOM   2885  O   SER D 163     123.591 -29.031-271.947  1.00  0.00           O  
ATOM   2886  CB  SER D 163     126.205 -28.449-273.440  1.00  0.00           C  
ATOM   2887  OG  SER D 163     125.674 -27.971-274.662  1.00  0.00           O  
ATOM   2888  N   GLY D 164     123.329 -26.804-272.371  1.00  0.00           N  
ATOM   2889  CA  GLY D 164     121.866 -26.761-272.367  1.00  0.00           C  
ATOM   2890  C   GLY D 164     121.247 -26.966-270.972  1.00  0.00           C  
ATOM   2891  O   GLY D 164     120.041 -27.197-270.891  1.00  0.00           O  
ATOM   2892  N   VAL D 165     122.054 -26.908-269.897  1.00  0.00           N  
ATOM   2893  CA  VAL D 165     121.614 -27.091-268.515  1.00  0.00           C  
ATOM   2894  C   VAL D 165     121.156 -25.752-267.916  1.00  0.00           C  
ATOM   2895  O   VAL D 165     121.872 -24.756-268.022  1.00  0.00           O  
ATOM   2896  CB  VAL D 165     122.742 -27.691-267.622  1.00  0.00           C  
ATOM   2897  CG1 VAL D 165     122.441 -27.712-266.105  1.00  0.00           C  
ATOM   2898  CG2 VAL D 165     123.104 -29.112-268.084  1.00  0.00           C  
ATOM   2899  N   HIS D 166     119.984 -25.788-267.265  1.00  0.00           N  
ATOM   2900  CA  HIS D 166     119.423 -24.692-266.483  1.00  0.00           C  
ATOM   2901  C   HIS D 166     118.778 -25.302-265.234  1.00  0.00           C  
ATOM   2902  O   HIS D 166     117.890 -26.146-265.362  1.00  0.00           O  
ATOM   2903  CB  HIS D 166     118.408 -23.875-267.317  1.00  0.00           C  
ATOM   2904  CG  HIS D 166     118.958 -23.232-268.570  1.00  0.00           C  
ATOM   2905  ND1 HIS D 166     118.878 -23.843-269.828  1.00  0.00           N  
ATOM   2906  CD2 HIS D 166     119.590 -22.013-268.711  1.00  0.00           C  
ATOM   2907  CE1 HIS D 166     119.463 -22.991-270.660  1.00  0.00           C  
ATOM   2908  NE2 HIS D 166     119.905 -21.889-270.054  1.00  0.00           N  
ATOM   2909  N   THR D 167     119.240 -24.875-264.049  1.00  0.00           N  
ATOM   2910  CA  THR D 167     118.717 -25.327-262.759  1.00  0.00           C  
ATOM   2911  C   THR D 167     117.760 -24.260-262.204  1.00  0.00           C  
ATOM   2912  O   THR D 167     118.142 -23.098-262.056  1.00  0.00           O  
ATOM   2913  CB  THR D 167     119.855 -25.576-261.736  1.00  0.00           C  
ATOM   2914  OG1 THR D 167     120.702 -26.586-262.252  1.00  0.00           O  
ATOM   2915  CG2 THR D 167     119.389 -26.026-260.337  1.00  0.00           C  
ATOM   2916  N   PHE D 168     116.524 -24.695-261.931  1.00  0.00           N  
ATOM   2917  CA  PHE D 168     115.403 -23.866-261.493  1.00  0.00           C  
ATOM   2918  C   PHE D 168     115.392 -23.827-259.952  1.00  0.00           C  
ATOM   2919  O   PHE D 168     115.534 -24.893-259.358  1.00  0.00           O  
ATOM   2920  CB  PHE D 168     114.112 -24.535-262.016  1.00  0.00           C  
ATOM   2921  CG  PHE D 168     114.083 -24.759-263.521  1.00  0.00           C  
ATOM   2922  CD1 PHE D 168     114.557 -25.968-264.074  1.00  0.00           C  
ATOM   2923  CE1 PHE D 168     114.640 -26.136-265.448  1.00  0.00           C  
ATOM   2924  CZ  PHE D 168     114.269 -25.105-266.294  1.00  0.00           C  
ATOM   2925  CD2 PHE D 168     113.749 -23.705-264.393  1.00  0.00           C  
ATOM   2926  CE2 PHE D 168     113.834 -23.899-265.764  1.00  0.00           C  
ATOM   2927  N   PRO D 169     115.221 -22.639-259.315  1.00  0.00           N  
ATOM   2928  CA  PRO D 169     115.029 -22.537-257.847  1.00  0.00           C  
ATOM   2929  C   PRO D 169     113.833 -23.346-257.300  1.00  0.00           C  
ATOM   2930  O   PRO D 169     112.889 -23.622-258.042  1.00  0.00           O  
ATOM   2931  CD  PRO D 169     115.193 -21.320-259.943  1.00  0.00           C  
ATOM   2932  CB  PRO D 169     114.851 -21.029-257.594  1.00  0.00           C  
ATOM   2933  CG  PRO D 169     115.458 -20.344-258.805  1.00  0.00           C  
ATOM   2934  N   ALA D 170     113.913 -23.738-256.019  1.00  0.00           N  
ATOM   2935  CA  ALA D 170     112.926 -24.609-255.377  1.00  0.00           C  
ATOM   2936  C   ALA D 170     111.599 -23.912-255.046  1.00  0.00           C  
ATOM   2937  O   ALA D 170     111.532 -22.684-254.963  1.00  0.00           O  
ATOM   2938  CB  ALA D 170     113.529 -25.189-254.091  1.00  0.00           C  
ATOM   2939  N   VAL D 171     110.581 -24.750-254.814  1.00  0.00           N  
ATOM   2940  CA  VAL D 171     109.266 -24.376-254.304  1.00  0.00           C  
ATOM   2941  C   VAL D 171     108.920 -25.333-253.147  1.00  0.00           C  
ATOM   2942  O   VAL D 171     109.236 -26.522-253.221  1.00  0.00           O  
ATOM   2943  CB  VAL D 171     108.180 -24.502-255.410  1.00  0.00           C  
ATOM   2944  CG1 VAL D 171     106.733 -24.280-254.916  1.00  0.00           C  
ATOM   2945  CG2 VAL D 171     108.463 -23.567-256.599  1.00  0.00           C  
ATOM   2946  N   LEU D 172     108.276 -24.787-252.102  1.00  0.00           N  
ATOM   2947  CA  LEU D 172     107.826 -25.495-250.901  1.00  0.00           C  
ATOM   2948  C   LEU D 172     106.795 -26.593-251.248  1.00  0.00           C  
ATOM   2949  O   LEU D 172     105.799 -26.285-251.903  1.00  0.00           O  
ATOM   2950  CB  LEU D 172     107.221 -24.441-249.940  1.00  0.00           C  
ATOM   2951  CG  LEU D 172     107.150 -24.861-248.455  1.00  0.00           C  
ATOM   2952  CD1 LEU D 172     108.515 -24.670-247.760  1.00  0.00           C  
ATOM   2953  CD2 LEU D 172     106.028 -24.116-247.705  1.00  0.00           C  
ATOM   2954  N   GLN D 173     107.044 -27.840-250.812  1.00  0.00           N  
ATOM   2955  CA  GLN D 173     106.150 -28.973-251.073  1.00  0.00           C  
ATOM   2956  C   GLN D 173     106.299 -30.013-249.954  1.00  0.00           C  
ATOM   2957  O   GLN D 173     107.425 -30.330-249.576  1.00  0.00           O  
ATOM   2958  CB  GLN D 173     106.444 -29.582-252.468  1.00  0.00           C  
ATOM   2959  CG  GLN D 173     105.364 -30.588-252.938  1.00  0.00           C  
ATOM   2960  CD  GLN D 173     105.745 -31.379-254.192  1.00  0.00           C  
ATOM   2961  OE1 GLN D 173     105.610 -32.599-254.215  1.00  0.00           O  
ATOM   2962  NE2 GLN D 173     106.204 -30.710-255.249  1.00  0.00           N  
ATOM   2963  N   SER D 174     105.146 -30.545-249.501  1.00  0.00           N  
ATOM   2964  CA  SER D 174     104.945 -31.510-248.411  1.00  0.00           C  
ATOM   2965  C   SER D 174     105.110 -30.846-247.033  1.00  0.00           C  
ATOM   2966  O   SER D 174     106.111 -31.086-246.357  1.00  0.00           O  
ATOM   2967  CB  SER D 174     105.809 -32.787-248.569  1.00  0.00           C  
ATOM   2968  OG  SER D 174     105.399 -33.537-249.694  1.00  0.00           O  
ATOM   2969  N   SER D 175     104.112 -30.020-246.661  1.00  0.00           N  
ATOM   2970  CA  SER D 175     104.031 -29.214-245.433  1.00  0.00           C  
ATOM   2971  C   SER D 175     105.105 -28.110-245.444  1.00  0.00           C  
ATOM   2972  O   SER D 175     104.880 -27.069-246.064  1.00  0.00           O  
ATOM   2973  CB  SER D 175     104.013 -30.116-244.171  1.00  0.00           C  
ATOM   2974  OG  SER D 175     103.837 -29.361-242.988  1.00  0.00           O  
ATOM   2975  N   GLY D 176     106.264 -28.385-244.825  1.00  0.00           N  
ATOM   2976  CA  GLY D 176     107.503 -27.635-245.010  1.00  0.00           C  
ATOM   2977  C   GLY D 176     108.202 -28.192-246.259  1.00  0.00           C  
ATOM   2978  O   GLY D 176     107.567 -28.358-247.301  1.00  0.00           O  
ATOM   2979  N   LEU D 177     109.512 -28.478-246.144  1.00  0.00           N  
ATOM   2980  CA  LEU D 177     110.335 -29.187-247.138  1.00  0.00           C  
ATOM   2981  C   LEU D 177     110.439 -28.432-248.489  1.00  0.00           C  
ATOM   2982  O   LEU D 177     110.052 -27.268-248.568  1.00  0.00           O  
ATOM   2983  CB  LEU D 177     109.875 -30.675-247.264  1.00  0.00           C  
ATOM   2984  CG  LEU D 177     110.146 -31.585-246.036  1.00  0.00           C  
ATOM   2985  CD1 LEU D 177     111.641 -31.743-245.719  1.00  0.00           C  
ATOM   2986  CD2 LEU D 177     109.319 -31.258-244.778  1.00  0.00           C  
ATOM   2987  N   TYR D 178     111.014 -29.070-249.521  1.00  0.00           N  
ATOM   2988  CA  TYR D 178     111.261 -28.455-250.828  1.00  0.00           C  
ATOM   2989  C   TYR D 178     111.196 -29.485-251.960  1.00  0.00           C  
ATOM   2990  O   TYR D 178     111.355 -30.687-251.734  1.00  0.00           O  
ATOM   2991  CB  TYR D 178     112.635 -27.742-250.835  1.00  0.00           C  
ATOM   2992  CG  TYR D 178     112.698 -26.408-250.115  1.00  0.00           C  
ATOM   2993  CD1 TYR D 178     112.011 -25.295-250.642  1.00  0.00           C  
ATOM   2994  CE1 TYR D 178     112.084 -24.047-249.994  1.00  0.00           C  
ATOM   2995  CZ  TYR D 178     112.850 -23.909-248.820  1.00  0.00           C  
ATOM   2996  OH  TYR D 178     112.942 -22.698-248.198  1.00  0.00           O  
ATOM   2997  CD2 TYR D 178     113.458 -26.269-248.937  1.00  0.00           C  
ATOM   2998  CE2 TYR D 178     113.533 -25.020-248.291  1.00  0.00           C  
ATOM   2999  N   SER D 179     111.008 -28.949-253.174  1.00  0.00           N  
ATOM   3000  CA  SER D 179     111.055 -29.652-254.446  1.00  0.00           C  
ATOM   3001  C   SER D 179     111.679 -28.707-255.489  1.00  0.00           C  
ATOM   3002  O   SER D 179     111.253 -27.556-255.586  1.00  0.00           O  
ATOM   3003  CB  SER D 179     109.632 -30.120-254.812  1.00  0.00           C  
ATOM   3004  OG  SER D 179     109.603 -30.833-256.032  1.00  0.00           O  
ATOM   3005  N   LEU D 180     112.684 -29.206-256.225  1.00  0.00           N  
ATOM   3006  CA  LEU D 180     113.532 -28.437-257.142  1.00  0.00           C  
ATOM   3007  C   LEU D 180     113.791 -29.254-258.417  1.00  0.00           C  
ATOM   3008  O   LEU D 180     113.967 -30.464-258.322  1.00  0.00           O  
ATOM   3009  CB  LEU D 180     114.817 -28.034-256.370  1.00  0.00           C  
ATOM   3010  CG  LEU D 180     115.947 -27.374-257.197  1.00  0.00           C  
ATOM   3011  CD1 LEU D 180     116.710 -26.284-256.412  1.00  0.00           C  
ATOM   3012  CD2 LEU D 180     116.908 -28.405-257.824  1.00  0.00           C  
ATOM   3013  N   SER D 181     113.834 -28.585-259.581  1.00  0.00           N  
ATOM   3014  CA  SER D 181     114.013 -29.217-260.893  1.00  0.00           C  
ATOM   3015  C   SER D 181     115.276 -28.711-261.616  1.00  0.00           C  
ATOM   3016  O   SER D 181     115.849 -27.689-261.238  1.00  0.00           O  
ATOM   3017  CB  SER D 181     112.718 -29.007-261.714  1.00  0.00           C  
ATOM   3018  OG  SER D 181     112.533 -27.662-262.111  1.00  0.00           O  
ATOM   3019  N   SER D 182     115.665 -29.443-262.676  1.00  0.00           N  
ATOM   3020  CA  SER D 182     116.765 -29.112-263.583  1.00  0.00           C  
ATOM   3021  C   SER D 182     116.554 -29.830-264.928  1.00  0.00           C  
ATOM   3022  O   SER D 182     115.941 -30.899-264.957  1.00  0.00           O  
ATOM   3023  CB  SER D 182     118.113 -29.487-262.929  1.00  0.00           C  
ATOM   3024  OG  SER D 182     119.227 -29.120-263.722  1.00  0.00           O  
ATOM   3025  N   VAL D 183     117.090 -29.233-266.004  1.00  0.00           N  
ATOM   3026  CA  VAL D 183     117.085 -29.770-267.369  1.00  0.00           C  
ATOM   3027  C   VAL D 183     118.531 -29.975-267.869  1.00  0.00           C  
ATOM   3028  O   VAL D 183     119.467 -29.419-267.296  1.00  0.00           O  
ATOM   3029  CB  VAL D 183     116.341 -28.786-268.332  1.00  0.00           C  
ATOM   3030  CG1 VAL D 183     117.078 -27.458-268.584  1.00  0.00           C  
ATOM   3031  CG2 VAL D 183     115.944 -29.405-269.688  1.00  0.00           C  
ATOM   3032  N   VAL D 184     118.658 -30.736-268.963  1.00  0.00           N  
ATOM   3033  CA  VAL D 184     119.822 -30.808-269.842  1.00  0.00           C  
ATOM   3034  C   VAL D 184     119.306 -30.960-271.285  1.00  0.00           C  
ATOM   3035  O   VAL D 184     118.280 -31.610-271.488  1.00  0.00           O  
ATOM   3036  CB  VAL D 184     120.753 -31.998-269.468  1.00  0.00           C  
ATOM   3037  CG1 VAL D 184     120.093 -33.386-269.584  1.00  0.00           C  
ATOM   3038  CG2 VAL D 184     122.077 -31.998-270.250  1.00  0.00           C  
ATOM   3039  N   THR D 185     120.006 -30.348-272.256  1.00  0.00           N  
ATOM   3040  CA  THR D 185     119.632 -30.384-273.674  1.00  0.00           C  
ATOM   3041  C   THR D 185     120.893 -30.567-274.537  1.00  0.00           C  
ATOM   3042  O   THR D 185     121.888 -29.875-274.315  1.00  0.00           O  
ATOM   3043  CB  THR D 185     118.897 -29.087-274.112  1.00  0.00           C  
ATOM   3044  OG1 THR D 185     117.727 -28.920-273.338  1.00  0.00           O  
ATOM   3045  CG2 THR D 185     118.473 -29.051-275.591  1.00  0.00           C  
ATOM   3046  N   VAL D 186     120.823 -31.505-275.495  1.00  0.00           N  
ATOM   3047  CA  VAL D 186     121.935 -31.938-276.346  1.00  0.00           C  
ATOM   3048  C   VAL D 186     121.438 -32.229-277.783  1.00  0.00           C  
ATOM   3049  O   VAL D 186     120.279 -32.606-277.948  1.00  0.00           O  
ATOM   3050  CB  VAL D 186     122.586 -33.241-275.784  1.00  0.00           C  
ATOM   3051  CG1 VAL D 186     123.345 -32.979-274.471  1.00  0.00           C  
ATOM   3052  CG2 VAL D 186     121.613 -34.432-275.631  1.00  0.00           C  
ATOM   3053  N   PRO D 187     122.310 -32.064-278.806  1.00  0.00           N  
ATOM   3054  CA  PRO D 187     121.964 -32.397-280.202  1.00  0.00           C  
ATOM   3055  C   PRO D 187     121.803 -33.916-280.421  1.00  0.00           C  
ATOM   3056  O   PRO D 187     122.765 -34.660-280.224  1.00  0.00           O  
ATOM   3057  CB  PRO D 187     123.127 -31.800-281.013  1.00  0.00           C  
ATOM   3058  CG  PRO D 187     124.313 -31.808-280.063  1.00  0.00           C  
ATOM   3059  CD  PRO D 187     123.672 -31.529-278.709  1.00  0.00           C  
ATOM   3060  N   SER D 188     120.583 -34.328-280.810  1.00  0.00           N  
ATOM   3061  CA  SER D 188     120.129 -35.702-281.077  1.00  0.00           C  
ATOM   3062  C   SER D 188     120.015 -36.576-279.808  1.00  0.00           C  
ATOM   3063  O   SER D 188     120.649 -36.298-278.791  1.00  0.00           O  
ATOM   3064  CB  SER D 188     121.003 -36.353-282.181  1.00  0.00           C  
ATOM   3065  OG  SER D 188     120.450 -37.566-282.653  1.00  0.00           O  
ATOM   3066  N   SER D 189     119.186 -37.632-279.902  1.00  0.00           N  
ATOM   3067  CA  SER D 189     118.991 -38.645-278.864  1.00  0.00           C  
ATOM   3068  C   SER D 189     120.266 -39.486-278.669  1.00  0.00           C  
ATOM   3069  O   SER D 189     120.689 -40.173-279.599  1.00  0.00           O  
ATOM   3070  CB  SER D 189     117.757 -39.497-279.225  1.00  0.00           C  
ATOM   3071  OG  SER D 189     117.503 -40.497-278.256  1.00  0.00           O  
ATOM   3072  N   SER D 190     120.849 -39.392-277.463  1.00  0.00           N  
ATOM   3073  CA  SER D 190     122.151 -39.963-277.118  1.00  0.00           C  
ATOM   3074  C   SER D 190     122.175 -40.602-275.714  1.00  0.00           C  
ATOM   3075  O   SER D 190     123.262 -40.855-275.199  1.00  0.00           O  
ATOM   3076  CB  SER D 190     123.241 -38.891-277.343  1.00  0.00           C  
ATOM   3077  OG  SER D 190     123.137 -37.824-276.420  1.00  0.00           O  
ATOM   3078  N   LEU D 191     120.992 -40.889-275.137  1.00  0.00           N  
ATOM   3079  CA  LEU D 191     120.825 -41.578-273.850  1.00  0.00           C  
ATOM   3080  C   LEU D 191     121.272 -43.059-273.881  1.00  0.00           C  
ATOM   3081  O   LEU D 191     121.660 -43.586-272.840  1.00  0.00           O  
ATOM   3082  CB  LEU D 191     119.355 -41.396-273.394  1.00  0.00           C  
ATOM   3083  CG  LEU D 191     118.951 -42.033-272.041  1.00  0.00           C  
ATOM   3084  CD1 LEU D 191     119.826 -41.531-270.873  1.00  0.00           C  
ATOM   3085  CD2 LEU D 191     117.446 -41.820-271.769  1.00  0.00           C  
ATOM   3086  N   GLY D 192     121.247 -43.688-275.069  1.00  0.00           N  
ATOM   3087  CA  GLY D 192     121.742 -45.049-275.289  1.00  0.00           C  
ATOM   3088  C   GLY D 192     123.243 -45.076-275.635  1.00  0.00           C  
ATOM   3089  O   GLY D 192     123.828 -46.157-275.647  1.00  0.00           O  
ATOM   3090  N   THR D 193     123.859 -43.913-275.913  1.00  0.00           N  
ATOM   3091  CA  THR D 193     125.278 -43.763-276.258  1.00  0.00           C  
ATOM   3092  C   THR D 193     126.116 -43.293-275.049  1.00  0.00           C  
ATOM   3093  O   THR D 193     127.300 -43.621-274.974  1.00  0.00           O  
ATOM   3094  CB  THR D 193     125.441 -42.716-277.397  1.00  0.00           C  
ATOM   3095  OG1 THR D 193     124.746 -43.177-278.540  1.00  0.00           O  
ATOM   3096  CG2 THR D 193     126.884 -42.400-277.834  1.00  0.00           C  
ATOM   3097  N   GLN D 194     125.484 -42.548-274.130  1.00  0.00           N  
ATOM   3098  CA  GLN D 194     126.089 -41.942-272.949  1.00  0.00           C  
ATOM   3099  C   GLN D 194     125.071 -41.983-271.804  1.00  0.00           C  
ATOM   3100  O   GLN D 194     123.891 -41.731-272.042  1.00  0.00           O  
ATOM   3101  CB  GLN D 194     126.522 -40.497-273.313  1.00  0.00           C  
ATOM   3102  CG  GLN D 194     127.012 -39.596-272.154  1.00  0.00           C  
ATOM   3103  CD  GLN D 194     128.222 -40.157-271.399  1.00  0.00           C  
ATOM   3104  OE1 GLN D 194     129.155 -40.678-272.004  1.00  0.00           O  
ATOM   3105  NE2 GLN D 194     128.222 -40.028-270.071  1.00  0.00           N  
ATOM   3106  N   THR D 195     125.546 -42.264-270.580  1.00  0.00           N  
ATOM   3107  CA  THR D 195     124.740 -42.206-269.362  1.00  0.00           C  
ATOM   3108  C   THR D 195     124.525 -40.748-268.903  1.00  0.00           C  
ATOM   3109  O   THR D 195     125.483 -39.979-268.830  1.00  0.00           O  
ATOM   3110  CB  THR D 195     125.370 -43.052-268.215  1.00  0.00           C  
ATOM   3111  OG1 THR D 195     124.576 -42.998-267.044  1.00  0.00           O  
ATOM   3112  CG2 THR D 195     126.797 -42.644-267.798  1.00  0.00           C  
ATOM   3113  N   TYR D 196     123.261 -40.409-268.606  1.00  0.00           N  
ATOM   3114  CA  TYR D 196     122.858 -39.104-268.082  1.00  0.00           C  
ATOM   3115  C   TYR D 196     122.440 -39.287-266.626  1.00  0.00           C  
ATOM   3116  O   TYR D 196     121.589 -40.124-266.331  1.00  0.00           O  
ATOM   3117  CB  TYR D 196     121.738 -38.498-268.949  1.00  0.00           C  
ATOM   3118  CG  TYR D 196     122.246 -37.960-270.277  1.00  0.00           C  
ATOM   3119  CD1 TYR D 196     122.581 -38.851-271.315  1.00  0.00           C  
ATOM   3120  CD2 TYR D 196     122.442 -36.576-270.460  1.00  0.00           C  
ATOM   3121  CE1 TYR D 196     123.162 -38.375-272.503  1.00  0.00           C  
ATOM   3122  CE2 TYR D 196     123.002 -36.094-271.659  1.00  0.00           C  
ATOM   3123  CZ  TYR D 196     123.390 -36.997-272.669  1.00  0.00           C  
ATOM   3124  OH  TYR D 196     124.000 -36.546-273.801  1.00  0.00           O  
ATOM   3125  N   ILE D 197     123.103 -38.521-265.750  1.00  0.00           N  
ATOM   3126  CA  ILE D 197     123.005 -38.629-264.299  1.00  0.00           C  
ATOM   3127  C   ILE D 197     122.731 -37.222-263.752  1.00  0.00           C  
ATOM   3128  O   ILE D 197     123.355 -36.271-264.213  1.00  0.00           O  
ATOM   3129  CB  ILE D 197     124.342 -39.152-263.681  1.00  0.00           C  
ATOM   3130  CG1 ILE D 197     124.790 -40.495-264.312  1.00  0.00           C  
ATOM   3131  CG2 ILE D 197     124.284 -39.299-262.143  1.00  0.00           C  
ATOM   3132  CD1 ILE D 197     126.208 -40.931-263.915  1.00  0.00           C  
ATOM   3133  N   CYS D 198     121.817 -37.126-262.776  1.00  0.00           N  
ATOM   3134  CA  CYS D 198     121.477 -35.893-262.074  1.00  0.00           C  
ATOM   3135  C   CYS D 198     122.088 -35.968-260.666  1.00  0.00           C  
ATOM   3136  O   CYS D 198     121.567 -36.675-259.801  1.00  0.00           O  
ATOM   3137  SG  CYS D 198     119.236 -34.357-261.154  1.00  0.00           S  
ATOM   3138  CB  CYS D 198     119.948 -35.730-262.105  1.00  0.00           C  
ATOM   3139  N   ASN D 199     123.224 -35.273-260.509  1.00  0.00           N  
ATOM   3140  CA  ASN D 199     124.096 -35.298-259.335  1.00  0.00           C  
ATOM   3141  C   ASN D 199     123.747 -34.117-258.426  1.00  0.00           C  
ATOM   3142  O   ASN D 199     123.998 -32.973-258.806  1.00  0.00           O  
ATOM   3143  CB  ASN D 199     125.578 -35.222-259.771  1.00  0.00           C  
ATOM   3144  CG  ASN D 199     125.984 -36.307-260.769  1.00  0.00           C  
ATOM   3145  OD1 ASN D 199     125.729 -36.180-261.967  1.00  0.00           O  
ATOM   3146  ND2 ASN D 199     126.637 -37.363-260.290  1.00  0.00           N  
ATOM   3147  N   VAL D 200     123.142 -34.421-257.266  1.00  0.00           N  
ATOM   3148  CA  VAL D 200     122.508 -33.437-256.392  1.00  0.00           C  
ATOM   3149  C   VAL D 200     123.036 -33.581-254.958  1.00  0.00           C  
ATOM   3150  O   VAL D 200     122.812 -34.618-254.335  1.00  0.00           O  
ATOM   3151  CB  VAL D 200     120.963 -33.620-256.393  1.00  0.00           C  
ATOM   3152  CG1 VAL D 200     120.202 -32.680-255.432  1.00  0.00           C  
ATOM   3153  CG2 VAL D 200     120.410 -33.474-257.822  1.00  0.00           C  
ATOM   3154  N   ASN D 201     123.707 -32.525-254.471  1.00  0.00           N  
ATOM   3155  CA  ASN D 201     124.297 -32.443-253.132  1.00  0.00           C  
ATOM   3156  C   ASN D 201     123.467 -31.503-252.239  1.00  0.00           C  
ATOM   3157  O   ASN D 201     122.967 -30.482-252.712  1.00  0.00           O  
ATOM   3158  CB  ASN D 201     125.753 -31.932-253.270  1.00  0.00           C  
ATOM   3159  CG  ASN D 201     126.549 -31.938-251.957  1.00  0.00           C  
ATOM   3160  ND2 ASN D 201     127.154 -30.802-251.607  1.00  0.00           N  
ATOM   3161  OD1 ASN D 201     126.619 -32.952-251.267  1.00  0.00           O  
ATOM   3162  N   HIS D 202     123.404 -31.858-250.948  1.00  0.00           N  
ATOM   3163  CA  HIS D 202     122.779 -31.094-249.877  1.00  0.00           C  
ATOM   3164  C   HIS D 202     123.684 -31.192-248.641  1.00  0.00           C  
ATOM   3165  O   HIS D 202     123.598 -32.169-247.899  1.00  0.00           O  
ATOM   3166  CB  HIS D 202     121.373 -31.663-249.620  1.00  0.00           C  
ATOM   3167  CG  HIS D 202     120.619 -31.000-248.497  1.00  0.00           C  
ATOM   3168  ND1 HIS D 202     120.533 -31.564-247.221  1.00  0.00           N  
ATOM   3169  CD2 HIS D 202     119.947 -29.796-248.496  1.00  0.00           C  
ATOM   3170  CE1 HIS D 202     119.833 -30.693-246.508  1.00  0.00           C  
ATOM   3171  NE2 HIS D 202     119.463 -29.628-247.216  1.00  0.00           N  
ATOM   3172  N   LYS D 203     124.543 -30.178-248.449  1.00  0.00           N  
ATOM   3173  CA  LYS D 203     125.492 -30.113-247.336  1.00  0.00           C  
ATOM   3174  C   LYS D 203     124.926 -29.844-245.913  1.00  0.00           C  
ATOM   3175  O   LYS D 203     125.571 -30.303-244.969  1.00  0.00           O  
ATOM   3176  CB  LYS D 203     126.691 -29.221-247.728  1.00  0.00           C  
ATOM   3177  CG  LYS D 203     127.851 -29.211-246.711  1.00  0.00           C  
ATOM   3178  CD  LYS D 203     129.190 -28.710-247.283  1.00  0.00           C  
ATOM   3179  CE  LYS D 203     129.870 -29.672-248.275  1.00  0.00           C  
ATOM   3180  NZ  LYS D 203     130.207 -30.965-247.651  1.00  0.00           N  
ATOM   3181  N   PRO D 204     123.721 -29.237-245.740  1.00  0.00           N  
ATOM   3182  CA  PRO D 204     123.067 -29.138-244.412  1.00  0.00           C  
ATOM   3183  C   PRO D 204     122.648 -30.460-243.728  1.00  0.00           C  
ATOM   3184  O   PRO D 204     122.371 -30.429-242.529  1.00  0.00           O  
ATOM   3185  CB  PRO D 204     121.868 -28.204-244.642  1.00  0.00           C  
ATOM   3186  CG  PRO D 204     122.267 -27.368-245.846  1.00  0.00           C  
ATOM   3187  CD  PRO D 204     123.054 -28.354-246.697  1.00  0.00           C  
ATOM   3188  N   SER D 205     122.646 -31.581-244.470  1.00  0.00           N  
ATOM   3189  CA  SER D 205     122.554 -32.945-243.931  1.00  0.00           C  
ATOM   3190  C   SER D 205     123.739 -33.827-244.382  1.00  0.00           C  
ATOM   3191  O   SER D 205     123.862 -34.951-243.896  1.00  0.00           O  
ATOM   3192  CB  SER D 205     121.184 -33.558-244.303  1.00  0.00           C  
ATOM   3193  OG  SER D 205     121.121 -33.974-245.654  1.00  0.00           O  
ATOM   3194  N   ASN D 206     124.570 -33.314-245.308  1.00  0.00           N  
ATOM   3195  CA  ASN D 206     125.712 -33.967-245.960  1.00  0.00           C  
ATOM   3196  C   ASN D 206     125.339 -35.185-246.837  1.00  0.00           C  
ATOM   3197  O   ASN D 206     126.212 -35.995-247.152  1.00  0.00           O  
ATOM   3198  CB  ASN D 206     126.844 -34.271-244.943  1.00  0.00           C  
ATOM   3199  CG  ASN D 206     128.254 -34.045-245.507  1.00  0.00           C  
ATOM   3200  OD1 ASN D 206     128.535 -33.014-246.117  1.00  0.00           O  
ATOM   3201  ND2 ASN D 206     129.154 -35.004-245.285  1.00  0.00           N  
ATOM   3202  N   THR D 207     124.063 -35.269-247.250  1.00  0.00           N  
ATOM   3203  CA  THR D 207     123.545 -36.271-248.179  1.00  0.00           C  
ATOM   3204  C   THR D 207     123.798 -35.825-249.630  1.00  0.00           C  
ATOM   3205  O   THR D 207     123.652 -34.642-249.941  1.00  0.00           O  
ATOM   3206  CB  THR D 207     122.014 -36.444-247.987  1.00  0.00           C  
ATOM   3207  OG1 THR D 207     121.769 -36.947-246.688  1.00  0.00           O  
ATOM   3208  CG2 THR D 207     121.306 -37.379-248.991  1.00  0.00           C  
ATOM   3209  N   LYS D 208     124.134 -36.795-250.492  1.00  0.00           N  
ATOM   3210  CA  LYS D 208     124.288 -36.597-251.930  1.00  0.00           C  
ATOM   3211  C   LYS D 208     123.693 -37.805-252.663  1.00  0.00           C  
ATOM   3212  O   LYS D 208     123.945 -38.942-252.261  1.00  0.00           O  
ATOM   3213  CB  LYS D 208     125.775 -36.357-252.269  1.00  0.00           C  
ATOM   3214  CG  LYS D 208     126.046 -36.035-253.753  1.00  0.00           C  
ATOM   3215  CD  LYS D 208     127.472 -35.526-254.028  1.00  0.00           C  
ATOM   3216  CE  LYS D 208     128.584 -36.568-253.826  1.00  0.00           C  
ATOM   3217  NZ  LYS D 208     128.550 -37.616-254.859  1.00  0.00           N  
ATOM   3218  N   VAL D 209     122.924 -37.523-253.725  1.00  0.00           N  
ATOM   3219  CA  VAL D 209     122.290 -38.518-254.582  1.00  0.00           C  
ATOM   3220  C   VAL D 209     122.745 -38.276-256.029  1.00  0.00           C  
ATOM   3221  O   VAL D 209     122.531 -37.190-256.568  1.00  0.00           O  
ATOM   3222  CB  VAL D 209     120.739 -38.437-254.502  1.00  0.00           C  
ATOM   3223  CG1 VAL D 209     120.002 -39.288-255.556  1.00  0.00           C  
ATOM   3224  CG2 VAL D 209     120.241 -38.832-253.101  1.00  0.00           C  
ATOM   3225  N   ASP D 210     123.354 -39.317-256.613  1.00  0.00           N  
ATOM   3226  CA  ASP D 210     123.922 -39.340-257.963  1.00  0.00           C  
ATOM   3227  C   ASP D 210     123.112 -40.316-258.829  1.00  0.00           C  
ATOM   3228  O   ASP D 210     123.658 -41.288-259.352  1.00  0.00           O  
ATOM   3229  CB  ASP D 210     125.437 -39.665-257.953  1.00  0.00           C  
ATOM   3230  CG  ASP D 210     126.247 -38.814-256.970  1.00  0.00           C  
ATOM   3231  OD1 ASP D 210     126.402 -39.261-255.812  1.00  0.00           O  
ATOM   3232  OD2 ASP D 210     126.717 -37.734-257.393  1.00  0.00           O  
ATOM   3233  N   LYS D 211     121.797 -40.050-258.926  1.00  0.00           N  
ATOM   3234  CA  LYS D 211     120.830 -40.924-259.585  1.00  0.00           C  
ATOM   3235  C   LYS D 211     120.899 -40.806-261.113  1.00  0.00           C  
ATOM   3236  O   LYS D 211     120.798 -39.697-261.640  1.00  0.00           O  
ATOM   3237  CB  LYS D 211     119.420 -40.584-259.059  1.00  0.00           C  
ATOM   3238  CG  LYS D 211     118.283 -41.485-259.576  1.00  0.00           C  
ATOM   3239  CD  LYS D 211     118.497 -42.970-259.234  1.00  0.00           C  
ATOM   3240  CE  LYS D 211     117.264 -43.838-259.491  1.00  0.00           C  
ATOM   3241  NZ  LYS D 211     116.961 -43.967-260.927  1.00  0.00           N  
ATOM   3242  N   LYS D 212     121.006 -41.964-261.789  1.00  0.00           N  
ATOM   3243  CA  LYS D 212     120.892 -42.077-263.241  1.00  0.00           C  
ATOM   3244  C   LYS D 212     119.452 -41.778-263.687  1.00  0.00           C  
ATOM   3245  O   LYS D 212     118.517 -42.415-263.198  1.00  0.00           O  
ATOM   3246  CB  LYS D 212     121.350 -43.477-263.702  1.00  0.00           C  
ATOM   3247  CG  LYS D 212     121.390 -43.638-265.236  1.00  0.00           C  
ATOM   3248  CD  LYS D 212     121.651 -45.084-265.674  1.00  0.00           C  
ATOM   3249  CE  LYS D 212     121.553 -45.261-267.195  1.00  0.00           C  
ATOM   3250  NZ  LYS D 212     121.651 -46.681-267.572  1.00  0.00           N  
ATOM   3251  N   VAL D 213     119.324 -40.830-264.624  1.00  0.00           N  
ATOM   3252  CA  VAL D 213     118.075 -40.442-265.268  1.00  0.00           C  
ATOM   3253  C   VAL D 213     117.766 -41.458-266.388  1.00  0.00           C  
ATOM   3254  O   VAL D 213     118.327 -41.361-267.478  1.00  0.00           O  
ATOM   3255  CB  VAL D 213     118.183 -38.980-265.794  1.00  0.00           C  
ATOM   3256  CG1 VAL D 213     117.042 -38.523-266.721  1.00  0.00           C  
ATOM   3257  CG2 VAL D 213     118.297 -38.009-264.603  1.00  0.00           C  
ATOM   3258  N   GLU D 214     116.949 -42.466-266.036  1.00  0.00           N  
ATOM   3259  CA  GLU D 214     116.779 -43.719-266.775  1.00  0.00           C  
ATOM   3260  C   GLU D 214     115.270 -43.992-266.995  1.00  0.00           C  
ATOM   3261  O   GLU D 214     114.512 -43.901-266.027  1.00  0.00           O  
ATOM   3262  CB  GLU D 214     117.455 -44.818-265.928  1.00  0.00           C  
ATOM   3263  CG  GLU D 214     117.509 -46.197-266.610  1.00  0.00           C  
ATOM   3264  CD  GLU D 214     118.352 -47.194-265.813  1.00  0.00           C  
ATOM   3265  OE1 GLU D 214     119.281 -47.767-266.427  1.00  0.00           O  
ATOM   3266  OE2 GLU D 214     118.077 -47.349-264.604  1.00  0.00           O  
ATOM   3267  N   PRO D 215     114.843 -44.249-268.257  1.00  0.00           N  
ATOM   3268  CA  PRO D 215     113.415 -44.240-268.644  1.00  0.00           C  
ATOM   3269  C   PRO D 215     112.607 -45.493-268.257  1.00  0.00           C  
ATOM   3270  O   PRO D 215     113.149 -46.442-267.692  1.00  0.00           O  
ATOM   3271  CB  PRO D 215     113.478 -44.064-270.176  1.00  0.00           C  
ATOM   3272  CG  PRO D 215     114.758 -44.772-270.578  1.00  0.00           C  
ATOM   3273  CD  PRO D 215     115.699 -44.419-269.435  1.00  0.00           C  
ATOM   3274  N   LYS D 216     111.319 -45.446-268.643  1.00  0.00           N  
ATOM   3275  CA  LYS D 216     110.299 -46.501-268.622  1.00  0.00           C  
ATOM   3276  C   LYS D 216     109.627 -46.701-267.256  1.00  0.00           C  
ATOM   3277  O   LYS D 216     110.263 -46.570-266.210  1.00  0.00           O  
ATOM   3278  CB  LYS D 216     110.791 -47.832-269.246  1.00  0.00           C  
ATOM   3279  CG  LYS D 216     111.183 -47.726-270.734  1.00  0.00           C  
ATOM   3280  CD  LYS D 216     109.982 -47.588-271.691  1.00  0.00           C  
ATOM   3281  CE  LYS D 216     110.384 -47.224-273.129  1.00  0.00           C  
ATOM   3282  NZ  LYS D 216     110.871 -45.835-273.229  1.00  0.00           N  
ATOM   3283  N   SER D 217     108.325 -47.019-267.327  1.00  0.00           N  
ATOM   3284  CA  SER D 217     107.436 -47.220-266.191  1.00  0.00           C  
ATOM   3285  C   SER D 217     106.188 -47.992-266.641  1.00  0.00           C  
ATOM   3286  O   SER D 217     105.737 -47.815-267.773  1.00  0.00           O  
ATOM   3287  CB  SER D 217     107.078 -45.850-265.568  1.00  0.00           C  
ATOM   3288  OG  SER D 217     106.136 -45.979-264.526  1.00  0.00           O  
ATOM   3289  N   CYS D 218     105.635 -48.797-265.719  1.00  0.00           N  
ATOM   3290  CA  CYS D 218     104.368 -49.505-265.878  1.00  0.00           C  
ATOM   3291  C   CYS D 218     103.923 -50.048-264.515  1.00  0.00           C  
ATOM   3292  O   CYS D 218     104.761 -50.531-263.755  1.00  0.00           O  
ATOM   3293  CB  CYS D 218     104.490 -50.657-266.910  1.00  0.00           C  
ATOM   3294  SG  CYS D 218     102.905 -51.244-267.573  1.00  0.00           S  
ATOM   3295  N   ASP D 219     102.604 -50.037-264.264  1.00  0.00           N  
ATOM   3296  CA  ASP D 219     101.962 -50.867-263.241  1.00  0.00           C  
ATOM   3297  C   ASP D 219     101.841 -52.293-263.800  1.00  0.00           C  
ATOM   3298  O   ASP D 219     100.728 -52.784-263.980  1.00  0.00           O  
ATOM   3299  CB  ASP D 219     100.605 -50.347-262.693  1.00  0.00           C  
ATOM   3300  CG  ASP D 219      99.714 -49.503-263.616  1.00  0.00           C  
ATOM   3301  OD1 ASP D 219      99.931 -49.486-264.846  1.00  0.00           O  
ATOM   3302  OD2 ASP D 219      98.777 -48.904-263.041  1.00  0.00           O  
ATOM   3303  N   LYS D 220     102.997 -52.892-264.122  1.00  0.00           N  
ATOM   3304  CA  LYS D 220     103.105 -54.111-264.923  1.00  0.00           C  
ATOM   3305  C   LYS D 220     101.827 -54.961-264.837  1.00  0.00           C  
ATOM   3306  O   LYS D 220     101.342 -55.214-263.734  1.00  0.00           O  
ATOM   3307  CB  LYS D 220     104.328 -54.937-264.448  1.00  0.00           C  
ATOM   3308  CG  LYS D 220     105.611 -54.137-264.126  1.00  0.00           C  
ATOM   3309  CD  LYS D 220     106.127 -53.228-265.256  1.00  0.00           C  
ATOM   3310  CE  LYS D 220     107.336 -52.392-264.809  1.00  0.00           C  
ATOM   3311  NZ  LYS D 220     107.686 -51.360-265.798  1.00  0.00           N  
ATOM   3312  N   THR D 221     101.330 -55.431-265.994  1.00  0.00           N  
ATOM   3313  CA  THR D 221     100.172 -56.334-266.072  1.00  0.00           C  
ATOM   3314  C   THR D 221      99.241 -56.257-264.835  1.00  0.00           C  
ATOM   3315  O   THR D 221      98.238 -56.965-264.784  1.00  0.00           O  
ATOM   3316  CB  THR D 221     100.589 -57.811-266.303  1.00  0.00           C  
ATOM   3317  OG1 THR D 221     101.631 -57.875-267.259  1.00  0.00           O  
ATOM   3318  CG2 THR D 221      99.439 -58.699-266.821  1.00  0.00           C  
ATOM   3319  N   HIS D 222      99.554 -55.350-263.890  1.00  0.00           N  
ATOM   3320  CA  HIS D 222      98.663 -54.907-262.816  1.00  0.00           C  
ATOM   3321  C   HIS D 222      97.179 -55.230-263.068  1.00  0.00           C  
ATOM   3322  O   HIS D 222      96.504 -55.647-262.127  1.00  0.00           O  
ATOM   3323  CB  HIS D 222      98.857 -53.400-262.563  1.00  0.00           C  
ATOM   3324  CG  HIS D 222     100.111 -53.082-261.796  1.00  0.00           C  
ATOM   3325  ND1 HIS D 222     100.151 -53.078-260.412  1.00  0.00           N  
ATOM   3326  CD2 HIS D 222     101.380 -52.736-262.206  1.00  0.00           C  
ATOM   3327  CE1 HIS D 222     101.389 -52.732-260.055  1.00  0.00           C  
ATOM   3328  NE2 HIS D 222     102.196 -52.531-261.090  1.00  0.00           N  
ATOM   3329  N   THR D 223      96.711 -55.067-264.318  1.00  0.00           N  
ATOM   3330  CA  THR D 223      95.381 -55.492-264.758  1.00  0.00           C  
ATOM   3331  C   THR D 223      95.329 -57.024-264.934  1.00  0.00           C  
ATOM   3332  O   THR D 223      94.236 -57.556-265.114  1.00  0.00           O  
ATOM   3333  CB  THR D 223      94.961 -54.813-266.092  1.00  0.00           C  
ATOM   3334  OG1 THR D 223      95.019 -53.406-265.944  1.00  0.00           O  
ATOM   3335  CG2 THR D 223      93.553 -55.186-266.584  1.00  0.00           C  
ATOM   3336  N   CYS D 224      96.502 -57.681-264.824  1.00  0.00           N  
ATOM   3337  CA  CYS D 224      96.756 -59.130-264.868  1.00  0.00           C  
ATOM   3338  C   CYS D 224      96.325 -59.803-266.205  1.00  0.00           C  
ATOM   3339  O   CYS D 224      95.124 -59.897-266.456  1.00  0.00           O  
ATOM   3340  CB  CYS D 224      96.096 -59.819-263.649  1.00  0.00           C  
ATOM   3341  SG  CYS D 224      96.678 -61.513-263.353  1.00  0.00           S  
ATOM   3342  N   PRO D 225      97.285 -60.295-267.033  1.00  0.00           N  
ATOM   3343  CA  PRO D 225      96.964 -60.956-268.321  1.00  0.00           C  
ATOM   3344  C   PRO D 225      95.963 -62.143-268.325  1.00  0.00           C  
ATOM   3345  O   PRO D 225      95.081 -62.117-269.183  1.00  0.00           O  
ATOM   3346  CD  PRO D 225      98.733 -60.111-266.894  1.00  0.00           C  
ATOM   3347  CB  PRO D 225      98.332 -61.325-268.921  1.00  0.00           C  
ATOM   3348  CG  PRO D 225      99.299 -60.341-268.291  1.00  0.00           C  
ATOM   3349  N   PRO D 226      96.050 -63.129-267.395  1.00  0.00           N  
ATOM   3350  CA  PRO D 226      95.045 -64.211-267.329  1.00  0.00           C  
ATOM   3351  C   PRO D 226      93.715 -63.800-266.666  1.00  0.00           C  
ATOM   3352  O   PRO D 226      93.683 -62.907-265.818  1.00  0.00           O  
ATOM   3353  CB  PRO D 226      95.753 -65.315-266.532  1.00  0.00           C  
ATOM   3354  CG  PRO D 226      96.716 -64.573-265.626  1.00  0.00           C  
ATOM   3355  CD  PRO D 226      97.179 -63.416-266.503  1.00  0.00           C  
ATOM   3356  N   CYS D 227      92.657 -64.523-267.060  1.00  0.00           N  
ATOM   3357  CA  CYS D 227      91.300 -64.480-266.505  1.00  0.00           C  
ATOM   3358  C   CYS D 227      90.640 -65.886-266.493  1.00  0.00           C  
ATOM   3359  O   CYS D 227      90.163 -66.278-265.427  1.00  0.00           O  
ATOM   3360  CB  CYS D 227      90.460 -63.355-267.155  1.00  0.00           C  
ATOM   3361  SG  CYS D 227      88.682 -63.319-266.776  1.00  0.00           S  
ATOM   3362  N   PRO D 228      90.720 -66.683-267.592  1.00  0.00           N  
ATOM   3363  CA  PRO D 228      90.695 -68.153-267.474  1.00  0.00           C  
ATOM   3364  C   PRO D 228      89.282 -68.768-267.410  1.00  0.00           C  
ATOM   3365  O   PRO D 228      88.803 -69.044-266.312  1.00  0.00           O  
ATOM   3366  CD  PRO D 228      91.072 -66.314-268.963  1.00  0.00           C  
ATOM   3367  CB  PRO D 228      91.515 -68.643-268.695  1.00  0.00           C  
ATOM   3368  CG  PRO D 228      92.065 -67.391-269.366  1.00  0.00           C  
ATOM   3369  N   ALA D 229      88.669 -69.004-268.585  1.00  0.00           N  
ATOM   3370  CA  ALA D 229      87.461 -69.814-268.783  1.00  0.00           C  
ATOM   3371  C   ALA D 229      86.785 -70.156-267.431  1.00  0.00           C  
ATOM   3372  O   ALA D 229      87.319 -71.009-266.720  1.00  0.00           O  
ATOM   3373  CB  ALA D 229      87.895 -71.101-269.504  1.00  0.00           C  
ATOM   3374  N   PRO D 230      85.652 -69.493-267.080  1.00  0.00           N  
ATOM   3375  CA  PRO D 230      84.883 -69.796-265.850  1.00  0.00           C  
ATOM   3376  C   PRO D 230      84.349 -71.237-265.742  1.00  0.00           C  
ATOM   3377  O   PRO D 230      84.114 -71.879-266.763  1.00  0.00           O  
ATOM   3378  CD  PRO D 230      85.046 -68.371-267.799  1.00  0.00           C  
ATOM   3379  CB  PRO D 230      83.705 -68.804-265.897  1.00  0.00           C  
ATOM   3380  CG  PRO D 230      84.186 -67.661-266.767  1.00  0.00           C  
ATOM   3381  N   GLU D 231      84.115 -71.671-264.494  1.00  0.00           N  
ATOM   3382  CA  GLU D 231      83.329 -72.852-264.123  1.00  0.00           C  
ATOM   3383  C   GLU D 231      82.063 -72.902-264.995  1.00  0.00           C  
ATOM   3384  O   GLU D 231      81.607 -71.860-265.471  1.00  0.00           O  
ATOM   3385  CB  GLU D 231      82.994 -72.860-262.609  1.00  0.00           C  
ATOM   3386  CG  GLU D 231      84.167 -73.217-261.665  1.00  0.00           C  
ATOM   3387  CD  GLU D 231      84.791 -74.599-261.909  1.00  0.00           C  
ATOM   3388  OE1 GLU D 231      84.047 -75.508-262.339  1.00  0.00           O  
ATOM   3389  OE2 GLU D 231      86.008 -74.725-261.654  1.00  0.00           O  
ATOM   3390  N   LEU D 232      81.527 -74.118-265.209  1.00  0.00           N  
ATOM   3391  CA  LEU D 232      80.426 -74.374-266.145  1.00  0.00           C  
ATOM   3392  C   LEU D 232      79.397 -75.347-265.540  1.00  0.00           C  
ATOM   3393  O   LEU D 232      78.262 -74.951-265.275  1.00  0.00           O  
ATOM   3394  CB  LEU D 232      81.036 -74.891-267.477  1.00  0.00           C  
ATOM   3395  CG  LEU D 232      80.050 -75.163-268.639  1.00  0.00           C  
ATOM   3396  CD1 LEU D 232      79.243 -73.907-269.038  1.00  0.00           C  
ATOM   3397  CD2 LEU D 232      80.785 -75.790-269.844  1.00  0.00           C  
ATOM   3398  N   LEU D 233      79.842 -76.596-265.310  1.00  0.00           N  
ATOM   3399  CA  LEU D 233      79.090 -77.673-264.662  1.00  0.00           C  
ATOM   3400  C   LEU D 233      78.953 -77.367-263.157  1.00  0.00           C  
ATOM   3401  O   LEU D 233      79.436 -78.143-262.330  1.00  0.00           O  
ATOM   3402  CB  LEU D 233      79.828 -79.008-264.933  1.00  0.00           C  
ATOM   3403  CG  LEU D 233      79.198 -80.284-264.323  1.00  0.00           C  
ATOM   3404  CD1 LEU D 233      77.744 -80.512-264.791  1.00  0.00           C  
ATOM   3405  CD2 LEU D 233      80.094 -81.515-264.577  1.00  0.00           C  
ATOM   3406  N   GLY D 234      77.776 -77.522-262.564  1.00  0.00           N  
ATOM   3407  CA  GLY D 234      77.461 -77.137-261.185  1.00  0.00           C  
ATOM   3408  C   GLY D 234      77.779 -78.219-260.137  1.00  0.00           C  
ATOM   3409  O   GLY D 234      77.645 -77.937-258.947  1.00  0.00           O  
ATOM   3410  N   GLY D 235      78.187 -79.435-260.547  1.00  0.00           N  
ATOM   3411  CA  GLY D 235      78.538 -80.544-259.650  1.00  0.00           C  
ATOM   3412  C   GLY D 235      77.303 -81.143-258.937  1.00  0.00           C  
ATOM   3413  O   GLY D 235      76.174 -80.922-259.384  1.00  0.00           O  
ATOM   3414  N   PRO D 236      77.496 -81.928-257.848  1.00  0.00           N  
ATOM   3415  CA  PRO D 236      76.394 -82.546-257.083  1.00  0.00           C  
ATOM   3416  C   PRO D 236      75.514 -81.536-256.325  1.00  0.00           C  
ATOM   3417  O   PRO D 236      76.002 -80.867-255.413  1.00  0.00           O  
ATOM   3418  CD  PRO D 236      78.802 -82.359-257.339  1.00  0.00           C  
ATOM   3419  CB  PRO D 236      77.106 -83.508-256.118  1.00  0.00           C  
ATOM   3420  CG  PRO D 236      78.513 -82.955-255.969  1.00  0.00           C  
ATOM   3421  N   SER D 237      74.231 -81.465-256.714  1.00  0.00           N  
ATOM   3422  CA  SER D 237      73.223 -80.618-256.078  1.00  0.00           C  
ATOM   3423  C   SER D 237      72.525 -81.365-254.927  1.00  0.00           C  
ATOM   3424  O   SER D 237      72.175 -82.537-255.078  1.00  0.00           O  
ATOM   3425  CB  SER D 237      72.228 -80.136-257.153  1.00  0.00           C  
ATOM   3426  OG  SER D 237      71.267 -79.247-256.616  1.00  0.00           O  
ATOM   3427  N   VAL D 238      72.318 -80.647-253.811  1.00  0.00           N  
ATOM   3428  CA  VAL D 238      71.666 -81.148-252.602  1.00  0.00           C  
ATOM   3429  C   VAL D 238      70.154 -80.880-252.665  1.00  0.00           C  
ATOM   3430  O   VAL D 238      69.741 -79.787-253.058  1.00  0.00           O  
ATOM   3431  CB  VAL D 238      72.211 -80.443-251.326  1.00  0.00           C  
ATOM   3432  CG1 VAL D 238      71.580 -80.943-250.010  1.00  0.00           C  
ATOM   3433  CG2 VAL D 238      73.738 -80.570-251.241  1.00  0.00           C  
ATOM   3434  N   PHE D 239      69.373 -81.882-252.238  1.00  0.00           N  
ATOM   3435  CA  PHE D 239      67.922 -81.822-252.085  1.00  0.00           C  
ATOM   3436  C   PHE D 239      67.522 -82.406-250.723  1.00  0.00           C  
ATOM   3437  O   PHE D 239      68.303 -83.137-250.111  1.00  0.00           O  
ATOM   3438  CB  PHE D 239      67.227 -82.553-253.255  1.00  0.00           C  
ATOM   3439  CG  PHE D 239      67.491 -81.909-254.604  1.00  0.00           C  
ATOM   3440  CD1 PHE D 239      68.488 -82.426-255.461  1.00  0.00           C  
ATOM   3441  CE1 PHE D 239      68.825 -81.738-256.620  1.00  0.00           C  
ATOM   3442  CZ  PHE D 239      68.213 -80.530-256.922  1.00  0.00           C  
ATOM   3443  CD2 PHE D 239      66.885 -80.675-254.919  1.00  0.00           C  
ATOM   3444  CE2 PHE D 239      67.251 -79.998-256.074  1.00  0.00           C  
ATOM   3445  N   LEU D 240      66.310 -82.052-250.267  1.00  0.00           N  
ATOM   3446  CA  LEU D 240      65.798 -82.419-248.950  1.00  0.00           C  
ATOM   3447  C   LEU D 240      64.303 -82.747-249.058  1.00  0.00           C  
ATOM   3448  O   LEU D 240      63.553 -81.978-249.660  1.00  0.00           O  
ATOM   3449  CB  LEU D 240      66.090 -81.264-247.963  1.00  0.00           C  
ATOM   3450  CG  LEU D 240      66.125 -81.681-246.482  1.00  0.00           C  
ATOM   3451  CD1 LEU D 240      67.237 -82.700-246.187  1.00  0.00           C  
ATOM   3452  CD2 LEU D 240      66.290 -80.456-245.579  1.00  0.00           C  
ATOM   3453  N   PHE D 241      63.920 -83.900-248.489  1.00  0.00           N  
ATOM   3454  CA  PHE D 241      62.589 -84.502-248.576  1.00  0.00           C  
ATOM   3455  C   PHE D 241      62.010 -84.685-247.156  1.00  0.00           C  
ATOM   3456  O   PHE D 241      62.750 -85.111-246.267  1.00  0.00           O  
ATOM   3457  CB  PHE D 241      62.723 -85.869-249.281  1.00  0.00           C  
ATOM   3458  CG  PHE D 241      62.987 -85.803-250.777  1.00  0.00           C  
ATOM   3459  CD1 PHE D 241      64.290 -85.578-251.271  1.00  0.00           C  
ATOM   3460  CE1 PHE D 241      64.502 -85.438-252.636  1.00  0.00           C  
ATOM   3461  CZ  PHE D 241      63.433 -85.498-253.520  1.00  0.00           C  
ATOM   3462  CD2 PHE D 241      61.906 -85.812-251.684  1.00  0.00           C  
ATOM   3463  CE2 PHE D 241      62.139 -85.679-253.047  1.00  0.00           C  
ATOM   3464  N   PRO D 242      60.715 -84.344-246.948  1.00  0.00           N  
ATOM   3465  CA  PRO D 242      60.109 -84.326-245.604  1.00  0.00           C  
ATOM   3466  C   PRO D 242      59.652 -85.721-245.110  1.00  0.00           C  
ATOM   3467  O   PRO D 242      59.618 -86.665-245.901  1.00  0.00           O  
ATOM   3468  CD  PRO D 242      59.745 -83.944-247.975  1.00  0.00           C  
ATOM   3469  CB  PRO D 242      58.905 -83.389-245.814  1.00  0.00           C  
ATOM   3470  CG  PRO D 242      58.438 -83.693-247.228  1.00  0.00           C  
ATOM   3471  N   PRO D 243      59.209 -85.801-243.832  1.00  0.00           N  
ATOM   3472  CA  PRO D 243      58.398 -86.926-243.335  1.00  0.00           C  
ATOM   3473  C   PRO D 243      56.968 -86.938-243.899  1.00  0.00           C  
ATOM   3474  O   PRO D 243      56.487 -85.929-244.417  1.00  0.00           O  
ATOM   3475  CD  PRO D 243      59.439 -84.815-242.774  1.00  0.00           C  
ATOM   3476  CB  PRO D 243      58.354 -86.682-241.818  1.00  0.00           C  
ATOM   3477  CG  PRO D 243      58.464 -85.177-241.664  1.00  0.00           C  
ATOM   3478  N   LYS D 244      56.291 -88.078-243.691  1.00  0.00           N  
ATOM   3479  CA  LYS D 244      54.840 -88.192-243.818  1.00  0.00           C  
ATOM   3480  C   LYS D 244      54.177 -87.442-242.639  1.00  0.00           C  
ATOM   3481  O   LYS D 244      54.614 -87.640-241.501  1.00  0.00           O  
ATOM   3482  CB  LYS D 244      54.440 -89.680-243.729  1.00  0.00           C  
ATOM   3483  CG  LYS D 244      55.149 -90.610-244.727  1.00  0.00           C  
ATOM   3484  CD  LYS D 244      54.631 -92.056-244.625  1.00  0.00           C  
ATOM   3485  CE  LYS D 244      55.610 -93.113-245.157  1.00  0.00           C  
ATOM   3486  NZ  LYS D 244      56.840 -93.170-244.345  1.00  0.00           N  
ATOM   3487  N   PRO D 245      53.102 -86.657-242.894  1.00  0.00           N  
ATOM   3488  CA  PRO D 245      52.194 -86.198-241.823  1.00  0.00           C  
ATOM   3489  C   PRO D 245      51.616 -87.328-240.948  1.00  0.00           C  
ATOM   3490  O   PRO D 245      51.415 -87.106-239.760  1.00  0.00           O  
ATOM   3491  CB  PRO D 245      51.083 -85.441-242.568  1.00  0.00           C  
ATOM   3492  CG  PRO D 245      51.707 -85.033-243.891  1.00  0.00           C  
ATOM   3493  CD  PRO D 245      52.647 -86.192-244.203  1.00  0.00           C  
ATOM   3494  N   LYS D 246      51.421 -88.526-241.534  1.00  0.00           N  
ATOM   3495  CA  LYS D 246      50.974 -89.740-240.847  1.00  0.00           C  
ATOM   3496  C   LYS D 246      51.912 -90.151-239.698  1.00  0.00           C  
ATOM   3497  O   LYS D 246      51.437 -90.378-238.586  1.00  0.00           O  
ATOM   3498  CB  LYS D 246      50.827 -90.888-241.872  1.00  0.00           C  
ATOM   3499  CG  LYS D 246      49.962 -92.044-241.346  1.00  0.00           C  
ATOM   3500  CD  LYS D 246      49.708 -93.148-242.379  1.00  0.00           C  
ATOM   3501  CE  LYS D 246      48.707 -94.185-241.853  1.00  0.00           C  
ATOM   3502  NZ  LYS D 246      48.427 -95.234-242.847  1.00  0.00           N  
ATOM   3503  N   ASP D 247      53.223 -90.203-239.986  1.00  0.00           N  
ATOM   3504  CA  ASP D 247      54.275 -90.581-239.035  1.00  0.00           C  
ATOM   3505  C   ASP D 247      54.501 -89.549-237.916  1.00  0.00           C  
ATOM   3506  O   ASP D 247      54.932 -89.937-236.832  1.00  0.00           O  
ATOM   3507  CB  ASP D 247      55.614 -90.963-239.713  1.00  0.00           C  
ATOM   3508  CG  ASP D 247      55.501 -92.008-240.834  1.00  0.00           C  
ATOM   3509  OD1 ASP D 247      54.509 -92.773-240.841  1.00  0.00           O  
ATOM   3510  OD2 ASP D 247      56.444 -92.061-241.652  1.00  0.00           O  
ATOM   3511  N   THR D 248      54.172 -88.274-238.183  1.00  0.00           N  
ATOM   3512  CA  THR D 248      54.203 -87.193-237.197  1.00  0.00           C  
ATOM   3513  C   THR D 248      53.000 -87.245-236.230  1.00  0.00           C  
ATOM   3514  O   THR D 248      53.181 -87.043-235.029  1.00  0.00           O  
ATOM   3515  CB  THR D 248      54.197 -85.801-237.887  1.00  0.00           C  
ATOM   3516  OG1 THR D 248      55.259 -85.709-238.816  1.00  0.00           O  
ATOM   3517  CG2 THR D 248      54.334 -84.616-236.919  1.00  0.00           C  
ATOM   3518  N   LEU D 249      51.801 -87.510-236.778  1.00  0.00           N  
ATOM   3519  CA  LEU D 249      50.501 -87.375-236.111  1.00  0.00           C  
ATOM   3520  C   LEU D 249      50.038 -88.649-235.371  1.00  0.00           C  
ATOM   3521  O   LEU D 249      48.853 -88.776-235.067  1.00  0.00           O  
ATOM   3522  CB  LEU D 249      49.479 -86.837-237.144  1.00  0.00           C  
ATOM   3523  CG  LEU D 249      49.819 -85.411-237.651  1.00  0.00           C  
ATOM   3524  CD1 LEU D 249      49.072 -85.054-238.950  1.00  0.00           C  
ATOM   3525  CD2 LEU D 249      49.593 -84.344-236.570  1.00  0.00           C  
ATOM   3526  N   MET D 250      50.989 -89.532-235.034  1.00  0.00           N  
ATOM   3527  CA  MET D 250      50.840 -90.606-234.054  1.00  0.00           C  
ATOM   3528  C   MET D 250      52.163 -90.712-233.289  1.00  0.00           C  
ATOM   3529  O   MET D 250      53.226 -90.763-233.909  1.00  0.00           O  
ATOM   3530  CB  MET D 250      50.458 -91.938-234.736  1.00  0.00           C  
ATOM   3531  CG  MET D 250      48.968 -92.280-234.592  1.00  0.00           C  
ATOM   3532  SD  MET D 250      48.451 -93.716-235.567  1.00  0.00           S  
ATOM   3533  CE  MET D 250      46.653 -93.558-235.409  1.00  0.00           C  
ATOM   3534  N   ILE D 251      52.053 -90.756-231.952  1.00  0.00           N  
ATOM   3535  CA  ILE D 251      53.159 -90.712-230.987  1.00  0.00           C  
ATOM   3536  C   ILE D 251      53.943 -92.040-230.815  1.00  0.00           C  
ATOM   3537  O   ILE D 251      54.584 -92.242-229.782  1.00  0.00           O  
ATOM   3538  CB  ILE D 251      52.663 -90.180-229.609  1.00  0.00           C  
ATOM   3539  CG2 ILE D 251      52.199 -88.714-229.724  1.00  0.00           C  
ATOM   3540  CG1 ILE D 251      51.583 -91.073-228.950  1.00  0.00           C  
ATOM   3541  CD1 ILE D 251      51.283 -90.705-227.490  1.00  0.00           C  
ATOM   3542  N   SER D 252      53.913 -92.906-231.840  1.00  0.00           N  
ATOM   3543  CA  SER D 252      54.617 -94.189-231.883  1.00  0.00           C  
ATOM   3544  C   SER D 252      55.205 -94.515-233.272  1.00  0.00           C  
ATOM   3545  O   SER D 252      55.878 -95.539-233.387  1.00  0.00           O  
ATOM   3546  CB  SER D 252      53.672 -95.293-231.356  1.00  0.00           C  
ATOM   3547  OG  SER D 252      52.631 -95.588-232.269  1.00  0.00           O  
ATOM   3548  N   ARG D 253      54.943 -93.677-234.292  1.00  0.00           N  
ATOM   3549  CA  ARG D 253      55.384 -93.902-235.672  1.00  0.00           C  
ATOM   3550  C   ARG D 253      56.738 -93.240-235.988  1.00  0.00           C  
ATOM   3551  O   ARG D 253      57.503 -93.828-236.749  1.00  0.00           O  
ATOM   3552  CB  ARG D 253      54.301 -93.396-236.637  1.00  0.00           C  
ATOM   3553  CG  ARG D 253      53.002 -94.225-236.629  1.00  0.00           C  
ATOM   3554  CD  ARG D 253      51.981 -93.733-237.668  1.00  0.00           C  
ATOM   3555  NE  ARG D 253      52.436 -93.966-239.046  1.00  0.00           N  
ATOM   3556  CZ  ARG D 253      52.168 -95.038-239.805  1.00  0.00           C  
ATOM   3557  NH1 ARG D 253      52.750 -95.124-241.008  1.00  0.00           N  
ATOM   3558  NH2 ARG D 253      51.346 -96.009-239.386  1.00  0.00           N  
ATOM   3559  N   THR D 254      57.005 -92.065-235.389  1.00  0.00           N  
ATOM   3560  CA  THR D 254      58.252 -91.283-235.438  1.00  0.00           C  
ATOM   3561  C   THR D 254      58.612 -90.747-236.853  1.00  0.00           C  
ATOM   3562  O   THR D 254      59.022 -91.539-237.704  1.00  0.00           O  
ATOM   3563  CB  THR D 254      59.471 -92.077-234.882  1.00  0.00           C  
ATOM   3564  OG1 THR D 254      59.158 -92.584-233.598  1.00  0.00           O  
ATOM   3565  CG2 THR D 254      60.753 -91.237-234.742  1.00  0.00           C  
ATOM   3566  N   PRO D 255      58.474 -89.419-237.095  1.00  0.00           N  
ATOM   3567  CA  PRO D 255      58.853 -88.817-238.390  1.00  0.00           C  
ATOM   3568  C   PRO D 255      60.379 -88.717-238.609  1.00  0.00           C  
ATOM   3569  O   PRO D 255      61.155 -88.888-237.669  1.00  0.00           O  
ATOM   3570  CD  PRO D 255      57.971 -88.401-236.163  1.00  0.00           C  
ATOM   3571  CB  PRO D 255      58.169 -87.443-238.343  1.00  0.00           C  
ATOM   3572  CG  PRO D 255      58.149 -87.065-236.875  1.00  0.00           C  
ATOM   3573  N   GLU D 256      60.780 -88.454-239.861  1.00  0.00           N  
ATOM   3574  CA  GLU D 256      62.174 -88.350-240.290  1.00  0.00           C  
ATOM   3575  C   GLU D 256      62.283 -87.528-241.586  1.00  0.00           C  
ATOM   3576  O   GLU D 256      61.572 -87.817-242.548  1.00  0.00           O  
ATOM   3577  CB  GLU D 256      62.774 -89.773-240.404  1.00  0.00           C  
ATOM   3578  CG  GLU D 256      64.150 -89.878-241.090  1.00  0.00           C  
ATOM   3579  CD  GLU D 256      64.722 -91.287-240.970  1.00  0.00           C  
ATOM   3580  OE1 GLU D 256      65.111 -91.643-239.835  1.00  0.00           O  
ATOM   3581  OE2 GLU D 256      64.771 -91.975-242.012  1.00  0.00           O  
ATOM   3582  N   VAL D 257      63.204 -86.549-241.591  1.00  0.00           N  
ATOM   3583  CA  VAL D 257      63.617 -85.791-242.776  1.00  0.00           C  
ATOM   3584  C   VAL D 257      64.858 -86.485-243.377  1.00  0.00           C  
ATOM   3585  O   VAL D 257      65.745 -86.890-242.625  1.00  0.00           O  
ATOM   3586  CB  VAL D 257      63.992 -84.322-242.406  1.00  0.00           C  
ATOM   3587  CG1 VAL D 257      64.561 -83.492-243.577  1.00  0.00           C  
ATOM   3588  CG2 VAL D 257      62.792 -83.555-241.825  1.00  0.00           C  
ATOM   3589  N   THR D 258      64.893 -86.615-244.712  1.00  0.00           N  
ATOM   3590  CA  THR D 258      65.927 -87.356-245.440  1.00  0.00           C  
ATOM   3591  C   THR D 258      66.518 -86.484-246.558  1.00  0.00           C  
ATOM   3592  O   THR D 258      65.774 -85.888-247.336  1.00  0.00           O  
ATOM   3593  CB  THR D 258      65.327 -88.639-246.075  1.00  0.00           C  
ATOM   3594  OG1 THR D 258      64.860 -89.485-245.042  1.00  0.00           O  
ATOM   3595  CG2 THR D 258      66.252 -89.469-246.985  1.00  0.00           C  
ATOM   3596  N   CYS D 259      67.858 -86.445-246.610  1.00  0.00           N  
ATOM   3597  CA  CYS D 259      68.649 -85.726-247.605  1.00  0.00           C  
ATOM   3598  C   CYS D 259      68.996 -86.652-248.772  1.00  0.00           C  
ATOM   3599  O   CYS D 259      69.244 -87.839-248.559  1.00  0.00           O  
ATOM   3600  CB  CYS D 259      69.918 -85.173-246.931  1.00  0.00           C  
ATOM   3601  SG  CYS D 259      70.992 -84.157-247.981  1.00  0.00           S  
ATOM   3602  N   VAL D 260      69.008 -86.074-249.979  1.00  0.00           N  
ATOM   3603  CA  VAL D 260      69.290 -86.765-251.229  1.00  0.00           C  
ATOM   3604  C   VAL D 260      70.194 -85.852-252.070  1.00  0.00           C  
ATOM   3605  O   VAL D 260      69.767 -84.765-252.454  1.00  0.00           O  
ATOM   3606  CB  VAL D 260      67.981 -87.045-252.020  1.00  0.00           C  
ATOM   3607  CG1 VAL D 260      68.228 -87.739-253.370  1.00  0.00           C  
ATOM   3608  CG2 VAL D 260      66.975 -87.876-251.206  1.00  0.00           C  
ATOM   3609  N   VAL D 261      71.429 -86.304-252.327  1.00  0.00           N  
ATOM   3610  CA  VAL D 261      72.448 -85.548-253.048  1.00  0.00           C  
ATOM   3611  C   VAL D 261      72.761 -86.313-254.345  1.00  0.00           C  
ATOM   3612  O   VAL D 261      73.573 -87.238-254.337  1.00  0.00           O  
ATOM   3613  CB  VAL D 261      73.743 -85.387-252.198  1.00  0.00           C  
ATOM   3614  CG1 VAL D 261      74.830 -84.556-252.913  1.00  0.00           C  
ATOM   3615  CG2 VAL D 261      73.440 -84.770-250.820  1.00  0.00           C  
ATOM   3616  N   VAL D 262      72.061 -85.935-255.426  1.00  0.00           N  
ATOM   3617  CA  VAL D 262      72.204 -86.522-256.761  1.00  0.00           C  
ATOM   3618  C   VAL D 262      73.463 -86.013-257.488  1.00  0.00           C  
ATOM   3619  O   VAL D 262      73.971 -84.938-257.163  1.00  0.00           O  
ATOM   3620  CB  VAL D 262      70.973 -86.191-257.658  1.00  0.00           C  
ATOM   3621  CG1 VAL D 262      69.685 -86.831-257.118  1.00  0.00           C  
ATOM   3622  CG2 VAL D 262      70.764 -84.687-257.935  1.00  0.00           C  
ATOM   3623  N   ASP D 263      73.901 -86.792-258.492  1.00  0.00           N  
ATOM   3624  CA  ASP D 263      74.948 -86.441-259.460  1.00  0.00           C  
ATOM   3625  C   ASP D 263      76.345 -86.264-258.829  1.00  0.00           C  
ATOM   3626  O   ASP D 263      77.131 -85.434-259.289  1.00  0.00           O  
ATOM   3627  CB  ASP D 263      74.566 -85.267-260.406  1.00  0.00           C  
ATOM   3628  CG  ASP D 263      73.178 -85.382-261.054  1.00  0.00           C  
ATOM   3629  OD1 ASP D 263      72.619 -84.311-261.370  1.00  0.00           O  
ATOM   3630  OD2 ASP D 263      72.735 -86.527-261.304  1.00  0.00           O  
ATOM   3631  N   VAL D 264      76.635 -87.078-257.799  1.00  0.00           N  
ATOM   3632  CA  VAL D 264      77.957 -87.217-257.191  1.00  0.00           C  
ATOM   3633  C   VAL D 264      78.897 -87.937-258.173  1.00  0.00           C  
ATOM   3634  O   VAL D 264      78.511 -88.959-258.741  1.00  0.00           O  
ATOM   3635  CB  VAL D 264      77.869 -88.001-255.848  1.00  0.00           C  
ATOM   3636  CG1 VAL D 264      79.225 -88.445-255.264  1.00  0.00           C  
ATOM   3637  CG2 VAL D 264      77.093 -87.191-254.795  1.00  0.00           C  
ATOM   3638  N   SER D 265      80.095 -87.365-258.374  1.00  0.00           N  
ATOM   3639  CA  SER D 265      81.105 -87.847-259.317  1.00  0.00           C  
ATOM   3640  C   SER D 265      81.570 -89.278-259.002  1.00  0.00           C  
ATOM   3641  O   SER D 265      81.727 -89.628-257.833  1.00  0.00           O  
ATOM   3642  CB  SER D 265      82.283 -86.853-259.319  1.00  0.00           C  
ATOM   3643  OG  SER D 265      83.328 -87.240-260.192  1.00  0.00           O  
ATOM   3644  N   HIS D 266      81.812 -90.062-260.065  1.00  0.00           N  
ATOM   3645  CA  HIS D 266      82.355 -91.417-259.973  1.00  0.00           C  
ATOM   3646  C   HIS D 266      83.805 -91.456-259.443  1.00  0.00           C  
ATOM   3647  O   HIS D 266      84.201 -92.458-258.848  1.00  0.00           O  
ATOM   3648  CB  HIS D 266      82.230 -92.106-261.344  1.00  0.00           C  
ATOM   3649  CG  HIS D 266      82.201 -93.612-261.273  1.00  0.00           C  
ATOM   3650  CD2 HIS D 266      83.168 -94.559-261.527  1.00  0.00           C  
ATOM   3651  ND1 HIS D 266      81.066 -94.320-260.915  1.00  0.00           N  
ATOM   3652  NE2 HIS D 266      82.640 -95.838-261.330  1.00  0.00           N  
ATOM   3653  CE1 HIS D 266      81.380 -95.616-260.972  1.00  0.00           C  
ATOM   3654  N   GLU D 267      84.543 -90.348-259.641  1.00  0.00           N  
ATOM   3655  CA  GLU D 267      85.923 -90.142-259.200  1.00  0.00           C  
ATOM   3656  C   GLU D 267      86.013 -89.458-257.819  1.00  0.00           C  
ATOM   3657  O   GLU D 267      87.120 -89.350-257.291  1.00  0.00           O  
ATOM   3658  CB  GLU D 267      86.666 -89.300-260.268  1.00  0.00           C  
ATOM   3659  CG  GLU D 267      86.543 -89.804-261.725  1.00  0.00           C  
ATOM   3660  CD  GLU D 267      86.999 -91.252-261.914  1.00  0.00           C  
ATOM   3661  OE1 GLU D 267      88.202 -91.505-261.686  1.00  0.00           O  
ATOM   3662  OE2 GLU D 267      86.135 -92.078-262.281  1.00  0.00           O  
ATOM   3663  N   ASP D 268      84.872 -89.022-257.256  1.00  0.00           N  
ATOM   3664  CA  ASP D 268      84.771 -88.394-255.938  1.00  0.00           C  
ATOM   3665  C   ASP D 268      83.467 -88.859-255.249  1.00  0.00           C  
ATOM   3666  O   ASP D 268      82.543 -88.056-255.121  1.00  0.00           O  
ATOM   3667  CB  ASP D 268      84.933 -86.848-256.020  1.00  0.00           C  
ATOM   3668  CG  ASP D 268      84.918 -86.096-254.679  1.00  0.00           C  
ATOM   3669  OD1 ASP D 268      85.244 -86.719-253.644  1.00  0.00           O  
ATOM   3670  OD2 ASP D 268      84.635 -84.879-254.729  1.00  0.00           O  
ATOM   3671  N   PRO D 269      83.395 -90.142-254.818  1.00  0.00           N  
ATOM   3672  CA  PRO D 269      82.313 -90.614-253.932  1.00  0.00           C  
ATOM   3673  C   PRO D 269      82.449 -90.147-252.465  1.00  0.00           C  
ATOM   3674  O   PRO D 269      81.483 -90.265-251.711  1.00  0.00           O  
ATOM   3675  CD  PRO D 269      84.336 -91.225-255.126  1.00  0.00           C  
ATOM   3676  CB  PRO D 269      82.414 -92.142-254.043  1.00  0.00           C  
ATOM   3677  CG  PRO D 269      83.893 -92.407-254.269  1.00  0.00           C  
ATOM   3678  N   GLU D 270      83.632 -89.626-252.090  1.00  0.00           N  
ATOM   3679  CA  GLU D 270      84.024 -89.226-250.736  1.00  0.00           C  
ATOM   3680  C   GLU D 270      83.533 -87.813-250.353  1.00  0.00           C  
ATOM   3681  O   GLU D 270      84.257 -87.069-249.688  1.00  0.00           O  
ATOM   3682  CB  GLU D 270      85.564 -89.362-250.605  1.00  0.00           C  
ATOM   3683  CG  GLU D 270      86.145 -90.750-250.956  1.00  0.00           C  
ATOM   3684  CD  GLU D 270      85.594 -91.885-250.092  1.00  0.00           C  
ATOM   3685  OE1 GLU D 270      85.637 -91.737-248.851  1.00  0.00           O  
ATOM   3686  OE2 GLU D 270      85.142 -92.887-250.688  1.00  0.00           O  
ATOM   3687  N   VAL D 271      82.307 -87.463-250.773  1.00  0.00           N  
ATOM   3688  CA  VAL D 271      81.671 -86.173-250.514  1.00  0.00           C  
ATOM   3689  C   VAL D 271      81.140 -86.081-249.069  1.00  0.00           C  
ATOM   3690  O   VAL D 271      80.774 -87.100-248.479  1.00  0.00           O  
ATOM   3691  CB  VAL D 271      80.497 -85.920-251.506  1.00  0.00           C  
ATOM   3692  CG1 VAL D 271      80.964 -86.052-252.965  1.00  0.00           C  
ATOM   3693  CG2 VAL D 271      79.249 -86.796-251.296  1.00  0.00           C  
ATOM   3694  N   LYS D 272      81.089 -84.849-248.538  1.00  0.00           N  
ATOM   3695  CA  LYS D 272      80.540 -84.548-247.214  1.00  0.00           C  
ATOM   3696  C   LYS D 272      79.006 -84.655-247.164  1.00  0.00           C  
ATOM   3697  O   LYS D 272      78.345 -84.670-248.202  1.00  0.00           O  
ATOM   3698  CB  LYS D 272      80.989 -83.136-246.782  1.00  0.00           C  
ATOM   3699  CG  LYS D 272      82.493 -83.034-246.484  1.00  0.00           C  
ATOM   3700  CD  LYS D 272      82.881 -81.649-245.948  1.00  0.00           C  
ATOM   3701  CE  LYS D 272      84.386 -81.517-245.686  1.00  0.00           C  
ATOM   3702  NZ  LYS D 272      84.719 -80.188-245.144  1.00  0.00           N  
ATOM   3703  N   PHE D 273      78.486 -84.686-245.931  1.00  0.00           N  
ATOM   3704  CA  PHE D 273      77.071 -84.573-245.591  1.00  0.00           C  
ATOM   3705  C   PHE D 273      77.002 -83.898-244.212  1.00  0.00           C  
ATOM   3706  O   PHE D 273      77.832 -84.181-243.347  1.00  0.00           O  
ATOM   3707  CB  PHE D 273      76.387 -85.964-245.647  1.00  0.00           C  
ATOM   3708  CG  PHE D 273      76.779 -86.954-244.560  1.00  0.00           C  
ATOM   3709  CD1 PHE D 273      76.061 -87.003-243.345  1.00  0.00           C  
ATOM   3710  CD2 PHE D 273      77.976 -87.694-244.677  1.00  0.00           C  
ATOM   3711  CE1 PHE D 273      76.515 -87.795-242.301  1.00  0.00           C  
ATOM   3712  CE2 PHE D 273      78.413 -88.481-243.621  1.00  0.00           C  
ATOM   3713  CZ  PHE D 273      77.687 -88.529-242.438  1.00  0.00           C  
ATOM   3714  N   ASN D 274      76.017 -83.004-244.045  1.00  0.00           N  
ATOM   3715  CA  ASN D 274      75.788 -82.229-242.822  1.00  0.00           C  
ATOM   3716  C   ASN D 274      74.293 -82.257-242.483  1.00  0.00           C  
ATOM   3717  O   ASN D 274      73.465 -82.484-243.367  1.00  0.00           O  
ATOM   3718  CB  ASN D 274      76.266 -80.769-243.012  1.00  0.00           C  
ATOM   3719  CG  ASN D 274      77.776 -80.633-243.230  1.00  0.00           C  
ATOM   3720  OD1 ASN D 274      78.563 -80.884-242.322  1.00  0.00           O  
ATOM   3721  ND2 ASN D 274      78.187 -80.231-244.434  1.00  0.00           N  
ATOM   3722  N   TRP D 275      73.985 -82.010-241.201  1.00  0.00           N  
ATOM   3723  CA  TRP D 275      72.626 -81.989-240.666  1.00  0.00           C  
ATOM   3724  C   TRP D 275      72.477 -80.920-239.587  1.00  0.00           C  
ATOM   3725  O   TRP D 275      73.358 -80.781-238.740  1.00  0.00           O  
ATOM   3726  CB  TRP D 275      72.240 -83.374-240.125  1.00  0.00           C  
ATOM   3727  CG  TRP D 275      71.788 -84.333-241.174  1.00  0.00           C  
ATOM   3728  CD1 TRP D 275      72.473 -85.395-241.651  1.00  0.00           C  
ATOM   3729  NE1 TRP D 275      71.707 -86.043-242.596  1.00  0.00           N  
ATOM   3730  CE2 TRP D 275      70.499 -85.406-242.796  1.00  0.00           C  
ATOM   3731  CD2 TRP D 275      70.549 -84.276-241.931  1.00  0.00           C  
ATOM   3732  CE3 TRP D 275      69.447 -83.389-241.956  1.00  0.00           C  
ATOM   3733  CZ3 TRP D 275      68.323 -83.645-242.764  1.00  0.00           C  
ATOM   3734  CZ2 TRP D 275      69.382 -85.672-243.602  1.00  0.00           C  
ATOM   3735  CH2 TRP D 275      68.285 -84.794-243.573  1.00  0.00           C  
ATOM   3736  N   TYR D 276      71.345 -80.202-239.644  1.00  0.00           N  
ATOM   3737  CA  TYR D 276      71.027 -79.081-238.767  1.00  0.00           C  
ATOM   3738  C   TYR D 276      69.550 -79.161-238.353  1.00  0.00           C  
ATOM   3739  O   TYR D 276      68.720 -79.621-239.141  1.00  0.00           O  
ATOM   3740  CB  TYR D 276      71.297 -77.732-239.484  1.00  0.00           C  
ATOM   3741  CG  TYR D 276      72.604 -77.603-240.261  1.00  0.00           C  
ATOM   3742  CD1 TYR D 276      72.709 -78.124-241.568  1.00  0.00           C  
ATOM   3743  CD2 TYR D 276      73.721 -76.963-239.689  1.00  0.00           C  
ATOM   3744  CE1 TYR D 276      73.917 -78.040-242.283  1.00  0.00           C  
ATOM   3745  CE2 TYR D 276      74.937 -76.885-240.396  1.00  0.00           C  
ATOM   3746  CZ  TYR D 276      75.039 -77.430-241.691  1.00  0.00           C  
ATOM   3747  OH  TYR D 276      76.224 -77.379-242.366  1.00  0.00           O  
ATOM   3748  N   VAL D 277      69.257 -78.653-237.147  1.00  0.00           N  
ATOM   3749  CA  VAL D 277      67.907 -78.396-236.647  1.00  0.00           C  
ATOM   3750  C   VAL D 277      67.908 -76.955-236.119  1.00  0.00           C  
ATOM   3751  O   VAL D 277      68.695 -76.648-235.224  1.00  0.00           O  
ATOM   3752  CB  VAL D 277      67.496 -79.364-235.497  1.00  0.00           C  
ATOM   3753  CG1 VAL D 277      66.154 -79.000-234.822  1.00  0.00           C  
ATOM   3754  CG2 VAL D 277      67.428 -80.817-235.993  1.00  0.00           C  
ATOM   3755  N   ASP D 278      67.057 -76.097-236.708  1.00  0.00           N  
ATOM   3756  CA  ASP D 278      66.977 -74.651-236.440  1.00  0.00           C  
ATOM   3757  C   ASP D 278      68.262 -73.888-236.835  1.00  0.00           C  
ATOM   3758  O   ASP D 278      68.604 -72.883-236.211  1.00  0.00           O  
ATOM   3759  CB  ASP D 278      66.463 -74.293-235.018  1.00  0.00           C  
ATOM   3760  CG  ASP D 278      65.131 -74.962-234.661  1.00  0.00           C  
ATOM   3761  OD1 ASP D 278      64.968 -75.325-233.475  1.00  0.00           O  
ATOM   3762  OD2 ASP D 278      64.262 -75.016-235.560  1.00  0.00           O  
ATOM   3763  N   GLY D 279      68.948 -74.383-237.881  1.00  0.00           N  
ATOM   3764  CA  GLY D 279      70.150 -73.793-238.470  1.00  0.00           C  
ATOM   3765  C   GLY D 279      71.449 -74.169-237.734  1.00  0.00           C  
ATOM   3766  O   GLY D 279      72.517 -74.033-238.331  1.00  0.00           O  
ATOM   3767  N   VAL D 280      71.380 -74.659-236.482  1.00  0.00           N  
ATOM   3768  CA  VAL D 280      72.529 -75.125-235.701  1.00  0.00           C  
ATOM   3769  C   VAL D 280      72.750 -76.637-235.912  1.00  0.00           C  
ATOM   3770  O   VAL D 280      71.784 -77.400-235.952  1.00  0.00           O  
ATOM   3771  CB  VAL D 280      72.375 -74.788-234.187  1.00  0.00           C  
ATOM   3772  CG1 VAL D 280      71.104 -75.352-233.523  1.00  0.00           C  
ATOM   3773  CG2 VAL D 280      73.615 -75.169-233.354  1.00  0.00           C  
ATOM   3774  N   GLU D 281      74.027 -77.020-236.084  1.00  0.00           N  
ATOM   3775  CA  GLU D 281      74.459 -78.357-236.494  1.00  0.00           C  
ATOM   3776  C   GLU D 281      74.308 -79.389-235.361  1.00  0.00           C  
ATOM   3777  O   GLU D 281      74.649 -79.088-234.217  1.00  0.00           O  
ATOM   3778  CB  GLU D 281      75.902 -78.248-237.032  1.00  0.00           C  
ATOM   3779  CG  GLU D 281      76.393 -79.492-237.799  1.00  0.00           C  
ATOM   3780  CD  GLU D 281      77.745 -79.246-238.468  1.00  0.00           C  
ATOM   3781  OE1 GLU D 281      77.745 -78.556-239.511  1.00  0.00           O  
ATOM   3782  OE2 GLU D 281      78.754 -79.745-237.922  1.00  0.00           O  
ATOM   3783  N   VAL D 282      73.787 -80.578-235.708  1.00  0.00           N  
ATOM   3784  CA  VAL D 282      73.484 -81.655-234.762  1.00  0.00           C  
ATOM   3785  C   VAL D 282      74.709 -82.551-234.483  1.00  0.00           C  
ATOM   3786  O   VAL D 282      75.618 -82.632-235.310  1.00  0.00           O  
ATOM   3787  CB  VAL D 282      72.331 -82.569-235.282  1.00  0.00           C  
ATOM   3788  CG1 VAL D 282      71.059 -81.763-235.595  1.00  0.00           C  
ATOM   3789  CG2 VAL D 282      72.685 -83.508-236.456  1.00  0.00           C  
ATOM   3790  N   HIS D 283      74.655 -83.251-233.339  1.00  0.00           N  
ATOM   3791  CA  HIS D 283      75.547 -84.352-232.987  1.00  0.00           C  
ATOM   3792  C   HIS D 283      74.691 -85.617-232.837  1.00  0.00           C  
ATOM   3793  O   HIS D 283      73.722 -85.601-232.076  1.00  0.00           O  
ATOM   3794  CB  HIS D 283      76.301 -84.013-231.684  1.00  0.00           C  
ATOM   3795  CG  HIS D 283      77.150 -85.138-231.139  1.00  0.00           C  
ATOM   3796  CD2 HIS D 283      77.008 -85.830-229.954  1.00  0.00           C  
ATOM   3797  ND1 HIS D 283      78.244 -85.661-231.836  1.00  0.00           N  
ATOM   3798  NE2 HIS D 283      78.018 -86.776-229.933  1.00  0.00           N  
ATOM   3799  CE1 HIS D 283      78.713 -86.629-231.061  1.00  0.00           C  
ATOM   3800  N   ASN D 284      75.076 -86.681-233.565  1.00  0.00           N  
ATOM   3801  CA  ASN D 284      74.379 -87.967-233.669  1.00  0.00           C  
ATOM   3802  C   ASN D 284      72.983 -87.780-234.301  1.00  0.00           C  
ATOM   3803  O   ASN D 284      72.901 -87.698-235.525  1.00  0.00           O  
ATOM   3804  CB  ASN D 284      74.385 -88.725-232.310  1.00  0.00           C  
ATOM   3805  CG  ASN D 284      74.027 -90.211-232.451  1.00  0.00           C  
ATOM   3806  OD1 ASN D 284      72.852 -90.574-232.467  1.00  0.00           O  
ATOM   3807  ND2 ASN D 284      75.038 -91.076-232.548  1.00  0.00           N  
ATOM   3808  N   ALA D 285      71.927 -87.728-233.465  1.00  0.00           N  
ATOM   3809  CA  ALA D 285      70.518 -87.552-233.835  1.00  0.00           C  
ATOM   3810  C   ALA D 285      69.964 -88.666-234.752  1.00  0.00           C  
ATOM   3811  O   ALA D 285      69.050 -88.417-235.540  1.00  0.00           O  
ATOM   3812  CB  ALA D 285      70.297 -86.132-234.390  1.00  0.00           C  
ATOM   3813  N   LYS D 286      70.538 -89.877-234.612  1.00  0.00           N  
ATOM   3814  CA  LYS D 286      70.228 -91.111-235.344  1.00  0.00           C  
ATOM   3815  C   LYS D 286      70.518 -91.039-236.860  1.00  0.00           C  
ATOM   3816  O   LYS D 286      69.922 -91.796-237.628  1.00  0.00           O  
ATOM   3817  CB  LYS D 286      68.792 -91.605-235.027  1.00  0.00           C  
ATOM   3818  CG  LYS D 286      68.456 -91.751-233.529  1.00  0.00           C  
ATOM   3819  CD  LYS D 286      69.411 -92.671-232.749  1.00  0.00           C  
ATOM   3820  CE  LYS D 286      68.980 -92.859-231.289  1.00  0.00           C  
ATOM   3821  NZ  LYS D 286      69.932 -93.709-230.556  1.00  0.00           N  
ATOM   3822  N   THR D 287      71.448 -90.155-237.262  1.00  0.00           N  
ATOM   3823  CA  THR D 287      71.907 -89.992-238.642  1.00  0.00           C  
ATOM   3824  C   THR D 287      72.723 -91.209-239.124  1.00  0.00           C  
ATOM   3825  O   THR D 287      73.538 -91.742-238.370  1.00  0.00           O  
ATOM   3826  CB  THR D 287      72.774 -88.709-238.774  1.00  0.00           C  
ATOM   3827  OG1 THR D 287      71.937 -87.585-238.580  1.00  0.00           O  
ATOM   3828  CG2 THR D 287      73.510 -88.508-240.110  1.00  0.00           C  
ATOM   3829  N   LYS D 288      72.476 -91.609-240.383  1.00  0.00           N  
ATOM   3830  CA  LYS D 288      73.078 -92.773-241.023  1.00  0.00           C  
ATOM   3831  C   LYS D 288      73.272 -92.477-242.526  1.00  0.00           C  
ATOM   3832  O   LYS D 288      72.277 -92.478-243.255  1.00  0.00           O  
ATOM   3833  CB  LYS D 288      72.175 -94.005-240.763  1.00  0.00           C  
ATOM   3834  CG  LYS D 288      72.606 -95.314-241.459  1.00  0.00           C  
ATOM   3835  CD  LYS D 288      74.061 -95.754-241.214  1.00  0.00           C  
ATOM   3836  CE  LYS D 288      74.411 -95.962-239.732  1.00  0.00           C  
ATOM   3837  NZ  LYS D 288      75.799 -96.429-239.576  1.00  0.00           N  
ATOM   3838  N   PRO D 289      74.525 -92.226-242.976  1.00  0.00           N  
ATOM   3839  CA  PRO D 289      74.821 -92.052-244.409  1.00  0.00           C  
ATOM   3840  C   PRO D 289      74.869 -93.387-245.183  1.00  0.00           C  
ATOM   3841  O   PRO D 289      75.185 -94.430-244.609  1.00  0.00           O  
ATOM   3842  CB  PRO D 289      76.190 -91.358-244.395  1.00  0.00           C  
ATOM   3843  CG  PRO D 289      76.880 -91.920-243.164  1.00  0.00           C  
ATOM   3844  CD  PRO D 289      75.737 -92.057-242.164  1.00  0.00           C  
ATOM   3845  N   ARG D 290      74.578 -93.298-246.487  1.00  0.00           N  
ATOM   3846  CA  ARG D 290      74.686 -94.372-247.473  1.00  0.00           C  
ATOM   3847  C   ARG D 290      74.998 -93.768-248.856  1.00  0.00           C  
ATOM   3848  O   ARG D 290      74.974 -92.546-249.016  1.00  0.00           O  
ATOM   3849  CB  ARG D 290      73.398 -95.237-247.467  1.00  0.00           C  
ATOM   3850  CG  ARG D 290      72.117 -94.525-247.953  1.00  0.00           C  
ATOM   3851  CD  ARG D 290      70.908 -95.460-248.110  1.00  0.00           C  
ATOM   3852  NE  ARG D 290      71.053 -96.377-249.252  1.00  0.00           N  
ATOM   3853  CZ  ARG D 290      70.715 -96.116-250.527  1.00  0.00           C  
ATOM   3854  NH1 ARG D 290      70.918 -97.046-251.467  1.00  0.00           N  
ATOM   3855  NH2 ARG D 290      70.172 -94.947-250.890  1.00  0.00           N  
ATOM   3856  N   GLU D 291      75.253 -94.644-249.839  1.00  0.00           N  
ATOM   3857  CA  GLU D 291      75.479 -94.271-251.236  1.00  0.00           C  
ATOM   3858  C   GLU D 291      74.906 -95.355-252.166  1.00  0.00           C  
ATOM   3859  O   GLU D 291      74.746 -96.502-251.745  1.00  0.00           O  
ATOM   3860  CB  GLU D 291      76.981 -93.975-251.450  1.00  0.00           C  
ATOM   3861  CG  GLU D 291      77.321 -93.375-252.828  1.00  0.00           C  
ATOM   3862  CD  GLU D 291      78.792 -92.987-252.955  1.00  0.00           C  
ATOM   3863  OE1 GLU D 291      79.040 -91.828-253.353  1.00  0.00           O  
ATOM   3864  OE2 GLU D 291      79.641 -93.861-252.678  1.00  0.00           O  
ATOM   3865  N   GLU D 292      74.574 -94.950-253.402  1.00  0.00           N  
ATOM   3866  CA  GLU D 292      73.856 -95.761-254.384  1.00  0.00           C  
ATOM   3867  C   GLU D 292      74.507 -95.582-255.766  1.00  0.00           C  
ATOM   3868  O   GLU D 292      74.682 -94.447-256.202  1.00  0.00           O  
ATOM   3869  CB  GLU D 292      72.378 -95.323-254.337  1.00  0.00           C  
ATOM   3870  CG  GLU D 292      71.403 -96.215-255.129  1.00  0.00           C  
ATOM   3871  CD  GLU D 292      69.942 -95.809-254.910  1.00  0.00           C  
ATOM   3872  OE1 GLU D 292      69.181 -95.843-255.900  1.00  0.00           O  
ATOM   3873  OE2 GLU D 292      69.602 -95.452-253.758  1.00  0.00           O  
ATOM   3874  N   GLN D 293      74.875 -96.707-256.402  1.00  0.00           N  
ATOM   3875  CA  GLN D 293      75.630 -96.779-257.660  1.00  0.00           C  
ATOM   3876  C   GLN D 293      74.728 -96.638-258.901  1.00  0.00           C  
ATOM   3877  O   GLN D 293      73.594 -97.119-258.880  1.00  0.00           O  
ATOM   3878  CB  GLN D 293      76.381 -98.135-257.656  1.00  0.00           C  
ATOM   3879  CG  GLN D 293      77.249 -98.486-258.887  1.00  0.00           C  
ATOM   3880  CD  GLN D 293      78.459 -97.565-259.051  1.00  0.00           C  
ATOM   3881  NE2 GLN D 293      79.656 -98.090-258.787  1.00  0.00           N  
ATOM   3882  OE1 GLN D 293      78.319 -96.398-259.408  1.00  0.00           O  
ATOM   3883  N   TYR D 294      75.276 -96.033-259.972  1.00  0.00           N  
ATOM   3884  CA  TYR D 294      74.647 -95.923-261.294  1.00  0.00           C  
ATOM   3885  C   TYR D 294      75.689 -96.031-262.425  1.00  0.00           C  
ATOM   3886  O   TYR D 294      76.892 -96.099-262.179  1.00  0.00           O  
ATOM   3887  CB  TYR D 294      73.857 -94.598-261.444  1.00  0.00           C  
ATOM   3888  CG  TYR D 294      72.897 -94.278-260.325  1.00  0.00           C  
ATOM   3889  CD1 TYR D 294      73.283 -93.370-259.325  1.00  0.00           C  
ATOM   3890  CD2 TYR D 294      71.641 -94.916-260.251  1.00  0.00           C  
ATOM   3891  CE1 TYR D 294      72.432 -93.122-258.243  1.00  0.00           C  
ATOM   3892  CE2 TYR D 294      70.781 -94.655-259.165  1.00  0.00           C  
ATOM   3893  CZ  TYR D 294      71.181 -93.755-258.156  1.00  0.00           C  
ATOM   3894  OH  TYR D 294      70.374 -93.508-257.088  1.00  0.00           O  
ATOM   3895  N   ASN D 295      75.153 -96.001-263.655  1.00  0.00           N  
ATOM   3896  CA  ASN D 295      75.794 -95.957-264.985  1.00  0.00           C  
ATOM   3897  C   ASN D 295      76.948 -94.942-265.135  1.00  0.00           C  
ATOM   3898  O   ASN D 295      77.886 -95.239-265.874  1.00  0.00           O  
ATOM   3899  CB  ASN D 295      74.775 -95.790-266.179  1.00  0.00           C  
ATOM   3900  CG  ASN D 295      73.420 -95.191-265.755  1.00  0.00           C  
ATOM   3901  ND2 ASN D 295      73.293 -93.849-265.789  1.00  0.00           N  
ATOM   3902  OD1 ASN D 295      72.557 -95.948-265.308  1.00  0.00           O  
ATOM   3903  N   SER D 296      76.855 -93.773-264.477  1.00  0.00           N  
ATOM   3904  CA  SER D 296      77.810 -92.669-264.650  1.00  0.00           C  
ATOM   3905  C   SER D 296      78.117 -91.900-263.353  1.00  0.00           C  
ATOM   3906  O   SER D 296      79.093 -91.149-263.335  1.00  0.00           O  
ATOM   3907  CB  SER D 296      77.264 -91.695-265.718  1.00  0.00           C  
ATOM   3908  OG  SER D 296      77.419 -92.223-267.019  1.00  0.00           O  
ATOM   3909  N   THR D 297      77.275 -92.051-262.318  1.00  0.00           N  
ATOM   3910  CA  THR D 297      77.306 -91.239-261.100  1.00  0.00           C  
ATOM   3911  C   THR D 297      77.008 -92.107-259.860  1.00  0.00           C  
ATOM   3912  O   THR D 297      76.725 -93.299-259.981  1.00  0.00           O  
ATOM   3913  CB  THR D 297      76.242 -90.092-261.174  1.00  0.00           C  
ATOM   3914  OG1 THR D 297      74.908 -90.568-261.100  1.00  0.00           O  
ATOM   3915  CG2 THR D 297      76.371 -89.172-262.397  1.00  0.00           C  
ATOM   3916  N   TYR D 298      77.050 -91.451-258.692  1.00  0.00           N  
ATOM   3917  CA  TYR D 298      76.515 -91.927-257.421  1.00  0.00           C  
ATOM   3918  C   TYR D 298      75.415 -90.962-256.929  1.00  0.00           C  
ATOM   3919  O   TYR D 298      75.258 -89.867-257.474  1.00  0.00           O  
ATOM   3920  CB  TYR D 298      77.659 -92.007-256.388  1.00  0.00           C  
ATOM   3921  CG  TYR D 298      78.693 -93.091-256.630  1.00  0.00           C  
ATOM   3922  CD1 TYR D 298      78.401 -94.430-256.303  1.00  0.00           C  
ATOM   3923  CD2 TYR D 298      79.967 -92.759-257.133  1.00  0.00           C  
ATOM   3924  CE1 TYR D 298      79.376 -95.431-256.474  1.00  0.00           C  
ATOM   3925  CE2 TYR D 298      80.941 -93.761-257.308  1.00  0.00           C  
ATOM   3926  CZ  TYR D 298      80.645 -95.098-256.986  1.00  0.00           C  
ATOM   3927  OH  TYR D 298      81.588 -96.067-257.173  1.00  0.00           O  
ATOM   3928  N   ARG D 299      74.692 -91.386-255.881  1.00  0.00           N  
ATOM   3929  CA  ARG D 299      73.754 -90.560-255.122  1.00  0.00           C  
ATOM   3930  C   ARG D 299      73.936 -90.894-253.643  1.00  0.00           C  
ATOM   3931  O   ARG D 299      73.501 -91.962-253.209  1.00  0.00           O  
ATOM   3932  CB  ARG D 299      72.303 -90.790-255.607  1.00  0.00           C  
ATOM   3933  CG  ARG D 299      71.197 -89.999-254.878  1.00  0.00           C  
ATOM   3934  CD  ARG D 299      69.789 -90.376-255.375  1.00  0.00           C  
ATOM   3935  NE  ARG D 299      69.327 -91.668-254.843  1.00  0.00           N  
ATOM   3936  CZ  ARG D 299      68.120 -91.931-254.307  1.00  0.00           C  
ATOM   3937  NH1 ARG D 299      67.185 -90.979-254.174  1.00  0.00           N  
ATOM   3938  NH2 ARG D 299      67.836 -93.172-253.897  1.00  0.00           N  
ATOM   3939  N   VAL D 300      74.561 -89.968-252.899  1.00  0.00           N  
ATOM   3940  CA  VAL D 300      74.663 -90.045-251.444  1.00  0.00           C  
ATOM   3941  C   VAL D 300      73.330 -89.624-250.807  1.00  0.00           C  
ATOM   3942  O   VAL D 300      72.801 -88.561-251.130  1.00  0.00           O  
ATOM   3943  CB  VAL D 300      75.834 -89.180-250.896  1.00  0.00           C  
ATOM   3944  CG1 VAL D 300      75.804 -88.897-249.377  1.00  0.00           C  
ATOM   3945  CG2 VAL D 300      77.172 -89.843-251.263  1.00  0.00           C  
ATOM   3946  N   VAL D 301      72.823 -90.486-249.917  1.00  0.00           N  
ATOM   3947  CA  VAL D 301      71.600 -90.275-249.150  1.00  0.00           C  
ATOM   3948  C   VAL D 301      71.963 -90.362-247.658  1.00  0.00           C  
ATOM   3949  O   VAL D 301      72.807 -91.171-247.280  1.00  0.00           O  
ATOM   3950  CB  VAL D 301      70.529 -91.349-249.510  1.00  0.00           C  
ATOM   3951  CG1 VAL D 301      69.310 -91.418-248.563  1.00  0.00           C  
ATOM   3952  CG2 VAL D 301      70.040 -91.173-250.962  1.00  0.00           C  
ATOM   3953  N   SER D 302      71.315 -89.525-246.839  1.00  0.00           N  
ATOM   3954  CA  SER D 302      71.495 -89.489-245.389  1.00  0.00           C  
ATOM   3955  C   SER D 302      70.146 -89.167-244.728  1.00  0.00           C  
ATOM   3956  O   SER D 302      69.226 -88.726-245.416  1.00  0.00           O  
ATOM   3957  CB  SER D 302      72.616 -88.481-245.048  1.00  0.00           C  
ATOM   3958  OG  SER D 302      72.974 -88.534-243.682  1.00  0.00           O  
ATOM   3959  N   VAL D 303      70.038 -89.410-243.412  1.00  0.00           N  
ATOM   3960  CA  VAL D 303      68.796 -89.255-242.648  1.00  0.00           C  
ATOM   3961  C   VAL D 303      69.012 -88.429-241.367  1.00  0.00           C  
ATOM   3962  O   VAL D 303      70.145 -88.264-240.914  1.00  0.00           O  
ATOM   3963  CB  VAL D 303      68.203 -90.639-242.255  1.00  0.00           C  
ATOM   3964  CG1 VAL D 303      67.813 -91.467-243.491  1.00  0.00           C  
ATOM   3965  CG2 VAL D 303      69.065 -91.475-241.290  1.00  0.00           C  
ATOM   3966  N   LEU D 304      67.898 -87.934-240.810  1.00  0.00           N  
ATOM   3967  CA  LEU D 304      67.820 -87.233-239.535  1.00  0.00           C  
ATOM   3968  C   LEU D 304      66.432 -87.508-238.955  1.00  0.00           C  
ATOM   3969  O   LEU D 304      65.449 -86.968-239.465  1.00  0.00           O  
ATOM   3970  CB  LEU D 304      68.095 -85.722-239.734  1.00  0.00           C  
ATOM   3971  CG  LEU D 304      67.892 -84.837-238.480  1.00  0.00           C  
ATOM   3972  CD1 LEU D 304      68.805 -85.256-237.317  1.00  0.00           C  
ATOM   3973  CD2 LEU D 304      68.038 -83.342-238.804  1.00  0.00           C  
ATOM   3974  N   THR D 305      66.380 -88.339-237.903  1.00  0.00           N  
ATOM   3975  CA  THR D 305      65.145 -88.686-237.203  1.00  0.00           C  
ATOM   3976  C   THR D 305      64.624 -87.497-236.368  1.00  0.00           C  
ATOM   3977  O   THR D 305      65.414 -86.829-235.700  1.00  0.00           O  
ATOM   3978  CB  THR D 305      65.353 -89.904-236.269  1.00  0.00           C  
ATOM   3979  OG1 THR D 305      65.926 -90.968-237.009  1.00  0.00           O  
ATOM   3980  CG2 THR D 305      64.068 -90.434-235.613  1.00  0.00           C  
ATOM   3981  N   VAL D 306      63.309 -87.250-236.458  1.00  0.00           N  
ATOM   3982  CA  VAL D 306      62.621 -86.091-235.889  1.00  0.00           C  
ATOM   3983  C   VAL D 306      61.536 -86.561-234.896  1.00  0.00           C  
ATOM   3984  O   VAL D 306      61.012 -87.667-235.035  1.00  0.00           O  
ATOM   3985  CB  VAL D 306      61.982 -85.253-237.044  1.00  0.00           C  
ATOM   3986  CG1 VAL D 306      61.051 -84.107-236.603  1.00  0.00           C  
ATOM   3987  CG2 VAL D 306      63.068 -84.683-237.975  1.00  0.00           C  
ATOM   3988  N   LEU D 307      61.229 -85.722-233.893  1.00  0.00           N  
ATOM   3989  CA  LEU D 307      60.196 -85.976-232.886  1.00  0.00           C  
ATOM   3990  C   LEU D 307      58.790 -85.656-233.429  1.00  0.00           C  
ATOM   3991  O   LEU D 307      58.640 -84.772-234.273  1.00  0.00           O  
ATOM   3992  CB  LEU D 307      60.539 -85.139-231.631  1.00  0.00           C  
ATOM   3993  CG  LEU D 307      59.623 -85.308-230.394  1.00  0.00           C  
ATOM   3994  CD1 LEU D 307      59.603 -86.762-229.874  1.00  0.00           C  
ATOM   3995  CD2 LEU D 307      59.995 -84.292-229.293  1.00  0.00           C  
ATOM   3996  N   HIS D 308      57.780 -86.357-232.885  1.00  0.00           N  
ATOM   3997  CA  HIS D 308      56.348 -86.236-233.197  1.00  0.00           C  
ATOM   3998  C   HIS D 308      55.756 -84.815-233.100  1.00  0.00           C  
ATOM   3999  O   HIS D 308      54.730 -84.569-233.728  1.00  0.00           O  
ATOM   4000  CB  HIS D 308      55.549 -87.172-232.266  1.00  0.00           C  
ATOM   4001  CG  HIS D 308      56.082 -88.579-232.163  1.00  0.00           C  
ATOM   4002  ND1 HIS D 308      56.666 -89.076-231.010  1.00  0.00           N  
ATOM   4003  CD2 HIS D 308      56.090 -89.620-233.062  1.00  0.00           C  
ATOM   4004  CE1 HIS D 308      57.004 -90.344-231.254  1.00  0.00           C  
ATOM   4005  NE2 HIS D 308      56.679 -90.744-232.477  1.00  0.00           N  
ATOM   4006  N   GLN D 309      56.391 -83.923-232.320  1.00  0.00           N  
ATOM   4007  CA  GLN D 309      55.955 -82.545-232.093  1.00  0.00           C  
ATOM   4008  C   GLN D 309      56.943 -81.494-232.631  1.00  0.00           C  
ATOM   4009  O   GLN D 309      56.539 -80.340-232.761  1.00  0.00           O  
ATOM   4010  CB  GLN D 309      55.686 -82.346-230.588  1.00  0.00           C  
ATOM   4011  CG  GLN D 309      54.435 -83.107-230.105  1.00  0.00           C  
ATOM   4012  CD  GLN D 309      54.161 -82.899-228.615  1.00  0.00           C  
ATOM   4013  NE2 GLN D 309      52.902 -82.639-228.259  1.00  0.00           N  
ATOM   4014  OE1 GLN D 309      55.065 -83.000-227.789  1.00  0.00           O  
ATOM   4015  N   ASP D 310      58.187 -81.883-232.963  1.00  0.00           N  
ATOM   4016  CA  ASP D 310      59.195 -80.986-233.549  1.00  0.00           C  
ATOM   4017  C   ASP D 310      58.952 -80.665-235.031  1.00  0.00           C  
ATOM   4018  O   ASP D 310      59.341 -79.577-235.461  1.00  0.00           O  
ATOM   4019  CB  ASP D 310      60.655 -81.442-233.326  1.00  0.00           C  
ATOM   4020  CG  ASP D 310      61.128 -81.450-231.869  1.00  0.00           C  
ATOM   4021  OD1 ASP D 310      62.339 -81.703-231.690  1.00  0.00           O  
ATOM   4022  OD2 ASP D 310      60.315 -81.162-230.964  1.00  0.00           O  
ATOM   4023  N   TRP D 311      58.287 -81.565-235.779  1.00  0.00           N  
ATOM   4024  CA  TRP D 311      57.788 -81.251-237.120  1.00  0.00           C  
ATOM   4025  C   TRP D 311      56.571 -80.305-237.054  1.00  0.00           C  
ATOM   4026  O   TRP D 311      56.516 -79.369-237.850  1.00  0.00           O  
ATOM   4027  CB  TRP D 311      57.507 -82.534-237.930  1.00  0.00           C  
ATOM   4028  CG  TRP D 311      57.120 -82.317-239.368  1.00  0.00           C  
ATOM   4029  CD1 TRP D 311      55.870 -82.407-239.879  1.00  0.00           C  
ATOM   4030  NE1 TRP D 311      55.886 -82.077-241.218  1.00  0.00           N  
ATOM   4031  CE2 TRP D 311      57.152 -81.731-241.642  1.00  0.00           C  
ATOM   4032  CD2 TRP D 311      57.967 -81.881-240.478  1.00  0.00           C  
ATOM   4033  CE3 TRP D 311      59.344 -81.588-240.622  1.00  0.00           C  
ATOM   4034  CZ3 TRP D 311      59.876 -81.155-241.854  1.00  0.00           C  
ATOM   4035  CZ2 TRP D 311      57.671 -81.301-242.876  1.00  0.00           C  
ATOM   4036  CH2 TRP D 311      59.042 -81.006-242.978  1.00  0.00           C  
ATOM   4037  N   LEU D 312      55.671 -80.521-236.072  1.00  0.00           N  
ATOM   4038  CA  LEU D 312      54.503 -79.672-235.789  1.00  0.00           C  
ATOM   4039  C   LEU D 312      54.864 -78.237-235.357  1.00  0.00           C  
ATOM   4040  O   LEU D 312      54.095 -77.321-235.641  1.00  0.00           O  
ATOM   4041  CB  LEU D 312      53.586 -80.328-234.729  1.00  0.00           C  
ATOM   4042  CG  LEU D 312      53.055 -81.735-235.081  1.00  0.00           C  
ATOM   4043  CD1 LEU D 312      52.143 -82.283-233.966  1.00  0.00           C  
ATOM   4044  CD2 LEU D 312      52.337 -81.777-236.439  1.00  0.00           C  
ATOM   4045  N   ASN D 313      56.036 -78.070-234.720  1.00  0.00           N  
ATOM   4046  CA  ASN D 313      56.615 -76.787-234.318  1.00  0.00           C  
ATOM   4047  C   ASN D 313      57.079 -75.920-235.515  1.00  0.00           C  
ATOM   4048  O   ASN D 313      57.236 -74.712-235.346  1.00  0.00           O  
ATOM   4049  CB  ASN D 313      57.781 -77.065-233.339  1.00  0.00           C  
ATOM   4050  CG  ASN D 313      58.186 -75.857-232.489  1.00  0.00           C  
ATOM   4051  ND2 ASN D 313      59.405 -75.351-232.688  1.00  0.00           N  
ATOM   4052  OD1 ASN D 313      57.413 -75.394-231.655  1.00  0.00           O  
ATOM   4053  N   GLY D 314      57.267 -76.533-236.699  1.00  0.00           N  
ATOM   4054  CA  GLY D 314      57.628 -75.834-237.932  1.00  0.00           C  
ATOM   4055  C   GLY D 314      59.122 -75.483-237.992  1.00  0.00           C  
ATOM   4056  O   GLY D 314      59.479 -74.534-238.687  1.00  0.00           O  
ATOM   4057  N   LYS D 315      59.981 -76.233-237.275  1.00  0.00           N  
ATOM   4058  CA  LYS D 315      61.442 -76.089-237.257  1.00  0.00           C  
ATOM   4059  C   LYS D 315      62.082 -76.195-238.651  1.00  0.00           C  
ATOM   4060  O   LYS D 315      61.592 -76.958-239.487  1.00  0.00           O  
ATOM   4061  CB  LYS D 315      62.039 -77.185-236.350  1.00  0.00           C  
ATOM   4062  CG  LYS D 315      61.723 -77.010-234.859  1.00  0.00           C  
ATOM   4063  CD  LYS D 315      62.574 -77.937-233.980  1.00  0.00           C  
ATOM   4064  CE  LYS D 315      62.189 -77.873-232.497  1.00  0.00           C  
ATOM   4065  NZ  LYS D 315      63.067 -78.726-231.679  1.00  0.00           N  
ATOM   4066  N   GLU D 316      63.196 -75.469-238.852  1.00  0.00           N  
ATOM   4067  CA  GLU D 316      64.057 -75.649-240.019  1.00  0.00           C  
ATOM   4068  C   GLU D 316      64.858 -76.950-239.882  1.00  0.00           C  
ATOM   4069  O   GLU D 316      65.420 -77.217-238.823  1.00  0.00           O  
ATOM   4070  CB  GLU D 316      64.985 -74.426-240.221  1.00  0.00           C  
ATOM   4071  CG  GLU D 316      65.962 -74.571-241.414  1.00  0.00           C  
ATOM   4072  CD  GLU D 316      66.847 -73.341-241.603  1.00  0.00           C  
ATOM   4073  OE1 GLU D 316      66.391 -72.415-242.307  1.00  0.00           O  
ATOM   4074  OE2 GLU D 316      67.971 -73.359-241.056  1.00  0.00           O  
ATOM   4075  N   TYR D 317      64.917 -77.699-240.985  1.00  0.00           N  
ATOM   4076  CA  TYR D 317      65.796 -78.845-241.175  1.00  0.00           C  
ATOM   4077  C   TYR D 317      66.581 -78.566-242.455  1.00  0.00           C  
ATOM   4078  O   TYR D 317      65.978 -78.146-243.443  1.00  0.00           O  
ATOM   4079  CB  TYR D 317      64.958 -80.135-241.272  1.00  0.00           C  
ATOM   4080  CG  TYR D 317      64.136 -80.404-240.026  1.00  0.00           C  
ATOM   4081  CD1 TYR D 317      62.805 -79.944-239.942  1.00  0.00           C  
ATOM   4082  CD2 TYR D 317      64.717 -81.064-238.925  1.00  0.00           C  
ATOM   4083  CE1 TYR D 317      62.067 -80.120-238.757  1.00  0.00           C  
ATOM   4084  CE2 TYR D 317      63.978 -81.244-237.740  1.00  0.00           C  
ATOM   4085  CZ  TYR D 317      62.658 -80.764-237.653  1.00  0.00           C  
ATOM   4086  OH  TYR D 317      61.958 -80.911-236.493  1.00  0.00           O  
ATOM   4087  N   LYS D 318      67.903 -78.769-242.407  1.00  0.00           N  
ATOM   4088  CA  LYS D 318      68.818 -78.443-243.501  1.00  0.00           C  
ATOM   4089  C   LYS D 318      69.796 -79.601-243.729  1.00  0.00           C  
ATOM   4090  O   LYS D 318      70.155 -80.305-242.783  1.00  0.00           O  
ATOM   4091  CB  LYS D 318      69.521 -77.099-243.181  1.00  0.00           C  
ATOM   4092  CG  LYS D 318      70.575 -76.620-244.205  1.00  0.00           C  
ATOM   4093  CD  LYS D 318      71.371 -75.381-243.761  1.00  0.00           C  
ATOM   4094  CE  LYS D 318      70.527 -74.111-243.592  1.00  0.00           C  
ATOM   4095  NZ  LYS D 318      71.374 -72.929-243.372  1.00  0.00           N  
ATOM   4096  N   CYS D 319      70.237 -79.727-244.987  1.00  0.00           N  
ATOM   4097  CA  CYS D 319      71.363 -80.550-245.409  1.00  0.00           C  
ATOM   4098  C   CYS D 319      72.276 -79.695-246.298  1.00  0.00           C  
ATOM   4099  O   CYS D 319      71.780 -78.835-247.028  1.00  0.00           O  
ATOM   4100  SG  CYS D 319      72.047 -83.027-246.658  1.00  0.00           S  
ATOM   4101  CB  CYS D 319      70.826 -81.783-246.153  1.00  0.00           C  
ATOM   4102  N   LYS D 320      73.590 -79.952-246.223  1.00  0.00           N  
ATOM   4103  CA  LYS D 320      74.623 -79.225-246.962  1.00  0.00           C  
ATOM   4104  C   LYS D 320      75.805 -80.159-247.252  1.00  0.00           C  
ATOM   4105  O   LYS D 320      76.064 -81.071-246.466  1.00  0.00           O  
ATOM   4106  CB  LYS D 320      75.031 -77.975-246.148  1.00  0.00           C  
ATOM   4107  CG  LYS D 320      76.087 -77.077-246.815  1.00  0.00           C  
ATOM   4108  CD  LYS D 320      76.259 -75.736-246.082  1.00  0.00           C  
ATOM   4109  CE  LYS D 320      77.092 -74.712-246.866  1.00  0.00           C  
ATOM   4110  NZ  LYS D 320      76.387 -74.251-248.075  1.00  0.00           N  
ATOM   4111  N   VAL D 321      76.511 -79.901-248.365  1.00  0.00           N  
ATOM   4112  CA  VAL D 321      77.706 -80.646-248.767  1.00  0.00           C  
ATOM   4113  C   VAL D 321      78.791 -79.687-249.293  1.00  0.00           C  
ATOM   4114  O   VAL D 321      78.489 -78.564-249.703  1.00  0.00           O  
ATOM   4115  CB  VAL D 321      77.393 -81.704-249.871  1.00  0.00           C  
ATOM   4116  CG1 VAL D 321      76.269 -82.666-249.457  1.00  0.00           C  
ATOM   4117  CG2 VAL D 321      77.137 -81.142-251.285  1.00  0.00           C  
ATOM   4118  N   SER D 322      80.035 -80.185-249.292  1.00  0.00           N  
ATOM   4119  CA  SER D 322      81.217 -79.534-249.848  1.00  0.00           C  
ATOM   4120  C   SER D 322      82.212 -80.636-250.232  1.00  0.00           C  
ATOM   4121  O   SER D 322      82.479 -81.516-249.414  1.00  0.00           O  
ATOM   4122  CB  SER D 322      81.791 -78.515-248.838  1.00  0.00           C  
ATOM   4123  OG  SER D 322      82.950 -77.877-249.338  1.00  0.00           O  
ATOM   4124  N   ASN D 323      82.723 -80.586-251.473  1.00  0.00           N  
ATOM   4125  CA  ASN D 323      83.567 -81.637-252.053  1.00  0.00           C  
ATOM   4126  C   ASN D 323      84.373 -81.110-253.252  1.00  0.00           C  
ATOM   4127  O   ASN D 323      84.173 -79.972-253.676  1.00  0.00           O  
ATOM   4128  CB  ASN D 323      82.718 -82.896-252.376  1.00  0.00           C  
ATOM   4129  CG  ASN D 323      81.594 -82.681-253.396  1.00  0.00           C  
ATOM   4130  OD1 ASN D 323      81.831 -82.710-254.600  1.00  0.00           O  
ATOM   4131  ND2 ASN D 323      80.360 -82.493-252.919  1.00  0.00           N  
ATOM   4132  N   LYS D 324      85.293 -81.951-253.759  1.00  0.00           N  
ATOM   4133  CA  LYS D 324      86.213 -81.630-254.855  1.00  0.00           C  
ATOM   4134  C   LYS D 324      85.519 -81.501-256.227  1.00  0.00           C  
ATOM   4135  O   LYS D 324      85.919 -80.644-257.014  1.00  0.00           O  
ATOM   4136  CB  LYS D 324      87.361 -82.668-254.854  1.00  0.00           C  
ATOM   4137  CG  LYS D 324      88.442 -82.506-255.942  1.00  0.00           C  
ATOM   4138  CD  LYS D 324      89.201 -81.170-255.874  1.00  0.00           C  
ATOM   4139  CE  LYS D 324      90.318 -81.077-256.923  1.00  0.00           C  
ATOM   4140  NZ  LYS D 324      91.020 -79.785-256.843  1.00  0.00           N  
ATOM   4141  N   ALA D 325      84.486 -82.325-256.474  1.00  0.00           N  
ATOM   4142  CA  ALA D 325      83.667 -82.296-257.692  1.00  0.00           C  
ATOM   4143  C   ALA D 325      82.647 -81.138-257.753  1.00  0.00           C  
ATOM   4144  O   ALA D 325      82.032 -80.944-258.802  1.00  0.00           O  
ATOM   4145  CB  ALA D 325      82.959 -83.651-257.833  1.00  0.00           C  
ATOM   4146  N   LEU D 326      82.482 -80.405-256.641  1.00  0.00           N  
ATOM   4147  CA  LEU D 326      81.526 -79.316-256.468  1.00  0.00           C  
ATOM   4148  C   LEU D 326      82.292 -77.974-256.436  1.00  0.00           C  
ATOM   4149  O   LEU D 326      83.160 -77.815-255.576  1.00  0.00           O  
ATOM   4150  CB  LEU D 326      80.809 -79.590-255.130  1.00  0.00           C  
ATOM   4151  CG  LEU D 326      79.758 -78.549-254.703  1.00  0.00           C  
ATOM   4152  CD1 LEU D 326      78.512 -78.564-255.611  1.00  0.00           C  
ATOM   4153  CD2 LEU D 326      79.412 -78.743-253.219  1.00  0.00           C  
ATOM   4154  N   PRO D 327      81.970 -77.025-257.347  1.00  0.00           N  
ATOM   4155  CA  PRO D 327      82.654 -75.718-257.398  1.00  0.00           C  
ATOM   4156  C   PRO D 327      82.267 -74.715-256.288  1.00  0.00           C  
ATOM   4157  O   PRO D 327      82.998 -73.744-256.101  1.00  0.00           O  
ATOM   4158  CD  PRO D 327      80.968 -77.139-258.408  1.00  0.00           C  
ATOM   4159  CB  PRO D 327      82.283 -75.189-258.794  1.00  0.00           C  
ATOM   4160  CG  PRO D 327      80.898 -75.759-259.055  1.00  0.00           C  
ATOM   4161  N   ALA D 328      81.142 -74.947-255.585  1.00  0.00           N  
ATOM   4162  CA  ALA D 328      80.584 -74.046-254.575  1.00  0.00           C  
ATOM   4163  C   ALA D 328      79.597 -74.836-253.687  1.00  0.00           C  
ATOM   4164  O   ALA D 328      78.687 -75.435-254.258  1.00  0.00           O  
ATOM   4165  CB  ALA D 328      79.847 -72.903-255.300  1.00  0.00           C  
ATOM   4166  N   PRO D 329      79.776 -74.846-252.340  1.00  0.00           N  
ATOM   4167  CA  PRO D 329      78.857 -75.496-251.373  1.00  0.00           C  
ATOM   4168  C   PRO D 329      77.348 -75.215-251.538  1.00  0.00           C  
ATOM   4169  O   PRO D 329      76.882 -74.135-251.177  1.00  0.00           O  
ATOM   4170  CB  PRO D 329      79.390 -75.048-250.001  1.00  0.00           C  
ATOM   4171  CG  PRO D 329      80.874 -74.856-250.229  1.00  0.00           C  
ATOM   4172  CD  PRO D 329      80.930 -74.278-251.636  1.00  0.00           C  
ATOM   4173  N   ILE D 330      76.621 -76.216-252.065  1.00  0.00           N  
ATOM   4174  CA  ILE D 330      75.164 -76.205-252.230  1.00  0.00           C  
ATOM   4175  C   ILE D 330      74.486 -76.792-250.972  1.00  0.00           C  
ATOM   4176  O   ILE D 330      75.059 -77.665-250.316  1.00  0.00           O  
ATOM   4177  CB  ILE D 330      74.741 -77.009-253.505  1.00  0.00           C  
ATOM   4178  CG2 ILE D 330      73.221 -77.264-253.643  1.00  0.00           C  
ATOM   4179  CG1 ILE D 330      75.247 -76.299-254.785  1.00  0.00           C  
ATOM   4180  CD1 ILE D 330      75.191 -77.152-256.062  1.00  0.00           C  
ATOM   4181  N   GLU D 331      73.276 -76.292-250.670  1.00  0.00           N  
ATOM   4182  CA  GLU D 331      72.435 -76.721-249.551  1.00  0.00           C  
ATOM   4183  C   GLU D 331      70.950 -76.682-249.954  1.00  0.00           C  
ATOM   4184  O   GLU D 331      70.601 -76.101-250.983  1.00  0.00           O  
ATOM   4185  CB  GLU D 331      72.741 -75.835-248.317  1.00  0.00           C  
ATOM   4186  CG  GLU D 331      72.297 -74.361-248.421  1.00  0.00           C  
ATOM   4187  CD  GLU D 331      72.723 -73.554-247.194  1.00  0.00           C  
ATOM   4188  OE1 GLU D 331      73.937 -73.272-247.094  1.00  0.00           O  
ATOM   4189  OE2 GLU D 331      71.838 -73.237-246.370  1.00  0.00           O  
ATOM   4190  N   LYS D 332      70.100 -77.280-249.102  1.00  0.00           N  
ATOM   4191  CA  LYS D 332      68.643 -77.228-249.212  1.00  0.00           C  
ATOM   4192  C   LYS D 332      68.016 -77.316-247.813  1.00  0.00           C  
ATOM   4193  O   LYS D 332      68.462 -78.123-246.997  1.00  0.00           O  
ATOM   4194  CB  LYS D 332      68.139 -78.337-250.168  1.00  0.00           C  
ATOM   4195  CG  LYS D 332      66.608 -78.419-250.356  1.00  0.00           C  
ATOM   4196  CD  LYS D 332      65.974 -77.155-250.957  1.00  0.00           C  
ATOM   4197  CE  LYS D 332      64.476 -77.338-251.238  1.00  0.00           C  
ATOM   4198  NZ  LYS D 332      63.868 -76.088-251.726  1.00  0.00           N  
ATOM   4199  N   THR D 333      66.975 -76.496-247.593  1.00  0.00           N  
ATOM   4200  CA  THR D 333      66.182 -76.426-246.366  1.00  0.00           C  
ATOM   4201  C   THR D 333      64.739 -76.906-246.618  1.00  0.00           C  
ATOM   4202  O   THR D 333      64.258 -76.860-247.753  1.00  0.00           O  
ATOM   4203  CB  THR D 333      66.090 -74.960-245.854  1.00  0.00           C  
ATOM   4204  OG1 THR D 333      65.419 -74.101-246.762  1.00  0.00           O  
ATOM   4205  CG2 THR D 333      67.457 -74.357-245.521  1.00  0.00           C  
ATOM   4206  N   ILE D 334      64.068 -77.319-245.530  1.00  0.00           N  
ATOM   4207  CA  ILE D 334      62.658 -77.700-245.521  1.00  0.00           C  
ATOM   4208  C   ILE D 334      62.071 -77.521-244.106  1.00  0.00           C  
ATOM   4209  O   ILE D 334      62.800 -77.593-243.115  1.00  0.00           O  
ATOM   4210  CB  ILE D 334      62.454 -79.172-246.005  1.00  0.00           C  
ATOM   4211  CG2 ILE D 334      62.794 -80.257-244.956  1.00  0.00           C  
ATOM   4212  CG1 ILE D 334      61.037 -79.391-246.578  1.00  0.00           C  
ATOM   4213  CD1 ILE D 334      60.944 -80.592-247.522  1.00  0.00           C  
ATOM   4214  N   SER D 335      60.748 -77.307-244.053  1.00  0.00           N  
ATOM   4215  CA  SER D 335      59.949 -77.186-242.836  1.00  0.00           C  
ATOM   4216  C   SER D 335      58.468 -77.445-243.165  1.00  0.00           C  
ATOM   4217  O   SER D 335      58.082 -77.420-244.335  1.00  0.00           O  
ATOM   4218  CB  SER D 335      60.190 -75.811-242.165  1.00  0.00           C  
ATOM   4219  OG  SER D 335      59.629 -74.736-242.894  1.00  0.00           O  
ATOM   4220  N   LYS D 336      57.666 -77.677-242.113  1.00  0.00           N  
ATOM   4221  CA  LYS D 336      56.212 -77.841-242.196  1.00  0.00           C  
ATOM   4222  C   LYS D 336      55.510 -76.514-242.560  1.00  0.00           C  
ATOM   4223  O   LYS D 336      55.986 -75.448-242.163  1.00  0.00           O  
ATOM   4224  CB  LYS D 336      55.722 -78.381-240.836  1.00  0.00           C  
ATOM   4225  CG  LYS D 336      54.228 -78.740-240.783  1.00  0.00           C  
ATOM   4226  CD  LYS D 336      53.760 -79.113-239.373  1.00  0.00           C  
ATOM   4227  CE  LYS D 336      52.244 -79.297-239.242  1.00  0.00           C  
ATOM   4228  NZ  LYS D 336      51.504 -78.067-239.562  1.00  0.00           N  
ATOM   4229  N   ALA D 337      54.367 -76.619-243.263  1.00  0.00           N  
ATOM   4230  CA  ALA D 337      53.459 -75.507-243.551  1.00  0.00           C  
ATOM   4231  C   ALA D 337      52.804 -74.969-242.267  1.00  0.00           C  
ATOM   4232  O   ALA D 337      52.203 -75.736-241.512  1.00  0.00           O  
ATOM   4233  CB  ALA D 337      52.396 -75.970-244.560  1.00  0.00           C  
ATOM   4234  N   LYS D 338      52.952 -73.655-242.041  1.00  0.00           N  
ATOM   4235  CA  LYS D 338      52.593 -72.968-240.797  1.00  0.00           C  
ATOM   4236  C   LYS D 338      51.157 -72.406-240.830  1.00  0.00           C  
ATOM   4237  O   LYS D 338      50.933 -71.262-240.429  1.00  0.00           O  
ATOM   4238  CB  LYS D 338      53.669 -71.898-240.497  1.00  0.00           C  
ATOM   4239  CG  LYS D 338      55.055 -72.512-240.235  1.00  0.00           C  
ATOM   4240  CD  LYS D 338      56.163 -71.463-240.050  1.00  0.00           C  
ATOM   4241  CE  LYS D 338      57.531 -72.089-239.733  1.00  0.00           C  
ATOM   4242  NZ  LYS D 338      58.001 -72.975-240.813  1.00  0.00           N  
ATOM   4243  N   GLY D 339      50.204 -73.236-241.286  1.00  0.00           N  
ATOM   4244  CA  GLY D 339      48.776 -72.929-241.271  1.00  0.00           C  
ATOM   4245  C   GLY D 339      48.202 -73.175-239.869  1.00  0.00           C  
ATOM   4246  O   GLY D 339      48.725 -73.987-239.102  1.00  0.00           O  
ATOM   4247  N   GLN D 340      47.106 -72.473-239.554  1.00  0.00           N  
ATOM   4248  CA  GLN D 340      46.414 -72.540-238.266  1.00  0.00           C  
ATOM   4249  C   GLN D 340      45.486 -73.775-238.219  1.00  0.00           C  
ATOM   4250  O   GLN D 340      44.783 -74.010-239.202  1.00  0.00           O  
ATOM   4251  CB  GLN D 340      45.602 -71.235-238.092  1.00  0.00           C  
ATOM   4252  CG  GLN D 340      46.441 -69.936-238.103  1.00  0.00           C  
ATOM   4253  CD  GLN D 340      47.577 -69.929-237.073  1.00  0.00           C  
ATOM   4254  OE1 GLN D 340      47.349 -70.166-235.891  1.00  0.00           O  
ATOM   4255  NE2 GLN D 340      48.804 -69.647-237.518  1.00  0.00           N  
ATOM   4256  N   PRO D 341      45.515 -74.553-237.109  1.00  0.00           N  
ATOM   4257  CA  PRO D 341      44.815 -75.849-237.005  1.00  0.00           C  
ATOM   4258  C   PRO D 341      43.280 -75.743-237.106  1.00  0.00           C  
ATOM   4259  O   PRO D 341      42.655 -75.074-236.283  1.00  0.00           O  
ATOM   4260  CB  PRO D 341      45.271 -76.399-235.640  1.00  0.00           C  
ATOM   4261  CG  PRO D 341      45.626 -75.171-234.822  1.00  0.00           C  
ATOM   4262  CD  PRO D 341      46.221 -74.236-235.864  1.00  0.00           C  
ATOM   4263  N   ARG D 342      42.721 -76.417-238.123  1.00  0.00           N  
ATOM   4264  CA  ARG D 342      41.291 -76.514-238.405  1.00  0.00           C  
ATOM   4265  C   ARG D 342      40.923 -78.003-238.518  1.00  0.00           C  
ATOM   4266  O   ARG D 342      41.538 -78.720-239.309  1.00  0.00           O  
ATOM   4267  CB  ARG D 342      40.993 -75.717-239.694  1.00  0.00           C  
ATOM   4268  CG  ARG D 342      39.532 -75.775-240.170  1.00  0.00           C  
ATOM   4269  CD  ARG D 342      39.291 -74.942-241.439  1.00  0.00           C  
ATOM   4270  NE  ARG D 342      37.973 -75.224-242.024  1.00  0.00           N  
ATOM   4271  CZ  ARG D 342      37.323 -74.470-242.927  1.00  0.00           C  
ATOM   4272  NH1 ARG D 342      37.808 -73.294-243.352  1.00  0.00           N  
ATOM   4273  NH2 ARG D 342      36.158 -74.905-243.420  1.00  0.00           N  
ATOM   4274  N   GLU D 343      39.936 -78.427-237.708  1.00  0.00           N  
ATOM   4275  CA  GLU D 343      39.489 -79.812-237.531  1.00  0.00           C  
ATOM   4276  C   GLU D 343      38.848 -80.396-238.814  1.00  0.00           C  
ATOM   4277  O   GLU D 343      37.811 -79.873-239.225  1.00  0.00           O  
ATOM   4278  CB  GLU D 343      38.483 -79.821-236.359  1.00  0.00           C  
ATOM   4279  CG  GLU D 343      38.047 -81.237-235.932  1.00  0.00           C  
ATOM   4280  CD  GLU D 343      37.000 -81.212-234.820  1.00  0.00           C  
ATOM   4281  OE1 GLU D 343      37.332 -81.687-233.713  1.00  0.00           O  
ATOM   4282  OE2 GLU D 343      35.883 -80.726-235.105  1.00  0.00           O  
ATOM   4283  N   PRO D 344      39.430 -81.474-239.401  1.00  0.00           N  
ATOM   4284  CA  PRO D 344      38.778 -82.240-240.481  1.00  0.00           C  
ATOM   4285  C   PRO D 344      37.454 -82.881-240.038  1.00  0.00           C  
ATOM   4286  O   PRO D 344      37.437 -83.648-239.075  1.00  0.00           O  
ATOM   4287  CD  PRO D 344      40.696 -82.095-239.018  1.00  0.00           C  
ATOM   4288  CB  PRO D 344      39.804 -83.321-240.875  1.00  0.00           C  
ATOM   4289  CG  PRO D 344      41.112 -82.933-240.216  1.00  0.00           C  
ATOM   4290  N   GLN D 345      36.380 -82.556-240.770  1.00  0.00           N  
ATOM   4291  CA  GLN D 345      35.050 -83.123-240.585  1.00  0.00           C  
ATOM   4292  C   GLN D 345      34.955 -84.409-241.419  1.00  0.00           C  
ATOM   4293  O   GLN D 345      34.518 -84.369-242.572  1.00  0.00           O  
ATOM   4294  CB  GLN D 345      33.988 -82.064-240.973  1.00  0.00           C  
ATOM   4295  CG  GLN D 345      34.090 -80.727-240.204  1.00  0.00           C  
ATOM   4296  CD  GLN D 345      34.048 -80.893-238.682  1.00  0.00           C  
ATOM   4297  OE1 GLN D 345      33.088 -81.437-238.142  1.00  0.00           O  
ATOM   4298  NE2 GLN D 345      35.084 -80.420-237.986  1.00  0.00           N  
ATOM   4299  N   VAL D 346      35.416 -85.520-240.819  1.00  0.00           N  
ATOM   4300  CA  VAL D 346      35.383 -86.858-241.406  1.00  0.00           C  
ATOM   4301  C   VAL D 346      33.939 -87.382-241.520  1.00  0.00           C  
ATOM   4302  O   VAL D 346      33.198 -87.388-240.537  1.00  0.00           O  
ATOM   4303  CB  VAL D 346      36.266 -87.870-240.609  1.00  0.00           C  
ATOM   4304  CG1 VAL D 346      35.852 -88.081-239.137  1.00  0.00           C  
ATOM   4305  CG2 VAL D 346      36.383 -89.239-241.311  1.00  0.00           C  
ATOM   4306  N   TYR D 347      33.583 -87.799-242.740  1.00  0.00           N  
ATOM   4307  CA  TYR D 347      32.311 -88.419-243.084  1.00  0.00           C  
ATOM   4308  C   TYR D 347      32.599 -89.756-243.774  1.00  0.00           C  
ATOM   4309  O   TYR D 347      33.633 -89.901-244.427  1.00  0.00           O  
ATOM   4310  CB  TYR D 347      31.497 -87.506-244.032  1.00  0.00           C  
ATOM   4311  CG  TYR D 347      31.308 -86.057-243.603  1.00  0.00           C  
ATOM   4312  CD1 TYR D 347      31.488 -85.019-244.543  1.00  0.00           C  
ATOM   4313  CE1 TYR D 347      31.317 -83.675-244.160  1.00  0.00           C  
ATOM   4314  CZ  TYR D 347      30.965 -83.361-242.832  1.00  0.00           C  
ATOM   4315  OH  TYR D 347      30.765 -82.065-242.458  1.00  0.00           O  
ATOM   4316  CD2 TYR D 347      30.952 -85.736-242.277  1.00  0.00           C  
ATOM   4317  CE2 TYR D 347      30.799 -84.391-241.889  1.00  0.00           C  
ATOM   4318  N   THR D 348      31.655 -90.695-243.652  1.00  0.00           N  
ATOM   4319  CA  THR D 348      31.659 -91.949-244.396  1.00  0.00           C  
ATOM   4320  C   THR D 348      30.315 -92.081-245.127  1.00  0.00           C  
ATOM   4321  O   THR D 348      29.264 -91.753-244.571  1.00  0.00           O  
ATOM   4322  CB  THR D 348      31.877 -93.177-243.477  1.00  0.00           C  
ATOM   4323  OG1 THR D 348      30.873 -93.302-242.483  1.00  0.00           O  
ATOM   4324  CG2 THR D 348      33.255 -93.190-242.805  1.00  0.00           C  
ATOM   4325  N   LEU D 349      30.407 -92.534-246.384  1.00  0.00           N  
ATOM   4326  CA  LEU D 349      29.286 -92.740-247.297  1.00  0.00           C  
ATOM   4327  C   LEU D 349      29.351 -94.198-247.793  1.00  0.00           C  
ATOM   4328  O   LEU D 349      30.453 -94.729-247.951  1.00  0.00           O  
ATOM   4329  CB  LEU D 349      29.416 -91.760-248.486  1.00  0.00           C  
ATOM   4330  CG  LEU D 349      29.309 -90.260-248.127  1.00  0.00           C  
ATOM   4331  CD1 LEU D 349      29.579 -89.386-249.369  1.00  0.00           C  
ATOM   4332  CD2 LEU D 349      27.971 -89.904-247.443  1.00  0.00           C  
ATOM   4333  N   PRO D 350      28.179 -94.839-248.006  1.00  0.00           N  
ATOM   4334  CA  PRO D 350      28.120 -96.271-248.354  1.00  0.00           C  
ATOM   4335  C   PRO D 350      28.732 -96.601-249.736  1.00  0.00           C  
ATOM   4336  O   PRO D 350      28.898 -95.698-250.558  1.00  0.00           O  
ATOM   4337  CD  PRO D 350      26.842 -94.247-247.930  1.00  0.00           C  
ATOM   4338  CB  PRO D 350      26.613 -96.576-248.297  1.00  0.00           C  
ATOM   4339  CG  PRO D 350      25.930 -95.257-248.609  1.00  0.00           C  
ATOM   4340  N   PRO D 351      29.028 -97.896-249.984  1.00  0.00           N  
ATOM   4341  CA  PRO D 351      29.494 -98.349-251.301  1.00  0.00           C  
ATOM   4342  C   PRO D 351      28.360 -98.330-252.337  1.00  0.00           C  
ATOM   4343  O   PRO D 351      27.185 -98.370-251.961  1.00  0.00           O  
ATOM   4344  CD  PRO D 351      28.830 -99.024-249.072  1.00  0.00           C  
ATOM   4345  CB  PRO D 351      29.991 -99.773-251.024  1.00  0.00           C  
ATOM   4346  CG  PRO D 351      29.105-100.276-249.900  1.00  0.00           C  
ATOM   4347  N   SER D 352      28.740 -98.265-253.622  1.00  0.00           N  
ATOM   4348  CA  SER D 352      27.803 -98.278-254.743  1.00  0.00           C  
ATOM   4349  C   SER D 352      26.934 -99.549-254.759  1.00  0.00           C  
ATOM   4350  O   SER D 352      27.455-100.662-254.840  1.00  0.00           O  
ATOM   4351  CB  SER D 352      28.566 -98.071-256.061  1.00  0.00           C  
ATOM   4352  OG  SER D 352      27.686 -98.162-257.166  1.00  0.00           O  
ATOM   4353  N   ARG D 353      25.616 -99.324-254.683  1.00  0.00           N  
ATOM   4354  CA  ARG D 353      24.587-100.358-254.703  1.00  0.00           C  
ATOM   4355  C   ARG D 353      24.279-100.861-256.127  1.00  0.00           C  
ATOM   4356  O   ARG D 353      23.656-101.913-256.264  1.00  0.00           O  
ATOM   4357  CB  ARG D 353      23.330 -99.822-253.996  1.00  0.00           C  
ATOM   4358  CG  ARG D 353      23.556 -99.424-252.522  1.00  0.00           C  
ATOM   4359  CD  ARG D 353      22.364 -98.686-251.896  1.00  0.00           C  
ATOM   4360  NE  ARG D 353      22.221 -97.325-252.431  1.00  0.00           N  
ATOM   4361  CZ  ARG D 353      21.173 -96.509-252.234  1.00  0.00           C  
ATOM   4362  NH1 ARG D 353      21.176 -95.293-252.794  1.00  0.00           N  
ATOM   4363  NH2 ARG D 353      20.125 -96.890-251.488  1.00  0.00           N  
ATOM   4364  N   ASP D 354      24.763-100.134-257.149  1.00  0.00           N  
ATOM   4365  CA  ASP D 354      24.801-100.558-258.552  1.00  0.00           C  
ATOM   4366  C   ASP D 354      26.032-101.442-258.840  1.00  0.00           C  
ATOM   4367  O   ASP D 354      25.978-102.256-259.761  1.00  0.00           O  
ATOM   4368  CB  ASP D 354      24.759 -99.363-259.535  1.00  0.00           C  
ATOM   4369  CG  ASP D 354      23.622 -98.358-259.304  1.00  0.00           C  
ATOM   4370  OD1 ASP D 354      23.776 -97.220-259.800  1.00  0.00           O  
ATOM   4371  OD2 ASP D 354      22.594 -98.743-258.707  1.00  0.00           O  
ATOM   4372  N   GLU D 355      27.102-101.295-258.036  1.00  0.00           N  
ATOM   4373  CA  GLU D 355      28.307-102.129-258.088  1.00  0.00           C  
ATOM   4374  C   GLU D 355      28.115-103.486-257.374  1.00  0.00           C  
ATOM   4375  O   GLU D 355      28.939-104.374-257.577  1.00  0.00           O  
ATOM   4376  CB  GLU D 355      29.504-101.312-257.546  1.00  0.00           C  
ATOM   4377  CG  GLU D 355      30.897-101.864-257.923  1.00  0.00           C  
ATOM   4378  CD  GLU D 355      32.069-100.983-257.467  1.00  0.00           C  
ATOM   4379  OE1 GLU D 355      31.891-100.218-256.492  1.00  0.00           O  
ATOM   4380  OE2 GLU D 355      33.144-101.104-258.098  1.00  0.00           O  
ATOM   4381  N   LEU D 356      27.017-103.664-256.606  1.00  0.00           N  
ATOM   4382  CA  LEU D 356      26.587-104.946-256.019  1.00  0.00           C  
ATOM   4383  C   LEU D 356      26.177-106.012-257.064  1.00  0.00           C  
ATOM   4384  O   LEU D 356      25.984-107.166-256.686  1.00  0.00           O  
ATOM   4385  CB  LEU D 356      25.433-104.714-255.010  1.00  0.00           C  
ATOM   4386  CG  LEU D 356      25.847-104.122-253.641  1.00  0.00           C  
ATOM   4387  CD1 LEU D 356      24.616-103.634-252.846  1.00  0.00           C  
ATOM   4388  CD2 LEU D 356      26.704-105.104-252.811  1.00  0.00           C  
ATOM   4389  N   THR D 357      26.094-105.641-258.353  1.00  0.00           N  
ATOM   4390  CA  THR D 357      26.020-106.568-259.487  1.00  0.00           C  
ATOM   4391  C   THR D 357      27.327-107.380-259.681  1.00  0.00           C  
ATOM   4392  O   THR D 357      27.259-108.491-260.205  1.00  0.00           O  
ATOM   4393  CB  THR D 357      25.731-105.805-260.809  1.00  0.00           C  
ATOM   4394  OG1 THR D 357      26.746-104.862-261.114  1.00  0.00           O  
ATOM   4395  CG2 THR D 357      24.376-105.081-260.793  1.00  0.00           C  
ATOM   4396  N   LYS D 358      28.468-106.839-259.218  1.00  0.00           N  
ATOM   4397  CA  LYS D 358      29.780-107.488-259.213  1.00  0.00           C  
ATOM   4398  C   LYS D 358      30.000-108.266-257.902  1.00  0.00           C  
ATOM   4399  O   LYS D 358      29.251-108.095-256.939  1.00  0.00           O  
ATOM   4400  CB  LYS D 358      30.879-106.413-259.365  1.00  0.00           C  
ATOM   4401  CG  LYS D 358      30.737-105.523-260.611  1.00  0.00           C  
ATOM   4402  CD  LYS D 358      31.886-104.508-260.725  1.00  0.00           C  
ATOM   4403  CE  LYS D 358      31.745-103.540-261.910  1.00  0.00           C  
ATOM   4404  NZ  LYS D 358      30.541-102.699-261.797  1.00  0.00           N  
ATOM   4405  N   ASN D 359      31.066-109.080-257.886  1.00  0.00           N  
ATOM   4406  CA  ASN D 359      31.562-109.811-256.712  1.00  0.00           C  
ATOM   4407  C   ASN D 359      32.213-108.916-255.631  1.00  0.00           C  
ATOM   4408  O   ASN D 359      32.435-109.405-254.524  1.00  0.00           O  
ATOM   4409  CB  ASN D 359      32.533-110.932-257.168  1.00  0.00           C  
ATOM   4410  CG  ASN D 359      33.823-110.433-257.838  1.00  0.00           C  
ATOM   4411  OD1 ASN D 359      33.782-109.878-258.933  1.00  0.00           O  
ATOM   4412  ND2 ASN D 359      34.971-110.632-257.186  1.00  0.00           N  
ATOM   4413  N   GLN D 360      32.524-107.652-255.968  1.00  0.00           N  
ATOM   4414  CA  GLN D 360      33.242-106.716-255.108  1.00  0.00           C  
ATOM   4415  C   GLN D 360      32.749-105.285-255.364  1.00  0.00           C  
ATOM   4416  O   GLN D 360      32.479-104.926-256.511  1.00  0.00           O  
ATOM   4417  CB  GLN D 360      34.761-106.879-255.360  1.00  0.00           C  
ATOM   4418  CG  GLN D 360      35.661-106.078-254.401  1.00  0.00           C  
ATOM   4419  CD  GLN D 360      37.146-106.309-254.669  1.00  0.00           C  
ATOM   4420  OE1 GLN D 360      37.720-105.695-255.566  1.00  0.00           O  
ATOM   4421  NE2 GLN D 360      37.780-107.184-253.885  1.00  0.00           N  
ATOM   4422  N   VAL D 361      32.672-104.501-254.279  1.00  0.00           N  
ATOM   4423  CA  VAL D 361      32.326-103.078-254.269  1.00  0.00           C  
ATOM   4424  C   VAL D 361      33.464-102.256-253.634  1.00  0.00           C  
ATOM   4425  O   VAL D 361      34.458-102.830-253.185  1.00  0.00           O  
ATOM   4426  CB  VAL D 361      31.009-102.823-253.479  1.00  0.00           C  
ATOM   4427  CG1 VAL D 361      29.817-103.512-254.155  1.00  0.00           C  
ATOM   4428  CG2 VAL D 361      31.060-103.164-251.974  1.00  0.00           C  
ATOM   4429  N   SER D 362      33.310-100.920-253.610  1.00  0.00           N  
ATOM   4430  CA  SER D 362      34.273-100.023-252.979  1.00  0.00           C  
ATOM   4431  C   SER D 362      33.565 -98.951-252.141  1.00  0.00           C  
ATOM   4432  O   SER D 362      32.636 -98.302-252.619  1.00  0.00           O  
ATOM   4433  CB  SER D 362      35.211 -99.437-254.048  1.00  0.00           C  
ATOM   4434  OG  SER D 362      36.267 -98.721-253.442  1.00  0.00           O  
ATOM   4435  N   LEU D 363      34.053 -98.802-250.899  1.00  0.00           N  
ATOM   4436  CA  LEU D 363      33.597 -97.863-249.877  1.00  0.00           C  
ATOM   4437  C   LEU D 363      34.104 -96.435-250.152  1.00  0.00           C  
ATOM   4438  O   LEU D 363      35.032 -96.260-250.941  1.00  0.00           O  
ATOM   4439  CB  LEU D 363      34.113 -98.358-248.505  1.00  0.00           C  
ATOM   4440  CG  LEU D 363      33.781 -99.826-248.148  1.00  0.00           C  
ATOM   4441  CD1 LEU D 363      34.501-100.251-246.861  1.00  0.00           C  
ATOM   4442  CD2 LEU D 363      32.268-100.087-248.052  1.00  0.00           C  
ATOM   4443  N   THR D 364      33.487 -95.442-249.489  1.00  0.00           N  
ATOM   4444  CA  THR D 364      33.790 -94.021-249.678  1.00  0.00           C  
ATOM   4445  C   THR D 364      33.896 -93.287-248.328  1.00  0.00           C  
ATOM   4446  O   THR D 364      33.133 -93.574-247.406  1.00  0.00           O  
ATOM   4447  CB  THR D 364      32.679 -93.340-250.523  1.00  0.00           C  
ATOM   4448  OG1 THR D 364      32.666 -93.916-251.814  1.00  0.00           O  
ATOM   4449  CG2 THR D 364      32.804 -91.819-250.704  1.00  0.00           C  
ATOM   4450  N   CYS D 365      34.839 -92.334-248.259  1.00  0.00           N  
ATOM   4451  CA  CYS D 365      35.080 -91.475-247.105  1.00  0.00           C  
ATOM   4452  C   CYS D 365      35.403 -90.062-247.600  1.00  0.00           C  
ATOM   4453  O   CYS D 365      36.506 -89.834-248.093  1.00  0.00           O  
ATOM   4454  CB  CYS D 365      36.194 -92.081-246.229  1.00  0.00           C  
ATOM   4455  SG  CYS D 365      36.727 -91.126-244.780  1.00  0.00           S  
ATOM   4456  N   LEU D 366      34.428 -89.150-247.449  1.00  0.00           N  
ATOM   4457  CA  LEU D 366      34.567 -87.718-247.710  1.00  0.00           C  
ATOM   4458  C   LEU D 366      35.141 -87.060-246.446  1.00  0.00           C  
ATOM   4459  O   LEU D 366      34.535 -87.171-245.383  1.00  0.00           O  
ATOM   4460  CB  LEU D 366      33.169 -87.155-248.078  1.00  0.00           C  
ATOM   4461  CG  LEU D 366      33.118 -85.760-248.753  1.00  0.00           C  
ATOM   4462  CD1 LEU D 366      31.679 -85.439-249.205  1.00  0.00           C  
ATOM   4463  CD2 LEU D 366      33.686 -84.598-247.917  1.00  0.00           C  
ATOM   4464  N   VAL D 367      36.271 -86.358-246.587  1.00  0.00           N  
ATOM   4465  CA  VAL D 367      36.868 -85.558-245.518  1.00  0.00           C  
ATOM   4466  C   VAL D 367      36.913 -84.107-246.027  1.00  0.00           C  
ATOM   4467  O   VAL D 367      37.286 -83.894-247.179  1.00  0.00           O  
ATOM   4468  CB  VAL D 367      38.319 -86.019-245.210  1.00  0.00           C  
ATOM   4469  CG1 VAL D 367      38.948 -85.274-244.016  1.00  0.00           C  
ATOM   4470  CG2 VAL D 367      38.415 -87.540-244.983  1.00  0.00           C  
ATOM   4471  N   LYS D 368      36.503 -83.142-245.191  1.00  0.00           N  
ATOM   4472  CA  LYS D 368      36.308 -81.754-245.615  1.00  0.00           C  
ATOM   4473  C   LYS D 368      36.589 -80.773-244.473  1.00  0.00           C  
ATOM   4474  O   LYS D 368      36.340 -81.091-243.311  1.00  0.00           O  
ATOM   4475  CB  LYS D 368      34.886 -81.616-246.215  1.00  0.00           C  
ATOM   4476  CG  LYS D 368      34.430 -80.186-246.559  1.00  0.00           C  
ATOM   4477  CD  LYS D 368      33.101 -80.154-247.328  1.00  0.00           C  
ATOM   4478  CE  LYS D 368      32.622 -78.719-247.588  1.00  0.00           C  
ATOM   4479  NZ  LYS D 368      31.387 -78.707-248.385  1.00  0.00           N  
ATOM   4480  N   GLY D 369      37.057 -79.574-244.853  1.00  0.00           N  
ATOM   4481  CA  GLY D 369      37.166 -78.420-243.971  1.00  0.00           C  
ATOM   4482  C   GLY D 369      38.369 -78.544-243.035  1.00  0.00           C  
ATOM   4483  O   GLY D 369      38.170 -78.574-241.823  1.00  0.00           O  
ATOM   4484  N   PHE D 370      39.596 -78.601-243.581  1.00  0.00           N  
ATOM   4485  CA  PHE D 370      40.833 -78.666-242.796  1.00  0.00           C  
ATOM   4486  C   PHE D 370      41.953 -77.814-243.402  1.00  0.00           C  
ATOM   4487  O   PHE D 370      42.013 -77.623-244.616  1.00  0.00           O  
ATOM   4488  CB  PHE D 370      41.268 -80.128-242.580  1.00  0.00           C  
ATOM   4489  CG  PHE D 370      41.571 -80.944-243.826  1.00  0.00           C  
ATOM   4490  CD1 PHE D 370      40.547 -81.689-244.448  1.00  0.00           C  
ATOM   4491  CE1 PHE D 370      40.809 -82.376-245.625  1.00  0.00           C  
ATOM   4492  CZ  PHE D 370      42.061 -82.295-246.220  1.00  0.00           C  
ATOM   4493  CD2 PHE D 370      42.833 -80.856-244.452  1.00  0.00           C  
ATOM   4494  CE2 PHE D 370      43.067 -81.536-245.638  1.00  0.00           C  
ATOM   4495  N   TYR D 371      42.836 -77.342-242.513  1.00  0.00           N  
ATOM   4496  CA  TYR D 371      43.967 -76.471-242.808  1.00  0.00           C  
ATOM   4497  C   TYR D 371      44.970 -76.636-241.648  1.00  0.00           C  
ATOM   4498  O   TYR D 371      44.526 -76.620-240.500  1.00  0.00           O  
ATOM   4499  CB  TYR D 371      43.449 -75.015-242.908  1.00  0.00           C  
ATOM   4500  CG  TYR D 371      44.474 -73.997-243.375  1.00  0.00           C  
ATOM   4501  CD1 TYR D 371      44.957 -74.047-244.699  1.00  0.00           C  
ATOM   4502  CD2 TYR D 371      44.936 -72.991-242.501  1.00  0.00           C  
ATOM   4503  CE1 TYR D 371      45.917 -73.116-245.139  1.00  0.00           C  
ATOM   4504  CE2 TYR D 371      45.885 -72.052-242.945  1.00  0.00           C  
ATOM   4505  CZ  TYR D 371      46.385 -72.120-244.260  1.00  0.00           C  
ATOM   4506  OH  TYR D 371      47.319 -71.218-244.677  1.00  0.00           O  
ATOM   4507  N   PRO D 372      46.284 -76.811-241.921  1.00  0.00           N  
ATOM   4508  CA  PRO D 372      46.932 -76.911-243.244  1.00  0.00           C  
ATOM   4509  C   PRO D 372      46.704 -78.264-243.947  1.00  0.00           C  
ATOM   4510  O   PRO D 372      46.015 -79.139-243.420  1.00  0.00           O  
ATOM   4511  CD  PRO D 372      47.263 -76.906-240.839  1.00  0.00           C  
ATOM   4512  CB  PRO D 372      48.420 -76.680-242.910  1.00  0.00           C  
ATOM   4513  CG  PRO D 372      48.587 -77.240-241.511  1.00  0.00           C  
ATOM   4514  N   SER D 373      47.322 -78.400-245.133  1.00  0.00           N  
ATOM   4515  CA  SER D 373      47.353 -79.607-245.967  1.00  0.00           C  
ATOM   4516  C   SER D 373      48.179 -80.777-245.371  1.00  0.00           C  
ATOM   4517  O   SER D 373      48.243 -81.837-245.993  1.00  0.00           O  
ATOM   4518  CB  SER D 373      47.862 -79.189-247.365  1.00  0.00           C  
ATOM   4519  OG  SER D 373      47.753 -80.222-248.323  1.00  0.00           O  
ATOM   4520  N   ASP D 374      48.795 -80.575-244.191  1.00  0.00           N  
ATOM   4521  CA  ASP D 374      49.550 -81.564-243.415  1.00  0.00           C  
ATOM   4522  C   ASP D 374      48.588 -82.543-242.716  1.00  0.00           C  
ATOM   4523  O   ASP D 374      48.266 -82.367-241.541  1.00  0.00           O  
ATOM   4524  CB  ASP D 374      50.525 -80.892-242.414  1.00  0.00           C  
ATOM   4525  CG  ASP D 374      51.393 -79.790-243.030  1.00  0.00           C  
ATOM   4526  OD1 ASP D 374      51.472 -78.712-242.404  1.00  0.00           O  
ATOM   4527  OD2 ASP D 374      52.026 -80.066-244.073  1.00  0.00           O  
ATOM   4528  N   ILE D 375      48.121 -83.538-243.484  1.00  0.00           N  
ATOM   4529  CA  ILE D 375      47.092 -84.499-243.096  1.00  0.00           C  
ATOM   4530  C   ILE D 375      47.441 -85.891-243.656  1.00  0.00           C  
ATOM   4531  O   ILE D 375      48.196 -86.001-244.625  1.00  0.00           O  
ATOM   4532  CB  ILE D 375      45.702 -84.053-243.662  1.00  0.00           C  
ATOM   4533  CG2 ILE D 375      45.599 -84.136-245.198  1.00  0.00           C  
ATOM   4534  CG1 ILE D 375      44.515 -84.787-242.991  1.00  0.00           C  
ATOM   4535  CD1 ILE D 375      43.181 -84.038-243.055  1.00  0.00           C  
ATOM   4536  N   ALA D 376      46.840 -86.926-243.052  1.00  0.00           N  
ATOM   4537  CA  ALA D 376      46.847 -88.296-243.550  1.00  0.00           C  
ATOM   4538  C   ALA D 376      45.468 -88.937-243.349  1.00  0.00           C  
ATOM   4539  O   ALA D 376      44.671 -88.460-242.539  1.00  0.00           O  
ATOM   4540  CB  ALA D 376      47.959 -89.084-242.847  1.00  0.00           C  
ATOM   4541  N   VAL D 377      45.217 -90.012-244.108  1.00  0.00           N  
ATOM   4542  CA  VAL D 377      43.966 -90.766-244.100  1.00  0.00           C  
ATOM   4543  C   VAL D 377      44.242 -92.235-244.477  1.00  0.00           C  
ATOM   4544  O   VAL D 377      45.174 -92.510-245.233  1.00  0.00           O  
ATOM   4545  CB  VAL D 377      42.900 -90.118-245.043  1.00  0.00           C  
ATOM   4546  CG1 VAL D 377      43.332 -90.031-246.520  1.00  0.00           C  
ATOM   4547  CG2 VAL D 377      41.508 -90.775-244.946  1.00  0.00           C  
ATOM   4548  N   GLU D 378      43.437 -93.149-243.917  1.00  0.00           N  
ATOM   4549  CA  GLU D 378      43.525 -94.595-244.119  1.00  0.00           C  
ATOM   4550  C   GLU D 378      42.173 -95.260-243.814  1.00  0.00           C  
ATOM   4551  O   GLU D 378      41.202 -94.571-243.494  1.00  0.00           O  
ATOM   4552  CB  GLU D 378      44.684 -95.178-243.270  1.00  0.00           C  
ATOM   4553  CG  GLU D 378      44.473 -95.176-241.738  1.00  0.00           C  
ATOM   4554  CD  GLU D 378      45.675 -95.747-240.981  1.00  0.00           C  
ATOM   4555  OE1 GLU D 378      46.305 -96.692-241.508  1.00  0.00           O  
ATOM   4556  OE2 GLU D 378      45.985 -95.195-239.904  1.00  0.00           O  
ATOM   4557  N   TRP D 379      42.150 -96.600-243.911  1.00  0.00           N  
ATOM   4558  CA  TRP D 379      41.034 -97.438-243.477  1.00  0.00           C  
ATOM   4559  C   TRP D 379      41.533 -98.572-242.580  1.00  0.00           C  
ATOM   4560  O   TRP D 379      42.632 -99.093-242.777  1.00  0.00           O  
ATOM   4561  CB  TRP D 379      40.268 -98.023-244.673  1.00  0.00           C  
ATOM   4562  CG  TRP D 379      39.490 -97.053-245.505  1.00  0.00           C  
ATOM   4563  CD1 TRP D 379      40.018 -96.161-246.370  1.00  0.00           C  
ATOM   4564  NE1 TRP D 379      39.007 -95.446-246.970  1.00  0.00           N  
ATOM   4565  CE2 TRP D 379      37.767 -95.844-246.526  1.00  0.00           C  
ATOM   4566  CD2 TRP D 379      38.045 -96.852-245.557  1.00  0.00           C  
ATOM   4567  CE3 TRP D 379      36.932 -97.428-244.898  1.00  0.00           C  
ATOM   4568  CZ3 TRP D 379      35.617 -97.009-245.180  1.00  0.00           C  
ATOM   4569  CZ2 TRP D 379      36.460 -95.452-246.851  1.00  0.00           C  
ATOM   4570  CH2 TRP D 379      35.380 -96.027-246.160  1.00  0.00           C  
ATOM   4571  N   GLU D 380      40.667 -98.932-241.626  1.00  0.00           N  
ATOM   4572  CA  GLU D 380      40.864 -99.955-240.613  1.00  0.00           C  
ATOM   4573  C   GLU D 380      39.623-100.858-240.537  1.00  0.00           C  
ATOM   4574  O   GLU D 380      38.534-100.465-240.959  1.00  0.00           O  
ATOM   4575  CB  GLU D 380      41.107 -99.268-239.250  1.00  0.00           C  
ATOM   4576  CG  GLU D 380      42.342 -98.348-239.214  1.00  0.00           C  
ATOM   4577  CD  GLU D 380      42.578 -97.793-237.815  1.00  0.00           C  
ATOM   4578  OE1 GLU D 380      41.936 -96.771-237.494  1.00  0.00           O  
ATOM   4579  OE2 GLU D 380      43.376 -98.420-237.083  1.00  0.00           O  
ATOM   4580  N   SER D 381      39.814-102.043-239.946  1.00  0.00           N  
ATOM   4581  CA  SER D 381      38.745-102.951-239.545  1.00  0.00           C  
ATOM   4582  C   SER D 381      39.243-103.747-238.334  1.00  0.00           C  
ATOM   4583  O   SER D 381      40.344-104.295-238.384  1.00  0.00           O  
ATOM   4584  CB  SER D 381      38.312-103.841-240.726  1.00  0.00           C  
ATOM   4585  OG  SER D 381      37.156-104.590-240.401  1.00  0.00           O  
ATOM   4586  N   ASN D 382      38.433-103.760-237.262  1.00  0.00           N  
ATOM   4587  CA  ASN D 382      38.767-104.295-235.934  1.00  0.00           C  
ATOM   4588  C   ASN D 382      39.829-103.437-235.200  1.00  0.00           C  
ATOM   4589  O   ASN D 382      40.597-103.968-234.397  1.00  0.00           O  
ATOM   4590  CB  ASN D 382      39.132-105.805-236.010  1.00  0.00           C  
ATOM   4591  CG  ASN D 382      38.846-106.590-234.726  1.00  0.00           C  
ATOM   4592  OD1 ASN D 382      39.770-107.065-234.070  1.00  0.00           O  
ATOM   4593  ND2 ASN D 382      37.570-106.748-234.368  1.00  0.00           N  
ATOM   4594  N   GLY D 383      39.842-102.120-235.477  1.00  0.00           N  
ATOM   4595  CA  GLY D 383      40.729-101.145-234.836  1.00  0.00           C  
ATOM   4596  C   GLY D 383      42.186-101.240-235.321  1.00  0.00           C  
ATOM   4597  O   GLY D 383      43.081-100.818-234.591  1.00  0.00           O  
ATOM   4598  N   GLN D 384      42.423-101.808-236.516  1.00  0.00           N  
ATOM   4599  CA  GLN D 384      43.748-102.036-237.098  1.00  0.00           C  
ATOM   4600  C   GLN D 384      43.653-101.934-238.638  1.00  0.00           C  
ATOM   4601  O   GLN D 384      42.638-102.376-239.177  1.00  0.00           O  
ATOM   4602  CB  GLN D 384      44.273-103.411-236.618  1.00  0.00           C  
ATOM   4603  CG  GLN D 384      43.403-104.629-237.009  1.00  0.00           C  
ATOM   4604  CD  GLN D 384      43.877-105.946-236.390  1.00  0.00           C  
ATOM   4605  OE1 GLN D 384      45.026-106.081-235.974  1.00  0.00           O  
ATOM   4606  NE2 GLN D 384      42.987-106.938-236.347  1.00  0.00           N  
ATOM   4607  N   PRO D 385      44.681-101.362-239.320  1.00  0.00           N  
ATOM   4608  CA  PRO D 385      44.732-101.215-240.795  1.00  0.00           C  
ATOM   4609  C   PRO D 385      44.321-102.440-241.636  1.00  0.00           C  
ATOM   4610  O   PRO D 385      44.958-103.490-241.549  1.00  0.00           O  
ATOM   4611  CB  PRO D 385      46.183-100.796-241.071  1.00  0.00           C  
ATOM   4612  CG  PRO D 385      46.570-100.003-239.840  1.00  0.00           C  
ATOM   4613  CD  PRO D 385      45.872-100.754-238.713  1.00  0.00           C  
ATOM   4614  N   GLU D 386      43.252-102.259-242.429  1.00  0.00           N  
ATOM   4615  CA  GLU D 386      42.727-103.232-243.391  1.00  0.00           C  
ATOM   4616  C   GLU D 386      43.532-103.180-244.707  1.00  0.00           C  
ATOM   4617  O   GLU D 386      44.216-102.191-244.973  1.00  0.00           O  
ATOM   4618  CB  GLU D 386      41.215-102.932-243.572  1.00  0.00           C  
ATOM   4619  CG  GLU D 386      40.404-103.850-244.517  1.00  0.00           C  
ATOM   4620  CD  GLU D 386      40.414-105.325-244.106  1.00  0.00           C  
ATOM   4621  OE1 GLU D 386      39.490-105.724-243.365  1.00  0.00           O  
ATOM   4622  OE2 GLU D 386      41.341-106.034-244.554  1.00  0.00           O  
ATOM   4623  N   ASN D 387      43.457-104.255-245.504  1.00  0.00           N  
ATOM   4624  CA  ASN D 387      44.158-104.383-246.786  1.00  0.00           C  
ATOM   4625  C   ASN D 387      43.350-103.761-247.938  1.00  0.00           C  
ATOM   4626  O   ASN D 387      42.122-103.828-247.931  1.00  0.00           O  
ATOM   4627  CB  ASN D 387      44.432-105.876-247.089  1.00  0.00           C  
ATOM   4628  CG  ASN D 387      45.261-106.609-246.025  1.00  0.00           C  
ATOM   4629  OD1 ASN D 387      44.902-107.708-245.613  1.00  0.00           O  
ATOM   4630  ND2 ASN D 387      46.375-106.020-245.584  1.00  0.00           N  
ATOM   4631  N   ASN D 388      44.078-103.233-248.939  1.00  0.00           N  
ATOM   4632  CA  ASN D 388      43.580-102.718-250.225  1.00  0.00           C  
ATOM   4633  C   ASN D 388      42.743-101.426-250.105  1.00  0.00           C  
ATOM   4634  O   ASN D 388      41.741-101.287-250.810  1.00  0.00           O  
ATOM   4635  CB  ASN D 388      42.856-103.821-251.050  1.00  0.00           C  
ATOM   4636  CG  ASN D 388      43.735-105.032-251.373  1.00  0.00           C  
ATOM   4637  OD1 ASN D 388      44.835-104.880-251.901  1.00  0.00           O  
ATOM   4638  ND2 ASN D 388      43.245-106.238-251.082  1.00  0.00           N  
ATOM   4639  N   TYR D 389      43.196-100.478-249.262  1.00  0.00           N  
ATOM   4640  CA  TYR D 389      42.728 -99.088-249.300  1.00  0.00           C  
ATOM   4641  C   TYR D 389      43.649 -98.233-250.181  1.00  0.00           C  
ATOM   4642  O   TYR D 389      44.807 -98.593-250.401  1.00  0.00           O  
ATOM   4643  CB  TYR D 389      42.548 -98.509-247.877  1.00  0.00           C  
ATOM   4644  CG  TYR D 389      43.776 -98.304-247.001  1.00  0.00           C  
ATOM   4645  CD1 TYR D 389      44.647 -97.212-247.208  1.00  0.00           C  
ATOM   4646  CE1 TYR D 389      45.762 -97.024-246.368  1.00  0.00           C  
ATOM   4647  CZ  TYR D 389      46.001 -97.915-245.304  1.00  0.00           C  
ATOM   4648  OH  TYR D 389      47.067 -97.718-244.475  1.00  0.00           O  
ATOM   4649  CD2 TYR D 389      44.011 -99.180-245.925  1.00  0.00           C  
ATOM   4650  CE2 TYR D 389      45.120 -98.989-245.077  1.00  0.00           C  
ATOM   4651  N   LYS D 390      43.111 -97.095-250.645  1.00  0.00           N  
ATOM   4652  CA  LYS D 390      43.848 -96.121-251.441  1.00  0.00           C  
ATOM   4653  C   LYS D 390      43.341 -94.705-251.126  1.00  0.00           C  
ATOM   4654  O   LYS D 390      42.191 -94.533-250.721  1.00  0.00           O  
ATOM   4655  CB  LYS D 390      43.732 -96.481-252.942  1.00  0.00           C  
ATOM   4656  CG  LYS D 390      44.928 -96.011-253.790  1.00  0.00           C  
ATOM   4657  CD  LYS D 390      46.203 -96.841-253.555  1.00  0.00           C  
ATOM   4658  CE  LYS D 390      47.480 -96.116-254.001  1.00  0.00           C  
ATOM   4659  NZ  LYS D 390      48.652 -97.002-253.902  1.00  0.00           N  
ATOM   4660  N   THR D 391      44.237 -93.722-251.297  1.00  0.00           N  
ATOM   4661  CA  THR D 391      44.039 -92.322-250.928  1.00  0.00           C  
ATOM   4662  C   THR D 391      44.370 -91.403-252.119  1.00  0.00           C  
ATOM   4663  O   THR D 391      45.118 -91.801-253.013  1.00  0.00           O  
ATOM   4664  CB  THR D 391      44.977 -91.937-249.742  1.00  0.00           C  
ATOM   4665  OG1 THR D 391      46.337 -91.779-250.112  1.00  0.00           O  
ATOM   4666  CG2 THR D 391      44.916 -92.910-248.554  1.00  0.00           C  
ATOM   4667  N   THR D 392      43.842 -90.171-252.069  1.00  0.00           N  
ATOM   4668  CA  THR D 392      44.193 -89.077-252.977  1.00  0.00           C  
ATOM   4669  C   THR D 392      45.061 -88.038-252.222  1.00  0.00           C  
ATOM   4670  O   THR D 392      45.031 -88.016-250.992  1.00  0.00           O  
ATOM   4671  CB  THR D 392      42.915 -88.365-253.514  1.00  0.00           C  
ATOM   4672  OG1 THR D 392      42.276 -87.513-252.576  1.00  0.00           O  
ATOM   4673  CG2 THR D 392      41.881 -89.339-254.097  1.00  0.00           C  
ATOM   4674  N   PRO D 393      45.775 -87.148-252.951  1.00  0.00           N  
ATOM   4675  CA  PRO D 393      46.291 -85.892-252.365  1.00  0.00           C  
ATOM   4676  C   PRO D 393      45.156 -84.917-251.950  1.00  0.00           C  
ATOM   4677  O   PRO D 393      44.129 -84.891-252.634  1.00  0.00           O  
ATOM   4678  CB  PRO D 393      47.135 -85.288-253.503  1.00  0.00           C  
ATOM   4679  CG  PRO D 393      47.465 -86.452-254.425  1.00  0.00           C  
ATOM   4680  CD  PRO D 393      46.228 -87.332-254.328  1.00  0.00           C  
ATOM   4681  N   PRO D 394      45.368 -84.101-250.887  1.00  0.00           N  
ATOM   4682  CA  PRO D 394      44.480 -82.966-250.551  1.00  0.00           C  
ATOM   4683  C   PRO D 394      44.385 -81.895-251.654  1.00  0.00           C  
ATOM   4684  O   PRO D 394      45.384 -81.599-252.310  1.00  0.00           O  
ATOM   4685  CD  PRO D 394      46.443 -84.228-249.902  1.00  0.00           C  
ATOM   4686  CB  PRO D 394      45.092 -82.371-249.270  1.00  0.00           C  
ATOM   4687  CG  PRO D 394      45.929 -83.488-248.676  1.00  0.00           C  
ATOM   4688  N   VAL D 395      43.179 -81.336-251.815  1.00  0.00           N  
ATOM   4689  CA  VAL D 395      42.838 -80.309-252.804  1.00  0.00           C  
ATOM   4690  C   VAL D 395      41.841 -79.300-252.209  1.00  0.00           C  
ATOM   4691  O   VAL D 395      41.032 -79.673-251.364  1.00  0.00           O  
ATOM   4692  CB  VAL D 395      42.210 -80.931-254.084  1.00  0.00           C  
ATOM   4693  CG1 VAL D 395      43.284 -81.328-255.108  1.00  0.00           C  
ATOM   4694  CG2 VAL D 395      41.276 -82.122-253.786  1.00  0.00           C  
ATOM   4695  N   LEU D 396      41.942 -78.030-252.643  1.00  0.00           N  
ATOM   4696  CA  LEU D 396      41.191 -76.888-252.110  1.00  0.00           C  
ATOM   4697  C   LEU D 396      39.685 -76.944-252.437  1.00  0.00           C  
ATOM   4698  O   LEU D 396      39.322 -77.079-253.606  1.00  0.00           O  
ATOM   4699  CB  LEU D 396      41.862 -75.589-252.626  1.00  0.00           C  
ATOM   4700  CG  LEU D 396      41.258 -74.257-252.116  1.00  0.00           C  
ATOM   4701  CD1 LEU D 396      41.294 -74.144-250.576  1.00  0.00           C  
ATOM   4702  CD2 LEU D 396      41.925 -73.048-252.806  1.00  0.00           C  
ATOM   4703  N   ASP D 397      38.852 -76.787-251.394  1.00  0.00           N  
ATOM   4704  CA  ASP D 397      37.389 -76.732-251.455  1.00  0.00           C  
ATOM   4705  C   ASP D 397      36.909 -75.267-251.394  1.00  0.00           C  
ATOM   4706  O   ASP D 397      37.684 -74.346-251.132  1.00  0.00           O  
ATOM   4707  CB  ASP D 397      36.749 -77.536-250.286  1.00  0.00           C  
ATOM   4708  CG  ASP D 397      35.432 -78.248-250.633  1.00  0.00           C  
ATOM   4709  OD1 ASP D 397      34.744 -77.827-251.593  1.00  0.00           O  
ATOM   4710  OD2 ASP D 397      35.085 -79.187-249.886  1.00  0.00           O  
ATOM   4711  N   SER D 398      35.599 -75.106-251.624  1.00  0.00           N  
ATOM   4712  CA  SER D 398      34.839 -73.858-251.587  1.00  0.00           C  
ATOM   4713  C   SER D 398      34.668 -73.237-250.182  1.00  0.00           C  
ATOM   4714  O   SER D 398      34.268 -72.076-250.109  1.00  0.00           O  
ATOM   4715  CB  SER D 398      33.484 -74.108-252.287  1.00  0.00           C  
ATOM   4716  OG  SER D 398      32.642 -74.954-251.525  1.00  0.00           O  
ATOM   4717  N   ASP D 399      34.986 -73.984-249.105  1.00  0.00           N  
ATOM   4718  CA  ASP D 399      34.915 -73.515-247.710  1.00  0.00           C  
ATOM   4719  C   ASP D 399      36.161 -72.699-247.273  1.00  0.00           C  
ATOM   4720  O   ASP D 399      36.273 -72.366-246.092  1.00  0.00           O  
ATOM   4721  CB  ASP D 399      34.587 -74.655-246.707  1.00  0.00           C  
ATOM   4722  CG  ASP D 399      35.516 -75.877-246.716  1.00  0.00           C  
ATOM   4723  OD1 ASP D 399      36.702 -75.716-247.079  1.00  0.00           O  
ATOM   4724  OD2 ASP D 399      35.046 -76.937-246.252  1.00  0.00           O  
ATOM   4725  N   GLY D 400      37.073 -72.407-248.219  1.00  0.00           N  
ATOM   4726  CA  GLY D 400      38.310 -71.660-247.988  1.00  0.00           C  
ATOM   4727  C   GLY D 400      39.452 -72.562-247.495  1.00  0.00           C  
ATOM   4728  O   GLY D 400      40.486 -72.036-247.082  1.00  0.00           O  
ATOM   4729  N   SER D 401      39.279 -73.895-247.518  1.00  0.00           N  
ATOM   4730  CA  SER D 401      40.241 -74.868-247.004  1.00  0.00           C  
ATOM   4731  C   SER D 401      40.122 -76.212-247.747  1.00  0.00           C  
ATOM   4732  O   SER D 401      39.253 -76.372-248.601  1.00  0.00           O  
ATOM   4733  CB  SER D 401      40.069 -74.962-245.474  1.00  0.00           C  
ATOM   4734  OG  SER D 401      38.963 -75.758-245.111  1.00  0.00           O  
ATOM   4735  N   PHE D 402      41.039 -77.141-247.438  1.00  0.00           N  
ATOM   4736  CA  PHE D 402      41.217 -78.414-248.138  1.00  0.00           C  
ATOM   4737  C   PHE D 402      40.121 -79.459-247.857  1.00  0.00           C  
ATOM   4738  O   PHE D 402      39.523 -79.458-246.781  1.00  0.00           O  
ATOM   4739  CB  PHE D 402      42.609 -78.982-247.788  1.00  0.00           C  
ATOM   4740  CG  PHE D 402      43.782 -78.157-248.284  1.00  0.00           C  
ATOM   4741  CD1 PHE D 402      44.281 -77.086-247.512  1.00  0.00           C  
ATOM   4742  CD2 PHE D 402      44.276 -78.348-249.591  1.00  0.00           C  
ATOM   4743  CE1 PHE D 402      45.277 -76.265-248.025  1.00  0.00           C  
ATOM   4744  CE2 PHE D 402      45.272 -77.518-250.087  1.00  0.00           C  
ATOM   4745  CZ  PHE D 402      45.770 -76.483-249.306  1.00  0.00           C  
ATOM   4746  N   PHE D 403      39.937 -80.360-248.835  1.00  0.00           N  
ATOM   4747  CA  PHE D 403      39.153 -81.592-248.745  1.00  0.00           C  
ATOM   4748  C   PHE D 403      40.010 -82.769-249.254  1.00  0.00           C  
ATOM   4749  O   PHE D 403      41.019 -82.569-249.934  1.00  0.00           O  
ATOM   4750  CB  PHE D 403      37.816 -81.428-249.512  1.00  0.00           C  
ATOM   4751  CG  PHE D 403      37.809 -81.624-251.024  1.00  0.00           C  
ATOM   4752  CD1 PHE D 403      38.105 -80.547-251.884  1.00  0.00           C  
ATOM   4753  CE1 PHE D 403      38.126 -80.736-253.259  1.00  0.00           C  
ATOM   4754  CZ  PHE D 403      37.888 -81.995-253.796  1.00  0.00           C  
ATOM   4755  CD2 PHE D 403      37.616 -82.908-251.583  1.00  0.00           C  
ATOM   4756  CE2 PHE D 403      37.649 -83.077-252.962  1.00  0.00           C  
ATOM   4757  N   LEU D 404      39.569 -83.981-248.893  1.00  0.00           N  
ATOM   4758  CA  LEU D 404      40.214 -85.260-249.176  1.00  0.00           C  
ATOM   4759  C   LEU D 404      39.154 -86.308-249.550  1.00  0.00           C  
ATOM   4760  O   LEU D 404      37.982 -86.164-249.192  1.00  0.00           O  
ATOM   4761  CB  LEU D 404      40.978 -85.722-247.902  1.00  0.00           C  
ATOM   4762  CG  LEU D 404      42.508 -85.786-248.028  1.00  0.00           C  
ATOM   4763  CD1 LEU D 404      43.120 -86.158-246.667  1.00  0.00           C  
ATOM   4764  CD2 LEU D 404      42.972 -86.763-249.120  1.00  0.00           C  
ATOM   4765  N   TYR D 405      39.620 -87.386-250.197  1.00  0.00           N  
ATOM   4766  CA  TYR D 405      38.898 -88.647-250.329  1.00  0.00           C  
ATOM   4767  C   TYR D 405      39.834 -89.836-250.098  1.00  0.00           C  
ATOM   4768  O   TYR D 405      41.036 -89.759-250.363  1.00  0.00           O  
ATOM   4769  CB  TYR D 405      38.226 -88.763-251.708  1.00  0.00           C  
ATOM   4770  CG  TYR D 405      36.888 -88.066-251.829  1.00  0.00           C  
ATOM   4771  CD1 TYR D 405      36.798 -86.823-252.480  1.00  0.00           C  
ATOM   4772  CE1 TYR D 405      35.543 -86.227-252.690  1.00  0.00           C  
ATOM   4773  CZ  TYR D 405      34.375 -86.848-252.209  1.00  0.00           C  
ATOM   4774  OH  TYR D 405      33.163 -86.259-252.418  1.00  0.00           O  
ATOM   4775  CD2 TYR D 405      35.719 -88.685-251.335  1.00  0.00           C  
ATOM   4776  CE2 TYR D 405      34.464 -88.072-251.517  1.00  0.00           C  
ATOM   4777  N   SER D 406      39.218 -90.937-249.649  1.00  0.00           N  
ATOM   4778  CA  SER D 406      39.836 -92.246-249.497  1.00  0.00           C  
ATOM   4779  C   SER D 406      38.763 -93.326-249.714  1.00  0.00           C  
ATOM   4780  O   SER D 406      37.575 -93.070-249.506  1.00  0.00           O  
ATOM   4781  CB  SER D 406      40.530 -92.322-248.120  1.00  0.00           C  
ATOM   4782  OG  SER D 406      41.231 -93.536-247.949  1.00  0.00           O  
ATOM   4783  N   LYS D 407      39.214 -94.516-250.135  1.00  0.00           N  
ATOM   4784  CA  LYS D 407      38.373 -95.659-250.484  1.00  0.00           C  
ATOM   4785  C   LYS D 407      38.999 -96.965-249.985  1.00  0.00           C  
ATOM   4786  O   LYS D 407      40.196 -97.007-249.706  1.00  0.00           O  
ATOM   4787  CB  LYS D 407      38.168 -95.677-252.013  1.00  0.00           C  
ATOM   4788  CG  LYS D 407      39.435 -95.960-252.846  1.00  0.00           C  
ATOM   4789  CD  LYS D 407      39.248 -95.684-254.343  1.00  0.00           C  
ATOM   4790  CE  LYS D 407      38.261 -96.602-255.073  1.00  0.00           C  
ATOM   4791  NZ  LYS D 407      38.751 -97.987-255.122  1.00  0.00           N  
ATOM   4792  N   LEU D 408      38.163 -98.009-249.918  1.00  0.00           N  
ATOM   4793  CA  LEU D 408      38.547 -99.359-249.524  1.00  0.00           C  
ATOM   4794  C   LEU D 408      37.698-100.349-250.323  1.00  0.00           C  
ATOM   4795  O   LEU D 408      36.475-100.318-250.205  1.00  0.00           O  
ATOM   4796  CB  LEU D 408      38.399 -99.503-247.988  1.00  0.00           C  
ATOM   4797  CG  LEU D 408      38.583-100.919-247.393  1.00  0.00           C  
ATOM   4798  CD1 LEU D 408      39.973-101.512-247.680  1.00  0.00           C  
ATOM   4799  CD2 LEU D 408      38.224-100.956-245.894  1.00  0.00           C  
ATOM   4800  N   THR D 409      38.359-101.210-251.113  1.00  0.00           N  
ATOM   4801  CA  THR D 409      37.707-102.291-251.852  1.00  0.00           C  
ATOM   4802  C   THR D 409      37.381-103.454-250.891  1.00  0.00           C  
ATOM   4803  O   THR D 409      38.270-103.942-250.192  1.00  0.00           O  
ATOM   4804  CB  THR D 409      38.588-102.809-253.022  1.00  0.00           C  
ATOM   4805  OG1 THR D 409      39.793-103.412-252.586  1.00  0.00           O  
ATOM   4806  CG2 THR D 409      38.932-101.713-254.044  1.00  0.00           C  
ATOM   4807  N   VAL D 410      36.098-103.842-250.862  1.00  0.00           N  
ATOM   4808  CA  VAL D 410      35.567-104.898-250.002  1.00  0.00           C  
ATOM   4809  C   VAL D 410      34.605-105.765-250.821  1.00  0.00           C  
ATOM   4810  O   VAL D 410      33.830-105.242-251.622  1.00  0.00           O  
ATOM   4811  CB  VAL D 410      34.809-104.338-248.758  1.00  0.00           C  
ATOM   4812  CG1 VAL D 410      35.725-103.457-247.900  1.00  0.00           C  
ATOM   4813  CG2 VAL D 410      33.482-103.600-249.040  1.00  0.00           C  
ATOM   4814  N   ASP D 411      34.680-107.087-250.609  1.00  0.00           N  
ATOM   4815  CA  ASP D 411      33.856-108.084-251.301  1.00  0.00           C  
ATOM   4816  C   ASP D 411      32.367-107.927-250.958  1.00  0.00           C  
ATOM   4817  O   ASP D 411      32.032-107.450-249.874  1.00  0.00           O  
ATOM   4818  CB  ASP D 411      34.307-109.539-251.032  1.00  0.00           C  
ATOM   4819  CG  ASP D 411      35.819-109.778-251.136  1.00  0.00           C  
ATOM   4820  OD1 ASP D 411      36.285-110.704-250.438  1.00  0.00           O  
ATOM   4821  OD2 ASP D 411      36.468-109.085-251.952  1.00  0.00           O  
ATOM   4822  N   LYS D 412      31.499-108.384-251.872  1.00  0.00           N  
ATOM   4823  CA  LYS D 412      30.057-108.497-251.641  1.00  0.00           C  
ATOM   4824  C   LYS D 412      29.720-109.508-250.525  1.00  0.00           C  
ATOM   4825  O   LYS D 412      28.771-109.278-249.779  1.00  0.00           O  
ATOM   4826  CB  LYS D 412      29.366-108.825-252.979  1.00  0.00           C  
ATOM   4827  CG  LYS D 412      27.833-108.957-252.892  1.00  0.00           C  
ATOM   4828  CD  LYS D 412      27.152-108.932-254.268  1.00  0.00           C  
ATOM   4829  CE  LYS D 412      27.450-110.164-255.137  1.00  0.00           C  
ATOM   4830  NZ  LYS D 412      26.849-110.029-256.474  1.00  0.00           N  
ATOM   4831  N   SER D 413      30.547-110.560-250.393  1.00  0.00           N  
ATOM   4832  CA  SER D 413      30.506-111.533-249.302  1.00  0.00           C  
ATOM   4833  C   SER D 413      30.878-110.914-247.938  1.00  0.00           C  
ATOM   4834  O   SER D 413      30.244-111.257-246.944  1.00  0.00           O  
ATOM   4835  CB  SER D 413      31.420-112.722-249.664  1.00  0.00           C  
ATOM   4836  OG  SER D 413      31.354-113.758-248.703  1.00  0.00           O  
ATOM   4837  N   ARG D 414      31.869-110.003-247.919  1.00  0.00           N  
ATOM   4838  CA  ARG D 414      32.301-109.262-246.728  1.00  0.00           C  
ATOM   4839  C   ARG D 414      31.293-108.178-246.303  1.00  0.00           C  
ATOM   4840  O   ARG D 414      31.132-107.951-245.104  1.00  0.00           O  
ATOM   4841  CB  ARG D 414      33.688-108.634-246.982  1.00  0.00           C  
ATOM   4842  CG  ARG D 414      34.830-109.647-247.207  1.00  0.00           C  
ATOM   4843  CD  ARG D 414      35.418-110.242-245.917  1.00  0.00           C  
ATOM   4844  NE  ARG D 414      36.221-109.265-245.163  1.00  0.00           N  
ATOM   4845  CZ  ARG D 414      36.526-109.333-243.855  1.00  0.00           C  
ATOM   4846  NH1 ARG D 414      37.286-108.376-243.304  1.00  0.00           N  
ATOM   4847  NH2 ARG D 414      36.087-110.343-243.089  1.00  0.00           N  
ATOM   4848  N   TRP D 415      30.627-107.542-247.282  1.00  0.00           N  
ATOM   4849  CA  TRP D 415      29.612-106.508-247.068  1.00  0.00           C  
ATOM   4850  C   TRP D 415      28.248-107.070-246.611  1.00  0.00           C  
ATOM   4851  O   TRP D 415      27.448-106.310-246.070  1.00  0.00           O  
ATOM   4852  CB  TRP D 415      29.504-105.644-248.342  1.00  0.00           C  
ATOM   4853  CG  TRP D 415      28.606-104.445-248.247  1.00  0.00           C  
ATOM   4854  CD1 TRP D 415      27.418-104.290-248.878  1.00  0.00           C  
ATOM   4855  NE1 TRP D 415      26.847-103.090-248.506  1.00  0.00           N  
ATOM   4856  CE2 TRP D 415      27.638-102.409-247.601  1.00  0.00           C  
ATOM   4857  CD2 TRP D 415      28.777-103.252-247.421  1.00  0.00           C  
ATOM   4858  CE3 TRP D 415      29.776-102.798-246.527  1.00  0.00           C  
ATOM   4859  CZ3 TRP D 415      29.649-101.569-245.848  1.00  0.00           C  
ATOM   4860  CZ2 TRP D 415      27.501-101.180-246.933  1.00  0.00           C  
ATOM   4861  CH2 TRP D 415      28.516-100.759-246.054  1.00  0.00           C  
ATOM   4862  N   GLN D 416      28.014-108.379-246.808  1.00  0.00           N  
ATOM   4863  CA  GLN D 416      26.823-109.092-246.336  1.00  0.00           C  
ATOM   4864  C   GLN D 416      27.109-109.982-245.110  1.00  0.00           C  
ATOM   4865  O   GLN D 416      26.156-110.406-244.458  1.00  0.00           O  
ATOM   4866  CB  GLN D 416      26.208-109.887-247.509  1.00  0.00           C  
ATOM   4867  CG  GLN D 416      25.643-109.005-248.648  1.00  0.00           C  
ATOM   4868  CD  GLN D 416      24.502-108.084-248.201  1.00  0.00           C  
ATOM   4869  OE1 GLN D 416      23.468-108.554-247.737  1.00  0.00           O  
ATOM   4870  NE2 GLN D 416      24.682-106.770-248.346  1.00  0.00           N  
ATOM   4871  N   GLN D 417      28.395-110.210-244.783  1.00  0.00           N  
ATOM   4872  CA  GLN D 417      28.848-110.835-243.535  1.00  0.00           C  
ATOM   4873  C   GLN D 417      28.650-109.918-242.315  1.00  0.00           C  
ATOM   4874  O   GLN D 417      28.320-110.414-241.238  1.00  0.00           O  
ATOM   4875  CB  GLN D 417      30.325-111.277-243.695  1.00  0.00           C  
ATOM   4876  CG  GLN D 417      31.018-111.793-242.412  1.00  0.00           C  
ATOM   4877  CD  GLN D 417      32.456-112.265-242.645  1.00  0.00           C  
ATOM   4878  OE1 GLN D 417      33.139-111.808-243.560  1.00  0.00           O  
ATOM   4879  NE2 GLN D 417      32.938-113.162-241.784  1.00  0.00           N  
ATOM   4880  N   GLY D 418      28.874-108.609-242.514  1.00  0.00           N  
ATOM   4881  CA  GLY D 418      28.891-107.602-241.461  1.00  0.00           C  
ATOM   4882  C   GLY D 418      30.309-107.547-240.890  1.00  0.00           C  
ATOM   4883  O   GLY D 418      30.718-108.432-240.139  1.00  0.00           O  
ATOM   4884  N   ASN D 419      31.038-106.483-241.251  1.00  0.00           N  
ATOM   4885  CA  ASN D 419      32.393-106.168-240.797  1.00  0.00           C  
ATOM   4886  C   ASN D 419      32.458-104.657-240.558  1.00  0.00           C  
ATOM   4887  O   ASN D 419      31.863-103.891-241.322  1.00  0.00           O  
ATOM   4888  CB  ASN D 419      33.418-106.596-241.872  1.00  0.00           C  
ATOM   4889  CG  ASN D 419      33.621-108.111-241.959  1.00  0.00           C  
ATOM   4890  OD1 ASN D 419      34.245-108.707-241.083  1.00  0.00           O  
ATOM   4891  ND2 ASN D 419      33.107-108.738-243.018  1.00  0.00           N  
ATOM   4892  N   VAL D 420      33.198-104.259-239.511  1.00  0.00           N  
ATOM   4893  CA  VAL D 420      33.368-102.869-239.083  1.00  0.00           C  
ATOM   4894  C   VAL D 420      34.453-102.135-239.909  1.00  0.00           C  
ATOM   4895  O   VAL D 420      35.449-101.649-239.374  1.00  0.00           O  
ATOM   4896  CB  VAL D 420      33.595-102.792-237.540  1.00  0.00           C  
ATOM   4897  CG1 VAL D 420      34.872-103.491-237.025  1.00  0.00           C  
ATOM   4898  CG2 VAL D 420      33.489-101.359-236.977  1.00  0.00           C  
ATOM   4899  N   PHE D 421      34.222-102.055-241.231  1.00  0.00           N  
ATOM   4900  CA  PHE D 421      35.015-101.262-242.171  1.00  0.00           C  
ATOM   4901  C   PHE D 421      34.849 -99.769-241.861  1.00  0.00           C  
ATOM   4902  O   PHE D 421      33.718 -99.288-241.770  1.00  0.00           O  
ATOM   4903  CB  PHE D 421      34.580-101.564-243.613  1.00  0.00           C  
ATOM   4904  CG  PHE D 421      34.795-102.994-244.077  1.00  0.00           C  
ATOM   4905  CD1 PHE D 421      36.080-103.572-244.027  1.00  0.00           C  
ATOM   4906  CD2 PHE D 421      33.727-103.736-244.629  1.00  0.00           C  
ATOM   4907  CE1 PHE D 421      36.280-104.858-244.506  1.00  0.00           C  
ATOM   4908  CE2 PHE D 421      33.951-105.019-245.110  1.00  0.00           C  
ATOM   4909  CZ  PHE D 421      35.223-105.576-245.044  1.00  0.00           C  
ATOM   4910  N   SER D 422      35.982 -99.091-241.641  1.00  0.00           N  
ATOM   4911  CA  SER D 422      36.009 -97.805-240.964  1.00  0.00           C  
ATOM   4912  C   SER D 422      37.154 -96.940-241.488  1.00  0.00           C  
ATOM   4913  O   SER D 422      38.292 -97.395-241.510  1.00  0.00           O  
ATOM   4914  CB  SER D 422      36.122 -98.085-239.449  1.00  0.00           C  
ATOM   4915  OG  SER D 422      36.160 -96.900-238.693  1.00  0.00           O  
ATOM   4916  N   CYS D 423      36.828 -95.693-241.855  1.00  0.00           N  
ATOM   4917  CA  CYS D 423      37.790 -94.660-242.230  1.00  0.00           C  
ATOM   4918  C   CYS D 423      38.436 -94.060-240.969  1.00  0.00           C  
ATOM   4919  O   CYS D 423      37.778 -93.969-239.932  1.00  0.00           O  
ATOM   4920  SG  CYS D 423      38.085 -92.353-243.882  1.00  0.00           S  
ATOM   4921  CB  CYS D 423      37.047 -93.585-243.044  1.00  0.00           C  
ATOM   4922  N   SER D 424      39.702 -93.644-241.096  1.00  0.00           N  
ATOM   4923  CA  SER D 424      40.462 -92.970-240.048  1.00  0.00           C  
ATOM   4924  C   SER D 424      41.234 -91.804-240.674  1.00  0.00           C  
ATOM   4925  O   SER D 424      41.895 -92.002-241.691  1.00  0.00           O  
ATOM   4926  CB  SER D 424      41.379 -93.992-239.343  1.00  0.00           C  
ATOM   4927  OG  SER D 424      42.196 -93.382-238.363  1.00  0.00           O  
ATOM   4928  N   VAL D 425      41.135 -90.623-240.045  1.00  0.00           N  
ATOM   4929  CA  VAL D 425      41.810 -89.391-240.456  1.00  0.00           C  
ATOM   4930  C   VAL D 425      42.746 -88.938-239.323  1.00  0.00           C  
ATOM   4931  O   VAL D 425      42.425 -89.132-238.151  1.00  0.00           O  
ATOM   4932  CB  VAL D 425      40.779 -88.263-240.758  1.00  0.00           C  
ATOM   4933  CG1 VAL D 425      41.398 -86.871-241.009  1.00  0.00           C  
ATOM   4934  CG2 VAL D 425      39.899 -88.640-241.960  1.00  0.00           C  
ATOM   4935  N   MET D 426      43.898 -88.366-239.706  1.00  0.00           N  
ATOM   4936  CA  MET D 426      44.970 -87.960-238.802  1.00  0.00           C  
ATOM   4937  C   MET D 426      45.401 -86.532-239.145  1.00  0.00           C  
ATOM   4938  O   MET D 426      45.885 -86.301-240.251  1.00  0.00           O
[truncated: 441,863 more chars]
