# Supplementary material for: Reconstruction of 3D structures of MET antibodies from electron microscopy 2D class averages
Source: PLoS One. 2017 Apr 13;12(4):e0175758. doi: 10.1371/journal.pone.0175758 (PMC5391116; doi:10.1371/journal.pone.0175758)
Supplement: S2 File — (ZIP) [file pone.0175758.s002.zip › IgG2-pdbs/0.8988_img3_m_370.pdb]

MODEL        1
ATOM      1  CH3 ACE A   0      84.430 -13.909 -36.667  1.00  0.00           C  
ATOM      2  C   ACE A   0      83.108 -14.628 -36.915  1.00  0.00           C  
ATOM      3  O   ACE A   0      82.274 -14.118 -37.661  1.00  0.00           O  
ATOM      4  N   ASP A   1      82.937 -15.799 -36.274  1.00  0.00           N  
ATOM      5  CA  ASP A   1      81.768 -16.692 -36.328  1.00  0.00           C  
ATOM      6  C   ASP A   1      81.618 -17.421 -37.675  1.00  0.00           C  
ATOM      7  O   ASP A   1      81.480 -16.774 -38.713  1.00  0.00           O  
ATOM      8  CB  ASP A   1      80.416 -16.045 -35.921  1.00  0.00           C  
ATOM      9  CG  ASP A   1      80.436 -15.271 -34.597  1.00  0.00           C  
ATOM     10  OD1 ASP A   1      79.694 -14.270 -34.510  1.00  0.00           O  
ATOM     11  OD2 ASP A   1      81.108 -15.747 -33.656  1.00  0.00           O  
ATOM     12  N   ILE A   2      81.581 -18.763 -37.620  1.00  0.00           N  
ATOM     13  CA  ILE A   2      81.213 -19.605 -38.760  1.00  0.00           C  
ATOM     14  C   ILE A   2      79.675 -19.700 -38.796  1.00  0.00           C  
ATOM     15  O   ILE A   2      79.086 -20.460 -38.024  1.00  0.00           O  
ATOM     16  CB  ILE A   2      81.852 -21.026 -38.695  1.00  0.00           C  
ATOM     17  CG1 ILE A   2      83.396 -20.923 -38.725  1.00  0.00           C  
ATOM     18  CG2 ILE A   2      81.361 -21.953 -39.831  1.00  0.00           C  
ATOM     19  CD1 ILE A   2      84.132 -22.265 -38.586  1.00  0.00           C  
ATOM     20  N   GLN A   3      79.068 -18.871 -39.662  1.00  0.00           N  
ATOM     21  CA  GLN A   3      77.621 -18.759 -39.828  1.00  0.00           C  
ATOM     22  C   GLN A   3      77.066 -19.911 -40.686  1.00  0.00           C  
ATOM     23  O   GLN A   3      77.787 -20.481 -41.507  1.00  0.00           O  
ATOM     24  CB  GLN A   3      77.291 -17.365 -40.415  1.00  0.00           C  
ATOM     25  CG  GLN A   3      75.788 -16.998 -40.498  1.00  0.00           C  
ATOM     26  CD  GLN A   3      75.051 -17.106 -39.156  1.00  0.00           C  
ATOM     27  OE1 GLN A   3      75.533 -16.618 -38.136  1.00  0.00           O  
ATOM     28  NE2 GLN A   3      73.875 -17.738 -39.148  1.00  0.00           N  
ATOM     29  N   MET A   4      75.783 -20.227 -40.459  1.00  0.00           N  
ATOM     30  CA  MET A   4      75.079 -21.353 -41.059  1.00  0.00           C  
ATOM     31  C   MET A   4      73.733 -20.900 -41.650  1.00  0.00           C  
ATOM     32  O   MET A   4      73.144 -19.932 -41.166  1.00  0.00           O  
ATOM     33  CB  MET A   4      74.924 -22.426 -39.957  1.00  0.00           C  
ATOM     34  CG  MET A   4      74.523 -23.812 -40.466  1.00  0.00           C  
ATOM     35  SD  MET A   4      75.792 -24.507 -41.547  1.00  0.00           S  
ATOM     36  CE  MET A   4      74.778 -25.624 -42.514  1.00  0.00           C  
ATOM     37  N   THR A   5      73.274 -21.620 -42.686  1.00  0.00           N  
ATOM     38  CA  THR A   5      72.029 -21.366 -43.421  1.00  0.00           C  
ATOM     39  C   THR A   5      71.315 -22.698 -43.731  1.00  0.00           C  
ATOM     40  O   THR A   5      71.981 -23.717 -43.917  1.00  0.00           O  
ATOM     41  CB  THR A   5      72.336 -20.645 -44.766  1.00  0.00           C  
ATOM     42  OG1 THR A   5      72.875 -19.367 -44.488  1.00  0.00           O  
ATOM     43  CG2 THR A   5      71.147 -20.435 -45.724  1.00  0.00           C  
ATOM     44  N   GLN A   6      69.974 -22.649 -43.800  1.00  0.00           N  
ATOM     45  CA  GLN A   6      69.098 -23.773 -44.138  1.00  0.00           C  
ATOM     46  C   GLN A   6      67.985 -23.311 -45.095  1.00  0.00           C  
ATOM     47  O   GLN A   6      67.596 -22.142 -45.067  1.00  0.00           O  
ATOM     48  CB  GLN A   6      68.543 -24.379 -42.830  1.00  0.00           C  
ATOM     49  CG  GLN A   6      67.618 -25.599 -43.022  1.00  0.00           C  
ATOM     50  CD  GLN A   6      67.394 -26.380 -41.729  1.00  0.00           C  
ATOM     51  NE2 GLN A   6      66.162 -26.827 -41.498  1.00  0.00           N  
ATOM     52  OE1 GLN A   6      68.319 -26.600 -40.954  1.00  0.00           O  
ATOM     53  N   SER A   7      67.484 -24.253 -45.912  1.00  0.00           N  
ATOM     54  CA  SER A   7      66.381 -24.038 -46.851  1.00  0.00           C  
ATOM     55  C   SER A   7      65.696 -25.377 -47.201  1.00  0.00           C  
ATOM     56  O   SER A   7      66.365 -26.412 -47.162  1.00  0.00           O  
ATOM     57  CB  SER A   7      66.902 -23.307 -48.112  1.00  0.00           C  
ATOM     58  OG  SER A   7      66.501 -21.954 -48.092  1.00  0.00           O  
ATOM     59  N   PRO A   8      64.397 -25.361 -47.589  1.00  0.00           N  
ATOM     60  CA  PRO A   8      63.491 -24.192 -47.675  1.00  0.00           C  
ATOM     61  C   PRO A   8      62.915 -23.762 -46.309  1.00  0.00           C  
ATOM     62  O   PRO A   8      63.291 -24.324 -45.283  1.00  0.00           O  
ATOM     63  CB  PRO A   8      62.388 -24.710 -48.617  1.00  0.00           C  
ATOM     64  CG  PRO A   8      62.282 -26.188 -48.291  1.00  0.00           C  
ATOM     65  CD  PRO A   8      63.726 -26.588 -48.026  1.00  0.00           C  
ATOM     66  N   SER A   9      62.004 -22.777 -46.316  1.00  0.00           N  
ATOM     67  CA  SER A   9      61.284 -22.321 -45.119  1.00  0.00           C  
ATOM     68  C   SER A   9      60.295 -23.364 -44.554  1.00  0.00           C  
ATOM     69  O   SER A   9      60.098 -23.403 -43.340  1.00  0.00           O  
ATOM     70  CB  SER A   9      60.550 -21.003 -45.435  1.00  0.00           C  
ATOM     71  OG  SER A   9      61.471 -19.935 -45.503  1.00  0.00           O  
ATOM     72  N   SER A  10      59.711 -24.193 -45.437  1.00  0.00           N  
ATOM     73  CA  SER A  10      58.757 -25.250 -45.101  1.00  0.00           C  
ATOM     74  C   SER A  10      58.602 -26.241 -46.266  1.00  0.00           C  
ATOM     75  O   SER A  10      58.954 -25.928 -47.405  1.00  0.00           O  
ATOM     76  CB  SER A  10      57.405 -24.642 -44.649  1.00  0.00           C  
ATOM     77  OG  SER A  10      56.711 -24.008 -45.708  1.00  0.00           O  
ATOM     78  N   LEU A  11      58.061 -27.421 -45.934  1.00  0.00           N  
ATOM     79  CA  LEU A  11      57.772 -28.536 -46.837  1.00  0.00           C  
ATOM     80  C   LEU A  11      56.354 -29.058 -46.567  1.00  0.00           C  
ATOM     81  O   LEU A  11      55.819 -28.837 -45.480  1.00  0.00           O  
ATOM     82  CB  LEU A  11      58.791 -29.663 -46.560  1.00  0.00           C  
ATOM     83  CG  LEU A  11      60.206 -29.397 -47.104  1.00  0.00           C  
ATOM     84  CD1 LEU A  11      61.207 -30.362 -46.450  1.00  0.00           C  
ATOM     85  CD2 LEU A  11      60.249 -29.471 -48.644  1.00  0.00           C  
ATOM     86  N   SER A  12      55.804 -29.800 -47.542  1.00  0.00           N  
ATOM     87  CA  SER A  12      54.551 -30.542 -47.402  1.00  0.00           C  
ATOM     88  C   SER A  12      54.587 -31.812 -48.268  1.00  0.00           C  
ATOM     89  O   SER A  12      54.893 -31.733 -49.458  1.00  0.00           O  
ATOM     90  CB  SER A  12      53.329 -29.635 -47.675  1.00  0.00           C  
ATOM     91  OG  SER A  12      53.227 -29.247 -49.033  1.00  0.00           O  
ATOM     92  N   ALA A  13      54.259 -32.954 -47.644  1.00  0.00           N  
ATOM     93  CA  ALA A  13      54.223 -34.283 -48.255  1.00  0.00           C  
ATOM     94  C   ALA A  13      53.490 -35.253 -47.316  1.00  0.00           C  
ATOM     95  O   ALA A  13      53.562 -35.101 -46.100  1.00  0.00           O  
ATOM     96  CB  ALA A  13      55.653 -34.769 -48.558  1.00  0.00           C  
ATOM     97  N   SER A  14      52.788 -36.239 -47.897  1.00  0.00           N  
ATOM     98  CA  SER A  14      52.025 -37.255 -47.165  1.00  0.00           C  
ATOM     99  C   SER A  14      52.940 -38.311 -46.516  1.00  0.00           C  
ATOM    100  O   SER A  14      54.120 -38.402 -46.859  1.00  0.00           O  
ATOM    101  CB  SER A  14      51.037 -37.924 -48.144  1.00  0.00           C  
ATOM    102  OG  SER A  14      50.008 -37.023 -48.504  1.00  0.00           O  
ATOM    103  N   VAL A  15      52.375 -39.118 -45.601  1.00  0.00           N  
ATOM    104  CA  VAL A  15      53.056 -40.281 -45.021  1.00  0.00           C  
ATOM    105  C   VAL A  15      53.401 -41.344 -46.087  1.00  0.00           C  
ATOM    106  O   VAL A  15      52.606 -41.592 -46.994  1.00  0.00           O  
ATOM    107  CB  VAL A  15      52.224 -40.959 -43.895  1.00  0.00           C  
ATOM    108  CG1 VAL A  15      52.154 -40.080 -42.638  1.00  0.00           C  
ATOM    109  CG2 VAL A  15      50.818 -41.433 -44.321  1.00  0.00           C  
ATOM    110  N   GLY A  16      54.606 -41.920 -45.962  1.00  0.00           N  
ATOM    111  CA  GLY A  16      55.163 -42.891 -46.902  1.00  0.00           C  
ATOM    112  C   GLY A  16      55.939 -42.226 -48.056  1.00  0.00           C  
ATOM    113  O   GLY A  16      56.670 -42.935 -48.749  1.00  0.00           O  
ATOM    114  N   ASP A  17      55.830 -40.897 -48.246  1.00  0.00           N  
ATOM    115  CA  ASP A  17      56.596 -40.126 -49.234  1.00  0.00           C  
ATOM    116  C   ASP A  17      58.020 -39.831 -48.737  1.00  0.00           C  
ATOM    117  O   ASP A  17      58.273 -39.844 -47.533  1.00  0.00           O  
ATOM    118  CB  ASP A  17      55.921 -38.789 -49.645  1.00  0.00           C  
ATOM    119  CG  ASP A  17      54.463 -38.869 -50.114  1.00  0.00           C  
ATOM    120  OD1 ASP A  17      53.977 -39.988 -50.384  1.00  0.00           O  
ATOM    121  OD2 ASP A  17      53.870 -37.776 -50.252  1.00  0.00           O  
ATOM    122  N   ARG A  18      58.913 -39.525 -49.691  1.00  0.00           N  
ATOM    123  CA  ARG A  18      60.260 -39.017 -49.440  1.00  0.00           C  
ATOM    124  C   ARG A  18      60.278 -37.493 -49.644  1.00  0.00           C  
ATOM    125  O   ARG A  18      59.653 -36.998 -50.583  1.00  0.00           O  
ATOM    126  CB  ARG A  18      61.239 -39.752 -50.383  1.00  0.00           C  
ATOM    127  CG  ARG A  18      62.692 -39.243 -50.353  1.00  0.00           C  
ATOM    128  CD  ARG A  18      63.652 -40.161 -51.122  1.00  0.00           C  
ATOM    129  NE  ARG A  18      64.975 -39.539 -51.294  1.00  0.00           N  
ATOM    130  CZ  ARG A  18      66.166 -40.163 -51.315  1.00  0.00           C  
ATOM    131  NH1 ARG A  18      67.273 -39.441 -51.531  1.00  0.00           N  
ATOM    132  NH2 ARG A  18      66.276 -41.482 -51.110  1.00  0.00           N  
ATOM    133  N   VAL A  19      61.033 -36.791 -48.785  1.00  0.00           N  
ATOM    134  CA  VAL A  19      61.259 -35.349 -48.878  1.00  0.00           C  
ATOM    135  C   VAL A  19      62.673 -35.017 -48.358  1.00  0.00           C  
ATOM    136  O   VAL A  19      63.189 -35.739 -47.504  1.00  0.00           O  
ATOM    137  CB  VAL A  19      60.164 -34.556 -48.102  1.00  0.00           C  
ATOM    138  CG1 VAL A  19      60.265 -34.645 -46.565  1.00  0.00           C  
ATOM    139  CG2 VAL A  19      60.086 -33.087 -48.549  1.00  0.00           C  
ATOM    140  N   THR A  20      63.284 -33.955 -48.910  1.00  0.00           N  
ATOM    141  CA  THR A  20      64.676 -33.575 -48.658  1.00  0.00           C  
ATOM    142  C   THR A  20      64.790 -32.102 -48.219  1.00  0.00           C  
ATOM    143  O   THR A  20      63.997 -31.265 -48.651  1.00  0.00           O  
ATOM    144  CB  THR A  20      65.540 -33.765 -49.939  1.00  0.00           C  
ATOM    145  OG1 THR A  20      65.168 -32.888 -50.988  1.00  0.00           O  
ATOM    146  CG2 THR A  20      65.523 -35.204 -50.477  1.00  0.00           C  
ATOM    147  N   ILE A  21      65.807 -31.830 -47.381  1.00  0.00           N  
ATOM    148  CA  ILE A  21      66.143 -30.508 -46.840  1.00  0.00           C  
ATOM    149  C   ILE A  21      67.642 -30.255 -47.099  1.00  0.00           C  
ATOM    150  O   ILE A  21      68.437 -31.192 -47.016  1.00  0.00           O  
ATOM    151  CB  ILE A  21      65.880 -30.431 -45.301  1.00  0.00           C  
ATOM    152  CG1 ILE A  21      64.408 -30.772 -44.972  1.00  0.00           C  
ATOM    153  CG2 ILE A  21      66.239 -29.059 -44.682  1.00  0.00           C  
ATOM    154  CD1 ILE A  21      64.102 -30.945 -43.479  1.00  0.00           C  
ATOM    155  N   THR A  22      67.996 -28.999 -47.411  1.00  0.00           N  
ATOM    156  CA  THR A  22      69.359 -28.574 -47.741  1.00  0.00           C  
ATOM    157  C   THR A  22      69.898 -27.588 -46.686  1.00  0.00           C  
ATOM    158  O   THR A  22      69.124 -26.870 -46.053  1.00  0.00           O  
ATOM    159  CB  THR A  22      69.400 -27.878 -49.132  1.00  0.00           C  
ATOM    160  OG1 THR A  22      68.782 -26.602 -49.145  1.00  0.00           O  
ATOM    161  CG2 THR A  22      68.809 -28.738 -50.262  1.00  0.00           C  
ATOM    162  N   CYS A  23      71.231 -27.580 -46.536  1.00  0.00           N  
ATOM    163  CA  CYS A  23      71.978 -26.699 -45.638  1.00  0.00           C  
ATOM    164  C   CYS A  23      73.316 -26.310 -46.278  1.00  0.00           C  
ATOM    165  O   CYS A  23      73.855 -27.070 -47.085  1.00  0.00           O  
ATOM    166  CB  CYS A  23      72.176 -27.386 -44.269  1.00  0.00           C  
ATOM    167  SG  CYS A  23      70.799 -27.139 -43.119  1.00  0.00           S  
ATOM    168  N   SER A  24      73.842 -25.137 -45.891  1.00  0.00           N  
ATOM    169  CA  SER A  24      75.135 -24.645 -46.357  1.00  0.00           C  
ATOM    170  C   SER A  24      75.787 -23.726 -45.313  1.00  0.00           C  
ATOM    171  O   SER A  24      75.094 -22.953 -44.651  1.00  0.00           O  
ATOM    172  CB  SER A  24      74.986 -23.980 -47.744  1.00  0.00           C  
ATOM    173  OG  SER A  24      76.236 -23.590 -48.277  1.00  0.00           O  
ATOM    174  N   VAL A  25      77.116 -23.851 -45.199  1.00  0.00           N  
ATOM    175  CA  VAL A  25      77.975 -23.141 -44.252  1.00  0.00           C  
ATOM    176  C   VAL A  25      78.826 -22.070 -44.967  1.00  0.00           C  
ATOM    177  O   VAL A  25      79.135 -22.215 -46.151  1.00  0.00           O  
ATOM    178  CB  VAL A  25      78.906 -24.165 -43.535  1.00  0.00           C  
ATOM    179  CG1 VAL A  25      79.749 -25.019 -44.495  1.00  0.00           C  
ATOM    180  CG2 VAL A  25      79.810 -23.549 -42.455  1.00  0.00           C  
ATOM    181  N   SER A  26      79.201 -21.020 -44.216  1.00  0.00           N  
ATOM    182  CA  SER A  26      80.019 -19.888 -44.664  1.00  0.00           C  
ATOM    183  C   SER A  26      81.506 -20.205 -44.955  1.00  0.00           C  
ATOM    184  O   SER A  26      82.202 -19.322 -45.453  1.00  0.00           O  
ATOM    185  CB  SER A  26      79.865 -18.744 -43.635  1.00  0.00           C  
ATOM    186  OG  SER A  26      80.585 -18.986 -42.440  1.00  0.00           O  
ATOM    187  N   SER A  27      81.974 -21.424 -44.634  1.00  0.00           N  
ATOM    188  CA  SER A  27      83.358 -21.862 -44.808  1.00  0.00           C  
ATOM    189  C   SER A  27      83.374 -23.357 -45.157  1.00  0.00           C  
ATOM    190  O   SER A  27      82.807 -24.154 -44.410  1.00  0.00           O  
ATOM    191  CB  SER A  27      84.158 -21.544 -43.524  1.00  0.00           C  
ATOM    192  OG  SER A  27      85.509 -21.948 -43.632  1.00  0.00           O  
ATOM    193  N   SER A  28      84.040 -23.697 -46.275  1.00  0.00           N  
ATOM    194  CA  SER A  28      84.156 -25.054 -46.825  1.00  0.00           C  
ATOM    195  C   SER A  28      84.821 -26.057 -45.864  1.00  0.00           C  
ATOM    196  O   SER A  28      85.762 -25.693 -45.157  1.00  0.00           O  
ATOM    197  CB  SER A  28      84.877 -24.978 -48.188  1.00  0.00           C  
ATOM    198  OG  SER A  28      86.239 -24.614 -48.063  1.00  0.00           O  
ATOM    199  N   VAL A  29      84.298 -27.294 -45.858  1.00  0.00           N  
ATOM    200  CA  VAL A  29      84.657 -28.333 -44.898  1.00  0.00           C  
ATOM    201  C   VAL A  29      85.174 -29.568 -45.658  1.00  0.00           C  
ATOM    202  O   VAL A  29      84.434 -30.154 -46.452  1.00  0.00           O  
ATOM    203  CB  VAL A  29      83.426 -28.780 -44.052  1.00  0.00           C  
ATOM    204  CG1 VAL A  29      83.852 -29.553 -42.792  1.00  0.00           C  
ATOM    205  CG2 VAL A  29      82.501 -27.613 -43.666  1.00  0.00           C  
ATOM    206  N   SER A  30      86.434 -29.946 -45.388  1.00  0.00           N  
ATOM    207  CA  SER A  30      87.079 -31.135 -45.953  1.00  0.00           C  
ATOM    208  C   SER A  30      86.683 -32.425 -45.204  1.00  0.00           C  
ATOM    209  O   SER A  30      86.634 -33.486 -45.824  1.00  0.00           O  
ATOM    210  CB  SER A  30      88.607 -30.916 -45.956  1.00  0.00           C  
ATOM    211  OG  SER A  30      89.297 -31.975 -46.591  1.00  0.00           O  
ATOM    212  N   SER A  31      86.397 -32.306 -43.896  1.00  0.00           N  
ATOM    213  CA  SER A  31      85.988 -33.402 -43.014  1.00  0.00           C  
ATOM    214  C   SER A  31      84.495 -33.774 -43.125  1.00  0.00           C  
ATOM    215  O   SER A  31      84.089 -34.775 -42.535  1.00  0.00           O  
ATOM    216  CB  SER A  31      86.340 -33.018 -41.566  1.00  0.00           C  
ATOM    217  OG  SER A  31      87.738 -33.070 -41.366  1.00  0.00           O  
ATOM    218  N   ILE A  32      83.713 -32.980 -43.883  1.00  0.00           N  
ATOM    219  CA  ILE A  32      82.283 -33.154 -44.181  1.00  0.00           C  
ATOM    220  C   ILE A  32      81.402 -33.066 -42.899  1.00  0.00           C  
ATOM    221  O   ILE A  32      80.345 -33.686 -42.812  1.00  0.00           O  
ATOM    222  CB  ILE A  32      81.990 -34.466 -45.002  1.00  0.00           C  
ATOM    223  CG1 ILE A  32      83.061 -34.780 -46.080  1.00  0.00           C  
ATOM    224  CG2 ILE A  32      80.602 -34.489 -45.688  1.00  0.00           C  
ATOM    225  CD1 ILE A  32      83.212 -33.724 -47.189  1.00  0.00           C  
ATOM    226  N   TYR A  33      81.853 -32.273 -41.908  1.00  0.00           N  
ATOM    227  CA  TYR A  33      81.154 -32.052 -40.642  1.00  0.00           C  
ATOM    228  C   TYR A  33      79.911 -31.165 -40.813  1.00  0.00           C  
ATOM    229  O   TYR A  33      80.051 -29.965 -41.056  1.00  0.00           O  
ATOM    230  CB  TYR A  33      82.106 -31.419 -39.604  1.00  0.00           C  
ATOM    231  CG  TYR A  33      83.244 -32.277 -39.072  1.00  0.00           C  
ATOM    232  CD1 TYR A  33      83.035 -33.623 -38.702  1.00  0.00           C  
ATOM    233  CD2 TYR A  33      84.514 -31.694 -38.866  1.00  0.00           C  
ATOM    234  CE1 TYR A  33      84.085 -34.379 -38.142  1.00  0.00           C  
ATOM    235  CE2 TYR A  33      85.558 -32.443 -38.292  1.00  0.00           C  
ATOM    236  CZ  TYR A  33      85.345 -33.788 -37.935  1.00  0.00           C  
ATOM    237  OH  TYR A  33      86.362 -34.514 -37.383  1.00  0.00           O  
ATOM    238  N   LEU A  34      78.730 -31.770 -40.606  1.00  0.00           N  
ATOM    239  CA  LEU A  34      77.470 -31.064 -40.403  1.00  0.00           C  
ATOM    240  C   LEU A  34      76.470 -31.982 -39.690  1.00  0.00           C  
ATOM    241  O   LEU A  34      76.332 -33.151 -40.051  1.00  0.00           O  
ATOM    242  CB  LEU A  34      76.884 -30.529 -41.728  1.00  0.00           C  
ATOM    243  CG  LEU A  34      76.020 -29.268 -41.535  1.00  0.00           C  
ATOM    244  CD1 LEU A  34      76.906 -28.012 -41.403  1.00  0.00           C  
ATOM    245  CD2 LEU A  34      74.934 -29.126 -42.614  1.00  0.00           C  
ATOM    246  N   HIS A  35      75.780 -31.408 -38.700  1.00  0.00           N  
ATOM    247  CA  HIS A  35      74.747 -32.039 -37.886  1.00  0.00           C  
ATOM    248  C   HIS A  35      73.371 -31.832 -38.527  1.00  0.00           C  
ATOM    249  O   HIS A  35      73.199 -30.950 -39.368  1.00  0.00           O  
ATOM    250  CB  HIS A  35      74.753 -31.411 -36.473  1.00  0.00           C  
ATOM    251  CG  HIS A  35      76.105 -31.269 -35.821  1.00  0.00           C  
ATOM    252  ND1 HIS A  35      76.344 -30.367 -34.797  1.00  0.00           N  
ATOM    253  CD2 HIS A  35      77.315 -31.879 -36.068  1.00  0.00           C  
ATOM    254  CE1 HIS A  35      77.644 -30.434 -34.509  1.00  0.00           C  
ATOM    255  NE2 HIS A  35      78.291 -31.328 -35.246  1.00  0.00           N  
ATOM    256  N   TRP A  36      72.409 -32.638 -38.064  1.00  0.00           N  
ATOM    257  CA  TRP A  36      70.991 -32.549 -38.390  1.00  0.00           C  
ATOM    258  C   TRP A  36      70.181 -32.851 -37.126  1.00  0.00           C  
ATOM    259  O   TRP A  36      70.661 -33.588 -36.266  1.00  0.00           O  
ATOM    260  CB  TRP A  36      70.648 -33.503 -39.552  1.00  0.00           C  
ATOM    261  CG  TRP A  36      71.175 -33.074 -40.888  1.00  0.00           C  
ATOM    262  CD1 TRP A  36      72.328 -33.485 -41.467  1.00  0.00           C  
ATOM    263  CD2 TRP A  36      70.615 -32.069 -41.785  1.00  0.00           C  
ATOM    264  NE1 TRP A  36      72.505 -32.821 -42.664  1.00  0.00           N  
ATOM    265  CE2 TRP A  36      71.477 -31.936 -42.916  1.00  0.00           C  
ATOM    266  CE3 TRP A  36      69.455 -31.261 -41.761  1.00  0.00           C  
ATOM    267  CZ2 TRP A  36      71.186 -31.068 -43.982  1.00  0.00           C  
ATOM    268  CZ3 TRP A  36      69.145 -30.399 -42.829  1.00  0.00           C  
ATOM    269  CH2 TRP A  36      70.000 -30.316 -43.946  1.00  0.00           C  
ATOM    270  N   TYR A  37      68.982 -32.257 -37.019  1.00  0.00           N  
ATOM    271  CA  TYR A  37      68.093 -32.365 -35.856  1.00  0.00           C  
ATOM    272  C   TYR A  37      66.627 -32.436 -36.315  1.00  0.00           C  
ATOM    273  O   TYR A  37      66.332 -32.119 -37.468  1.00  0.00           O  
ATOM    274  CB  TYR A  37      68.301 -31.166 -34.897  1.00  0.00           C  
ATOM    275  CG  TYR A  37      69.717 -30.959 -34.380  1.00  0.00           C  
ATOM    276  CD1 TYR A  37      70.140 -31.574 -33.183  1.00  0.00           C  
ATOM    277  CD2 TYR A  37      70.624 -30.165 -35.111  1.00  0.00           C  
ATOM    278  CE1 TYR A  37      71.473 -31.439 -32.747  1.00  0.00           C  
ATOM    279  CE2 TYR A  37      71.952 -30.026 -34.673  1.00  0.00           C  
ATOM    280  CZ  TYR A  37      72.385 -30.671 -33.499  1.00  0.00           C  
ATOM    281  OH  TYR A  37      73.683 -30.554 -33.097  1.00  0.00           O  
ATOM    282  N   GLN A  38      65.738 -32.838 -35.390  1.00  0.00           N  
ATOM    283  CA  GLN A  38      64.301 -32.996 -35.618  1.00  0.00           C  
ATOM    284  C   GLN A  38      63.540 -32.715 -34.307  1.00  0.00           C  
ATOM    285  O   GLN A  38      63.946 -33.212 -33.253  1.00  0.00           O  
ATOM    286  CB  GLN A  38      64.049 -34.413 -36.187  1.00  0.00           C  
ATOM    287  CG  GLN A  38      62.575 -34.755 -36.494  1.00  0.00           C  
ATOM    288  CD  GLN A  38      62.416 -36.135 -37.142  1.00  0.00           C  
ATOM    289  OE1 GLN A  38      63.260 -36.568 -37.922  1.00  0.00           O  
ATOM    290  NE2 GLN A  38      61.307 -36.820 -36.864  1.00  0.00           N  
ATOM    291  N   GLN A  39      62.454 -31.923 -34.395  1.00  0.00           N  
ATOM    292  CA  GLN A  39      61.690 -31.451 -33.237  1.00  0.00           C  
ATOM    293  C   GLN A  39      60.223 -31.195 -33.613  1.00  0.00           C  
ATOM    294  O   GLN A  39      59.958 -30.293 -34.407  1.00  0.00           O  
ATOM    295  CB  GLN A  39      62.334 -30.151 -32.711  1.00  0.00           C  
ATOM    296  CG  GLN A  39      61.751 -29.659 -31.373  1.00  0.00           C  
ATOM    297  CD  GLN A  39      62.267 -28.286 -30.936  1.00  0.00           C  
ATOM    298  OE1 GLN A  39      63.170 -27.715 -31.541  1.00  0.00           O  
ATOM    299  NE2 GLN A  39      61.697 -27.751 -29.857  1.00  0.00           N  
ATOM    300  N   LYS A  40      59.293 -31.920 -32.971  1.00  0.00           N  
ATOM    301  CA  LYS A  40      57.874 -31.552 -32.938  1.00  0.00           C  
ATOM    302  C   LYS A  40      57.603 -30.579 -31.767  1.00  0.00           C  
ATOM    303  O   LYS A  40      58.321 -30.646 -30.767  1.00  0.00           O  
ATOM    304  CB  LYS A  40      57.001 -32.818 -32.794  1.00  0.00           C  
ATOM    305  CG  LYS A  40      56.977 -33.682 -34.068  1.00  0.00           C  
ATOM    306  CD  LYS A  40      55.765 -34.620 -34.170  1.00  0.00           C  
ATOM    307  CE  LYS A  40      55.703 -35.703 -33.081  1.00  0.00           C  
ATOM    308  NZ  LYS A  40      54.579 -36.626 -33.321  1.00  0.00           N  
ATOM    309  N   PRO A  41      56.550 -29.730 -31.873  1.00  0.00           N  
ATOM    310  CA  PRO A  41      56.025 -28.939 -30.737  1.00  0.00           C  
ATOM    311  C   PRO A  41      55.708 -29.773 -29.478  1.00  0.00           C  
ATOM    312  O   PRO A  41      55.037 -30.800 -29.583  1.00  0.00           O  
ATOM    313  CB  PRO A  41      54.758 -28.279 -31.309  1.00  0.00           C  
ATOM    314  CG  PRO A  41      55.026 -28.175 -32.798  1.00  0.00           C  
ATOM    315  CD  PRO A  41      55.786 -29.459 -33.094  1.00  0.00           C  
ATOM    316  N   GLY A  42      56.226 -29.319 -28.325  1.00  0.00           N  
ATOM    317  CA  GLY A  42      56.068 -29.996 -27.034  1.00  0.00           C  
ATOM    318  C   GLY A  42      57.198 -31.004 -26.752  1.00  0.00           C  
ATOM    319  O   GLY A  42      57.095 -31.751 -25.780  1.00  0.00           O  
ATOM    320  N   LYS A  43      58.258 -31.032 -27.578  1.00  0.00           N  
ATOM    321  CA  LYS A  43      59.431 -31.897 -27.432  1.00  0.00           C  
ATOM    322  C   LYS A  43      60.698 -31.042 -27.604  1.00  0.00           C  
ATOM    323  O   LYS A  43      60.676 -30.081 -28.371  1.00  0.00           O  
ATOM    324  CB  LYS A  43      59.345 -33.012 -28.504  1.00  0.00           C  
ATOM    325  CG  LYS A  43      60.339 -34.175 -28.318  1.00  0.00           C  
ATOM    326  CD  LYS A  43      60.325 -35.198 -29.472  1.00  0.00           C  
ATOM    327  CE  LYS A  43      60.932 -34.698 -30.797  1.00  0.00           C  
ATOM    328  NZ  LYS A  43      62.385 -34.476 -30.700  1.00  0.00           N  
ATOM    329  N   ALA A  44      61.789 -31.431 -26.922  1.00  0.00           N  
ATOM    330  CA  ALA A  44      63.136 -30.881 -27.117  1.00  0.00           C  
ATOM    331  C   ALA A  44      63.776 -31.467 -28.398  1.00  0.00           C  
ATOM    332  O   ALA A  44      63.509 -32.628 -28.713  1.00  0.00           O  
ATOM    333  CB  ALA A  44      63.980 -31.251 -25.885  1.00  0.00           C  
ATOM    334  N   PRO A  45      64.605 -30.681 -29.125  1.00  0.00           N  
ATOM    335  CA  PRO A  45      65.266 -31.168 -30.352  1.00  0.00           C  
ATOM    336  C   PRO A  45      66.325 -32.245 -30.049  1.00  0.00           C  
ATOM    337  O   PRO A  45      67.048 -32.120 -29.063  1.00  0.00           O  
ATOM    338  CB  PRO A  45      65.893 -29.900 -30.953  1.00  0.00           C  
ATOM    339  CG  PRO A  45      66.182 -29.025 -29.751  1.00  0.00           C  
ATOM    340  CD  PRO A  45      65.045 -29.328 -28.782  1.00  0.00           C  
ATOM    341  N   LYS A  46      66.372 -33.287 -30.889  1.00  0.00           N  
ATOM    342  CA  LYS A  46      67.338 -34.384 -30.792  1.00  0.00           C  
ATOM    343  C   LYS A  46      68.035 -34.568 -32.146  1.00  0.00           C  
ATOM    344  O   LYS A  46      67.426 -34.311 -33.185  1.00  0.00           O  
ATOM    345  CB  LYS A  46      66.614 -35.682 -30.370  1.00  0.00           C  
ATOM    346  CG  LYS A  46      66.018 -35.677 -28.947  1.00  0.00           C  
ATOM    347  CD  LYS A  46      67.069 -35.525 -27.829  1.00  0.00           C  
ATOM    348  CE  LYS A  46      66.508 -35.743 -26.415  1.00  0.00           C  
ATOM    349  NZ  LYS A  46      66.148 -37.151 -26.178  1.00  0.00           N  
ATOM    350  N   LEU A  47      69.304 -35.009 -32.091  1.00  0.00           N  
ATOM    351  CA  LEU A  47      70.184 -35.237 -33.243  1.00  0.00           C  
ATOM    352  C   LEU A  47      69.641 -36.355 -34.150  1.00  0.00           C  
ATOM    353  O   LEU A  47      69.125 -37.356 -33.654  1.00  0.00           O  
ATOM    354  CB  LEU A  47      71.597 -35.561 -32.706  1.00  0.00           C  
ATOM    355  CG  LEU A  47      72.826 -35.220 -33.584  1.00  0.00           C  
ATOM    356  CD1 LEU A  47      74.117 -35.567 -32.826  1.00  0.00           C  
ATOM    357  CD2 LEU A  47      72.879 -35.886 -34.963  1.00  0.00           C  
ATOM    358  N   LEU A  48      69.789 -36.140 -35.464  1.00  0.00           N  
ATOM    359  CA  LEU A  48      69.347 -37.028 -36.527  1.00  0.00           C  
ATOM    360  C   LEU A  48      70.553 -37.709 -37.202  1.00  0.00           C  
ATOM    361  O   LEU A  48      70.635 -38.937 -37.167  1.00  0.00           O  
ATOM    362  CB  LEU A  48      68.486 -36.191 -37.497  1.00  0.00           C  
ATOM    363  CG  LEU A  48      67.596 -36.998 -38.456  1.00  0.00           C  
ATOM    364  CD1 LEU A  48      66.599 -37.901 -37.698  1.00  0.00           C  
ATOM    365  CD2 LEU A  48      66.876 -36.041 -39.423  1.00  0.00           C  
ATOM    366  N   ILE A  49      71.477 -36.923 -37.785  1.00  0.00           N  
ATOM    367  CA  ILE A  49      72.692 -37.433 -38.435  1.00  0.00           C  
ATOM    368  C   ILE A  49      73.850 -36.452 -38.181  1.00  0.00           C  
ATOM    369  O   ILE A  49      73.715 -35.274 -38.507  1.00  0.00           O  
ATOM    370  CB  ILE A  49      72.540 -37.583 -39.984  1.00  0.00           C  
ATOM    371  CG1 ILE A  49      71.262 -38.353 -40.384  1.00  0.00           C  
ATOM    372  CG2 ILE A  49      73.781 -38.253 -40.622  1.00  0.00           C  
ATOM    373  CD1 ILE A  49      71.067 -38.504 -41.893  1.00  0.00           C  
ATOM    374  N   TYR A  50      74.971 -36.960 -37.640  1.00  0.00           N  
ATOM    375  CA  TYR A  50      76.221 -36.217 -37.461  1.00  0.00           C  
ATOM    376  C   TYR A  50      77.204 -36.566 -38.588  1.00  0.00           C  
ATOM    377  O   TYR A  50      77.304 -37.726 -38.994  1.00  0.00           O  
ATOM    378  CB  TYR A  50      76.809 -36.466 -36.052  1.00  0.00           C  
ATOM    379  CG  TYR A  50      77.082 -37.909 -35.657  1.00  0.00           C  
ATOM    380  CD1 TYR A  50      76.089 -38.662 -34.995  1.00  0.00           C  
ATOM    381  CD2 TYR A  50      78.338 -38.491 -35.924  1.00  0.00           C  
ATOM    382  CE1 TYR A  50      76.351 -39.991 -34.611  1.00  0.00           C  
ATOM    383  CE2 TYR A  50      78.602 -39.816 -35.530  1.00  0.00           C  
ATOM    384  CZ  TYR A  50      77.606 -40.571 -34.881  1.00  0.00           C  
ATOM    385  OH  TYR A  50      77.854 -41.864 -34.521  1.00  0.00           O  
ATOM    386  N   SER A  51      77.893 -35.527 -39.088  1.00  0.00           N  
ATOM    387  CA  SER A  51      78.825 -35.543 -40.223  1.00  0.00           C  
ATOM    388  C   SER A  51      78.178 -35.952 -41.571  1.00  0.00           C  
ATOM    389  O   SER A  51      78.897 -36.324 -42.499  1.00  0.00           O  
ATOM    390  CB  SER A  51      80.089 -36.360 -39.860  1.00  0.00           C  
ATOM    391  OG  SER A  51      81.165 -36.084 -40.735  1.00  0.00           O  
ATOM    392  N   THR A  52      76.831 -35.892 -41.649  1.00  0.00           N  
ATOM    393  CA  THR A  52      75.970 -36.262 -42.784  1.00  0.00           C  
ATOM    394  C   THR A  52      76.195 -37.697 -43.331  1.00  0.00           C  
ATOM    395  O   THR A  52      75.923 -37.963 -44.500  1.00  0.00           O  
ATOM    396  CB  THR A  52      76.004 -35.204 -43.930  1.00  0.00           C  
ATOM    397  OG1 THR A  52      77.132 -35.303 -44.779  1.00  0.00           O  
ATOM    398  CG2 THR A  52      75.877 -33.766 -43.418  1.00  0.00           C  
ATOM    399  N   SER A  53      76.675 -38.605 -42.465  1.00  0.00           N  
ATOM    400  CA  SER A  53      77.116 -39.950 -42.841  1.00  0.00           C  
ATOM    401  C   SER A  53      76.941 -40.999 -41.729  1.00  0.00           C  
ATOM    402  O   SER A  53      76.990 -42.185 -42.048  1.00  0.00           O  
ATOM    403  CB  SER A  53      78.570 -39.875 -43.362  1.00  0.00           C  
ATOM    404  OG  SER A  53      79.471 -39.453 -42.355  1.00  0.00           O  
ATOM    405  N   ASN A  54      76.743 -40.569 -40.470  1.00  0.00           N  
ATOM    406  CA  ASN A  54      76.598 -41.448 -39.305  1.00  0.00           C  
ATOM    407  C   ASN A  54      75.376 -40.993 -38.501  1.00  0.00           C  
ATOM    408  O   ASN A  54      75.354 -39.870 -37.996  1.00  0.00           O  
ATOM    409  CB  ASN A  54      77.887 -41.400 -38.456  1.00  0.00           C  
ATOM    410  CG  ASN A  54      79.071 -42.115 -39.111  1.00  0.00           C  
ATOM    411  OD1 ASN A  54      79.112 -43.343 -39.146  1.00  0.00           O  
ATOM    412  ND2 ASN A  54      80.040 -41.356 -39.627  1.00  0.00           N  
ATOM    413  N   LEU A  55      74.379 -41.883 -38.416  1.00  0.00           N  
ATOM    414  CA  LEU A  55      73.099 -41.664 -37.743  1.00  0.00           C  
ATOM    415  C   LEU A  55      73.264 -41.692 -36.213  1.00  0.00           C  
ATOM    416  O   LEU A  55      74.078 -42.456 -35.695  1.00  0.00           O  
ATOM    417  CB  LEU A  55      72.096 -42.747 -38.213  1.00  0.00           C  
ATOM    418  CG  LEU A  55      71.452 -42.493 -39.599  1.00  0.00           C  
ATOM    419  CD1 LEU A  55      72.457 -42.343 -40.759  1.00  0.00           C  
ATOM    420  CD2 LEU A  55      70.417 -43.583 -39.923  1.00  0.00           C  
ATOM    421  N   ALA A  56      72.463 -40.863 -35.523  1.00  0.00           N  
ATOM    422  CA  ALA A  56      72.414 -40.775 -34.062  1.00  0.00           C  
ATOM    423  C   ALA A  56      71.617 -41.917 -33.405  1.00  0.00           C  
ATOM    424  O   ALA A  56      71.054 -42.769 -34.096  1.00  0.00           O  
ATOM    425  CB  ALA A  56      71.871 -39.391 -33.676  1.00  0.00           C  
ATOM    426  N   SER A  57      71.621 -41.919 -32.062  1.00  0.00           N  
ATOM    427  CA  SER A  57      70.981 -42.914 -31.201  1.00  0.00           C  
ATOM    428  C   SER A  57      69.458 -43.008 -31.432  1.00  0.00           C  
ATOM    429  O   SER A  57      68.752 -42.014 -31.257  1.00  0.00           O  
ATOM    430  CB  SER A  57      71.328 -42.572 -29.736  1.00  0.00           C  
ATOM    431  OG  SER A  57      70.840 -43.538 -28.827  1.00  0.00           O  
ATOM    432  N   GLY A  58      68.996 -44.211 -31.817  1.00  0.00           N  
ATOM    433  CA  GLY A  58      67.581 -44.541 -32.002  1.00  0.00           C  
ATOM    434  C   GLY A  58      67.011 -44.111 -33.365  1.00  0.00           C  
ATOM    435  O   GLY A  58      65.811 -44.280 -33.570  1.00  0.00           O  
ATOM    436  N   VAL A  59      67.829 -43.562 -34.281  1.00  0.00           N  
ATOM    437  CA  VAL A  59      67.405 -43.064 -35.593  1.00  0.00           C  
ATOM    438  C   VAL A  59      67.383 -44.222 -36.628  1.00  0.00           C  
ATOM    439  O   VAL A  59      68.444 -44.803 -36.868  1.00  0.00           O  
ATOM    440  CB  VAL A  59      68.398 -41.970 -36.084  1.00  0.00           C  
ATOM    441  CG1 VAL A  59      68.159 -41.511 -37.538  1.00  0.00           C  
ATOM    442  CG2 VAL A  59      68.366 -40.750 -35.143  1.00  0.00           C  
ATOM    443  N   PRO A  60      66.205 -44.545 -37.220  1.00  0.00           N  
ATOM    444  CA  PRO A  60      66.090 -45.558 -38.295  1.00  0.00           C  
ATOM    445  C   PRO A  60      66.897 -45.242 -39.571  1.00  0.00           C  
ATOM    446  O   PRO A  60      67.081 -44.072 -39.906  1.00  0.00           O  
ATOM    447  CB  PRO A  60      64.580 -45.613 -38.597  1.00  0.00           C  
ATOM    448  CG  PRO A  60      63.904 -45.060 -37.358  1.00  0.00           C  
ATOM    449  CD  PRO A  60      64.886 -43.998 -36.891  1.00  0.00           C  
ATOM    450  N   SER A  61      67.339 -46.307 -40.261  1.00  0.00           N  
ATOM    451  CA  SER A  61      68.183 -46.291 -41.467  1.00  0.00           C  
ATOM    452  C   SER A  61      67.640 -45.526 -42.696  1.00  0.00           C  
ATOM    453  O   SER A  61      68.424 -45.230 -43.598  1.00  0.00           O  
ATOM    454  CB  SER A  61      68.558 -47.746 -41.817  1.00  0.00           C  
ATOM    455  OG  SER A  61      67.446 -48.477 -42.299  1.00  0.00           O  
ATOM    456  N   ARG A  62      66.335 -45.203 -42.710  1.00  0.00           N  
ATOM    457  CA  ARG A  62      65.659 -44.395 -43.732  1.00  0.00           C  
ATOM    458  C   ARG A  62      66.155 -42.934 -43.803  1.00  0.00           C  
ATOM    459  O   ARG A  62      66.052 -42.323 -44.867  1.00  0.00           O  
ATOM    460  CB  ARG A  62      64.135 -44.479 -43.493  1.00  0.00           C  
ATOM    461  CG  ARG A  62      63.639 -43.787 -42.209  1.00  0.00           C  
ATOM    462  CD  ARG A  62      62.235 -44.240 -41.789  1.00  0.00           C  
ATOM    463  NE  ARG A  62      61.755 -43.504 -40.613  1.00  0.00           N  
ATOM    464  CZ  ARG A  62      61.243 -42.263 -40.621  1.00  0.00           C  
ATOM    465  NH1 ARG A  62      61.107 -41.571 -41.759  1.00  0.00           N  
ATOM    466  NH2 ARG A  62      60.854 -41.705 -39.468  1.00  0.00           N  
ATOM    467  N   PHE A  63      66.715 -42.416 -42.696  1.00  0.00           N  
ATOM    468  CA  PHE A  63      67.429 -41.142 -42.667  1.00  0.00           C  
ATOM    469  C   PHE A  63      68.836 -41.303 -43.266  1.00  0.00           C  
ATOM    470  O   PHE A  63      69.548 -42.242 -42.909  1.00  0.00           O  
ATOM    471  CB  PHE A  63      67.491 -40.603 -41.227  1.00  0.00           C  
ATOM    472  CG  PHE A  63      66.155 -40.130 -40.690  1.00  0.00           C  
ATOM    473  CD1 PHE A  63      65.344 -40.991 -39.919  1.00  0.00           C  
ATOM    474  CD2 PHE A  63      65.643 -38.876 -41.082  1.00  0.00           C  
ATOM    475  CE1 PHE A  63      64.098 -40.566 -39.485  1.00  0.00           C  
ATOM    476  CE2 PHE A  63      64.394 -38.468 -40.632  1.00  0.00           C  
ATOM    477  CZ  PHE A  63      63.627 -39.307 -39.836  1.00  0.00           C  
ATOM    478  N   SER A  64      69.197 -40.380 -44.165  1.00  0.00           N  
ATOM    479  CA  SER A  64      70.480 -40.363 -44.868  1.00  0.00           C  
ATOM    480  C   SER A  64      70.856 -38.922 -45.245  1.00  0.00           C  
ATOM    481  O   SER A  64      69.998 -38.040 -45.211  1.00  0.00           O  
ATOM    482  CB  SER A  64      70.416 -41.307 -46.092  1.00  0.00           C  
ATOM    483  OG  SER A  64      70.959 -42.568 -45.763  1.00  0.00           O  
ATOM    484  N   GLY A  65      72.137 -38.705 -45.575  1.00  0.00           N  
ATOM    485  CA  GLY A  65      72.648 -37.393 -45.960  1.00  0.00           C  
ATOM    486  C   GLY A  65      73.876 -37.559 -46.860  1.00  0.00           C  
ATOM    487  O   GLY A  65      74.311 -38.673 -47.157  1.00  0.00           O  
ATOM    488  N   SER A  66      74.434 -36.414 -47.275  1.00  0.00           N  
ATOM    489  CA  SER A  66      75.639 -36.280 -48.097  1.00  0.00           C  
ATOM    490  C   SER A  66      76.075 -34.801 -48.095  1.00  0.00           C  
ATOM    491  O   SER A  66      75.264 -33.932 -47.775  1.00  0.00           O  
ATOM    492  CB  SER A  66      75.366 -36.811 -49.527  1.00  0.00           C  
ATOM    493  OG  SER A  66      76.512 -36.756 -50.353  1.00  0.00           O  
ATOM    494  N   GLY A  67      77.333 -34.533 -48.476  1.00  0.00           N  
ATOM    495  CA  GLY A  67      77.828 -33.171 -48.625  1.00  0.00           C  
ATOM    496  C   GLY A  67      79.286 -33.180 -49.087  1.00  0.00           C  
ATOM    497  O   GLY A  67      79.969 -34.205 -49.033  1.00  0.00           O  
ATOM    498  N   SER A  68      79.757 -32.001 -49.521  1.00  0.00           N  
ATOM    499  CA  SER A  68      81.125 -31.745 -49.964  1.00  0.00           C  
ATOM    500  C   SER A  68      81.390 -30.234 -49.902  1.00  0.00           C  
ATOM    501  O   SER A  68      80.611 -29.460 -50.453  1.00  0.00           O  
ATOM    502  CB  SER A  68      81.364 -32.365 -51.363  1.00  0.00           C  
ATOM    503  OG  SER A  68      80.715 -31.664 -52.409  1.00  0.00           O  
ATOM    504  N   GLY A  69      82.485 -29.826 -49.236  1.00  0.00           N  
ATOM    505  CA  GLY A  69      82.845 -28.414 -49.087  1.00  0.00           C  
ATOM    506  C   GLY A  69      81.784 -27.686 -48.248  1.00  0.00           C  
ATOM    507  O   GLY A  69      81.569 -28.041 -47.088  1.00  0.00           O  
ATOM    508  N   THR A  70      81.152 -26.659 -48.839  1.00  0.00           N  
ATOM    509  CA  THR A  70      80.094 -25.874 -48.205  1.00  0.00           C  
ATOM    510  C   THR A  70      78.699 -26.535 -48.275  1.00  0.00           C  
ATOM    511  O   THR A  70      77.907 -26.268 -47.372  1.00  0.00           O  
ATOM    512  CB  THR A  70      79.969 -24.455 -48.827  1.00  0.00           C  
ATOM    513  OG1 THR A  70      79.507 -24.483 -50.166  1.00  0.00           O  
ATOM    514  CG2 THR A  70      81.261 -23.630 -48.762  1.00  0.00           C  
ATOM    515  N   ASP A  71      78.398 -27.346 -49.310  1.00  0.00           N  
ATOM    516  CA  ASP A  71      77.063 -27.931 -49.511  1.00  0.00           C  
ATOM    517  C   ASP A  71      76.838 -29.161 -48.617  1.00  0.00           C  
ATOM    518  O   ASP A  71      77.766 -29.943 -48.408  1.00  0.00           O  
ATOM    519  CB  ASP A  71      76.724 -28.267 -50.987  1.00  0.00           C  
ATOM    520  CG  ASP A  71      77.804 -29.008 -51.781  1.00  0.00           C  
ATOM    521  OD1 ASP A  71      77.900 -30.244 -51.604  1.00  0.00           O  
ATOM    522  OD2 ASP A  71      78.489 -28.330 -52.578  1.00  0.00           O  
ATOM    523  N   PHE A  72      75.593 -29.305 -48.135  1.00  0.00           N  
ATOM    524  CA  PHE A  72      75.124 -30.417 -47.309  1.00  0.00           C  
ATOM    525  C   PHE A  72      73.632 -30.679 -47.567  1.00  0.00           C  
ATOM    526  O   PHE A  72      72.895 -29.761 -47.928  1.00  0.00           O  
ATOM    527  CB  PHE A  72      75.368 -30.123 -45.815  1.00  0.00           C  
ATOM    528  CG  PHE A  72      76.821 -30.059 -45.375  1.00  0.00           C  
ATOM    529  CD1 PHE A  72      77.458 -28.816 -45.170  1.00  0.00           C  
ATOM    530  CD2 PHE A  72      77.585 -31.241 -45.287  1.00  0.00           C  
ATOM    531  CE1 PHE A  72      78.802 -28.776 -44.825  1.00  0.00           C  
ATOM    532  CE2 PHE A  72      78.926 -31.177 -44.944  1.00  0.00           C  
ATOM    533  CZ  PHE A  72      79.532 -29.952 -44.706  1.00  0.00           C  
ATOM    534  N   THR A  73      73.214 -31.939 -47.368  1.00  0.00           N  
ATOM    535  CA  THR A  73      71.863 -32.427 -47.655  1.00  0.00           C  
ATOM    536  C   THR A  73      71.406 -33.458 -46.603  1.00  0.00           C  
ATOM    537  O   THR A  73      72.228 -34.074 -45.922  1.00  0.00           O  
ATOM    538  CB  THR A  73      71.787 -33.102 -49.059  1.00  0.00           C  
ATOM    539  OG1 THR A  73      72.489 -34.331 -49.114  1.00  0.00           O  
ATOM    540  CG2 THR A  73      72.260 -32.211 -50.219  1.00  0.00           C  
ATOM    541  N   LEU A  74      70.076 -33.618 -46.535  1.00  0.00           N  
ATOM    542  CA  LEU A  74      69.347 -34.603 -45.742  1.00  0.00           C  
ATOM    543  C   LEU A  74      68.205 -35.157 -46.603  1.00  0.00           C  
ATOM    544  O   LEU A  74      67.616 -34.406 -47.381  1.00  0.00           O  
ATOM    545  CB  LEU A  74      68.792 -33.910 -44.472  1.00  0.00           C  
ATOM    546  CG  LEU A  74      68.003 -34.792 -43.472  1.00  0.00           C  
ATOM    547  CD1 LEU A  74      68.869 -35.914 -42.866  1.00  0.00           C  
ATOM    548  CD2 LEU A  74      67.325 -33.933 -42.386  1.00  0.00           C  
ATOM    549  N   THR A  75      67.876 -36.438 -46.391  1.00  0.00           N  
ATOM    550  CA  THR A  75      66.651 -37.063 -46.876  1.00  0.00           C  
ATOM    551  C   THR A  75      65.908 -37.723 -45.703  1.00  0.00           C  
ATOM    552  O   THR A  75      66.530 -38.331 -44.830  1.00  0.00           O  
ATOM    553  CB  THR A  75      66.909 -38.097 -48.010  1.00  0.00           C  
ATOM    554  OG1 THR A  75      65.686 -38.662 -48.444  1.00  0.00           O  
ATOM    555  CG2 THR A  75      67.839 -39.269 -47.659  1.00  0.00           C  
ATOM    556  N   ILE A  76      64.577 -37.571 -45.731  1.00  0.00           N  
ATOM    557  CA  ILE A  76      63.626 -38.141 -44.793  1.00  0.00           C  
ATOM    558  C   ILE A  76      62.725 -39.065 -45.633  1.00  0.00           C  
ATOM    559  O   ILE A  76      61.670 -38.648 -46.112  1.00  0.00           O  
ATOM    560  CB  ILE A  76      62.777 -37.033 -44.098  1.00  0.00           C  
ATOM    561  CG1 ILE A  76      63.665 -35.982 -43.383  1.00  0.00           C  
ATOM    562  CG2 ILE A  76      61.768 -37.636 -43.097  1.00  0.00           C  
ATOM    563  CD1 ILE A  76      64.022 -34.755 -44.241  1.00  0.00           C  
ATOM    564  N   SER A  77      63.213 -40.297 -45.855  1.00  0.00           N  
ATOM    565  CA  SER A  77      62.524 -41.309 -46.655  1.00  0.00           C  
ATOM    566  C   SER A  77      61.428 -41.985 -45.819  1.00  0.00           C  
ATOM    567  O   SER A  77      61.668 -42.308 -44.654  1.00  0.00           O  
ATOM    568  CB  SER A  77      63.538 -42.353 -47.157  1.00  0.00           C  
ATOM    569  OG  SER A  77      64.485 -41.755 -48.020  1.00  0.00           O  
ATOM    570  N   SER A  78      60.257 -42.195 -46.446  1.00  0.00           N  
ATOM    571  CA  SER A  78      59.063 -42.833 -45.883  1.00  0.00           C  
ATOM    572  C   SER A  78      58.553 -42.115 -44.619  1.00  0.00           C  
ATOM    573  O   SER A  78      58.733 -42.626 -43.514  1.00  0.00           O  
ATOM    574  CB  SER A  78      59.301 -44.346 -45.662  1.00  0.00           C  
ATOM    575  OG  SER A  78      59.363 -45.016 -46.905  1.00  0.00           O  
ATOM    576  N   LEU A  79      57.966 -40.922 -44.827  1.00  0.00           N  
ATOM    577  CA  LEU A  79      57.467 -39.998 -43.803  1.00  0.00           C  
ATOM    578  C   LEU A  79      56.495 -40.640 -42.796  1.00  0.00           C  
ATOM    579  O   LEU A  79      55.630 -41.423 -43.188  1.00  0.00           O  
ATOM    580  CB  LEU A  79      56.819 -38.780 -44.503  1.00  0.00           C  
ATOM    581  CG  LEU A  79      57.833 -37.721 -44.994  1.00  0.00           C  
ATOM    582  CD1 LEU A  79      57.236 -36.797 -46.072  1.00  0.00           C  
ATOM    583  CD2 LEU A  79      58.387 -36.891 -43.827  1.00  0.00           C  
ATOM    584  N   GLN A  80      56.682 -40.283 -41.517  1.00  0.00           N  
ATOM    585  CA  GLN A  80      55.945 -40.800 -40.361  1.00  0.00           C  
ATOM    586  C   GLN A  80      55.259 -39.646 -39.599  1.00  0.00           C  
ATOM    587  O   GLN A  80      55.633 -38.492 -39.821  1.00  0.00           O  
ATOM    588  CB  GLN A  80      56.953 -41.538 -39.439  1.00  0.00           C  
ATOM    589  CG  GLN A  80      57.644 -42.765 -40.069  1.00  0.00           C  
ATOM    590  CD  GLN A  80      56.668 -43.824 -40.585  1.00  0.00           C  
ATOM    591  OE1 GLN A  80      55.728 -44.203 -39.890  1.00  0.00           O  
ATOM    592  NE2 GLN A  80      56.893 -44.318 -41.805  1.00  0.00           N  
ATOM    593  N   PRO A  81      54.316 -39.958 -38.671  1.00  0.00           N  
ATOM    594  CA  PRO A  81      53.708 -38.960 -37.760  1.00  0.00           C  
ATOM    595  C   PRO A  81      54.680 -38.097 -36.927  1.00  0.00           C  
ATOM    596  O   PRO A  81      54.346 -36.956 -36.606  1.00  0.00           O  
ATOM    597  CB  PRO A  81      52.787 -39.795 -36.855  1.00  0.00           C  
ATOM    598  CG  PRO A  81      52.413 -40.990 -37.711  1.00  0.00           C  
ATOM    599  CD  PRO A  81      53.699 -41.272 -38.475  1.00  0.00           C  
ATOM    600  N   GLU A  82      55.861 -38.652 -36.609  1.00  0.00           N  
ATOM    601  CA  GLU A  82      56.945 -37.988 -35.882  1.00  0.00           C  
ATOM    602  C   GLU A  82      57.765 -37.018 -36.752  1.00  0.00           C  
ATOM    603  O   GLU A  82      58.404 -36.124 -36.200  1.00  0.00           O  
ATOM    604  CB  GLU A  82      57.849 -39.055 -35.219  1.00  0.00           C  
ATOM    605  CG  GLU A  82      57.350 -39.564 -33.846  1.00  0.00           C  
ATOM    606  CD  GLU A  82      55.933 -40.138 -33.862  1.00  0.00           C  
ATOM    607  OE1 GLU A  82      55.727 -41.136 -34.586  1.00  0.00           O  
ATOM    608  OE2 GLU A  82      55.073 -39.541 -33.177  1.00  0.00           O  
ATOM    609  N   ASP A  83      57.727 -37.213 -38.078  1.00  0.00           N  
ATOM    610  CA  ASP A  83      58.482 -36.452 -39.076  1.00  0.00           C  
ATOM    611  C   ASP A  83      57.815 -35.137 -39.502  1.00  0.00           C  
ATOM    612  O   ASP A  83      58.449 -34.383 -40.238  1.00  0.00           O  
ATOM    613  CB  ASP A  83      58.830 -37.284 -40.328  1.00  0.00           C  
ATOM    614  CG  ASP A  83      59.521 -38.622 -40.068  1.00  0.00           C  
ATOM    615  OD1 ASP A  83      60.057 -38.839 -38.958  1.00  0.00           O  
ATOM    616  OD2 ASP A  83      59.557 -39.408 -41.035  1.00  0.00           O  
ATOM    617  N   PHE A  84      56.588 -34.854 -39.030  1.00  0.00           N  
ATOM    618  CA  PHE A  84      55.909 -33.571 -39.248  1.00  0.00           C  
ATOM    619  C   PHE A  84      56.368 -32.584 -38.166  1.00  0.00           C  
ATOM    620  O   PHE A  84      55.644 -32.290 -37.215  1.00  0.00           O  
ATOM    621  CB  PHE A  84      54.386 -33.792 -39.334  1.00  0.00           C  
ATOM    622  CG  PHE A  84      54.020 -34.786 -40.423  1.00  0.00           C  
ATOM    623  CD1 PHE A  84      54.374 -34.529 -41.763  1.00  0.00           C  
ATOM    624  CD2 PHE A  84      53.433 -36.023 -40.098  1.00  0.00           C  
ATOM    625  CE1 PHE A  84      54.175 -35.495 -42.737  1.00  0.00           C  
ATOM    626  CE2 PHE A  84      53.223 -36.972 -41.090  1.00  0.00           C  
ATOM    627  CZ  PHE A  84      53.603 -36.715 -42.402  1.00  0.00           C  
ATOM    628  N   ALA A  85      57.633 -32.176 -38.334  1.00  0.00           N  
ATOM    629  CA  ALA A  85      58.505 -31.564 -37.348  1.00  0.00           C  
ATOM    630  C   ALA A  85      59.321 -30.448 -38.003  1.00  0.00           C  
ATOM    631  O   ALA A  85      59.486 -30.447 -39.223  1.00  0.00           O  
ATOM    632  CB  ALA A  85      59.451 -32.670 -36.845  1.00  0.00           C  
ATOM    633  N   THR A  86      59.860 -29.549 -37.165  1.00  0.00           N  
ATOM    634  CA  THR A  86      60.831 -28.536 -37.565  1.00  0.00           C  
ATOM    635  C   THR A  86      62.254 -29.104 -37.417  1.00  0.00           C  
ATOM    636  O   THR A  86      62.641 -29.511 -36.322  1.00  0.00           O  
ATOM    637  CB  THR A  86      60.718 -27.242 -36.720  1.00  0.00           C  
ATOM    638  OG1 THR A  86      59.389 -26.763 -36.791  1.00  0.00           O  
ATOM    639  CG2 THR A  86      61.634 -26.102 -37.207  1.00  0.00           C  
ATOM    640  N   TYR A  87      62.982 -29.137 -38.541  1.00  0.00           N  
ATOM    641  CA  TYR A  87      64.347 -29.650 -38.645  1.00  0.00           C  
ATOM    642  C   TYR A  87      65.356 -28.503 -38.527  1.00  0.00           C  
ATOM    643  O   TYR A  87      65.021 -27.365 -38.851  1.00  0.00           O  
ATOM    644  CB  TYR A  87      64.511 -30.372 -39.997  1.00  0.00           C  
ATOM    645  CG  TYR A  87      63.723 -31.667 -40.118  1.00  0.00           C  
ATOM    646  CD1 TYR A  87      64.383 -32.910 -40.037  1.00  0.00           C  
ATOM    647  CD2 TYR A  87      62.325 -31.637 -40.308  1.00  0.00           C  
ATOM    648  CE1 TYR A  87      63.643 -34.105 -40.118  1.00  0.00           C  
ATOM    649  CE2 TYR A  87      61.586 -32.831 -40.362  1.00  0.00           C  
ATOM    650  CZ  TYR A  87      62.246 -34.068 -40.262  1.00  0.00           C  
ATOM    651  OH  TYR A  87      61.535 -35.229 -40.301  1.00  0.00           O  
ATOM    652  N   TYR A  88      66.580 -28.833 -38.085  1.00  0.00           N  
ATOM    653  CA  TYR A  88      67.698 -27.891 -37.947  1.00  0.00           C  
ATOM    654  C   TYR A  88      69.000 -28.560 -38.415  1.00  0.00           C  
ATOM    655  O   TYR A  88      69.007 -29.762 -38.683  1.00  0.00           O  
ATOM    656  CB  TYR A  88      67.824 -27.373 -36.493  1.00  0.00           C  
ATOM    657  CG  TYR A  88      66.528 -26.923 -35.846  1.00  0.00           C  
ATOM    658  CD1 TYR A  88      65.736 -27.857 -35.146  1.00  0.00           C  
ATOM    659  CD2 TYR A  88      66.098 -25.585 -35.955  1.00  0.00           C  
ATOM    660  CE1 TYR A  88      64.520 -27.456 -34.569  1.00  0.00           C  
ATOM    661  CE2 TYR A  88      64.875 -25.187 -35.382  1.00  0.00           C  
ATOM    662  CZ  TYR A  88      64.087 -26.123 -34.685  1.00  0.00           C  
ATOM    663  OH  TYR A  88      62.901 -25.750 -34.126  1.00  0.00           O  
ATOM    664  N   CYS A  89      70.081 -27.771 -38.487  1.00  0.00           N  
ATOM    665  CA  CYS A  89      71.429 -28.222 -38.839  1.00  0.00           C  
ATOM    666  C   CYS A  89      72.461 -27.296 -38.176  1.00  0.00           C  
ATOM    667  O   CYS A  89      72.150 -26.130 -37.951  1.00  0.00           O  
ATOM    668  CB  CYS A  89      71.570 -28.292 -40.379  1.00  0.00           C  
ATOM    669  SG  CYS A  89      71.592 -26.714 -41.284  1.00  0.00           S  
ATOM    670  N   GLN A  90      73.663 -27.821 -37.872  1.00  0.00           N  
ATOM    671  CA  GLN A  90      74.741 -27.089 -37.192  1.00  0.00           C  
ATOM    672  C   GLN A  90      76.119 -27.603 -37.636  1.00  0.00           C  
ATOM    673  O   GLN A  90      76.252 -28.773 -37.978  1.00  0.00           O  
ATOM    674  CB  GLN A  90      74.537 -27.163 -35.658  1.00  0.00           C  
ATOM    675  CG  GLN A  90      75.662 -26.543 -34.805  1.00  0.00           C  
ATOM    676  CD  GLN A  90      75.320 -26.495 -33.319  1.00  0.00           C  
ATOM    677  OE1 GLN A  90      74.996 -27.515 -32.714  1.00  0.00           O  
ATOM    678  NE2 GLN A  90      75.424 -25.310 -32.717  1.00  0.00           N  
ATOM    679  N   VAL A  91      77.127 -26.718 -37.608  1.00  0.00           N  
ATOM    680  CA  VAL A  91      78.504 -27.011 -38.016  1.00  0.00           C  
ATOM    681  C   VAL A  91      79.334 -27.705 -36.914  1.00  0.00           C  
ATOM    682  O   VAL A  91      79.022 -27.588 -35.729  1.00  0.00           O  
ATOM    683  CB  VAL A  91      79.244 -25.694 -38.404  1.00  0.00           C  
ATOM    684  CG1 VAL A  91      78.514 -24.950 -39.526  1.00  0.00           C  
ATOM    685  CG2 VAL A  91      79.535 -24.728 -37.240  1.00  0.00           C  
ATOM    686  N   TYR A  92      80.430 -28.345 -37.351  1.00  0.00           N  
ATOM    687  CA  TYR A  92      81.578 -28.726 -36.520  1.00  0.00           C  
ATOM    688  C   TYR A  92      82.896 -28.587 -37.310  1.00  0.00           C  
ATOM    689  O   TYR A  92      83.911 -29.174 -36.942  1.00  0.00           O  
ATOM    690  CB  TYR A  92      81.330 -30.080 -35.812  1.00  0.00           C  
ATOM    691  CG  TYR A  92      82.397 -30.567 -34.844  1.00  0.00           C  
ATOM    692  CD1 TYR A  92      82.502 -29.987 -33.563  1.00  0.00           C  
ATOM    693  CD2 TYR A  92      83.274 -31.611 -35.212  1.00  0.00           C  
ATOM    694  CE1 TYR A  92      83.474 -30.449 -32.656  1.00  0.00           C  
ATOM    695  CE2 TYR A  92      84.254 -32.065 -34.308  1.00  0.00           C  
ATOM    696  CZ  TYR A  92      84.352 -31.486 -33.027  1.00  0.00           C  
ATOM    697  OH  TYR A  92      85.291 -31.931 -32.143  1.00  0.00           O  
ATOM    698  N   SER A  93      82.876 -27.749 -38.363  1.00  0.00           N  
ATOM    699  CA  SER A  93      84.042 -27.334 -39.144  1.00  0.00           C  
ATOM    700  C   SER A  93      85.030 -26.438 -38.367  1.00  0.00           C  
ATOM    701  O   SER A  93      86.180 -26.312 -38.788  1.00  0.00           O  
ATOM    702  CB  SER A  93      83.532 -26.668 -40.435  1.00  0.00           C  
ATOM    703  OG  SER A  93      82.897 -25.427 -40.195  1.00  0.00           O  
ATOM    704  N   GLY A  94      84.570 -25.860 -37.247  1.00  0.00           N  
ATOM    705  CA  GLY A  94      85.366 -25.047 -36.343  1.00  0.00           C  
ATOM    706  C   GLY A  94      84.405 -24.288 -35.423  1.00  0.00           C  
ATOM    707  O   GLY A  94      83.239 -24.062 -35.761  1.00  0.00           O  
ATOM    708  N   TYR A  95      84.920 -23.868 -34.260  1.00  0.00           N  
ATOM    709  CA  TYR A  95      84.216 -23.005 -33.310  1.00  0.00           C  
ATOM    710  C   TYR A  95      84.307 -21.527 -33.752  1.00  0.00           C  
ATOM    711  O   TYR A  95      85.298 -21.155 -34.383  1.00  0.00           O  
ATOM    712  CB  TYR A  95      84.848 -23.179 -31.913  1.00  0.00           C  
ATOM    713  CG  TYR A  95      84.691 -24.564 -31.314  1.00  0.00           C  
ATOM    714  CD1 TYR A  95      83.412 -25.037 -30.960  1.00  0.00           C  
ATOM    715  CD2 TYR A  95      85.821 -25.382 -31.099  1.00  0.00           C  
ATOM    716  CE1 TYR A  95      83.255 -26.320 -30.403  1.00  0.00           C  
ATOM    717  CE2 TYR A  95      85.667 -26.666 -30.541  1.00  0.00           C  
ATOM    718  CZ  TYR A  95      84.384 -27.135 -30.196  1.00  0.00           C  
ATOM    719  OH  TYR A  95      84.239 -28.383 -29.663  1.00  0.00           O  
ATOM    720  N   PRO A  96      83.324 -20.688 -33.358  1.00  0.00           N  
ATOM    721  CA  PRO A  96      82.081 -21.042 -32.650  1.00  0.00           C  
ATOM    722  C   PRO A  96      80.968 -21.532 -33.597  1.00  0.00           C  
ATOM    723  O   PRO A  96      80.889 -21.083 -34.741  1.00  0.00           O  
ATOM    724  CB  PRO A  96      81.713 -19.723 -31.969  1.00  0.00           C  
ATOM    725  CG  PRO A  96      82.186 -18.645 -32.926  1.00  0.00           C  
ATOM    726  CD  PRO A  96      83.450 -19.240 -33.532  1.00  0.00           C  
ATOM    727  N   LEU A  97      80.136 -22.453 -33.084  1.00  0.00           N  
ATOM    728  CA  LEU A  97      79.054 -23.099 -33.832  1.00  0.00           C  
ATOM    729  C   LEU A  97      77.790 -22.218 -33.899  1.00  0.00           C  
ATOM    730  O   LEU A  97      77.543 -21.435 -32.981  1.00  0.00           O  
ATOM    731  CB  LEU A  97      78.711 -24.470 -33.193  1.00  0.00           C  
ATOM    732  CG  LEU A  97      79.880 -25.365 -32.703  1.00  0.00           C  
ATOM    733  CD1 LEU A  97      79.357 -26.702 -32.136  1.00  0.00           C  
ATOM    734  CD2 LEU A  97      81.000 -25.574 -33.740  1.00  0.00           C  
ATOM    735  N   THR A  98      76.997 -22.401 -34.969  1.00  0.00           N  
ATOM    736  CA  THR A  98      75.701 -21.746 -35.184  1.00  0.00           C  
ATOM    737  C   THR A  98      74.740 -22.705 -35.918  1.00  0.00           C  
ATOM    738  O   THR A  98      75.193 -23.580 -36.658  1.00  0.00           O  
ATOM    739  CB  THR A  98      75.816 -20.456 -36.051  1.00  0.00           C  
ATOM    740  OG1 THR A  98      76.198 -20.730 -37.383  1.00  0.00           O  
ATOM    741  CG2 THR A  98      76.762 -19.386 -35.493  1.00  0.00           C  
ATOM    742  N   PHE A  99      73.429 -22.492 -35.713  1.00  0.00           N  
ATOM    743  CA  PHE A  99      72.354 -23.223 -36.388  1.00  0.00           C  
ATOM    744  C   PHE A  99      71.904 -22.534 -37.687  1.00  0.00           C  
ATOM    745  O   PHE A  99      72.013 -21.312 -37.803  1.00  0.00           O  
ATOM    746  CB  PHE A  99      71.152 -23.396 -35.443  1.00  0.00           C  
ATOM    747  CG  PHE A  99      71.361 -24.386 -34.315  1.00  0.00           C  
ATOM    748  CD1 PHE A  99      72.008 -23.981 -33.130  1.00  0.00           C  
ATOM    749  CD2 PHE A  99      71.033 -25.748 -34.488  1.00  0.00           C  
ATOM    750  CE1 PHE A  99      72.235 -24.901 -32.119  1.00  0.00           C  
ATOM    751  CE2 PHE A  99      71.265 -26.651 -33.459  1.00  0.00           C  
ATOM    752  CZ  PHE A  99      71.858 -26.228 -32.276  1.00  0.00           C  
ATOM    753  N   GLY A 100      71.391 -23.341 -38.631  1.00  0.00           N  
ATOM    754  CA  GLY A 100      70.969 -22.892 -39.958  1.00  0.00           C  
ATOM    755  C   GLY A 100      69.542 -22.324 -39.997  1.00  0.00           C  
ATOM    756  O   GLY A 100      69.222 -21.611 -40.948  1.00  0.00           O  
ATOM    757  N   GLY A 101      68.699 -22.616 -38.992  1.00  0.00           N  
ATOM    758  CA  GLY A 101      67.300 -22.182 -38.934  1.00  0.00           C  
ATOM    759  C   GLY A 101      66.360 -23.385 -39.091  1.00  0.00           C  
ATOM    760  O   GLY A 101      66.796 -24.536 -39.088  1.00  0.00           O  
ATOM    761  N   GLY A 102      65.049 -23.100 -39.167  1.00  0.00           N  
ATOM    762  CA  GLY A 102      63.982 -24.100 -39.151  1.00  0.00           C  
ATOM    763  C   GLY A 102      63.492 -24.445 -40.566  1.00  0.00           C  
ATOM    764  O   GLY A 102      63.539 -23.612 -41.472  1.00  0.00           O  
ATOM    765  N   THR A 103      62.948 -25.666 -40.713  1.00  0.00           N  
ATOM    766  CA  THR A 103      62.190 -26.126 -41.881  1.00  0.00           C  
ATOM    767  C   THR A 103      61.101 -27.090 -41.382  1.00  0.00           C  
ATOM    768  O   THR A 103      61.425 -28.237 -41.068  1.00  0.00           O  
ATOM    769  CB  THR A 103      63.059 -26.893 -42.922  1.00  0.00           C  
ATOM    770  OG1 THR A 103      64.118 -26.085 -43.382  1.00  0.00           O  
ATOM    771  CG2 THR A 103      62.282 -27.375 -44.164  1.00  0.00           C  
ATOM    772  N   LYS A 104      59.841 -26.623 -41.297  1.00  0.00           N  
ATOM    773  CA  LYS A 104      58.720 -27.467 -40.871  1.00  0.00           C  
ATOM    774  C   LYS A 104      58.173 -28.303 -42.038  1.00  0.00           C  
ATOM    775  O   LYS A 104      57.730 -27.735 -43.035  1.00  0.00           O  
ATOM    776  CB  LYS A 104      57.610 -26.649 -40.175  1.00  0.00           C  
ATOM    777  CG  LYS A 104      56.494 -27.557 -39.613  1.00  0.00           C  
ATOM    778  CD  LYS A 104      55.411 -26.838 -38.797  1.00  0.00           C  
ATOM    779  CE  LYS A 104      54.429 -27.818 -38.126  1.00  0.00           C  
ATOM    780  NZ  LYS A 104      53.721 -28.661 -39.107  1.00  0.00           N  
ATOM    781  N   VAL A 105      58.154 -29.630 -41.846  1.00  0.00           N  
ATOM    782  CA  VAL A 105      57.481 -30.588 -42.720  1.00  0.00           C  
ATOM    783  C   VAL A 105      56.019 -30.766 -42.245  1.00  0.00           C  
ATOM    784  O   VAL A 105      55.743 -30.681 -41.045  1.00  0.00           O  
ATOM    785  CB  VAL A 105      58.215 -31.959 -42.709  1.00  0.00           C  
ATOM    786  CG1 VAL A 105      57.577 -33.025 -43.623  1.00  0.00           C  
ATOM    787  CG2 VAL A 105      59.699 -31.811 -43.096  1.00  0.00           C  
ATOM    788  N   GLU A 106      55.111 -30.959 -43.209  1.00  0.00           N  
ATOM    789  CA  GLU A 106      53.659 -30.920 -43.030  1.00  0.00           C  
ATOM    790  C   GLU A 106      53.005 -32.089 -43.781  1.00  0.00           C  
ATOM    791  O   GLU A 106      53.539 -32.522 -44.800  1.00  0.00           O  
ATOM    792  CB  GLU A 106      53.196 -29.547 -43.565  1.00  0.00           C  
ATOM    793  CG  GLU A 106      51.689 -29.255 -43.522  1.00  0.00           C  
ATOM    794  CD  GLU A 106      51.395 -27.874 -44.098  1.00  0.00           C  
ATOM    795  OE1 GLU A 106      51.791 -26.890 -43.437  1.00  0.00           O  
ATOM    796  OE2 GLU A 106      50.778 -27.827 -45.183  1.00  0.00           O  
ATOM    797  N   ILE A 107      51.849 -32.563 -43.287  1.00  0.00           N  
ATOM    798  CA  ILE A 107      51.020 -33.570 -43.957  1.00  0.00           C  
ATOM    799  C   ILE A 107      50.306 -32.916 -45.153  1.00  0.00           C  
ATOM    800  O   ILE A 107      49.520 -31.989 -44.945  1.00  0.00           O  
ATOM    801  CB  ILE A 107      49.927 -34.163 -43.011  1.00  0.00           C  
ATOM    802  CG1 ILE A 107      50.543 -34.824 -41.759  1.00  0.00           C  
ATOM    803  CG2 ILE A 107      48.966 -35.156 -43.706  1.00  0.00           C  
ATOM    804  CD1 ILE A 107      49.561 -35.013 -40.596  1.00  0.00           C  
ATOM    805  N   LYS A 108      50.578 -33.416 -46.370  1.00  0.00           N  
ATOM    806  CA  LYS A 108      49.864 -32.997 -47.577  1.00  0.00           C  
ATOM    807  C   LYS A 108      48.448 -33.598 -47.597  1.00  0.00           C  
ATOM    808  O   LYS A 108      48.277 -34.778 -47.288  1.00  0.00           O  
ATOM    809  CB  LYS A 108      50.685 -33.336 -48.838  1.00  0.00           C  
ATOM    810  CG  LYS A 108      50.050 -32.911 -50.179  1.00  0.00           C  
ATOM    811  CD  LYS A 108      49.799 -31.394 -50.299  1.00  0.00           C  
ATOM    812  CE  LYS A 108      49.155 -30.977 -51.630  1.00  0.00           C  
ATOM    813  NZ  LYS A 108      47.791 -31.516 -51.770  1.00  0.00           N  
ATOM    814  N   ARG A 109      47.467 -32.749 -47.928  1.00  0.00           N  
ATOM    815  CA  ARG A 109      46.039 -33.026 -47.792  1.00  0.00           C  
ATOM    816  C   ARG A 109      45.255 -32.220 -48.847  1.00  0.00           C  
ATOM    817  O   ARG A 109      45.799 -31.287 -49.444  1.00  0.00           O  
ATOM    818  CB  ARG A 109      45.664 -32.718 -46.316  1.00  0.00           C  
ATOM    819  CG  ARG A 109      44.193 -32.901 -45.908  1.00  0.00           C  
ATOM    820  CD  ARG A 109      43.972 -32.579 -44.424  1.00  0.00           C  
ATOM    821  NE  ARG A 109      42.599 -32.864 -43.988  1.00  0.00           N  
ATOM    822  CZ  ARG A 109      42.116 -34.063 -43.621  1.00  0.00           C  
ATOM    823  NH1 ARG A 109      42.887 -35.160 -43.632  1.00  0.00           N  
ATOM    824  NH2 ARG A 109      40.836 -34.162 -43.241  1.00  0.00           N  
ATOM    825  N   THR A 110      43.986 -32.601 -49.072  1.00  0.00           N  
ATOM    826  CA  THR A 110      43.029 -31.850 -49.891  1.00  0.00           C  
ATOM    827  C   THR A 110      42.560 -30.562 -49.173  1.00  0.00           C  
ATOM    828  O   THR A 110      42.531 -30.529 -47.942  1.00  0.00           O  
ATOM    829  CB  THR A 110      41.800 -32.738 -50.246  1.00  0.00           C  
ATOM    830  OG1 THR A 110      40.915 -32.056 -51.117  1.00  0.00           O  
ATOM    831  CG2 THR A 110      40.967 -33.218 -49.042  1.00  0.00           C  
ATOM    832  N   VAL A 111      42.207 -29.522 -49.946  1.00  0.00           N  
ATOM    833  CA  VAL A 111      41.759 -28.238 -49.402  1.00  0.00           C  
ATOM    834  C   VAL A 111      40.377 -28.328 -48.716  1.00  0.00           C  
ATOM    835  O   VAL A 111      39.541 -29.138 -49.119  1.00  0.00           O  
ATOM    836  CB  VAL A 111      41.724 -27.119 -50.480  1.00  0.00           C  
ATOM    837  CG1 VAL A 111      43.113 -26.897 -51.104  1.00  0.00           C  
ATOM    838  CG2 VAL A 111      40.652 -27.296 -51.575  1.00  0.00           C  
ATOM    839  N   ALA A 112      40.182 -27.493 -47.683  1.00  0.00           N  
ATOM    840  CA  ALA A 112      38.969 -27.453 -46.866  1.00  0.00           C  
ATOM    841  C   ALA A 112      38.760 -26.036 -46.323  1.00  0.00           C  
ATOM    842  O   ALA A 112      39.731 -25.404 -45.913  1.00  0.00           O  
ATOM    843  CB  ALA A 112      39.089 -28.474 -45.720  1.00  0.00           C  
ATOM    844  N   ALA A 113      37.500 -25.573 -46.328  1.00  0.00           N  
ATOM    845  CA  ALA A 113      37.091 -24.233 -45.893  1.00  0.00           C  
ATOM    846  C   ALA A 113      37.122 -24.059 -44.353  1.00  0.00           C  
ATOM    847  O   ALA A 113      36.931 -25.044 -43.637  1.00  0.00           O  
ATOM    848  CB  ALA A 113      35.672 -23.983 -46.433  1.00  0.00           C  
ATOM    849  N   PRO A 114      37.339 -22.813 -43.866  1.00  0.00           N  
ATOM    850  CA  PRO A 114      37.343 -22.500 -42.424  1.00  0.00           C  
ATOM    851  C   PRO A 114      35.942 -22.555 -41.789  1.00  0.00           C  
ATOM    852  O   PRO A 114      35.021 -21.910 -42.291  1.00  0.00           O  
ATOM    853  CB  PRO A 114      37.941 -21.083 -42.370  1.00  0.00           C  
ATOM    854  CG  PRO A 114      37.575 -20.448 -43.700  1.00  0.00           C  
ATOM    855  CD  PRO A 114      37.631 -21.619 -44.667  1.00  0.00           C  
ATOM    856  N   SER A 115      35.822 -23.308 -40.681  1.00  0.00           N  
ATOM    857  CA  SER A 115      34.609 -23.376 -39.862  1.00  0.00           C  
ATOM    858  C   SER A 115      34.535 -22.131 -38.963  1.00  0.00           C  
ATOM    859  O   SER A 115      35.145 -22.110 -37.894  1.00  0.00           O  
ATOM    860  CB  SER A 115      34.609 -24.676 -39.034  1.00  0.00           C  
ATOM    861  OG  SER A 115      34.481 -25.801 -39.879  1.00  0.00           O  
ATOM    862  N   VAL A 116      33.833 -21.100 -39.459  1.00  0.00           N  
ATOM    863  CA  VAL A 116      33.685 -19.794 -38.821  1.00  0.00           C  
ATOM    864  C   VAL A 116      32.658 -19.805 -37.676  1.00  0.00           C  
ATOM    865  O   VAL A 116      31.565 -20.353 -37.826  1.00  0.00           O  
ATOM    866  CB  VAL A 116      33.314 -18.704 -39.872  1.00  0.00           C  
ATOM    867  CG1 VAL A 116      32.067 -19.049 -40.715  1.00  0.00           C  
ATOM    868  CG2 VAL A 116      33.198 -17.277 -39.295  1.00  0.00           C  
ATOM    869  N   PHE A 117      33.051 -19.179 -36.556  1.00  0.00           N  
ATOM    870  CA  PHE A 117      32.240 -19.008 -35.356  1.00  0.00           C  
ATOM    871  C   PHE A 117      32.608 -17.653 -34.741  1.00  0.00           C  
ATOM    872  O   PHE A 117      33.775 -17.457 -34.398  1.00  0.00           O  
ATOM    873  CB  PHE A 117      32.520 -20.149 -34.349  1.00  0.00           C  
ATOM    874  CG  PHE A 117      32.294 -21.564 -34.851  1.00  0.00           C  
ATOM    875  CD1 PHE A 117      30.989 -22.035 -35.108  1.00  0.00           C  
ATOM    876  CD2 PHE A 117      33.397 -22.393 -35.149  1.00  0.00           C  
ATOM    877  CE1 PHE A 117      30.803 -23.320 -35.606  1.00  0.00           C  
ATOM    878  CE2 PHE A 117      33.189 -23.674 -35.641  1.00  0.00           C  
ATOM    879  CZ  PHE A 117      31.898 -24.136 -35.867  1.00  0.00           C  
ATOM    880  N   ILE A 118      31.616 -16.758 -34.590  1.00  0.00           N  
ATOM    881  CA  ILE A 118      31.762 -15.485 -33.876  1.00  0.00           C  
ATOM    882  C   ILE A 118      31.327 -15.656 -32.405  1.00  0.00           C  
ATOM    883  O   ILE A 118      30.486 -16.507 -32.109  1.00  0.00           O  
ATOM    884  CB  ILE A 118      30.917 -14.359 -34.547  1.00  0.00           C  
ATOM    885  CG1 ILE A 118      31.347 -12.953 -34.071  1.00  0.00           C  
ATOM    886  CG2 ILE A 118      29.387 -14.538 -34.410  1.00  0.00           C  
ATOM    887  CD1 ILE A 118      30.958 -11.825 -35.034  1.00  0.00           C  
ATOM    888  N   PHE A 119      31.931 -14.854 -31.515  1.00  0.00           N  
ATOM    889  CA  PHE A 119      31.805 -14.967 -30.063  1.00  0.00           C  
ATOM    890  C   PHE A 119      31.621 -13.545 -29.464  1.00  0.00           C  
ATOM    891  O   PHE A 119      32.611 -12.821 -29.340  1.00  0.00           O  
ATOM    892  CB  PHE A 119      33.060 -15.693 -29.528  1.00  0.00           C  
ATOM    893  CG  PHE A 119      33.288 -17.098 -30.059  1.00  0.00           C  
ATOM    894  CD1 PHE A 119      34.372 -17.366 -30.919  1.00  0.00           C  
ATOM    895  CD2 PHE A 119      32.372 -18.131 -29.764  1.00  0.00           C  
ATOM    896  CE1 PHE A 119      34.552 -18.642 -31.433  1.00  0.00           C  
ATOM    897  CE2 PHE A 119      32.565 -19.398 -30.298  1.00  0.00           C  
ATOM    898  CZ  PHE A 119      33.657 -19.654 -31.114  1.00  0.00           C  
ATOM    899  N   PRO A 120      30.362 -13.153 -29.134  1.00  0.00           N  
ATOM    900  CA  PRO A 120      30.018 -11.810 -28.593  1.00  0.00           C  
ATOM    901  C   PRO A 120      30.656 -11.452 -27.225  1.00  0.00           C  
ATOM    902  O   PRO A 120      30.670 -12.322 -26.360  1.00  0.00           O  
ATOM    903  CB  PRO A 120      28.486 -11.883 -28.421  1.00  0.00           C  
ATOM    904  CG  PRO A 120      28.023 -12.944 -29.394  1.00  0.00           C  
ATOM    905  CD  PRO A 120      29.155 -13.945 -29.378  1.00  0.00           C  
ATOM    906  N   PRO A 121      31.091 -10.184 -27.010  1.00  0.00           N  
ATOM    907  CA  PRO A 121      31.531  -9.667 -25.690  1.00  0.00           C  
ATOM    908  C   PRO A 121      30.547  -9.871 -24.522  1.00  0.00           C  
ATOM    909  O   PRO A 121      29.382  -9.491 -24.635  1.00  0.00           O  
ATOM    910  CB  PRO A 121      31.773  -8.169 -25.946  1.00  0.00           C  
ATOM    911  CG  PRO A 121      32.163  -8.117 -27.405  1.00  0.00           C  
ATOM    912  CD  PRO A 121      31.241  -9.153 -28.034  1.00  0.00           C  
ATOM    913  N   SER A 122      31.055 -10.455 -23.422  1.00  0.00           N  
ATOM    914  CA  SER A 122      30.334 -10.637 -22.156  1.00  0.00           C  
ATOM    915  C   SER A 122      30.145  -9.323 -21.371  1.00  0.00           C  
ATOM    916  O   SER A 122      30.849  -8.342 -21.619  1.00  0.00           O  
ATOM    917  CB  SER A 122      31.058 -11.713 -21.314  1.00  0.00           C  
ATOM    918  OG  SER A 122      32.343 -11.300 -20.884  1.00  0.00           O  
ATOM    919  N   ASP A 123      29.198  -9.351 -20.417  1.00  0.00           N  
ATOM    920  CA  ASP A 123      28.834  -8.235 -19.534  1.00  0.00           C  
ATOM    921  C   ASP A 123      29.980  -7.800 -18.600  1.00  0.00           C  
ATOM    922  O   ASP A 123      30.102  -6.608 -18.328  1.00  0.00           O  
ATOM    923  CB  ASP A 123      27.563  -8.502 -18.681  1.00  0.00           C  
ATOM    924  CG  ASP A 123      27.579  -9.752 -17.783  1.00  0.00           C  
ATOM    925  OD1 ASP A 123      26.916  -9.680 -16.725  1.00  0.00           O  
ATOM    926  OD2 ASP A 123      28.207 -10.762 -18.170  1.00  0.00           O  
ATOM    927  N   GLU A 124      30.783  -8.766 -18.119  1.00  0.00           N  
ATOM    928  CA  GLU A 124      31.890  -8.530 -17.192  1.00  0.00           C  
ATOM    929  C   GLU A 124      33.151  -7.960 -17.862  1.00  0.00           C  
ATOM    930  O   GLU A 124      33.952  -7.323 -17.173  1.00  0.00           O  
ATOM    931  CB  GLU A 124      32.176  -9.796 -16.369  1.00  0.00           C  
ATOM    932  CG  GLU A 124      30.954 -10.234 -15.530  1.00  0.00           C  
ATOM    933  CD  GLU A 124      31.266 -11.285 -14.467  1.00  0.00           C  
ATOM    934  OE1 GLU A 124      32.370 -11.207 -13.884  1.00  0.00           O  
ATOM    935  OE2 GLU A 124      30.378 -12.135 -14.234  1.00  0.00           O  
ATOM    936  N   GLN A 125      33.268  -8.127 -19.190  1.00  0.00           N  
ATOM    937  CA  GLN A 125      34.227  -7.405 -20.022  1.00  0.00           C  
ATOM    938  C   GLN A 125      33.800  -5.935 -20.199  1.00  0.00           C  
ATOM    939  O   GLN A 125      34.628  -5.044 -20.018  1.00  0.00           O  
ATOM    940  CB  GLN A 125      34.403  -8.156 -21.357  1.00  0.00           C  
ATOM    941  CG  GLN A 125      35.538  -7.592 -22.227  1.00  0.00           C  
ATOM    942  CD  GLN A 125      35.912  -8.489 -23.408  1.00  0.00           C  
ATOM    943  NE2 GLN A 125      34.927  -8.947 -24.184  1.00  0.00           N  
ATOM    944  OE1 GLN A 125      37.089  -8.760 -23.621  1.00  0.00           O  
ATOM    945  N   LEU A 126      32.496  -5.723 -20.453  1.00  0.00           N  
ATOM    946  CA  LEU A 126      31.803  -4.429 -20.555  1.00  0.00           C  
ATOM    947  C   LEU A 126      31.477  -3.816 -19.173  1.00  0.00           C  
ATOM    948  O   LEU A 126      30.413  -3.230 -18.983  1.00  0.00           O  
ATOM    949  CB  LEU A 126      30.521  -4.636 -21.392  1.00  0.00           C  
ATOM    950  CG  LEU A 126      30.743  -5.135 -22.835  1.00  0.00           C  
ATOM    951  CD1 LEU A 126      29.425  -5.651 -23.431  1.00  0.00           C  
ATOM    952  CD2 LEU A 126      31.391  -4.066 -23.728  1.00  0.00           C  
ATOM    953  N   LYS A 127      32.411  -3.974 -18.229  1.00  0.00           N  
ATOM    954  CA  LYS A 127      32.336  -3.567 -16.830  1.00  0.00           C  
ATOM    955  C   LYS A 127      33.756  -3.387 -16.261  1.00  0.00           C  
ATOM    956  O   LYS A 127      33.938  -2.596 -15.337  1.00  0.00           O  
ATOM    957  CB  LYS A 127      31.446  -4.574 -16.065  1.00  0.00           C  
ATOM    958  CG  LYS A 127      31.355  -4.410 -14.538  1.00  0.00           C  
ATOM    959  CD  LYS A 127      30.161  -5.161 -13.912  1.00  0.00           C  
ATOM    960  CE  LYS A 127      30.066  -6.647 -14.302  1.00  0.00           C  
ATOM    961  NZ  LYS A 127      28.950  -7.329 -13.624  1.00  0.00           N  
ATOM    962  N   SER A 128      34.746  -4.051 -16.888  1.00  0.00           N  
ATOM    963  CA  SER A 128      36.181  -3.784 -16.751  1.00  0.00           C  
ATOM    964  C   SER A 128      36.653  -2.581 -17.601  1.00  0.00           C  
ATOM    965  O   SER A 128      37.826  -2.219 -17.512  1.00  0.00           O  
ATOM    966  CB  SER A 128      36.947  -5.064 -17.135  1.00  0.00           C  
ATOM    967  OG  SER A 128      36.767  -6.052 -16.142  1.00  0.00           O  
ATOM    968  N   GLY A 129      35.750  -1.979 -18.398  1.00  0.00           N  
ATOM    969  CA  GLY A 129      36.013  -0.798 -19.226  1.00  0.00           C  
ATOM    970  C   GLY A 129      36.555  -1.155 -20.621  1.00  0.00           C  
ATOM    971  O   GLY A 129      36.919  -0.247 -21.367  1.00  0.00           O  
ATOM    972  N   THR A 130      36.600  -2.450 -20.976  1.00  0.00           N  
ATOM    973  CA  THR A 130      37.135  -2.972 -22.234  1.00  0.00           C  
ATOM    974  C   THR A 130      36.025  -3.652 -23.063  1.00  0.00           C  
ATOM    975  O   THR A 130      34.892  -3.794 -22.603  1.00  0.00           O  
ATOM    976  CB  THR A 130      38.257  -4.012 -21.941  1.00  0.00           C  
ATOM    977  OG1 THR A 130      37.768  -5.187 -21.318  1.00  0.00           O  
ATOM    978  CG2 THR A 130      39.403  -3.450 -21.085  1.00  0.00           C  
ATOM    979  N   ALA A 131      36.384  -4.063 -24.285  1.00  0.00           N  
ATOM    980  CA  ALA A 131      35.561  -4.867 -25.182  1.00  0.00           C  
ATOM    981  C   ALA A 131      36.483  -5.597 -26.162  1.00  0.00           C  
ATOM    982  O   ALA A 131      37.502  -5.041 -26.569  1.00  0.00           O  
ATOM    983  CB  ALA A 131      34.550  -3.977 -25.922  1.00  0.00           C  
ATOM    984  N   SER A 132      36.114  -6.828 -26.540  1.00  0.00           N  
ATOM    985  CA  SER A 132      36.833  -7.609 -27.541  1.00  0.00           C  
ATOM    986  C   SER A 132      35.890  -8.660 -28.117  1.00  0.00           C  
ATOM    987  O   SER A 132      35.563  -9.620 -27.417  1.00  0.00           O  
ATOM    988  CB  SER A 132      38.106  -8.267 -26.958  1.00  0.00           C  
ATOM    989  OG  SER A 132      39.188  -7.364 -26.913  1.00  0.00           O  
ATOM    990  N   VAL A 133      35.473  -8.457 -29.377  1.00  0.00           N  
ATOM    991  CA  VAL A 133      34.682  -9.429 -30.126  1.00  0.00           C  
ATOM    992  C   VAL A 133      35.657 -10.477 -30.687  1.00  0.00           C  
ATOM    993  O   VAL A 133      36.525 -10.131 -31.490  1.00  0.00           O  
ATOM    994  CB  VAL A 133      33.904  -8.802 -31.321  1.00  0.00           C  
ATOM    995  CG1 VAL A 133      32.860  -9.788 -31.882  1.00  0.00           C  
ATOM    996  CG2 VAL A 133      33.206  -7.476 -30.970  1.00  0.00           C  
ATOM    997  N   VAL A 134      35.525 -11.722 -30.213  1.00  0.00           N  
ATOM    998  CA  VAL A 134      36.408 -12.828 -30.576  1.00  0.00           C  
ATOM    999  C   VAL A 134      35.756 -13.663 -31.696  1.00  0.00           C  
ATOM   1000  O   VAL A 134      34.534 -13.668 -31.846  1.00  0.00           O  
ATOM   1001  CB  VAL A 134      36.700 -13.718 -29.330  1.00  0.00           C  
ATOM   1002  CG1 VAL A 134      37.494 -15.016 -29.593  1.00  0.00           C  
ATOM   1003  CG2 VAL A 134      37.424 -12.904 -28.243  1.00  0.00           C  
ATOM   1004  N   CYS A 135      36.603 -14.340 -32.474  1.00  0.00           N  
ATOM   1005  CA  CYS A 135      36.235 -15.261 -33.541  1.00  0.00           C  
ATOM   1006  C   CYS A 135      37.358 -16.295 -33.678  1.00  0.00           C  
ATOM   1007  O   CYS A 135      38.509 -16.007 -33.339  1.00  0.00           O  
ATOM   1008  CB  CYS A 135      35.987 -14.472 -34.838  1.00  0.00           C  
ATOM   1009  SG  CYS A 135      35.576 -15.403 -36.336  1.00  0.00           S  
ATOM   1010  N   LEU A 136      37.007 -17.486 -34.178  1.00  0.00           N  
ATOM   1011  CA  LEU A 136      37.981 -18.541 -34.405  1.00  0.00           C  
ATOM   1012  C   LEU A 136      37.527 -19.418 -35.573  1.00  0.00           C  
ATOM   1013  O   LEU A 136      36.374 -19.851 -35.622  1.00  0.00           O  
ATOM   1014  CB  LEU A 136      38.259 -19.305 -33.085  1.00  0.00           C  
ATOM   1015  CG  LEU A 136      39.764 -19.469 -32.787  1.00  0.00           C  
ATOM   1016  CD1 LEU A 136      40.098 -19.570 -31.290  1.00  0.00           C  
ATOM   1017  CD2 LEU A 136      40.384 -20.598 -33.626  1.00  0.00           C  
ATOM   1018  N   LEU A 137      38.476 -19.625 -36.495  1.00  0.00           N  
ATOM   1019  CA  LEU A 137      38.336 -20.349 -37.745  1.00  0.00           C  
ATOM   1020  C   LEU A 137      39.043 -21.690 -37.559  1.00  0.00           C  
ATOM   1021  O   LEU A 137      40.268 -21.715 -37.440  1.00  0.00           O  
ATOM   1022  CB  LEU A 137      38.994 -19.523 -38.881  1.00  0.00           C  
ATOM   1023  CG  LEU A 137      38.339 -18.153 -39.175  1.00  0.00           C  
ATOM   1024  CD1 LEU A 137      36.824 -18.254 -39.413  1.00  0.00           C  
ATOM   1025  CD2 LEU A 137      38.690 -17.056 -38.145  1.00  0.00           C  
ATOM   1026  N   ASN A 138      38.254 -22.770 -37.479  1.00  0.00           N  
ATOM   1027  CA  ASN A 138      38.747 -24.099 -37.118  1.00  0.00           C  
ATOM   1028  C   ASN A 138      38.797 -25.021 -38.340  1.00  0.00           C  
ATOM   1029  O   ASN A 138      37.913 -24.964 -39.196  1.00  0.00           O  
ATOM   1030  CB  ASN A 138      37.856 -24.698 -36.006  1.00  0.00           C  
ATOM   1031  CG  ASN A 138      37.941 -23.907 -34.697  1.00  0.00           C  
ATOM   1032  OD1 ASN A 138      37.049 -23.124 -34.378  1.00  0.00           O  
ATOM   1033  ND2 ASN A 138      39.021 -24.105 -33.937  1.00  0.00           N  
ATOM   1034  N   ASN A 139      39.825 -25.888 -38.339  1.00  0.00           N  
ATOM   1035  CA  ASN A 139      40.029 -27.064 -39.193  1.00  0.00           C  
ATOM   1036  C   ASN A 139      39.878 -26.780 -40.700  1.00  0.00           C  
ATOM   1037  O   ASN A 139      38.842 -27.082 -41.293  1.00  0.00           O  
ATOM   1038  CB  ASN A 139      39.122 -28.228 -38.710  1.00  0.00           C  
ATOM   1039  CG  ASN A 139      39.481 -28.780 -37.322  1.00  0.00           C  
ATOM   1040  OD1 ASN A 139      40.528 -28.468 -36.757  1.00  0.00           O  
ATOM   1041  ND2 ASN A 139      38.613 -29.635 -36.782  1.00  0.00           N  
ATOM   1042  N   PHE A 140      40.946 -26.216 -41.276  1.00  0.00           N  
ATOM   1043  CA  PHE A 140      41.091 -25.928 -42.700  1.00  0.00           C  
ATOM   1044  C   PHE A 140      42.489 -26.349 -43.191  1.00  0.00           C  
ATOM   1045  O   PHE A 140      43.403 -26.532 -42.387  1.00  0.00           O  
ATOM   1046  CB  PHE A 140      40.783 -24.431 -42.934  1.00  0.00           C  
ATOM   1047  CG  PHE A 140      41.680 -23.421 -42.234  1.00  0.00           C  
ATOM   1048  CD1 PHE A 140      41.269 -22.807 -41.033  1.00  0.00           C  
ATOM   1049  CD2 PHE A 140      42.985 -23.186 -42.711  1.00  0.00           C  
ATOM   1050  CE1 PHE A 140      42.131 -21.940 -40.376  1.00  0.00           C  
ATOM   1051  CE2 PHE A 140      43.844 -22.346 -42.020  1.00  0.00           C  
ATOM   1052  CZ  PHE A 140      43.414 -21.720 -40.861  1.00  0.00           C  
ATOM   1053  N   TYR A 141      42.633 -26.463 -44.521  1.00  0.00           N  
ATOM   1054  CA  TYR A 141      43.898 -26.764 -45.189  1.00  0.00           C  
ATOM   1055  C   TYR A 141      43.920 -26.011 -46.538  1.00  0.00           C  
ATOM   1056  O   TYR A 141      42.885 -26.008 -47.205  1.00  0.00           O  
ATOM   1057  CB  TYR A 141      44.013 -28.297 -45.374  1.00  0.00           C  
ATOM   1058  CG  TYR A 141      45.394 -28.734 -45.826  1.00  0.00           C  
ATOM   1059  CD1 TYR A 141      46.412 -28.920 -44.867  1.00  0.00           C  
ATOM   1060  CD2 TYR A 141      45.692 -28.848 -47.199  1.00  0.00           C  
ATOM   1061  CE1 TYR A 141      47.735 -29.160 -45.284  1.00  0.00           C  
ATOM   1062  CE2 TYR A 141      47.017 -29.085 -47.614  1.00  0.00           C  
ATOM   1063  CZ  TYR A 141      48.041 -29.222 -46.658  1.00  0.00           C  
ATOM   1064  OH  TYR A 141      49.332 -29.381 -47.065  1.00  0.00           O  
ATOM   1065  N   PRO A 142      45.055 -25.390 -46.945  1.00  0.00           N  
ATOM   1066  CA  PRO A 142      46.390 -25.383 -46.303  1.00  0.00           C  
ATOM   1067  C   PRO A 142      46.512 -24.456 -45.083  1.00  0.00           C  
ATOM   1068  O   PRO A 142      45.554 -23.775 -44.720  1.00  0.00           O  
ATOM   1069  CB  PRO A 142      47.345 -24.934 -47.435  1.00  0.00           C  
ATOM   1070  CG  PRO A 142      46.537 -25.013 -48.719  1.00  0.00           C  
ATOM   1071  CD  PRO A 142      45.136 -24.700 -48.228  1.00  0.00           C  
ATOM   1072  N   ARG A 143      47.724 -24.448 -44.505  1.00  0.00           N  
ATOM   1073  CA  ARG A 143      48.170 -23.602 -43.391  1.00  0.00           C  
ATOM   1074  C   ARG A 143      47.946 -22.093 -43.613  1.00  0.00           C  
ATOM   1075  O   ARG A 143      47.593 -21.397 -42.661  1.00  0.00           O  
ATOM   1076  CB  ARG A 143      49.657 -23.928 -43.132  1.00  0.00           C  
ATOM   1077  CG  ARG A 143      50.292 -23.231 -41.917  1.00  0.00           C  
ATOM   1078  CD  ARG A 143      51.758 -23.645 -41.727  1.00  0.00           C  
ATOM   1079  NE  ARG A 143      52.297 -23.189 -40.440  1.00  0.00           N  
ATOM   1080  CZ  ARG A 143      53.592 -23.233 -40.080  1.00  0.00           C  
ATOM   1081  NH1 ARG A 143      53.951 -22.789 -38.870  1.00  0.00           N  
ATOM   1082  NH2 ARG A 143      54.527 -23.716 -40.910  1.00  0.00           N  
ATOM   1083  N   GLU A 144      48.134 -21.632 -44.862  1.00  0.00           N  
ATOM   1084  CA  GLU A 144      47.868 -20.267 -45.313  1.00  0.00           C  
ATOM   1085  C   GLU A 144      46.365 -19.944 -45.277  1.00  0.00           C  
ATOM   1086  O   GLU A 144      45.574 -20.690 -45.855  1.00  0.00           O  
ATOM   1087  CB  GLU A 144      48.481 -20.084 -46.724  1.00  0.00           C  
ATOM   1088  CG  GLU A 144      48.157 -18.758 -47.453  1.00  0.00           C  
ATOM   1089  CD  GLU A 144      48.552 -17.505 -46.669  1.00  0.00           C  
ATOM   1090  OE1 GLU A 144      49.702 -17.469 -46.181  1.00  0.00           O  
ATOM   1091  OE2 GLU A 144      47.687 -16.609 -46.562  1.00  0.00           O  
ATOM   1092  N   ALA A 145      46.027 -18.819 -44.630  1.00  0.00           N  
ATOM   1093  CA  ALA A 145      44.676 -18.285 -44.495  1.00  0.00           C  
ATOM   1094  C   ALA A 145      44.736 -16.822 -44.054  1.00  0.00           C  
ATOM   1095  O   ALA A 145      45.682 -16.431 -43.368  1.00  0.00           O  
ATOM   1096  CB  ALA A 145      43.878 -19.124 -43.477  1.00  0.00           C  
ATOM   1097  N   LYS A 146      43.695 -16.054 -44.423  1.00  0.00           N  
ATOM   1098  CA  LYS A 146      43.526 -14.662 -44.018  1.00  0.00           C  
ATOM   1099  C   LYS A 146      42.126 -14.452 -43.428  1.00  0.00           C  
ATOM   1100  O   LYS A 146      41.153 -15.056 -43.877  1.00  0.00           O  
ATOM   1101  CB  LYS A 146      43.830 -13.723 -45.209  1.00  0.00           C  
ATOM   1102  CG  LYS A 146      43.693 -12.209 -44.922  1.00  0.00           C  
ATOM   1103  CD  LYS A 146      44.577 -11.699 -43.766  1.00  0.00           C  
ATOM   1104  CE  LYS A 146      44.394 -10.204 -43.481  1.00  0.00           C  
ATOM   1105  NZ  LYS A 146      45.094  -9.810 -42.245  1.00  0.00           N  
ATOM   1106  N   VAL A 147      42.079 -13.585 -42.411  1.00  0.00           N  
ATOM   1107  CA  VAL A 147      40.904 -13.262 -41.617  1.00  0.00           C  
ATOM   1108  C   VAL A 147      40.816 -11.732 -41.451  1.00  0.00           C  
ATOM   1109  O   VAL A 147      41.839 -11.048 -41.495  1.00  0.00           O  
ATOM   1110  CB  VAL A 147      41.016 -13.929 -40.216  1.00  0.00           C  
ATOM   1111  CG1 VAL A 147      41.039 -15.465 -40.314  1.00  0.00           C  
ATOM   1112  CG2 VAL A 147      42.219 -13.447 -39.378  1.00  0.00           C  
ATOM   1113  N   GLN A 148      39.588 -11.226 -41.264  1.00  0.00           N  
ATOM   1114  CA  GLN A 148      39.308  -9.801 -41.076  1.00  0.00           C  
ATOM   1115  C   GLN A 148      38.121  -9.597 -40.122  1.00  0.00           C  
ATOM   1116  O   GLN A 148      37.552 -10.564 -39.608  1.00  0.00           O  
ATOM   1117  CB  GLN A 148      39.115  -9.101 -42.450  1.00  0.00           C  
ATOM   1118  CG  GLN A 148      37.896  -9.594 -43.262  1.00  0.00           C  
ATOM   1119  CD  GLN A 148      37.531  -8.679 -44.429  1.00  0.00           C  
ATOM   1120  NE2 GLN A 148      37.394  -9.250 -45.626  1.00  0.00           N  
ATOM   1121  OE1 GLN A 148      37.333  -7.481 -44.249  1.00  0.00           O  
ATOM   1122  N   TRP A 149      37.781  -8.318 -39.920  1.00  0.00           N  
ATOM   1123  CA  TRP A 149      36.644  -7.866 -39.127  1.00  0.00           C  
ATOM   1124  C   TRP A 149      35.875  -6.769 -39.859  1.00  0.00           C  
ATOM   1125  O   TRP A 149      36.471  -5.961 -40.567  1.00  0.00           O  
ATOM   1126  CB  TRP A 149      37.129  -7.364 -37.758  1.00  0.00           C  
ATOM   1127  CG  TRP A 149      37.380  -8.457 -36.779  1.00  0.00           C  
ATOM   1128  CD1 TRP A 149      38.573  -9.010 -36.466  1.00  0.00           C  
ATOM   1129  CD2 TRP A 149      36.374  -9.222 -36.057  1.00  0.00           C  
ATOM   1130  NE1 TRP A 149      38.373 -10.037 -35.570  1.00  0.00           N  
ATOM   1131  CE2 TRP A 149      37.038 -10.216 -35.280  1.00  0.00           C  
ATOM   1132  CE3 TRP A 149      34.964  -9.169 -35.980  1.00  0.00           C  
ATOM   1133  CZ2 TRP A 149      36.335 -11.105 -34.456  1.00  0.00           C  
ATOM   1134  CZ3 TRP A 149      34.248 -10.067 -35.167  1.00  0.00           C  
ATOM   1135  CH2 TRP A 149      34.933 -11.034 -34.406  1.00  0.00           C  
ATOM   1136  N   LYS A 150      34.558  -6.758 -39.614  1.00  0.00           N  
ATOM   1137  CA  LYS A 150      33.609  -5.735 -40.039  1.00  0.00           C  
ATOM   1138  C   LYS A 150      32.674  -5.403 -38.867  1.00  0.00           C  
ATOM   1139  O   LYS A 150      32.509  -6.219 -37.957  1.00  0.00           O  
ATOM   1140  CB  LYS A 150      32.828  -6.222 -41.279  1.00  0.00           C  
ATOM   1141  CG  LYS A 150      33.678  -6.257 -42.561  1.00  0.00           C  
ATOM   1142  CD  LYS A 150      32.897  -6.701 -43.801  1.00  0.00           C  
ATOM   1143  CE  LYS A 150      33.750  -6.614 -45.073  1.00  0.00           C  
ATOM   1144  NZ  LYS A 150      32.974  -6.985 -46.266  1.00  0.00           N  
ATOM   1145  N   VAL A 151      32.094  -4.193 -38.915  1.00  0.00           N  
ATOM   1146  CA  VAL A 151      31.226  -3.647 -37.869  1.00  0.00           C  
ATOM   1147  C   VAL A 151      29.817  -3.446 -38.483  1.00  0.00           C  
ATOM   1148  O   VAL A 151      29.312  -4.389 -39.097  1.00  0.00           O  
ATOM   1149  CB  VAL A 151      31.818  -2.332 -37.259  1.00  0.00           C  
ATOM   1150  CG1 VAL A 151      31.155  -1.943 -35.922  1.00  0.00           C  
ATOM   1151  CG2 VAL A 151      33.337  -2.425 -37.025  1.00  0.00           C  
ATOM   1152  N   ASP A 152      29.195  -2.267 -38.317  1.00  0.00           N  
ATOM   1153  CA  ASP A 152      27.944  -1.867 -38.966  1.00  0.00           C  
ATOM   1154  C   ASP A 152      28.164  -1.674 -40.473  1.00  0.00           C  
ATOM   1155  O   ASP A 152      29.080  -0.951 -40.865  1.00  0.00           O  
ATOM   1156  CB  ASP A 152      27.313  -0.602 -38.336  1.00  0.00           C  
ATOM   1157  CG  ASP A 152      27.105  -0.688 -36.821  1.00  0.00           C  
ATOM   1158  OD1 ASP A 152      26.370  -1.604 -36.393  1.00  0.00           O  
ATOM   1159  OD2 ASP A 152      27.620   0.203 -36.115  1.00  0.00           O  
ATOM   1160  N   ASN A 153      27.317  -2.341 -41.277  1.00  0.00           N  
ATOM   1161  CA  ASN A 153      27.391  -2.422 -42.743  1.00  0.00           C  
ATOM   1162  C   ASN A 153      28.642  -3.209 -43.201  1.00  0.00           C  
ATOM   1163  O   ASN A 153      29.140  -4.054 -42.456  1.00  0.00           O  
ATOM   1164  CB  ASN A 153      27.260  -1.023 -43.417  1.00  0.00           C  
ATOM   1165  CG  ASN A 153      26.026  -0.235 -42.966  1.00  0.00           C  
ATOM   1166  ND2 ASN A 153      26.236   0.936 -42.361  1.00  0.00           N  
ATOM   1167  OD1 ASN A 153      24.896  -0.677 -43.166  1.00  0.00           O  
ATOM   1168  N   ALA A 154      29.126  -2.930 -44.423  1.00  0.00           N  
ATOM   1169  CA  ALA A 154      30.330  -3.529 -45.006  1.00  0.00           C  
ATOM   1170  C   ALA A 154      31.654  -2.907 -44.509  1.00  0.00           C  
ATOM   1171  O   ALA A 154      32.711  -3.324 -44.982  1.00  0.00           O  
ATOM   1172  CB  ALA A 154      30.221  -3.433 -46.537  1.00  0.00           C  
ATOM   1173  N   LEU A 155      31.581  -1.924 -43.591  1.00  0.00           N  
ATOM   1174  CA  LEU A 155      32.707  -1.159 -43.049  1.00  0.00           C  
ATOM   1175  C   LEU A 155      33.686  -2.053 -42.272  1.00  0.00           C  
ATOM   1176  O   LEU A 155      33.294  -2.654 -41.272  1.00  0.00           O  
ATOM   1177  CB  LEU A 155      32.167  -0.034 -42.137  1.00  0.00           C  
ATOM   1178  CG  LEU A 155      31.238   0.986 -42.834  1.00  0.00           C  
ATOM   1179  CD1 LEU A 155      30.575   1.927 -41.806  1.00  0.00           C  
ATOM   1180  CD2 LEU A 155      31.955   1.758 -43.962  1.00  0.00           C  
ATOM   1181  N   GLN A 156      34.935  -2.116 -42.761  1.00  0.00           N  
ATOM   1182  CA  GLN A 156      36.016  -2.929 -42.203  1.00  0.00           C  
ATOM   1183  C   GLN A 156      36.616  -2.287 -40.942  1.00  0.00           C  
ATOM   1184  O   GLN A 156      36.837  -1.076 -40.919  1.00  0.00           O  
ATOM   1185  CB  GLN A 156      37.079  -3.140 -43.304  1.00  0.00           C  
ATOM   1186  CG  GLN A 156      38.201  -4.135 -42.934  1.00  0.00           C  
ATOM   1187  CD  GLN A 156      39.265  -4.234 -44.027  1.00  0.00           C  
ATOM   1188  NE2 GLN A 156      39.452  -5.428 -44.590  1.00  0.00           N  
ATOM   1189  OE1 GLN A 156      39.926  -3.250 -44.348  1.00  0.00           O  
ATOM   1190  N   SER A 157      36.915  -3.134 -39.946  1.00  0.00           N  
ATOM   1191  CA  SER A 157      37.721  -2.793 -38.776  1.00  0.00           C  
ATOM   1192  C   SER A 157      39.138  -3.347 -38.986  1.00  0.00           C  
ATOM   1193  O   SER A 157      39.290  -4.522 -39.329  1.00  0.00           O  
ATOM   1194  CB  SER A 157      37.068  -3.389 -37.513  1.00  0.00           C  
ATOM   1195  OG  SER A 157      37.774  -3.037 -36.340  1.00  0.00           O  
ATOM   1196  N   GLY A 158      40.145  -2.491 -38.748  1.00  0.00           N  
ATOM   1197  CA  GLY A 158      41.563  -2.851 -38.836  1.00  0.00           C  
ATOM   1198  C   GLY A 158      42.059  -3.594 -37.583  1.00  0.00           C  
ATOM   1199  O   GLY A 158      43.182  -4.097 -37.595  1.00  0.00           O  
ATOM   1200  N   ASN A 159      41.241  -3.667 -36.516  1.00  0.00           N  
ATOM   1201  CA  ASN A 159      41.534  -4.379 -35.272  1.00  0.00           C  
ATOM   1202  C   ASN A 159      41.396  -5.892 -35.490  1.00  0.00           C  
ATOM   1203  O   ASN A 159      40.297  -6.368 -35.774  1.00  0.00           O  
ATOM   1204  CB  ASN A 159      40.579  -3.898 -34.157  1.00  0.00           C  
ATOM   1205  CG  ASN A 159      40.751  -2.421 -33.787  1.00  0.00           C  
ATOM   1206  OD1 ASN A 159      41.870  -1.935 -33.634  1.00  0.00           O  
ATOM   1207  ND2 ASN A 159      39.638  -1.703 -33.621  1.00  0.00           N  
ATOM   1208  N   SER A 160      42.523  -6.601 -35.345  1.00  0.00           N  
ATOM   1209  CA  SER A 160      42.631  -8.052 -35.466  1.00  0.00           C  
ATOM   1210  C   SER A 160      43.847  -8.520 -34.649  1.00  0.00           C  
ATOM   1211  O   SER A 160      44.826  -7.785 -34.519  1.00  0.00           O  
ATOM   1212  CB  SER A 160      42.720  -8.453 -36.957  1.00  0.00           C  
ATOM   1213  OG  SER A 160      42.707  -9.859 -37.116  1.00  0.00           O  
ATOM   1214  N   GLN A 161      43.752  -9.750 -34.126  1.00  0.00           N  
ATOM   1215  CA  GLN A 161      44.791 -10.422 -33.351  1.00  0.00           C  
ATOM   1216  C   GLN A 161      44.818 -11.880 -33.820  1.00  0.00           C  
ATOM   1217  O   GLN A 161      43.981 -12.681 -33.397  1.00  0.00           O  
ATOM   1218  CB  GLN A 161      44.527 -10.225 -31.841  1.00  0.00           C  
ATOM   1219  CG  GLN A 161      45.492 -10.990 -30.911  1.00  0.00           C  
ATOM   1220  CD  GLN A 161      45.215 -10.702 -29.435  1.00  0.00           C  
ATOM   1221  NE2 GLN A 161      44.854 -11.734 -28.670  1.00  0.00           N  
ATOM   1222  OE1 GLN A 161      45.338  -9.565 -28.987  1.00  0.00           O  
ATOM   1223  N   GLU A 162      45.753 -12.156 -34.738  1.00  0.00           N  
ATOM   1224  CA  GLU A 162      45.864 -13.411 -35.473  1.00  0.00           C  
ATOM   1225  C   GLU A 162      46.937 -14.302 -34.832  1.00  0.00           C  
ATOM   1226  O   GLU A 162      48.009 -13.814 -34.476  1.00  0.00           O  
ATOM   1227  CB  GLU A 162      46.168 -13.103 -36.959  1.00  0.00           C  
ATOM   1228  CG  GLU A 162      45.122 -12.161 -37.602  1.00  0.00           C  
ATOM   1229  CD  GLU A 162      45.332 -11.863 -39.090  1.00  0.00           C  
ATOM   1230  OE1 GLU A 162      46.155 -12.552 -39.732  1.00  0.00           O  
ATOM   1231  OE2 GLU A 162      44.639 -10.942 -39.578  1.00  0.00           O  
ATOM   1232  N   SER A 163      46.612 -15.597 -34.694  1.00  0.00           N  
ATOM   1233  CA  SER A 163      47.449 -16.601 -34.040  1.00  0.00           C  
ATOM   1234  C   SER A 163      47.030 -17.995 -34.522  1.00  0.00           C  
ATOM   1235  O   SER A 163      45.830 -18.254 -34.618  1.00  0.00           O  
ATOM   1236  CB  SER A 163      47.319 -16.460 -32.508  1.00  0.00           C  
ATOM   1237  OG  SER A 163      48.136 -17.393 -31.838  1.00  0.00           O  
ATOM   1238  N   VAL A 164      48.017 -18.867 -34.788  1.00  0.00           N  
ATOM   1239  CA  VAL A 164      47.808 -20.243 -35.243  1.00  0.00           C  
ATOM   1240  C   VAL A 164      48.409 -21.253 -34.251  1.00  0.00           C  
ATOM   1241  O   VAL A 164      49.424 -20.970 -33.613  1.00  0.00           O  
ATOM   1242  CB  VAL A 164      48.469 -20.503 -36.632  1.00  0.00           C  
ATOM   1243  CG1 VAL A 164      47.818 -19.675 -37.749  1.00  0.00           C  
ATOM   1244  CG2 VAL A 164      50.007 -20.354 -36.679  1.00  0.00           C  
ATOM   1245  N   THR A 165      47.793 -22.445 -34.209  1.00  0.00           N  
ATOM   1246  CA  THR A 165      48.385 -23.670 -33.673  1.00  0.00           C  
ATOM   1247  C   THR A 165      49.178 -24.391 -34.787  1.00  0.00           C  
ATOM   1248  O   THR A 165      49.097 -24.012 -35.958  1.00  0.00           O  
ATOM   1249  CB  THR A 165      47.273 -24.642 -33.176  1.00  0.00           C  
ATOM   1250  OG1 THR A 165      46.392 -25.037 -34.215  1.00  0.00           O  
ATOM   1251  CG2 THR A 165      46.460 -24.089 -31.998  1.00  0.00           C  
ATOM   1252  N   GLU A 166      49.894 -25.461 -34.404  1.00  0.00           N  
ATOM   1253  CA  GLU A 166      50.426 -26.468 -35.325  1.00  0.00           C  
ATOM   1254  C   GLU A 166      49.299 -27.332 -35.933  1.00  0.00           C  
ATOM   1255  O   GLU A 166      48.125 -27.178 -35.581  1.00  0.00           O  
ATOM   1256  CB  GLU A 166      51.517 -27.318 -34.620  1.00  0.00           C  
ATOM   1257  CG  GLU A 166      51.062 -28.290 -33.503  1.00  0.00           C  
ATOM   1258  CD  GLU A 166      50.642 -27.581 -32.217  1.00  0.00           C  
ATOM   1259  OE1 GLU A 166      51.556 -27.152 -31.482  1.00  0.00           O  
ATOM   1260  OE2 GLU A 166      49.416 -27.448 -32.013  1.00  0.00           O  
ATOM   1261  N   GLN A 167      49.685 -28.227 -36.855  1.00  0.00           N  
ATOM   1262  CA  GLN A 167      48.779 -29.150 -37.538  1.00  0.00           C  
ATOM   1263  C   GLN A 167      48.190 -30.178 -36.553  1.00  0.00           C  
ATOM   1264  O   GLN A 167      48.940 -30.779 -35.782  1.00  0.00           O  
ATOM   1265  CB  GLN A 167      49.551 -29.831 -38.681  1.00  0.00           C  
ATOM   1266  CG  GLN A 167      48.644 -30.574 -39.679  1.00  0.00           C  
ATOM   1267  CD  GLN A 167      49.390 -30.943 -40.960  1.00  0.00           C  
ATOM   1268  OE1 GLN A 167      50.553 -31.342 -40.917  1.00  0.00           O  
ATOM   1269  NE2 GLN A 167      48.720 -30.829 -42.108  1.00  0.00           N  
ATOM   1270  N   ASP A 168      46.858 -30.338 -36.607  1.00  0.00           N  
ATOM   1271  CA  ASP A 168      46.050 -31.196 -35.739  1.00  0.00           C  
ATOM   1272  C   ASP A 168      46.447 -32.675 -35.915  1.00  0.00           C  
ATOM   1273  O   ASP A 168      46.516 -33.158 -37.045  1.00  0.00           O  
ATOM   1274  CB  ASP A 168      44.546 -30.929 -36.009  1.00  0.00           C  
ATOM   1275  CG  ASP A 168      43.562 -31.479 -34.971  1.00  0.00           C  
ATOM   1276  OD1 ASP A 168      42.640 -30.713 -34.615  1.00  0.00           O  
ATOM   1277  OD2 ASP A 168      43.686 -32.668 -34.612  1.00  0.00           O  
ATOM   1278  N   SER A 169      46.711 -33.358 -34.788  1.00  0.00           N  
ATOM   1279  CA  SER A 169      47.137 -34.760 -34.734  1.00  0.00           C  
ATOM   1280  C   SER A 169      46.058 -35.775 -35.168  1.00  0.00           C  
ATOM   1281  O   SER A 169      46.419 -36.878 -35.583  1.00  0.00           O  
ATOM   1282  CB  SER A 169      47.692 -35.054 -33.324  1.00  0.00           C  
ATOM   1283  OG  SER A 169      46.679 -35.062 -32.336  1.00  0.00           O  
ATOM   1284  N   LYS A 170      44.776 -35.384 -35.083  1.00  0.00           N  
ATOM   1285  CA  LYS A 170      43.625 -36.164 -35.523  1.00  0.00           C  
ATOM   1286  C   LYS A 170      43.251 -35.778 -36.963  1.00  0.00           C  
ATOM   1287  O   LYS A 170      43.291 -36.630 -37.850  1.00  0.00           O  
ATOM   1288  CB  LYS A 170      42.466 -35.921 -34.524  1.00  0.00           C  
ATOM   1289  CG  LYS A 170      41.137 -36.627 -34.858  1.00  0.00           C  
ATOM   1290  CD  LYS A 170      39.972 -36.065 -34.029  1.00  0.00           C  
ATOM   1291  CE  LYS A 170      38.612 -36.624 -34.461  1.00  0.00           C  
ATOM   1292  NZ  LYS A 170      37.515 -35.938 -33.762  1.00  0.00           N  
ATOM   1293  N   ASP A 171      42.854 -34.507 -37.146  1.00  0.00           N  
ATOM   1294  CA  ASP A 171      42.187 -34.002 -38.351  1.00  0.00           C  
ATOM   1295  C   ASP A 171      43.139 -33.608 -39.499  1.00  0.00           C  
ATOM   1296  O   ASP A 171      42.666 -33.486 -40.627  1.00  0.00           O  
ATOM   1297  CB  ASP A 171      41.198 -32.856 -38.021  1.00  0.00           C  
ATOM   1298  CG  ASP A 171      40.173 -33.206 -36.931  1.00  0.00           C  
ATOM   1299  OD1 ASP A 171      39.855 -32.306 -36.126  1.00  0.00           O  
ATOM   1300  OD2 ASP A 171      39.655 -34.345 -36.966  1.00  0.00           O  
ATOM   1301  N   SER A 172      44.446 -33.438 -39.213  1.00  0.00           N  
ATOM   1302  CA  SER A 172      45.516 -33.079 -40.163  1.00  0.00           C  
ATOM   1303  C   SER A 172      45.344 -31.678 -40.795  1.00  0.00           C  
ATOM   1304  O   SER A 172      45.769 -31.449 -41.928  1.00  0.00           O  
ATOM   1305  CB  SER A 172      45.724 -34.199 -41.210  1.00  0.00           C  
ATOM   1306  OG  SER A 172      46.200 -35.372 -40.583  1.00  0.00           O  
ATOM   1307  N   THR A 173      44.722 -30.762 -40.038  1.00  0.00           N  
ATOM   1308  CA  THR A 173      44.341 -29.414 -40.458  1.00  0.00           C  
ATOM   1309  C   THR A 173      44.841 -28.372 -39.441  1.00  0.00           C  
ATOM   1310  O   THR A 173      45.105 -28.702 -38.287  1.00  0.00           O  
ATOM   1311  CB  THR A 173      42.794 -29.299 -40.509  1.00  0.00           C  
ATOM   1312  OG1 THR A 173      42.196 -29.734 -39.299  1.00  0.00           O  
ATOM   1313  CG2 THR A 173      42.158 -30.074 -41.670  1.00  0.00           C  
ATOM   1314  N   TYR A 174      44.938 -27.118 -39.905  1.00  0.00           N  
ATOM   1315  CA  TYR A 174      45.305 -25.948 -39.111  1.00  0.00           C  
ATOM   1316  C   TYR A 174      44.061 -25.146 -38.703  1.00  0.00           C  
ATOM   1317  O   TYR A 174      43.002 -25.281 -39.320  1.00  0.00           O  
ATOM   1318  CB  TYR A 174      46.257 -25.069 -39.944  1.00  0.00           C  
ATOM   1319  CG  TYR A 174      47.647 -25.655 -40.095  1.00  0.00           C  
ATOM   1320  CD1 TYR A 174      48.660 -25.308 -39.177  1.00  0.00           C  
ATOM   1321  CD2 TYR A 174      47.934 -26.545 -41.148  1.00  0.00           C  
ATOM   1322  CE1 TYR A 174      49.962 -25.817 -39.331  1.00  0.00           C  
ATOM   1323  CE2 TYR A 174      49.233 -27.060 -41.298  1.00  0.00           C  
ATOM   1324  CZ  TYR A 174      50.256 -26.677 -40.406  1.00  0.00           C  
ATOM   1325  OH  TYR A 174      51.531 -27.124 -40.593  1.00  0.00           O  
ATOM   1326  N   SER A 175      44.240 -24.305 -37.676  1.00  0.00           N  
ATOM   1327  CA  SER A 175      43.244 -23.359 -37.178  1.00  0.00           C  
ATOM   1328  C   SER A 175      43.909 -21.977 -37.015  1.00  0.00           C  
ATOM   1329  O   SER A 175      45.128 -21.907 -36.848  1.00  0.00           O  
ATOM   1330  CB  SER A 175      42.686 -23.877 -35.839  1.00  0.00           C  
ATOM   1331  OG  SER A 175      41.976 -25.088 -36.005  1.00  0.00           O  
ATOM   1332  N   LEU A 176      43.097 -20.906 -37.063  1.00  0.00           N  
ATOM   1333  CA  LEU A 176      43.547 -19.511 -36.997  1.00  0.00           C  
ATOM   1334  C   LEU A 176      42.535 -18.664 -36.211  1.00  0.00           C  
ATOM   1335  O   LEU A 176      41.331 -18.799 -36.415  1.00  0.00           O  
ATOM   1336  CB  LEU A 176      43.802 -18.983 -38.433  1.00  0.00           C  
ATOM   1337  CG  LEU A 176      44.123 -17.476 -38.616  1.00  0.00           C  
ATOM   1338  CD1 LEU A 176      45.335 -16.990 -37.799  1.00  0.00           C  
ATOM   1339  CD2 LEU A 176      44.306 -17.144 -40.107  1.00  0.00           C  
ATOM   1340  N   SER A 177      43.063 -17.795 -35.340  1.00  0.00           N  
ATOM   1341  CA  SER A 177      42.318 -16.845 -34.520  1.00  0.00           C  
ATOM   1342  C   SER A 177      42.126 -15.499 -35.239  1.00  0.00           C  
ATOM   1343  O   SER A 177      42.883 -15.165 -36.149  1.00  0.00           O  
ATOM   1344  CB  SER A 177      43.069 -16.701 -33.175  1.00  0.00           C  
ATOM   1345  OG  SER A 177      42.433 -15.813 -32.274  1.00  0.00           O  
ATOM   1346  N   SER A 178      41.112 -14.746 -34.790  1.00  0.00           N  
ATOM   1347  CA  SER A 178      40.805 -13.397 -35.247  1.00  0.00           C  
ATOM   1348  C   SER A 178      40.046 -12.712 -34.105  1.00  0.00           C  
ATOM   1349  O   SER A 178      38.972 -13.191 -33.755  1.00  0.00           O  
ATOM   1350  CB  SER A 178      39.965 -13.481 -36.543  1.00  0.00           C  
ATOM   1351  OG  SER A 178      39.796 -12.208 -37.126  1.00  0.00           O  
ATOM   1352  N   THR A 179      40.594 -11.638 -33.517  1.00  0.00           N  
ATOM   1353  CA  THR A 179      39.959 -10.953 -32.386  1.00  0.00           C  
ATOM   1354  C   THR A 179      40.093  -9.430 -32.530  1.00  0.00           C  
ATOM   1355  O   THR A 179      41.200  -8.893 -32.485  1.00  0.00           O  
ATOM   1356  CB  THR A 179      40.546 -11.409 -31.019  1.00  0.00           C  
ATOM   1357  OG1 THR A 179      40.184 -12.757 -30.787  1.00  0.00           O  
ATOM   1358  CG2 THR A 179      40.108 -10.590 -29.788  1.00  0.00           C  
ATOM   1359  N   LEU A 180      38.926  -8.777 -32.647  1.00  0.00           N  
ATOM   1360  CA  LEU A 180      38.708  -7.334 -32.571  1.00  0.00           C  
ATOM   1361  C   LEU A 180      38.938  -6.874 -31.118  1.00  0.00           C  
ATOM   1362  O   LEU A 180      38.610  -7.625 -30.201  1.00  0.00           O  
ATOM   1363  CB  LEU A 180      37.250  -7.076 -33.039  1.00  0.00           C  
ATOM   1364  CG  LEU A 180      36.959  -5.713 -33.705  1.00  0.00           C  
ATOM   1365  CD1 LEU A 180      35.598  -5.734 -34.439  1.00  0.00           C  
ATOM   1366  CD2 LEU A 180      37.024  -4.537 -32.717  1.00  0.00           C  
ATOM   1367  N   THR A 181      39.481  -5.662 -30.931  1.00  0.00           N  
ATOM   1368  CA  THR A 181      39.737  -5.083 -29.611  1.00  0.00           C  
ATOM   1369  C   THR A 181      39.359  -3.590 -29.587  1.00  0.00           C  
ATOM   1370  O   THR A 181      39.611  -2.872 -30.555  1.00  0.00           O  
ATOM   1371  CB  THR A 181      41.205  -5.317 -29.151  1.00  0.00           C  
ATOM   1372  OG1 THR A 181      41.438  -4.770 -27.864  1.00  0.00           O  
ATOM   1373  CG2 THR A 181      42.276  -4.730 -30.091  1.00  0.00           C  
ATOM   1374  N   LEU A 182      38.713  -3.180 -28.484  1.00  0.00           N  
ATOM   1375  CA  LEU A 182      38.051  -1.891 -28.286  1.00  0.00           C  
ATOM   1376  C   LEU A 182      38.036  -1.526 -26.787  1.00  0.00           C  
ATOM   1377  O   LEU A 182      38.381  -2.351 -25.937  1.00  0.00           O  
ATOM   1378  CB  LEU A 182      36.588  -2.005 -28.800  1.00  0.00           C  
ATOM   1379  CG  LEU A 182      36.364  -1.896 -30.322  1.00  0.00           C  
ATOM   1380  CD1 LEU A 182      34.867  -2.092 -30.661  1.00  0.00           C  
ATOM   1381  CD2 LEU A 182      36.942  -0.603 -30.935  1.00  0.00           C  
ATOM   1382  N   SER A 183      37.561  -0.305 -26.487  1.00  0.00           N  
ATOM   1383  CA  SER A 183      37.042   0.061 -25.166  1.00  0.00           C  
ATOM   1384  C   SER A 183      35.543  -0.296 -25.065  1.00  0.00           C  
ATOM   1385  O   SER A 183      34.898  -0.545 -26.087  1.00  0.00           O  
ATOM   1386  CB  SER A 183      37.319   1.559 -24.902  1.00  0.00           C  
ATOM   1387  OG  SER A 183      36.428   2.425 -25.578  1.00  0.00           O  
ATOM   1388  N   LYS A 184      35.000  -0.270 -23.835  1.00  0.00           N  
ATOM   1389  CA  LYS A 184      33.566  -0.428 -23.553  1.00  0.00           C  
ATOM   1390  C   LYS A 184      32.687   0.590 -24.308  1.00  0.00           C  
ATOM   1391  O   LYS A 184      31.649   0.199 -24.841  1.00  0.00           O  
ATOM   1392  CB  LYS A 184      33.341  -0.380 -22.023  1.00  0.00           C  
ATOM   1393  CG  LYS A 184      31.869  -0.349 -21.561  1.00  0.00           C  
ATOM   1394  CD  LYS A 184      31.722  -0.173 -20.043  1.00  0.00           C  
ATOM   1395  CE  LYS A 184      30.256  -0.040 -19.595  1.00  0.00           C  
ATOM   1396  NZ  LYS A 184      29.647   1.222 -20.052  1.00  0.00           N  
ATOM   1397  N   ALA A 185      33.136   1.857 -24.355  1.00  0.00           N  
ATOM   1398  CA  ALA A 185      32.454   2.963 -25.024  1.00  0.00           C  
ATOM   1399  C   ALA A 185      32.328   2.790 -26.547  1.00  0.00           C  
ATOM   1400  O   ALA A 185      31.307   3.186 -27.103  1.00  0.00           O  
ATOM   1401  CB  ALA A 185      33.178   4.275 -24.691  1.00  0.00           C  
ATOM   1402  N   ASP A 186      33.341   2.181 -27.188  1.00  0.00           N  
ATOM   1403  CA  ASP A 186      33.351   1.878 -28.625  1.00  0.00           C  
ATOM   1404  C   ASP A 186      32.387   0.745 -29.008  1.00  0.00           C  
ATOM   1405  O   ASP A 186      31.815   0.799 -30.096  1.00  0.00           O  
ATOM   1406  CB  ASP A 186      34.758   1.603 -29.190  1.00  0.00           C  
ATOM   1407  CG  ASP A 186      35.823   2.619 -28.774  1.00  0.00           C  
ATOM   1408  OD1 ASP A 186      36.928   2.162 -28.408  1.00  0.00           O  
ATOM   1409  OD2 ASP A 186      35.537   3.834 -28.872  1.00  0.00           O  
ATOM   1410  N   TYR A 187      32.175  -0.218 -28.093  1.00  0.00           N  
ATOM   1411  CA  TYR A 187      31.156  -1.258 -28.238  1.00  0.00           C  
ATOM   1412  C   TYR A 187      29.720  -0.708 -28.099  1.00  0.00           C  
ATOM   1413  O   TYR A 187      28.807  -1.264 -28.706  1.00  0.00           O  
ATOM   1414  CB  TYR A 187      31.449  -2.411 -27.257  1.00  0.00           C  
ATOM   1415  CG  TYR A 187      30.545  -3.626 -27.398  1.00  0.00           C  
ATOM   1416  CD1 TYR A 187      30.799  -4.581 -28.405  1.00  0.00           C  
ATOM   1417  CD2 TYR A 187      29.445  -3.806 -26.534  1.00  0.00           C  
ATOM   1418  CE1 TYR A 187      29.956  -5.699 -28.549  1.00  0.00           C  
ATOM   1419  CE2 TYR A 187      28.616  -4.937 -26.667  1.00  0.00           C  
ATOM   1420  CZ  TYR A 187      28.868  -5.883 -27.676  1.00  0.00           C  
ATOM   1421  OH  TYR A 187      28.059  -6.974 -27.806  1.00  0.00           O  
ATOM   1422  N   GLU A 188      29.551   0.383 -27.334  1.00  0.00           N  
ATOM   1423  CA  GLU A 188      28.281   1.083 -27.128  1.00  0.00           C  
ATOM   1424  C   GLU A 188      27.960   2.112 -28.235  1.00  0.00           C  
ATOM   1425  O   GLU A 188      26.793   2.474 -28.375  1.00  0.00           O  
ATOM   1426  CB  GLU A 188      28.292   1.721 -25.723  1.00  0.00           C  
ATOM   1427  CG  GLU A 188      28.273   0.664 -24.596  1.00  0.00           C  
ATOM   1428  CD  GLU A 188      28.434   1.259 -23.196  1.00  0.00           C  
ATOM   1429  OE1 GLU A 188      29.400   2.026 -22.991  1.00  0.00           O  
ATOM   1430  OE2 GLU A 188      27.615   0.900 -22.323  1.00  0.00           O  
ATOM   1431  N   LYS A 189      28.969   2.537 -29.020  1.00  0.00           N  
ATOM   1432  CA  LYS A 189      28.808   3.391 -30.207  1.00  0.00           C  
ATOM   1433  C   LYS A 189      28.402   2.613 -31.477  1.00  0.00           C  
ATOM   1434  O   LYS A 189      27.997   3.249 -32.449  1.00  0.00           O  
ATOM   1435  CB  LYS A 189      30.106   4.196 -30.445  1.00  0.00           C  
ATOM   1436  CG  LYS A 189      30.267   5.399 -29.495  1.00  0.00           C  
ATOM   1437  CD  LYS A 189      31.536   6.241 -29.744  1.00  0.00           C  
ATOM   1438  CE  LYS A 189      32.840   5.462 -29.520  1.00  0.00           C  
ATOM   1439  NZ  LYS A 189      34.036   6.313 -29.619  1.00  0.00           N  
ATOM   1440  N   HIS A 190      28.513   1.276 -31.451  1.00  0.00           N  
ATOM   1441  CA  HIS A 190      28.203   0.370 -32.562  1.00  0.00           C  
ATOM   1442  C   HIS A 190      27.209  -0.717 -32.114  1.00  0.00           C  
ATOM   1443  O   HIS A 190      26.893  -0.800 -30.926  1.00  0.00           O  
ATOM   1444  CB  HIS A 190      29.527  -0.217 -33.087  1.00  0.00           C  
ATOM   1445  CG  HIS A 190      30.382   0.778 -33.827  1.00  0.00           C  
ATOM   1446  ND1 HIS A 190      30.002   1.324 -35.039  1.00  0.00           N  
ATOM   1447  CD2 HIS A 190      31.610   1.336 -33.540  1.00  0.00           C  
ATOM   1448  CE1 HIS A 190      30.972   2.156 -35.422  1.00  0.00           C  
ATOM   1449  NE2 HIS A 190      31.980   2.215 -34.558  1.00  0.00           N  
ATOM   1450  N   LYS A 191      26.701  -1.509 -33.075  1.00  0.00           N  
ATOM   1451  CA  LYS A 191      25.669  -2.522 -32.829  1.00  0.00           C  
ATOM   1452  C   LYS A 191      26.029  -3.884 -33.433  1.00  0.00           C  
ATOM   1453  O   LYS A 191      26.039  -4.875 -32.704  1.00  0.00           O  
ATOM   1454  CB  LYS A 191      24.300  -1.999 -33.319  1.00  0.00           C  
ATOM   1455  CG  LYS A 191      23.122  -2.976 -33.112  1.00  0.00           C  
ATOM   1456  CD  LYS A 191      21.759  -2.404 -33.533  1.00  0.00           C  
ATOM   1457  CE  LYS A 191      21.632  -2.167 -35.048  1.00  0.00           C  
ATOM   1458  NZ  LYS A 191      20.302  -1.640 -35.398  1.00  0.00           N  
ATOM   1459  N   VAL A 192      26.268  -3.916 -34.751  1.00  0.00           N  
ATOM   1460  CA  VAL A 192      26.538  -5.133 -35.513  1.00  0.00           C  
ATOM   1461  C   VAL A 192      28.053  -5.394 -35.555  1.00  0.00           C  
ATOM   1462  O   VAL A 192      28.832  -4.444 -35.632  1.00  0.00           O  
ATOM   1463  CB  VAL A 192      26.014  -4.999 -36.971  1.00  0.00           C  
ATOM   1464  CG1 VAL A 192      26.336  -6.201 -37.888  1.00  0.00           C  
ATOM   1465  CG2 VAL A 192      24.499  -4.730 -36.997  1.00  0.00           C  
ATOM   1466  N   TYR A 193      28.430  -6.681 -35.504  1.00  0.00           N  
ATOM   1467  CA  TYR A 193      29.811  -7.155 -35.616  1.00  0.00           C  
ATOM   1468  C   TYR A 193      29.801  -8.446 -36.437  1.00  0.00           C  
ATOM   1469  O   TYR A 193      28.910  -9.273 -36.238  1.00  0.00           O  
ATOM   1470  CB  TYR A 193      30.425  -7.391 -34.219  1.00  0.00           C  
ATOM   1471  CG  TYR A 193      30.323  -6.196 -33.291  1.00  0.00           C  
ATOM   1472  CD1 TYR A 193      31.268  -5.152 -33.368  1.00  0.00           C  
ATOM   1473  CD2 TYR A 193      29.230  -6.091 -32.404  1.00  0.00           C  
ATOM   1474  CE1 TYR A 193      31.104  -3.998 -32.579  1.00  0.00           C  
ATOM   1475  CE2 TYR A 193      29.061  -4.936 -31.624  1.00  0.00           C  
ATOM   1476  CZ  TYR A 193      29.993  -3.888 -31.721  1.00  0.00           C  
ATOM   1477  OH  TYR A 193      29.817  -2.760 -30.983  1.00  0.00           O  
ATOM   1478  N   ALA A 194      30.782  -8.593 -37.341  1.00  0.00           N  
ATOM   1479  CA  ALA A 194      30.855  -9.696 -38.293  1.00  0.00           C  
ATOM   1480  C   ALA A 194      32.311 -10.113 -38.538  1.00  0.00           C  
ATOM   1481  O   ALA A 194      33.158  -9.252 -38.771  1.00  0.00           O  
ATOM   1482  CB  ALA A 194      30.167  -9.274 -39.601  1.00  0.00           C  
ATOM   1483  N   CYS A 195      32.555 -11.433 -38.508  1.00  0.00           N  
ATOM   1484  CA  CYS A 195      33.859 -12.048 -38.739  1.00  0.00           C  
ATOM   1485  C   CYS A 195      33.892 -12.656 -40.150  1.00  0.00           C  
ATOM   1486  O   CYS A 195      33.729 -13.867 -40.298  1.00  0.00           O  
ATOM   1487  CB  CYS A 195      34.119 -13.102 -37.643  1.00  0.00           C  
ATOM   1488  SG  CYS A 195      35.711 -13.969 -37.766  1.00  0.00           S  
ATOM   1489  N   GLU A 196      34.102 -11.799 -41.160  1.00  0.00           N  
ATOM   1490  CA  GLU A 196      34.317 -12.218 -42.545  1.00  0.00           C  
ATOM   1491  C   GLU A 196      35.749 -12.747 -42.731  1.00  0.00           C  
ATOM   1492  O   GLU A 196      36.677 -12.182 -42.153  1.00  0.00           O  
ATOM   1493  CB  GLU A 196      33.984 -11.039 -43.482  1.00  0.00           C  
ATOM   1494  CG  GLU A 196      34.156 -11.351 -44.983  1.00  0.00           C  
ATOM   1495  CD  GLU A 196      33.692 -10.201 -45.874  1.00  0.00           C  
ATOM   1496  OE1 GLU A 196      32.533  -9.764 -45.700  1.00  0.00           O  
ATOM   1497  OE2 GLU A 196      34.500  -9.762 -46.721  1.00  0.00           O  
ATOM   1498  N   VAL A 197      35.900 -13.818 -43.526  1.00  0.00           N  
ATOM   1499  CA  VAL A 197      37.195 -14.426 -43.850  1.00  0.00           C  
ATOM   1500  C   VAL A 197      37.177 -14.965 -45.292  1.00  0.00           C  
ATOM   1501  O   VAL A 197      36.102 -15.194 -45.851  1.00  0.00           O  
ATOM   1502  CB  VAL A 197      37.584 -15.578 -42.865  1.00  0.00           C  
ATOM   1503  CG1 VAL A 197      37.483 -15.144 -41.392  1.00  0.00           C  
ATOM   1504  CG2 VAL A 197      36.866 -16.929 -43.067  1.00  0.00           C  
ATOM   1505  N   THR A 198      38.379 -15.164 -45.855  1.00  0.00           N  
ATOM   1506  CA  THR A 198      38.606 -15.717 -47.194  1.00  0.00           C  
ATOM   1507  C   THR A 198      39.809 -16.681 -47.140  1.00  0.00           C  
ATOM   1508  O   THR A 198      40.760 -16.437 -46.397  1.00  0.00           O  
ATOM   1509  CB  THR A 198      38.902 -14.602 -48.235  1.00  0.00           C  
ATOM   1510  OG1 THR A 198      40.118 -13.917 -47.979  1.00  0.00           O  
ATOM   1511  CG2 THR A 198      37.777 -13.563 -48.365  1.00  0.00           C  
ATOM   1512  N   HIS A 199      39.738 -17.768 -47.924  1.00  0.00           N  
ATOM   1513  CA  HIS A 199      40.683 -18.883 -47.851  1.00  0.00           C  
ATOM   1514  C   HIS A 199      40.924 -19.531 -49.227  1.00  0.00           C  
ATOM   1515  O   HIS A 199      40.228 -19.232 -50.194  1.00  0.00           O  
ATOM   1516  CB  HIS A 199      40.145 -19.888 -46.804  1.00  0.00           C  
ATOM   1517  CG  HIS A 199      41.089 -21.009 -46.460  1.00  0.00           C  
ATOM   1518  CD2 HIS A 199      42.422 -20.926 -46.123  1.00  0.00           C  
ATOM   1519  ND1 HIS A 199      40.724 -22.356 -46.521  1.00  0.00           N  
ATOM   1520  NE2 HIS A 199      42.873 -22.223 -45.970  1.00  0.00           N  
ATOM   1521  CE1 HIS A 199      41.830 -23.013 -46.209  1.00  0.00           C  
ATOM   1522  N   GLN A 200      41.914 -20.438 -49.275  1.00  0.00           N  
ATOM   1523  CA  GLN A 200      42.225 -21.308 -50.411  1.00  0.00           C  
ATOM   1524  C   GLN A 200      41.123 -22.359 -50.668  1.00  0.00           C  
ATOM   1525  O   GLN A 200      40.909 -22.725 -51.823  1.00  0.00           O  
ATOM   1526  CB  GLN A 200      43.563 -22.031 -50.131  1.00  0.00           C  
ATOM   1527  CG  GLN A 200      44.752 -21.142 -49.693  1.00  0.00           C  
ATOM   1528  CD  GLN A 200      45.057 -19.975 -50.635  1.00  0.00           C  
ATOM   1529  NE2 GLN A 200      45.457 -18.832 -50.076  1.00  0.00           N  
ATOM   1530  OE1 GLN A 200      44.960 -20.109 -51.853  1.00  0.00           O  
ATOM   1531  N   GLY A 201      40.448 -22.813 -49.596  1.00  0.00           N  
ATOM   1532  CA  GLY A 201      39.360 -23.789 -49.647  1.00  0.00           C  
ATOM   1533  C   GLY A 201      38.013 -23.136 -49.998  1.00  0.00           C  
ATOM   1534  O   GLY A 201      37.149 -23.819 -50.545  1.00  0.00           O  
ATOM   1535  N   LEU A 202      37.844 -21.829 -49.721  1.00  0.00           N  
ATOM   1536  CA  LEU A 202      36.690 -21.027 -50.132  1.00  0.00           C  
ATOM   1537  C   LEU A 202      37.063 -19.543 -50.024  1.00  0.00           C  
ATOM   1538  O   LEU A 202      37.150 -19.016 -48.915  1.00  0.00           O  
ATOM   1539  CB  LEU A 202      35.419 -21.392 -49.321  1.00  0.00           C  
ATOM   1540  CG  LEU A 202      34.144 -20.603 -49.709  1.00  0.00           C  
ATOM   1541  CD1 LEU A 202      33.813 -20.700 -51.213  1.00  0.00           C  
ATOM   1542  CD2 LEU A 202      32.944 -21.034 -48.844  1.00  0.00           C  
ATOM   1543  N   SER A 203      37.292 -18.909 -51.187  1.00  0.00           N  
ATOM   1544  CA  SER A 203      37.739 -17.517 -51.311  1.00  0.00           C  
ATOM   1545  C   SER A 203      36.607 -16.482 -51.143  1.00  0.00           C  
ATOM   1546  O   SER A 203      36.904 -15.291 -51.037  1.00  0.00           O  
ATOM   1547  CB  SER A 203      38.480 -17.371 -52.659  1.00  0.00           C  
ATOM   1548  OG  SER A 203      39.120 -16.116 -52.785  1.00  0.00           O  
ATOM   1549  N   SER A 204      35.343 -16.935 -51.105  1.00  0.00           N  
ATOM   1550  CA  SER A 204      34.165 -16.104 -50.849  1.00  0.00           C  
ATOM   1551  C   SER A 204      34.106 -15.622 -49.379  1.00  0.00           C  
ATOM   1552  O   SER A 204      34.702 -16.275 -48.522  1.00  0.00           O  
ATOM   1553  CB  SER A 204      32.902 -16.922 -51.187  1.00  0.00           C  
ATOM   1554  OG  SER A 204      32.783 -17.088 -52.585  1.00  0.00           O  
ATOM   1555  N   PRO A 205      33.354 -14.528 -49.101  1.00  0.00           N  
ATOM   1556  CA  PRO A 205      32.968 -14.115 -47.733  1.00  0.00           C  
ATOM   1557  C   PRO A 205      32.293 -15.217 -46.889  1.00  0.00           C  
ATOM   1558  O   PRO A 205      31.110 -15.503 -47.075  1.00  0.00           O  
ATOM   1559  CB  PRO A 205      32.038 -12.909 -47.969  1.00  0.00           C  
ATOM   1560  CG  PRO A 205      32.515 -12.320 -49.280  1.00  0.00           C  
ATOM   1561  CD  PRO A 205      32.866 -13.560 -50.090  1.00  0.00           C  
ATOM   1562  N   VAL A 206      33.077 -15.811 -45.977  1.00  0.00           N  
ATOM   1563  CA  VAL A 206      32.641 -16.824 -45.017  1.00  0.00           C  
ATOM   1564  C   VAL A 206      32.500 -16.121 -43.654  1.00  0.00           C  
ATOM   1565  O   VAL A 206      33.509 -15.703 -43.087  1.00  0.00           O  
ATOM   1566  CB  VAL A 206      33.684 -17.982 -44.956  1.00  0.00           C  
ATOM   1567  CG1 VAL A 206      33.554 -18.918 -43.743  1.00  0.00           C  
ATOM   1568  CG2 VAL A 206      33.635 -18.829 -46.238  1.00  0.00           C  
ATOM   1569  N   THR A 207      31.246 -15.919 -43.212  1.00  0.00           N  
ATOM   1570  CA  THR A 207      30.907 -14.962 -42.153  1.00  0.00           C  
ATOM   1571  C   THR A 207      29.890 -15.521 -41.140  1.00  0.00           C  
ATOM   1572  O   THR A 207      28.971 -16.244 -41.528  1.00  0.00           O  
ATOM   1573  CB  THR A 207      30.296 -13.666 -42.769  1.00  0.00           C  
ATOM   1574  OG1 THR A 207      31.164 -13.131 -43.750  1.00  0.00           O  
ATOM   1575  CG2 THR A 207      30.003 -12.531 -41.771  1.00  0.00           C  
ATOM   1576  N   LYS A 208      30.047 -15.106 -39.870  1.00  0.00           N  
ATOM   1577  CA  LYS A 208      29.026 -15.161 -38.817  1.00  0.00           C  
ATOM   1578  C   LYS A 208      28.910 -13.764 -38.187  1.00  0.00           C  
ATOM   1579  O   LYS A 208      29.912 -13.051 -38.114  1.00  0.00           O  
ATOM   1580  CB  LYS A 208      29.404 -16.194 -37.734  1.00  0.00           C  
ATOM   1581  CG  LYS A 208      29.437 -17.653 -38.207  1.00  0.00           C  
ATOM   1582  CD  LYS A 208      28.078 -18.237 -38.623  1.00  0.00           C  
ATOM   1583  CE  LYS A 208      28.199 -19.707 -39.052  1.00  0.00           C  
ATOM   1584  NZ  LYS A 208      26.902 -20.254 -39.487  1.00  0.00           N  
ATOM   1585  N   SER A 209      27.694 -13.409 -37.740  1.00  0.00           N  
ATOM   1586  CA  SER A 209      27.360 -12.077 -37.231  1.00  0.00           C  
ATOM   1587  C   SER A 209      26.313 -12.146 -36.098  1.00  0.00           C  
ATOM   1588  O   SER A 209      25.655 -13.173 -35.926  1.00  0.00           O  
ATOM   1589  CB  SER A 209      26.921 -11.201 -38.430  1.00  0.00           C  
ATOM   1590  OG  SER A 209      26.653  -9.860 -38.068  1.00  0.00           O  
ATOM   1591  N   PHE A 210      26.191 -11.037 -35.349  1.00  0.00           N  
ATOM   1592  CA  PHE A 210      25.213 -10.815 -34.279  1.00  0.00           C  
ATOM   1593  C   PHE A 210      24.986  -9.300 -34.106  1.00  0.00           C  
ATOM   1594  O   PHE A 210      25.793  -8.499 -34.586  1.00  0.00           O  
ATOM   1595  CB  PHE A 210      25.697 -11.490 -32.969  1.00  0.00           C  
ATOM   1596  CG  PHE A 210      26.853 -10.805 -32.255  1.00  0.00           C  
ATOM   1597  CD1 PHE A 210      26.613  -9.803 -31.289  1.00  0.00           C  
ATOM   1598  CD2 PHE A 210      28.177 -11.043 -32.676  1.00  0.00           C  
ATOM   1599  CE1 PHE A 210      27.672  -9.098 -30.738  1.00  0.00           C  
ATOM   1600  CE2 PHE A 210      29.224 -10.340 -32.100  1.00  0.00           C  
ATOM   1601  CZ  PHE A 210      28.974  -9.370 -31.139  1.00  0.00           C  
ATOM   1602  N   ASN A 211      23.903  -8.948 -33.390  1.00  0.00           N  
ATOM   1603  CA  ASN A 211      23.511  -7.572 -33.065  1.00  0.00           C  
ATOM   1604  C   ASN A 211      23.480  -7.381 -31.540  1.00  0.00           C  
ATOM   1605  O   ASN A 211      23.032  -8.271 -30.815  1.00  0.00           O  
ATOM   1606  CB  ASN A 211      22.096  -7.273 -33.633  1.00  0.00           C  
ATOM   1607  CG  ASN A 211      21.998  -7.177 -35.162  1.00  0.00           C  
ATOM   1608  OD1 ASN A 211      22.674  -7.891 -35.899  1.00  0.00           O  
ATOM   1609  ND2 ASN A 211      21.127  -6.292 -35.653  1.00  0.00           N  
ATOM   1610  N   ARG A 212      23.879  -6.177 -31.099  1.00  0.00           N  
ATOM   1611  CA  ARG A 212      23.750  -5.676 -29.725  1.00  0.00           C  
ATOM   1612  C   ARG A 212      22.335  -5.113 -29.428  1.00  0.00           C  
ATOM   1613  O   ARG A 212      22.076  -4.706 -28.297  1.00  0.00           O  
ATOM   1614  CB  ARG A 212      24.866  -4.624 -29.501  1.00  0.00           C  
ATOM   1615  CG  ARG A 212      25.104  -4.169 -28.046  1.00  0.00           C  
ATOM   1616  CD  ARG A 212      26.180  -3.081 -27.913  1.00  0.00           C  
ATOM   1617  NE  ARG A 212      25.753  -1.789 -28.463  1.00  0.00           N  
ATOM   1618  CZ  ARG A 212      24.959  -0.890 -27.862  1.00  0.00           C  
ATOM   1619  NH1 ARG A 212      24.462  -1.102 -26.635  1.00  0.00           N  
ATOM   1620  NH2 ARG A 212      24.668   0.246 -28.505  1.00  0.00           N  
ATOM   1621  N   GLY A 213      21.434  -5.111 -30.430  1.00  0.00           N  
ATOM   1622  CA  GLY A 213      20.076  -4.548 -30.384  1.00  0.00           C  
ATOM   1623  C   GLY A 213      19.126  -5.199 -29.355  1.00  0.00           C  
ATOM   1624  O   GLY A 213      18.043  -4.664 -29.128  1.00  0.00           O  
ATOM   1625  N   GLU A 214      19.534  -6.315 -28.729  1.00  0.00           N  
ATOM   1626  CA  GLU A 214      18.858  -6.957 -27.602  1.00  0.00           C  
ATOM   1627  C   GLU A 214      19.887  -7.451 -26.565  1.00  0.00           C  
ATOM   1628  O   GLU A 214      19.603  -7.393 -25.367  1.00  0.00           O  
ATOM   1629  CB  GLU A 214      17.928  -8.077 -28.133  1.00  0.00           C  
ATOM   1630  CG  GLU A 214      17.205  -8.945 -27.078  1.00  0.00           C  
ATOM   1631  CD  GLU A 214      16.262  -8.148 -26.175  1.00  0.00           C  
ATOM   1632  OE1 GLU A 214      16.438  -8.246 -24.939  1.00  0.00           O  
ATOM   1633  OE2 GLU A 214      15.383  -7.455 -26.731  1.00  0.00           O  
ATOM   1634  N   CYS A 215      21.058  -7.914 -27.040  1.00  0.00           N  
ATOM   1635  CA  CYS A 215      22.143  -8.468 -26.229  1.00  0.00           C  
ATOM   1636  C   CYS A 215      22.861  -7.375 -25.419  1.00  0.00           C  
ATOM   1637  O   CYS A 215      23.449  -6.471 -26.012  1.00  0.00           O  
ATOM   1638  CB  CYS A 215      23.128  -9.209 -27.154  1.00  0.00           C  
ATOM   1639  SG  CYS A 215      22.353 -10.482 -28.185  1.00  0.00           S  
ATOM   1640  N   NMA A 215A     22.796  -7.497 -24.083  1.00  0.00           N  
ATOM   1641  CA  NMA A 215A     23.394  -6.562 -23.139  1.00  0.00           C  
ATOM   1642  CH3 ACE B   0      68.038 -45.751 -23.913  1.00  0.00           C  
ATOM   1643  C   ACE B   0      69.089 -45.333 -22.890  1.00  0.00           C  
ATOM   1644  O   ACE B   0      70.175 -44.907 -23.279  1.00  0.00           O  
ATOM   1645  N   GLN B   1      68.747 -45.466 -21.596  1.00  0.00           N  
ATOM   1646  CA  GLN B   1      69.529 -45.114 -20.398  1.00  0.00           C  
ATOM   1647  C   GLN B   1      69.677 -43.599 -20.182  1.00  0.00           C  
ATOM   1648  O   GLN B   1      69.176 -43.084 -19.184  1.00  0.00           O  
ATOM   1649  CB  GLN B   1      70.903 -45.826 -20.338  1.00  0.00           C  
ATOM   1650  CG  GLN B   1      70.804 -47.363 -20.251  1.00  0.00           C  
ATOM   1651  CD  GLN B   1      72.152 -48.093 -20.155  1.00  0.00           C  
ATOM   1652  OE1 GLN B   1      72.173 -49.320 -20.093  1.00  0.00           O  
ATOM   1653  NE2 GLN B   1      73.279 -47.374 -20.140  1.00  0.00           N  
ATOM   1654  N   VAL B   2      70.394 -42.931 -21.099  1.00  0.00           N  
ATOM   1655  CA  VAL B   2      70.698 -41.504 -21.047  1.00  0.00           C  
ATOM   1656  C   VAL B   2      69.497 -40.611 -21.409  1.00  0.00           C  
ATOM   1657  O   VAL B   2      68.825 -40.846 -22.411  1.00  0.00           O  
ATOM   1658  CB  VAL B   2      71.935 -41.147 -21.928  1.00  0.00           C  
ATOM   1659  CG1 VAL B   2      71.866 -41.723 -23.354  1.00  0.00           C  
ATOM   1660  CG2 VAL B   2      72.241 -39.636 -21.993  1.00  0.00           C  
ATOM   1661  N   GLN B   3      69.314 -39.572 -20.582  1.00  0.00           N  
ATOM   1662  CA  GLN B   3      68.428 -38.433 -20.791  1.00  0.00           C  
ATOM   1663  C   GLN B   3      68.801 -37.369 -19.749  1.00  0.00           C  
ATOM   1664  O   GLN B   3      68.916 -37.689 -18.565  1.00  0.00           O  
ATOM   1665  CB  GLN B   3      66.933 -38.848 -20.722  1.00  0.00           C  
ATOM   1666  CG  GLN B   3      65.899 -37.706 -20.851  1.00  0.00           C  
ATOM   1667  CD  GLN B   3      66.063 -36.852 -22.115  1.00  0.00           C  
ATOM   1668  OE1 GLN B   3      66.331 -37.367 -23.199  1.00  0.00           O  
ATOM   1669  NE2 GLN B   3      65.885 -35.538 -21.983  1.00  0.00           N  
ATOM   1670  N   LEU B   4      68.985 -36.125 -20.215  1.00  0.00           N  
ATOM   1671  CA  LEU B   4      69.310 -34.971 -19.377  1.00  0.00           C  
ATOM   1672  C   LEU B   4      68.042 -34.360 -18.754  1.00  0.00           C  
ATOM   1673  O   LEU B   4      66.965 -34.419 -19.351  1.00  0.00           O  
ATOM   1674  CB  LEU B   4      70.052 -33.927 -20.242  1.00  0.00           C  
ATOM   1675  CG  LEU B   4      71.466 -34.339 -20.703  1.00  0.00           C  
ATOM   1676  CD1 LEU B   4      72.041 -33.307 -21.691  1.00  0.00           C  
ATOM   1677  CD2 LEU B   4      72.427 -34.585 -19.528  1.00  0.00           C  
ATOM   1678  N   VAL B   5      68.216 -33.752 -17.572  1.00  0.00           N  
ATOM   1679  CA  VAL B   5      67.191 -33.000 -16.845  1.00  0.00           C  
ATOM   1680  C   VAL B   5      67.796 -31.682 -16.337  1.00  0.00           C  
ATOM   1681  O   VAL B   5      69.013 -31.597 -16.176  1.00  0.00           O  
ATOM   1682  CB  VAL B   5      66.627 -33.802 -15.635  1.00  0.00           C  
ATOM   1683  CG1 VAL B   5      65.832 -35.036 -16.096  1.00  0.00           C  
ATOM   1684  CG2 VAL B   5      67.672 -34.187 -14.566  1.00  0.00           C  
ATOM   1685  N   GLN B   6      66.947 -30.665 -16.112  1.00  0.00           N  
ATOM   1686  CA  GLN B   6      67.416 -29.316 -15.795  1.00  0.00           C  
ATOM   1687  C   GLN B   6      66.422 -28.482 -14.977  1.00  0.00           C  
ATOM   1688  O   GLN B   6      65.252 -28.838 -14.845  1.00  0.00           O  
ATOM   1689  CB  GLN B   6      67.892 -28.610 -17.084  1.00  0.00           C  
ATOM   1690  CG  GLN B   6      66.814 -28.429 -18.162  1.00  0.00           C  
ATOM   1691  CD  GLN B   6      67.404 -27.705 -19.364  1.00  0.00           C  
ATOM   1692  NE2 GLN B   6      67.391 -26.371 -19.337  1.00  0.00           N  
ATOM   1693  OE1 GLN B   6      67.863 -28.348 -20.301  1.00  0.00           O  
ATOM   1694  N   SER B   7      66.965 -27.385 -14.428  1.00  0.00           N  
ATOM   1695  CA  SER B   7      66.339 -26.464 -13.484  1.00  0.00           C  
ATOM   1696  C   SER B   7      66.931 -25.047 -13.651  1.00  0.00           C  
ATOM   1697  O   SER B   7      67.749 -24.812 -14.543  1.00  0.00           O  
ATOM   1698  CB  SER B   7      66.490 -27.043 -12.056  1.00  0.00           C  
ATOM   1699  OG  SER B   7      67.833 -27.023 -11.608  1.00  0.00           O  
ATOM   1700  N   GLY B   8      66.497 -24.120 -12.782  1.00  0.00           N  
ATOM   1701  CA  GLY B   8      66.993 -22.744 -12.729  1.00  0.00           C  
ATOM   1702  C   GLY B   8      66.296 -21.837 -13.754  1.00  0.00           C  
ATOM   1703  O   GLY B   8      65.458 -22.281 -14.542  1.00  0.00           O  
ATOM   1704  N   ALA B   9      66.673 -20.548 -13.708  1.00  0.00           N  
ATOM   1705  CA  ALA B   9      66.186 -19.422 -14.513  1.00  0.00           C  
ATOM   1706  C   ALA B   9      64.738 -18.984 -14.230  1.00  0.00           C  
ATOM   1707  O   ALA B   9      63.930 -19.751 -13.706  1.00  0.00           O  
ATOM   1708  CB  ALA B   9      66.426 -19.651 -16.012  1.00  0.00           C  
ATOM   1709  N   GLU B  10      64.463 -17.717 -14.576  1.00  0.00           N  
ATOM   1710  CA  GLU B  10      63.213 -17.005 -14.324  1.00  0.00           C  
ATOM   1711  C   GLU B  10      63.180 -15.710 -15.159  1.00  0.00           C  
ATOM   1712  O   GLU B  10      64.167 -15.366 -15.816  1.00  0.00           O  
ATOM   1713  CB  GLU B  10      63.063 -16.723 -12.805  1.00  0.00           C  
ATOM   1714  CG  GLU B  10      64.147 -15.795 -12.213  1.00  0.00           C  
ATOM   1715  CD  GLU B  10      64.009 -15.583 -10.705  1.00  0.00           C  
ATOM   1716  OE1 GLU B  10      65.071 -15.555 -10.043  1.00  0.00           O  
ATOM   1717  OE2 GLU B  10      62.861 -15.423 -10.240  1.00  0.00           O  
ATOM   1718  N   VAL B  11      62.045 -14.995 -15.077  1.00  0.00           N  
ATOM   1719  CA  VAL B  11      61.884 -13.643 -15.612  1.00  0.00           C  
ATOM   1720  C   VAL B  11      62.659 -12.609 -14.766  1.00  0.00           C  
ATOM   1721  O   VAL B  11      62.551 -12.609 -13.540  1.00  0.00           O  
ATOM   1722  CB  VAL B  11      60.381 -13.241 -15.727  1.00  0.00           C  
ATOM   1723  CG1 VAL B  11      59.606 -13.251 -14.392  1.00  0.00           C  
ATOM   1724  CG2 VAL B  11      60.173 -11.886 -16.437  1.00  0.00           C  
ATOM   1725  N   LYS B  12      63.429 -11.760 -15.460  1.00  0.00           N  
ATOM   1726  CA  LYS B  12      64.214 -10.659 -14.899  1.00  0.00           C  
ATOM   1727  C   LYS B  12      63.928  -9.369 -15.697  1.00  0.00           C  
ATOM   1728  O   LYS B  12      63.003  -9.336 -16.510  1.00  0.00           O  
ATOM   1729  CB  LYS B  12      65.720 -11.043 -14.912  1.00  0.00           C  
ATOM   1730  CG  LYS B  12      66.136 -12.217 -14.005  1.00  0.00           C  
ATOM   1731  CD  LYS B  12      65.870 -11.975 -12.508  1.00  0.00           C  
ATOM   1732  CE  LYS B  12      66.480 -13.051 -11.598  1.00  0.00           C  
ATOM   1733  NZ  LYS B  12      67.926 -12.866 -11.403  1.00  0.00           N  
ATOM   1734  N   LYS B  13      64.732  -8.324 -15.446  1.00  0.00           N  
ATOM   1735  CA  LYS B  13      64.764  -7.085 -16.228  1.00  0.00           C  
ATOM   1736  C   LYS B  13      66.024  -7.080 -17.125  1.00  0.00           C  
ATOM   1737  O   LYS B  13      67.003  -7.733 -16.761  1.00  0.00           O  
ATOM   1738  CB  LYS B  13      64.791  -5.881 -15.260  1.00  0.00           C  
ATOM   1739  CG  LYS B  13      63.562  -5.754 -14.338  1.00  0.00           C  
ATOM   1740  CD  LYS B  13      62.220  -5.662 -15.084  1.00  0.00           C  
ATOM   1741  CE  LYS B  13      61.040  -5.371 -14.151  1.00  0.00           C  
ATOM   1742  NZ  LYS B  13      59.775  -5.292 -14.899  1.00  0.00           N  
ATOM   1743  N   PRO B  14      66.007  -6.347 -18.268  1.00  0.00           N  
ATOM   1744  CA  PRO B  14      67.190  -6.190 -19.141  1.00  0.00           C  
ATOM   1745  C   PRO B  14      68.428  -5.629 -18.417  1.00  0.00           C  
ATOM   1746  O   PRO B  14      68.316  -4.628 -17.708  1.00  0.00           O  
ATOM   1747  CB  PRO B  14      66.708  -5.244 -20.255  1.00  0.00           C  
ATOM   1748  CG  PRO B  14      65.205  -5.438 -20.301  1.00  0.00           C  
ATOM   1749  CD  PRO B  14      64.849  -5.657 -18.838  1.00  0.00           C  
ATOM   1750  N   GLY B  15      69.571  -6.308 -18.596  1.00  0.00           N  
ATOM   1751  CA  GLY B  15      70.840  -5.952 -17.963  1.00  0.00           C  
ATOM   1752  C   GLY B  15      71.091  -6.733 -16.659  1.00  0.00           C  
ATOM   1753  O   GLY B  15      72.152  -6.553 -16.061  1.00  0.00           O  
ATOM   1754  N   ALA B  16      70.161  -7.603 -16.224  1.00  0.00           N  
ATOM   1755  CA  ALA B  16      70.309  -8.484 -15.060  1.00  0.00           C  
ATOM   1756  C   ALA B  16      71.237  -9.684 -15.327  1.00  0.00           C  
ATOM   1757  O   ALA B  16      71.713  -9.861 -16.448  1.00  0.00           O  
ATOM   1758  CB  ALA B  16      68.913  -8.969 -14.636  1.00  0.00           C  
ATOM   1759  N   SER B  17      71.460 -10.494 -14.281  1.00  0.00           N  
ATOM   1760  CA  SER B  17      72.184 -11.766 -14.338  1.00  0.00           C  
ATOM   1761  C   SER B  17      71.273 -12.887 -13.810  1.00  0.00           C  
ATOM   1762  O   SER B  17      70.426 -12.628 -12.953  1.00  0.00           O  
ATOM   1763  CB  SER B  17      73.457 -11.660 -13.474  1.00  0.00           C  
ATOM   1764  OG  SER B  17      74.377 -10.751 -14.044  1.00  0.00           O  
ATOM   1765  N   VAL B  18      71.471 -14.115 -14.315  1.00  0.00           N  
ATOM   1766  CA  VAL B  18      70.738 -15.311 -13.889  1.00  0.00           C  
ATOM   1767  C   VAL B  18      71.486 -16.577 -14.357  1.00  0.00           C  
ATOM   1768  O   VAL B  18      72.217 -16.520 -15.346  1.00  0.00           O  
ATOM   1769  CB  VAL B  18      69.264 -15.321 -14.418  1.00  0.00           C  
ATOM   1770  CG1 VAL B  18      69.105 -15.711 -15.901  1.00  0.00           C  
ATOM   1771  CG2 VAL B  18      68.333 -16.183 -13.548  1.00  0.00           C  
ATOM   1772  N   LYS B  19      71.283 -17.694 -13.643  1.00  0.00           N  
ATOM   1773  CA  LYS B  19      71.955 -18.967 -13.901  1.00  0.00           C  
ATOM   1774  C   LYS B  19      70.933 -20.064 -14.246  1.00  0.00           C  
ATOM   1775  O   LYS B  19      69.864 -20.122 -13.636  1.00  0.00           O  
ATOM   1776  CB  LYS B  19      72.780 -19.327 -12.646  1.00  0.00           C  
ATOM   1777  CG  LYS B  19      73.676 -20.568 -12.798  1.00  0.00           C  
ATOM   1778  CD  LYS B  19      74.537 -20.825 -11.555  1.00  0.00           C  
ATOM   1779  CE  LYS B  19      75.422 -22.064 -11.715  1.00  0.00           C  
ATOM   1780  NZ  LYS B  19      76.207 -22.326 -10.499  1.00  0.00           N  
ATOM   1781  N   VAL B  20      71.329 -20.938 -15.183  1.00  0.00           N  
ATOM   1782  CA  VAL B  20      70.661 -22.199 -15.514  1.00  0.00           C  
ATOM   1783  C   VAL B  20      71.542 -23.380 -15.057  1.00  0.00           C  
ATOM   1784  O   VAL B  20      72.772 -23.278 -15.066  1.00  0.00           O  
ATOM   1785  CB  VAL B  20      70.402 -22.326 -17.043  1.00  0.00           C  
ATOM   1786  CG1 VAL B  20      69.253 -21.420 -17.502  1.00  0.00           C  
ATOM   1787  CG2 VAL B  20      71.640 -22.105 -17.929  1.00  0.00           C  
ATOM   1788  N   SER B  21      70.883 -24.470 -14.633  1.00  0.00           N  
ATOM   1789  CA  SER B  21      71.510 -25.641 -14.011  1.00  0.00           C  
ATOM   1790  C   SER B  21      70.972 -26.928 -14.649  1.00  0.00           C  
ATOM   1791  O   SER B  21      69.807 -26.965 -15.031  1.00  0.00           O  
ATOM   1792  CB  SER B  21      71.185 -25.620 -12.503  1.00  0.00           C  
ATOM   1793  OG  SER B  21      71.865 -24.567 -11.853  1.00  0.00           O  
ATOM   1794  N   CYS B  22      71.816 -27.969 -14.735  1.00  0.00           N  
ATOM   1795  CA  CYS B  22      71.489 -29.248 -15.370  1.00  0.00           C  
ATOM   1796  C   CYS B  22      72.215 -30.410 -14.680  1.00  0.00           C  
ATOM   1797  O   CYS B  22      73.334 -30.236 -14.196  1.00  0.00           O  
ATOM   1798  CB  CYS B  22      71.775 -29.150 -16.886  1.00  0.00           C  
ATOM   1799  SG  CYS B  22      71.718 -30.665 -17.893  1.00  0.00           S  
ATOM   1800  N   LYS B  23      71.559 -31.581 -14.681  1.00  0.00           N  
ATOM   1801  CA  LYS B  23      72.090 -32.844 -14.180  1.00  0.00           C  
ATOM   1802  C   LYS B  23      71.890 -33.944 -15.232  1.00  0.00           C  
ATOM   1803  O   LYS B  23      70.894 -33.943 -15.958  1.00  0.00           O  
ATOM   1804  CB  LYS B  23      71.435 -33.180 -12.822  1.00  0.00           C  
ATOM   1805  CG  LYS B  23      72.017 -34.439 -12.150  1.00  0.00           C  
ATOM   1806  CD  LYS B  23      71.581 -34.608 -10.691  1.00  0.00           C  
ATOM   1807  CE  LYS B  23      72.209 -35.853 -10.050  1.00  0.00           C  
ATOM   1808  NZ  LYS B  23      71.823 -35.984  -8.636  1.00  0.00           N  
ATOM   1809  N   ALA B  24      72.862 -34.863 -15.276  1.00  0.00           N  
ATOM   1810  CA  ALA B  24      72.936 -35.971 -16.217  1.00  0.00           C  
ATOM   1811  C   ALA B  24      72.793 -37.325 -15.516  1.00  0.00           C  
ATOM   1812  O   ALA B  24      72.986 -37.428 -14.302  1.00  0.00           O  
ATOM   1813  CB  ALA B  24      74.296 -35.885 -16.916  1.00  0.00           C  
ATOM   1814  N   SER B  25      72.478 -38.340 -16.331  1.00  0.00           N  
ATOM   1815  CA  SER B  25      72.315 -39.735 -15.933  1.00  0.00           C  
ATOM   1816  C   SER B  25      72.494 -40.644 -17.157  1.00  0.00           C  
ATOM   1817  O   SER B  25      72.358 -40.181 -18.290  1.00  0.00           O  
ATOM   1818  CB  SER B  25      70.932 -39.931 -15.269  1.00  0.00           C  
ATOM   1819  OG  SER B  25      71.035 -39.769 -13.869  1.00  0.00           O  
ATOM   1820  N   GLY B  26      72.781 -41.932 -16.897  1.00  0.00           N  
ATOM   1821  CA  GLY B  26      72.877 -42.978 -17.918  1.00  0.00           C  
ATOM   1822  C   GLY B  26      74.244 -43.043 -18.617  1.00  0.00           C  
ATOM   1823  O   GLY B  26      74.374 -43.801 -19.578  1.00  0.00           O  
ATOM   1824  N   TYR B  27      75.253 -42.280 -18.154  1.00  0.00           N  
ATOM   1825  CA  TYR B  27      76.618 -42.293 -18.686  1.00  0.00           C  
ATOM   1826  C   TYR B  27      77.613 -41.786 -17.632  1.00  0.00           C  
ATOM   1827  O   TYR B  27      77.262 -40.942 -16.805  1.00  0.00           O  
ATOM   1828  CB  TYR B  27      76.704 -41.487 -20.006  1.00  0.00           C  
ATOM   1829  CG  TYR B  27      76.468 -39.985 -19.918  1.00  0.00           C  
ATOM   1830  CD1 TYR B  27      75.157 -39.472 -20.002  1.00  0.00           C  
ATOM   1831  CD2 TYR B  27      77.552 -39.092 -19.781  1.00  0.00           C  
ATOM   1832  CE1 TYR B  27      74.934 -38.082 -19.975  1.00  0.00           C  
ATOM   1833  CE2 TYR B  27      77.331 -37.701 -19.755  1.00  0.00           C  
ATOM   1834  CZ  TYR B  27      76.022 -37.195 -19.867  1.00  0.00           C  
ATOM   1835  OH  TYR B  27      75.807 -35.848 -19.882  1.00  0.00           O  
ATOM   1836  N   THR B  28      78.855 -42.295 -17.718  1.00  0.00           N  
ATOM   1837  CA  THR B  28      80.004 -41.853 -16.924  1.00  0.00           C  
ATOM   1838  C   THR B  28      80.487 -40.487 -17.445  1.00  0.00           C  
ATOM   1839  O   THR B  28      80.947 -40.393 -18.582  1.00  0.00           O  
ATOM   1840  CB  THR B  28      81.160 -42.884 -17.015  1.00  0.00           C  
ATOM   1841  OG1 THR B  28      80.750 -44.081 -16.386  1.00  0.00           O  
ATOM   1842  CG2 THR B  28      82.502 -42.454 -16.396  1.00  0.00           C  
ATOM   1843  N   PHE B  29      80.294 -39.451 -16.615  1.00  0.00           N  
ATOM   1844  CA  PHE B  29      80.328 -38.043 -17.016  1.00  0.00           C  
ATOM   1845  C   PHE B  29      81.716 -37.522 -17.436  1.00  0.00           C  
ATOM   1846  O   PHE B  29      81.774 -36.631 -18.280  1.00  0.00           O  
ATOM   1847  CB  PHE B  29      79.734 -37.215 -15.862  1.00  0.00           C  
ATOM   1848  CG  PHE B  29      79.265 -35.818 -16.228  1.00  0.00           C  
ATOM   1849  CD1 PHE B  29      77.970 -35.631 -16.754  1.00  0.00           C  
ATOM   1850  CD2 PHE B  29      80.144 -34.717 -16.174  1.00  0.00           C  
ATOM   1851  CE1 PHE B  29      77.535 -34.357 -17.091  1.00  0.00           C  
ATOM   1852  CE2 PHE B  29      79.692 -33.452 -16.514  1.00  0.00           C  
ATOM   1853  CZ  PHE B  29      78.386 -33.272 -16.948  1.00  0.00           C  
ATOM   1854  N   THR B  30      82.801 -38.089 -16.875  1.00  0.00           N  
ATOM   1855  CA  THR B  30      84.181 -37.712 -17.203  1.00  0.00           C  
ATOM   1856  C   THR B  30      84.639 -38.146 -18.621  1.00  0.00           C  
ATOM   1857  O   THR B  30      85.611 -37.592 -19.132  1.00  0.00           O  
ATOM   1858  CB  THR B  30      85.181 -38.227 -16.126  1.00  0.00           C  
ATOM   1859  OG1 THR B  30      86.484 -37.712 -16.340  1.00  0.00           O  
ATOM   1860  CG2 THR B  30      85.313 -39.756 -16.032  1.00  0.00           C  
ATOM   1861  N   ASP B  31      83.915 -39.096 -19.241  1.00  0.00           N  
ATOM   1862  CA  ASP B  31      84.161 -39.584 -20.604  1.00  0.00           C  
ATOM   1863  C   ASP B  31      83.514 -38.699 -21.692  1.00  0.00           C  
ATOM   1864  O   ASP B  31      83.829 -38.895 -22.866  1.00  0.00           O  
ATOM   1865  CB  ASP B  31      83.719 -41.059 -20.805  1.00  0.00           C  
ATOM   1866  CG  ASP B  31      84.148 -42.038 -19.707  1.00  0.00           C  
ATOM   1867  OD1 ASP B  31      85.225 -41.824 -19.110  1.00  0.00           O  
ATOM   1868  OD2 ASP B  31      83.419 -43.041 -19.536  1.00  0.00           O  
ATOM   1869  N   TYR B  32      82.617 -37.772 -21.308  1.00  0.00           N  
ATOM   1870  CA  TYR B  32      81.813 -36.959 -22.225  1.00  0.00           C  
ATOM   1871  C   TYR B  32      82.018 -35.465 -21.941  1.00  0.00           C  
ATOM   1872  O   TYR B  32      81.826 -35.021 -20.810  1.00  0.00           O  
ATOM   1873  CB  TYR B  32      80.316 -37.321 -22.068  1.00  0.00           C  
ATOM   1874  CG  TYR B  32      79.889 -38.681 -22.603  1.00  0.00           C  
ATOM   1875  CD1 TYR B  32      80.208 -39.856 -21.895  1.00  0.00           C  
ATOM   1876  CD2 TYR B  32      79.139 -38.783 -23.795  1.00  0.00           C  
ATOM   1877  CE1 TYR B  32      79.794 -41.115 -22.366  1.00  0.00           C  
ATOM   1878  CE2 TYR B  32      78.717 -40.039 -24.268  1.00  0.00           C  
ATOM   1879  CZ  TYR B  32      79.040 -41.209 -23.552  1.00  0.00           C  
ATOM   1880  OH  TYR B  32      78.616 -42.422 -24.003  1.00  0.00           O  
ATOM   1881  N   TYR B  33      82.295 -34.706 -23.012  1.00  0.00           N  
ATOM   1882  CA  TYR B  33      82.196 -33.242 -23.070  1.00  0.00           C  
ATOM   1883  C   TYR B  33      80.730 -32.784 -22.941  1.00  0.00           C  
ATOM   1884  O   TYR B  33      79.814 -33.592 -23.090  1.00  0.00           O  
ATOM   1885  CB  TYR B  33      82.820 -32.728 -24.394  1.00  0.00           C  
ATOM   1886  CG  TYR B  33      84.311 -32.981 -24.566  1.00  0.00           C  
ATOM   1887  CD1 TYR B  33      84.792 -34.277 -24.862  1.00  0.00           C  
ATOM   1888  CD2 TYR B  33      85.225 -31.915 -24.451  1.00  0.00           C  
ATOM   1889  CE1 TYR B  33      86.174 -34.506 -25.002  1.00  0.00           C  
ATOM   1890  CE2 TYR B  33      86.607 -32.144 -24.595  1.00  0.00           C  
ATOM   1891  CZ  TYR B  33      87.083 -33.441 -24.861  1.00  0.00           C  
ATOM   1892  OH  TYR B  33      88.422 -33.666 -24.988  1.00  0.00           O  
ATOM   1893  N   MET B  34      80.536 -31.490 -22.656  1.00  0.00           N  
ATOM   1894  CA  MET B  34      79.215 -30.888 -22.495  1.00  0.00           C  
ATOM   1895  C   MET B  34      79.080 -29.633 -23.354  1.00  0.00           C  
ATOM   1896  O   MET B  34      80.069 -29.078 -23.832  1.00  0.00           O  
ATOM   1897  CB  MET B  34      78.962 -30.574 -21.005  1.00  0.00           C  
ATOM   1898  CG  MET B  34      78.902 -31.813 -20.099  1.00  0.00           C  
ATOM   1899  SD  MET B  34      77.648 -33.062 -20.526  1.00  0.00           S  
ATOM   1900  CE  MET B  34      76.115 -32.191 -20.108  1.00  0.00           C  
ATOM   1901  N   HIS B  35      77.819 -29.224 -23.531  1.00  0.00           N  
ATOM   1902  CA  HIS B  35      77.406 -28.020 -24.232  1.00  0.00           C  
ATOM   1903  C   HIS B  35      76.209 -27.407 -23.501  1.00  0.00           C  
ATOM   1904  O   HIS B  35      75.496 -28.097 -22.769  1.00  0.00           O  
ATOM   1905  CB  HIS B  35      76.992 -28.358 -25.684  1.00  0.00           C  
ATOM   1906  CG  HIS B  35      78.036 -29.028 -26.539  1.00  0.00           C  
ATOM   1907  CD2 HIS B  35      79.011 -28.512 -27.365  1.00  0.00           C  
ATOM   1908  ND1 HIS B  35      78.132 -30.404 -26.661  1.00  0.00           N  
ATOM   1909  NE2 HIS B  35      79.705 -29.555 -27.983  1.00  0.00           N  
ATOM   1910  CE1 HIS B  35      79.128 -30.654 -27.513  1.00  0.00           C  
ATOM   1911  N   TRP B  36      75.962 -26.132 -23.814  1.00  0.00           N  
ATOM   1912  CA  TRP B  36      74.650 -25.515 -23.683  1.00  0.00           C  
ATOM   1913  C   TRP B  36      74.228 -24.970 -25.054  1.00  0.00           C  
ATOM   1914  O   TRP B  36      75.051 -24.784 -25.954  1.00  0.00           O  
ATOM   1915  CB  TRP B  36      74.624 -24.448 -22.566  1.00  0.00           C  
ATOM   1916  CG  TRP B  36      74.559 -24.979 -21.162  1.00  0.00           C  
ATOM   1917  CD1 TRP B  36      75.586 -25.515 -20.463  1.00  0.00           C  
ATOM   1918  CD2 TRP B  36      73.388 -25.097 -20.294  1.00  0.00           C  
ATOM   1919  NE1 TRP B  36      75.143 -25.921 -19.222  1.00  0.00           N  
ATOM   1920  CE2 TRP B  36      73.792 -25.693 -19.061  1.00  0.00           C  
ATOM   1921  CE3 TRP B  36      72.019 -24.763 -20.422  1.00  0.00           C  
ATOM   1922  CZ2 TRP B  36      72.890 -25.938 -18.011  1.00  0.00           C  
ATOM   1923  CZ3 TRP B  36      71.095 -25.048 -19.396  1.00  0.00           C  
ATOM   1924  CH2 TRP B  36      71.530 -25.630 -18.190  1.00  0.00           C  
ATOM   1925  N   VAL B  37      72.917 -24.754 -25.162  1.00  0.00           N  
ATOM   1926  CA  VAL B  37      72.170 -24.396 -26.360  1.00  0.00           C  
ATOM   1927  C   VAL B  37      70.881 -23.669 -25.929  1.00  0.00           C  
ATOM   1928  O   VAL B  37      70.540 -23.678 -24.745  1.00  0.00           O  
ATOM   1929  CB  VAL B  37      71.826 -25.656 -27.223  1.00  0.00           C  
ATOM   1930  CG1 VAL B  37      72.766 -25.789 -28.423  1.00  0.00           C  
ATOM   1931  CG2 VAL B  37      71.790 -26.998 -26.454  1.00  0.00           C  
ATOM   1932  N   ARG B  38      70.198 -23.009 -26.876  1.00  0.00           N  
ATOM   1933  CA  ARG B  38      68.963 -22.271 -26.601  1.00  0.00           C  
ATOM   1934  C   ARG B  38      68.053 -22.228 -27.837  1.00  0.00           C  
ATOM   1935  O   ARG B  38      68.486 -22.562 -28.939  1.00  0.00           O  
ATOM   1936  CB  ARG B  38      69.293 -20.870 -26.020  1.00  0.00           C  
ATOM   1937  CG  ARG B  38      69.843 -19.848 -27.032  1.00  0.00           C  
ATOM   1938  CD  ARG B  38      70.181 -18.494 -26.394  1.00  0.00           C  
ATOM   1939  NE  ARG B  38      70.797 -17.578 -27.363  1.00  0.00           N  
ATOM   1940  CZ  ARG B  38      71.500 -16.473 -27.058  1.00  0.00           C  
ATOM   1941  NH1 ARG B  38      71.755 -16.141 -25.786  1.00  0.00           N  
ATOM   1942  NH2 ARG B  38      71.951 -15.683 -28.040  1.00  0.00           N  
ATOM   1943  N   GLN B  39      66.798 -21.810 -27.611  1.00  0.00           N  
ATOM   1944  CA  GLN B  39      65.752 -21.717 -28.620  1.00  0.00           C  
ATOM   1945  C   GLN B  39      64.958 -20.426 -28.409  1.00  0.00           C  
ATOM   1946  O   GLN B  39      64.319 -20.276 -27.370  1.00  0.00           O  
ATOM   1947  CB  GLN B  39      64.861 -22.971 -28.530  1.00  0.00           C  
ATOM   1948  CG  GLN B  39      63.699 -22.989 -29.544  1.00  0.00           C  
ATOM   1949  CD  GLN B  39      63.134 -24.393 -29.749  1.00  0.00           C  
ATOM   1950  OE1 GLN B  39      62.896 -25.128 -28.790  1.00  0.00           O  
ATOM   1951  NE2 GLN B  39      62.909 -24.768 -31.008  1.00  0.00           N  
ATOM   1952  N   ALA B  40      64.988 -19.539 -29.416  1.00  0.00           N  
ATOM   1953  CA  ALA B  40      64.248 -18.275 -29.450  1.00  0.00           C  
ATOM   1954  C   ALA B  40      62.711 -18.479 -29.430  1.00  0.00           C  
ATOM   1955  O   ALA B  40      62.253 -19.579 -29.742  1.00  0.00           O  
ATOM   1956  CB  ALA B  40      64.687 -17.513 -30.713  1.00  0.00           C  
ATOM   1957  N   PRO B  41      61.924 -17.417 -29.116  1.00  0.00           N  
ATOM   1958  CA  PRO B  41      60.446 -17.458 -29.197  1.00  0.00           C  
ATOM   1959  C   PRO B  41      59.847 -17.856 -30.563  1.00  0.00           C  
ATOM   1960  O   PRO B  41      58.786 -18.480 -30.585  1.00  0.00           O  
ATOM   1961  CB  PRO B  41      60.009 -16.044 -28.780  1.00  0.00           C  
ATOM   1962  CG  PRO B  41      61.148 -15.534 -27.913  1.00  0.00           C  
ATOM   1963  CD  PRO B  41      62.378 -16.130 -28.581  1.00  0.00           C  
ATOM   1964  N   GLY B  42      60.556 -17.537 -31.663  1.00  0.00           N  
ATOM   1965  CA  GLY B  42      60.203 -17.919 -33.034  1.00  0.00           C  
ATOM   1966  C   GLY B  42      60.592 -19.372 -33.376  1.00  0.00           C  
ATOM   1967  O   GLY B  42      60.425 -19.777 -34.526  1.00  0.00           O  
ATOM   1968  N   GLN B  43      61.115 -20.140 -32.401  1.00  0.00           N  
ATOM   1969  CA  GLN B  43      61.520 -21.549 -32.464  1.00  0.00           C  
ATOM   1970  C   GLN B  43      62.803 -21.824 -33.273  1.00  0.00           C  
ATOM   1971  O   GLN B  43      63.125 -22.990 -33.491  1.00  0.00           O  
ATOM   1972  CB  GLN B  43      60.336 -22.477 -32.856  1.00  0.00           C  
ATOM   1973  CG  GLN B  43      59.114 -22.396 -31.915  1.00  0.00           C  
ATOM   1974  CD  GLN B  43      59.435 -22.784 -30.470  1.00  0.00           C  
ATOM   1975  OE1 GLN B  43      59.785 -23.929 -30.197  1.00  0.00           O  
ATOM   1976  NE2 GLN B  43      59.312 -21.835 -29.539  1.00  0.00           N  
ATOM   1977  N   GLY B  44      63.548 -20.771 -33.648  1.00  0.00           N  
ATOM   1978  CA  GLY B  44      64.870 -20.887 -34.261  1.00  0.00           C  
ATOM   1979  C   GLY B  44      65.902 -21.142 -33.156  1.00  0.00           C  
ATOM   1980  O   GLY B  44      65.882 -20.469 -32.124  1.00  0.00           O  
ATOM   1981  N   LEU B  45      66.808 -22.105 -33.388  1.00  0.00           N  
ATOM   1982  CA  LEU B  45      67.858 -22.481 -32.441  1.00  0.00           C  
ATOM   1983  C   LEU B  45      69.069 -21.538 -32.520  1.00  0.00           C  
ATOM   1984  O   LEU B  45      69.372 -20.996 -33.584  1.00  0.00           O  
ATOM   1985  CB  LEU B  45      68.289 -23.946 -32.699  1.00  0.00           C  
ATOM   1986  CG  LEU B  45      67.210 -25.006 -32.398  1.00  0.00           C  
ATOM   1987  CD1 LEU B  45      67.736 -26.427 -32.653  1.00  0.00           C  
ATOM   1988  CD2 LEU B  45      66.642 -24.892 -30.979  1.00  0.00           C  
ATOM   1989  N   GLU B  46      69.761 -21.419 -31.379  1.00  0.00           N  
ATOM   1990  CA  GLU B  46      71.077 -20.805 -31.229  1.00  0.00           C  
ATOM   1991  C   GLU B  46      71.946 -21.708 -30.346  1.00  0.00           C  
ATOM   1992  O   GLU B  46      71.427 -22.478 -29.536  1.00  0.00           O  
ATOM   1993  CB  GLU B  46      70.959 -19.407 -30.586  1.00  0.00           C  
ATOM   1994  CG  GLU B  46      70.525 -18.290 -31.548  1.00  0.00           C  
ATOM   1995  CD  GLU B  46      70.520 -16.943 -30.825  1.00  0.00           C  
ATOM   1996  OE1 GLU B  46      71.507 -16.189 -30.985  1.00  0.00           O  
ATOM   1997  OE2 GLU B  46      69.557 -16.706 -30.066  1.00  0.00           O  
ATOM   1998  N   TRP B  47      73.270 -21.568 -30.502  1.00  0.00           N  
ATOM   1999  CA  TRP B  47      74.265 -22.215 -29.648  1.00  0.00           C  
ATOM   2000  C   TRP B  47      74.439 -21.435 -28.329  1.00  0.00           C  
ATOM   2001  O   TRP B  47      73.912 -20.328 -28.204  1.00  0.00           O  
ATOM   2002  CB  TRP B  47      75.570 -22.321 -30.456  1.00  0.00           C  
ATOM   2003  CG  TRP B  47      76.601 -23.279 -29.938  1.00  0.00           C  
ATOM   2004  CD1 TRP B  47      76.375 -24.579 -29.629  1.00  0.00           C  
ATOM   2005  CD2 TRP B  47      78.028 -23.064 -29.737  1.00  0.00           C  
ATOM   2006  NE1 TRP B  47      77.558 -25.182 -29.264  1.00  0.00           N  
ATOM   2007  CE2 TRP B  47      78.614 -24.301 -29.324  1.00  0.00           C  
ATOM   2008  CE3 TRP B  47      78.895 -21.955 -29.869  1.00  0.00           C  
ATOM   2009  CZ2 TRP B  47      79.989 -24.433 -29.079  1.00  0.00           C  
ATOM   2010  CZ3 TRP B  47      80.273 -22.070 -29.601  1.00  0.00           C  
ATOM   2011  CH2 TRP B  47      80.818 -23.308 -29.215  1.00  0.00           C  
ATOM   2012  N   MET B  48      75.177 -22.017 -27.368  1.00  0.00           N  
ATOM   2013  CA  MET B  48      75.520 -21.342 -26.113  1.00  0.00           C  
ATOM   2014  C   MET B  48      76.936 -21.655 -25.596  1.00  0.00           C  
ATOM   2015  O   MET B  48      77.381 -20.959 -24.685  1.00  0.00           O  
ATOM   2016  CB  MET B  48      74.415 -21.538 -25.055  1.00  0.00           C  
ATOM   2017  CG  MET B  48      74.233 -20.340 -24.123  1.00  0.00           C  
ATOM   2018  SD  MET B  48      73.608 -18.856 -24.950  1.00  0.00           S  
ATOM   2019  CE  MET B  48      74.187 -17.600 -23.791  1.00  0.00           C  
ATOM   2020  N   GLY B  49      77.649 -22.616 -26.206  1.00  0.00           N  
ATOM   2021  CA  GLY B  49      79.076 -22.819 -25.957  1.00  0.00           C  
ATOM   2022  C   GLY B  49      79.421 -24.294 -25.733  1.00  0.00           C  
ATOM   2023  O   GLY B  49      78.557 -25.172 -25.716  1.00  0.00           O  
ATOM   2024  N   ARG B  50      80.731 -24.521 -25.562  1.00  0.00           N  
ATOM   2025  CA  ARG B  50      81.391 -25.804 -25.314  1.00  0.00           C  
ATOM   2026  C   ARG B  50      81.946 -25.826 -23.878  1.00  0.00           C  
ATOM   2027  O   ARG B  50      82.322 -24.772 -23.362  1.00  0.00           O  
ATOM   2028  CB  ARG B  50      82.533 -25.918 -26.354  1.00  0.00           C  
ATOM   2029  CG  ARG B  50      83.452 -27.156 -26.285  1.00  0.00           C  
ATOM   2030  CD  ARG B  50      82.738 -28.482 -26.588  1.00  0.00           C  
ATOM   2031  NE  ARG B  50      83.715 -29.568 -26.757  1.00  0.00           N  
ATOM   2032  CZ  ARG B  50      83.582 -30.648 -27.548  1.00  0.00           C  
ATOM   2033  NH1 ARG B  50      84.593 -31.520 -27.645  1.00  0.00           N  
ATOM   2034  NH2 ARG B  50      82.465 -30.873 -28.253  1.00  0.00           N  
ATOM   2035  N   VAL B  51      82.028 -27.027 -23.282  1.00  0.00           N  
ATOM   2036  CA  VAL B  51      82.716 -27.273 -22.014  1.00  0.00           C  
ATOM   2037  C   VAL B  51      83.401 -28.654 -22.063  1.00  0.00           C  
ATOM   2038  O   VAL B  51      82.871 -29.584 -22.675  1.00  0.00           O  
ATOM   2039  CB  VAL B  51      81.781 -27.280 -20.762  1.00  0.00           C  
ATOM   2040  CG1 VAL B  51      82.560 -26.866 -19.494  1.00  0.00           C  
ATOM   2041  CG2 VAL B  51      80.528 -26.404 -20.901  1.00  0.00           C  
ATOM   2042  N   ASN B  52      84.553 -28.765 -21.387  1.00  0.00           N  
ATOM   2043  CA  ASN B  52      85.298 -30.012 -21.174  1.00  0.00           C  
ATOM   2044  C   ASN B  52      84.744 -30.780 -19.953  1.00  0.00           C  
ATOM   2045  O   ASN B  52      84.164 -30.156 -19.062  1.00  0.00           O  
ATOM   2046  CB  ASN B  52      86.787 -29.633 -20.970  1.00  0.00           C  
ATOM   2047  CG  ASN B  52      87.583 -29.462 -22.270  1.00  0.00           C  
ATOM   2048  OD1 ASN B  52      88.658 -30.037 -22.414  1.00  0.00           O  
ATOM   2049  ND2 ASN B  52      87.077 -28.679 -23.224  1.00  0.00           N  
ATOM   2050  N   PRO B  53      84.990 -32.113 -19.895  1.00  0.00           N  
ATOM   2051  CA  PRO B  53      84.752 -32.903 -18.671  1.00  0.00           C  
ATOM   2052  C   PRO B  53      85.727 -32.535 -17.535  1.00  0.00           C  
ATOM   2053  O   PRO B  53      85.300 -32.390 -16.392  1.00  0.00           O  
ATOM   2054  CB  PRO B  53      84.937 -34.354 -19.136  1.00  0.00           C  
ATOM   2055  CG  PRO B  53      85.901 -34.281 -20.308  1.00  0.00           C  
ATOM   2056  CD  PRO B  53      85.593 -32.932 -20.952  1.00  0.00           C  
ATOM   2057  N   ASN B  54      87.003 -32.327 -17.906  1.00  0.00           N  
ATOM   2058  CA  ASN B  54      88.078 -31.767 -17.081  1.00  0.00           C  
ATOM   2059  C   ASN B  54      87.927 -30.254 -16.808  1.00  0.00           C  
ATOM   2060  O   ASN B  54      88.691 -29.723 -16.003  1.00  0.00           O  
ATOM   2061  CB  ASN B  54      89.451 -32.097 -17.725  1.00  0.00           C  
ATOM   2062  CG  ASN B  54      89.588 -31.682 -19.196  1.00  0.00           C  
ATOM   2063  OD1 ASN B  54      89.149 -32.405 -20.089  1.00  0.00           O  
ATOM   2064  ND2 ASN B  54      90.182 -30.516 -19.455  1.00  0.00           N  
ATOM   2065  N   ARG B  55      86.958 -29.596 -17.477  1.00  0.00           N  
ATOM   2066  CA  ARG B  55      86.584 -28.184 -17.353  1.00  0.00           C  
ATOM   2067  C   ARG B  55      87.650 -27.228 -17.945  1.00  0.00           C  
ATOM   2068  O   ARG B  55      88.645 -27.688 -18.508  1.00  0.00           O  
ATOM   2069  CB  ARG B  55      86.203 -27.884 -15.878  1.00  0.00           C  
ATOM   2070  CG  ARG B  55      85.148 -26.782 -15.669  1.00  0.00           C  
ATOM   2071  CD  ARG B  55      84.860 -26.526 -14.183  1.00  0.00           C  
ATOM   2072  NE  ARG B  55      85.951 -25.800 -13.521  1.00  0.00           N  
ATOM   2073  CZ  ARG B  55      86.109 -24.466 -13.509  1.00  0.00           C  
ATOM   2074  NH1 ARG B  55      87.172 -23.938 -12.890  1.00  0.00           N  
ATOM   2075  NH2 ARG B  55      85.222 -23.654 -14.106  1.00  0.00           N  
ATOM   2076  N   ARG B  56      87.395 -25.913 -17.845  1.00  0.00           N  
ATOM   2077  CA  ARG B  56      88.227 -24.777 -18.272  1.00  0.00           C  
ATOM   2078  C   ARG B  56      88.274 -24.532 -19.795  1.00  0.00           C  
ATOM   2079  O   ARG B  56      88.238 -23.368 -20.194  1.00  0.00           O  
ATOM   2080  CB  ARG B  56      89.627 -24.804 -17.600  1.00  0.00           C  
ATOM   2081  CG  ARG B  56      90.605 -23.678 -18.001  1.00  0.00           C  
ATOM   2082  CD  ARG B  56      90.164 -22.271 -17.562  1.00  0.00           C  
ATOM   2083  NE  ARG B  56      91.055 -21.227 -18.091  1.00  0.00           N  
ATOM   2084  CZ  ARG B  56      91.005 -20.686 -19.322  1.00  0.00           C  
ATOM   2085  NH1 ARG B  56      91.897 -19.743 -19.656  1.00  0.00           N  
ATOM   2086  NH2 ARG B  56      90.088 -21.067 -20.222  1.00  0.00           N  
ATOM   2087  N   GLY B  57      88.333 -25.596 -20.615  1.00  0.00           N  
ATOM   2088  CA  GLY B  57      88.327 -25.501 -22.074  1.00  0.00           C  
ATOM   2089  C   GLY B  57      86.905 -25.164 -22.538  1.00  0.00           C  
ATOM   2090  O   GLY B  57      85.991 -25.971 -22.362  1.00  0.00           O  
ATOM   2091  N   THR B  58      86.738 -23.962 -23.109  1.00  0.00           N  
ATOM   2092  CA  THR B  58      85.454 -23.398 -23.525  1.00  0.00           C  
ATOM   2093  C   THR B  58      85.663 -22.457 -24.730  1.00  0.00           C  
ATOM   2094  O   THR B  58      86.736 -21.870 -24.878  1.00  0.00           O  
ATOM   2095  CB  THR B  58      84.776 -22.577 -22.382  1.00  0.00           C  
ATOM   2096  OG1 THR B  58      85.488 -21.398 -22.052  1.00  0.00           O  
ATOM   2097  CG2 THR B  58      84.515 -23.351 -21.080  1.00  0.00           C  
ATOM   2098  N   THR B  59      84.612 -22.332 -25.555  1.00  0.00           N  
ATOM   2099  CA  THR B  59      84.533 -21.444 -26.717  1.00  0.00           C  
ATOM   2100  C   THR B  59      83.070 -20.986 -26.878  1.00  0.00           C  
ATOM   2101  O   THR B  59      82.154 -21.742 -26.543  1.00  0.00           O  
ATOM   2102  CB  THR B  59      84.986 -22.153 -28.028  1.00  0.00           C  
ATOM   2103  OG1 THR B  59      84.230 -23.320 -28.285  1.00  0.00           O  
ATOM   2104  CG2 THR B  59      86.470 -22.541 -28.067  1.00  0.00           C  
ATOM   2105  N   TYR B  60      82.882 -19.741 -27.357  1.00  0.00           N  
ATOM   2106  CA  TYR B  60      81.581 -19.061 -27.412  1.00  0.00           C  
ATOM   2107  C   TYR B  60      81.438 -18.240 -28.704  1.00  0.00           C  
ATOM   2108  O   TYR B  60      82.427 -17.705 -29.206  1.00  0.00           O  
ATOM   2109  CB  TYR B  60      81.432 -18.116 -26.197  1.00  0.00           C  
ATOM   2110  CG  TYR B  60      81.674 -18.738 -24.833  1.00  0.00           C  
ATOM   2111  CD1 TYR B  60      80.725 -19.614 -24.269  1.00  0.00           C  
ATOM   2112  CD2 TYR B  60      82.864 -18.453 -24.131  1.00  0.00           C  
ATOM   2113  CE1 TYR B  60      80.963 -20.196 -23.009  1.00  0.00           C  
ATOM   2114  CE2 TYR B  60      83.098 -19.027 -22.868  1.00  0.00           C  
ATOM   2115  CZ  TYR B  60      82.145 -19.893 -22.302  1.00  0.00           C  
ATOM   2116  OH  TYR B  60      82.378 -20.438 -21.073  1.00  0.00           O  
ATOM   2117  N   ASN B  61      80.188 -18.118 -29.185  1.00  0.00           N  
ATOM   2118  CA  ASN B  61      79.791 -17.228 -30.281  1.00  0.00           C  
ATOM   2119  C   ASN B  61      79.634 -15.785 -29.766  1.00  0.00           C  
ATOM   2120  O   ASN B  61      79.286 -15.597 -28.599  1.00  0.00           O  
ATOM   2121  CB  ASN B  61      78.457 -17.735 -30.879  1.00  0.00           C  
ATOM   2122  CG  ASN B  61      78.222 -17.288 -32.320  1.00  0.00           C  
ATOM   2123  OD1 ASN B  61      77.586 -16.264 -32.552  1.00  0.00           O  
ATOM   2124  ND2 ASN B  61      78.722 -18.055 -33.290  1.00  0.00           N  
ATOM   2125  N   GLN B  62      79.861 -14.793 -30.648  1.00  0.00           N  
ATOM   2126  CA  GLN B  62      79.836 -13.361 -30.317  1.00  0.00           C  
ATOM   2127  C   GLN B  62      78.461 -12.784 -29.913  1.00  0.00           C  
ATOM   2128  O   GLN B  62      78.418 -11.662 -29.409  1.00  0.00           O  
ATOM   2129  CB  GLN B  62      80.495 -12.541 -31.452  1.00  0.00           C  
ATOM   2130  CG  GLN B  62      81.962 -12.906 -31.788  1.00  0.00           C  
ATOM   2131  CD  GLN B  62      82.874 -13.068 -30.569  1.00  0.00           C  
ATOM   2132  OE1 GLN B  62      83.058 -12.129 -29.799  1.00  0.00           O  
ATOM   2133  NE2 GLN B  62      83.443 -14.263 -30.392  1.00  0.00           N  
ATOM   2134  N   LYS B  63      77.382 -13.573 -30.060  1.00  0.00           N  
ATOM   2135  CA  LYS B  63      76.056 -13.310 -29.489  1.00  0.00           C  
ATOM   2136  C   LYS B  63      76.020 -13.313 -27.943  1.00  0.00           C  
ATOM   2137  O   LYS B  63      75.076 -12.760 -27.375  1.00  0.00           O  
ATOM   2138  CB  LYS B  63      75.063 -14.359 -30.046  1.00  0.00           C  
ATOM   2139  CG  LYS B  63      74.770 -14.263 -31.557  1.00  0.00           C  
ATOM   2140  CD  LYS B  63      74.181 -12.925 -32.044  1.00  0.00           C  
ATOM   2141  CE  LYS B  63      72.886 -12.487 -31.341  1.00  0.00           C  
ATOM   2142  NZ  LYS B  63      71.753 -13.387 -31.621  1.00  0.00           N  
ATOM   2143  N   PHE B  64      77.026 -13.929 -27.294  1.00  0.00           N  
ATOM   2144  CA  PHE B  64      77.087 -14.152 -25.847  1.00  0.00           C  
ATOM   2145  C   PHE B  64      78.504 -14.158 -25.240  1.00  0.00           C  
ATOM   2146  O   PHE B  64      78.610 -14.241 -24.016  1.00  0.00           O  
ATOM   2147  CB  PHE B  64      76.230 -15.376 -25.446  1.00  0.00           C  
ATOM   2148  CG  PHE B  64      76.454 -16.629 -26.272  1.00  0.00           C  
ATOM   2149  CD1 PHE B  64      77.559 -17.468 -26.024  1.00  0.00           C  
ATOM   2150  CD2 PHE B  64      75.648 -16.875 -27.403  1.00  0.00           C  
ATOM   2151  CE1 PHE B  64      77.813 -18.542 -26.866  1.00  0.00           C  
ATOM   2152  CE2 PHE B  64      75.922 -17.949 -28.234  1.00  0.00           C  
ATOM   2153  CZ  PHE B  64      77.001 -18.780 -27.966  1.00  0.00           C  
ATOM   2154  N   GLU B  65      79.558 -14.039 -26.071  1.00  0.00           N  
ATOM   2155  CA  GLU B  65      80.966 -13.989 -25.653  1.00  0.00           C  
ATOM   2156  C   GLU B  65      81.264 -12.809 -24.705  1.00  0.00           C  
ATOM   2157  O   GLU B  65      80.735 -11.714 -24.902  1.00  0.00           O  
ATOM   2158  CB  GLU B  65      81.862 -13.943 -26.916  1.00  0.00           C  
ATOM   2159  CG  GLU B  65      83.392 -13.893 -26.693  1.00  0.00           C  
ATOM   2160  CD  GLU B  65      83.950 -15.147 -26.019  1.00  0.00           C  
ATOM   2161  OE1 GLU B  65      84.397 -16.044 -26.767  1.00  0.00           O  
ATOM   2162  OE2 GLU B  65      83.907 -15.194 -24.770  1.00  0.00           O  
ATOM   2163  N   GLY B  66      82.121 -13.070 -23.706  1.00  0.00           N  
ATOM   2164  CA  GLY B  66      82.598 -12.092 -22.726  1.00  0.00           C  
ATOM   2165  C   GLY B  66      81.579 -11.780 -21.617  1.00  0.00           C  
ATOM   2166  O   GLY B  66      81.909 -11.003 -20.722  1.00  0.00           O  
ATOM   2167  N   ARG B  67      80.368 -12.366 -21.658  1.00  0.00           N  
ATOM   2168  CA  ARG B  67      79.299 -12.151 -20.678  1.00  0.00           C  
ATOM   2169  C   ARG B  67      78.948 -13.424 -19.889  1.00  0.00           C  
ATOM   2170  O   ARG B  67      78.189 -13.330 -18.926  1.00  0.00           O  
ATOM   2171  CB  ARG B  67      78.033 -11.616 -21.383  1.00  0.00           C  
ATOM   2172  CG  ARG B  67      78.264 -10.424 -22.331  1.00  0.00           C  
ATOM   2173  CD  ARG B  67      77.002  -9.584 -22.593  1.00  0.00           C  
ATOM   2174  NE  ARG B  67      75.857 -10.381 -23.063  1.00  0.00           N  
ATOM   2175  CZ  ARG B  67      75.708 -10.912 -24.287  1.00  0.00           C  
ATOM   2176  NH1 ARG B  67      76.624 -10.725 -25.249  1.00  0.00           N  
ATOM   2177  NH2 ARG B  67      74.620 -11.642 -24.559  1.00  0.00           N  
ATOM   2178  N   VAL B  68      79.476 -14.584 -20.308  1.00  0.00           N  
ATOM   2179  CA  VAL B  68      79.071 -15.898 -19.813  1.00  0.00           C  
ATOM   2180  C   VAL B  68      80.246 -16.673 -19.194  1.00  0.00           C  
ATOM   2181  O   VAL B  68      81.405 -16.395 -19.504  1.00  0.00           O  
ATOM   2182  CB  VAL B  68      78.490 -16.744 -20.975  1.00  0.00           C  
ATOM   2183  CG1 VAL B  68      77.162 -16.162 -21.480  1.00  0.00           C  
ATOM   2184  CG2 VAL B  68      79.465 -17.012 -22.141  1.00  0.00           C  
ATOM   2185  N   THR B  69      79.903 -17.639 -18.324  1.00  0.00           N  
ATOM   2186  CA  THR B  69      80.851 -18.532 -17.661  1.00  0.00           C  
ATOM   2187  C   THR B  69      80.208 -19.919 -17.499  1.00  0.00           C  
ATOM   2188  O   THR B  69      79.155 -20.035 -16.873  1.00  0.00           O  
ATOM   2189  CB  THR B  69      81.258 -18.011 -16.251  1.00  0.00           C  
ATOM   2190  OG1 THR B  69      81.931 -16.774 -16.370  1.00  0.00           O  
ATOM   2191  CG2 THR B  69      82.164 -18.953 -15.432  1.00  0.00           C  
ATOM   2192  N   MET B  70      80.886 -20.943 -18.037  1.00  0.00           N  
ATOM   2193  CA  MET B  70      80.526 -22.353 -17.894  1.00  0.00           C  
ATOM   2194  C   MET B  70      81.255 -22.983 -16.698  1.00  0.00           C  
ATOM   2195  O   MET B  70      82.343 -22.537 -16.327  1.00  0.00           O  
ATOM   2196  CB  MET B  70      80.944 -23.099 -19.174  1.00  0.00           C  
ATOM   2197  CG  MET B  70      80.169 -22.695 -20.433  1.00  0.00           C  
ATOM   2198  SD  MET B  70      78.568 -23.514 -20.621  1.00  0.00           S  
ATOM   2199  CE  MET B  70      78.535 -23.647 -22.426  1.00  0.00           C  
ATOM   2200  N   THR B  71      80.666 -24.064 -16.171  1.00  0.00           N  
ATOM   2201  CA  THR B  71      81.280 -24.929 -15.165  1.00  0.00           C  
ATOM   2202  C   THR B  71      80.575 -26.299 -15.162  1.00  0.00           C  
ATOM   2203  O   THR B  71      79.375 -26.370 -15.418  1.00  0.00           O  
ATOM   2204  CB  THR B  71      81.311 -24.276 -13.746  1.00  0.00           C  
ATOM   2205  OG1 THR B  71      81.890 -25.138 -12.787  1.00  0.00           O  
ATOM   2206  CG2 THR B  71      79.949 -23.860 -13.172  1.00  0.00           C  
ATOM   2207  N   THR B  72      81.355 -27.362 -14.918  1.00  0.00           N  
ATOM   2208  CA  THR B  72      80.919 -28.759 -14.897  1.00  0.00           C  
ATOM   2209  C   THR B  72      81.597 -29.489 -13.723  1.00  0.00           C  
ATOM   2210  O   THR B  72      82.658 -29.070 -13.257  1.00  0.00           O  
ATOM   2211  CB  THR B  72      81.330 -29.504 -16.202  1.00  0.00           C  
ATOM   2212  OG1 THR B  72      82.713 -29.352 -16.487  1.00  0.00           O  
ATOM   2213  CG2 THR B  72      80.511 -29.103 -17.437  1.00  0.00           C  
ATOM   2214  N   ASP B  73      80.959 -30.589 -13.295  1.00  0.00           N  
ATOM   2215  CA  ASP B  73      81.458 -31.497 -12.268  1.00  0.00           C  
ATOM   2216  C   ASP B  73      81.137 -32.934 -12.705  1.00  0.00           C  
ATOM   2217  O   ASP B  73      79.985 -33.237 -13.015  1.00  0.00           O  
ATOM   2218  CB  ASP B  73      80.867 -31.170 -10.874  1.00  0.00           C  
ATOM   2219  CG  ASP B  73      81.359 -32.074  -9.736  1.00  0.00           C  
ATOM   2220  OD1 ASP B  73      82.498 -32.583  -9.832  1.00  0.00           O  
ATOM   2221  OD2 ASP B  73      80.592 -32.217  -8.761  1.00  0.00           O  
ATOM   2222  N   THR B  74      82.169 -33.792 -12.674  1.00  0.00           N  
ATOM   2223  CA  THR B  74      82.078 -35.219 -12.969  1.00  0.00           C  
ATOM   2224  C   THR B  74      81.632 -36.059 -11.751  1.00  0.00           C  
ATOM   2225  O   THR B  74      81.088 -37.144 -11.959  1.00  0.00           O  
ATOM   2226  CB  THR B  74      83.434 -35.770 -13.493  1.00  0.00           C  
ATOM   2227  OG1 THR B  74      84.405 -35.939 -12.473  1.00  0.00           O  
ATOM   2228  CG2 THR B  74      84.056 -34.948 -14.636  1.00  0.00           C  
ATOM   2229  N   SER B  75      81.844 -35.547 -10.523  1.00  0.00           N  
ATOM   2230  CA  SER B  75      81.484 -36.213  -9.269  1.00  0.00           C  
ATOM   2231  C   SER B  75      79.962 -36.216  -9.036  1.00  0.00           C  
ATOM   2232  O   SER B  75      79.407 -37.274  -8.743  1.00  0.00           O  
ATOM   2233  CB  SER B  75      82.263 -35.569  -8.103  1.00  0.00           C  
ATOM   2234  OG  SER B  75      82.030 -36.234  -6.877  1.00  0.00           O  
ATOM   2235  N   THR B  76      79.322 -35.046  -9.203  1.00  0.00           N  
ATOM   2236  CA  THR B  76      77.865 -34.891  -9.109  1.00  0.00           C  
ATOM   2237  C   THR B  76      77.145 -35.221 -10.439  1.00  0.00           C  
ATOM   2238  O   THR B  76      75.944 -35.486 -10.413  1.00  0.00           O  
ATOM   2239  CB  THR B  76      77.463 -33.455  -8.662  1.00  0.00           C  
ATOM   2240  OG1 THR B  76      78.231 -33.068  -7.540  1.00  0.00           O  
ATOM   2241  CG2 THR B  76      75.991 -33.285  -8.238  1.00  0.00           C  
ATOM   2242  N   SER B  77      77.891 -35.232 -11.564  1.00  0.00           N  
ATOM   2243  CA  SER B  77      77.431 -35.509 -12.932  1.00  0.00           C  
ATOM   2244  C   SER B  77      76.475 -34.402 -13.427  1.00  0.00           C  
ATOM   2245  O   SER B  77      75.290 -34.659 -13.636  1.00  0.00           O  
ATOM   2246  CB  SER B  77      76.871 -36.955 -13.029  1.00  0.00           C  
ATOM   2247  OG  SER B  77      76.463 -37.302 -14.337  1.00  0.00           O  
ATOM   2248  N   THR B  78      77.011 -33.173 -13.534  1.00  0.00           N  
ATOM   2249  CA  THR B  78      76.248 -31.942 -13.760  1.00  0.00           C  
ATOM   2250  C   THR B  78      77.013 -30.950 -14.660  1.00  0.00           C  
ATOM   2251  O   THR B  78      78.244 -30.963 -14.705  1.00  0.00           O  
ATOM   2252  CB  THR B  78      75.962 -31.210 -12.417  1.00  0.00           C  
ATOM   2253  OG1 THR B  78      77.160 -30.971 -11.698  1.00  0.00           O  
ATOM   2254  CG2 THR B  78      74.987 -31.951 -11.497  1.00  0.00           C  
ATOM   2255  N   ALA B  79      76.230 -30.093 -15.335  1.00  0.00           N  
ATOM   2256  CA  ALA B  79      76.682 -28.970 -16.155  1.00  0.00           C  
ATOM   2257  C   ALA B  79      75.863 -27.721 -15.805  1.00  0.00           C  
ATOM   2258  O   ALA B  79      74.699 -27.834 -15.424  1.00  0.00           O  
ATOM   2259  CB  ALA B  79      76.516 -29.326 -17.641  1.00  0.00           C  
ATOM   2260  N   TYR B  80      76.495 -26.549 -15.934  1.00  0.00           N  
ATOM   2261  CA  TYR B  80      75.943 -25.255 -15.533  1.00  0.00           C  
ATOM   2262  C   TYR B  80      76.368 -24.169 -16.525  1.00  0.00           C  
ATOM   2263  O   TYR B  80      77.380 -24.324 -17.212  1.00  0.00           O  
ATOM   2264  CB  TYR B  80      76.470 -24.878 -14.133  1.00  0.00           C  
ATOM   2265  CG  TYR B  80      76.225 -25.885 -13.023  1.00  0.00           C  
ATOM   2266  CD1 TYR B  80      74.981 -25.918 -12.366  1.00  0.00           C  
ATOM   2267  CD2 TYR B  80      77.238 -26.792 -12.642  1.00  0.00           C  
ATOM   2268  CE1 TYR B  80      74.739 -26.858 -11.347  1.00  0.00           C  
ATOM   2269  CE2 TYR B  80      77.001 -27.725 -11.617  1.00  0.00           C  
ATOM   2270  CZ  TYR B  80      75.750 -27.764 -10.973  1.00  0.00           C  
ATOM   2271  OH  TYR B  80      75.516 -28.682  -9.991  1.00  0.00           O  
ATOM   2272  N   MET B  81      75.607 -23.064 -16.531  1.00  0.00           N  
ATOM   2273  CA  MET B  81      75.906 -21.878 -17.325  1.00  0.00           C  
ATOM   2274  C   MET B  81      75.363 -20.627 -16.615  1.00  0.00           C  
ATOM   2275  O   MET B  81      74.158 -20.536 -16.379  1.00  0.00           O  
ATOM   2276  CB  MET B  81      75.377 -22.073 -18.766  1.00  0.00           C  
ATOM   2277  CG  MET B  81      75.468 -20.843 -19.678  1.00  0.00           C  
ATOM   2278  SD  MET B  81      77.153 -20.201 -19.865  1.00  0.00           S  
ATOM   2279  CE  MET B  81      77.216 -20.034 -21.661  1.00  0.00           C  
ATOM   2280  N   GLU B  82      76.272 -19.686 -16.315  1.00  0.00           N  
ATOM   2281  CA  GLU B  82      75.982 -18.368 -15.754  1.00  0.00           C  
ATOM   2282  C   GLU B  82      75.880 -17.341 -16.894  1.00  0.00           C  
ATOM   2283  O   GLU B  82      76.683 -17.390 -17.826  1.00  0.00           O  
ATOM   2284  CB  GLU B  82      77.115 -18.003 -14.764  1.00  0.00           C  
ATOM   2285  CG  GLU B  82      76.968 -16.651 -14.034  1.00  0.00           C  
ATOM   2286  CD  GLU B  82      75.739 -16.605 -13.125  1.00  0.00           C  
ATOM   2287  OE1 GLU B  82      75.784 -17.288 -12.080  1.00  0.00           O  
ATOM   2288  OE2 GLU B  82      74.772 -15.907 -13.502  1.00  0.00           O  
ATOM   2289  N   LEU B  83      74.901 -16.429 -16.779  1.00  0.00           N  
ATOM   2290  CA  LEU B  83      74.581 -15.405 -17.777  1.00  0.00           C  
ATOM   2291  C   LEU B  83      74.622 -14.029 -17.107  1.00  0.00           C  
ATOM   2292  O   LEU B  83      74.170 -13.900 -15.969  1.00  0.00           O  
ATOM   2293  CB  LEU B  83      73.167 -15.656 -18.352  1.00  0.00           C  
ATOM   2294  CG  LEU B  83      72.918 -17.085 -18.879  1.00  0.00           C  
ATOM   2295  CD1 LEU B  83      71.434 -17.299 -19.216  1.00  0.00           C  
ATOM   2296  CD2 LEU B  83      73.821 -17.432 -20.070  1.00  0.00           C  
ATOM   2297  N   ARG B  84      75.136 -13.024 -17.833  1.00  0.00           N  
ATOM   2298  CA  ARG B  84      75.241 -11.643 -17.361  1.00  0.00           C  
ATOM   2299  C   ARG B  84      74.836 -10.668 -18.472  1.00  0.00           C  
ATOM   2300  O   ARG B  84      75.049 -10.956 -19.651  1.00  0.00           O  
ATOM   2301  CB  ARG B  84      76.670 -11.329 -16.858  1.00  0.00           C  
ATOM   2302  CG  ARG B  84      77.244 -12.352 -15.862  1.00  0.00           C  
ATOM   2303  CD  ARG B  84      78.639 -11.965 -15.357  1.00  0.00           C  
ATOM   2304  NE  ARG B  84      79.268 -13.059 -14.606  1.00  0.00           N  
ATOM   2305  CZ  ARG B  84      79.898 -14.118 -15.144  1.00  0.00           C  
ATOM   2306  NH1 ARG B  84      80.450 -15.036 -14.340  1.00  0.00           N  
ATOM   2307  NH2 ARG B  84      79.998 -14.279 -16.471  1.00  0.00           N  
ATOM   2308  N   SER B  85      74.267  -9.523 -18.057  1.00  0.00           N  
ATOM   2309  CA  SER B  85      73.768  -8.429 -18.896  1.00  0.00           C  
ATOM   2310  C   SER B  85      72.775  -8.927 -19.970  1.00  0.00           C  
ATOM   2311  O   SER B  85      73.043  -8.810 -21.167  1.00  0.00           O  
ATOM   2312  CB  SER B  85      74.948  -7.593 -19.439  1.00  0.00           C  
ATOM   2313  OG  SER B  85      74.506  -6.462 -20.164  1.00  0.00           O  
ATOM   2314  N   LEU B  86      71.680  -9.538 -19.485  1.00  0.00           N  
ATOM   2315  CA  LEU B  86      70.661 -10.244 -20.262  1.00  0.00           C  
ATOM   2316  C   LEU B  86      69.994  -9.365 -21.335  1.00  0.00           C  
ATOM   2317  O   LEU B  86      69.468  -8.300 -21.015  1.00  0.00           O  
ATOM   2318  CB  LEU B  86      69.608 -10.810 -19.287  1.00  0.00           C  
ATOM   2319  CG  LEU B  86      70.089 -12.013 -18.443  1.00  0.00           C  
ATOM   2320  CD1 LEU B  86      69.100 -12.312 -17.299  1.00  0.00           C  
ATOM   2321  CD2 LEU B  86      70.356 -13.258 -19.306  1.00  0.00           C  
ATOM   2322  N   ARG B  87      70.042  -9.857 -22.583  1.00  0.00           N  
ATOM   2323  CA  ARG B  87      69.505  -9.215 -23.783  1.00  0.00           C  
ATOM   2324  C   ARG B  87      68.201  -9.886 -24.253  1.00  0.00           C  
ATOM   2325  O   ARG B  87      67.777 -10.899 -23.694  1.00  0.00           O  
ATOM   2326  CB  ARG B  87      70.543  -9.335 -24.921  1.00  0.00           C  
ATOM   2327  CG  ARG B  87      71.944  -8.780 -24.632  1.00  0.00           C  
ATOM   2328  CD  ARG B  87      72.808  -8.905 -25.892  1.00  0.00           C  
ATOM   2329  NE  ARG B  87      74.125  -8.276 -25.751  1.00  0.00           N  
ATOM   2330  CZ  ARG B  87      75.090  -8.342 -26.684  1.00  0.00           C  
ATOM   2331  NH1 ARG B  87      76.247  -7.701 -26.478  1.00  0.00           N  
ATOM   2332  NH2 ARG B  87      74.909  -9.031 -27.824  1.00  0.00           N  
ATOM   2333  N   SER B  88      67.633  -9.339 -25.345  1.00  0.00           N  
ATOM   2334  CA  SER B  88      66.630  -9.995 -26.190  1.00  0.00           C  
ATOM   2335  C   SER B  88      67.194 -11.231 -26.933  1.00  0.00           C  
ATOM   2336  O   SER B  88      66.432 -12.157 -27.203  1.00  0.00           O  
ATOM   2337  CB  SER B  88      66.042  -8.953 -27.163  1.00  0.00           C  
ATOM   2338  OG  SER B  88      64.985  -9.485 -27.938  1.00  0.00           O  
ATOM   2339  N   ASP B  89      68.518 -11.253 -27.195  1.00  0.00           N  
ATOM   2340  CA  ASP B  89      69.281 -12.433 -27.634  1.00  0.00           C  
ATOM   2341  C   ASP B  89      69.215 -13.569 -26.597  1.00  0.00           C  
ATOM   2342  O   ASP B  89      69.058 -14.732 -26.966  1.00  0.00           O  
ATOM   2343  CB  ASP B  89      70.780 -12.140 -27.925  1.00  0.00           C  
ATOM   2344  CG  ASP B  89      71.086 -10.899 -28.770  1.00  0.00           C  
ATOM   2345  OD1 ASP B  89      72.236 -10.418 -28.656  1.00  0.00           O  
ATOM   2346  OD2 ASP B  89      70.222 -10.515 -29.586  1.00  0.00           O  
ATOM   2347  N   ASP B  90      69.335 -13.179 -25.318  1.00  0.00           N  
ATOM   2348  CA  ASP B  90      69.360 -14.050 -24.144  1.00  0.00           C  
ATOM   2349  C   ASP B  90      67.954 -14.378 -23.601  1.00  0.00           C  
ATOM   2350  O   ASP B  90      67.864 -15.112 -22.617  1.00  0.00           O  
ATOM   2351  CB  ASP B  90      70.299 -13.511 -23.034  1.00  0.00           C  
ATOM   2352  CG  ASP B  90      71.677 -13.035 -23.525  1.00  0.00           C  
ATOM   2353  OD1 ASP B  90      72.205 -13.635 -24.488  1.00  0.00           O  
ATOM   2354  OD2 ASP B  90      72.224 -12.113 -22.882  1.00  0.00           O  
ATOM   2355  N   THR B  91      66.893 -13.880 -24.260  1.00  0.00           N  
ATOM   2356  CA  THR B  91      65.505 -14.278 -24.028  1.00  0.00           C  
ATOM   2357  C   THR B  91      65.200 -15.492 -24.925  1.00  0.00           C  
ATOM   2358  O   THR B  91      65.098 -15.340 -26.143  1.00  0.00           O  
ATOM   2359  CB  THR B  91      64.523 -13.123 -24.359  1.00  0.00           C  
ATOM   2360  OG1 THR B  91      64.751 -12.068 -23.446  1.00  0.00           O  
ATOM   2361  CG2 THR B  91      63.026 -13.481 -24.292  1.00  0.00           C  
ATOM   2362  N   ALA B  92      65.122 -16.680 -24.302  1.00  0.00           N  
ATOM   2363  CA  ALA B  92      65.052 -17.974 -24.979  1.00  0.00           C  
ATOM   2364  C   ALA B  92      64.762 -19.107 -23.982  1.00  0.00           C  
ATOM   2365  O   ALA B  92      64.941 -18.934 -22.777  1.00  0.00           O  
ATOM   2366  CB  ALA B  92      66.390 -18.241 -25.701  1.00  0.00           C  
ATOM   2367  N   VAL B  93      64.361 -20.270 -24.520  1.00  0.00           N  
ATOM   2368  CA  VAL B  93      64.270 -21.538 -23.797  1.00  0.00           C  
ATOM   2369  C   VAL B  93      65.647 -22.224 -23.864  1.00  0.00           C  
ATOM   2370  O   VAL B  93      66.007 -22.763 -24.910  1.00  0.00           O  
ATOM   2371  CB  VAL B  93      63.193 -22.484 -24.404  1.00  0.00           C  
ATOM   2372  CG1 VAL B  93      63.120 -23.859 -23.701  1.00  0.00           C  
ATOM   2373  CG2 VAL B  93      61.799 -21.830 -24.393  1.00  0.00           C  
ATOM   2374  N   TYR B  94      66.403 -22.156 -22.758  1.00  0.00           N  
ATOM   2375  CA  TYR B  94      67.737 -22.744 -22.628  1.00  0.00           C  
ATOM   2376  C   TYR B  94      67.664 -24.258 -22.428  1.00  0.00           C  
ATOM   2377  O   TYR B  94      66.754 -24.747 -21.762  1.00  0.00           O  
ATOM   2378  CB  TYR B  94      68.500 -22.075 -21.466  1.00  0.00           C  
ATOM   2379  CG  TYR B  94      69.094 -20.728 -21.830  1.00  0.00           C  
ATOM   2380  CD1 TYR B  94      68.251 -19.630 -22.088  1.00  0.00           C  
ATOM   2381  CD2 TYR B  94      70.491 -20.575 -21.945  1.00  0.00           C  
ATOM   2382  CE1 TYR B  94      68.790 -18.401 -22.502  1.00  0.00           C  
ATOM   2383  CE2 TYR B  94      71.031 -19.333 -22.327  1.00  0.00           C  
ATOM   2384  CZ  TYR B  94      70.183 -18.248 -22.617  1.00  0.00           C  
ATOM   2385  OH  TYR B  94      70.708 -17.050 -22.996  1.00  0.00           O  
ATOM   2386  N   TYR B  95      68.656 -24.954 -22.997  1.00  0.00           N  
ATOM   2387  CA  TYR B  95      68.829 -26.399 -22.932  1.00  0.00           C  
ATOM   2388  C   TYR B  95      70.301 -26.724 -22.645  1.00  0.00           C  
ATOM   2389  O   TYR B  95      71.182 -26.088 -23.221  1.00  0.00           O  
ATOM   2390  CB  TYR B  95      68.429 -27.023 -24.282  1.00  0.00           C  
ATOM   2391  CG  TYR B  95      66.969 -26.928 -24.684  1.00  0.00           C  
ATOM   2392  CD1 TYR B  95      66.563 -25.999 -25.667  1.00  0.00           C  
ATOM   2393  CD2 TYR B  95      66.024 -27.816 -24.132  1.00  0.00           C  
ATOM   2394  CE1 TYR B  95      65.228 -25.982 -26.113  1.00  0.00           C  
ATOM   2395  CE2 TYR B  95      64.687 -27.795 -24.576  1.00  0.00           C  
ATOM   2396  CZ  TYR B  95      64.290 -26.885 -25.577  1.00  0.00           C  
ATOM   2397  OH  TYR B  95      63.004 -26.879 -26.031  1.00  0.00           O  
ATOM   2398  N   CYS B  96      70.553 -27.753 -21.823  1.00  0.00           N  
ATOM   2399  CA  CYS B  96      71.854 -28.432 -21.768  1.00  0.00           C  
ATOM   2400  C   CYS B  96      71.904 -29.554 -22.815  1.00  0.00           C  
ATOM   2401  O   CYS B  96      70.852 -30.019 -23.255  1.00  0.00           O  
ATOM   2402  CB  CYS B  96      72.110 -28.965 -20.348  1.00  0.00           C  
ATOM   2403  SG  CYS B  96      70.854 -30.061 -19.633  1.00  0.00           S  
ATOM   2404  N   ALA B  97      73.123 -29.971 -23.191  1.00  0.00           N  
ATOM   2405  CA  ALA B  97      73.348 -31.041 -24.161  1.00  0.00           C  
ATOM   2406  C   ALA B  97      74.696 -31.742 -23.935  1.00  0.00           C  
ATOM   2407  O   ALA B  97      75.614 -31.159 -23.358  1.00  0.00           O  
ATOM   2408  CB  ALA B  97      73.213 -30.492 -25.588  1.00  0.00           C  
ATOM   2409  N   ARG B  98      74.769 -32.999 -24.397  1.00  0.00           N  
ATOM   2410  CA  ARG B  98      75.906 -33.908 -24.233  1.00  0.00           C  
ATOM   2411  C   ARG B  98      76.920 -33.782 -25.395  1.00  0.00           C  
ATOM   2412  O   ARG B  98      76.658 -33.087 -26.377  1.00  0.00           O  
ATOM   2413  CB  ARG B  98      75.311 -35.338 -24.096  1.00  0.00           C  
ATOM   2414  CG  ARG B  98      76.295 -36.420 -23.610  1.00  0.00           C  
ATOM   2415  CD  ARG B  98      75.655 -37.783 -23.316  1.00  0.00           C  
ATOM   2416  NE  ARG B  98      75.377 -38.562 -24.533  1.00  0.00           N  
ATOM   2417  CZ  ARG B  98      75.294 -39.905 -24.581  1.00  0.00           C  
ATOM   2418  NH1 ARG B  98      75.472 -40.658 -23.486  1.00  0.00           N  
ATOM   2419  NH2 ARG B  98      75.040 -40.511 -25.745  1.00  0.00           N  
ATOM   2420  N   ALA B  99      78.054 -34.497 -25.281  1.00  0.00           N  
ATOM   2421  CA  ALA B  99      78.956 -34.850 -26.384  1.00  0.00           C  
ATOM   2422  C   ALA B  99      78.310 -35.818 -27.395  1.00  0.00           C  
ATOM   2423  O   ALA B  99      77.134 -36.158 -27.260  1.00  0.00           O  
ATOM   2424  CB  ALA B  99      80.252 -35.439 -25.809  1.00  0.00           C  
ATOM   2425  N   ASN B 100      79.087 -36.201 -28.424  1.00  0.00           N  
ATOM   2426  CA  ASN B 100      78.614 -36.871 -29.644  1.00  0.00           C  
ATOM   2427  C   ASN B 100      77.674 -35.935 -30.437  1.00  0.00           C  
ATOM   2428  O   ASN B 100      76.658 -36.366 -30.982  1.00  0.00           O  
ATOM   2429  CB  ASN B 100      78.026 -38.273 -29.326  1.00  0.00           C  
ATOM   2430  CG  ASN B 100      77.836 -39.189 -30.541  1.00  0.00           C  
ATOM   2431  OD1 ASN B 100      78.695 -39.273 -31.414  1.00  0.00           O  
ATOM   2432  ND2 ASN B 100      76.703 -39.894 -30.587  1.00  0.00           N  
ATOM   2433  N   TRP B 101      78.071 -34.648 -30.476  1.00  0.00           N  
ATOM   2434  CA  TRP B 101      77.483 -33.558 -31.254  1.00  0.00           C  
ATOM   2435  C   TRP B 101      76.034 -33.207 -30.871  1.00  0.00           C  
ATOM   2436  O   TRP B 101      75.231 -32.867 -31.741  1.00  0.00           O  
ATOM   2437  CB  TRP B 101      77.727 -33.799 -32.759  1.00  0.00           C  
ATOM   2438  CG  TRP B 101      79.177 -33.965 -33.114  1.00  0.00           C  
ATOM   2439  CD1 TRP B 101      80.078 -32.958 -33.171  1.00  0.00           C  
ATOM   2440  CD2 TRP B 101      79.941 -35.192 -33.332  1.00  0.00           C  
ATOM   2441  NE1 TRP B 101      81.326 -33.468 -33.449  1.00  0.00           N  
ATOM   2442  CE2 TRP B 101      81.307 -34.840 -33.556  1.00  0.00           C  
ATOM   2443  CE3 TRP B 101      79.629 -36.572 -33.351  1.00  0.00           C  
ATOM   2444  CZ2 TRP B 101      82.305 -35.799 -33.806  1.00  0.00           C  
ATOM   2445  CZ3 TRP B 101      80.623 -37.544 -33.583  1.00  0.00           C  
ATOM   2446  CH2 TRP B 101      81.958 -37.161 -33.817  1.00  0.00           C  
ATOM   2447  N   LEU B 102      75.758 -33.230 -29.553  1.00  0.00           N  
ATOM   2448  CA  LEU B 102      74.484 -32.887 -28.913  1.00  0.00           C  
ATOM   2449  C   LEU B 102      73.395 -33.931 -29.232  1.00  0.00           C  
ATOM   2450  O   LEU B 102      72.341 -33.566 -29.755  1.00  0.00           O  
ATOM   2451  CB  LEU B 102      74.041 -31.423 -29.216  1.00  0.00           C  
ATOM   2452  CG  LEU B 102      75.010 -30.292 -28.777  1.00  0.00           C  
ATOM   2453  CD1 LEU B 102      76.201 -30.086 -29.733  1.00  0.00           C  
ATOM   2454  CD2 LEU B 102      74.259 -28.957 -28.588  1.00  0.00           C  
ATOM   2455  N   ASP B 103      73.671 -35.218 -28.935  1.00  0.00           N  
ATOM   2456  CA  ASP B 103      72.744 -36.332 -29.200  1.00  0.00           C  
ATOM   2457  C   ASP B 103      71.507 -36.328 -28.286  1.00  0.00           C  
ATOM   2458  O   ASP B 103      70.405 -36.590 -28.770  1.00  0.00           O  
ATOM   2459  CB  ASP B 103      73.390 -37.739 -29.272  1.00  0.00           C  
ATOM   2460  CG  ASP B 103      74.315 -38.159 -28.124  1.00  0.00           C  
ATOM   2461  OD1 ASP B 103      74.427 -37.427 -27.117  1.00  0.00           O  
ATOM   2462  OD2 ASP B 103      74.861 -39.276 -28.254  1.00  0.00           O  
ATOM   2463  N   TYR B 104      71.719 -36.012 -26.999  1.00  0.00           N  
ATOM   2464  CA  TYR B 104      70.686 -35.895 -25.975  1.00  0.00           C  
ATOM   2465  C   TYR B 104      70.709 -34.475 -25.409  1.00  0.00           C  
ATOM   2466  O   TYR B 104      71.771 -33.987 -25.024  1.00  0.00           O  
ATOM   2467  CB  TYR B 104      70.908 -36.959 -24.879  1.00  0.00           C  
ATOM   2468  CG  TYR B 104      70.501 -38.353 -25.325  1.00  0.00           C  
ATOM   2469  CD1 TYR B 104      69.183 -38.802 -25.106  1.00  0.00           C  
ATOM   2470  CD2 TYR B 104      71.417 -39.184 -26.003  1.00  0.00           C  
ATOM   2471  CE1 TYR B 104      68.777 -40.061 -25.585  1.00  0.00           C  
ATOM   2472  CE2 TYR B 104      71.007 -40.436 -26.499  1.00  0.00           C  
ATOM   2473  CZ  TYR B 104      69.683 -40.876 -26.292  1.00  0.00           C  
ATOM   2474  OH  TYR B 104      69.273 -42.087 -26.767  1.00  0.00           O  
ATOM   2475  N   TRP B 105      69.518 -33.858 -25.384  1.00  0.00           N  
ATOM   2476  CA  TRP B 105      69.243 -32.530 -24.843  1.00  0.00           C  
ATOM   2477  C   TRP B 105      68.338 -32.660 -23.607  1.00  0.00           C  
ATOM   2478  O   TRP B 105      67.640 -33.665 -23.461  1.00  0.00           O  
ATOM   2479  CB  TRP B 105      68.536 -31.656 -25.903  1.00  0.00           C  
ATOM   2480  CG  TRP B 105      69.302 -31.230 -27.128  1.00  0.00           C  
ATOM   2481  CD1 TRP B 105      70.012 -32.029 -27.959  1.00  0.00           C  
ATOM   2482  CD2 TRP B 105      69.327 -29.905 -27.747  1.00  0.00           C  
ATOM   2483  NE1 TRP B 105      70.482 -31.293 -29.025  1.00  0.00           N  
ATOM   2484  CE2 TRP B 105      70.091 -29.974 -28.951  1.00  0.00           C  
ATOM   2485  CE3 TRP B 105      68.757 -28.652 -27.425  1.00  0.00           C  
ATOM   2486  CZ2 TRP B 105      70.293 -28.858 -29.781  1.00  0.00           C  
ATOM   2487  CZ3 TRP B 105      68.939 -27.526 -28.254  1.00  0.00           C  
ATOM   2488  CH2 TRP B 105      69.712 -27.626 -29.427  1.00  0.00           C  
ATOM   2489  N   GLY B 106      68.356 -31.625 -22.751  1.00  0.00           N  
ATOM   2490  CA  GLY B 106      67.567 -31.553 -21.519  1.00  0.00           C  
ATOM   2491  C   GLY B 106      66.096 -31.199 -21.777  1.00  0.00           C  
ATOM   2492  O   GLY B 106      65.665 -31.003 -22.914  1.00  0.00           O  
ATOM   2493  N   GLN B 107      65.327 -31.133 -20.676  1.00  0.00           N  
ATOM   2494  CA  GLN B 107      63.883 -30.865 -20.658  1.00  0.00           C  
ATOM   2495  C   GLN B 107      63.498 -29.417 -21.021  1.00  0.00           C  
ATOM   2496  O   GLN B 107      62.382 -29.202 -21.491  1.00  0.00           O  
ATOM   2497  CB  GLN B 107      63.322 -31.235 -19.264  1.00  0.00           C  
ATOM   2498  CG  GLN B 107      63.473 -32.714 -18.843  1.00  0.00           C  
ATOM   2499  CD  GLN B 107      62.804 -33.702 -19.798  1.00  0.00           C  
ATOM   2500  OE1 GLN B 107      63.400 -34.110 -20.792  1.00  0.00           O  
ATOM   2501  NE2 GLN B 107      61.569 -34.101 -19.495  1.00  0.00           N  
ATOM   2502  N   GLY B 108      64.424 -28.468 -20.814  1.00  0.00           N  
ATOM   2503  CA  GLY B 108      64.265 -27.054 -21.139  1.00  0.00           C  
ATOM   2504  C   GLY B 108      63.769 -26.264 -19.921  1.00  0.00           C  
ATOM   2505  O   GLY B 108      62.829 -26.675 -19.240  1.00  0.00           O  
ATOM   2506  N   THR B 109      64.382 -25.090 -19.700  1.00  0.00           N  
ATOM   2507  CA  THR B 109      63.969 -24.056 -18.747  1.00  0.00           C  
ATOM   2508  C   THR B 109      64.359 -22.691 -19.339  1.00  0.00           C  
ATOM   2509  O   THR B 109      65.436 -22.559 -19.921  1.00  0.00           O  
ATOM   2510  CB  THR B 109      64.632 -24.192 -17.346  1.00  0.00           C  
ATOM   2511  OG1 THR B 109      66.050 -24.176 -17.390  1.00  0.00           O  
ATOM   2512  CG2 THR B 109      64.174 -25.428 -16.566  1.00  0.00           C  
ATOM   2513  N   THR B 110      63.452 -21.710 -19.213  1.00  0.00           N  
ATOM   2514  CA  THR B 110      63.536 -20.438 -19.925  1.00  0.00           C  
ATOM   2515  C   THR B 110      64.103 -19.289 -19.070  1.00  0.00           C  
ATOM   2516  O   THR B 110      63.758 -19.148 -17.897  1.00  0.00           O  
ATOM   2517  CB  THR B 110      62.150 -20.042 -20.514  1.00  0.00           C  
ATOM   2518  OG1 THR B 110      62.233 -18.862 -21.292  1.00  0.00           O  
ATOM   2519  CG2 THR B 110      61.038 -19.805 -19.472  1.00  0.00           C  
ATOM   2520  N   VAL B 111      64.937 -18.476 -19.734  1.00  0.00           N  
ATOM   2521  CA  VAL B 111      65.415 -17.171 -19.292  1.00  0.00           C  
ATOM   2522  C   VAL B 111      64.680 -16.131 -20.153  1.00  0.00           C  
ATOM   2523  O   VAL B 111      64.621 -16.302 -21.371  1.00  0.00           O  
ATOM   2524  CB  VAL B 111      66.937 -17.026 -19.590  1.00  0.00           C  
ATOM   2525  CG1 VAL B 111      67.506 -15.612 -19.356  1.00  0.00           C  
ATOM   2526  CG2 VAL B 111      67.774 -18.052 -18.809  1.00  0.00           C  
ATOM   2527  N   THR B 112      64.145 -15.075 -19.525  1.00  0.00           N  
ATOM   2528  CA  THR B 112      63.470 -13.984 -20.228  1.00  0.00           C  
ATOM   2529  C   THR B 112      63.765 -12.642 -19.536  1.00  0.00           C  
ATOM   2530  O   THR B 112      63.982 -12.608 -18.323  1.00  0.00           O  
ATOM   2531  CB  THR B 112      61.922 -14.181 -20.306  1.00  0.00           C  
ATOM   2532  OG1 THR B 112      61.260 -13.975 -19.072  1.00  0.00           O  
ATOM   2533  CG2 THR B 112      61.469 -15.535 -20.875  1.00  0.00           C  
ATOM   2534  N   VAL B 113      63.726 -11.559 -20.329  1.00  0.00           N  
ATOM   2535  CA  VAL B 113      63.801 -10.185 -19.842  1.00  0.00           C  
ATOM   2536  C   VAL B 113      62.845  -9.271 -20.622  1.00  0.00           C  
ATOM   2537  O   VAL B 113      62.655  -9.450 -21.825  1.00  0.00           O  
ATOM   2538  CB  VAL B 113      65.230  -9.579 -19.911  1.00  0.00           C  
ATOM   2539  CG1 VAL B 113      66.159 -10.187 -18.857  1.00  0.00           C  
ATOM   2540  CG2 VAL B 113      65.893  -9.608 -21.301  1.00  0.00           C  
ATOM   2541  N   SER B 114      62.276  -8.298 -19.896  1.00  0.00           N  
ATOM   2542  CA  SER B 114      61.360  -7.278 -20.402  1.00  0.00           C  
ATOM   2543  C   SER B 114      61.193  -6.189 -19.333  1.00  0.00           C  
ATOM   2544  O   SER B 114      61.278  -6.480 -18.139  1.00  0.00           O  
ATOM   2545  CB  SER B 114      60.001  -7.918 -20.762  1.00  0.00           C  
ATOM   2546  OG  SER B 114      59.093  -6.977 -21.304  1.00  0.00           O  
ATOM   2547  N   SER B 115      60.912  -4.956 -19.787  1.00  0.00           N  
ATOM   2548  CA  SER B 115      60.543  -3.823 -18.937  1.00  0.00           C  
ATOM   2549  C   SER B 115      59.175  -3.998 -18.237  1.00  0.00           C  
ATOM   2550  O   SER B 115      58.976  -3.403 -17.177  1.00  0.00           O  
ATOM   2551  CB  SER B 115      60.621  -2.528 -19.771  1.00  0.00           C  
ATOM   2552  OG  SER B 115      59.614  -2.470 -20.764  1.00  0.00           O  
ATOM   2553  N   ALA B 116      58.290  -4.833 -18.812  1.00  0.00           N  
ATOM   2554  CA  ALA B 116      56.985  -5.207 -18.266  1.00  0.00           C  
ATOM   2555  C   ALA B 116      57.100  -5.989 -16.946  1.00  0.00           C  
ATOM   2556  O   ALA B 116      57.953  -6.871 -16.825  1.00  0.00           O  
ATOM   2557  CB  ALA B 116      56.229  -6.038 -19.313  1.00  0.00           C  
ATOM   2558  N   SER B 117      56.226  -5.641 -15.990  1.00  0.00           N  
ATOM   2559  CA  SER B 117      56.104  -6.291 -14.685  1.00  0.00           C  
ATOM   2560  C   SER B 117      55.001  -7.366 -14.727  1.00  0.00           C  
ATOM   2561  O   SER B 117      54.114  -7.297 -15.582  1.00  0.00           O  
ATOM   2562  CB  SER B 117      55.803  -5.198 -13.638  1.00  0.00           C  
ATOM   2563  OG  SER B 117      55.830  -5.709 -12.320  1.00  0.00           O  
ATOM   2564  N   THR B 118      55.077  -8.332 -13.796  1.00  0.00           N  
ATOM   2565  CA  THR B 118      54.127  -9.441 -13.662  1.00  0.00           C  
ATOM   2566  C   THR B 118      52.695  -8.960 -13.335  1.00  0.00           C  
ATOM   2567  O   THR B 118      52.522  -8.064 -12.509  1.00  0.00           O  
ATOM   2568  CB  THR B 118      54.583 -10.446 -12.568  1.00  0.00           C  
ATOM   2569  OG1 THR B 118      55.871 -10.929 -12.901  1.00  0.00           O  
ATOM   2570  CG2 THR B 118      53.671 -11.671 -12.354  1.00  0.00           C  
ATOM   2571  N   LYS B 119      51.709  -9.563 -14.017  1.00  0.00           N  
ATOM   2572  CA  LYS B 119      50.302  -9.173 -14.001  1.00  0.00           C  
ATOM   2573  C   LYS B 119      49.433 -10.419 -14.235  1.00  0.00           C  
ATOM   2574  O   LYS B 119      49.710 -11.182 -15.159  1.00  0.00           O  
ATOM   2575  CB  LYS B 119      50.097  -8.068 -15.069  1.00  0.00           C  
ATOM   2576  CG  LYS B 119      48.647  -7.682 -15.431  1.00  0.00           C  
ATOM   2577  CD  LYS B 119      47.812  -7.111 -14.278  1.00  0.00           C  
ATOM   2578  CE  LYS B 119      46.452  -6.605 -14.785  1.00  0.00           C  
ATOM   2579  NZ  LYS B 119      45.581  -6.187 -13.676  1.00  0.00           N  
ATOM   2580  N   GLY B 120      48.384 -10.580 -13.412  1.00  0.00           N  
ATOM   2581  CA  GLY B 120      47.406 -11.660 -13.532  1.00  0.00           C  
ATOM   2582  C   GLY B 120      46.327 -11.292 -14.574  1.00  0.00           C  
ATOM   2583  O   GLY B 120      45.993 -10.112 -14.697  1.00  0.00           O  
ATOM   2584  N   PRO B 121      45.763 -12.280 -15.308  1.00  0.00           N  
ATOM   2585  CA  PRO B 121      44.773 -12.056 -16.376  1.00  0.00           C  
ATOM   2586  C   PRO B 121      43.412 -11.543 -15.895  1.00  0.00           C  
ATOM   2587  O   PRO B 121      42.858 -12.062 -14.925  1.00  0.00           O  
ATOM   2588  CB  PRO B 121      44.634 -13.436 -17.042  1.00  0.00           C  
ATOM   2589  CG  PRO B 121      44.981 -14.425 -15.945  1.00  0.00           C  
ATOM   2590  CD  PRO B 121      46.099 -13.697 -15.212  1.00  0.00           C  
ATOM   2591  N   SER B 122      42.879 -10.584 -16.663  1.00  0.00           N  
ATOM   2592  CA  SER B 122      41.475 -10.194 -16.654  1.00  0.00           C  
ATOM   2593  C   SER B 122      40.736 -11.135 -17.622  1.00  0.00           C  
ATOM   2594  O   SER B 122      40.636 -10.838 -18.814  1.00  0.00           O  
ATOM   2595  CB  SER B 122      41.366  -8.714 -17.069  1.00  0.00           C  
ATOM   2596  OG  SER B 122      41.927  -7.884 -16.073  1.00  0.00           O  
ATOM   2597  N   VAL B 123      40.304 -12.293 -17.096  1.00  0.00           N  
ATOM   2598  CA  VAL B 123      39.653 -13.369 -17.847  1.00  0.00           C  
ATOM   2599  C   VAL B 123      38.218 -12.968 -18.238  1.00  0.00           C  
ATOM   2600  O   VAL B 123      37.487 -12.456 -17.389  1.00  0.00           O  
ATOM   2601  CB  VAL B 123      39.597 -14.675 -17.001  1.00  0.00           C  
ATOM   2602  CG1 VAL B 123      38.858 -15.844 -17.687  1.00  0.00           C  
ATOM   2603  CG2 VAL B 123      41.008 -15.128 -16.581  1.00  0.00           C  
ATOM   2604  N   PHE B 124      37.858 -13.198 -19.512  1.00  0.00           N  
ATOM   2605  CA  PHE B 124      36.588 -12.783 -20.108  1.00  0.00           C  
ATOM   2606  C   PHE B 124      36.062 -13.913 -21.018  1.00  0.00           C  
ATOM   2607  O   PHE B 124      36.710 -14.201 -22.022  1.00  0.00           O  
ATOM   2608  CB  PHE B 124      36.836 -11.513 -20.961  1.00  0.00           C  
ATOM   2609  CG  PHE B 124      37.365 -10.290 -20.228  1.00  0.00           C  
ATOM   2610  CD1 PHE B 124      36.751  -9.832 -19.042  1.00  0.00           C  
ATOM   2611  CD2 PHE B 124      38.420  -9.536 -20.787  1.00  0.00           C  
ATOM   2612  CE1 PHE B 124      37.230  -8.696 -18.409  1.00  0.00           C  
ATOM   2613  CE2 PHE B 124      38.868  -8.387 -20.148  1.00  0.00           C  
ATOM   2614  CZ  PHE B 124      38.276  -7.972 -18.963  1.00  0.00           C  
ATOM   2615  N   PRO B 125      34.890 -14.519 -20.712  1.00  0.00           N  
ATOM   2616  CA  PRO B 125      34.208 -15.395 -21.679  1.00  0.00           C  
ATOM   2617  C   PRO B 125      33.476 -14.586 -22.768  1.00  0.00           C  
ATOM   2618  O   PRO B 125      33.541 -13.354 -22.780  1.00  0.00           O  
ATOM   2619  CB  PRO B 125      33.238 -16.187 -20.795  1.00  0.00           C  
ATOM   2620  CG  PRO B 125      32.821 -15.185 -19.737  1.00  0.00           C  
ATOM   2621  CD  PRO B 125      34.099 -14.378 -19.490  1.00  0.00           C  
ATOM   2622  N   LEU B 126      32.786 -15.309 -23.658  1.00  0.00           N  
ATOM   2623  CA  LEU B 126      31.957 -14.730 -24.708  1.00  0.00           C  
ATOM   2624  C   LEU B 126      30.605 -15.465 -24.770  1.00  0.00           C  
ATOM   2625  O   LEU B 126      30.532 -16.644 -24.424  1.00  0.00           O  
ATOM   2626  CB  LEU B 126      32.686 -14.832 -26.066  1.00  0.00           C  
ATOM   2627  CG  LEU B 126      34.010 -14.044 -26.289  1.00  0.00           C  
ATOM   2628  CD1 LEU B 126      33.968 -12.545 -25.930  1.00  0.00           C  
ATOM   2629  CD2 LEU B 126      35.239 -14.762 -25.703  1.00  0.00           C  
ATOM   2630  N   ALA B 127      29.565 -14.737 -25.227  1.00  0.00           N  
ATOM   2631  CA  ALA B 127      28.150 -15.143 -25.305  1.00  0.00           C  
ATOM   2632  C   ALA B 127      27.499 -15.265 -23.894  1.00  0.00           C  
ATOM   2633  O   ALA B 127      28.198 -15.024 -22.905  1.00  0.00           O  
ATOM   2634  CB  ALA B 127      28.018 -16.398 -26.204  1.00  0.00           C  
ATOM   2635  N   PRO B 128      26.196 -15.631 -23.763  1.00  0.00           N  
ATOM   2636  CA  PRO B 128      25.167 -15.819 -24.810  1.00  0.00           C  
ATOM   2637  C   PRO B 128      24.694 -14.515 -25.483  1.00  0.00           C  
ATOM   2638  O   PRO B 128      24.942 -13.420 -24.978  1.00  0.00           O  
ATOM   2639  CB  PRO B 128      24.009 -16.485 -24.044  1.00  0.00           C  
ATOM   2640  CG  PRO B 128      24.108 -15.920 -22.640  1.00  0.00           C  
ATOM   2641  CD  PRO B 128      25.613 -15.830 -22.429  1.00  0.00           C  
ATOM   2642  N   CYS B 129      23.987 -14.694 -26.608  1.00  0.00           N  
ATOM   2643  CA  CYS B 129      23.315 -13.666 -27.407  1.00  0.00           C  
ATOM   2644  C   CYS B 129      22.337 -14.388 -28.364  1.00  0.00           C  
ATOM   2645  O   CYS B 129      22.000 -15.551 -28.131  1.00  0.00           O  
ATOM   2646  CB  CYS B 129      24.386 -12.769 -28.095  1.00  0.00           C  
ATOM   2647  SG  CYS B 129      23.897 -11.377 -29.167  1.00  0.00           S  
ATOM   2648  N   SER B 130      21.931 -13.717 -29.456  1.00  0.00           N  
ATOM   2649  CA  SER B 130      21.285 -14.302 -30.637  1.00  0.00           C  
ATOM   2650  C   SER B 130      22.172 -15.354 -31.348  1.00  0.00           C  
ATOM   2651  O   SER B 130      21.640 -16.196 -32.072  1.00  0.00           O  
ATOM   2652  CB  SER B 130      20.892 -13.148 -31.586  1.00  0.00           C  
ATOM   2653  OG  SER B 130      20.154 -13.599 -32.704  1.00  0.00           O  
ATOM   2654  N   ARG B 131      23.491 -15.312 -31.088  1.00  0.00           N  
ATOM   2655  CA  ARG B 131      24.479 -16.321 -31.456  1.00  0.00           C  
ATOM   2656  C   ARG B 131      24.406 -17.524 -30.492  1.00  0.00           C  
ATOM   2657  O   ARG B 131      25.290 -17.707 -29.654  1.00  0.00           O  
ATOM   2658  CB  ARG B 131      25.863 -15.627 -31.517  1.00  0.00           C  
ATOM   2659  CG  ARG B 131      27.061 -16.493 -31.969  1.00  0.00           C  
ATOM   2660  CD  ARG B 131      26.820 -17.329 -33.236  1.00  0.00           C  
ATOM   2661  NE  ARG B 131      26.318 -16.503 -34.347  1.00  0.00           N  
ATOM   2662  CZ  ARG B 131      25.544 -16.928 -35.360  1.00  0.00           C  
ATOM   2663  NH1 ARG B 131      25.142 -16.049 -36.286  1.00  0.00           N  
ATOM   2664  NH2 ARG B 131      25.157 -18.209 -35.456  1.00  0.00           N  
ATOM   2665  N   SER B 132      23.334 -18.323 -30.639  1.00  0.00           N  
ATOM   2666  CA  SER B 132      23.169 -19.629 -30.004  1.00  0.00           C  
ATOM   2667  C   SER B 132      23.877 -20.693 -30.862  1.00  0.00           C  
ATOM   2668  O   SER B 132      23.879 -20.575 -32.090  1.00  0.00           O  
ATOM   2669  CB  SER B 132      21.663 -19.917 -29.844  1.00  0.00           C  
ATOM   2670  OG  SER B 132      21.438 -21.151 -29.187  1.00  0.00           O  
ATOM   2671  N   THR B 133      24.489 -21.686 -30.197  1.00  0.00           N  
ATOM   2672  CA  THR B 133      25.385 -22.647 -30.842  1.00  0.00           C  
ATOM   2673  C   THR B 133      25.104 -24.118 -30.474  1.00  0.00           C  
ATOM   2674  O   THR B 133      25.735 -24.965 -31.096  1.00  0.00           O  
ATOM   2675  CB  THR B 133      26.875 -22.329 -30.520  1.00  0.00           C  
ATOM   2676  OG1 THR B 133      27.221 -22.649 -29.185  1.00  0.00           O  
ATOM   2677  CG2 THR B 133      27.288 -20.878 -30.823  1.00  0.00           C  
ATOM   2678  N   SER B 134      24.188 -24.421 -29.529  1.00  0.00           N  
ATOM   2679  CA  SER B 134      23.861 -25.788 -29.089  1.00  0.00           C  
ATOM   2680  C   SER B 134      23.320 -26.662 -30.243  1.00  0.00           C  
ATOM   2681  O   SER B 134      22.145 -26.563 -30.597  1.00  0.00           O  
ATOM   2682  CB  SER B 134      22.910 -25.727 -27.874  1.00  0.00           C  
ATOM   2683  OG  SER B 134      22.631 -27.019 -27.363  1.00  0.00           O  
ATOM   2684  N   GLU B 135      24.227 -27.457 -30.830  1.00  0.00           N  
ATOM   2685  CA  GLU B 135      24.103 -28.125 -32.125  1.00  0.00           C  
ATOM   2686  C   GLU B 135      25.143 -29.263 -32.189  1.00  0.00           C  
ATOM   2687  O   GLU B 135      25.969 -29.390 -31.284  1.00  0.00           O  
ATOM   2688  CB  GLU B 135      24.275 -27.052 -33.241  1.00  0.00           C  
ATOM   2689  CG  GLU B 135      24.137 -27.496 -34.714  1.00  0.00           C  
ATOM   2690  CD  GLU B 135      22.825 -28.227 -35.002  1.00  0.00           C  
ATOM   2691  OE1 GLU B 135      22.897 -29.465 -35.166  1.00  0.00           O  
ATOM   2692  OE2 GLU B 135      21.783 -27.540 -35.033  1.00  0.00           O  
ATOM   2693  N   SER B 136      25.103 -30.055 -33.274  1.00  0.00           N  
ATOM   2694  CA  SER B 136      26.043 -31.126 -33.626  1.00  0.00           C  
ATOM   2695  C   SER B 136      27.543 -30.739 -33.562  1.00  0.00           C  
ATOM   2696  O   SER B 136      28.368 -31.616 -33.309  1.00  0.00           O  
ATOM   2697  CB  SER B 136      25.653 -31.662 -35.022  1.00  0.00           C  
ATOM   2698  OG  SER B 136      26.409 -32.799 -35.393  1.00  0.00           O  
ATOM   2699  N   THR B 137      27.854 -29.448 -33.763  1.00  0.00           N  
ATOM   2700  CA  THR B 137      29.183 -28.856 -33.629  1.00  0.00           C  
ATOM   2701  C   THR B 137      29.032 -27.527 -32.855  1.00  0.00           C  
ATOM   2702  O   THR B 137      29.078 -26.441 -33.439  1.00  0.00           O  
ATOM   2703  CB  THR B 137      29.839 -28.632 -35.027  1.00  0.00           C  
ATOM   2704  OG1 THR B 137      29.054 -27.808 -35.871  1.00  0.00           O  
ATOM   2705  CG2 THR B 137      30.133 -29.940 -35.776  1.00  0.00           C  
ATOM   2706  N   ALA B 138      28.819 -27.648 -31.532  1.00  0.00           N  
ATOM   2707  CA  ALA B 138      28.558 -26.530 -30.624  1.00  0.00           C  
ATOM   2708  C   ALA B 138      29.836 -25.808 -30.178  1.00  0.00           C  
ATOM   2709  O   ALA B 138      30.429 -26.171 -29.161  1.00  0.00           O  
ATOM   2710  CB  ALA B 138      27.716 -27.021 -29.434  1.00  0.00           C  
ATOM   2711  N   ALA B 139      30.221 -24.789 -30.963  1.00  0.00           N  
ATOM   2712  CA  ALA B 139      31.376 -23.932 -30.717  1.00  0.00           C  
ATOM   2713  C   ALA B 139      31.148 -22.962 -29.548  1.00  0.00           C  
ATOM   2714  O   ALA B 139      30.116 -22.294 -29.501  1.00  0.00           O  
ATOM   2715  CB  ALA B 139      31.698 -23.165 -32.000  1.00  0.00           C  
ATOM   2716  N   LEU B 140      32.142 -22.888 -28.654  1.00  0.00           N  
ATOM   2717  CA  LEU B 140      32.193 -21.997 -27.495  1.00  0.00           C  
ATOM   2718  C   LEU B 140      33.548 -21.278 -27.504  1.00  0.00           C  
ATOM   2719  O   LEU B 140      34.523 -21.874 -27.959  1.00  0.00           O  
ATOM   2720  CB  LEU B 140      32.059 -22.829 -26.199  1.00  0.00           C  
ATOM   2721  CG  LEU B 140      30.812 -23.732 -26.093  1.00  0.00           C  
ATOM   2722  CD1 LEU B 140      30.864 -24.591 -24.813  1.00  0.00           C  
ATOM   2723  CD2 LEU B 140      29.494 -22.946 -26.229  1.00  0.00           C  
ATOM   2724  N   GLY B 141      33.591 -20.033 -26.999  1.00  0.00           N  
ATOM   2725  CA  GLY B 141      34.800 -19.207 -27.010  1.00  0.00           C  
ATOM   2726  C   GLY B 141      35.079 -18.614 -25.625  1.00  0.00           C  
ATOM   2727  O   GLY B 141      34.166 -18.383 -24.830  1.00  0.00           O  
ATOM   2728  N   CYS B 142      36.367 -18.329 -25.381  1.00  0.00           N  
ATOM   2729  CA  CYS B 142      36.892 -17.637 -24.205  1.00  0.00           C  
ATOM   2730  C   CYS B 142      38.162 -16.857 -24.570  1.00  0.00           C  
ATOM   2731  O   CYS B 142      38.817 -17.164 -25.568  1.00  0.00           O  
ATOM   2732  CB  CYS B 142      37.118 -18.618 -23.041  1.00  0.00           C  
ATOM   2733  SG  CYS B 142      38.287 -19.973 -23.336  1.00  0.00           S  
ATOM   2734  N   LEU B 143      38.467 -15.847 -23.741  1.00  0.00           N  
ATOM   2735  CA  LEU B 143      39.569 -14.913 -23.938  1.00  0.00           C  
ATOM   2736  C   LEU B 143      40.311 -14.691 -22.615  1.00  0.00           C  
ATOM   2737  O   LEU B 143      39.686 -14.494 -21.572  1.00  0.00           O  
ATOM   2738  CB  LEU B 143      38.995 -13.594 -24.505  1.00  0.00           C  
ATOM   2739  CG  LEU B 143      40.023 -12.509 -24.901  1.00  0.00           C  
ATOM   2740  CD1 LEU B 143      40.967 -12.984 -26.029  1.00  0.00           C  
ATOM   2741  CD2 LEU B 143      39.307 -11.185 -25.246  1.00  0.00           C  
ATOM   2742  N   VAL B 144      41.643 -14.668 -22.721  1.00  0.00           N  
ATOM   2743  CA  VAL B 144      42.570 -14.223 -21.688  1.00  0.00           C  
ATOM   2744  C   VAL B 144      43.130 -12.875 -22.178  1.00  0.00           C  
ATOM   2745  O   VAL B 144      43.479 -12.769 -23.355  1.00  0.00           O  
ATOM   2746  CB  VAL B 144      43.772 -15.199 -21.545  1.00  0.00           C  
ATOM   2747  CG1 VAL B 144      44.578 -14.916 -20.269  1.00  0.00           C  
ATOM   2748  CG2 VAL B 144      43.350 -16.678 -21.565  1.00  0.00           C  
ATOM   2749  N   LYS B 145      43.182 -11.862 -21.301  1.00  0.00           N  
ATOM   2750  CA  LYS B 145      43.574 -10.507 -21.692  1.00  0.00           C  
ATOM   2751  C   LYS B 145      44.241  -9.798 -20.507  1.00  0.00           C  
ATOM   2752  O   LYS B 145      43.762  -9.921 -19.381  1.00  0.00           O  
ATOM   2753  CB  LYS B 145      42.323  -9.756 -22.211  1.00  0.00           C  
ATOM   2754  CG  LYS B 145      42.618  -8.457 -22.984  1.00  0.00           C  
ATOM   2755  CD  LYS B 145      41.330  -7.761 -23.458  1.00  0.00           C  
ATOM   2756  CE  LYS B 145      41.558  -6.566 -24.398  1.00  0.00           C  
ATOM   2757  NZ  LYS B 145      41.952  -6.992 -25.752  1.00  0.00           N  
ATOM   2758  N   ASP B 146      45.321  -9.054 -20.802  1.00  0.00           N  
ATOM   2759  CA  ASP B 146      46.103  -8.227 -19.877  1.00  0.00           C  
ATOM   2760  C   ASP B 146      46.793  -9.079 -18.793  1.00  0.00           C  
ATOM   2761  O   ASP B 146      46.305  -9.151 -17.665  1.00  0.00           O  
ATOM   2762  CB  ASP B 146      45.279  -7.038 -19.308  1.00  0.00           C  
ATOM   2763  CG  ASP B 146      46.087  -5.997 -18.517  1.00  0.00           C  
ATOM   2764  OD1 ASP B 146      47.330  -5.966 -18.664  1.00  0.00           O  
ATOM   2765  OD2 ASP B 146      45.430  -5.208 -17.805  1.00  0.00           O  
ATOM   2766  N   TYR B 147      47.912  -9.710 -19.175  1.00  0.00           N  
ATOM   2767  CA  TYR B 147      48.739 -10.525 -18.289  1.00  0.00           C  
ATOM   2768  C   TYR B 147      50.194 -10.532 -18.771  1.00  0.00           C  
ATOM   2769  O   TYR B 147      50.446 -10.362 -19.963  1.00  0.00           O  
ATOM   2770  CB  TYR B 147      48.166 -11.954 -18.189  1.00  0.00           C  
ATOM   2771  CG  TYR B 147      48.359 -12.828 -19.413  1.00  0.00           C  
ATOM   2772  CD1 TYR B 147      49.523 -13.613 -19.535  1.00  0.00           C  
ATOM   2773  CD2 TYR B 147      47.397 -12.838 -20.443  1.00  0.00           C  
ATOM   2774  CE1 TYR B 147      49.721 -14.412 -20.671  1.00  0.00           C  
ATOM   2775  CE2 TYR B 147      47.579 -13.663 -21.569  1.00  0.00           C  
ATOM   2776  CZ  TYR B 147      48.736 -14.456 -21.676  1.00  0.00           C  
ATOM   2777  OH  TYR B 147      48.907 -15.269 -22.752  1.00  0.00           O  
ATOM   2778  N   PHE B 148      51.115 -10.807 -17.839  1.00  0.00           N  
ATOM   2779  CA  PHE B 148      52.541 -10.958 -18.114  1.00  0.00           C  
ATOM   2780  C   PHE B 148      53.186 -11.755 -16.962  1.00  0.00           C  
ATOM   2781  O   PHE B 148      52.744 -11.605 -15.823  1.00  0.00           O  
ATOM   2782  CB  PHE B 148      53.173  -9.550 -18.264  1.00  0.00           C  
ATOM   2783  CG  PHE B 148      54.607  -9.546 -18.760  1.00  0.00           C  
ATOM   2784  CD1 PHE B 148      55.688  -9.588 -17.852  1.00  0.00           C  
ATOM   2785  CD2 PHE B 148      54.863  -9.704 -20.138  1.00  0.00           C  
ATOM   2786  CE1 PHE B 148      56.981  -9.764 -18.322  1.00  0.00           C  
ATOM   2787  CE2 PHE B 148      56.164  -9.888 -20.588  1.00  0.00           C  
ATOM   2788  CZ  PHE B 148      57.215  -9.929 -19.681  1.00  0.00           C  
ATOM   2789  N   PRO B 149      54.248 -12.548 -17.232  1.00  0.00           N  
ATOM   2790  CA  PRO B 149      54.645 -13.102 -18.543  1.00  0.00           C  
ATOM   2791  C   PRO B 149      53.795 -14.331 -18.939  1.00  0.00           C  
ATOM   2792  O   PRO B 149      52.816 -14.655 -18.268  1.00  0.00           O  
ATOM   2793  CB  PRO B 149      56.121 -13.472 -18.294  1.00  0.00           C  
ATOM   2794  CG  PRO B 149      56.165 -13.910 -16.839  1.00  0.00           C  
ATOM   2795  CD  PRO B 149      55.159 -12.981 -16.170  1.00  0.00           C  
ATOM   2796  N   GLU B 150      54.235 -15.035 -19.993  1.00  0.00           N  
ATOM   2797  CA  GLU B 150      53.893 -16.438 -20.258  1.00  0.00           C  
ATOM   2798  C   GLU B 150      54.551 -17.369 -19.205  1.00  0.00           C  
ATOM   2799  O   GLU B 150      55.558 -16.976 -18.611  1.00  0.00           O  
ATOM   2800  CB  GLU B 150      54.390 -16.778 -21.685  1.00  0.00           C  
ATOM   2801  CG  GLU B 150      53.458 -16.306 -22.817  1.00  0.00           C  
ATOM   2802  CD  GLU B 150      52.211 -17.184 -22.952  1.00  0.00           C  
ATOM   2803  OE1 GLU B 150      51.191 -16.844 -22.316  1.00  0.00           O  
ATOM   2804  OE2 GLU B 150      52.298 -18.188 -23.691  1.00  0.00           O  
ATOM   2805  N   PRO B 151      54.028 -18.601 -19.004  1.00  0.00           N  
ATOM   2806  CA  PRO B 151      52.883 -19.212 -19.702  1.00  0.00           C  
ATOM   2807  C   PRO B 151      51.519 -18.936 -19.043  1.00  0.00           C  
ATOM   2808  O   PRO B 151      51.451 -18.528 -17.883  1.00  0.00           O  
ATOM   2809  CB  PRO B 151      53.227 -20.710 -19.613  1.00  0.00           C  
ATOM   2810  CG  PRO B 151      53.891 -20.861 -18.253  1.00  0.00           C  
ATOM   2811  CD  PRO B 151      54.687 -19.567 -18.120  1.00  0.00           C  
ATOM   2812  N   VAL B 152      50.462 -19.270 -19.799  1.00  0.00           N  
ATOM   2813  CA  VAL B 152      49.119 -19.531 -19.286  1.00  0.00           C  
ATOM   2814  C   VAL B 152      48.700 -20.955 -19.690  1.00  0.00           C  
ATOM   2815  O   VAL B 152      49.107 -21.448 -20.743  1.00  0.00           O  
ATOM   2816  CB  VAL B 152      48.059 -18.529 -19.826  1.00  0.00           C  
ATOM   2817  CG1 VAL B 152      48.301 -17.123 -19.267  1.00  0.00           C  
ATOM   2818  CG2 VAL B 152      47.910 -18.494 -21.356  1.00  0.00           C  
ATOM   2819  N   THR B 153      47.886 -21.579 -18.828  1.00  0.00           N  
ATOM   2820  CA  THR B 153      47.310 -22.904 -19.026  1.00  0.00           C  
ATOM   2821  C   THR B 153      45.789 -22.727 -19.144  1.00  0.00           C  
ATOM   2822  O   THR B 153      45.139 -22.385 -18.158  1.00  0.00           O  
ATOM   2823  CB  THR B 153      47.622 -23.830 -17.818  1.00  0.00           C  
ATOM   2824  OG1 THR B 153      49.018 -24.060 -17.781  1.00  0.00           O  
ATOM   2825  CG2 THR B 153      46.925 -25.203 -17.841  1.00  0.00           C  
ATOM   2826  N   VAL B 154      45.268 -22.933 -20.362  1.00  0.00           N  
ATOM   2827  CA  VAL B 154      43.850 -22.788 -20.681  1.00  0.00           C  
ATOM   2828  C   VAL B 154      43.339 -24.127 -21.231  1.00  0.00           C  
ATOM   2829  O   VAL B 154      43.866 -24.618 -22.232  1.00  0.00           O  
ATOM   2830  CB  VAL B 154      43.609 -21.682 -21.748  1.00  0.00           C  
ATOM   2831  CG1 VAL B 154      42.126 -21.528 -22.139  1.00  0.00           C  
ATOM   2832  CG2 VAL B 154      44.165 -20.325 -21.285  1.00  0.00           C  
ATOM   2833  N   SER B 155      42.320 -24.682 -20.560  1.00  0.00           N  
ATOM   2834  CA  SER B 155      41.688 -25.944 -20.927  1.00  0.00           C  
ATOM   2835  C   SER B 155      40.238 -25.951 -20.421  1.00  0.00           C  
ATOM   2836  O   SER B 155      39.969 -25.489 -19.310  1.00  0.00           O  
ATOM   2837  CB  SER B 155      42.514 -27.126 -20.375  1.00  0.00           C  
ATOM   2838  OG  SER B 155      41.991 -28.366 -20.804  1.00  0.00           O  
ATOM   2839  N   TRP B 156      39.336 -26.479 -21.259  1.00  0.00           N  
ATOM   2840  CA  TRP B 156      37.904 -26.544 -20.996  1.00  0.00           C  
ATOM   2841  C   TRP B 156      37.567 -27.646 -19.984  1.00  0.00           C  
ATOM   2842  O   TRP B 156      37.932 -28.804 -20.185  1.00  0.00           O  
ATOM   2843  CB  TRP B 156      37.142 -26.694 -22.327  1.00  0.00           C  
ATOM   2844  CG  TRP B 156      37.245 -25.497 -23.229  1.00  0.00           C  
ATOM   2845  CD1 TRP B 156      38.318 -25.164 -23.986  1.00  0.00           C  
ATOM   2846  CD2 TRP B 156      36.282 -24.414 -23.408  1.00  0.00           C  
ATOM   2847  NE1 TRP B 156      38.084 -23.962 -24.619  1.00  0.00           N  
ATOM   2848  CE2 TRP B 156      36.835 -23.461 -24.317  1.00  0.00           C  
ATOM   2849  CE3 TRP B 156      34.989 -24.142 -22.902  1.00  0.00           C  
ATOM   2850  CZ2 TRP B 156      36.137 -22.305 -24.711  1.00  0.00           C  
ATOM   2851  CZ3 TRP B 156      34.280 -22.986 -23.289  1.00  0.00           C  
ATOM   2852  CH2 TRP B 156      34.853 -22.068 -24.189  1.00  0.00           C  
ATOM   2853  N   ASN B 157      36.887 -27.232 -18.899  1.00  0.00           N  
ATOM   2854  CA  ASN B 157      36.461 -28.039 -17.747  1.00  0.00           C  
ATOM   2855  C   ASN B 157      37.651 -28.676 -16.997  1.00  0.00           C  
ATOM   2856  O   ASN B 157      37.506 -29.755 -16.424  1.00  0.00           O  
ATOM   2857  CB  ASN B 157      35.363 -29.053 -18.155  1.00  0.00           C  
ATOM   2858  CG  ASN B 157      34.120 -28.357 -18.717  1.00  0.00           C  
ATOM   2859  OD1 ASN B 157      33.279 -27.872 -17.965  1.00  0.00           O  
ATOM   2860  ND2 ASN B 157      34.009 -28.293 -20.043  1.00  0.00           N  
ATOM   2861  N   SER B 158      38.809 -27.989 -17.023  1.00  0.00           N  
ATOM   2862  CA  SER B 158      40.098 -28.397 -16.448  1.00  0.00           C  
ATOM   2863  C   SER B 158      40.633 -29.724 -17.032  1.00  0.00           C  
ATOM   2864  O   SER B 158      41.200 -30.535 -16.301  1.00  0.00           O  
ATOM   2865  CB  SER B 158      40.032 -28.385 -14.901  1.00  0.00           C  
ATOM   2866  OG  SER B 158      39.882 -27.060 -14.433  1.00  0.00           O  
ATOM   2867  N   GLY B 159      40.434 -29.919 -18.348  1.00  0.00           N  
ATOM   2868  CA  GLY B 159      40.871 -31.105 -19.086  1.00  0.00           C  
ATOM   2869  C   GLY B 159      39.806 -32.213 -19.127  1.00  0.00           C  
ATOM   2870  O   GLY B 159      40.035 -33.217 -19.800  1.00  0.00           O  
ATOM   2871  N   ALA B 160      38.648 -32.043 -18.457  1.00  0.00           N  
ATOM   2872  CA  ALA B 160      37.519 -32.982 -18.509  1.00  0.00           C  
ATOM   2873  C   ALA B 160      36.744 -32.946 -19.842  1.00  0.00           C  
ATOM   2874  O   ALA B 160      36.010 -33.892 -20.124  1.00  0.00           O  
ATOM   2875  CB  ALA B 160      36.579 -32.721 -17.324  1.00  0.00           C  
ATOM   2876  N   LEU B 161      36.945 -31.884 -20.642  1.00  0.00           N  
ATOM   2877  CA  LEU B 161      36.477 -31.763 -22.018  1.00  0.00           C  
ATOM   2878  C   LEU B 161      37.702 -31.500 -22.904  1.00  0.00           C  
ATOM   2879  O   LEU B 161      38.473 -30.581 -22.620  1.00  0.00           O  
ATOM   2880  CB  LEU B 161      35.425 -30.634 -22.096  1.00  0.00           C  
ATOM   2881  CG  LEU B 161      34.799 -30.395 -23.490  1.00  0.00           C  
ATOM   2882  CD1 LEU B 161      34.069 -31.633 -24.049  1.00  0.00           C  
ATOM   2883  CD2 LEU B 161      33.878 -29.162 -23.469  1.00  0.00           C  
ATOM   2884  N   THR B 162      37.854 -32.322 -23.952  1.00  0.00           N  
ATOM   2885  CA  THR B 162      38.998 -32.299 -24.867  1.00  0.00           C  
ATOM   2886  C   THR B 162      38.576 -32.415 -26.351  1.00  0.00           C  
ATOM   2887  O   THR B 162      39.382 -32.090 -27.225  1.00  0.00           O  
ATOM   2888  CB  THR B 162      40.015 -33.420 -24.499  1.00  0.00           C  
ATOM   2889  OG1 THR B 162      41.184 -33.343 -25.293  1.00  0.00           O  
ATOM   2890  CG2 THR B 162      39.466 -34.853 -24.637  1.00  0.00           C  
ATOM   2891  N   SER B 163      37.330 -32.850 -26.618  1.00  0.00           N  
ATOM   2892  CA  SER B 163      36.781 -33.020 -27.962  1.00  0.00           C  
ATOM   2893  C   SER B 163      36.523 -31.662 -28.636  1.00  0.00           C  
ATOM   2894  O   SER B 163      35.634 -30.930 -28.204  1.00  0.00           O  
ATOM   2895  CB  SER B 163      35.505 -33.886 -27.880  1.00  0.00           C  
ATOM   2896  OG  SER B 163      34.979 -34.149 -29.166  1.00  0.00           O  
ATOM   2897  N   GLY B 164      37.311 -31.372 -29.684  1.00  0.00           N  
ATOM   2898  CA  GLY B 164      37.211 -30.151 -30.482  1.00  0.00           C  
ATOM   2899  C   GLY B 164      37.939 -28.952 -29.851  1.00  0.00           C  
ATOM   2900  O   GLY B 164      37.775 -27.845 -30.363  1.00  0.00           O  
ATOM   2901  N   VAL B 165      38.713 -29.145 -28.763  1.00  0.00           N  
ATOM   2902  CA  VAL B 165      39.484 -28.089 -28.098  1.00  0.00           C  
ATOM   2903  C   VAL B 165      40.680 -27.640 -28.959  1.00  0.00           C  
ATOM   2904  O   VAL B 165      41.449 -28.486 -29.419  1.00  0.00           O  
ATOM   2905  CB  VAL B 165      40.008 -28.530 -26.694  1.00  0.00           C  
ATOM   2906  CG1 VAL B 165      41.033 -27.569 -26.044  1.00  0.00           C  
ATOM   2907  CG2 VAL B 165      38.849 -28.734 -25.706  1.00  0.00           C  
ATOM   2908  N   HIS B 166      40.824 -26.315 -29.112  1.00  0.00           N  
ATOM   2909  CA  HIS B 166      41.978 -25.664 -29.724  1.00  0.00           C  
ATOM   2910  C   HIS B 166      42.344 -24.445 -28.869  1.00  0.00           C  
ATOM   2911  O   HIS B 166      41.559 -23.500 -28.802  1.00  0.00           O  
ATOM   2912  CB  HIS B 166      41.682 -25.270 -31.190  1.00  0.00           C  
ATOM   2913  CG  HIS B 166      41.401 -26.428 -32.120  1.00  0.00           C  
ATOM   2914  CD2 HIS B 166      42.296 -27.310 -32.694  1.00  0.00           C  
ATOM   2915  ND1 HIS B 166      40.109 -26.767 -32.536  1.00  0.00           N  
ATOM   2916  NE2 HIS B 166      41.544 -28.195 -33.445  1.00  0.00           N  
ATOM   2917  CE1 HIS B 166      40.269 -27.827 -33.319  1.00  0.00           C  
ATOM   2918  N   THR B 167      43.529 -24.498 -28.238  1.00  0.00           N  
ATOM   2919  CA  THR B 167      44.121 -23.409 -27.457  1.00  0.00           C  
ATOM   2920  C   THR B 167      45.366 -22.900 -28.203  1.00  0.00           C  
ATOM   2921  O   THR B 167      46.176 -23.707 -28.663  1.00  0.00           O  
ATOM   2922  CB  THR B 167      44.558 -23.893 -26.047  1.00  0.00           C  
ATOM   2923  OG1 THR B 167      43.410 -24.293 -25.323  1.00  0.00           O  
ATOM   2924  CG2 THR B 167      45.309 -22.853 -25.189  1.00  0.00           C  
ATOM   2925  N   PHE B 168      45.471 -21.569 -28.320  1.00  0.00           N  
ATOM   2926  CA  PHE B 168      46.436 -20.870 -29.170  1.00  0.00           C  
ATOM   2927  C   PHE B 168      47.598 -20.288 -28.350  1.00  0.00           C  
ATOM   2928  O   PHE B 168      47.423 -20.076 -27.151  1.00  0.00           O  
ATOM   2929  CB  PHE B 168      45.677 -19.759 -29.931  1.00  0.00           C  
ATOM   2930  CG  PHE B 168      44.752 -20.330 -30.988  1.00  0.00           C  
ATOM   2931  CD1 PHE B 168      43.530 -20.925 -30.608  1.00  0.00           C  
ATOM   2932  CD2 PHE B 168      45.213 -20.491 -32.309  1.00  0.00           C  
ATOM   2933  CE1 PHE B 168      42.817 -21.680 -31.521  1.00  0.00           C  
ATOM   2934  CE2 PHE B 168      44.457 -21.210 -33.225  1.00  0.00           C  
ATOM   2935  CZ  PHE B 168      43.283 -21.825 -32.819  1.00  0.00           C  
ATOM   2936  N   PRO B 169      48.752 -20.005 -29.001  1.00  0.00           N  
ATOM   2937  CA  PRO B 169      49.841 -19.234 -28.374  1.00  0.00           C  
ATOM   2938  C   PRO B 169      49.505 -17.734 -28.247  1.00  0.00           C  
ATOM   2939  O   PRO B 169      48.682 -17.214 -29.004  1.00  0.00           O  
ATOM   2940  CB  PRO B 169      51.037 -19.496 -29.302  1.00  0.00           C  
ATOM   2941  CG  PRO B 169      50.423 -19.714 -30.676  1.00  0.00           C  
ATOM   2942  CD  PRO B 169      49.099 -20.408 -30.368  1.00  0.00           C  
ATOM   2943  N   ALA B 170      50.134 -17.080 -27.258  1.00  0.00           N  
ATOM   2944  CA  ALA B 170      49.904 -15.679 -26.905  1.00  0.00           C  
ATOM   2945  C   ALA B 170      50.436 -14.690 -27.952  1.00  0.00           C  
ATOM   2946  O   ALA B 170      51.449 -14.962 -28.598  1.00  0.00           O  
ATOM   2947  CB  ALA B 170      50.572 -15.411 -25.553  1.00  0.00           C  
ATOM   2948  N   VAL B 171      49.748 -13.544 -28.057  1.00  0.00           N  
ATOM   2949  CA  VAL B 171      50.137 -12.408 -28.889  1.00  0.00           C  
ATOM   2950  C   VAL B 171      50.198 -11.158 -27.998  1.00  0.00           C  
ATOM   2951  O   VAL B 171      49.272 -10.910 -27.223  1.00  0.00           O  
ATOM   2952  CB  VAL B 171      49.114 -12.154 -30.034  1.00  0.00           C  
ATOM   2953  CG1 VAL B 171      49.384 -10.870 -30.848  1.00  0.00           C  
ATOM   2954  CG2 VAL B 171      49.040 -13.356 -30.992  1.00  0.00           C  
ATOM   2955  N   LEU B 172      51.290 -10.390 -28.139  1.00  0.00           N  
ATOM   2956  CA  LEU B 172      51.507  -9.124 -27.446  1.00  0.00           C  
ATOM   2957  C   LEU B 172      50.655  -8.016 -28.088  1.00  0.00           C  
ATOM   2958  O   LEU B 172      50.884  -7.665 -29.245  1.00  0.00           O  
ATOM   2959  CB  LEU B 172      53.022  -8.801 -27.477  1.00  0.00           C  
ATOM   2960  CG  LEU B 172      53.463  -7.571 -26.648  1.00  0.00           C  
ATOM   2961  CD1 LEU B 172      53.318  -7.807 -25.129  1.00  0.00           C  
ATOM   2962  CD2 LEU B 172      54.885  -7.110 -27.037  1.00  0.00           C  
ATOM   2963  N   GLN B 173      49.708  -7.474 -27.306  1.00  0.00           N  
ATOM   2964  CA  GLN B 173      48.858  -6.334 -27.657  1.00  0.00           C  
ATOM   2965  C   GLN B 173      49.452  -5.011 -27.122  1.00  0.00           C  
ATOM   2966  O   GLN B 173      48.730  -4.194 -26.547  1.00  0.00           O  
ATOM   2967  CB  GLN B 173      47.397  -6.614 -27.219  1.00  0.00           C  
ATOM   2968  CG  GLN B 173      47.218  -6.974 -25.728  1.00  0.00           C  
ATOM   2969  CD  GLN B 173      45.759  -7.002 -25.268  1.00  0.00           C  
ATOM   2970  OE1 GLN B 173      44.841  -7.193 -26.062  1.00  0.00           O  
ATOM   2971  NE2 GLN B 173      45.541  -6.849 -23.960  1.00  0.00           N  
ATOM   2972  N   SER B 174      50.768  -4.830 -27.340  1.00  0.00           N  
ATOM   2973  CA  SER B 174      51.587  -3.666 -26.978  1.00  0.00           C  
ATOM   2974  C   SER B 174      51.607  -3.417 -25.453  1.00  0.00           C  
ATOM   2975  O   SER B 174      51.976  -4.329 -24.712  1.00  0.00           O  
ATOM   2976  CB  SER B 174      51.188  -2.437 -27.833  1.00  0.00           C  
ATOM   2977  OG  SER B 174      51.561  -2.643 -29.181  1.00  0.00           O  
ATOM   2978  N   SER B 175      51.220  -2.207 -25.011  1.00  0.00           N  
ATOM   2979  CA  SER B 175      51.158  -1.789 -23.604  1.00  0.00           C  
ATOM   2980  C   SER B 175      50.068  -2.514 -22.781  1.00  0.00           C  
ATOM   2981  O   SER B 175      50.145  -2.502 -21.552  1.00  0.00           O  
ATOM   2982  CB  SER B 175      50.987  -0.254 -23.562  1.00  0.00           C  
ATOM   2983  OG  SER B 175      51.089   0.261 -22.249  1.00  0.00           O  
ATOM   2984  N   GLY B 176      49.109  -3.167 -23.461  1.00  0.00           N  
ATOM   2985  CA  GLY B 176      48.084  -4.018 -22.857  1.00  0.00           C  
ATOM   2986  C   GLY B 176      48.612  -5.421 -22.512  1.00  0.00           C  
ATOM   2987  O   GLY B 176      47.805  -6.281 -22.168  1.00  0.00           O  
ATOM   2988  N   LEU B 177      49.932  -5.666 -22.624  1.00  0.00           N  
ATOM   2989  CA  LEU B 177      50.639  -6.917 -22.322  1.00  0.00           C  
ATOM   2990  C   LEU B 177      50.217  -8.055 -23.277  1.00  0.00           C  
ATOM   2991  O   LEU B 177      49.987  -7.772 -24.450  1.00  0.00           O  
ATOM   2992  CB  LEU B 177      50.550  -7.269 -20.815  1.00  0.00           C  
ATOM   2993  CG  LEU B 177      50.969  -6.146 -19.838  1.00  0.00           C  
ATOM   2994  CD1 LEU B 177      50.721  -6.570 -18.377  1.00  0.00           C  
ATOM   2995  CD2 LEU B 177      52.421  -5.675 -20.065  1.00  0.00           C  
ATOM   2996  N   TYR B 178      50.157  -9.313 -22.803  1.00  0.00           N  
ATOM   2997  CA  TYR B 178      49.710 -10.456 -23.606  1.00  0.00           C  
ATOM   2998  C   TYR B 178      48.181 -10.614 -23.601  1.00  0.00           C  
ATOM   2999  O   TYR B 178      47.503 -10.177 -22.669  1.00  0.00           O  
ATOM   3000  CB  TYR B 178      50.367 -11.755 -23.094  1.00  0.00           C  
ATOM   3001  CG  TYR B 178      51.860 -11.881 -23.325  1.00  0.00           C  
ATOM   3002  CD1 TYR B 178      52.382 -11.819 -24.634  1.00  0.00           C  
ATOM   3003  CD2 TYR B 178      52.730 -12.110 -22.238  1.00  0.00           C  
ATOM   3004  CE1 TYR B 178      53.767 -11.963 -24.855  1.00  0.00           C  
ATOM   3005  CE2 TYR B 178      54.113 -12.260 -22.459  1.00  0.00           C  
ATOM   3006  CZ  TYR B 178      54.632 -12.181 -23.766  1.00  0.00           C  
ATOM   3007  OH  TYR B 178      55.974 -12.321 -23.971  1.00  0.00           O  
ATOM   3008  N   SER B 179      47.696 -11.304 -24.642  1.00  0.00           N  
ATOM   3009  CA  SER B 179      46.326 -11.779 -24.800  1.00  0.00           C  
ATOM   3010  C   SER B 179      46.356 -13.092 -25.603  1.00  0.00           C  
ATOM   3011  O   SER B 179      47.204 -13.252 -26.484  1.00  0.00           O  
ATOM   3012  CB  SER B 179      45.465 -10.663 -25.428  1.00  0.00           C  
ATOM   3013  OG  SER B 179      44.142 -11.086 -25.702  1.00  0.00           O  
ATOM   3014  N   LEU B 180      45.444 -14.016 -25.263  1.00  0.00           N  
ATOM   3015  CA  LEU B 180      45.427 -15.396 -25.750  1.00  0.00           C  
ATOM   3016  C   LEU B 180      43.974 -15.887 -25.868  1.00  0.00           C  
ATOM   3017  O   LEU B 180      43.147 -15.527 -25.031  1.00  0.00           O  
ATOM   3018  CB  LEU B 180      46.322 -16.238 -24.803  1.00  0.00           C  
ATOM   3019  CG  LEU B 180      46.494 -17.738 -25.134  1.00  0.00           C  
ATOM   3020  CD1 LEU B 180      47.881 -18.251 -24.690  1.00  0.00           C  
ATOM   3021  CD2 LEU B 180      45.363 -18.615 -24.550  1.00  0.00           C  
ATOM   3022  N   SER B 181      43.697 -16.696 -26.901  1.00  0.00           N  
ATOM   3023  CA  SER B 181      42.362 -17.199 -27.243  1.00  0.00           C  
ATOM   3024  C   SER B 181      42.294 -18.736 -27.173  1.00  0.00           C  
ATOM   3025  O   SER B 181      43.314 -19.414 -27.315  1.00  0.00           O  
ATOM   3026  CB  SER B 181      41.991 -16.661 -28.645  1.00  0.00           C  
ATOM   3027  OG  SER B 181      42.777 -17.236 -29.671  1.00  0.00           O  
ATOM   3028  N   SER B 182      41.070 -19.254 -26.982  1.00  0.00           N  
ATOM   3029  CA  SER B 182      40.768 -20.684 -26.964  1.00  0.00           C  
ATOM   3030  C   SER B 182      39.282 -20.908 -27.289  1.00  0.00           C  
ATOM   3031  O   SER B 182      38.443 -20.073 -26.943  1.00  0.00           O  
ATOM   3032  CB  SER B 182      41.172 -21.289 -25.600  1.00  0.00           C  
ATOM   3033  OG  SER B 182      40.876 -22.670 -25.503  1.00  0.00           O  
ATOM   3034  N   VAL B 183      38.995 -22.050 -27.931  1.00  0.00           N  
ATOM   3035  CA  VAL B 183      37.649 -22.528 -28.246  1.00  0.00           C  
ATOM   3036  C   VAL B 183      37.532 -24.040 -27.999  1.00  0.00           C  
ATOM   3037  O   VAL B 183      38.548 -24.730 -27.900  1.00  0.00           O  
ATOM   3038  CB  VAL B 183      37.256 -22.271 -29.731  1.00  0.00           C  
ATOM   3039  CG1 VAL B 183      37.004 -20.786 -30.017  1.00  0.00           C  
ATOM   3040  CG2 VAL B 183      38.202 -22.915 -30.768  1.00  0.00           C  
ATOM   3041  N   VAL B 184      36.280 -24.516 -27.948  1.00  0.00           N  
ATOM   3042  CA  VAL B 184      35.933 -25.933 -27.995  1.00  0.00           C  
ATOM   3043  C   VAL B 184      34.659 -26.127 -28.828  1.00  0.00           C  
ATOM   3044  O   VAL B 184      33.714 -25.358 -28.673  1.00  0.00           O  
ATOM   3045  CB  VAL B 184      35.741 -26.551 -26.582  1.00  0.00           C  
ATOM   3046  CG1 VAL B 184      34.564 -25.976 -25.774  1.00  0.00           C  
ATOM   3047  CG2 VAL B 184      35.624 -28.081 -26.642  1.00  0.00           C  
ATOM   3048  N   THR B 185      34.666 -27.163 -29.680  1.00  0.00           N  
ATOM   3049  CA  THR B 185      33.529 -27.563 -30.503  1.00  0.00           C  
ATOM   3050  C   THR B 185      32.961 -28.876 -29.937  1.00  0.00           C  
ATOM   3051  O   THR B 185      33.448 -29.960 -30.266  1.00  0.00           O  
ATOM   3052  CB  THR B 185      33.950 -27.746 -31.986  1.00  0.00           C  
ATOM   3053  OG1 THR B 185      34.443 -26.511 -32.473  1.00  0.00           O  
ATOM   3054  CG2 THR B 185      32.810 -28.176 -32.925  1.00  0.00           C  
ATOM   3055  N   VAL B 186      31.964 -28.734 -29.049  1.00  0.00           N  
ATOM   3056  CA  VAL B 186      31.300 -29.824 -28.333  1.00  0.00           C  
ATOM   3057  C   VAL B 186      30.406 -30.646 -29.297  1.00  0.00           C  
ATOM   3058  O   VAL B 186      29.523 -30.058 -29.922  1.00  0.00           O  
ATOM   3059  CB  VAL B 186      30.415 -29.240 -27.189  1.00  0.00           C  
ATOM   3060  CG1 VAL B 186      29.408 -30.228 -26.557  1.00  0.00           C  
ATOM   3061  CG2 VAL B 186      31.292 -28.633 -26.080  1.00  0.00           C  
ATOM   3062  N   PRO B 187      30.643 -31.976 -29.413  1.00  0.00           N  
ATOM   3063  CA  PRO B 187      29.796 -32.850 -30.243  1.00  0.00           C  
ATOM   3064  C   PRO B 187      28.407 -33.074 -29.615  1.00  0.00           C  
ATOM   3065  O   PRO B 187      28.328 -33.380 -28.425  1.00  0.00           O  
ATOM   3066  CB  PRO B 187      30.614 -34.146 -30.339  1.00  0.00           C  
ATOM   3067  CG  PRO B 187      31.400 -34.206 -29.039  1.00  0.00           C  
ATOM   3068  CD  PRO B 187      31.702 -32.740 -28.745  1.00  0.00           C  
ATOM   3069  N   SER B 188      27.352 -32.898 -30.431  1.00  0.00           N  
ATOM   3070  CA  SER B 188      25.924 -33.011 -30.085  1.00  0.00           C  
ATOM   3071  C   SER B 188      25.409 -31.820 -29.244  1.00  0.00           C  
ATOM   3072  O   SER B 188      26.200 -31.076 -28.662  1.00  0.00           O  
ATOM   3073  CB  SER B 188      25.611 -34.398 -29.466  1.00  0.00           C  
ATOM   3074  OG  SER B 188      24.220 -34.643 -29.381  1.00  0.00           O  
ATOM   3075  N   SER B 189      24.075 -31.649 -29.235  1.00  0.00           N  
ATOM   3076  CA  SER B 189      23.331 -30.568 -28.578  1.00  0.00           C  
ATOM   3077  C   SER B 189      23.296 -30.725 -27.043  1.00  0.00           C  
ATOM   3078  O   SER B 189      22.238 -31.001 -26.474  1.00  0.00           O  
ATOM   3079  CB  SER B 189      21.905 -30.528 -29.171  1.00  0.00           C  
ATOM   3080  OG  SER B 189      21.920 -30.092 -30.512  1.00  0.00           O  
ATOM   3081  N   ASN B 190      24.466 -30.561 -26.407  1.00  0.00           N  
ATOM   3082  CA  ASN B 190      24.676 -30.772 -24.973  1.00  0.00           C  
ATOM   3083  C   ASN B 190      24.926 -29.459 -24.221  1.00  0.00           C  
ATOM   3084  O   ASN B 190      24.833 -29.480 -22.996  1.00  0.00           O  
ATOM   3085  CB  ASN B 190      25.874 -31.727 -24.766  1.00  0.00           C  
ATOM   3086  CG  ASN B 190      25.644 -33.149 -25.288  1.00  0.00           C  
ATOM   3087  OD1 ASN B 190      24.560 -33.708 -25.142  1.00  0.00           O  
ATOM   3088  ND2 ASN B 190      26.676 -33.751 -25.879  1.00  0.00           N  
ATOM   3089  N   PHE B 191      25.239 -28.350 -24.916  1.00  0.00           N  
ATOM   3090  CA  PHE B 191      25.494 -27.053 -24.277  1.00  0.00           C  
ATOM   3091  C   PHE B 191      24.241 -26.393 -23.657  1.00  0.00           C  
ATOM   3092  O   PHE B 191      24.366 -25.677 -22.665  1.00  0.00           O  
ATOM   3093  CB  PHE B 191      26.295 -26.125 -25.216  1.00  0.00           C  
ATOM   3094  CG  PHE B 191      26.528 -24.720 -24.682  1.00  0.00           C  
ATOM   3095  CD1 PHE B 191      25.861 -23.615 -25.254  1.00  0.00           C  
ATOM   3096  CD2 PHE B 191      27.315 -24.524 -23.526  1.00  0.00           C  
ATOM   3097  CE1 PHE B 191      26.013 -22.352 -24.697  1.00  0.00           C  
ATOM   3098  CE2 PHE B 191      27.447 -23.254 -22.980  1.00  0.00           C  
ATOM   3099  CZ  PHE B 191      26.801 -22.172 -23.567  1.00  0.00           C  
ATOM   3100  N   GLY B 192      23.057 -26.686 -24.218  1.00  0.00           N  
ATOM   3101  CA  GLY B 192      21.769 -26.206 -23.714  1.00  0.00           C  
ATOM   3102  C   GLY B 192      21.265 -27.000 -22.494  1.00  0.00           C  
ATOM   3103  O   GLY B 192      20.238 -26.621 -21.933  1.00  0.00           O  
ATOM   3104  N   THR B 193      21.954 -28.085 -22.094  1.00  0.00           N  
ATOM   3105  CA  THR B 193      21.568 -28.979 -20.997  1.00  0.00           C  
ATOM   3106  C   THR B 193      22.701 -29.188 -19.965  1.00  0.00           C  
ATOM   3107  O   THR B 193      22.399 -29.611 -18.849  1.00  0.00           O  
ATOM   3108  CB  THR B 193      21.135 -30.367 -21.546  1.00  0.00           C  
ATOM   3109  OG1 THR B 193      22.177 -31.015 -22.253  1.00  0.00           O  
ATOM   3110  CG2 THR B 193      19.916 -30.298 -22.479  1.00  0.00           C  
ATOM   3111  N   GLN B 194      23.958 -28.877 -20.323  1.00  0.00           N  
ATOM   3112  CA  GLN B 194      25.131 -28.912 -19.444  1.00  0.00           C  
ATOM   3113  C   GLN B 194      26.016 -27.694 -19.736  1.00  0.00           C  
ATOM   3114  O   GLN B 194      26.261 -27.388 -20.902  1.00  0.00           O  
ATOM   3115  CB  GLN B 194      25.961 -30.204 -19.649  1.00  0.00           C  
ATOM   3116  CG  GLN B 194      25.327 -31.504 -19.109  1.00  0.00           C  
ATOM   3117  CD  GLN B 194      24.448 -32.246 -20.119  1.00  0.00           C  
ATOM   3118  NE2 GLN B 194      23.345 -32.829 -19.646  1.00  0.00           N  
ATOM   3119  OE1 GLN B 194      24.763 -32.318 -21.303  1.00  0.00           O  
ATOM   3120  N   THR B 195      26.538 -27.067 -18.670  1.00  0.00           N  
ATOM   3121  CA  THR B 195      27.553 -26.017 -18.764  1.00  0.00           C  
ATOM   3122  C   THR B 195      28.934 -26.611 -19.116  1.00  0.00           C  
ATOM   3123  O   THR B 195      29.282 -27.685 -18.618  1.00  0.00           O  
ATOM   3124  CB  THR B 195      27.643 -25.195 -17.445  1.00  0.00           C  
ATOM   3125  OG1 THR B 195      28.601 -24.156 -17.556  1.00  0.00           O  
ATOM   3126  CG2 THR B 195      28.008 -26.003 -16.184  1.00  0.00           C  
ATOM   3127  N   TYR B 196      29.687 -25.892 -19.963  1.00  0.00           N  
ATOM   3128  CA  TYR B 196      31.043 -26.247 -20.370  1.00  0.00           C  
ATOM   3129  C   TYR B 196      31.908 -24.988 -20.257  1.00  0.00           C  
ATOM   3130  O   TYR B 196      31.922 -24.168 -21.175  1.00  0.00           O  
ATOM   3131  CB  TYR B 196      31.035 -26.847 -21.795  1.00  0.00           C  
ATOM   3132  CG  TYR B 196      30.300 -28.172 -21.925  1.00  0.00           C  
ATOM   3133  CD1 TYR B 196      30.732 -29.300 -21.196  1.00  0.00           C  
ATOM   3134  CD2 TYR B 196      29.176 -28.282 -22.770  1.00  0.00           C  
ATOM   3135  CE1 TYR B 196      30.048 -30.524 -21.304  1.00  0.00           C  
ATOM   3136  CE2 TYR B 196      28.492 -29.507 -22.878  1.00  0.00           C  
ATOM   3137  CZ  TYR B 196      28.927 -30.629 -22.147  1.00  0.00           C  
ATOM   3138  OH  TYR B 196      28.263 -31.816 -22.256  1.00  0.00           O  
ATOM   3139  N   THR B 197      32.567 -24.845 -19.098  1.00  0.00           N  
ATOM   3140  CA  THR B 197      33.375 -23.684 -18.726  1.00  0.00           C  
ATOM   3141  C   THR B 197      34.801 -23.769 -19.304  1.00  0.00           C  
ATOM   3142  O   THR B 197      35.331 -24.866 -19.478  1.00  0.00           O  
ATOM   3143  CB  THR B 197      33.490 -23.583 -17.177  1.00  0.00           C  
ATOM   3144  OG1 THR B 197      34.210 -24.661 -16.602  1.00  0.00           O  
ATOM   3145  CG2 THR B 197      32.126 -23.482 -16.477  1.00  0.00           C  
ATOM   3146  N   CYS B 198      35.398 -22.594 -19.550  1.00  0.00           N  
ATOM   3147  CA  CYS B 198      36.803 -22.428 -19.919  1.00  0.00           C  
ATOM   3148  C   CYS B 198      37.581 -22.003 -18.671  1.00  0.00           C  
ATOM   3149  O   CYS B 198      37.392 -20.883 -18.194  1.00  0.00           O  
ATOM   3150  CB  CYS B 198      36.901 -21.393 -21.053  1.00  0.00           C  
ATOM   3151  SG  CYS B 198      38.553 -20.783 -21.490  1.00  0.00           S  
ATOM   3152  N   ASN B 199      38.427 -22.913 -18.164  1.00  0.00           N  
ATOM   3153  CA  ASN B 199      39.229 -22.699 -16.963  1.00  0.00           C  
ATOM   3154  C   ASN B 199      40.617 -22.195 -17.374  1.00  0.00           C  
ATOM   3155  O   ASN B 199      41.447 -22.976 -17.843  1.00  0.00           O  
ATOM   3156  CB  ASN B 199      39.301 -23.998 -16.129  1.00  0.00           C  
ATOM   3157  CG  ASN B 199      37.922 -24.439 -15.632  1.00  0.00           C  
ATOM   3158  ND2 ASN B 199      37.493 -23.935 -14.474  1.00  0.00           N  
ATOM   3159  OD1 ASN B 199      37.249 -25.219 -16.297  1.00  0.00           O  
ATOM   3160  N   VAL B 200      40.812 -20.881 -17.195  1.00  0.00           N  
ATOM   3161  CA  VAL B 200      42.058 -20.172 -17.461  1.00  0.00           C  
ATOM   3162  C   VAL B 200      42.859 -20.062 -16.153  1.00  0.00           C  
ATOM   3163  O   VAL B 200      42.291 -19.674 -15.133  1.00  0.00           O  
ATOM   3164  CB  VAL B 200      41.769 -18.729 -17.966  1.00  0.00           C  
ATOM   3165  CG1 VAL B 200      43.025 -17.841 -18.113  1.00  0.00           C  
ATOM   3166  CG2 VAL B 200      40.974 -18.742 -19.287  1.00  0.00           C  
ATOM   3167  N   ASP B 201      44.162 -20.362 -16.237  1.00  0.00           N  
ATOM   3168  CA  ASP B 201      45.148 -20.194 -15.172  1.00  0.00           C  
ATOM   3169  C   ASP B 201      46.379 -19.500 -15.784  1.00  0.00           C  
ATOM   3170  O   ASP B 201      46.684 -19.711 -16.957  1.00  0.00           O  
ATOM   3171  CB  ASP B 201      45.506 -21.561 -14.530  1.00  0.00           C  
ATOM   3172  CG  ASP B 201      46.344 -21.493 -13.243  1.00  0.00           C  
ATOM   3173  OD1 ASP B 201      46.374 -20.419 -12.606  1.00  0.00           O  
ATOM   3174  OD2 ASP B 201      46.904 -22.555 -12.883  1.00  0.00           O  
ATOM   3175  N   HIS B 202      47.069 -18.698 -14.965  1.00  0.00           N  
ATOM   3176  CA  HIS B 202      48.296 -17.988 -15.309  1.00  0.00           C  
ATOM   3177  C   HIS B 202      49.329 -18.342 -14.242  1.00  0.00           C  
ATOM   3178  O   HIS B 202      49.225 -17.841 -13.127  1.00  0.00           O  
ATOM   3179  CB  HIS B 202      47.993 -16.480 -15.368  1.00  0.00           C  
ATOM   3180  CG  HIS B 202      49.188 -15.558 -15.431  1.00  0.00           C  
ATOM   3181  ND1 HIS B 202      49.610 -14.812 -14.327  1.00  0.00           N  
ATOM   3182  CD2 HIS B 202      50.019 -15.286 -16.494  1.00  0.00           C  
ATOM   3183  CE1 HIS B 202      50.655 -14.122 -14.758  1.00  0.00           C  
ATOM   3184  NE2 HIS B 202      50.942 -14.365 -16.034  1.00  0.00           N  
ATOM   3185  N   LYS B 203      50.282 -19.220 -14.588  1.00  0.00           N  
ATOM   3186  CA  LYS B 203      51.214 -19.822 -13.632  1.00  0.00           C  
ATOM   3187  C   LYS B 203      52.169 -18.866 -12.865  1.00  0.00           C  
ATOM   3188  O   LYS B 203      52.439 -19.158 -11.700  1.00  0.00           O  
ATOM   3189  CB  LYS B 203      51.948 -21.006 -14.309  1.00  0.00           C  
ATOM   3190  CG  LYS B 203      52.609 -22.023 -13.356  1.00  0.00           C  
ATOM   3191  CD  LYS B 203      51.686 -22.591 -12.256  1.00  0.00           C  
ATOM   3192  CE  LYS B 203      50.339 -23.136 -12.767  1.00  0.00           C  
ATOM   3193  NZ  LYS B 203      49.459 -23.532 -11.656  1.00  0.00           N  
ATOM   3194  N   PRO B 204      52.585 -17.715 -13.451  1.00  0.00           N  
ATOM   3195  CA  PRO B 204      53.321 -16.664 -12.714  1.00  0.00           C  
ATOM   3196  C   PRO B 204      52.561 -15.877 -11.617  1.00  0.00           C  
ATOM   3197  O   PRO B 204      53.197 -15.023 -10.997  1.00  0.00           O  
ATOM   3198  CB  PRO B 204      53.846 -15.724 -13.816  1.00  0.00           C  
ATOM   3199  CG  PRO B 204      53.858 -16.562 -15.081  1.00  0.00           C  
ATOM   3200  CD  PRO B 204      52.659 -17.475 -14.894  1.00  0.00           C  
ATOM   3201  N   SER B 205      51.262 -16.145 -11.376  1.00  0.00           N  
ATOM   3202  CA  SER B 205      50.487 -15.500 -10.302  1.00  0.00           C  
ATOM   3203  C   SER B 205      49.407 -16.402  -9.670  1.00  0.00           C  
ATOM   3204  O   SER B 205      49.062 -16.174  -8.511  1.00  0.00           O  
ATOM   3205  CB  SER B 205      49.921 -14.140 -10.778  1.00  0.00           C  
ATOM   3206  OG  SER B 205      48.765 -14.278 -11.583  1.00  0.00           O  
ATOM   3207  N   ASN B 206      48.908 -17.396 -10.425  1.00  0.00           N  
ATOM   3208  CA  ASN B 206      47.861 -18.368 -10.081  1.00  0.00           C  
ATOM   3209  C   ASN B 206      46.504 -17.673  -9.861  1.00  0.00           C  
ATOM   3210  O   ASN B 206      46.081 -17.497  -8.718  1.00  0.00           O  
ATOM   3211  CB  ASN B 206      48.295 -19.272  -8.897  1.00  0.00           C  
ATOM   3212  CG  ASN B 206      49.523 -20.125  -9.231  1.00  0.00           C  
ATOM   3213  OD1 ASN B 206      49.421 -21.104  -9.966  1.00  0.00           O  
ATOM   3214  ND2 ASN B 206      50.688 -19.756  -8.694  1.00  0.00           N  
ATOM   3215  N   THR B 207      45.873 -17.265 -10.975  1.00  0.00           N  
ATOM   3216  CA  THR B 207      44.623 -16.498 -11.011  1.00  0.00           C  
ATOM   3217  C   THR B 207      43.612 -17.199 -11.940  1.00  0.00           C  
ATOM   3218  O   THR B 207      43.952 -17.485 -13.088  1.00  0.00           O  
ATOM   3219  CB  THR B 207      44.889 -15.074 -11.573  1.00  0.00           C  
ATOM   3220  OG1 THR B 207      45.694 -14.355 -10.661  1.00  0.00           O  
ATOM   3221  CG2 THR B 207      43.651 -14.210 -11.885  1.00  0.00           C  
ATOM   3222  N   LYS B 208      42.392 -17.437 -11.425  1.00  0.00           N  
ATOM   3223  CA  LYS B 208      41.279 -18.098 -12.124  1.00  0.00           C  
ATOM   3224  C   LYS B 208      39.960 -17.389 -11.748  1.00  0.00           C  
ATOM   3225  O   LYS B 208      39.840 -16.934 -10.609  1.00  0.00           O  
ATOM   3226  CB  LYS B 208      41.220 -19.595 -11.726  1.00  0.00           C  
ATOM   3227  CG  LYS B 208      42.554 -20.364 -11.862  1.00  0.00           C  
ATOM   3228  CD  LYS B 208      42.416 -21.892 -11.787  1.00  0.00           C  
ATOM   3229  CE  LYS B 208      41.925 -22.399 -10.424  1.00  0.00           C  
ATOM   3230  NZ  LYS B 208      41.884 -23.871 -10.388  1.00  0.00           N  
ATOM   3231  N   VAL B 209      38.999 -17.291 -12.693  1.00  0.00           N  
ATOM   3232  CA  VAL B 209      37.751 -16.525 -12.512  1.00  0.00           C  
ATOM   3233  C   VAL B 209      36.567 -17.196 -13.255  1.00  0.00           C  
ATOM   3234  O   VAL B 209      36.761 -17.686 -14.370  1.00  0.00           O  
ATOM   3235  CB  VAL B 209      37.875 -15.063 -13.063  1.00  0.00           C  
ATOM   3236  CG1 VAL B 209      36.695 -14.161 -12.646  1.00  0.00           C  
ATOM   3237  CG2 VAL B 209      39.184 -14.349 -12.666  1.00  0.00           C  
ATOM   3238  N   ASP B 210      35.366 -17.164 -12.641  1.00  0.00           N  
ATOM   3239  CA  ASP B 210      34.077 -17.660 -13.170  1.00  0.00           C  
ATOM   3240  C   ASP B 210      33.010 -16.537 -13.140  1.00  0.00           C  
ATOM   3241  O   ASP B 210      33.169 -15.583 -12.376  1.00  0.00           O  
ATOM   3242  CB  ASP B 210      33.563 -18.912 -12.412  1.00  0.00           C  
ATOM   3243  CG  ASP B 210      34.587 -20.045 -12.257  1.00  0.00           C  
ATOM   3244  OD1 ASP B 210      35.255 -20.364 -13.266  1.00  0.00           O  
ATOM   3245  OD2 ASP B 210      34.614 -20.639 -11.159  1.00  0.00           O  
ATOM   3246  N   LYS B 211      31.975 -16.637 -14.004  1.00  0.00           N  
ATOM   3247  CA  LYS B 211      31.075 -15.522 -14.371  1.00  0.00           C  
ATOM   3248  C   LYS B 211      29.562 -15.830 -14.193  1.00  0.00           C  
ATOM   3249  O   LYS B 211      29.209 -16.876 -13.653  1.00  0.00           O  
ATOM   3250  CB  LYS B 211      31.368 -15.097 -15.832  1.00  0.00           C  
ATOM   3251  CG  LYS B 211      32.837 -14.841 -16.218  1.00  0.00           C  
ATOM   3252  CD  LYS B 211      33.666 -13.976 -15.259  1.00  0.00           C  
ATOM   3253  CE  LYS B 211      34.488 -12.901 -15.982  1.00  0.00           C  
ATOM   3254  NZ  LYS B 211      35.061 -11.943 -15.024  1.00  0.00           N  
ATOM   3255  N   THR B 212      28.709 -14.871 -14.621  1.00  0.00           N  
ATOM   3256  CA  THR B 212      27.251 -14.793 -14.386  1.00  0.00           C  
ATOM   3257  C   THR B 212      26.441 -14.488 -15.685  1.00  0.00           C  
ATOM   3258  O   THR B 212      27.043 -14.366 -16.752  1.00  0.00           O  
ATOM   3259  CB  THR B 212      26.961 -13.682 -13.333  1.00  0.00           C  
ATOM   3260  OG1 THR B 212      27.260 -12.388 -13.828  1.00  0.00           O  
ATOM   3261  CG2 THR B 212      27.710 -13.875 -12.003  1.00  0.00           C  
ATOM   3262  N   VAL B 213      25.089 -14.421 -15.578  1.00  0.00           N  
ATOM   3263  CA  VAL B 213      24.119 -14.279 -16.693  1.00  0.00           C  
ATOM   3264  C   VAL B 213      23.092 -13.118 -16.493  1.00  0.00           C  
ATOM   3265  O   VAL B 213      23.372 -12.227 -15.690  1.00  0.00           O  
ATOM   3266  CB  VAL B 213      23.397 -15.625 -17.008  1.00  0.00           C  
ATOM   3267  CG1 VAL B 213      24.382 -16.710 -17.476  1.00  0.00           C  
ATOM   3268  CG2 VAL B 213      22.497 -16.145 -15.871  1.00  0.00           C  
ATOM   3269  N   GLU B 214      22.002 -13.067 -17.303  1.00  0.00           N  
ATOM   3270  CA  GLU B 214      21.461 -11.805 -17.855  1.00  0.00           C  
ATOM   3271  C   GLU B 214      20.082 -11.256 -17.362  1.00  0.00           C  
ATOM   3272  O   GLU B 214      20.073 -10.125 -16.874  1.00  0.00           O  
ATOM   3273  CB  GLU B 214      21.507 -11.922 -19.414  1.00  0.00           C  
ATOM   3274  CG  GLU B 214      21.119 -13.290 -20.047  1.00  0.00           C  
ATOM   3275  CD  GLU B 214      19.772 -13.854 -19.587  1.00  0.00           C  
ATOM   3276  OE1 GLU B 214      18.746 -13.460 -20.183  1.00  0.00           O  
ATOM   3277  OE2 GLU B 214      19.793 -14.668 -18.636  1.00  0.00           O  
ATOM   3278  N   ARG B 215      18.952 -11.980 -17.484  1.00  0.00           N  
ATOM   3279  CA  ARG B 215      17.578 -11.443 -17.287  1.00  0.00           C  
ATOM   3280  C   ARG B 215      17.173 -10.986 -15.854  1.00  0.00           C  
ATOM   3281  O   ARG B 215      16.020 -10.624 -15.631  1.00  0.00           O  
ATOM   3282  CB  ARG B 215      16.560 -12.454 -17.863  1.00  0.00           C  
ATOM   3283  CG  ARG B 215      16.752 -12.777 -19.360  1.00  0.00           C  
ATOM   3284  CD  ARG B 215      16.696 -11.534 -20.264  1.00  0.00           C  
ATOM   3285  NE  ARG B 215      16.655 -11.897 -21.685  1.00  0.00           N  
ATOM   3286  CZ  ARG B 215      16.929 -11.076 -22.716  1.00  0.00           C  
ATOM   3287  NH1 ARG B 215      16.804 -11.540 -23.964  1.00  0.00           N  
ATOM   3288  NH2 ARG B 215      17.320  -9.809 -22.523  1.00  0.00           N  
ATOM   3289  N   LYS B 216      18.141 -11.055 -14.902  1.00  0.00           N  
ATOM   3290  CA  LYS B 216      17.943 -10.996 -13.434  1.00  0.00           C  
ATOM   3291  C   LYS B 216      18.441  -9.673 -12.777  1.00  0.00           C  
ATOM   3292  O   LYS B 216      19.650  -9.448 -12.739  1.00  0.00           O  
ATOM   3293  CB  LYS B 216      18.798 -12.129 -12.806  1.00  0.00           C  
ATOM   3294  CG  LYS B 216      18.399 -13.582 -13.127  1.00  0.00           C  
ATOM   3295  CD  LYS B 216      19.288 -14.626 -12.423  1.00  0.00           C  
ATOM   3296  CE  LYS B 216      20.765 -14.588 -12.857  1.00  0.00           C  
ATOM   3297  NZ  LYS B 216      21.563 -15.621 -12.176  1.00  0.00           N  
ATOM   3298  N   CYS B 217      17.516  -8.915 -12.130  1.00  0.00           N  
ATOM   3299  CA  CYS B 217      17.761  -8.226 -10.833  1.00  0.00           C  
ATOM   3300  C   CYS B 217      17.280  -9.219  -9.764  1.00  0.00           C  
ATOM   3301  O   CYS B 217      18.084  -9.779  -9.019  1.00  0.00           O  
ATOM   3302  CB  CYS B 217      17.036  -6.842 -10.707  1.00  0.00           C  
ATOM   3303  SG  CYS B 217      17.462  -5.773  -9.260  1.00  0.00           S  
ATOM   3304  N   CYS B 218      15.977  -9.521  -9.856  1.00  0.00           N  
ATOM   3305  CA  CYS B 218      15.361 -10.798  -9.519  1.00  0.00           C  
ATOM   3306  C   CYS B 218      14.332 -11.090 -10.631  1.00  0.00           C  
ATOM   3307  O   CYS B 218      14.589 -10.731 -11.784  1.00  0.00           O  
ATOM   3308  CB  CYS B 218      14.829 -10.773  -8.076  1.00  0.00           C  
ATOM   3309  SG  CYS B 218      13.508  -9.592  -7.679  1.00  0.00           S  
ATOM   3310  N   VAL B 219      13.181 -11.691 -10.291  1.00  0.00           N  
ATOM   3311  CA  VAL B 219      11.992 -11.730 -11.152  1.00  0.00           C  
ATOM   3312  C   VAL B 219      11.217 -10.398 -11.014  1.00  0.00           C  
ATOM   3313  O   VAL B 219      10.199 -10.313 -10.327  1.00  0.00           O  
ATOM   3314  CB  VAL B 219      11.099 -12.965 -10.843  1.00  0.00           C  
ATOM   3315  CG1 VAL B 219      11.721 -14.244 -11.430  1.00  0.00           C  
ATOM   3316  CG2 VAL B 219      10.763 -13.175  -9.350  1.00  0.00           C  
ATOM   3317  N   GLU B 220      11.790  -9.355 -11.633  1.00  0.00           N  
ATOM   3318  CA  GLU B 220      11.463  -7.950 -11.404  1.00  0.00           C  
ATOM   3319  C   GLU B 220      10.087  -7.544 -11.964  1.00  0.00           C  
ATOM   3320  O   GLU B 220       9.670  -8.036 -13.012  1.00  0.00           O  
ATOM   3321  CB  GLU B 220      12.606  -7.105 -12.012  1.00  0.00           C  
ATOM   3322  CG  GLU B 220      12.640  -5.608 -11.632  1.00  0.00           C  
ATOM   3323  CD  GLU B 220      13.153  -5.348 -10.211  1.00  0.00           C  
ATOM   3324  OE1 GLU B 220      12.530  -5.856  -9.251  1.00  0.00           O  
ATOM   3325  OE2 GLU B 220      14.173  -4.633 -10.112  1.00  0.00           O  
ATOM   3326  N   CYS B 221       9.444  -6.611 -11.245  1.00  0.00           N  
ATOM   3327  CA  CYS B 221       8.157  -5.968 -11.533  1.00  0.00           C  
ATOM   3328  C   CYS B 221       6.946  -6.931 -11.686  1.00  0.00           C  
ATOM   3329  O   CYS B 221       6.505  -7.191 -12.808  1.00  0.00           O  
ATOM   3330  CB  CYS B 221       8.305  -4.999 -12.732  1.00  0.00           C  
ATOM   3331  SG  CYS B 221       6.923  -3.829 -12.918  1.00  0.00           S  
ATOM   3332  N   PRO B 222       6.363  -7.369 -10.546  1.00  0.00           N  
ATOM   3333  CA  PRO B 222       4.969  -7.858 -10.461  1.00  0.00           C  
ATOM   3334  C   PRO B 222       3.900  -6.750 -10.706  1.00  0.00           C  
ATOM   3335  O   PRO B 222       4.269  -5.629 -11.064  1.00  0.00           O  
ATOM   3336  CB  PRO B 222       4.891  -8.491  -9.051  1.00  0.00           C  
ATOM   3337  CG  PRO B 222       6.325  -8.639  -8.582  1.00  0.00           C  
ATOM   3338  CD  PRO B 222       7.019  -7.465  -9.249  1.00  0.00           C  
ATOM   3339  N   PRO B 223       2.598  -7.049 -10.473  1.00  0.00           N  
ATOM   3340  CA  PRO B 223       1.499  -6.058 -10.569  1.00  0.00           C  
ATOM   3341  C   PRO B 223       1.629  -4.808  -9.677  1.00  0.00           C  
ATOM   3342  O   PRO B 223       2.288  -4.854  -8.639  1.00  0.00           O  
ATOM   3343  CB  PRO B 223       0.244  -6.868 -10.202  1.00  0.00           C  
ATOM   3344  CG  PRO B 223       0.584  -8.291 -10.601  1.00  0.00           C  
ATOM   3345  CD  PRO B 223       2.056  -8.389 -10.230  1.00  0.00           C  
ATOM   3346  N   CYS B 224       0.970  -3.723 -10.125  1.00  0.00           N  
ATOM   3347  CA  CYS B 224       0.899  -2.404  -9.480  1.00  0.00           C  
ATOM   3348  C   CYS B 224       0.459  -2.455  -7.991  1.00  0.00           C  
ATOM   3349  O   CYS B 224      -0.553  -3.097  -7.699  1.00  0.00           O  
ATOM   3350  CB  CYS B 224      -0.076  -1.516 -10.301  1.00  0.00           C  
ATOM   3351  SG  CYS B 224       0.726  -0.195 -11.247  1.00  0.00           S  
ATOM   3352  N   PRO B 225       1.188  -1.760  -7.081  1.00  0.00           N  
ATOM   3353  CA  PRO B 225       0.817  -1.692  -5.653  1.00  0.00           C  
ATOM   3354  C   PRO B 225      -0.469  -0.887  -5.388  1.00  0.00           C  
ATOM   3355  O   PRO B 225      -0.546   0.289  -5.745  1.00  0.00           O  
ATOM   3356  CB  PRO B 225       2.044  -1.046  -4.986  1.00  0.00           C  
ATOM   3357  CG  PRO B 225       2.684  -0.208  -6.079  1.00  0.00           C  
ATOM   3358  CD  PRO B 225       2.447  -1.048  -7.326  1.00  0.00           C  
ATOM   3359  N   ALA B 226      -1.443  -1.557  -4.754  1.00  0.00           N  
ATOM   3360  CA  ALA B 226      -2.740  -1.008  -4.351  1.00  0.00           C  
ATOM   3361  C   ALA B 226      -3.179  -1.632  -3.003  1.00  0.00           C  
ATOM   3362  O   ALA B 226      -2.874  -2.805  -2.776  1.00  0.00           O  
ATOM   3363  CB  ALA B 226      -3.748  -1.260  -5.490  1.00  0.00           C  
ATOM   3364  N   PRO B 227      -3.910  -0.879  -2.140  1.00  0.00           N  
ATOM   3365  CA  PRO B 227      -4.391  -1.402  -0.844  1.00  0.00           C  
ATOM   3366  C   PRO B 227      -5.937  -1.577  -0.732  1.00  0.00           C  
ATOM   3367  O   PRO B 227      -6.526  -1.011   0.190  1.00  0.00           O  
ATOM   3368  CB  PRO B 227      -3.840  -0.321   0.104  1.00  0.00           C  
ATOM   3369  CG  PRO B 227      -4.071   0.986  -0.649  1.00  0.00           C  
ATOM   3370  CD  PRO B 227      -3.942   0.590  -2.123  1.00  0.00           C  
ATOM   3371  N   PRO B 228      -6.596  -2.344  -1.638  1.00  0.00           N  
ATOM   3372  CA  PRO B 228      -8.040  -2.628  -1.514  1.00  0.00           C  
ATOM   3373  C   PRO B 228      -8.354  -3.627  -0.380  1.00  0.00           C  
ATOM   3374  O   PRO B 228      -9.190  -4.510  -0.571  1.00  0.00           O  
ATOM   3375  CB  PRO B 228      -8.400  -3.210  -2.889  1.00  0.00           C  
ATOM   3376  CG  PRO B 228      -7.143  -3.938  -3.331  1.00  0.00           C  
ATOM   3377  CD  PRO B 228      -6.026  -3.055  -2.785  1.00  0.00           C  
ATOM   3378  N   VAL B 229      -7.686  -3.433   0.772  1.00  0.00           N  
ATOM   3379  CA  VAL B 229      -7.831  -4.174   2.038  1.00  0.00           C  
ATOM   3380  C   VAL B 229      -7.825  -5.711   1.853  1.00  0.00           C  
ATOM   3381  O   VAL B 229      -8.884  -6.330   1.749  1.00  0.00           O  
ATOM   3382  CB  VAL B 229      -9.081  -3.735   2.875  1.00  0.00           C  
ATOM   3383  CG1 VAL B 229      -9.366  -4.589   4.130  1.00  0.00           C  
ATOM   3384  CG2 VAL B 229      -8.980  -2.251   3.277  1.00  0.00           C  
ATOM   3385  N   ALA B 230      -6.613  -6.290   1.857  1.00  0.00           N  
ATOM   3386  CA  ALA B 230      -6.360  -7.729   1.752  1.00  0.00           C  
ATOM   3387  C   ALA B 230      -6.708  -8.426   3.080  1.00  0.00           C  
ATOM   3388  O   ALA B 230      -7.639  -8.014   3.772  1.00  0.00           O  
ATOM   3389  CB  ALA B 230      -4.897  -7.942   1.324  1.00  0.00           C  
ATOM   3390  N   GLY B 231      -5.950  -9.489   3.398  1.00  0.00           N  
ATOM   3391  CA  GLY B 231      -6.177 -10.377   4.538  1.00  0.00           C  
ATOM   3392  C   GLY B 231      -7.164 -11.505   4.161  1.00  0.00           C  
ATOM   3393  O   GLY B 231      -7.934 -11.351   3.209  1.00  0.00           O  
ATOM   3394  N   PRO B 232      -7.151 -12.643   4.892  1.00  0.00           N  
ATOM   3395  CA  PRO B 232      -8.023 -13.797   4.608  1.00  0.00           C  
ATOM   3396  C   PRO B 232      -9.532 -13.537   4.734  1.00  0.00           C  
ATOM   3397  O   PRO B 232      -9.991 -13.049   5.768  1.00  0.00           O  
ATOM   3398  CB  PRO B 232      -7.560 -14.888   5.582  1.00  0.00           C  
ATOM   3399  CG  PRO B 232      -6.743 -14.186   6.646  1.00  0.00           C  
ATOM   3400  CD  PRO B 232      -6.178 -12.962   5.937  1.00  0.00           C  
ATOM   3401  N   SER B 233     -10.259 -13.912   3.671  1.00  0.00           N  
ATOM   3402  CA  SER B 233     -11.716 -13.884   3.599  1.00  0.00           C  
ATOM   3403  C   SER B 233     -12.306 -15.158   4.224  1.00  0.00           C  
ATOM   3404  O   SER B 233     -11.929 -16.264   3.832  1.00  0.00           O  
ATOM   3405  CB  SER B 233     -12.143 -13.751   2.126  1.00  0.00           C  
ATOM   3406  OG  SER B 233     -11.908 -12.436   1.666  1.00  0.00           O  
ATOM   3407  N   VAL B 234     -13.231 -14.961   5.175  1.00  0.00           N  
ATOM   3408  CA  VAL B 234     -13.944 -16.020   5.890  1.00  0.00           C  
ATOM   3409  C   VAL B 234     -15.280 -16.302   5.180  1.00  0.00           C  
ATOM   3410  O   VAL B 234     -15.943 -15.359   4.746  1.00  0.00           O  
ATOM   3411  CB  VAL B 234     -14.260 -15.569   7.349  1.00  0.00           C  
ATOM   3412  CG1 VAL B 234     -15.050 -16.597   8.190  1.00  0.00           C  
ATOM   3413  CG2 VAL B 234     -12.974 -15.182   8.101  1.00  0.00           C  
ATOM   3414  N   PHE B 235     -15.657 -17.588   5.100  1.00  0.00           N  
ATOM   3415  CA  PHE B 235     -16.935 -18.051   4.550  1.00  0.00           C  
ATOM   3416  C   PHE B 235     -17.502 -19.166   5.440  1.00  0.00           C  
ATOM   3417  O   PHE B 235     -16.747 -19.824   6.158  1.00  0.00           O  
ATOM   3418  CB  PHE B 235     -16.753 -18.531   3.092  1.00  0.00           C  
ATOM   3419  CG  PHE B 235     -16.223 -17.471   2.142  1.00  0.00           C  
ATOM   3420  CD1 PHE B 235     -14.862 -17.461   1.767  1.00  0.00           C  
ATOM   3421  CD2 PHE B 235     -17.045 -16.390   1.768  1.00  0.00           C  
ATOM   3422  CE1 PHE B 235     -14.369 -16.422   0.988  1.00  0.00           C  
ATOM   3423  CE2 PHE B 235     -16.531 -15.358   0.995  1.00  0.00           C  
ATOM   3424  CZ  PHE B 235     -15.200 -15.380   0.597  1.00  0.00           C  
ATOM   3425  N   LEU B 236     -18.830 -19.351   5.377  1.00  0.00           N  
ATOM   3426  CA  LEU B 236     -19.571 -20.290   6.220  1.00  0.00           C  
ATOM   3427  C   LEU B 236     -20.743 -20.892   5.430  1.00  0.00           C  
ATOM   3428  O   LEU B 236     -21.318 -20.199   4.591  1.00  0.00           O  
ATOM   3429  CB  LEU B 236     -20.012 -19.543   7.500  1.00  0.00           C  
ATOM   3430  CG  LEU B 236     -20.642 -20.426   8.593  1.00  0.00           C  
ATOM   3431  CD1 LEU B 236     -19.651 -21.492   9.083  1.00  0.00           C  
ATOM   3432  CD2 LEU B 236     -21.152 -19.560   9.753  1.00  0.00           C  
ATOM   3433  N   PHE B 237     -21.041 -22.181   5.681  1.00  0.00           N  
ATOM   3434  CA  PHE B 237     -21.941 -22.995   4.855  1.00  0.00           C  
ATOM   3435  C   PHE B 237     -22.846 -23.885   5.734  1.00  0.00           C  
ATOM   3436  O   PHE B 237     -22.357 -24.429   6.724  1.00  0.00           O  
ATOM   3437  CB  PHE B 237     -21.088 -23.877   3.916  1.00  0.00           C  
ATOM   3438  CG  PHE B 237     -20.178 -23.089   2.991  1.00  0.00           C  
ATOM   3439  CD1 PHE B 237     -18.816 -22.912   3.318  1.00  0.00           C  
ATOM   3440  CD2 PHE B 237     -20.728 -22.358   1.918  1.00  0.00           C  
ATOM   3441  CE1 PHE B 237     -18.029 -22.059   2.558  1.00  0.00           C  
ATOM   3442  CE2 PHE B 237     -19.921 -21.515   1.167  1.00  0.00           C  
ATOM   3443  CZ  PHE B 237     -18.578 -21.368   1.486  1.00  0.00           C  
ATOM   3444  N   PRO B 238     -24.142 -24.032   5.358  1.00  0.00           N  
ATOM   3445  CA  PRO B 238     -25.121 -24.820   6.135  1.00  0.00           C  
ATOM   3446  C   PRO B 238     -24.993 -26.355   5.952  1.00  0.00           C  
ATOM   3447  O   PRO B 238     -24.286 -26.796   5.044  1.00  0.00           O  
ATOM   3448  CB  PRO B 238     -26.462 -24.310   5.574  1.00  0.00           C  
ATOM   3449  CG  PRO B 238     -26.173 -24.006   4.116  1.00  0.00           C  
ATOM   3450  CD  PRO B 238     -24.764 -23.435   4.170  1.00  0.00           C  
ATOM   3451  N   PRO B 239     -25.752 -27.140   6.755  1.00  0.00           N  
ATOM   3452  CA  PRO B 239     -26.021 -28.563   6.469  1.00  0.00           C  
ATOM   3453  C   PRO B 239     -26.932 -28.764   5.248  1.00  0.00           C  
ATOM   3454  O   PRO B 239     -27.704 -27.870   4.894  1.00  0.00           O  
ATOM   3455  CB  PRO B 239     -26.732 -29.062   7.739  1.00  0.00           C  
ATOM   3456  CG  PRO B 239     -27.430 -27.835   8.293  1.00  0.00           C  
ATOM   3457  CD  PRO B 239     -26.445 -26.719   7.974  1.00  0.00           C  
ATOM   3458  N   LYS B 240     -26.856 -29.970   4.669  1.00  0.00           N  
ATOM   3459  CA  LYS B 240     -27.800 -30.441   3.654  1.00  0.00           C  
ATOM   3460  C   LYS B 240     -29.069 -30.956   4.377  1.00  0.00           C  
ATOM   3461  O   LYS B 240     -28.944 -31.496   5.478  1.00  0.00           O  
ATOM   3462  CB  LYS B 240     -27.119 -31.551   2.817  1.00  0.00           C  
ATOM   3463  CG  LYS B 240     -25.695 -31.215   2.316  1.00  0.00           C  
ATOM   3464  CD  LYS B 240     -25.590 -29.913   1.496  1.00  0.00           C  
ATOM   3465  CE  LYS B 240     -24.145 -29.499   1.172  1.00  0.00           C  
ATOM   3466  NZ  LYS B 240     -23.461 -30.482   0.315  1.00  0.00           N  
ATOM   3467  N   PRO B 241     -30.272 -30.754   3.790  1.00  0.00           N  
ATOM   3468  CA  PRO B 241     -31.548 -31.047   4.477  1.00  0.00           C  
ATOM   3469  C   PRO B 241     -31.786 -32.523   4.853  1.00  0.00           C  
ATOM   3470  O   PRO B 241     -32.464 -32.766   5.847  1.00  0.00           O  
ATOM   3471  CB  PRO B 241     -32.624 -30.491   3.528  1.00  0.00           C  
ATOM   3472  CG  PRO B 241     -31.962 -30.476   2.160  1.00  0.00           C  
ATOM   3473  CD  PRO B 241     -30.505 -30.165   2.474  1.00  0.00           C  
ATOM   3474  N   LYS B 242     -31.181 -33.475   4.121  1.00  0.00           N  
ATOM   3475  CA  LYS B 242     -31.181 -34.901   4.471  1.00  0.00           C  
ATOM   3476  C   LYS B 242     -30.435 -35.209   5.787  1.00  0.00           C  
ATOM   3477  O   LYS B 242     -30.848 -36.117   6.507  1.00  0.00           O  
ATOM   3478  CB  LYS B 242     -30.643 -35.715   3.272  1.00  0.00           C  
ATOM   3479  CG  LYS B 242     -30.563 -37.234   3.512  1.00  0.00           C  
ATOM   3480  CD  LYS B 242     -30.366 -38.038   2.220  1.00  0.00           C  
ATOM   3481  CE  LYS B 242     -30.279 -39.547   2.485  1.00  0.00           C  
ATOM   3482  NZ  LYS B 242     -30.233 -40.312   1.228  1.00  0.00           N  
ATOM   3483  N   ASP B 243     -29.381 -34.433   6.091  1.00  0.00           N  
ATOM   3484  CA  ASP B 243     -28.581 -34.525   7.320  1.00  0.00           C  
ATOM   3485  C   ASP B 243     -29.392 -34.140   8.566  1.00  0.00           C  
ATOM   3486  O   ASP B 243     -29.318 -34.841   9.575  1.00  0.00           O  
ATOM   3487  CB  ASP B 243     -27.267 -33.702   7.285  1.00  0.00           C  
ATOM   3488  CG  ASP B 243     -26.482 -33.737   5.970  1.00  0.00           C  
ATOM   3489  OD1 ASP B 243     -26.580 -34.752   5.241  1.00  0.00           O  
ATOM   3490  OD2 ASP B 243     -25.746 -32.755   5.740  1.00  0.00           O  
ATOM   3491  N   THR B 244     -30.161 -33.044   8.445  1.00  0.00           N  
ATOM   3492  CA  THR B 244     -31.035 -32.481   9.474  1.00  0.00           C  
ATOM   3493  C   THR B 244     -32.199 -33.403   9.879  1.00  0.00           C  
ATOM   3494  O   THR B 244     -32.578 -33.406  11.050  1.00  0.00           O  
ATOM   3495  CB  THR B 244     -31.650 -31.141   8.980  1.00  0.00           C  
ATOM   3496  OG1 THR B 244     -30.610 -30.240   8.648  1.00  0.00           O  
ATOM   3497  CG2 THR B 244     -32.599 -30.433   9.964  1.00  0.00           C  
ATOM   3498  N   LEU B 245     -32.760 -34.134   8.904  1.00  0.00           N  
ATOM   3499  CA  LEU B 245     -34.027 -34.849   9.049  1.00  0.00           C  
ATOM   3500  C   LEU B 245     -33.854 -36.342   9.365  1.00  0.00           C  
ATOM   3501  O   LEU B 245     -34.749 -36.911   9.991  1.00  0.00           O  
ATOM   3502  CB  LEU B 245     -34.847 -34.647   7.759  1.00  0.00           C  
ATOM   3503  CG  LEU B 245     -35.231 -33.173   7.492  1.00  0.00           C  
ATOM   3504  CD1 LEU B 245     -35.835 -33.010   6.085  1.00  0.00           C  
ATOM   3505  CD2 LEU B 245     -36.143 -32.601   8.594  1.00  0.00           C  
ATOM   3506  N   MET B 246     -32.730 -36.950   8.945  1.00  0.00           N  
ATOM   3507  CA  MET B 246     -32.421 -38.358   9.196  1.00  0.00           C  
ATOM   3508  C   MET B 246     -31.519 -38.484  10.431  1.00  0.00           C  
ATOM   3509  O   MET B 246     -30.482 -37.823  10.491  1.00  0.00           O  
ATOM   3510  CB  MET B 246     -31.722 -38.974   7.964  1.00  0.00           C  
ATOM   3511  CG  MET B 246     -32.554 -38.973   6.668  1.00  0.00           C  
ATOM   3512  SD  MET B 246     -34.013 -40.053   6.681  1.00  0.00           S  
ATOM   3513  CE  MET B 246     -35.340 -38.822   6.758  1.00  0.00           C  
ATOM   3514  N   ILE B 247     -31.909 -39.367  11.367  1.00  0.00           N  
ATOM   3515  CA  ILE B 247     -31.124 -39.719  12.558  1.00  0.00           C  
ATOM   3516  C   ILE B 247     -29.959 -40.697  12.277  1.00  0.00           C  
ATOM   3517  O   ILE B 247     -29.082 -40.835  13.129  1.00  0.00           O  
ATOM   3518  CB  ILE B 247     -32.013 -40.298  13.693  1.00  0.00           C  
ATOM   3519  CG1 ILE B 247     -32.784 -41.584  13.301  1.00  0.00           C  
ATOM   3520  CG2 ILE B 247     -32.951 -39.212  14.254  1.00  0.00           C  
ATOM   3521  CD1 ILE B 247     -33.434 -42.298  14.495  1.00  0.00           C  
ATOM   3522  N   SER B 248     -29.930 -41.294  11.071  1.00  0.00           N  
ATOM   3523  CA  SER B 248     -28.774 -42.004  10.511  1.00  0.00           C  
ATOM   3524  C   SER B 248     -27.616 -41.059  10.115  1.00  0.00           C  
ATOM   3525  O   SER B 248     -26.490 -41.527   9.949  1.00  0.00           O  
ATOM   3526  CB  SER B 248     -29.257 -42.872   9.329  1.00  0.00           C  
ATOM   3527  OG  SER B 248     -29.651 -42.093   8.214  1.00  0.00           O  
ATOM   3528  N   ARG B 249     -27.917 -39.756  10.003  1.00  0.00           N  
ATOM   3529  CA  ARG B 249     -26.981 -38.650   9.831  1.00  0.00           C  
ATOM   3530  C   ARG B 249     -27.106 -37.686  11.029  1.00  0.00           C  
ATOM   3531  O   ARG B 249     -27.780 -37.996  12.013  1.00  0.00           O  
ATOM   3532  CB  ARG B 249     -27.307 -37.937   8.500  1.00  0.00           C  
ATOM   3533  CG  ARG B 249     -27.064 -38.787   7.243  1.00  0.00           C  
ATOM   3534  CD  ARG B 249     -27.157 -37.933   5.972  1.00  0.00           C  
ATOM   3535  NE  ARG B 249     -27.021 -38.728   4.746  1.00  0.00           N  
ATOM   3536  CZ  ARG B 249     -26.814 -38.215   3.521  1.00  0.00           C  
ATOM   3537  NH1 ARG B 249     -26.677 -39.045   2.478  1.00  0.00           N  
ATOM   3538  NH2 ARG B 249     -26.736 -36.891   3.317  1.00  0.00           N  
ATOM   3539  N   THR B 250     -26.448 -36.524  10.917  1.00  0.00           N  
ATOM   3540  CA  THR B 250     -26.547 -35.402  11.846  1.00  0.00           C  
ATOM   3541  C   THR B 250     -26.118 -34.128  11.090  1.00  0.00           C  
ATOM   3542  O   THR B 250     -25.133 -34.192  10.350  1.00  0.00           O  
ATOM   3543  CB  THR B 250     -25.662 -35.620  13.113  1.00  0.00           C  
ATOM   3544  OG1 THR B 250     -25.777 -34.529  14.009  1.00  0.00           O  
ATOM   3545  CG2 THR B 250     -24.154 -35.810  12.850  1.00  0.00           C  
ATOM   3546  N   PRO B 251     -26.855 -33.001  11.246  1.00  0.00           N  
ATOM   3547  CA  PRO B 251     -26.461 -31.740  10.596  1.00  0.00           C  
ATOM   3548  C   PRO B 251     -25.177 -31.145  11.203  1.00  0.00           C  
ATOM   3549  O   PRO B 251     -24.808 -31.469  12.331  1.00  0.00           O  
ATOM   3550  CB  PRO B 251     -27.689 -30.839  10.780  1.00  0.00           C  
ATOM   3551  CG  PRO B 251     -28.341 -31.324  12.058  1.00  0.00           C  
ATOM   3552  CD  PRO B 251     -28.049 -32.822  12.081  1.00  0.00           C  
ATOM   3553  N   GLU B 252     -24.507 -30.305  10.408  1.00  0.00           N  
ATOM   3554  CA  GLU B 252     -23.238 -29.670  10.738  1.00  0.00           C  
ATOM   3555  C   GLU B 252     -23.083 -28.403   9.890  1.00  0.00           C  
ATOM   3556  O   GLU B 252     -23.634 -28.335   8.794  1.00  0.00           O  
ATOM   3557  CB  GLU B 252     -22.103 -30.708  10.566  1.00  0.00           C  
ATOM   3558  CG  GLU B 252     -20.670 -30.174  10.731  1.00  0.00           C  
ATOM   3559  CD  GLU B 252     -19.670 -31.321  10.846  1.00  0.00           C  
ATOM   3560  OE1 GLU B 252     -19.066 -31.664   9.806  1.00  0.00           O  
ATOM   3561  OE2 GLU B 252     -19.532 -31.834  11.979  1.00  0.00           O  
ATOM   3562  N   VAL B 253     -22.351 -27.416  10.421  1.00  0.00           N  
ATOM   3563  CA  VAL B 253     -22.071 -26.143   9.763  1.00  0.00           C  
ATOM   3564  C   VAL B 253     -20.546 -26.015   9.616  1.00  0.00           C  
ATOM   3565  O   VAL B 253     -19.837 -26.037  10.622  1.00  0.00           O  
ATOM   3566  CB  VAL B 253     -22.663 -24.962  10.587  1.00  0.00           C  
ATOM   3567  CG1 VAL B 253     -22.136 -23.567  10.207  1.00  0.00           C  
ATOM   3568  CG2 VAL B 253     -24.197 -24.961  10.483  1.00  0.00           C  
ATOM   3569  N   THR B 254     -20.083 -25.928   8.359  1.00  0.00           N  
ATOM   3570  CA  THR B 254     -18.668 -25.949   7.986  1.00  0.00           C  
ATOM   3571  C   THR B 254     -18.190 -24.541   7.601  1.00  0.00           C  
ATOM   3572  O   THR B 254     -18.819 -23.889   6.769  1.00  0.00           O  
ATOM   3573  CB  THR B 254     -18.436 -26.881   6.767  1.00  0.00           C  
ATOM   3574  OG1 THR B 254     -18.771 -28.195   7.158  1.00  0.00           O  
ATOM   3575  CG2 THR B 254     -17.002 -26.917   6.204  1.00  0.00           C  
ATOM   3576  N   CYS B 255     -17.061 -24.132   8.198  1.00  0.00           N  
ATOM   3577  CA  CYS B 255     -16.359 -22.885   7.913  1.00  0.00           C  
ATOM   3578  C   CYS B 255     -15.156 -23.178   7.015  1.00  0.00           C  
ATOM   3579  O   CYS B 255     -14.418 -24.126   7.283  1.00  0.00           O  
ATOM   3580  CB  CYS B 255     -15.914 -22.261   9.248  1.00  0.00           C  
ATOM   3581  SG  CYS B 255     -15.298 -20.556   9.191  1.00  0.00           S  
ATOM   3582  N   VAL B 256     -14.978 -22.340   5.984  1.00  0.00           N  
ATOM   3583  CA  VAL B 256     -13.835 -22.397   5.080  1.00  0.00           C  
ATOM   3584  C   VAL B 256     -13.281 -20.971   4.962  1.00  0.00           C  
ATOM   3585  O   VAL B 256     -13.990 -20.072   4.508  1.00  0.00           O  
ATOM   3586  CB  VAL B 256     -14.213 -22.897   3.655  1.00  0.00           C  
ATOM   3587  CG1 VAL B 256     -12.976 -23.058   2.751  1.00  0.00           C  
ATOM   3588  CG2 VAL B 256     -15.020 -24.209   3.672  1.00  0.00           C  
ATOM   3589  N   VAL B 257     -12.024 -20.798   5.383  1.00  0.00           N  
ATOM   3590  CA  VAL B 257     -11.291 -19.539   5.316  1.00  0.00           C  
ATOM   3591  C   VAL B 257     -10.168 -19.719   4.283  1.00  0.00           C  
ATOM   3592  O   VAL B 257      -9.488 -20.744   4.301  1.00  0.00           O  
ATOM   3593  CB  VAL B 257     -10.650 -19.182   6.687  1.00  0.00           C  
ATOM   3594  CG1 VAL B 257      -9.928 -17.820   6.678  1.00  0.00           C  
ATOM   3595  CG2 VAL B 257     -11.693 -19.194   7.819  1.00  0.00           C  
ATOM   3596  N   VAL B 258     -10.008 -18.729   3.398  1.00  0.00           N  
ATOM   3597  CA  VAL B 258      -9.016 -18.733   2.322  1.00  0.00           C  
ATOM   3598  C   VAL B 258      -8.230 -17.419   2.317  1.00  0.00           C  
ATOM   3599  O   VAL B 258      -8.668 -16.440   2.919  1.00  0.00           O  
ATOM   3600  CB  VAL B 258      -9.689 -18.905   0.932  1.00  0.00           C  
ATOM   3601  CG1 VAL B 258     -10.307 -20.303   0.794  1.00  0.00           C  
ATOM   3602  CG2 VAL B 258     -10.705 -17.796   0.585  1.00  0.00           C  
ATOM   3603  N   ASP B 259      -7.083 -17.435   1.619  1.00  0.00           N  
ATOM   3604  CA  ASP B 259      -6.155 -16.308   1.479  1.00  0.00           C  
ATOM   3605  C   ASP B 259      -5.392 -15.988   2.780  1.00  0.00           C  
ATOM   3606  O   ASP B 259      -5.019 -14.838   3.013  1.00  0.00           O  
ATOM   3607  CB  ASP B 259      -6.752 -15.052   0.787  1.00  0.00           C  
ATOM   3608  CG  ASP B 259      -7.455 -15.350  -0.538  1.00  0.00           C  
ATOM   3609  OD1 ASP B 259      -6.868 -16.122  -1.325  1.00  0.00           O  
ATOM   3610  OD2 ASP B 259      -8.522 -14.742  -0.775  1.00  0.00           O  
ATOM   3611  N   VAL B 260      -5.163 -17.033   3.595  1.00  0.00           N  
ATOM   3612  CA  VAL B 260      -4.422 -16.982   4.853  1.00  0.00           C  
ATOM   3613  C   VAL B 260      -2.907 -17.011   4.566  1.00  0.00           C  
ATOM   3614  O   VAL B 260      -2.480 -17.691   3.632  1.00  0.00           O  
ATOM   3615  CB  VAL B 260      -4.806 -18.195   5.755  1.00  0.00           C  
ATOM   3616  CG1 VAL B 260      -4.004 -18.300   7.067  1.00  0.00           C  
ATOM   3617  CG2 VAL B 260      -6.307 -18.184   6.093  1.00  0.00           C  
ATOM   3618  N   SER B 261      -2.133 -16.272   5.380  1.00  0.00           N  
ATOM   3619  CA  SER B 261      -0.673 -16.158   5.296  1.00  0.00           C  
ATOM   3620  C   SER B 261       0.038 -17.524   5.346  1.00  0.00           C  
ATOM   3621  O   SER B 261      -0.330 -18.371   6.155  1.00  0.00           O  
ATOM   3622  CB  SER B 261      -0.193 -15.241   6.443  1.00  0.00           C  
ATOM   3623  OG  SER B 261       1.207 -15.026   6.406  1.00  0.00           O  
ATOM   3624  N   HIS B 262       1.067 -17.695   4.502  1.00  0.00           N  
ATOM   3625  CA  HIS B 262       1.926 -18.883   4.493  1.00  0.00           C  
ATOM   3626  C   HIS B 262       2.867 -18.981   5.713  1.00  0.00           C  
ATOM   3627  O   HIS B 262       3.325 -20.083   6.012  1.00  0.00           O  
ATOM   3628  CB  HIS B 262       2.682 -18.964   3.150  1.00  0.00           C  
ATOM   3629  CG  HIS B 262       3.363 -17.693   2.695  1.00  0.00           C  
ATOM   3630  CD2 HIS B 262       2.993 -16.746   1.765  1.00  0.00           C  
ATOM   3631  ND1 HIS B 262       4.577 -17.260   3.199  1.00  0.00           N  
ATOM   3632  NE2 HIS B 262       3.957 -15.737   1.703  1.00  0.00           N  
ATOM   3633  CE1 HIS B 262       4.875 -16.113   2.584  1.00  0.00           C  
ATOM   3634  N   GLU B 263       3.103 -17.853   6.409  1.00  0.00           N  
ATOM   3635  CA  GLU B 263       3.889 -17.772   7.645  1.00  0.00           C  
ATOM   3636  C   GLU B 263       3.047 -18.001   8.916  1.00  0.00           C  
ATOM   3637  O   GLU B 263       3.630 -18.217   9.977  1.00  0.00           O  
ATOM   3638  CB  GLU B 263       4.599 -16.398   7.716  1.00  0.00           C  
ATOM   3639  CG  GLU B 263       5.491 -16.048   6.507  1.00  0.00           C  
ATOM   3640  CD  GLU B 263       6.590 -17.081   6.248  1.00  0.00           C  
ATOM   3641  OE1 GLU B 263       6.406 -17.884   5.305  1.00  0.00           O  
ATOM   3642  OE2 GLU B 263       7.586 -17.053   7.001  1.00  0.00           O  
ATOM   3643  N   ASP B 264       1.709 -17.972   8.791  1.00  0.00           N  
ATOM   3644  CA  ASP B 264       0.758 -18.264   9.863  1.00  0.00           C  
ATOM   3645  C   ASP B 264      -0.439 -19.013   9.236  1.00  0.00           C  
ATOM   3646  O   ASP B 264      -1.504 -18.413   9.086  1.00  0.00           O  
ATOM   3647  CB  ASP B 264       0.355 -16.986  10.648  1.00  0.00           C  
ATOM   3648  CG  ASP B 264      -0.547 -17.232  11.867  1.00  0.00           C  
ATOM   3649  OD1 ASP B 264      -1.221 -16.258  12.269  1.00  0.00           O  
ATOM   3650  OD2 ASP B 264      -0.506 -18.354  12.419  1.00  0.00           O  
ATOM   3651  N   PRO B 265      -0.229 -20.279   8.797  1.00  0.00           N  
ATOM   3652  CA  PRO B 265      -1.238 -21.017   8.017  1.00  0.00           C  
ATOM   3653  C   PRO B 265      -2.458 -21.502   8.821  1.00  0.00           C  
ATOM   3654  O   PRO B 265      -3.478 -21.781   8.202  1.00  0.00           O  
ATOM   3655  CB  PRO B 265      -0.433 -22.166   7.396  1.00  0.00           C  
ATOM   3656  CG  PRO B 265       0.641 -22.462   8.428  1.00  0.00           C  
ATOM   3657  CD  PRO B 265       0.994 -21.073   8.952  1.00  0.00           C  
ATOM   3658  N   GLU B 266      -2.358 -21.557  10.160  1.00  0.00           N  
ATOM   3659  CA  GLU B 266      -3.473 -21.810  11.076  1.00  0.00           C  
ATOM   3660  C   GLU B 266      -4.257 -20.508  11.340  1.00  0.00           C  
ATOM   3661  O   GLU B 266      -3.679 -19.422  11.273  1.00  0.00           O  
ATOM   3662  CB  GLU B 266      -2.884 -22.417  12.376  1.00  0.00           C  
ATOM   3663  CG  GLU B 266      -3.850 -22.694  13.552  1.00  0.00           C  
ATOM   3664  CD  GLU B 266      -4.888 -23.784  13.269  1.00  0.00           C  
ATOM   3665  OE1 GLU B 266      -5.855 -23.490  12.532  1.00  0.00           O  
ATOM   3666  OE2 GLU B 266      -4.707 -24.887  13.829  1.00  0.00           O  
ATOM   3667  N   VAL B 267      -5.550 -20.649  11.674  1.00  0.00           N  
ATOM   3668  CA  VAL B 267      -6.400 -19.551  12.139  1.00  0.00           C  
ATOM   3669  C   VAL B 267      -7.156 -19.987  13.411  1.00  0.00           C  
ATOM   3670  O   VAL B 267      -7.471 -21.164  13.578  1.00  0.00           O  
ATOM   3671  CB  VAL B 267      -7.406 -19.069  11.051  1.00  0.00           C  
ATOM   3672  CG1 VAL B 267      -6.703 -18.666   9.744  1.00  0.00           C  
ATOM   3673  CG2 VAL B 267      -8.563 -20.034  10.745  1.00  0.00           C  
ATOM   3674  N   GLN B 268      -7.398 -19.017  14.304  1.00  0.00           N  
ATOM   3675  CA  GLN B 268      -7.865 -19.213  15.678  1.00  0.00           C  
ATOM   3676  C   GLN B 268      -9.392 -19.406  15.761  1.00  0.00           C  
ATOM   3677  O   GLN B 268     -10.098 -18.484  16.174  1.00  0.00           O  
ATOM   3678  CB  GLN B 268      -7.384 -18.008  16.519  1.00  0.00           C  
ATOM   3679  CG  GLN B 268      -5.848 -17.881  16.613  1.00  0.00           C  
ATOM   3680  CD  GLN B 268      -5.401 -16.548  17.221  1.00  0.00           C  
ATOM   3681  OE1 GLN B 268      -6.077 -15.980  18.076  1.00  0.00           O  
ATOM   3682  NE2 GLN B 268      -4.240 -16.048  16.790  1.00  0.00           N  
ATOM   3683  N   PHE B 269      -9.873 -20.597  15.364  1.00  0.00           N  
ATOM   3684  CA  PHE B 269     -11.289 -20.974  15.359  1.00  0.00           C  
ATOM   3685  C   PHE B 269     -11.944 -20.939  16.751  1.00  0.00           C  
ATOM   3686  O   PHE B 269     -11.496 -21.643  17.656  1.00  0.00           O  
ATOM   3687  CB  PHE B 269     -11.471 -22.378  14.746  1.00  0.00           C  
ATOM   3688  CG  PHE B 269     -11.159 -22.503  13.267  1.00  0.00           C  
ATOM   3689  CD1 PHE B 269      -9.958 -23.111  12.846  1.00  0.00           C  
ATOM   3690  CD2 PHE B 269     -12.024 -21.949  12.300  1.00  0.00           C  
ATOM   3691  CE1 PHE B 269      -9.676 -23.226  11.494  1.00  0.00           C  
ATOM   3692  CE2 PHE B 269     -11.719 -22.063  10.948  1.00  0.00           C  
ATOM   3693  CZ  PHE B 269     -10.557 -22.712  10.547  1.00  0.00           C  
ATOM   3694  N   ASN B 270     -13.030 -20.162  16.856  1.00  0.00           N  
ATOM   3695  CA  ASN B 270     -13.949 -20.149  17.990  1.00  0.00           C  
ATOM   3696  C   ASN B 270     -15.375 -19.930  17.464  1.00  0.00           C  
ATOM   3697  O   ASN B 270     -15.577 -19.146  16.535  1.00  0.00           O  
ATOM   3698  CB  ASN B 270     -13.514 -19.155  19.099  1.00  0.00           C  
ATOM   3699  CG  ASN B 270     -13.487 -17.660  18.742  1.00  0.00           C  
ATOM   3700  OD1 ASN B 270     -13.148 -17.266  17.630  1.00  0.00           O  
ATOM   3701  ND2 ASN B 270     -13.811 -16.808  19.716  1.00  0.00           N  
ATOM   3702  N   TRP B 271     -16.324 -20.681  18.036  1.00  0.00           N  
ATOM   3703  CA  TRP B 271     -17.669 -20.849  17.493  1.00  0.00           C  
ATOM   3704  C   TRP B 271     -18.746 -20.313  18.433  1.00  0.00           C  
ATOM   3705  O   TRP B 271     -18.545 -20.256  19.644  1.00  0.00           O  
ATOM   3706  CB  TRP B 271     -17.884 -22.334  17.179  1.00  0.00           C  
ATOM   3707  CG  TRP B 271     -17.171 -22.809  15.951  1.00  0.00           C  
ATOM   3708  CD1 TRP B 271     -15.879 -23.194  15.874  1.00  0.00           C  
ATOM   3709  CD2 TRP B 271     -17.685 -22.872  14.591  1.00  0.00           C  
ATOM   3710  NE1 TRP B 271     -15.586 -23.580  14.582  1.00  0.00           N  
ATOM   3711  CE2 TRP B 271     -16.672 -23.419  13.746  1.00  0.00           C  
ATOM   3712  CE3 TRP B 271     -18.925 -22.559  13.992  1.00  0.00           C  
ATOM   3713  CZ2 TRP B 271     -16.899 -23.687  12.386  1.00  0.00           C  
ATOM   3714  CZ3 TRP B 271     -19.168 -22.833  12.634  1.00  0.00           C  
ATOM   3715  CH2 TRP B 271     -18.166 -23.417  11.837  1.00  0.00           C  
ATOM   3716  N   TYR B 272     -19.861 -19.891  17.816  1.00  0.00           N  
ATOM   3717  CA  TYR B 272     -20.979 -19.195  18.443  1.00  0.00           C  
ATOM   3718  C   TYR B 272     -22.303 -19.750  17.898  1.00  0.00           C  
ATOM   3719  O   TYR B 272     -22.368 -20.171  16.741  1.00  0.00           O  
ATOM   3720  CB  TYR B 272     -20.887 -17.682  18.135  1.00  0.00           C  
ATOM   3721  CG  TYR B 272     -19.714 -16.918  18.729  1.00  0.00           C  
ATOM   3722  CD1 TYR B 272     -19.929 -16.018  19.793  1.00  0.00           C  
ATOM   3723  CD2 TYR B 272     -18.413 -17.066  18.201  1.00  0.00           C  
ATOM   3724  CE1 TYR B 272     -18.851 -15.301  20.346  1.00  0.00           C  
ATOM   3725  CE2 TYR B 272     -17.330 -16.380  18.777  1.00  0.00           C  
ATOM   3726  CZ  TYR B 272     -17.548 -15.497  19.851  1.00  0.00           C  
ATOM   3727  OH  TYR B 272     -16.500 -14.831  20.415  1.00  0.00           O  
ATOM   3728  N   VAL B 273     -23.341 -19.696  18.745  1.00  0.00           N  
ATOM   3729  CA  VAL B 273     -24.729 -20.001  18.411  1.00  0.00           C  
ATOM   3730  C   VAL B 273     -25.618 -18.956  19.101  1.00  0.00           C  
ATOM   3731  O   VAL B 273     -25.532 -18.801  20.321  1.00  0.00           O  
ATOM   3732  CB  VAL B 273     -25.145 -21.438  18.859  1.00  0.00           C  
ATOM   3733  CG1 VAL B 273     -26.668 -21.711  18.879  1.00  0.00           C  
ATOM   3734  CG2 VAL B 273     -24.457 -22.501  17.989  1.00  0.00           C  
ATOM   3735  N   ASP B 274     -26.443 -18.253  18.304  1.00  0.00           N  
ATOM   3736  CA  ASP B 274     -27.364 -17.192  18.747  1.00  0.00           C  
ATOM   3737  C   ASP B 274     -26.637 -15.993  19.398  1.00  0.00           C  
ATOM   3738  O   ASP B 274     -27.141 -15.407  20.356  1.00  0.00           O  
ATOM   3739  CB  ASP B 274     -28.564 -17.715  19.587  1.00  0.00           C  
ATOM   3740  CG  ASP B 274     -29.333 -18.876  18.941  1.00  0.00           C  
ATOM   3741  OD1 ASP B 274     -29.388 -18.915  17.692  1.00  0.00           O  
ATOM   3742  OD2 ASP B 274     -29.927 -19.664  19.710  1.00  0.00           O  
ATOM   3743  N   GLY B 275     -25.450 -15.663  18.859  1.00  0.00           N  
ATOM   3744  CA  GLY B 275     -24.576 -14.579  19.311  1.00  0.00           C  
ATOM   3745  C   GLY B 275     -23.754 -14.929  20.566  1.00  0.00           C  
ATOM   3746  O   GLY B 275     -22.896 -14.131  20.942  1.00  0.00           O  
ATOM   3747  N   MET B 276     -23.993 -16.089  21.203  1.00  0.00           N  
ATOM   3748  CA  MET B 276     -23.339 -16.530  22.439  1.00  0.00           C  
ATOM   3749  C   MET B 276     -22.322 -17.629  22.119  1.00  0.00           C  
ATOM   3750  O   MET B 276     -22.631 -18.530  21.338  1.00  0.00           O  
ATOM   3751  CB  MET B 276     -24.407 -17.044  23.430  1.00  0.00           C  
ATOM   3752  CG  MET B 276     -25.525 -16.034  23.743  1.00  0.00           C  
ATOM   3753  SD  MET B 276     -24.963 -14.448  24.426  1.00  0.00           S  
ATOM   3754  CE  MET B 276     -26.505 -13.506  24.310  1.00  0.00           C  
ATOM   3755  N   GLU B 277     -21.122 -17.531  22.718  1.00  0.00           N  
ATOM   3756  CA  GLU B 277     -19.994 -18.410  22.417  1.00  0.00           C  
ATOM   3757  C   GLU B 277     -20.205 -19.838  22.951  1.00  0.00           C  
ATOM   3758  O   GLU B 277     -20.456 -20.017  24.143  1.00  0.00           O  
ATOM   3759  CB  GLU B 277     -18.685 -17.781  22.939  1.00  0.00           C  
ATOM   3760  CG  GLU B 277     -17.421 -18.444  22.346  1.00  0.00           C  
ATOM   3761  CD  GLU B 277     -16.103 -17.825  22.811  1.00  0.00           C  
ATOM   3762  OE1 GLU B 277     -16.092 -17.193  23.889  1.00  0.00           O  
ATOM   3763  OE2 GLU B 277     -15.106 -18.020  22.081  1.00  0.00           O  
ATOM   3764  N   VAL B 278     -20.041 -20.812  22.047  1.00  0.00           N  
ATOM   3765  CA  VAL B 278     -19.951 -22.242  22.324  1.00  0.00           C  
ATOM   3766  C   VAL B 278     -18.522 -22.689  21.956  1.00  0.00           C  
ATOM   3767  O   VAL B 278     -18.299 -23.350  20.942  1.00  0.00           O  
ATOM   3768  CB  VAL B 278     -21.039 -23.054  21.554  1.00  0.00           C  
ATOM   3769  CG1 VAL B 278     -22.422 -22.850  22.195  1.00  0.00           C  
ATOM   3770  CG2 VAL B 278     -21.133 -22.790  20.034  1.00  0.00           C  
ATOM   3771  N   HIS B 279     -17.560 -22.239  22.784  1.00  0.00           N  
ATOM   3772  CA  HIS B 279     -16.115 -22.352  22.564  1.00  0.00           C  
ATOM   3773  C   HIS B 279     -15.657 -23.806  22.334  1.00  0.00           C  
ATOM   3774  O   HIS B 279     -16.035 -24.689  23.106  1.00  0.00           O  
ATOM   3775  CB  HIS B 279     -15.366 -21.701  23.741  1.00  0.00           C  
ATOM   3776  CG  HIS B 279     -13.913 -21.422  23.450  1.00  0.00           C  
ATOM   3777  ND1 HIS B 279     -13.491 -20.281  22.789  1.00  0.00           N  
ATOM   3778  CD2 HIS B 279     -12.767 -22.136  23.726  1.00  0.00           C  
ATOM   3779  CE1 HIS B 279     -12.162 -20.355  22.683  1.00  0.00           C  
ATOM   3780  NE2 HIS B 279     -11.655 -21.456  23.224  1.00  0.00           N  
ATOM   3781  N   ASN B 280     -14.892 -24.007  21.248  1.00  0.00           N  
ATOM   3782  CA  ASN B 280     -14.562 -25.300  20.644  1.00  0.00           C  
ATOM   3783  C   ASN B 280     -15.835 -25.928  20.033  1.00  0.00           C  
ATOM   3784  O   ASN B 280     -16.181 -25.569  18.908  1.00  0.00           O  
ATOM   3785  CB  ASN B 280     -13.773 -26.221  21.620  1.00  0.00           C  
ATOM   3786  CG  ASN B 280     -13.036 -27.364  20.908  1.00  0.00           C  
ATOM   3787  OD1 ASN B 280     -13.660 -28.243  20.316  1.00  0.00           O  
ATOM   3788  ND2 ASN B 280     -11.702 -27.364  20.964  1.00  0.00           N  
ATOM   3789  N   ALA B 281     -16.494 -26.837  20.777  1.00  0.00           N  
ATOM   3790  CA  ALA B 281     -17.720 -27.552  20.404  1.00  0.00           C  
ATOM   3791  C   ALA B 281     -17.563 -28.369  19.107  1.00  0.00           C  
ATOM   3792  O   ALA B 281     -18.327 -28.185  18.161  1.00  0.00           O  
ATOM   3793  CB  ALA B 281     -18.915 -26.577  20.382  1.00  0.00           C  
ATOM   3794  N   LYS B 282     -16.544 -29.246  19.097  1.00  0.00           N  
ATOM   3795  CA  LYS B 282     -16.106 -30.074  17.966  1.00  0.00           C  
ATOM   3796  C   LYS B 282     -15.452 -29.240  16.846  1.00  0.00           C  
ATOM   3797  O   LYS B 282     -15.743 -29.457  15.670  1.00  0.00           O  
ATOM   3798  CB  LYS B 282     -17.228 -31.016  17.451  1.00  0.00           C  
ATOM   3799  CG  LYS B 282     -17.752 -32.003  18.507  1.00  0.00           C  
ATOM   3800  CD  LYS B 282     -18.903 -32.858  17.961  1.00  0.00           C  
ATOM   3801  CE  LYS B 282     -19.452 -33.865  18.977  1.00  0.00           C  
ATOM   3802  NZ  LYS B 282     -20.582 -34.622  18.412  1.00  0.00           N  
ATOM   3803  N   THR B 283     -14.546 -28.329  17.239  1.00  0.00           N  
ATOM   3804  CA  THR B 283     -13.638 -27.609  16.340  1.00  0.00           C  
ATOM   3805  C   THR B 283     -12.546 -28.580  15.850  1.00  0.00           C  
ATOM   3806  O   THR B 283     -11.896 -29.229  16.672  1.00  0.00           O  
ATOM   3807  CB  THR B 283     -12.989 -26.411  17.090  1.00  0.00           C  
ATOM   3808  OG1 THR B 283     -13.915 -25.352  17.090  1.00  0.00           O  
ATOM   3809  CG2 THR B 283     -11.660 -25.840  16.564  1.00  0.00           C  
ATOM   3810  N   LYS B 284     -12.397 -28.672  14.518  1.00  0.00           N  
ATOM   3811  CA  LYS B 284     -11.513 -29.615  13.827  1.00  0.00           C  
ATOM   3812  C   LYS B 284     -10.582 -28.835  12.874  1.00  0.00           C  
ATOM   3813  O   LYS B 284     -10.859 -28.796  11.674  1.00  0.00           O  
ATOM   3814  CB  LYS B 284     -12.358 -30.672  13.069  1.00  0.00           C  
ATOM   3815  CG  LYS B 284     -13.343 -31.492  13.922  1.00  0.00           C  
ATOM   3816  CD  LYS B 284     -12.697 -32.324  15.041  1.00  0.00           C  
ATOM   3817  CE  LYS B 284     -13.742 -33.040  15.905  1.00  0.00           C  
ATOM   3818  NZ  LYS B 284     -13.104 -33.797  16.995  1.00  0.00           N  
ATOM   3819  N   PRO B 285      -9.517 -28.194  13.412  1.00  0.00           N  
ATOM   3820  CA  PRO B 285      -8.621 -27.348  12.609  1.00  0.00           C  
ATOM   3821  C   PRO B 285      -7.721 -28.181  11.680  1.00  0.00           C  
ATOM   3822  O   PRO B 285      -7.146 -29.180  12.114  1.00  0.00           O  
ATOM   3823  CB  PRO B 285      -7.815 -26.583  13.668  1.00  0.00           C  
ATOM   3824  CG  PRO B 285      -7.736 -27.530  14.853  1.00  0.00           C  
ATOM   3825  CD  PRO B 285      -9.077 -28.254  14.809  1.00  0.00           C  
ATOM   3826  N   ARG B 286      -7.641 -27.755  10.414  1.00  0.00           N  
ATOM   3827  CA  ARG B 286      -6.832 -28.391   9.380  1.00  0.00           C  
ATOM   3828  C   ARG B 286      -6.451 -27.349   8.327  1.00  0.00           C  
ATOM   3829  O   ARG B 286      -7.257 -26.471   8.019  1.00  0.00           O  
ATOM   3830  CB  ARG B 286      -7.589 -29.589   8.755  1.00  0.00           C  
ATOM   3831  CG  ARG B 286      -8.946 -29.235   8.108  1.00  0.00           C  
ATOM   3832  CD  ARG B 286      -9.645 -30.420   7.430  1.00  0.00           C  
ATOM   3833  NE  ARG B 286     -10.155 -31.401   8.397  1.00  0.00           N  
ATOM   3834  CZ  ARG B 286     -11.291 -31.288   9.107  1.00  0.00           C  
ATOM   3835  NH1 ARG B 286     -11.639 -32.272   9.945  1.00  0.00           N  
ATOM   3836  NH2 ARG B 286     -12.084 -30.214   8.990  1.00  0.00           N  
ATOM   3837  N   GLU B 287      -5.239 -27.503   7.778  1.00  0.00           N  
ATOM   3838  CA  GLU B 287      -4.713 -26.701   6.678  1.00  0.00           C  
ATOM   3839  C   GLU B 287      -4.610 -27.597   5.438  1.00  0.00           C  
ATOM   3840  O   GLU B 287      -4.162 -28.741   5.543  1.00  0.00           O  
ATOM   3841  CB  GLU B 287      -3.316 -26.128   7.026  1.00  0.00           C  
ATOM   3842  CG  GLU B 287      -3.281 -25.089   8.167  1.00  0.00           C  
ATOM   3843  CD  GLU B 287      -3.454 -25.675   9.567  1.00  0.00           C  
ATOM   3844  OE1 GLU B 287      -2.577 -26.472   9.965  1.00  0.00           O  
ATOM   3845  OE2 GLU B 287      -4.468 -25.324  10.208  1.00  0.00           O  
ATOM   3846  N   GLU B 288      -4.998 -27.038   4.285  1.00  0.00           N  
ATOM   3847  CA  GLU B 288      -4.921 -27.692   2.985  1.00  0.00           C  
ATOM   3848  C   GLU B 288      -4.459 -26.664   1.944  1.00  0.00           C  
ATOM   3849  O   GLU B 288      -5.026 -25.576   1.843  1.00  0.00           O  
ATOM   3850  CB  GLU B 288      -6.230 -28.435   2.615  1.00  0.00           C  
ATOM   3851  CG  GLU B 288      -7.565 -27.678   2.804  1.00  0.00           C  
ATOM   3852  CD  GLU B 288      -8.097 -27.682   4.238  1.00  0.00           C  
ATOM   3853  OE1 GLU B 288      -8.486 -28.777   4.702  1.00  0.00           O  
ATOM   3854  OE2 GLU B 288      -8.123 -26.589   4.840  1.00  0.00           O  
ATOM   3855  N   GLN B 289      -3.383 -27.025   1.233  1.00  0.00           N  
ATOM   3856  CA  GLN B 289      -2.593 -26.123   0.399  1.00  0.00           C  
ATOM   3857  C   GLN B 289      -3.305 -25.824  -0.932  1.00  0.00           C  
ATOM   3858  O   GLN B 289      -3.785 -26.748  -1.589  1.00  0.00           O  
ATOM   3859  CB  GLN B 289      -1.208 -26.768   0.153  1.00  0.00           C  
ATOM   3860  CG  GLN B 289      -0.461 -27.257   1.418  1.00  0.00           C  
ATOM   3861  CD  GLN B 289      -0.176 -26.149   2.433  1.00  0.00           C  
ATOM   3862  OE1 GLN B 289       0.768 -25.385   2.262  1.00  0.00           O  
ATOM   3863  NE2 GLN B 289      -0.973 -26.065   3.500  1.00  0.00           N  
ATOM   3864  N   PHE B 290      -3.327 -24.536  -1.309  1.00  0.00           N  
ATOM   3865  CA  PHE B 290      -3.833 -24.058  -2.594  1.00  0.00           C  
ATOM   3866  C   PHE B 290      -3.277 -22.639  -2.788  1.00  0.00           C  
ATOM   3867  O   PHE B 290      -3.394 -21.822  -1.876  1.00  0.00           O  
ATOM   3868  CB  PHE B 290      -5.380 -24.084  -2.619  1.00  0.00           C  
ATOM   3869  CG  PHE B 290      -5.954 -24.408  -3.985  1.00  0.00           C  
ATOM   3870  CD1 PHE B 290      -6.214 -25.748  -4.339  1.00  0.00           C  
ATOM   3871  CD2 PHE B 290      -6.053 -23.411  -4.979  1.00  0.00           C  
ATOM   3872  CE1 PHE B 290      -6.638 -26.062  -5.623  1.00  0.00           C  
ATOM   3873  CE2 PHE B 290      -6.484 -23.741  -6.257  1.00  0.00           C  
ATOM   3874  CZ  PHE B 290      -6.780 -25.060  -6.575  1.00  0.00           C  
ATOM   3875  N   ASN B 291      -2.666 -22.392  -3.963  1.00  0.00           N  
ATOM   3876  CA  ASN B 291      -1.897 -21.188  -4.338  1.00  0.00           C  
ATOM   3877  C   ASN B 291      -0.793 -20.816  -3.312  1.00  0.00           C  
ATOM   3878  O   ASN B 291      -0.281 -21.705  -2.631  1.00  0.00           O  
ATOM   3879  CB  ASN B 291      -2.744 -19.994  -4.901  1.00  0.00           C  
ATOM   3880  CG  ASN B 291      -3.824 -19.460  -3.947  1.00  0.00           C  
ATOM   3881  OD1 ASN B 291      -3.502 -18.805  -2.957  1.00  0.00           O  
ATOM   3882  ND2 ASN B 291      -5.094 -19.752  -4.278  1.00  0.00           N  
ATOM   3883  N   SER B 292      -0.417 -19.529  -3.244  1.00  0.00           N  
ATOM   3884  CA  SER B 292       0.562 -18.996  -2.294  1.00  0.00           C  
ATOM   3885  C   SER B 292      -0.020 -18.726  -0.891  1.00  0.00           C  
ATOM   3886  O   SER B 292       0.753 -18.675   0.064  1.00  0.00           O  
ATOM   3887  CB  SER B 292       1.202 -17.732  -2.908  1.00  0.00           C  
ATOM   3888  OG  SER B 292       0.271 -16.676  -3.056  1.00  0.00           O  
ATOM   3889  N   THR B 293      -1.347 -18.545  -0.795  1.00  0.00           N  
ATOM   3890  CA  THR B 293      -2.062 -18.180   0.427  1.00  0.00           C  
ATOM   3891  C   THR B 293      -3.225 -19.176   0.625  1.00  0.00           C  
ATOM   3892  O   THR B 293      -4.225 -19.146  -0.092  1.00  0.00           O  
ATOM   3893  CB  THR B 293      -2.581 -16.718   0.345  1.00  0.00           C  
ATOM   3894  OG1 THR B 293      -3.383 -16.485  -0.799  1.00  0.00           O  
ATOM   3895  CG2 THR B 293      -1.451 -15.678   0.342  1.00  0.00           C  
ATOM   3896  N   PHE B 294      -2.996 -20.100   1.569  1.00  0.00           N  
ATOM   3897  CA  PHE B 294      -3.666 -21.398   1.692  1.00  0.00           C  
ATOM   3898  C   PHE B 294      -5.096 -21.329   2.259  1.00  0.00           C  
ATOM   3899  O   PHE B 294      -5.491 -20.324   2.851  1.00  0.00           O  
ATOM   3900  CB  PHE B 294      -2.775 -22.301   2.576  1.00  0.00           C  
ATOM   3901  CG  PHE B 294      -1.300 -22.321   2.193  1.00  0.00           C  
ATOM   3902  CD1 PHE B 294      -0.898 -22.586   0.866  1.00  0.00           C  
ATOM   3903  CD2 PHE B 294      -0.312 -22.101   3.177  1.00  0.00           C  
ATOM   3904  CE1 PHE B 294       0.450 -22.583   0.535  1.00  0.00           C  
ATOM   3905  CE2 PHE B 294       1.032 -22.109   2.826  1.00  0.00           C  
ATOM   3906  CZ  PHE B 294       1.410 -22.336   1.509  1.00  0.00           C  
ATOM   3907  N   ARG B 295      -5.822 -22.447   2.079  1.00  0.00           N  
ATOM   3908  CA  ARG B 295      -7.132 -22.714   2.674  1.00  0.00           C  
ATOM   3909  C   ARG B 295      -6.975 -23.359   4.065  1.00  0.00           C  
ATOM   3910  O   ARG B 295      -6.020 -24.102   4.296  1.00  0.00           O  
ATOM   3911  CB  ARG B 295      -7.939 -23.608   1.705  1.00  0.00           C  
ATOM   3912  CG  ARG B 295      -9.330 -24.036   2.220  1.00  0.00           C  
ATOM   3913  CD  ARG B 295     -10.170 -24.814   1.199  1.00  0.00           C  
ATOM   3914  NE  ARG B 295      -9.498 -26.029   0.717  1.00  0.00           N  
ATOM   3915  CZ  ARG B 295      -8.763 -26.152  -0.401  1.00  0.00           C  
ATOM   3916  NH1 ARG B 295      -8.646 -25.143  -1.272  1.00  0.00           N  
ATOM   3917  NH2 ARG B 295      -8.137 -27.307  -0.652  1.00  0.00           N  
ATOM   3918  N   VAL B 296      -7.937 -23.063   4.953  1.00  0.00           N  
ATOM   3919  CA  VAL B 296      -8.027 -23.595   6.311  1.00  0.00           C  
ATOM   3920  C   VAL B 296      -9.514 -23.860   6.623  1.00  0.00           C  
ATOM   3921  O   VAL B 296     -10.350 -23.011   6.308  1.00  0.00           O  
ATOM   3922  CB  VAL B 296      -7.491 -22.590   7.374  1.00  0.00           C  
ATOM   3923  CG1 VAL B 296      -7.199 -23.288   8.713  1.00  0.00           C  
ATOM   3924  CG2 VAL B 296      -6.228 -21.847   6.915  1.00  0.00           C  
ATOM   3925  N   VAL B 297      -9.827 -25.026   7.216  1.00  0.00           N  
ATOM   3926  CA  VAL B 297     -11.203 -25.488   7.449  1.00  0.00           C  
ATOM   3927  C   VAL B 297     -11.401 -25.961   8.905  1.00  0.00           C  
ATOM   3928  O   VAL B 297     -10.472 -26.489   9.514  1.00  0.00           O  
ATOM   3929  CB  VAL B 297     -11.571 -26.645   6.460  1.00  0.00           C  
ATOM   3930  CG1 VAL B 297     -12.904 -27.376   6.738  1.00  0.00           C  
ATOM   3931  CG2 VAL B 297     -11.592 -26.145   5.005  1.00  0.00           C  
ATOM   3932  N   SER B 298     -12.635 -25.783   9.409  1.00  0.00           N  
ATOM   3933  CA  SER B 298     -13.134 -26.297  10.689  1.00  0.00           C  
ATOM   3934  C   SER B 298     -14.672 -26.389  10.644  1.00  0.00           C  
ATOM   3935  O   SER B 298     -15.286 -25.896   9.699  1.00  0.00           O  
ATOM   3936  CB  SER B 298     -12.606 -25.425  11.847  1.00  0.00           C  
ATOM   3937  OG  SER B 298     -12.959 -25.919  13.124  1.00  0.00           O  
ATOM   3938  N   VAL B 299     -15.270 -27.048  11.652  1.00  0.00           N  
ATOM   3939  CA  VAL B 299     -16.704 -27.350  11.706  1.00  0.00           C  
ATOM   3940  C   VAL B 299     -17.293 -27.135  13.117  1.00  0.00           C  
ATOM   3941  O   VAL B 299     -16.553 -27.004  14.091  1.00  0.00           O  
ATOM   3942  CB  VAL B 299     -16.983 -28.823  11.273  1.00  0.00           C  
ATOM   3943  CG1 VAL B 299     -16.508 -29.115   9.838  1.00  0.00           C  
ATOM   3944  CG2 VAL B 299     -16.460 -29.900  12.248  1.00  0.00           C  
ATOM   3945  N   LEU B 300     -18.634 -27.126  13.171  1.00  0.00           N  
ATOM   3946  CA  LEU B 300     -19.460 -27.131  14.374  1.00  0.00           C  
ATOM   3947  C   LEU B 300     -20.647 -28.051  14.085  1.00  0.00           C  
ATOM   3948  O   LEU B 300     -21.486 -27.697  13.255  1.00  0.00           O  
ATOM   3949  CB  LEU B 300     -19.916 -25.688  14.696  1.00  0.00           C  
ATOM   3950  CG  LEU B 300     -20.922 -25.521  15.865  1.00  0.00           C  
ATOM   3951  CD1 LEU B 300     -20.300 -25.888  17.222  1.00  0.00           C  
ATOM   3952  CD2 LEU B 300     -21.531 -24.109  15.898  1.00  0.00           C  
ATOM   3953  N   THR B 301     -20.704 -29.206  14.768  1.00  0.00           N  
ATOM   3954  CA  THR B 301     -21.812 -30.156  14.650  1.00  0.00           C  
ATOM   3955  C   THR B 301     -23.090 -29.604  15.315  1.00  0.00           C  
ATOM   3956  O   THR B 301     -23.015 -29.042  16.408  1.00  0.00           O  
ATOM   3957  CB  THR B 301     -21.479 -31.525  15.294  1.00  0.00           C  
ATOM   3958  OG1 THR B 301     -20.213 -31.975  14.844  1.00  0.00           O  
ATOM   3959  CG2 THR B 301     -22.508 -32.634  14.998  1.00  0.00           C  
ATOM   3960  N   VAL B 302     -24.224 -29.761  14.620  1.00  0.00           N  
ATOM   3961  CA  VAL B 302     -25.526 -29.197  14.975  1.00  0.00           C  
ATOM   3962  C   VAL B 302     -26.519 -30.332  15.310  1.00  0.00           C  
ATOM   3963  O   VAL B 302     -26.337 -31.462  14.857  1.00  0.00           O  
ATOM   3964  CB  VAL B 302     -26.051 -28.341  13.780  1.00  0.00           C  
ATOM   3965  CG1 VAL B 302     -27.490 -27.808  13.917  1.00  0.00           C  
ATOM   3966  CG2 VAL B 302     -25.093 -27.172  13.485  1.00  0.00           C  
ATOM   3967  N   VAL B 303     -27.548 -30.011  16.110  1.00  0.00           N  
ATOM   3968  CA  VAL B 303     -28.632 -30.927  16.481  1.00  0.00           C  
ATOM   3969  C   VAL B 303     -29.799 -30.807  15.480  1.00  0.00           C  
ATOM   3970  O   VAL B 303     -30.093 -29.707  15.011  1.00  0.00           O  
ATOM   3971  CB  VAL B 303     -29.141 -30.615  17.919  1.00  0.00           C  
ATOM   3972  CG1 VAL B 303     -30.419 -31.372  18.343  1.00  0.00           C  
ATOM   3973  CG2 VAL B 303     -28.036 -30.866  18.962  1.00  0.00           C  
ATOM   3974  N   HIS B 304     -30.439 -31.955  15.190  1.00  0.00           N  
ATOM   3975  CA  HIS B 304     -31.531 -32.161  14.227  1.00  0.00           C  
ATOM   3976  C   HIS B 304     -32.680 -31.142  14.305  1.00  0.00           C  
ATOM   3977  O   HIS B 304     -33.041 -30.571  13.276  1.00  0.00           O  
ATOM   3978  CB  HIS B 304     -32.071 -33.600  14.368  1.00  0.00           C  
ATOM   3979  CG  HIS B 304     -31.048 -34.682  14.116  1.00  0.00           C  
ATOM   3980  ND1 HIS B 304     -30.066 -35.018  15.056  1.00  0.00           N  
ATOM   3981  CD2 HIS B 304     -30.888 -35.478  13.003  1.00  0.00           C  
ATOM   3982  CE1 HIS B 304     -29.357 -35.978  14.480  1.00  0.00           C  
ATOM   3983  NE2 HIS B 304     -29.803 -36.291  13.264  1.00  0.00           N  
ATOM   3984  N   GLN B 305     -33.211 -30.909  15.517  1.00  0.00           N  
ATOM   3985  CA  GLN B 305     -34.295 -29.956  15.757  1.00  0.00           C  
ATOM   3986  C   GLN B 305     -33.812 -28.493  15.792  1.00  0.00           C  
ATOM   3987  O   GLN B 305     -34.578 -27.610  15.419  1.00  0.00           O  
ATOM   3988  CB  GLN B 305     -35.045 -30.353  17.051  1.00  0.00           C  
ATOM   3989  CG  GLN B 305     -36.262 -29.476  17.430  1.00  0.00           C  
ATOM   3990  CD  GLN B 305     -37.329 -29.400  16.331  1.00  0.00           C  
ATOM   3991  OE1 GLN B 305     -37.725 -30.420  15.772  1.00  0.00           O  
ATOM   3992  NE2 GLN B 305     -37.811 -28.194  16.025  1.00  0.00           N  
ATOM   3993  N   ASP B 306     -32.569 -28.251  16.236  1.00  0.00           N  
ATOM   3994  CA  ASP B 306     -31.998 -26.909  16.392  1.00  0.00           C  
ATOM   3995  C   ASP B 306     -31.639 -26.191  15.080  1.00  0.00           C  
ATOM   3996  O   ASP B 306     -31.569 -24.961  15.098  1.00  0.00           O  
ATOM   3997  CB  ASP B 306     -30.867 -26.836  17.435  1.00  0.00           C  
ATOM   3998  CG  ASP B 306     -31.314 -27.241  18.843  1.00  0.00           C  
ATOM   3999  OD1 ASP B 306     -31.586 -28.442  19.048  1.00  0.00           O  
ATOM   4000  OD2 ASP B 306     -31.365 -26.327  19.697  1.00  0.00           O  
ATOM   4001  N   TRP B 307     -31.482 -26.924  13.961  1.00  0.00           N  
ATOM   4002  CA  TRP B 307     -31.443 -26.317  12.626  1.00  0.00           C  
ATOM   4003  C   TRP B 307     -32.853 -25.899  12.158  1.00  0.00           C  
ATOM   4004  O   TRP B 307     -32.993 -24.813  11.595  1.00  0.00           O  
ATOM   4005  CB  TRP B 307     -30.739 -27.237  11.610  1.00  0.00           C  
ATOM   4006  CG  TRP B 307     -30.540 -26.626  10.250  1.00  0.00           C  
ATOM   4007  CD1 TRP B 307     -31.283 -26.876   9.148  1.00  0.00           C  
ATOM   4008  CD2 TRP B 307     -29.615 -25.561   9.869  1.00  0.00           C  
ATOM   4009  NE1 TRP B 307     -30.880 -26.056   8.116  1.00  0.00           N  
ATOM   4010  CE2 TRP B 307     -29.874 -25.201   8.511  1.00  0.00           C  
ATOM   4011  CE3 TRP B 307     -28.596 -24.844  10.540  1.00  0.00           C  
ATOM   4012  CZ2 TRP B 307     -29.184 -24.163   7.864  1.00  0.00           C  
ATOM   4013  CZ3 TRP B 307     -27.887 -23.810   9.896  1.00  0.00           C  
ATOM   4014  CH2 TRP B 307     -28.192 -23.459   8.569  1.00  0.00           C  
ATOM   4015  N   LEU B 308     -33.868 -26.737  12.445  1.00  0.00           N  
ATOM   4016  CA  LEU B 308     -35.289 -26.484  12.166  1.00  0.00           C  
ATOM   4017  C   LEU B 308     -35.876 -25.312  12.982  1.00  0.00           C  
ATOM   4018  O   LEU B 308     -36.847 -24.704  12.531  1.00  0.00           O  
ATOM   4019  CB  LEU B 308     -36.113 -27.775  12.398  1.00  0.00           C  
ATOM   4020  CG  LEU B 308     -35.716 -28.975  11.506  1.00  0.00           C  
ATOM   4021  CD1 LEU B 308     -36.362 -30.286  12.007  1.00  0.00           C  
ATOM   4022  CD2 LEU B 308     -36.015 -28.716  10.017  1.00  0.00           C  
ATOM   4023  N   ASN B 309     -35.258 -24.982  14.133  1.00  0.00           N  
ATOM   4024  CA  ASN B 309     -35.572 -23.810  14.962  1.00  0.00           C  
ATOM   4025  C   ASN B 309     -35.127 -22.479  14.321  1.00  0.00           C  
ATOM   4026  O   ASN B 309     -35.619 -21.437  14.752  1.00  0.00           O  
ATOM   4027  CB  ASN B 309     -34.936 -23.972  16.368  1.00  0.00           C  
ATOM   4028  CG  ASN B 309     -35.552 -25.081  17.234  1.00  0.00           C  
ATOM   4029  OD1 ASN B 309     -36.647 -25.570  16.969  1.00  0.00           O  
ATOM   4030  ND2 ASN B 309     -34.848 -25.474  18.298  1.00  0.00           N  
ATOM   4031  N   GLY B 310     -34.255 -22.517  13.296  1.00  0.00           N  
ATOM   4032  CA  GLY B 310     -33.823 -21.337  12.544  1.00  0.00           C  
ATOM   4033  C   GLY B 310     -32.722 -20.542  13.262  1.00  0.00           C  
ATOM   4034  O   GLY B 310     -32.534 -19.368  12.945  1.00  0.00           O  
ATOM   4035  N   LYS B 311     -32.014 -21.165  14.221  1.00  0.00           N  
ATOM   4036  CA  LYS B 311     -30.920 -20.579  14.999  1.00  0.00           C  
ATOM   4037  C   LYS B 311     -29.711 -20.153  14.149  1.00  0.00           C  
ATOM   4038  O   LYS B 311     -29.467 -20.731  13.088  1.00  0.00           O  
ATOM   4039  CB  LYS B 311     -30.484 -21.601  16.068  1.00  0.00           C  
ATOM   4040  CG  LYS B 311     -31.495 -21.747  17.215  1.00  0.00           C  
ATOM   4041  CD  LYS B 311     -30.980 -22.681  18.317  1.00  0.00           C  
ATOM   4042  CE  LYS B 311     -31.912 -22.736  19.533  1.00  0.00           C  
ATOM   4043  NZ  LYS B 311     -31.372 -23.623  20.577  1.00  0.00           N  
ATOM   4044  N   GLU B 312     -28.954 -19.175  14.675  1.00  0.00           N  
ATOM   4045  CA  GLU B 312     -27.648 -18.775  14.151  1.00  0.00           C  
ATOM   4046  C   GLU B 312     -26.589 -19.834  14.482  1.00  0.00           C  
ATOM   4047  O   GLU B 312     -26.584 -20.383  15.582  1.00  0.00           O  
ATOM   4048  CB  GLU B 312     -27.257 -17.389  14.714  1.00  0.00           C  
ATOM   4049  CG  GLU B 312     -25.818 -16.921  14.385  1.00  0.00           C  
ATOM   4050  CD  GLU B 312     -25.481 -15.572  15.014  1.00  0.00           C  
ATOM   4051  OE1 GLU B 312     -24.624 -15.571  15.927  1.00  0.00           O  
ATOM   4052  OE2 GLU B 312     -26.072 -14.567  14.567  1.00  0.00           O  
ATOM   4053  N   TYR B 313     -25.687 -20.046  13.518  1.00  0.00           N  
ATOM   4054  CA  TYR B 313     -24.468 -20.831  13.648  1.00  0.00           C  
ATOM   4055  C   TYR B 313     -23.369 -19.986  13.002  1.00  0.00           C  
ATOM   4056  O   TYR B 313     -23.525 -19.582  11.850  1.00  0.00           O  
ATOM   4057  CB  TYR B 313     -24.656 -22.198  12.967  1.00  0.00           C  
ATOM   4058  CG  TYR B 313     -25.710 -23.049  13.650  1.00  0.00           C  
ATOM   4059  CD1 TYR B 313     -25.353 -23.857  14.747  1.00  0.00           C  
ATOM   4060  CD2 TYR B 313     -27.061 -22.967  13.256  1.00  0.00           C  
ATOM   4061  CE1 TYR B 313     -26.345 -24.537  15.478  1.00  0.00           C  
ATOM   4062  CE2 TYR B 313     -28.054 -23.653  13.979  1.00  0.00           C  
ATOM   4063  CZ  TYR B 313     -27.696 -24.423  15.101  1.00  0.00           C  
ATOM   4064  OH  TYR B 313     -28.655 -25.054  15.830  1.00  0.00           O  
ATOM   4065  N   LYS B 314     -22.332 -19.668  13.787  1.00  0.00           N  
ATOM   4066  CA  LYS B 314     -21.383 -18.599  13.494  1.00  0.00           C  
ATOM   4067  C   LYS B 314     -19.941 -19.064  13.722  1.00  0.00           C  
ATOM   4068  O   LYS B 314     -19.607 -19.507  14.820  1.00  0.00           O  
ATOM   4069  CB  LYS B 314     -21.796 -17.355  14.320  1.00  0.00           C  
ATOM   4070  CG  LYS B 314     -20.705 -16.295  14.583  1.00  0.00           C  
ATOM   4071  CD  LYS B 314     -21.226 -15.109  15.407  1.00  0.00           C  
ATOM   4072  CE  LYS B 314     -20.091 -14.318  16.065  1.00  0.00           C  
ATOM   4073  NZ  LYS B 314     -20.591 -13.086  16.696  1.00  0.00           N  
ATOM   4074  N   CYS B 315     -19.115 -18.885  12.680  1.00  0.00           N  
ATOM   4075  CA  CYS B 315     -17.663 -19.041  12.707  1.00  0.00           C  
ATOM   4076  C   CYS B 315     -17.016 -17.678  12.998  1.00  0.00           C  
ATOM   4077  O   CYS B 315     -17.524 -16.653  12.541  1.00  0.00           O  
ATOM   4078  CB  CYS B 315     -17.212 -19.579  11.335  1.00  0.00           C  
ATOM   4079  SG  CYS B 315     -15.443 -19.955  11.136  1.00  0.00           S  
ATOM   4080  N   LYS B 316     -15.887 -17.701  13.719  1.00  0.00           N  
ATOM   4081  CA  LYS B 316     -15.065 -16.531  14.015  1.00  0.00           C  
ATOM   4082  C   LYS B 316     -13.603 -16.983  14.126  1.00  0.00           C  
ATOM   4083  O   LYS B 316     -13.342 -18.054  14.677  1.00  0.00           O  
ATOM   4084  CB  LYS B 316     -15.605 -15.836  15.283  1.00  0.00           C  
ATOM   4085  CG  LYS B 316     -14.907 -14.517  15.656  1.00  0.00           C  
ATOM   4086  CD  LYS B 316     -15.656 -13.797  16.791  1.00  0.00           C  
ATOM   4087  CE  LYS B 316     -15.144 -12.386  17.108  1.00  0.00           C  
ATOM   4088  NZ  LYS B 316     -15.382 -11.453  15.995  1.00  0.00           N  
ATOM   4089  N   VAL B 317     -12.684 -16.185  13.560  1.00  0.00           N  
ATOM   4090  CA  VAL B 317     -11.262 -16.521  13.452  1.00  0.00           C  
ATOM   4091  C   VAL B 317     -10.372 -15.276  13.606  1.00  0.00           C  
ATOM   4092  O   VAL B 317     -10.838 -14.160  13.386  1.00  0.00           O  
ATOM   4093  CB  VAL B 317     -10.923 -17.193  12.088  1.00  0.00           C  
ATOM   4094  CG1 VAL B 317     -11.626 -18.547  11.914  1.00  0.00           C  
ATOM   4095  CG2 VAL B 317     -11.150 -16.300  10.855  1.00  0.00           C  
ATOM   4096  N   SER B 318      -9.093 -15.513  13.941  1.00  0.00           N  
ATOM   4097  CA  SER B 318      -8.035 -14.504  14.022  1.00  0.00           C  
ATOM   4098  C   SER B 318      -6.704 -15.122  13.557  1.00  0.00           C  
ATOM   4099  O   SER B 318      -6.530 -16.337  13.646  1.00  0.00           O  
ATOM   4100  CB  SER B 318      -7.962 -13.954  15.462  1.00  0.00           C  
ATOM   4101  OG  SER B 318      -7.051 -12.877  15.565  1.00  0.00           O  
ATOM   4102  N   ASN B 319      -5.791 -14.274  13.061  1.00  0.00           N  
ATOM   4103  CA  ASN B 319      -4.479 -14.654  12.519  1.00  0.00           C  
ATOM   4104  C   ASN B 319      -3.601 -13.403  12.334  1.00  0.00           C  
ATOM   4105  O   ASN B 319      -4.054 -12.289  12.590  1.00  0.00           O  
ATOM   4106  CB  ASN B 319      -4.626 -15.496  11.218  1.00  0.00           C  
ATOM   4107  CG  ASN B 319      -5.444 -14.823  10.107  1.00  0.00           C  
ATOM   4108  OD1 ASN B 319      -4.948 -13.934   9.419  1.00  0.00           O  
ATOM   4109  ND2 ASN B 319      -6.696 -15.246   9.926  1.00  0.00           N  
ATOM   4110  N   LYS B 320      -2.354 -13.615  11.879  1.00  0.00           N  
ATOM   4111  CA  LYS B 320      -1.351 -12.582  11.597  1.00  0.00           C  
ATOM   4112  C   LYS B 320      -1.764 -11.551  10.520  1.00  0.00           C  
ATOM   4113  O   LYS B 320      -1.290 -10.416  10.573  1.00  0.00           O  
ATOM   4114  CB  LYS B 320      -0.021 -13.296  11.250  1.00  0.00           C  
ATOM   4115  CG  LYS B 320       1.194 -12.400  10.944  1.00  0.00           C  
ATOM   4116  CD  LYS B 320       1.611 -11.499  12.121  1.00  0.00           C  
ATOM   4117  CE  LYS B 320       2.807 -10.592  11.802  1.00  0.00           C  
ATOM   4118  NZ  LYS B 320       2.469  -9.586  10.779  1.00  0.00           N  
ATOM   4119  N   GLY B 321      -2.648 -11.948   9.588  1.00  0.00           N  
ATOM   4120  CA  GLY B 321      -3.200 -11.087   8.540  1.00  0.00           C  
ATOM   4121  C   GLY B 321      -4.483 -10.360   8.984  1.00  0.00           C  
ATOM   4122  O   GLY B 321      -5.040  -9.608   8.184  1.00  0.00           O  
ATOM   4123  N   LEU B 322      -4.960 -10.587  10.222  1.00  0.00           N  
ATOM   4124  CA  LEU B 322      -6.191 -10.030  10.783  1.00  0.00           C  
ATOM   4125  C   LEU B 322      -5.825  -9.147  11.995  1.00  0.00           C  
ATOM   4126  O   LEU B 322      -5.440  -9.696  13.028  1.00  0.00           O  
ATOM   4127  CB  LEU B 322      -7.114 -11.210  11.203  1.00  0.00           C  
ATOM   4128  CG  LEU B 322      -8.356 -11.376  10.305  1.00  0.00           C  
ATOM   4129  CD1 LEU B 322      -7.997 -11.557   8.821  1.00  0.00           C  
ATOM   4130  CD2 LEU B 322      -9.231 -12.535  10.805  1.00  0.00           C  
ATOM   4131  N   PRO B 323      -5.969  -7.803  11.884  1.00  0.00           N  
ATOM   4132  CA  PRO B 323      -5.805  -6.907  13.046  1.00  0.00           C  
ATOM   4133  C   PRO B 323      -6.985  -6.947  14.045  1.00  0.00           C  
ATOM   4134  O   PRO B 323      -6.840  -6.446  15.160  1.00  0.00           O  
ATOM   4135  CB  PRO B 323      -5.643  -5.523  12.399  1.00  0.00           C  
ATOM   4136  CG  PRO B 323      -6.490  -5.599  11.140  1.00  0.00           C  
ATOM   4137  CD  PRO B 323      -6.314  -7.043  10.677  1.00  0.00           C  
ATOM   4138  N   ALA B 324      -8.111  -7.552  13.632  1.00  0.00           N  
ATOM   4139  CA  ALA B 324      -9.316  -7.777  14.422  1.00  0.00           C  
ATOM   4140  C   ALA B 324     -10.024  -9.033  13.874  1.00  0.00           C  
ATOM   4141  O   ALA B 324      -9.964  -9.264  12.664  1.00  0.00           O  
ATOM   4142  CB  ALA B 324     -10.219  -6.537  14.313  1.00  0.00           C  
ATOM   4143  N   PRO B 325     -10.660  -9.840  14.758  1.00  0.00           N  
ATOM   4144  CA  PRO B 325     -11.265 -11.124  14.366  1.00  0.00           C  
ATOM   4145  C   PRO B 325     -12.504 -10.982  13.458  1.00  0.00           C  
ATOM   4146  O   PRO B 325     -13.515 -10.430  13.892  1.00  0.00           O  
ATOM   4147  CB  PRO B 325     -11.607 -11.786  15.713  1.00  0.00           C  
ATOM   4148  CG  PRO B 325     -11.813 -10.628  16.675  1.00  0.00           C  
ATOM   4149  CD  PRO B 325     -10.785  -9.610  16.200  1.00  0.00           C  
ATOM   4150  N   ILE B 326     -12.400 -11.498  12.223  1.00  0.00           N  
ATOM   4151  CA  ILE B 326     -13.494 -11.552  11.248  1.00  0.00           C  
ATOM   4152  C   ILE B 326     -14.416 -12.752  11.554  1.00  0.00           C  
ATOM   4153  O   ILE B 326     -13.928 -13.815  11.942  1.00  0.00           O  
ATOM   4154  CB  ILE B 326     -12.959 -11.674   9.786  1.00  0.00           C  
ATOM   4155  CG1 ILE B 326     -12.097 -10.442   9.414  1.00  0.00           C  
ATOM   4156  CG2 ILE B 326     -14.061 -11.877   8.716  1.00  0.00           C  
ATOM   4157  CD1 ILE B 326     -11.338 -10.584   8.087  1.00  0.00           C  
ATOM   4158  N   GLU B 327     -15.727 -12.541  11.361  1.00  0.00           N  
ATOM   4159  CA  GLU B 327     -16.785 -13.521  11.599  1.00  0.00           C  
ATOM   4160  C   GLU B 327     -17.776 -13.554  10.425  1.00  0.00           C  
ATOM   4161  O   GLU B 327     -17.883 -12.578   9.680  1.00  0.00           O  
ATOM   4162  CB  GLU B 327     -17.493 -13.173  12.929  1.00  0.00           C  
ATOM   4163  CG  GLU B 327     -18.177 -11.786  12.966  1.00  0.00           C  
ATOM   4164  CD  GLU B 327     -18.841 -11.508  14.312  1.00  0.00           C  
ATOM   4165  OE1 GLU B 327     -18.103 -11.475  15.321  1.00  0.00           O  
ATOM   4166  OE2 GLU B 327     -20.083 -11.367  14.324  1.00  0.00           O  
ATOM   4167  N   LYS B 328     -18.508 -14.675  10.327  1.00  0.00           N  
ATOM   4168  CA  LYS B 328     -19.656 -14.876   9.440  1.00  0.00           C  
ATOM   4169  C   LYS B 328     -20.737 -15.668  10.186  1.00  0.00           C  
ATOM   4170  O   LYS B 328     -20.415 -16.428  11.099  1.00  0.00           O  
ATOM   4171  CB  LYS B 328     -19.240 -15.626   8.149  1.00  0.00           C  
ATOM   4172  CG  LYS B 328     -18.234 -14.892   7.243  1.00  0.00           C  
ATOM   4173  CD  LYS B 328     -18.718 -13.539   6.697  1.00  0.00           C  
ATOM   4174  CE  LYS B 328     -17.586 -12.737   6.041  1.00  0.00           C  
ATOM   4175  NZ  LYS B 328     -17.978 -11.334   5.835  1.00  0.00           N  
ATOM   4176  N   THR B 329     -21.995 -15.487   9.757  1.00  0.00           N  
ATOM   4177  CA  THR B 329     -23.183 -16.148  10.301  1.00  0.00           C  
ATOM   4178  C   THR B 329     -23.931 -16.889   9.174  1.00  0.00           C  
ATOM   4179  O   THR B 329     -23.843 -16.492   8.010  1.00  0.00           O  
ATOM   4180  CB  THR B 329     -24.156 -15.100  10.916  1.00  0.00           C  
ATOM   4181  OG1 THR B 329     -24.708 -14.223   9.948  1.00  0.00           O  
ATOM   4182  CG2 THR B 329     -23.520 -14.254  12.031  1.00  0.00           C  
ATOM   4183  N   ILE B 330     -24.674 -17.942   9.553  1.00  0.00           N  
ATOM   4184  CA  ILE B 330     -25.521 -18.729   8.657  1.00  0.00           C  
ATOM   4185  C   ILE B 330     -26.652 -19.364   9.497  1.00  0.00           C  
ATOM   4186  O   ILE B 330     -26.425 -19.755  10.642  1.00  0.00           O  
ATOM   4187  CB  ILE B 330     -24.689 -19.807   7.874  1.00  0.00           C  
ATOM   4188  CG1 ILE B 330     -25.069 -19.893   6.378  1.00  0.00           C  
ATOM   4189  CG2 ILE B 330     -24.577 -21.208   8.518  1.00  0.00           C  
ATOM   4190  CD1 ILE B 330     -26.502 -20.343   6.064  1.00  0.00           C  
ATOM   4191  N   SER B 331     -27.855 -19.437   8.909  1.00  0.00           N  
ATOM   4192  CA  SER B 331     -29.077 -19.949   9.534  1.00  0.00           C  
ATOM   4193  C   SER B 331     -30.031 -20.505   8.464  1.00  0.00           C  
ATOM   4194  O   SER B 331     -29.856 -20.223   7.277  1.00  0.00           O  
ATOM   4195  CB  SER B 331     -29.723 -18.837  10.397  1.00  0.00           C  
ATOM   4196  OG  SER B 331     -30.289 -17.801   9.618  1.00  0.00           O  
ATOM   4197  N   LYS B 332     -31.029 -21.289   8.909  1.00  0.00           N  
ATOM   4198  CA  LYS B 332     -32.044 -21.883   8.037  1.00  0.00           C  
ATOM   4199  C   LYS B 332     -33.063 -20.828   7.565  1.00  0.00           C  
ATOM   4200  O   LYS B 332     -33.557 -20.057   8.389  1.00  0.00           O  
ATOM   4201  CB  LYS B 332     -32.763 -23.027   8.787  1.00  0.00           C  
ATOM   4202  CG  LYS B 332     -33.624 -23.906   7.865  1.00  0.00           C  
ATOM   4203  CD  LYS B 332     -34.488 -24.934   8.604  1.00  0.00           C  
ATOM   4204  CE  LYS B 332     -35.351 -25.787   7.659  1.00  0.00           C  
ATOM   4205  NZ  LYS B 332     -36.309 -24.981   6.884  1.00  0.00           N  
ATOM   4206  N   THR B 333     -33.401 -20.867   6.265  1.00  0.00           N  
ATOM   4207  CA  THR B 333     -34.547 -20.156   5.696  1.00  0.00           C  
ATOM   4208  C   THR B 333     -35.826 -20.996   5.905  1.00  0.00           C  
ATOM   4209  O   THR B 333     -35.824 -22.190   5.605  1.00  0.00           O  
ATOM   4210  CB  THR B 333     -34.332 -19.834   4.189  1.00  0.00           C  
ATOM   4211  OG1 THR B 333     -35.441 -19.120   3.672  1.00  0.00           O  
ATOM   4212  CG2 THR B 333     -34.109 -21.045   3.262  1.00  0.00           C  
ATOM   4213  N   LYS B 334     -36.870 -20.375   6.473  1.00  0.00           N  
ATOM   4214  CA  LYS B 334     -38.086 -21.068   6.900  1.00  0.00           C  
ATOM   4215  C   LYS B 334     -39.327 -20.458   6.237  1.00  0.00           C  
ATOM   4216  O   LYS B 334     -39.352 -19.262   5.944  1.00  0.00           O  
ATOM   4217  CB  LYS B 334     -38.198 -21.018   8.437  1.00  0.00           C  
ATOM   4218  CG  LYS B 334     -37.013 -21.683   9.165  1.00  0.00           C  
ATOM   4219  CD  LYS B 334     -37.282 -21.998  10.645  1.00  0.00           C  
ATOM   4220  CE  LYS B 334     -37.700 -20.780  11.483  1.00  0.00           C  
ATOM   4221  NZ  LYS B 334     -37.960 -21.156  12.882  1.00  0.00           N  
ATOM   4222  N   GLY B 335     -40.341 -21.312   6.042  1.00  0.00           N  
ATOM   4223  CA  GLY B 335     -41.636 -20.949   5.479  1.00  0.00           C  
ATOM   4224  C   GLY B 335     -42.721 -21.794   6.156  1.00  0.00           C  
ATOM   4225  O   GLY B 335     -42.443 -22.606   7.041  1.00  0.00           O  
ATOM   4226  N   GLN B 336     -43.973 -21.593   5.713  1.00  0.00           N  
ATOM   4227  CA  GLN B 336     -45.163 -22.339   6.138  1.00  0.00           C  
ATOM   4228  C   GLN B 336     -45.042 -23.819   5.705  1.00  0.00           C  
ATOM   4229  O   GLN B 336     -44.953 -24.051   4.499  1.00  0.00           O  
ATOM   4230  CB  GLN B 336     -46.421 -21.706   5.489  1.00  0.00           C  
ATOM   4231  CG  GLN B 336     -46.803 -20.301   6.009  1.00  0.00           C  
ATOM   4232  CD  GLN B 336     -45.954 -19.152   5.454  1.00  0.00           C  
ATOM   4233  OE1 GLN B 336     -45.401 -19.242   4.359  1.00  0.00           O  
ATOM   4234  NE2 GLN B 336     -45.864 -18.051   6.203  1.00  0.00           N  
ATOM   4235  N   PRO B 337     -44.981 -24.777   6.663  1.00  0.00           N  
ATOM   4236  CA  PRO B 337     -44.662 -26.187   6.365  1.00  0.00           C  
ATOM   4237  C   PRO B 337     -45.746 -26.898   5.531  1.00  0.00           C  
ATOM   4238  O   PRO B 337     -46.773 -27.304   6.074  1.00  0.00           O  
ATOM   4239  CB  PRO B 337     -44.450 -26.818   7.752  1.00  0.00           C  
ATOM   4240  CG  PRO B 337     -45.293 -25.975   8.694  1.00  0.00           C  
ATOM   4241  CD  PRO B 337     -45.171 -24.576   8.102  1.00  0.00           C  
ATOM   4242  N   ARG B 338     -45.480 -27.022   4.221  1.00  0.00           N  
ATOM   4243  CA  ARG B 338     -46.306 -27.738   3.252  1.00  0.00           C  
ATOM   4244  C   ARG B 338     -45.525 -28.957   2.741  1.00  0.00           C  
ATOM   4245  O   ARG B 338     -44.311 -28.872   2.546  1.00  0.00           O  
ATOM   4246  CB  ARG B 338     -46.706 -26.799   2.096  1.00  0.00           C  
ATOM   4247  CG  ARG B 338     -47.698 -25.700   2.523  1.00  0.00           C  
ATOM   4248  CD  ARG B 338     -48.177 -24.798   1.370  1.00  0.00           C  
ATOM   4249  NE  ARG B 338     -47.189 -23.776   0.992  1.00  0.00           N  
ATOM   4250  CZ  ARG B 338     -47.213 -23.034  -0.131  1.00  0.00           C  
ATOM   4251  NH1 ARG B 338     -48.138 -23.226  -1.082  1.00  0.00           N  
ATOM   4252  NH2 ARG B 338     -46.297 -22.072  -0.300  1.00  0.00           N  
ATOM   4253  N   GLU B 339     -46.251 -30.071   2.567  1.00  0.00           N  
ATOM   4254  CA  GLU B 339     -45.706 -31.390   2.257  1.00  0.00           C  
ATOM   4255  C   GLU B 339     -45.559 -31.598   0.728  1.00  0.00           C  
ATOM   4256  O   GLU B 339     -46.472 -31.213  -0.006  1.00  0.00           O  
ATOM   4257  CB  GLU B 339     -46.663 -32.431   2.880  1.00  0.00           C  
ATOM   4258  CG  GLU B 339     -46.211 -33.898   2.727  1.00  0.00           C  
ATOM   4259  CD  GLU B 339     -47.148 -34.886   3.421  1.00  0.00           C  
ATOM   4260  OE1 GLU B 339     -46.620 -35.743   4.159  1.00  0.00           O  
ATOM   4261  OE2 GLU B 339     -48.373 -34.782   3.188  1.00  0.00           O  
ATOM   4262  N   PRO B 340     -44.442 -32.219   0.271  1.00  0.00           N  
ATOM   4263  CA  PRO B 340     -44.246 -32.593  -1.143  1.00  0.00           C  
ATOM   4264  C   PRO B 340     -45.284 -33.591  -1.682  1.00  0.00           C  
ATOM   4265  O   PRO B 340     -45.492 -34.659  -1.107  1.00  0.00           O  
ATOM   4266  CB  PRO B 340     -42.828 -33.189  -1.192  1.00  0.00           C  
ATOM   4267  CG  PRO B 340     -42.575 -33.666   0.224  1.00  0.00           C  
ATOM   4268  CD  PRO B 340     -43.275 -32.609   1.058  1.00  0.00           C  
ATOM   4269  N   GLN B 341     -45.886 -33.194  -2.807  1.00  0.00           N  
ATOM   4270  CA  GLN B 341     -46.852 -33.933  -3.608  1.00  0.00           C  
ATOM   4271  C   GLN B 341     -46.058 -34.726  -4.662  1.00  0.00           C  
ATOM   4272  O   GLN B 341     -46.008 -34.328  -5.827  1.00  0.00           O  
ATOM   4273  CB  GLN B 341     -47.828 -32.905  -4.242  1.00  0.00           C  
ATOM   4274  CG  GLN B 341     -48.472 -31.913  -3.246  1.00  0.00           C  
ATOM   4275  CD  GLN B 341     -49.430 -32.585  -2.265  1.00  0.00           C  
ATOM   4276  OE1 GLN B 341     -50.536 -32.962  -2.644  1.00  0.00           O  
ATOM   4277  NE2 GLN B 341     -49.023 -32.711  -0.999  1.00  0.00           N  
ATOM   4278  N   VAL B 342     -45.382 -35.795  -4.204  1.00  0.00           N  
ATOM   4279  CA  VAL B 342     -44.506 -36.622  -5.031  1.00  0.00           C  
ATOM   4280  C   VAL B 342     -45.315 -37.561  -5.949  1.00  0.00           C  
ATOM   4281  O   VAL B 342     -46.216 -38.263  -5.489  1.00  0.00           O  
ATOM   4282  CB  VAL B 342     -43.488 -37.430  -4.171  1.00  0.00           C  
ATOM   4283  CG1 VAL B 342     -44.118 -38.471  -3.223  1.00  0.00           C  
ATOM   4284  CG2 VAL B 342     -42.383 -38.089  -5.024  1.00  0.00           C  
ATOM   4285  N   TYR B 343     -44.956 -37.541  -7.238  1.00  0.00           N  
ATOM   4286  CA  TYR B 343     -45.494 -38.390  -8.297  1.00  0.00           C  
ATOM   4287  C   TYR B 343     -44.335 -38.836  -9.200  1.00  0.00           C  
ATOM   4288  O   TYR B 343     -43.235 -38.291  -9.114  1.00  0.00           O  
ATOM   4289  CB  TYR B 343     -46.589 -37.638  -9.091  1.00  0.00           C  
ATOM   4290  CG  TYR B 343     -47.757 -37.137  -8.258  1.00  0.00           C  
ATOM   4291  CD1 TYR B 343     -47.924 -35.755  -8.031  1.00  0.00           C  
ATOM   4292  CD2 TYR B 343     -48.661 -38.052  -7.679  1.00  0.00           C  
ATOM   4293  CE1 TYR B 343     -48.971 -35.293  -7.211  1.00  0.00           C  
ATOM   4294  CE2 TYR B 343     -49.708 -37.589  -6.858  1.00  0.00           C  
ATOM   4295  CZ  TYR B 343     -49.863 -36.209  -6.622  1.00  0.00           C  
ATOM   4296  OH  TYR B 343     -50.880 -35.756  -5.832  1.00  0.00           O  
ATOM   4297  N   THR B 344     -44.595 -39.837 -10.050  1.00  0.00           N  
ATOM   4298  CA  THR B 344     -43.612 -40.373 -10.990  1.00  0.00           C  
ATOM   4299  C   THR B 344     -44.312 -40.748 -12.304  1.00  0.00           C  
ATOM   4300  O   THR B 344     -45.452 -41.216 -12.298  1.00  0.00           O  
ATOM   4301  CB  THR B 344     -42.869 -41.611 -10.424  1.00  0.00           C  
ATOM   4302  OG1 THR B 344     -43.782 -42.590  -9.974  1.00  0.00           O  
ATOM   4303  CG2 THR B 344     -41.907 -41.292  -9.274  1.00  0.00           C  
ATOM   4304  N   LEU B 345     -43.593 -40.479 -13.405  1.00  0.00           N  
ATOM   4305  CA  LEU B 345     -44.075 -40.529 -14.782  1.00  0.00           C  
ATOM   4306  C   LEU B 345     -43.084 -41.356 -15.625  1.00  0.00           C  
ATOM   4307  O   LEU B 345     -41.874 -41.223 -15.423  1.00  0.00           O  
ATOM   4308  CB  LEU B 345     -44.137 -39.077 -15.317  1.00  0.00           C  
ATOM   4309  CG  LEU B 345     -45.161 -38.166 -14.602  1.00  0.00           C  
ATOM   4310  CD1 LEU B 345     -45.021 -36.703 -15.061  1.00  0.00           C  
ATOM   4311  CD2 LEU B 345     -46.602 -38.680 -14.764  1.00  0.00           C  
ATOM   4312  N   PRO B 346     -43.592 -42.210 -16.542  1.00  0.00           N  
ATOM   4313  CA  PRO B 346     -42.726 -43.056 -17.381  1.00  0.00           C  
ATOM   4314  C   PRO B 346     -42.055 -42.286 -18.547  1.00  0.00           C  
ATOM   4315  O   PRO B 346     -42.499 -41.184 -18.875  1.00  0.00           O  
ATOM   4316  CB  PRO B 346     -43.718 -44.110 -17.908  1.00  0.00           C  
ATOM   4317  CG  PRO B 346     -45.034 -43.363 -18.039  1.00  0.00           C  
ATOM   4318  CD  PRO B 346     -45.012 -42.441 -16.827  1.00  0.00           C  
ATOM   4319  N   PRO B 347     -41.058 -42.918 -19.212  1.00  0.00           N  
ATOM   4320  CA  PRO B 347     -40.548 -42.475 -20.525  1.00  0.00           C  
ATOM   4321  C   PRO B 347     -41.618 -42.509 -21.632  1.00  0.00           C  
ATOM   4322  O   PRO B 347     -42.519 -43.348 -21.591  1.00  0.00           O  
ATOM   4323  CB  PRO B 347     -39.418 -43.476 -20.832  1.00  0.00           C  
ATOM   4324  CG  PRO B 347     -39.773 -44.721 -20.037  1.00  0.00           C  
ATOM   4325  CD  PRO B 347     -40.381 -44.138 -18.775  1.00  0.00           C  
ATOM   4326  N   SER B 348     -41.479 -41.598 -22.608  1.00  0.00           N  
ATOM   4327  CA  SER B 348     -42.305 -41.535 -23.817  1.00  0.00           C  
ATOM   4328  C   SER B 348     -42.072 -42.743 -24.751  1.00  0.00           C  
ATOM   4329  O   SER B 348     -41.003 -43.352 -24.715  1.00  0.00           O  
ATOM   4330  CB  SER B 348     -42.035 -40.182 -24.511  1.00  0.00           C  
ATOM   4331  OG  SER B 348     -40.743 -40.121 -25.081  1.00  0.00           O  
ATOM   4332  N   ARG B 349     -43.074 -43.056 -25.593  1.00  0.00           N  
ATOM   4333  CA  ARG B 349     -43.000 -44.137 -26.587  1.00  0.00           C  
ATOM   4334  C   ARG B 349     -41.963 -43.872 -27.698  1.00  0.00           C  
ATOM   4335  O   ARG B 349     -41.343 -44.817 -28.185  1.00  0.00           O  
ATOM   4336  CB  ARG B 349     -44.419 -44.414 -27.136  1.00  0.00           C  
ATOM   4337  CG  ARG B 349     -44.546 -45.600 -28.119  1.00  0.00           C  
ATOM   4338  CD  ARG B 349     -43.980 -46.935 -27.602  1.00  0.00           C  
ATOM   4339  NE  ARG B 349     -44.563 -47.320 -26.308  1.00  0.00           N  
ATOM   4340  CZ  ARG B 349     -44.204 -48.384 -25.572  1.00  0.00           C  
ATOM   4341  NH1 ARG B 349     -44.839 -48.627 -24.418  1.00  0.00           N  
ATOM   4342  NH2 ARG B 349     -43.220 -49.206 -25.968  1.00  0.00           N  
ATOM   4343  N   GLU B 350     -41.757 -42.587 -28.027  1.00  0.00           N  
ATOM   4344  CA  GLU B 350     -40.707 -42.094 -28.917  1.00  0.00           C  
ATOM   4345  C   GLU B 350     -39.295 -42.092 -28.285  1.00  0.00           C  
ATOM   4346  O   GLU B 350     -38.335 -41.850 -29.015  1.00  0.00           O  
ATOM   4347  CB  GLU B 350     -41.125 -40.716 -29.471  1.00  0.00           C  
ATOM   4348  CG  GLU B 350     -41.477 -39.669 -28.394  1.00  0.00           C  
ATOM   4349  CD  GLU B 350     -41.857 -38.308 -28.976  1.00  0.00           C  
ATOM   4350  OE1 GLU B 350     -41.195 -37.885 -29.950  1.00  0.00           O  
ATOM   4351  OE2 GLU B 350     -42.788 -37.694 -28.412  1.00  0.00           O  
ATOM   4352  N   GLU B 351     -39.180 -42.397 -26.978  1.00  0.00           N  
ATOM   4353  CA  GLU B 351     -37.915 -42.666 -26.288  1.00  0.00           C  
ATOM   4354  C   GLU B 351     -37.608 -44.174 -26.179  1.00  0.00           C  
ATOM   4355  O   GLU B 351     -36.431 -44.525 -26.094  1.00  0.00           O  
ATOM   4356  CB  GLU B 351     -37.877 -41.919 -24.938  1.00  0.00           C  
ATOM   4357  CG  GLU B 351     -36.615 -42.190 -24.098  1.00  0.00           C  
ATOM   4358  CD  GLU B 351     -36.431 -41.191 -22.963  1.00  0.00           C  
ATOM   4359  OE1 GLU B 351     -37.275 -41.207 -22.041  1.00  0.00           O  
ATOM   4360  OE2 GLU B 351     -35.433 -40.438 -23.033  1.00  0.00           O  
ATOM   4361  N   MET B 352     -38.632 -45.045 -26.262  1.00  0.00           N  
ATOM   4362  CA  MET B 352     -38.465 -46.502 -26.389  1.00  0.00           C  
ATOM   4363  C   MET B 352     -37.906 -46.953 -27.758  1.00  0.00           C  
ATOM   4364  O   MET B 352     -37.601 -48.134 -27.909  1.00  0.00           O  
ATOM   4365  CB  MET B 352     -39.780 -47.243 -26.032  1.00  0.00           C  
ATOM   4366  CG  MET B 352     -39.876 -47.648 -24.550  1.00  0.00           C  
ATOM   4367  SD  MET B 352     -40.295 -46.315 -23.398  1.00  0.00           S  
ATOM   4368  CE  MET B 352     -42.097 -46.485 -23.365  1.00  0.00           C  
ATOM   4369  N   THR B 353     -37.726 -46.023 -28.713  1.00  0.00           N  
ATOM   4370  CA  THR B 353     -36.979 -46.235 -29.958  1.00  0.00           C  
ATOM   4371  C   THR B 353     -35.453 -46.376 -29.727  1.00  0.00           C  
ATOM   4372  O   THR B 353     -34.777 -46.967 -30.569  1.00  0.00           O  
ATOM   4373  CB  THR B 353     -37.216 -45.059 -30.944  1.00  0.00           C  
ATOM   4374  OG1 THR B 353     -36.603 -43.856 -30.516  1.00  0.00           O  
ATOM   4375  CG2 THR B 353     -38.701 -44.797 -31.243  1.00  0.00           C  
ATOM   4376  N   LYS B 354     -34.952 -45.855 -28.592  1.00  0.00           N  
ATOM   4377  CA  LYS B 354     -33.562 -45.946 -28.146  1.00  0.00           C  
ATOM   4378  C   LYS B 354     -33.331 -47.249 -27.353  1.00  0.00           C  
ATOM   4379  O   LYS B 354     -34.287 -47.872 -26.887  1.00  0.00           O  
ATOM   4380  CB  LYS B 354     -33.262 -44.749 -27.217  1.00  0.00           C  
ATOM   4381  CG  LYS B 354     -33.581 -43.347 -27.765  1.00  0.00           C  
ATOM   4382  CD  LYS B 354     -33.402 -42.278 -26.673  1.00  0.00           C  
ATOM   4383  CE  LYS B 354     -34.094 -40.952 -27.011  1.00  0.00           C  
ATOM   4384  NZ  LYS B 354     -34.109 -40.037 -25.855  1.00  0.00           N  
ATOM   4385  N   ASN B 355     -32.048 -47.600 -27.162  1.00  0.00           N  
ATOM   4386  CA  ASN B 355     -31.605 -48.697 -26.288  1.00  0.00           C  
ATOM   4387  C   ASN B 355     -31.719 -48.378 -24.778  1.00  0.00           C  
ATOM   4388  O   ASN B 355     -31.761 -49.315 -23.981  1.00  0.00           O  
ATOM   4389  CB  ASN B 355     -30.168 -49.138 -26.672  1.00  0.00           C  
ATOM   4390  CG  ASN B 355     -29.067 -48.095 -26.419  1.00  0.00           C  
ATOM   4391  ND2 ASN B 355     -28.003 -48.490 -25.718  1.00  0.00           N  
ATOM   4392  OD1 ASN B 355     -29.169 -46.952 -26.859  1.00  0.00           O  
ATOM   4393  N   GLN B 356     -31.770 -47.083 -24.424  1.00  0.00           N  
ATOM   4394  CA  GLN B 356     -31.937 -46.567 -23.062  1.00  0.00           C  
ATOM   4395  C   GLN B 356     -33.270 -45.807 -22.964  1.00  0.00           C  
ATOM   4396  O   GLN B 356     -33.816 -45.392 -23.984  1.00  0.00           O  
ATOM   4397  CB  GLN B 356     -30.771 -45.602 -22.735  1.00  0.00           C  
ATOM   4398  CG  GLN B 356     -29.341 -46.183 -22.818  1.00  0.00           C  
ATOM   4399  CD  GLN B 356     -29.128 -47.436 -21.967  1.00  0.00           C  
ATOM   4400  OE1 GLN B 356     -29.178 -48.554 -22.477  1.00  0.00           O  
ATOM   4401  NE2 GLN B 356     -28.889 -47.258 -20.667  1.00  0.00           N  
ATOM   4402  N   VAL B 357     -33.756 -45.599 -21.733  1.00  0.00           N  
ATOM   4403  CA  VAL B 357     -34.937 -44.779 -21.449  1.00  0.00           C  
ATOM   4404  C   VAL B 357     -34.719 -43.956 -20.164  1.00  0.00           C  
ATOM   4405  O   VAL B 357     -33.867 -44.306 -19.346  1.00  0.00           O  
ATOM   4406  CB  VAL B 357     -36.229 -45.633 -21.305  1.00  0.00           C  
ATOM   4407  CG1 VAL B 357     -36.601 -46.386 -22.595  1.00  0.00           C  
ATOM   4408  CG2 VAL B 357     -36.241 -46.590 -20.103  1.00  0.00           C  
ATOM   4409  N   SER B 358     -35.487 -42.864 -20.023  1.00  0.00           N  
ATOM   4410  CA  SER B 358     -35.356 -41.913 -18.925  1.00  0.00           C  
ATOM   4411  C   SER B 358     -36.650 -41.876 -18.100  1.00  0.00           C  
ATOM   4412  O   SER B 358     -37.693 -41.466 -18.609  1.00  0.00           O  
ATOM   4413  CB  SER B 358     -35.000 -40.536 -19.513  1.00  0.00           C  
ATOM   4414  OG  SER B 358     -34.674 -39.623 -18.487  1.00  0.00           O  
ATOM   4415  N   LEU B 359     -36.540 -42.280 -16.827  1.00  0.00           N  
ATOM   4416  CA  LEU B 359     -37.614 -42.212 -15.837  1.00  0.00           C  
ATOM   4417  C   LEU B 359     -37.678 -40.795 -15.242  1.00  0.00           C  
ATOM   4418  O   LEU B 359     -36.635 -40.154 -15.102  1.00  0.00           O  
ATOM   4419  CB  LEU B 359     -37.359 -43.247 -14.717  1.00  0.00           C  
ATOM   4420  CG  LEU B 359     -36.961 -44.669 -15.176  1.00  0.00           C  
ATOM   4421  CD1 LEU B 359     -36.792 -45.597 -13.959  1.00  0.00           C  
ATOM   4422  CD2 LEU B 359     -37.929 -45.263 -16.213  1.00  0.00           C  
ATOM   4423  N   THR B 360     -38.891 -40.340 -14.895  1.00  0.00           N  
ATOM   4424  CA  THR B 360     -39.157 -38.982 -14.412  1.00  0.00           C  
ATOM   4425  C   THR B 360     -39.892 -39.021 -13.060  1.00  0.00           C  
ATOM   4426  O   THR B 360     -40.699 -39.920 -12.821  1.00  0.00           O  
ATOM   4427  CB  THR B 360     -40.042 -38.224 -15.440  1.00  0.00           C  
ATOM   4428  OG1 THR B 360     -39.294 -38.015 -16.619  1.00  0.00           O  
ATOM   4429  CG2 THR B 360     -40.598 -36.859 -14.999  1.00  0.00           C  
ATOM   4430  N   CYS B 361     -39.594 -38.022 -12.213  1.00  0.00           N  
ATOM   4431  CA  CYS B 361     -40.212 -37.809 -10.908  1.00  0.00           C  
ATOM   4432  C   CYS B 361     -40.602 -36.336 -10.770  1.00  0.00           C  
ATOM   4433  O   CYS B 361     -39.725 -35.475 -10.726  1.00  0.00           O  
ATOM   4434  CB  CYS B 361     -39.253 -38.267  -9.797  1.00  0.00           C  
ATOM   4435  SG  CYS B 361     -39.848 -38.059  -8.096  1.00  0.00           S  
ATOM   4436  N   LEU B 362     -41.919 -36.096 -10.682  1.00  0.00           N  
ATOM   4437  CA  LEU B 362     -42.541 -34.805 -10.402  1.00  0.00           C  
ATOM   4438  C   LEU B 362     -42.610 -34.618  -8.879  1.00  0.00           C  
ATOM   4439  O   LEU B 362     -43.129 -35.494  -8.190  1.00  0.00           O  
ATOM   4440  CB  LEU B 362     -43.938 -34.822 -11.078  1.00  0.00           C  
ATOM   4441  CG  LEU B 362     -44.757 -33.504 -11.098  1.00  0.00           C  
ATOM   4442  CD1 LEU B 362     -45.943 -33.620 -12.081  1.00  0.00           C  
ATOM   4443  CD2 LEU B 362     -45.252 -33.036  -9.716  1.00  0.00           C  
ATOM   4444  N   VAL B 363     -42.123 -33.470  -8.385  1.00  0.00           N  
ATOM   4445  CA  VAL B 363     -42.267 -33.072  -6.983  1.00  0.00           C  
ATOM   4446  C   VAL B 363     -42.791 -31.622  -6.971  1.00  0.00           C  
ATOM   4447  O   VAL B 363     -42.320 -30.797  -7.752  1.00  0.00           O  
ATOM   4448  CB  VAL B 363     -40.926 -33.137  -6.195  1.00  0.00           C  
ATOM   4449  CG1 VAL B 363     -41.150 -33.031  -4.675  1.00  0.00           C  
ATOM   4450  CG2 VAL B 363     -40.119 -34.418  -6.481  1.00  0.00           C  
ATOM   4451  N   LYS B 364     -43.798 -31.360  -6.125  1.00  0.00           N  
ATOM   4452  CA  LYS B 364     -44.643 -30.163  -6.164  1.00  0.00           C  
ATOM   4453  C   LYS B 364     -45.168 -29.851  -4.756  1.00  0.00           C  
ATOM   4454  O   LYS B 364     -45.233 -30.750  -3.925  1.00  0.00           O  
ATOM   4455  CB  LYS B 364     -45.776 -30.448  -7.189  1.00  0.00           C  
ATOM   4456  CG  LYS B 364     -47.021 -29.536  -7.179  1.00  0.00           C  
ATOM   4457  CD  LYS B 364     -48.084 -30.028  -8.170  1.00  0.00           C  
ATOM   4458  CE  LYS B 364     -49.334 -29.138  -8.204  1.00  0.00           C  
ATOM   4459  NZ  LYS B 364     -50.398 -29.737  -9.026  1.00  0.00           N  
ATOM   4460  N   GLY B 365     -45.593 -28.600  -4.524  1.00  0.00           N  
ATOM   4461  CA  GLY B 365     -46.426 -28.234  -3.376  1.00  0.00           C  
ATOM   4462  C   GLY B 365     -45.664 -28.074  -2.050  1.00  0.00           C  
ATOM   4463  O   GLY B 365     -46.284 -27.643  -1.079  1.00  0.00           O  
ATOM   4464  N   PHE B 366     -44.359 -28.393  -1.988  1.00  0.00           N  
ATOM   4465  CA  PHE B 366     -43.549 -28.257  -0.776  1.00  0.00           C  
ATOM   4466  C   PHE B 366     -43.117 -26.807  -0.523  1.00  0.00           C  
ATOM   4467  O   PHE B 366     -42.915 -26.046  -1.469  1.00  0.00           O  
ATOM   4468  CB  PHE B 366     -42.345 -29.218  -0.810  1.00  0.00           C  
ATOM   4469  CG  PHE B 366     -41.330 -29.027  -1.923  1.00  0.00           C  
ATOM   4470  CD1 PHE B 366     -41.513 -29.673  -3.162  1.00  0.00           C  
ATOM   4471  CD2 PHE B 366     -40.258 -28.123  -1.774  1.00  0.00           C  
ATOM   4472  CE1 PHE B 366     -40.589 -29.490  -4.180  1.00  0.00           C  
ATOM   4473  CE2 PHE B 366     -39.359 -27.935  -2.813  1.00  0.00           C  
ATOM   4474  CZ  PHE B 366     -39.514 -28.628  -4.005  1.00  0.00           C  
ATOM   4475  N   TYR B 367     -42.969 -26.469   0.765  1.00  0.00           N  
ATOM   4476  CA  TYR B 367     -42.551 -25.148   1.221  1.00  0.00           C  
ATOM   4477  C   TYR B 367     -42.054 -25.304   2.673  1.00  0.00           C  
ATOM   4478  O   TYR B 367     -42.763 -25.937   3.456  1.00  0.00           O  
ATOM   4479  CB  TYR B 367     -43.755 -24.186   1.128  1.00  0.00           C  
ATOM   4480  CG  TYR B 367     -43.368 -22.724   1.024  1.00  0.00           C  
ATOM   4481  CD1 TYR B 367     -42.966 -22.204  -0.222  1.00  0.00           C  
ATOM   4482  CD2 TYR B 367     -43.421 -21.879   2.150  1.00  0.00           C  
ATOM   4483  CE1 TYR B 367     -42.627 -20.844  -0.349  1.00  0.00           C  
ATOM   4484  CE2 TYR B 367     -43.079 -20.517   2.026  1.00  0.00           C  
ATOM   4485  CZ  TYR B 367     -42.683 -19.999   0.776  1.00  0.00           C  
ATOM   4486  OH  TYR B 367     -42.356 -18.680   0.660  1.00  0.00           O  
ATOM   4487  N   PRO B 368     -40.858 -24.775   3.029  1.00  0.00           N  
ATOM   4488  CA  PRO B 368     -39.894 -24.048   2.177  1.00  0.00           C  
ATOM   4489  C   PRO B 368     -39.116 -24.970   1.209  1.00  0.00           C  
ATOM   4490  O   PRO B 368     -39.448 -26.147   1.076  1.00  0.00           O  
ATOM   4491  CB  PRO B 368     -38.976 -23.376   3.216  1.00  0.00           C  
ATOM   4492  CG  PRO B 368     -38.935 -24.367   4.365  1.00  0.00           C  
ATOM   4493  CD  PRO B 368     -40.364 -24.893   4.404  1.00  0.00           C  
ATOM   4494  N   SER B 369     -38.101 -24.406   0.537  1.00  0.00           N  
ATOM   4495  CA  SER B 369     -37.268 -25.086  -0.462  1.00  0.00           C  
ATOM   4496  C   SER B 369     -36.238 -26.089   0.122  1.00  0.00           C  
ATOM   4497  O   SER B 369     -35.528 -26.724  -0.657  1.00  0.00           O  
ATOM   4498  CB  SER B 369     -36.596 -23.996  -1.326  1.00  0.00           C  
ATOM   4499  OG  SER B 369     -35.971 -24.529  -2.475  1.00  0.00           O  
ATOM   4500  N   ASP B 370     -36.153 -26.205   1.460  1.00  0.00           N  
ATOM   4501  CA  ASP B 370     -35.200 -27.032   2.213  1.00  0.00           C  
ATOM   4502  C   ASP B 370     -35.609 -28.519   2.181  1.00  0.00           C  
ATOM   4503  O   ASP B 370     -36.177 -29.025   3.150  1.00  0.00           O  
ATOM   4504  CB  ASP B 370     -34.956 -26.543   3.671  1.00  0.00           C  
ATOM   4505  CG  ASP B 370     -34.729 -25.038   3.874  1.00  0.00           C  
ATOM   4506  OD1 ASP B 370     -35.508 -24.236   3.314  1.00  0.00           O  
ATOM   4507  OD2 ASP B 370     -33.865 -24.715   4.716  1.00  0.00           O  
ATOM   4508  N   ILE B 371     -35.330 -29.179   1.048  1.00  0.00           N  
ATOM   4509  CA  ILE B 371     -35.783 -30.531   0.728  1.00  0.00           C  
ATOM   4510  C   ILE B 371     -34.666 -31.305  -0.003  1.00  0.00           C  
ATOM   4511  O   ILE B 371     -33.815 -30.691  -0.650  1.00  0.00           O  
ATOM   4512  CB  ILE B 371     -37.043 -30.446  -0.192  1.00  0.00           C  
ATOM   4513  CG1 ILE B 371     -37.858 -31.754  -0.216  1.00  0.00           C  
ATOM   4514  CG2 ILE B 371     -36.747 -29.990  -1.633  1.00  0.00           C  
ATOM   4515  CD1 ILE B 371     -39.290 -31.576  -0.734  1.00  0.00           C  
ATOM   4516  N   ALA B 372     -34.723 -32.642   0.085  1.00  0.00           N  
ATOM   4517  CA  ALA B 372     -33.884 -33.565  -0.679  1.00  0.00           C  
ATOM   4518  C   ALA B 372     -34.765 -34.469  -1.556  1.00  0.00           C  
ATOM   4519  O   ALA B 372     -35.890 -34.785  -1.170  1.00  0.00           O  
ATOM   4520  CB  ALA B 372     -33.052 -34.404   0.304  1.00  0.00           C  
ATOM   4521  N   VAL B 373     -34.217 -34.884  -2.710  1.00  0.00           N  
ATOM   4522  CA  VAL B 373     -34.852 -35.803  -3.656  1.00  0.00           C  
ATOM   4523  C   VAL B 373     -33.784 -36.694  -4.322  1.00  0.00           C  
ATOM   4524  O   VAL B 373     -32.674 -36.232  -4.593  1.00  0.00           O  
ATOM   4525  CB  VAL B 373     -35.708 -35.054  -4.725  1.00  0.00           C  
ATOM   4526  CG1 VAL B 373     -34.904 -34.083  -5.611  1.00  0.00           C  
ATOM   4527  CG2 VAL B 373     -36.527 -36.010  -5.615  1.00  0.00           C  
ATOM   4528  N   GLU B 374     -34.147 -37.968  -4.542  1.00  0.00           N  
ATOM   4529  CA  GLU B 374     -33.262 -39.045  -4.983  1.00  0.00           C  
ATOM   4530  C   GLU B 374     -34.078 -40.182  -5.629  1.00  0.00           C  
ATOM   4531  O   GLU B 374     -35.285 -40.033  -5.828  1.00  0.00           O  
ATOM   4532  CB  GLU B 374     -32.399 -39.502  -3.778  1.00  0.00           C  
ATOM   4533  CG  GLU B 374     -33.187 -40.142  -2.616  1.00  0.00           C  
ATOM   4534  CD  GLU B 374     -32.310 -40.343  -1.383  1.00  0.00           C  
ATOM   4535  OE1 GLU B 374     -31.491 -41.287  -1.403  1.00  0.00           O  
ATOM   4536  OE2 GLU B 374     -32.451 -39.537  -0.436  1.00  0.00           O  
ATOM   4537  N   TRP B 375     -33.399 -41.293  -5.960  1.00  0.00           N  
ATOM   4538  CA  TRP B 375     -34.014 -42.531  -6.445  1.00  0.00           C  
ATOM   4539  C   TRP B 375     -33.440 -43.745  -5.705  1.00  0.00           C  
ATOM   4540  O   TRP B 375     -32.268 -43.755  -5.325  1.00  0.00           O  
ATOM   4541  CB  TRP B 375     -33.818 -42.708  -7.967  1.00  0.00           C  
ATOM   4542  CG  TRP B 375     -34.582 -41.786  -8.870  1.00  0.00           C  
ATOM   4543  CD1 TRP B 375     -34.294 -40.483  -9.080  1.00  0.00           C  
ATOM   4544  CD2 TRP B 375     -35.767 -42.064  -9.682  1.00  0.00           C  
ATOM   4545  NE1 TRP B 375     -35.191 -39.947  -9.975  1.00  0.00           N  
ATOM   4546  CE2 TRP B 375     -36.121 -40.874 -10.388  1.00  0.00           C  
ATOM   4547  CE3 TRP B 375     -36.572 -43.203  -9.919  1.00  0.00           C  
ATOM   4548  CZ2 TRP B 375     -37.203 -40.818 -11.281  1.00  0.00           C  
ATOM   4549  CZ3 TRP B 375     -37.678 -43.155 -10.792  1.00  0.00           C  
ATOM   4550  CH2 TRP B 375     -37.995 -41.964 -11.471  1.00  0.00           C  
ATOM   4551  N   GLU B 376     -34.303 -44.759  -5.563  1.00  0.00           N  
ATOM   4552  CA  GLU B 376     -34.031 -46.063  -4.971  1.00  0.00           C  
ATOM   4553  C   GLU B 376     -34.578 -47.169  -5.891  1.00  0.00           C  
ATOM   4554  O   GLU B 376     -35.395 -46.905  -6.774  1.00  0.00           O  
ATOM   4555  CB  GLU B 376     -34.692 -46.139  -3.575  1.00  0.00           C  
ATOM   4556  CG  GLU B 376     -34.142 -45.122  -2.556  1.00  0.00           C  
ATOM   4557  CD  GLU B 376     -34.776 -45.307  -1.179  1.00  0.00           C  
ATOM   4558  OE1 GLU B 376     -35.917 -44.826  -1.001  1.00  0.00           O  
ATOM   4559  OE2 GLU B 376     -34.128 -45.958  -0.333  1.00  0.00           O  
ATOM   4560  N   SER B 377     -34.130 -48.407  -5.651  1.00  0.00           N  
ATOM   4561  CA  SER B 377     -34.646 -49.607  -6.296  1.00  0.00           C  
ATOM   4562  C   SER B 377     -34.453 -50.788  -5.339  1.00  0.00           C  
ATOM   4563  O   SER B 377     -33.328 -51.039  -4.906  1.00  0.00           O  
ATOM   4564  CB  SER B 377     -33.977 -49.819  -7.671  1.00  0.00           C  
ATOM   4565  OG  SER B 377     -34.555 -50.910  -8.361  1.00  0.00           O  
ATOM   4566  N   ASN B 378     -35.564 -51.475  -5.015  1.00  0.00           N  
ATOM   4567  CA  ASN B 378     -35.631 -52.624  -4.099  1.00  0.00           C  
ATOM   4568  C   ASN B 378     -35.240 -52.270  -2.641  1.00  0.00           C  
ATOM   4569  O   ASN B 378     -34.706 -53.116  -1.925  1.00  0.00           O  
ATOM   4570  CB  ASN B 378     -34.819 -53.823  -4.674  1.00  0.00           C  
ATOM   4571  CG  ASN B 378     -35.376 -55.197  -4.287  1.00  0.00           C  
ATOM   4572  OD1 ASN B 378     -34.767 -55.915  -3.498  1.00  0.00           O  
ATOM   4573  ND2 ASN B 378     -36.528 -55.578  -4.843  1.00  0.00           N  
ATOM   4574  N   GLY B 379     -35.518 -51.019  -2.224  1.00  0.00           N  
ATOM   4575  CA  GLY B 379     -35.218 -50.502  -0.884  1.00  0.00           C  
ATOM   4576  C   GLY B 379     -33.738 -50.125  -0.695  1.00  0.00           C  
ATOM   4577  O   GLY B 379     -33.324 -49.898   0.441  1.00  0.00           O  
ATOM   4578  N   GLN B 380     -32.948 -50.075  -1.782  1.00  0.00           N  
ATOM   4579  CA  GLN B 380     -31.523 -49.738  -1.805  1.00  0.00           C  
ATOM   4580  C   GLN B 380     -31.296 -48.548  -2.758  1.00  0.00           C  
ATOM   4581  O   GLN B 380     -32.059 -48.407  -3.711  1.00  0.00           O  
ATOM   4582  CB  GLN B 380     -30.743 -50.979  -2.303  1.00  0.00           C  
ATOM   4583  CG  GLN B 380     -30.767 -52.188  -1.343  1.00  0.00           C  
ATOM   4584  CD  GLN B 380     -30.114 -51.891   0.011  1.00  0.00           C  
ATOM   4585  NE2 GLN B 380     -30.839 -52.132   1.105  1.00  0.00           N  
ATOM   4586  OE1 GLN B 380     -28.966 -51.460   0.070  1.00  0.00           O  
ATOM   4587  N   PRO B 381     -30.255 -47.715  -2.512  1.00  0.00           N  
ATOM   4588  CA  PRO B 381     -29.947 -46.553  -3.369  1.00  0.00           C  
ATOM   4589  C   PRO B 381     -29.513 -46.955  -4.794  1.00  0.00           C  
ATOM   4590  O   PRO B 381     -28.498 -47.635  -4.955  1.00  0.00           O  
ATOM   4591  CB  PRO B 381     -28.838 -45.818  -2.597  1.00  0.00           C  
ATOM   4592  CG  PRO B 381     -28.155 -46.899  -1.773  1.00  0.00           C  
ATOM   4593  CD  PRO B 381     -29.305 -47.826  -1.402  1.00  0.00           C  
ATOM   4594  N   GLU B 382     -30.310 -46.537  -5.791  1.00  0.00           N  
ATOM   4595  CA  GLU B 382     -30.094 -46.800  -7.215  1.00  0.00           C  
ATOM   4596  C   GLU B 382     -28.974 -45.915  -7.803  1.00  0.00           C  
ATOM   4597  O   GLU B 382     -28.689 -44.844  -7.268  1.00  0.00           O  
ATOM   4598  CB  GLU B 382     -31.457 -46.639  -7.932  1.00  0.00           C  
ATOM   4599  CG  GLU B 382     -31.489 -46.774  -9.471  1.00  0.00           C  
ATOM   4600  CD  GLU B 382     -30.999 -48.108 -10.042  1.00  0.00           C  
ATOM   4601  OE1 GLU B 382     -31.105 -49.125  -9.325  1.00  0.00           O  
ATOM   4602  OE2 GLU B 382     -30.546 -48.091 -11.208  1.00  0.00           O  
ATOM   4603  N   ASN B 383     -28.356 -46.398  -8.890  1.00  0.00           N  
ATOM   4604  CA  ASN B 383     -27.262 -45.753  -9.624  1.00  0.00           C  
ATOM   4605  C   ASN B 383     -27.768 -44.905 -10.807  1.00  0.00           C  
ATOM   4606  O   ASN B 383     -28.811 -45.209 -11.382  1.00  0.00           O  
ATOM   4607  CB  ASN B 383     -26.256 -46.838 -10.094  1.00  0.00           C  
ATOM   4608  CG  ASN B 383     -26.873 -48.047 -10.815  1.00  0.00           C  
ATOM   4609  OD1 ASN B 383     -27.365 -48.973 -10.173  1.00  0.00           O  
ATOM   4610  ND2 ASN B 383     -26.837 -48.053 -12.148  1.00  0.00           N  
ATOM   4611  N   ASN B 384     -26.965 -43.891 -11.180  1.00  0.00           N  
ATOM   4612  CA  ASN B 384     -27.096 -43.043 -12.381  1.00  0.00           C  
ATOM   4613  C   ASN B 384     -28.332 -42.114 -12.398  1.00  0.00           C  
ATOM   4614  O   ASN B 384     -28.777 -41.741 -13.485  1.00  0.00           O  
ATOM   4615  CB  ASN B 384     -26.974 -43.872 -13.693  1.00  0.00           C  
ATOM   4616  CG  ASN B 384     -25.651 -44.629 -13.822  1.00  0.00           C  
ATOM   4617  OD1 ASN B 384     -25.581 -45.818 -13.524  1.00  0.00           O  
ATOM   4618  ND2 ASN B 384     -24.597 -43.949 -14.277  1.00  0.00           N  
ATOM   4619  N   TYR B 385     -28.833 -41.704 -11.218  1.00  0.00           N  
ATOM   4620  CA  TYR B 385     -29.852 -40.653 -11.106  1.00  0.00           C  
ATOM   4621  C   TYR B 385     -29.208 -39.261 -10.991  1.00  0.00           C  
ATOM   4622  O   TYR B 385     -28.034 -39.142 -10.636  1.00  0.00           O  
ATOM   4623  CB  TYR B 385     -30.830 -40.963  -9.948  1.00  0.00           C  
ATOM   4624  CG  TYR B 385     -30.329 -40.752  -8.531  1.00  0.00           C  
ATOM   4625  CD1 TYR B 385     -30.462 -39.497  -7.897  1.00  0.00           C  
ATOM   4626  CD2 TYR B 385     -29.745 -41.825  -7.832  1.00  0.00           C  
ATOM   4627  CE1 TYR B 385     -29.991 -39.315  -6.583  1.00  0.00           C  
ATOM   4628  CE2 TYR B 385     -29.286 -41.648  -6.512  1.00  0.00           C  
ATOM   4629  CZ  TYR B 385     -29.402 -40.391  -5.890  1.00  0.00           C  
ATOM   4630  OH  TYR B 385     -28.949 -40.217  -4.614  1.00  0.00           O  
ATOM   4631  N   LYS B 386     -30.011 -38.228 -11.294  1.00  0.00           N  
ATOM   4632  CA  LYS B 386     -29.603 -36.827 -11.250  1.00  0.00           C  
ATOM   4633  C   LYS B 386     -30.859 -35.942 -11.150  1.00  0.00           C  
ATOM   4634  O   LYS B 386     -31.886 -36.290 -11.733  1.00  0.00           O  
ATOM   4635  CB  LYS B 386     -28.772 -36.499 -12.516  1.00  0.00           C  
ATOM   4636  CG  LYS B 386     -27.762 -35.353 -12.334  1.00  0.00           C  
ATOM   4637  CD  LYS B 386     -26.541 -35.691 -11.458  1.00  0.00           C  
ATOM   4638  CE  LYS B 386     -25.594 -36.723 -12.094  1.00  0.00           C  
ATOM   4639  NZ  LYS B 386     -24.422 -36.971 -11.239  1.00  0.00           N  
ATOM   4640  N   THR B 387     -30.750 -34.804 -10.445  1.00  0.00           N  
ATOM   4641  CA  THR B 387     -31.855 -33.868 -10.222  1.00  0.00           C  
ATOM   4642  C   THR B 387     -31.424 -32.411 -10.473  1.00  0.00           C  
ATOM   4643  O   THR B 387     -30.330 -32.020 -10.063  1.00  0.00           O  
ATOM   4644  CB  THR B 387     -32.440 -34.026  -8.784  1.00  0.00           C  
ATOM   4645  OG1 THR B 387     -33.491 -33.110  -8.540  1.00  0.00           O  
ATOM   4646  CG2 THR B 387     -31.425 -33.830  -7.641  1.00  0.00           C  
ATOM   4647  N   THR B 388     -32.307 -31.639 -11.131  1.00  0.00           N  
ATOM   4648  CA  THR B 388     -32.170 -30.194 -11.346  1.00  0.00           C  
ATOM   4649  C   THR B 388     -32.390 -29.404 -10.028  1.00  0.00           C  
ATOM   4650  O   THR B 388     -33.000 -29.951  -9.109  1.00  0.00           O  
ATOM   4651  CB  THR B 388     -33.214 -29.689 -12.382  1.00  0.00           C  
ATOM   4652  OG1 THR B 388     -34.544 -29.875 -11.932  1.00  0.00           O  
ATOM   4653  CG2 THR B 388     -33.081 -30.324 -13.773  1.00  0.00           C  
ATOM   4654  N   PRO B 389     -31.923 -28.133  -9.941  1.00  0.00           N  
ATOM   4655  CA  PRO B 389     -32.185 -27.285  -8.757  1.00  0.00           C  
ATOM   4656  C   PRO B 389     -33.681 -26.923  -8.566  1.00  0.00           C  
ATOM   4657  O   PRO B 389     -34.414 -26.891  -9.557  1.00  0.00           O  
ATOM   4658  CB  PRO B 389     -31.346 -26.019  -9.017  1.00  0.00           C  
ATOM   4659  CG  PRO B 389     -30.297 -26.435 -10.031  1.00  0.00           C  
ATOM   4660  CD  PRO B 389     -31.037 -27.452 -10.886  1.00  0.00           C  
ATOM   4661  N   PRO B 390     -34.098 -26.601  -7.316  1.00  0.00           N  
ATOM   4662  CA  PRO B 390     -35.449 -26.072  -7.024  1.00  0.00           C  
ATOM   4663  C   PRO B 390     -35.797 -24.756  -7.744  1.00  0.00           C  
ATOM   4664  O   PRO B 390     -34.905 -23.964  -8.051  1.00  0.00           O  
ATOM   4665  CB  PRO B 390     -35.449 -25.863  -5.499  1.00  0.00           C  
ATOM   4666  CG  PRO B 390     -34.367 -26.784  -4.973  1.00  0.00           C  
ATOM   4667  CD  PRO B 390     -33.325 -26.757  -6.081  1.00  0.00           C  
ATOM   4668  N   MET B 391     -37.103 -24.551  -7.967  1.00  0.00           N  
ATOM   4669  CA  MET B 391     -37.657 -23.337  -8.559  1.00  0.00           C  
ATOM   4670  C   MET B 391     -39.030 -23.037  -7.940  1.00  0.00           C  
ATOM   4671  O   MET B 391     -39.738 -23.965  -7.550  1.00  0.00           O  
ATOM   4672  CB  MET B 391     -37.702 -23.508 -10.096  1.00  0.00           C  
ATOM   4673  CG  MET B 391     -38.293 -22.326 -10.888  1.00  0.00           C  
ATOM   4674  SD  MET B 391     -37.460 -20.726 -10.687  1.00  0.00           S  
ATOM   4675  CE  MET B 391     -35.810 -21.123 -11.323  1.00  0.00           C  
ATOM   4676  N   LEU B 392     -39.376 -21.740  -7.867  1.00  0.00           N  
ATOM   4677  CA  LEU B 392     -40.668 -21.231  -7.401  1.00  0.00           C  
ATOM   4678  C   LEU B 392     -41.795 -21.636  -8.370  1.00  0.00           C  
ATOM   4679  O   LEU B 392     -41.716 -21.329  -9.559  1.00  0.00           O  
ATOM   4680  CB  LEU B 392     -40.551 -19.697  -7.227  1.00  0.00           C  
ATOM   4681  CG  LEU B 392     -41.827 -18.953  -6.754  1.00  0.00           C  
ATOM   4682  CD1 LEU B 392     -42.290 -19.401  -5.351  1.00  0.00           C  
ATOM   4683  CD2 LEU B 392     -41.647 -17.422  -6.854  1.00  0.00           C  
ATOM   4684  N   ASP B 393     -42.811 -22.323  -7.828  1.00  0.00           N  
ATOM   4685  CA  ASP B 393     -43.945 -22.896  -8.551  1.00  0.00           C  
ATOM   4686  C   ASP B 393     -45.030 -21.827  -8.788  1.00  0.00           C  
ATOM   4687  O   ASP B 393     -45.109 -20.844  -8.049  1.00  0.00           O  
ATOM   4688  CB  ASP B 393     -44.510 -24.103  -7.756  1.00  0.00           C  
ATOM   4689  CG  ASP B 393     -45.211 -25.183  -8.593  1.00  0.00           C  
ATOM   4690  OD1 ASP B 393     -45.425 -24.975  -9.808  1.00  0.00           O  
ATOM   4691  OD2 ASP B 393     -45.524 -26.234  -7.995  1.00  0.00           O  
ATOM   4692  N   SER B 394     -45.859 -22.060  -9.818  1.00  0.00           N  
ATOM   4693  CA  SER B 394     -46.975 -21.201 -10.225  1.00  0.00           C  
ATOM   4694  C   SER B 394     -48.164 -21.171  -9.239  1.00  0.00           C  
ATOM   4695  O   SER B 394     -49.005 -20.283  -9.373  1.00  0.00           O  
ATOM   4696  CB  SER B 394     -47.397 -21.579 -11.661  1.00  0.00           C  
ATOM   4697  OG  SER B 394     -48.062 -22.825 -11.732  1.00  0.00           O  
ATOM   4698  N   ASP B 395     -48.202 -22.102  -8.267  1.00  0.00           N  
ATOM   4699  CA  ASP B 395     -49.187 -22.156  -7.177  1.00  0.00           C  
ATOM   4700  C   ASP B 395     -48.671 -21.493  -5.877  1.00  0.00           C  
ATOM   4701  O   ASP B 395     -49.389 -21.501  -4.876  1.00  0.00           O  
ATOM   4702  CB  ASP B 395     -49.724 -23.591  -6.925  1.00  0.00           C  
ATOM   4703  CG  ASP B 395     -48.666 -24.700  -6.859  1.00  0.00           C  
ATOM   4704  OD1 ASP B 395     -47.589 -24.428  -6.283  1.00  0.00           O  
ATOM   4705  OD2 ASP B 395     -48.989 -25.824  -7.296  1.00  0.00           O  
ATOM   4706  N   GLY B 396     -47.451 -20.926  -5.908  1.00  0.00           N  
ATOM   4707  CA  GLY B 396     -46.841 -20.202  -4.791  1.00  0.00           C  
ATOM   4708  C   GLY B 396     -45.982 -21.104  -3.890  1.00  0.00           C  
ATOM   4709  O   GLY B 396     -45.450 -20.610  -2.895  1.00  0.00           O  
ATOM   4710  N   SER B 397     -45.834 -22.400  -4.219  1.00  0.00           N  
ATOM   4711  CA  SER B 397     -44.927 -23.335  -3.549  1.00  0.00           C  
ATOM   4712  C   SER B 397     -43.535 -23.341  -4.216  1.00  0.00           C  
ATOM   4713  O   SER B 397     -43.234 -22.459  -5.018  1.00  0.00           O  
ATOM   4714  CB  SER B 397     -45.603 -24.724  -3.508  1.00  0.00           C  
ATOM   4715  OG  SER B 397     -45.517 -25.425  -4.735  1.00  0.00           O  
ATOM   4716  N   PHE B 398     -42.721 -24.352  -3.887  1.00  0.00           N  
ATOM   4717  CA  PHE B 398     -41.549 -24.757  -4.661  1.00  0.00           C  
ATOM   4718  C   PHE B 398     -41.804 -26.124  -5.309  1.00  0.00           C  
ATOM   4719  O   PHE B 398     -42.584 -26.921  -4.784  1.00  0.00           O  
ATOM   4720  CB  PHE B 398     -40.297 -24.779  -3.758  1.00  0.00           C  
ATOM   4721  CG  PHE B 398     -39.600 -23.437  -3.636  1.00  0.00           C  
ATOM   4722  CD1 PHE B 398     -40.105 -22.442  -2.777  1.00  0.00           C  
ATOM   4723  CD2 PHE B 398     -38.538 -23.117  -4.508  1.00  0.00           C  
ATOM   4724  CE1 PHE B 398     -39.525 -21.180  -2.759  1.00  0.00           C  
ATOM   4725  CE2 PHE B 398     -37.973 -21.849  -4.477  1.00  0.00           C  
ATOM   4726  CZ  PHE B 398     -38.464 -20.886  -3.605  1.00  0.00           C  
ATOM   4727  N   PHE B 399     -41.120 -26.366  -6.438  1.00  0.00           N  
ATOM   4728  CA  PHE B 399     -41.163 -27.625  -7.175  1.00  0.00           C  
ATOM   4729  C   PHE B 399     -39.740 -28.067  -7.538  1.00  0.00           C  
ATOM   4730  O   PHE B 399     -38.805 -27.264  -7.536  1.00  0.00           O  
ATOM   4731  CB  PHE B 399     -42.076 -27.481  -8.409  1.00  0.00           C  
ATOM   4732  CG  PHE B 399     -41.532 -26.744  -9.620  1.00  0.00           C  
ATOM   4733  CD1 PHE B 399     -41.572 -25.341  -9.662  1.00  0.00           C  
ATOM   4734  CD2 PHE B 399     -40.902 -27.442 -10.671  1.00  0.00           C  
ATOM   4735  CE1 PHE B 399     -41.089 -24.664 -10.771  1.00  0.00           C  
ATOM   4736  CE2 PHE B 399     -40.445 -26.750 -11.784  1.00  0.00           C  
ATOM   4737  CZ  PHE B 399     -40.540 -25.367 -11.835  1.00  0.00           C  
ATOM   4738  N   LEU B 400     -39.637 -29.365  -7.842  1.00  0.00           N  
ATOM   4739  CA  LEU B 400     -38.406 -30.064  -8.183  1.00  0.00           C  
ATOM   4740  C   LEU B 400     -38.703 -31.143  -9.225  1.00  0.00           C  
ATOM   4741  O   LEU B 400     -39.834 -31.625  -9.317  1.00  0.00           O  
ATOM   4742  CB  LEU B 400     -37.804 -30.690  -6.898  1.00  0.00           C  
ATOM   4743  CG  LEU B 400     -36.602 -29.909  -6.346  1.00  0.00           C  
ATOM   4744  CD1 LEU B 400     -36.223 -30.393  -4.937  1.00  0.00           C  
ATOM   4745  CD2 LEU B 400     -35.402 -29.972  -7.304  1.00  0.00           C  
ATOM   4746  N   TYR B 401     -37.649 -31.533  -9.953  1.00  0.00           N  
ATOM   4747  CA  TYR B 401     -37.662 -32.690 -10.836  1.00  0.00           C  
ATOM   4748  C   TYR B 401     -36.367 -33.476 -10.670  1.00  0.00           C  
ATOM   4749  O   TYR B 401     -35.281 -32.926 -10.855  1.00  0.00           O  
ATOM   4750  CB  TYR B 401     -37.874 -32.279 -12.299  1.00  0.00           C  
ATOM   4751  CG  TYR B 401     -39.307 -31.931 -12.636  1.00  0.00           C  
ATOM   4752  CD1 TYR B 401     -39.731 -30.590 -12.634  1.00  0.00           C  
ATOM   4753  CD2 TYR B 401     -40.222 -32.958 -12.947  1.00  0.00           C  
ATOM   4754  CE1 TYR B 401     -41.061 -30.277 -12.960  1.00  0.00           C  
ATOM   4755  CE2 TYR B 401     -41.558 -32.642 -13.254  1.00  0.00           C  
ATOM   4756  CZ  TYR B 401     -41.978 -31.300 -13.274  1.00  0.00           C  
ATOM   4757  OH  TYR B 401     -43.268 -30.996 -13.599  1.00  0.00           O  
ATOM   4758  N   SER B 402     -36.538 -34.768 -10.367  1.00  0.00           N  
ATOM   4759  CA  SER B 402     -35.480 -35.766 -10.358  1.00  0.00           C  
ATOM   4760  C   SER B 402     -35.726 -36.746 -11.514  1.00  0.00           C  
ATOM   4761  O   SER B 402     -36.859 -36.909 -11.967  1.00  0.00           O  
ATOM   4762  CB  SER B 402     -35.448 -36.430  -8.971  1.00  0.00           C  
ATOM   4763  OG  SER B 402     -34.327 -37.275  -8.823  1.00  0.00           O  
ATOM   4764  N   LYS B 403     -34.634 -37.349 -11.995  1.00  0.00           N  
ATOM   4765  CA  LYS B 403     -34.603 -38.153 -13.210  1.00  0.00           C  
ATOM   4766  C   LYS B 403     -33.620 -39.312 -13.016  1.00  0.00           C  
ATOM   4767  O   LYS B 403     -32.654 -39.168 -12.268  1.00  0.00           O  
ATOM   4768  CB  LYS B 403     -34.194 -37.220 -14.368  1.00  0.00           C  
ATOM   4769  CG  LYS B 403     -34.231 -37.845 -15.775  1.00  0.00           C  
ATOM   4770  CD  LYS B 403     -33.693 -36.907 -16.870  1.00  0.00           C  
ATOM   4771  CE  LYS B 403     -32.197 -37.104 -17.160  1.00  0.00           C  
ATOM   4772  NZ  LYS B 403     -31.352 -36.833 -15.987  1.00  0.00           N  
ATOM   4773  N   LEU B 404     -33.878 -40.432 -13.706  1.00  0.00           N  
ATOM   4774  CA  LEU B 404     -33.069 -41.639 -13.606  1.00  0.00           C  
ATOM   4775  C   LEU B 404     -32.883 -42.273 -14.990  1.00  0.00           C  
ATOM   4776  O   LEU B 404     -33.864 -42.647 -15.631  1.00  0.00           O  
ATOM   4777  CB  LEU B 404     -33.697 -42.568 -12.541  1.00  0.00           C  
ATOM   4778  CG  LEU B 404     -33.126 -43.995 -12.428  1.00  0.00           C  
ATOM   4779  CD1 LEU B 404     -31.631 -44.041 -12.090  1.00  0.00           C  
ATOM   4780  CD2 LEU B 404     -33.955 -44.870 -11.481  1.00  0.00           C  
ATOM   4781  N   THR B 405     -31.610 -42.400 -15.394  1.00  0.00           N  
ATOM   4782  CA  THR B 405     -31.175 -43.068 -16.617  1.00  0.00           C  
ATOM   4783  C   THR B 405     -31.114 -44.589 -16.382  1.00  0.00           C  
ATOM   4784  O   THR B 405     -30.386 -45.031 -15.489  1.00  0.00           O  
ATOM   4785  CB  THR B 405     -29.754 -42.583 -17.024  1.00  0.00           C  
ATOM   4786  OG1 THR B 405     -29.787 -41.189 -17.263  1.00  0.00           O  
ATOM   4787  CG2 THR B 405     -29.158 -43.259 -18.274  1.00  0.00           C  
ATOM   4788  N   VAL B 406     -31.870 -45.352 -17.187  1.00  0.00           N  
ATOM   4789  CA  VAL B 406     -31.898 -46.816 -17.153  1.00  0.00           C  
ATOM   4790  C   VAL B 406     -31.896 -47.388 -18.580  1.00  0.00           C  
ATOM   4791  O   VAL B 406     -32.095 -46.658 -19.551  1.00  0.00           O  
ATOM   4792  CB  VAL B 406     -33.133 -47.383 -16.386  1.00  0.00           C  
ATOM   4793  CG1 VAL B 406     -33.166 -46.893 -14.938  1.00  0.00           C  
ATOM   4794  CG2 VAL B 406     -34.499 -47.137 -17.056  1.00  0.00           C  
ATOM   4795  N   ASP B 407     -31.671 -48.705 -18.667  1.00  0.00           N  
ATOM   4796  CA  ASP B 407     -31.717 -49.480 -19.908  1.00  0.00           C  
ATOM   4797  C   ASP B 407     -33.177 -49.781 -20.280  1.00  0.00           C  
ATOM   4798  O   ASP B 407     -34.005 -49.949 -19.382  1.00  0.00           O  
ATOM   4799  CB  ASP B 407     -30.927 -50.812 -19.816  1.00  0.00           C  
ATOM   4800  CG  ASP B 407     -29.585 -50.757 -19.073  1.00  0.00           C  
ATOM   4801  OD1 ASP B 407     -29.196 -51.827 -18.557  1.00  0.00           O  
ATOM   4802  OD2 ASP B 407     -28.960 -49.675 -19.023  1.00  0.00           O  
ATOM   4803  N   LYS B 408     -33.453 -49.926 -21.588  1.00  0.00           N  
ATOM   4804  CA  LYS B 408     -34.730 -50.455 -22.082  1.00  0.00           C  
ATOM   4805  C   LYS B 408     -34.953 -51.924 -21.658  1.00  0.00           C  
ATOM   4806  O   LYS B 408     -36.100 -52.309 -21.440  1.00  0.00           O  
ATOM   4807  CB  LYS B 408     -34.845 -50.259 -23.610  1.00  0.00           C  
ATOM   4808  CG  LYS B 408     -36.192 -50.723 -24.203  1.00  0.00           C  
ATOM   4809  CD  LYS B 408     -36.338 -50.399 -25.696  1.00  0.00           C  
ATOM   4810  CE  LYS B 408     -37.658 -50.899 -26.307  1.00  0.00           C  
ATOM   4811  NZ  LYS B 408     -37.765 -52.368 -26.295  1.00  0.00           N  
ATOM   4812  N   SER B 409     -33.857 -52.692 -21.508  1.00  0.00           N  
ATOM   4813  CA  SER B 409     -33.838 -54.065 -21.002  1.00  0.00           C  
ATOM   4814  C   SER B 409     -34.308 -54.195 -19.539  1.00  0.00           C  
ATOM   4815  O   SER B 409     -35.048 -55.134 -19.244  1.00  0.00           O  
ATOM   4816  CB  SER B 409     -32.441 -54.678 -21.241  1.00  0.00           C  
ATOM   4817  OG  SER B 409     -31.450 -54.101 -20.412  1.00  0.00           O  
ATOM   4818  N   ARG B 410     -33.908 -53.247 -18.672  1.00  0.00           N  
ATOM   4819  CA  ARG B 410     -34.348 -53.160 -17.276  1.00  0.00           C  
ATOM   4820  C   ARG B 410     -35.757 -52.554 -17.130  1.00  0.00           C  
ATOM   4821  O   ARG B 410     -36.448 -52.881 -16.166  1.00  0.00           O  
ATOM   4822  CB  ARG B 410     -33.317 -52.384 -16.432  1.00  0.00           C  
ATOM   4823  CG  ARG B 410     -31.972 -53.122 -16.271  1.00  0.00           C  
ATOM   4824  CD  ARG B 410     -30.996 -52.428 -15.303  1.00  0.00           C  
ATOM   4825  NE  ARG B 410     -30.352 -51.249 -15.901  1.00  0.00           N  
ATOM   4826  CZ  ARG B 410     -29.999 -50.105 -15.287  1.00  0.00           C  
ATOM   4827  NH1 ARG B 410     -29.325 -49.183 -15.988  1.00  0.00           N  
ATOM   4828  NH2 ARG B 410     -30.299 -49.862 -14.001  1.00  0.00           N  
ATOM   4829  N   TRP B 411     -36.168 -51.710 -18.091  1.00  0.00           N  
ATOM   4830  CA  TRP B 411     -37.492 -51.099 -18.145  1.00  0.00           C  
ATOM   4831  C   TRP B 411     -38.609 -52.096 -18.498  1.00  0.00           C  
ATOM   4832  O   TRP B 411     -39.623 -52.122 -17.802  1.00  0.00           O  
ATOM   4833  CB  TRP B 411     -37.454 -49.899 -19.113  1.00  0.00           C  
ATOM   4834  CG  TRP B 411     -38.766 -49.238 -19.417  1.00  0.00           C  
ATOM   4835  CD1 TRP B 411     -39.354 -49.165 -20.634  1.00  0.00           C  
ATOM   4836  CD2 TRP B 411     -39.678 -48.582 -18.490  1.00  0.00           C  
ATOM   4837  NE1 TRP B 411     -40.564 -48.510 -20.520  1.00  0.00           N  
ATOM   4838  CE2 TRP B 411     -40.824 -48.138 -19.218  1.00  0.00           C  
ATOM   4839  CE3 TRP B 411     -39.658 -48.327 -17.100  1.00  0.00           C  
ATOM   4840  CZ2 TRP B 411     -41.901 -47.484 -18.594  1.00  0.00           C  
ATOM   4841  CZ3 TRP B 411     -40.724 -47.660 -16.469  1.00  0.00           C  
ATOM   4842  CH2 TRP B 411     -41.850 -47.250 -17.207  1.00  0.00           C  
ATOM   4843  N   GLN B 412     -38.409 -52.878 -19.574  1.00  0.00           N  
ATOM   4844  CA  GLN B 412     -39.432 -53.757 -20.147  1.00  0.00           C  
ATOM   4845  C   GLN B 412     -39.689 -55.045 -19.340  1.00  0.00           C  
ATOM   4846  O   GLN B 412     -40.748 -55.643 -19.525  1.00  0.00           O  
ATOM   4847  CB  GLN B 412     -39.106 -54.024 -21.632  1.00  0.00           C  
ATOM   4848  CG  GLN B 412     -37.920 -54.973 -21.907  1.00  0.00           C  
ATOM   4849  CD  GLN B 412     -37.472 -54.946 -23.372  1.00  0.00           C  
ATOM   4850  NE2 GLN B 412     -36.233 -55.363 -23.633  1.00  0.00           N  
ATOM   4851  OE1 GLN B 412     -38.228 -54.570 -24.266  1.00  0.00           O  
ATOM   4852  N   GLN B 413     -38.764 -55.424 -18.437  1.00  0.00           N  
ATOM   4853  CA  GLN B 413     -38.976 -56.484 -17.442  1.00  0.00           C  
ATOM   4854  C   GLN B 413     -39.720 -55.987 -16.184  1.00  0.00           C  
ATOM   4855  O   GLN B 413     -40.143 -56.822 -15.385  1.00  0.00           O  
ATOM   4856  CB  GLN B 413     -37.633 -57.161 -17.091  1.00  0.00           C  
ATOM   4857  CG  GLN B 413     -36.607 -56.258 -16.382  1.00  0.00           C  
ATOM   4858  CD  GLN B 413     -35.327 -57.018 -16.036  1.00  0.00           C  
ATOM   4859  NE2 GLN B 413     -34.303 -56.910 -16.884  1.00  0.00           N  
ATOM   4860  OE1 GLN B 413     -35.264 -57.694 -15.013  1.00  0.00           O  
ATOM   4861  N   GLY B 414     -39.881 -54.659 -16.031  1.00  0.00           N  
ATOM   4862  CA  GLY B 414     -40.627 -54.045 -14.935  1.00  0.00           C  
ATOM   4863  C   GLY B 414     -39.816 -53.993 -13.633  1.00  0.00           C  
ATOM   4864  O   GLY B 414     -40.412 -54.138 -12.566  1.00  0.00           O  
ATOM   4865  N   ASN B 415     -38.483 -53.798 -13.708  1.00  0.00           N  
ATOM   4866  CA  ASN B 415     -37.593 -53.647 -12.547  1.00  0.00           C  
ATOM   4867  C   ASN B 415     -38.007 -52.445 -11.672  1.00  0.00           C  
ATOM   4868  O   ASN B 415     -38.322 -51.388 -12.218  1.00  0.00           O  
ATOM   4869  CB  ASN B 415     -36.127 -53.511 -13.019  1.00  0.00           C  
ATOM   4870  CG  ASN B 415     -35.116 -53.722 -11.887  1.00  0.00           C  
ATOM   4871  ND2 ASN B 415     -34.435 -52.654 -11.465  1.00  0.00           N  
ATOM   4872  OD1 ASN B 415     -34.958 -54.834 -11.393  1.00  0.00           O  
ATOM   4873  N   VAL B 416     -38.032 -52.665 -10.347  1.00  0.00           N  
ATOM   4874  CA  VAL B 416     -38.688 -51.825  -9.338  1.00  0.00           C  
ATOM   4875  C   VAL B 416     -37.976 -50.496  -8.984  1.00  0.00           C  
ATOM   4876  O   VAL B 416     -37.673 -50.231  -7.821  1.00  0.00           O  
ATOM   4877  CB  VAL B 416     -39.011 -52.653  -8.059  1.00  0.00           C  
ATOM   4878  CG1 VAL B 416     -40.119 -53.688  -8.328  1.00  0.00           C  
ATOM   4879  CG2 VAL B 416     -37.780 -53.328  -7.417  1.00  0.00           C  
ATOM   4880  N   PHE B 417     -37.770 -49.645 -10.003  1.00  0.00           N  
ATOM   4881  CA  PHE B 417     -37.284 -48.270  -9.873  1.00  0.00           C  
ATOM   4882  C   PHE B 417     -38.354 -47.370  -9.230  1.00  0.00           C  
ATOM   4883  O   PHE B 417     -39.514 -47.413  -9.642  1.00  0.00           O  
ATOM   4884  CB  PHE B 417     -36.919 -47.728 -11.267  1.00  0.00           C  
ATOM   4885  CG  PHE B 417     -35.893 -48.538 -12.041  1.00  0.00           C  
ATOM   4886  CD1 PHE B 417     -34.587 -48.707 -11.538  1.00  0.00           C  
ATOM   4887  CD2 PHE B 417     -36.242 -49.140 -13.269  1.00  0.00           C  
ATOM   4888  CE1 PHE B 417     -33.660 -49.447 -12.259  1.00  0.00           C  
ATOM   4889  CE2 PHE B 417     -35.296 -49.868 -13.979  1.00  0.00           C  
ATOM   4890  CZ  PHE B 417     -34.010 -50.015 -13.475  1.00  0.00           C  
ATOM   4891  N   SER B 418     -37.933 -46.569  -8.239  1.00  0.00           N  
ATOM   4892  CA  SER B 418     -38.799 -45.694  -7.451  1.00  0.00           C  
ATOM   4893  C   SER B 418     -38.060 -44.394  -7.117  1.00  0.00           C  
ATOM   4894  O   SER B 418     -36.871 -44.429  -6.813  1.00  0.00           O  
ATOM   4895  CB  SER B 418     -39.190 -46.411  -6.143  1.00  0.00           C  
ATOM   4896  OG  SER B 418     -40.053 -47.501  -6.388  1.00  0.00           O  
ATOM   4897  N   CYS B 419     -38.787 -43.267  -7.124  1.00  0.00           N  
ATOM   4898  CA  CYS B 419     -38.302 -41.985  -6.605  1.00  0.00           C  
ATOM   4899  C   CYS B 419     -38.420 -41.958  -5.070  1.00  0.00           C  
ATOM   4900  O   CYS B 419     -39.148 -42.767  -4.499  1.00  0.00           O  
ATOM   4901  CB  CYS B 419     -39.120 -40.861  -7.264  1.00  0.00           C  
ATOM   4902  SG  CYS B 419     -38.525 -39.162  -7.017  1.00  0.00           S  
ATOM   4903  N   SER B 420     -37.713 -41.022  -4.428  1.00  0.00           N  
ATOM   4904  CA  SER B 420     -37.778 -40.790  -2.989  1.00  0.00           C  
ATOM   4905  C   SER B 420     -37.570 -39.298  -2.699  1.00  0.00           C  
ATOM   4906  O   SER B 420     -36.774 -38.654  -3.378  1.00  0.00           O  
ATOM   4907  CB  SER B 420     -36.757 -41.703  -2.278  1.00  0.00           C  
ATOM   4908  OG  SER B 420     -36.688 -41.442  -0.893  1.00  0.00           O  
ATOM   4909  N   VAL B 421     -38.297 -38.788  -1.691  1.00  0.00           N  
ATOM   4910  CA  VAL B 421     -38.243 -37.400  -1.229  1.00  0.00           C  
ATOM   4911  C   VAL B 421     -38.187 -37.391   0.313  1.00  0.00           C  
ATOM   4912  O   VAL B 421     -38.801 -38.250   0.948  1.00  0.00           O  
ATOM   4913  CB  VAL B 421     -39.495 -36.594  -1.700  1.00  0.00           C  
ATOM   4914  CG1 VAL B 421     -39.558 -35.155  -1.150  1.00  0.00           C  
ATOM   4915  CG2 VAL B 421     -39.601 -36.514  -3.233  1.00  0.00           C  
ATOM   4916  N   MET B 422     -37.453 -36.419   0.880  1.00  0.00           N  
ATOM   4917  CA  MET B 422     -37.309 -36.204   2.321  1.00  0.00           C  
ATOM   4918  C   MET B 422     -37.474 -34.706   2.619  1.00  0.00           C  
ATOM   4919  O   MET B 422     -36.700 -33.909   2.087  1.00  0.00           O  
ATOM   4920  CB  MET B 422     -35.926 -36.706   2.797  1.00  0.00           C  
ATOM   4921  CG  MET B 422     -35.699 -38.216   2.636  1.00  0.00           C  
ATOM   4922  SD  MET B 422     -33.993 -38.731   2.957  1.00  0.00           S  
ATOM   4923  CE  MET B 422     -34.092 -40.471   2.460  1.00  0.00           C  
ATOM   4924  N   HIS B 423     -38.462 -34.359   3.463  1.00  0.00           N  
ATOM   4925  CA  HIS B 423     -38.819 -32.978   3.811  1.00  0.00           C  
ATOM   4926  C   HIS B 423     -39.230 -32.856   5.286  1.00  0.00           C  
ATOM   4927  O   HIS B 423     -39.610 -33.843   5.911  1.00  0.00           O  
ATOM   4928  CB  HIS B 423     -39.959 -32.487   2.888  1.00  0.00           C  
ATOM   4929  CG  HIS B 423     -40.142 -30.985   2.870  1.00  0.00           C  
ATOM   4930  ND1 HIS B 423     -39.071 -30.099   2.729  1.00  0.00           N  
ATOM   4931  CD2 HIS B 423     -41.298 -30.248   3.023  1.00  0.00           C  
ATOM   4932  CE1 HIS B 423     -39.605 -28.889   2.819  1.00  0.00           C  
ATOM   4933  NE2 HIS B 423     -40.926 -28.916   2.991  1.00  0.00           N  
ATOM   4934  N   GLU B 424     -39.173 -31.618   5.802  1.00  0.00           N  
ATOM   4935  CA  GLU B 424     -39.535 -31.249   7.174  1.00  0.00           C  
ATOM   4936  C   GLU B 424     -41.045 -31.326   7.479  1.00  0.00           C  
ATOM   4937  O   GLU B 424     -41.396 -31.381   8.656  1.00  0.00           O  
ATOM   4938  CB  GLU B 424     -38.934 -29.857   7.472  1.00  0.00           C
[truncated: 438,704 more chars]
