# Supplementary material for: Reconstruction of 3D structures of MET antibodies from electron microscopy 2D class averages
Source: PLoS One. 2017 Apr 13;12(4):e0175758. doi: 10.1371/journal.pone.0175758 (PMC5391116; doi:10.1371/journal.pone.0175758)
Supplement: S2 File — (ZIP) [file pone.0175758.s002.zip › IgG2-pdbs/0.9009_img1_m_368.pdb]

MODEL        1
ATOM      1  CH3 ACE A   0      44.815  66.035  24.142  1.00  0.00           C  
ATOM      2  C   ACE A   0      43.665  65.062  24.386  1.00  0.00           C  
ATOM      3  O   ACE A   0      43.914  63.909  24.732  1.00  0.00           O  
ATOM      4  N   ASP A   1      42.424  65.544  24.189  1.00  0.00           N  
ATOM      5  CA  ASP A   1      41.147  64.829  24.347  1.00  0.00           C  
ATOM      6  C   ASP A   1      40.788  64.534  25.813  1.00  0.00           C  
ATOM      7  O   ASP A   1      41.539  63.847  26.505  1.00  0.00           O  
ATOM      8  CB  ASP A   1      40.996  63.540  23.493  1.00  0.00           C  
ATOM      9  CG  ASP A   1      41.339  63.697  22.007  1.00  0.00           C  
ATOM     10  OD1 ASP A   1      41.845  62.710  21.432  1.00  0.00           O  
ATOM     11  OD2 ASP A   1      40.999  64.758  21.441  1.00  0.00           O  
ATOM     12  N   ILE A   2      39.605  65.009  26.240  1.00  0.00           N  
ATOM     13  CA  ILE A   2      39.000  64.630  27.518  1.00  0.00           C  
ATOM     14  C   ILE A   2      38.238  63.308  27.303  1.00  0.00           C  
ATOM     15  O   ILE A   2      37.129  63.316  26.764  1.00  0.00           O  
ATOM     16  CB  ILE A   2      38.050  65.730  28.087  1.00  0.00           C  
ATOM     17  CG1 ILE A   2      38.838  67.033  28.360  1.00  0.00           C  
ATOM     18  CG2 ILE A   2      37.316  65.275  29.371  1.00  0.00           C  
ATOM     19  CD1 ILE A   2      37.981  68.210  28.851  1.00  0.00           C  
ATOM     20  N   GLN A   3      38.892  62.198  27.687  1.00  0.00           N  
ATOM     21  CA  GLN A   3      38.382  60.838  27.533  1.00  0.00           C  
ATOM     22  C   GLN A   3      37.357  60.500  28.631  1.00  0.00           C  
ATOM     23  O   GLN A   3      37.394  61.077  29.719  1.00  0.00           O  
ATOM     24  CB  GLN A   3      39.576  59.855  27.507  1.00  0.00           C  
ATOM     25  CG  GLN A   3      39.238  58.380  27.177  1.00  0.00           C  
ATOM     26  CD  GLN A   3      38.481  58.202  25.853  1.00  0.00           C  
ATOM     27  OE1 GLN A   3      38.863  58.770  24.832  1.00  0.00           O  
ATOM     28  NE2 GLN A   3      37.411  57.406  25.858  1.00  0.00           N  
ATOM     29  N   MET A   4      36.454  59.564  28.302  1.00  0.00           N  
ATOM     30  CA  MET A   4      35.321  59.168  29.127  1.00  0.00           C  
ATOM     31  C   MET A   4      35.253  57.637  29.259  1.00  0.00           C  
ATOM     32  O   MET A   4      35.699  56.924  28.360  1.00  0.00           O  
ATOM     33  CB  MET A   4      34.056  59.776  28.478  1.00  0.00           C  
ATOM     34  CG  MET A   4      32.812  59.768  29.369  1.00  0.00           C  
ATOM     35  SD  MET A   4      33.053  60.788  30.841  1.00  0.00           S  
ATOM     36  CE  MET A   4      31.879  59.999  31.941  1.00  0.00           C  
ATOM     37  N   THR A   5      34.685  57.168  30.382  1.00  0.00           N  
ATOM     38  CA  THR A   5      34.528  55.752  30.735  1.00  0.00           C  
ATOM     39  C   THR A   5      33.142  55.515  31.367  1.00  0.00           C  
ATOM     40  O   THR A   5      32.611  56.409  32.027  1.00  0.00           O  
ATOM     41  CB  THR A   5      35.621  55.329  31.762  1.00  0.00           C  
ATOM     42  OG1 THR A   5      36.890  55.424  31.146  1.00  0.00           O  
ATOM     43  CG2 THR A   5      35.505  53.907  32.345  1.00  0.00           C  
ATOM     44  N   GLN A   6      32.600  54.302  31.168  1.00  0.00           N  
ATOM     45  CA  GLN A   6      31.326  53.837  31.722  1.00  0.00           C  
ATOM     46  C   GLN A   6      31.461  52.391  32.226  1.00  0.00           C  
ATOM     47  O   GLN A   6      32.283  51.633  31.708  1.00  0.00           O  
ATOM     48  CB  GLN A   6      30.233  53.988  30.641  1.00  0.00           C  
ATOM     49  CG  GLN A   6      28.818  53.562  31.087  1.00  0.00           C  
ATOM     50  CD  GLN A   6      27.726  54.063  30.143  1.00  0.00           C  
ATOM     51  NE2 GLN A   6      26.732  53.223  29.867  1.00  0.00           N  
ATOM     52  OE1 GLN A   6      27.758  55.200  29.683  1.00  0.00           O  
ATOM     53  N   SER A   7      30.630  52.034  33.221  1.00  0.00           N  
ATOM     54  CA  SER A   7      30.554  50.692  33.801  1.00  0.00           C  
ATOM     55  C   SER A   7      29.184  50.470  34.478  1.00  0.00           C  
ATOM     56  O   SER A   7      28.585  51.444  34.937  1.00  0.00           O  
ATOM     57  CB  SER A   7      31.729  50.480  34.787  1.00  0.00           C  
ATOM     58  OG  SER A   7      32.706  49.641  34.209  1.00  0.00           O  
ATOM     59  N   PRO A   8      28.713  49.203  34.589  1.00  0.00           N  
ATOM     60  CA  PRO A   8      29.332  47.956  34.082  1.00  0.00           C  
ATOM     61  C   PRO A   8      29.103  47.732  32.572  1.00  0.00           C  
ATOM     62  O   PRO A   8      28.534  48.591  31.904  1.00  0.00           O  
ATOM     63  CB  PRO A   8      28.626  46.880  34.928  1.00  0.00           C  
ATOM     64  CG  PRO A   8      27.228  47.430  35.142  1.00  0.00           C  
ATOM     65  CD  PRO A   8      27.467  48.925  35.308  1.00  0.00           C  
ATOM     66  N   SER A   9      29.541  46.572  32.057  1.00  0.00           N  
ATOM     67  CA  SER A   9      29.314  46.158  30.665  1.00  0.00           C  
ATOM     68  C   SER A   9      27.835  45.853  30.343  1.00  0.00           C  
ATOM     69  O   SER A   9      27.411  46.081  29.210  1.00  0.00           O  
ATOM     70  CB  SER A   9      30.195  44.935  30.346  1.00  0.00           C  
ATOM     71  OG  SER A   9      31.542  45.329  30.192  1.00  0.00           O  
ATOM     72  N   SER A  10      27.080  45.363  31.342  1.00  0.00           N  
ATOM     73  CA  SER A  10      25.661  45.021  31.240  1.00  0.00           C  
ATOM     74  C   SER A  10      25.030  44.875  32.635  1.00  0.00           C  
ATOM     75  O   SER A  10      25.740  44.707  33.630  1.00  0.00           O  
ATOM     76  CB  SER A  10      25.465  43.759  30.361  1.00  0.00           C  
ATOM     77  OG  SER A  10      25.962  42.584  30.975  1.00  0.00           O  
ATOM     78  N   LEU A  11      23.691  44.937  32.657  1.00  0.00           N  
ATOM     79  CA  LEU A  11      22.830  44.804  33.832  1.00  0.00           C  
ATOM     80  C   LEU A  11      21.678  43.839  33.513  1.00  0.00           C  
ATOM     81  O   LEU A  11      21.358  43.636  32.341  1.00  0.00           O  
ATOM     82  CB  LEU A  11      22.250  46.194  34.171  1.00  0.00           C  
ATOM     83  CG  LEU A  11      23.247  47.163  34.831  1.00  0.00           C  
ATOM     84  CD1 LEU A  11      22.703  48.597  34.765  1.00  0.00           C  
ATOM     85  CD2 LEU A  11      23.586  46.735  36.274  1.00  0.00           C  
ATOM     86  N   SER A  12      21.036  43.317  34.572  1.00  0.00           N  
ATOM     87  CA  SER A  12      19.804  42.536  34.481  1.00  0.00           C  
ATOM     88  C   SER A  12      18.944  42.756  35.737  1.00  0.00           C  
ATOM     89  O   SER A  12      19.445  42.615  36.853  1.00  0.00           O  
ATOM     90  CB  SER A  12      20.102  41.049  34.180  1.00  0.00           C  
ATOM     91  OG  SER A  12      20.727  40.387  35.264  1.00  0.00           O  
ATOM     92  N   ALA A  13      17.661  43.084  35.518  1.00  0.00           N  
ATOM     93  CA  ALA A  13      16.656  43.342  36.548  1.00  0.00           C  
ATOM     94  C   ALA A  13      15.261  43.352  35.905  1.00  0.00           C  
ATOM     95  O   ALA A  13      15.121  43.748  34.750  1.00  0.00           O  
ATOM     96  CB  ALA A  13      16.954  44.673  37.262  1.00  0.00           C  
ATOM     97  N   SER A  14      14.243  42.913  36.663  1.00  0.00           N  
ATOM     98  CA  SER A  14      12.847  42.850  36.220  1.00  0.00           C  
ATOM     99  C   SER A  14      12.189  44.243  36.173  1.00  0.00           C  
ATOM    100  O   SER A  14      12.725  45.198  36.735  1.00  0.00           O  
ATOM    101  CB  SER A  14      12.073  41.917  37.175  1.00  0.00           C  
ATOM    102  OG  SER A  14      12.475  40.573  36.991  1.00  0.00           O  
ATOM    103  N   VAL A  15      11.015  44.333  35.523  1.00  0.00           N  
ATOM    104  CA  VAL A  15      10.178  45.538  35.536  1.00  0.00           C  
ATOM    105  C   VAL A  15       9.685  45.888  36.957  1.00  0.00           C  
ATOM    106  O   VAL A  15       9.340  44.994  37.731  1.00  0.00           O  
ATOM    107  CB  VAL A  15       8.944  45.416  34.598  1.00  0.00           C  
ATOM    108  CG1 VAL A  15       9.355  45.434  33.118  1.00  0.00           C  
ATOM    109  CG2 VAL A  15       8.013  44.224  34.901  1.00  0.00           C  
ATOM    110  N   GLY A  16       9.700  47.192  37.271  1.00  0.00           N  
ATOM    111  CA  GLY A  16       9.349  47.734  38.583  1.00  0.00           C  
ATOM    112  C   GLY A  16      10.553  47.803  39.541  1.00  0.00           C  
ATOM    113  O   GLY A  16      10.445  48.480  40.563  1.00  0.00           O  
ATOM    114  N   ASP A  17      11.693  47.162  39.216  1.00  0.00           N  
ATOM    115  CA  ASP A  17      12.944  47.236  39.983  1.00  0.00           C  
ATOM    116  C   ASP A  17      13.713  48.534  39.682  1.00  0.00           C  
ATOM    117  O   ASP A  17      13.516  49.142  38.631  1.00  0.00           O  
ATOM    118  CB  ASP A  17      13.891  46.029  39.754  1.00  0.00           C  
ATOM    119  CG  ASP A  17      13.286  44.633  39.944  1.00  0.00           C  
ATOM    120  OD1 ASP A  17      12.174  44.529  40.505  1.00  0.00           O  
ATOM    121  OD2 ASP A  17      13.993  43.671  39.568  1.00  0.00           O  
ATOM    122  N   ARG A  18      14.613  48.900  40.608  1.00  0.00           N  
ATOM    123  CA  ARG A  18      15.591  49.972  40.442  1.00  0.00           C  
ATOM    124  C   ARG A  18      16.957  49.368  40.083  1.00  0.00           C  
ATOM    125  O   ARG A  18      17.335  48.342  40.650  1.00  0.00           O  
ATOM    126  CB  ARG A  18      15.631  50.797  41.748  1.00  0.00           C  
ATOM    127  CG  ARG A  18      16.713  51.892  41.803  1.00  0.00           C  
ATOM    128  CD  ARG A  18      16.546  52.822  43.014  1.00  0.00           C  
ATOM    129  NE  ARG A  18      17.716  53.698  43.188  1.00  0.00           N  
ATOM    130  CZ  ARG A  18      17.719  54.961  43.650  1.00  0.00           C  
ATOM    131  NH1 ARG A  18      18.889  55.598  43.792  1.00  0.00           N  
ATOM    132  NH2 ARG A  18      16.585  55.605  43.959  1.00  0.00           N  
ATOM    133  N   VAL A  19      17.685  50.046  39.183  1.00  0.00           N  
ATOM    134  CA  VAL A  19      19.048  49.689  38.791  1.00  0.00           C  
ATOM    135  C   VAL A  19      19.839  50.970  38.454  1.00  0.00           C  
ATOM    136  O   VAL A  19      19.238  51.956  38.027  1.00  0.00           O  
ATOM    137  CB  VAL A  19      19.046  48.689  37.595  1.00  0.00           C  
ATOM    138  CG1 VAL A  19      18.633  49.299  36.240  1.00  0.00           C  
ATOM    139  CG2 VAL A  19      20.384  47.943  37.461  1.00  0.00           C  
ATOM    140  N   THR A  20      21.161  50.942  38.689  1.00  0.00           N  
ATOM    141  CA  THR A  20      22.049  52.102  38.575  1.00  0.00           C  
ATOM    142  C   THR A  20      23.256  51.805  37.664  1.00  0.00           C  
ATOM    143  O   THR A  20      23.727  50.668  37.613  1.00  0.00           O  
ATOM    144  CB  THR A  20      22.590  52.520  39.974  1.00  0.00           C  
ATOM    145  OG1 THR A  20      23.438  51.539  40.550  1.00  0.00           O  
ATOM    146  CG2 THR A  20      21.480  52.857  40.981  1.00  0.00           C  
ATOM    147  N   ILE A  21      23.737  52.861  36.986  1.00  0.00           N  
ATOM    148  CA  ILE A  21      24.889  52.846  36.077  1.00  0.00           C  
ATOM    149  C   ILE A  21      25.842  53.983  36.497  1.00  0.00           C  
ATOM    150  O   ILE A  21      25.373  55.047  36.904  1.00  0.00           O  
ATOM    151  CB  ILE A  21      24.454  53.078  34.594  1.00  0.00           C  
ATOM    152  CG1 ILE A  21      23.420  52.018  34.145  1.00  0.00           C  
ATOM    153  CG2 ILE A  21      25.640  53.089  33.598  1.00  0.00           C  
ATOM    154  CD1 ILE A  21      22.765  52.291  32.786  1.00  0.00           C  
ATOM    155  N   THR A  22      27.157  53.735  36.394  1.00  0.00           N  
ATOM    156  CA  THR A  22      28.215  54.668  36.794  1.00  0.00           C  
ATOM    157  C   THR A  22      29.041  55.117  35.573  1.00  0.00           C  
ATOM    158  O   THR A  22      29.153  54.379  34.592  1.00  0.00           O  
ATOM    159  CB  THR A  22      29.176  54.007  37.824  1.00  0.00           C  
ATOM    160  OG1 THR A  22      29.999  52.997  37.262  1.00  0.00           O  
ATOM    161  CG2 THR A  22      28.453  53.444  39.058  1.00  0.00           C  
ATOM    162  N   CYS A  23      29.608  56.327  35.676  1.00  0.00           N  
ATOM    163  CA  CYS A  23      30.476  56.946  34.675  1.00  0.00           C  
ATOM    164  C   CYS A  23      31.569  57.772  35.364  1.00  0.00           C  
ATOM    165  O   CYS A  23      31.359  58.261  36.475  1.00  0.00           O  
ATOM    166  CB  CYS A  23      29.635  57.806  33.706  1.00  0.00           C  
ATOM    167  SG  CYS A  23      28.944  56.878  32.313  1.00  0.00           S  
ATOM    168  N   SER A  24      32.715  57.926  34.684  1.00  0.00           N  
ATOM    169  CA  SER A  24      33.835  58.730  35.170  1.00  0.00           C  
ATOM    170  C   SER A  24      34.656  59.298  34.004  1.00  0.00           C  
ATOM    171  O   SER A  24      34.845  58.620  32.993  1.00  0.00           O  
ATOM    172  CB  SER A  24      34.682  57.915  36.171  1.00  0.00           C  
ATOM    173  OG  SER A  24      35.710  58.697  36.749  1.00  0.00           O  
ATOM    174  N   VAL A  25      35.116  60.543  34.187  1.00  0.00           N  
ATOM    175  CA  VAL A  25      35.876  61.337  33.223  1.00  0.00           C  
ATOM    176  C   VAL A  25      37.354  61.464  33.647  1.00  0.00           C  
ATOM    177  O   VAL A  25      37.663  61.409  34.838  1.00  0.00           O  
ATOM    178  CB  VAL A  25      35.236  62.753  33.106  1.00  0.00           C  
ATOM    179  CG1 VAL A  25      35.119  63.497  34.445  1.00  0.00           C  
ATOM    180  CG2 VAL A  25      35.902  63.664  32.061  1.00  0.00           C  
ATOM    181  N   SER A  26      38.238  61.648  32.650  1.00  0.00           N  
ATOM    182  CA  SER A  26      39.688  61.809  32.802  1.00  0.00           C  
ATOM    183  C   SER A  26      40.154  63.133  33.455  1.00  0.00           C  
ATOM    184  O   SER A  26      41.348  63.260  33.720  1.00  0.00           O  
ATOM    185  CB  SER A  26      40.345  61.584  31.421  1.00  0.00           C  
ATOM    186  OG  SER A  26      40.164  62.684  30.547  1.00  0.00           O  
ATOM    187  N   SER A  27      39.238  64.089  33.685  1.00  0.00           N  
ATOM    188  CA  SER A  27      39.525  65.404  34.256  1.00  0.00           C  
ATOM    189  C   SER A  27      38.336  65.852  35.117  1.00  0.00           C  
ATOM    190  O   SER A  27      37.211  65.884  34.617  1.00  0.00           O  
ATOM    191  CB  SER A  27      39.838  66.397  33.114  1.00  0.00           C  
ATOM    192  OG  SER A  27      40.123  67.693  33.605  1.00  0.00           O  
ATOM    193  N   SER A  28      38.619  66.202  36.384  1.00  0.00           N  
ATOM    194  CA  SER A  28      37.643  66.623  37.396  1.00  0.00           C  
ATOM    195  C   SER A  28      36.841  67.876  36.999  1.00  0.00           C  
ATOM    196  O   SER A  28      37.399  68.793  36.395  1.00  0.00           O  
ATOM    197  CB  SER A  28      38.369  66.793  38.747  1.00  0.00           C  
ATOM    198  OG  SER A  28      39.262  67.891  38.752  1.00  0.00           O  
ATOM    199  N   VAL A  29      35.543  67.871  37.344  1.00  0.00           N  
ATOM    200  CA  VAL A  29      34.572  68.872  36.906  1.00  0.00           C  
ATOM    201  C   VAL A  29      33.932  69.531  38.141  1.00  0.00           C  
ATOM    202  O   VAL A  29      33.296  68.845  38.943  1.00  0.00           O  
ATOM    203  CB  VAL A  29      33.427  68.226  36.068  1.00  0.00           C  
ATOM    204  CG1 VAL A  29      32.641  69.282  35.272  1.00  0.00           C  
ATOM    205  CG2 VAL A  29      33.919  67.115  35.124  1.00  0.00           C  
ATOM    206  N   SER A  30      34.106  70.858  38.260  1.00  0.00           N  
ATOM    207  CA  SER A  30      33.514  71.675  39.323  1.00  0.00           C  
ATOM    208  C   SER A  30      32.043  72.039  39.030  1.00  0.00           C  
ATOM    209  O   SER A  30      31.263  72.185  39.971  1.00  0.00           O  
ATOM    210  CB  SER A  30      34.388  72.932  39.526  1.00  0.00           C  
ATOM    211  OG  SER A  30      33.945  73.719  40.615  1.00  0.00           O  
ATOM    212  N   SER A  31      31.692  72.161  37.738  1.00  0.00           N  
ATOM    213  CA  SER A  31      30.348  72.484  37.251  1.00  0.00           C  
ATOM    214  C   SER A  31      29.388  71.278  37.213  1.00  0.00           C  
ATOM    215  O   SER A  31      28.200  71.476  36.960  1.00  0.00           O  
ATOM    216  CB  SER A  31      30.476  73.114  35.852  1.00  0.00           C  
ATOM    217  OG  SER A  31      31.008  74.419  35.944  1.00  0.00           O  
ATOM    218  N   ILE A  32      29.907  70.063  37.477  1.00  0.00           N  
ATOM    219  CA  ILE A  32      29.190  68.780  37.551  1.00  0.00           C  
ATOM    220  C   ILE A  32      28.554  68.386  36.185  1.00  0.00           C  
ATOM    221  O   ILE A  32      27.525  67.714  36.136  1.00  0.00           O  
ATOM    222  CB  ILE A  32      28.136  68.741  38.720  1.00  0.00           C  
ATOM    223  CG1 ILE A  32      28.615  69.449  40.017  1.00  0.00           C  
ATOM    224  CG2 ILE A  32      27.665  67.316  39.102  1.00  0.00           C  
ATOM    225  CD1 ILE A  32      29.864  68.843  40.679  1.00  0.00           C  
ATOM    226  N   TYR A  33      29.190  68.807  35.076  1.00  0.00           N  
ATOM    227  CA  TYR A  33      28.752  68.517  33.711  1.00  0.00           C  
ATOM    228  C   TYR A  33      28.999  67.053  33.320  1.00  0.00           C  
ATOM    229  O   TYR A  33      30.152  66.660  33.136  1.00  0.00           O  
ATOM    230  CB  TYR A  33      29.465  69.451  32.706  1.00  0.00           C  
ATOM    231  CG  TYR A  33      29.107  70.929  32.738  1.00  0.00           C  
ATOM    232  CD1 TYR A  33      27.764  71.355  32.845  1.00  0.00           C  
ATOM    233  CD2 TYR A  33      30.125  71.892  32.572  1.00  0.00           C  
ATOM    234  CE1 TYR A  33      27.447  72.726  32.798  1.00  0.00           C  
ATOM    235  CE2 TYR A  33      29.807  73.262  32.507  1.00  0.00           C  
ATOM    236  CZ  TYR A  33      28.468  73.682  32.626  1.00  0.00           C  
ATOM    237  OH  TYR A  33      28.163  75.010  32.568  1.00  0.00           O  
ATOM    238  N   LEU A  34      27.898  66.305  33.132  1.00  0.00           N  
ATOM    239  CA  LEU A  34      27.890  65.011  32.462  1.00  0.00           C  
ATOM    240  C   LEU A  34      26.476  64.698  31.957  1.00  0.00           C  
ATOM    241  O   LEU A  34      25.501  64.887  32.682  1.00  0.00           O  
ATOM    242  CB  LEU A  34      28.415  63.881  33.374  1.00  0.00           C  
ATOM    243  CG  LEU A  34      29.064  62.725  32.585  1.00  0.00           C  
ATOM    244  CD1 LEU A  34      30.506  63.086  32.174  1.00  0.00           C  
ATOM    245  CD2 LEU A  34      28.966  61.381  33.322  1.00  0.00           C  
ATOM    246  N   HIS A  35      26.414  64.199  30.718  1.00  0.00           N  
ATOM    247  CA  HIS A  35      25.207  63.785  30.011  1.00  0.00           C  
ATOM    248  C   HIS A  35      24.926  62.301  30.272  1.00  0.00           C  
ATOM    249  O   HIS A  35      25.817  61.561  30.692  1.00  0.00           O  
ATOM    250  CB  HIS A  35      25.399  64.012  28.494  1.00  0.00           C  
ATOM    251  CG  HIS A  35      25.964  65.351  28.094  1.00  0.00           C  
ATOM    252  ND1 HIS A  35      26.592  65.556  26.877  1.00  0.00           N  
ATOM    253  CD2 HIS A  35      26.044  66.553  28.761  1.00  0.00           C  
ATOM    254  CE1 HIS A  35      27.046  66.810  26.876  1.00  0.00           C  
ATOM    255  NE2 HIS A  35      26.750  67.468  27.989  1.00  0.00           N  
ATOM    256  N   TRP A  36      23.689  61.900  29.963  1.00  0.00           N  
ATOM    257  CA  TRP A  36      23.210  60.524  29.969  1.00  0.00           C  
ATOM    258  C   TRP A  36      22.274  60.328  28.772  1.00  0.00           C  
ATOM    259  O   TRP A  36      21.643  61.291  28.339  1.00  0.00           O  
ATOM    260  CB  TRP A  36      22.526  60.201  31.312  1.00  0.00           C  
ATOM    261  CG  TRP A  36      23.463  60.081  32.477  1.00  0.00           C  
ATOM    262  CD1 TRP A  36      23.771  61.055  33.366  1.00  0.00           C  
ATOM    263  CD2 TRP A  36      24.297  58.938  32.833  1.00  0.00           C  
ATOM    264  NE1 TRP A  36      24.718  60.586  34.254  1.00  0.00           N  
ATOM    265  CE2 TRP A  36      25.079  59.284  33.978  1.00  0.00           C  
ATOM    266  CE3 TRP A  36      24.464  57.636  32.308  1.00  0.00           C  
ATOM    267  CZ2 TRP A  36      25.959  58.374  34.588  1.00  0.00           C  
ATOM    268  CZ3 TRP A  36      25.332  56.711  32.918  1.00  0.00           C  
ATOM    269  CH2 TRP A  36      26.064  57.072  34.066  1.00  0.00           C  
ATOM    270  N   TYR A  37      22.221  59.097  28.242  1.00  0.00           N  
ATOM    271  CA  TYR A  37      21.441  58.728  27.054  1.00  0.00           C  
ATOM    272  C   TYR A  37      20.837  57.325  27.231  1.00  0.00           C  
ATOM    273  O   TYR A  37      21.263  56.585  28.119  1.00  0.00           O  
ATOM    274  CB  TYR A  37      22.325  58.779  25.782  1.00  0.00           C  
ATOM    275  CG  TYR A  37      23.009  60.106  25.495  1.00  0.00           C  
ATOM    276  CD1 TYR A  37      22.374  61.083  24.699  1.00  0.00           C  
ATOM    277  CD2 TYR A  37      24.280  60.378  26.043  1.00  0.00           C  
ATOM    278  CE1 TYR A  37      22.980  62.338  24.496  1.00  0.00           C  
ATOM    279  CE2 TYR A  37      24.886  61.629  25.836  1.00  0.00           C  
ATOM    280  CZ  TYR A  37      24.234  62.617  25.073  1.00  0.00           C  
ATOM    281  OH  TYR A  37      24.816  63.839  24.902  1.00  0.00           O  
ATOM    282  N   GLN A  38      19.864  56.989  26.367  1.00  0.00           N  
ATOM    283  CA  GLN A  38      19.140  55.716  26.369  1.00  0.00           C  
ATOM    284  C   GLN A  38      18.715  55.366  24.929  1.00  0.00           C  
ATOM    285  O   GLN A  38      18.208  56.238  24.219  1.00  0.00           O  
ATOM    286  CB  GLN A  38      17.951  55.831  27.353  1.00  0.00           C  
ATOM    287  CG  GLN A  38      17.073  54.568  27.488  1.00  0.00           C  
ATOM    288  CD  GLN A  38      15.979  54.726  28.549  1.00  0.00           C  
ATOM    289  OE1 GLN A  38      16.179  55.374  29.573  1.00  0.00           O  
ATOM    290  NE2 GLN A  38      14.824  54.094  28.338  1.00  0.00           N  
ATOM    291  N   GLN A  39      18.930  54.099  24.526  1.00  0.00           N  
ATOM    292  CA  GLN A  39      18.705  53.627  23.158  1.00  0.00           C  
ATOM    293  C   GLN A  39      18.361  52.130  23.141  1.00  0.00           C  
ATOM    294  O   GLN A  39      19.214  51.317  23.493  1.00  0.00           O  
ATOM    295  CB  GLN A  39      19.980  53.884  22.326  1.00  0.00           C  
ATOM    296  CG  GLN A  39      19.809  53.621  20.818  1.00  0.00           C  
ATOM    297  CD  GLN A  39      21.111  53.710  20.019  1.00  0.00           C  
ATOM    298  OE1 GLN A  39      22.155  54.100  20.532  1.00  0.00           O  
ATOM    299  NE2 GLN A  39      21.047  53.361  18.733  1.00  0.00           N  
ATOM    300  N   LYS A  40      17.162  51.786  22.644  1.00  0.00           N  
ATOM    301  CA  LYS A  40      16.834  50.420  22.221  1.00  0.00           C  
ATOM    302  C   LYS A  40      17.256  50.201  20.750  1.00  0.00           C  
ATOM    303  O   LYS A  40      17.273  51.172  19.992  1.00  0.00           O  
ATOM    304  CB  LYS A  40      15.319  50.164  22.387  1.00  0.00           C  
ATOM    305  CG  LYS A  40      14.884  50.052  23.858  1.00  0.00           C  
ATOM    306  CD  LYS A  40      13.559  49.300  24.067  1.00  0.00           C  
ATOM    307  CE  LYS A  40      12.332  49.988  23.449  1.00  0.00           C  
ATOM    308  NZ  LYS A  40      11.094  49.265  23.796  1.00  0.00           N  
ATOM    309  N   PRO A  41      17.541  48.936  20.349  1.00  0.00           N  
ATOM    310  CA  PRO A  41      17.702  48.551  18.929  1.00  0.00           C  
ATOM    311  C   PRO A  41      16.531  48.978  18.019  1.00  0.00           C  
ATOM    312  O   PRO A  41      15.375  48.732  18.362  1.00  0.00           O  
ATOM    313  CB  PRO A  41      17.844  47.019  18.983  1.00  0.00           C  
ATOM    314  CG  PRO A  41      18.422  46.742  20.355  1.00  0.00           C  
ATOM    315  CD  PRO A  41      17.734  47.780  21.228  1.00  0.00           C  
ATOM    316  N   GLY A  42      16.868  49.633  16.895  1.00  0.00           N  
ATOM    317  CA  GLY A  42      15.896  50.154  15.929  1.00  0.00           C  
ATOM    318  C   GLY A  42      15.466  51.599  16.242  1.00  0.00           C  
ATOM    319  O   GLY A  42      14.537  52.090  15.602  1.00  0.00           O  
ATOM    320  N   LYS A  43      16.121  52.274  17.202  1.00  0.00           N  
ATOM    321  CA  LYS A  43      15.868  53.661  17.593  1.00  0.00           C  
ATOM    322  C   LYS A  43      17.213  54.405  17.675  1.00  0.00           C  
ATOM    323  O   LYS A  43      18.220  53.790  18.027  1.00  0.00           O  
ATOM    324  CB  LYS A  43      15.140  53.652  18.960  1.00  0.00           C  
ATOM    325  CG  LYS A  43      14.540  55.005  19.391  1.00  0.00           C  
ATOM    326  CD  LYS A  43      13.941  54.998  20.812  1.00  0.00           C  
ATOM    327  CE  LYS A  43      14.971  54.924  21.956  1.00  0.00           C  
ATOM    328  NZ  LYS A  43      15.790  56.146  22.053  1.00  0.00           N  
ATOM    329  N   ALA A  44      17.200  55.719  17.391  1.00  0.00           N  
ATOM    330  CA  ALA A  44      18.324  56.634  17.618  1.00  0.00           C  
ATOM    331  C   ALA A  44      18.426  56.999  19.118  1.00  0.00           C  
ATOM    332  O   ALA A  44      17.387  57.089  19.775  1.00  0.00           O  
ATOM    333  CB  ALA A  44      18.079  57.900  16.779  1.00  0.00           C  
ATOM    334  N   PRO A  45      19.652  57.207  19.652  1.00  0.00           N  
ATOM    335  CA  PRO A  45      19.834  57.572  21.071  1.00  0.00           C  
ATOM    336  C   PRO A  45      19.310  58.988  21.375  1.00  0.00           C  
ATOM    337  O   PRO A  45      19.496  59.889  20.560  1.00  0.00           O  
ATOM    338  CB  PRO A  45      21.353  57.467  21.279  1.00  0.00           C  
ATOM    339  CG  PRO A  45      21.937  57.783  19.916  1.00  0.00           C  
ATOM    340  CD  PRO A  45      20.926  57.208  18.931  1.00  0.00           C  
ATOM    341  N   LYS A  46      18.645  59.142  22.527  1.00  0.00           N  
ATOM    342  CA  LYS A  46      18.110  60.417  23.010  1.00  0.00           C  
ATOM    343  C   LYS A  46      18.602  60.663  24.442  1.00  0.00           C  
ATOM    344  O   LYS A  46      18.807  59.705  25.189  1.00  0.00           O  
ATOM    345  CB  LYS A  46      16.566  60.391  22.958  1.00  0.00           C  
ATOM    346  CG  LYS A  46      15.952  60.321  21.545  1.00  0.00           C  
ATOM    347  CD  LYS A  46      16.274  61.542  20.660  1.00  0.00           C  
ATOM    348  CE  LYS A  46      15.485  61.580  19.343  1.00  0.00           C  
ATOM    349  NZ  LYS A  46      14.056  61.854  19.568  1.00  0.00           N  
ATOM    350  N   LEU A  47      18.778  61.951  24.784  1.00  0.00           N  
ATOM    351  CA  LEU A  47      19.263  62.438  26.080  1.00  0.00           C  
ATOM    352  C   LEU A  47      18.285  62.080  27.214  1.00  0.00           C  
ATOM    353  O   LEU A  47      17.071  62.153  27.025  1.00  0.00           O  
ATOM    354  CB  LEU A  47      19.485  63.963  25.964  1.00  0.00           C  
ATOM    355  CG  LEU A  47      20.546  64.634  26.869  1.00  0.00           C  
ATOM    356  CD1 LEU A  47      20.639  66.131  26.538  1.00  0.00           C  
ATOM    357  CD2 LEU A  47      20.341  64.483  28.381  1.00  0.00           C  
ATOM    358  N   LEU A  48      18.861  61.713  28.365  1.00  0.00           N  
ATOM    359  CA  LEU A  48      18.165  61.312  29.577  1.00  0.00           C  
ATOM    360  C   LEU A  48      18.288  62.400  30.660  1.00  0.00           C  
ATOM    361  O   LEU A  48      17.262  62.930  31.085  1.00  0.00           O  
ATOM    362  CB  LEU A  48      18.738  59.945  30.004  1.00  0.00           C  
ATOM    363  CG  LEU A  48      17.884  59.154  31.010  1.00  0.00           C  
ATOM    364  CD1 LEU A  48      16.474  58.853  30.459  1.00  0.00           C  
ATOM    365  CD2 LEU A  48      18.625  57.867  31.418  1.00  0.00           C  
ATOM    366  N   ILE A  49      19.522  62.736  31.080  1.00  0.00           N  
ATOM    367  CA  ILE A  49      19.791  63.778  32.081  1.00  0.00           C  
ATOM    368  C   ILE A  49      21.089  64.515  31.706  1.00  0.00           C  
ATOM    369  O   ILE A  49      22.121  63.864  31.555  1.00  0.00           O  
ATOM    370  CB  ILE A  49      19.978  63.207  33.523  1.00  0.00           C  
ATOM    371  CG1 ILE A  49      18.843  62.243  33.933  1.00  0.00           C  
ATOM    372  CG2 ILE A  49      20.118  64.333  34.575  1.00  0.00           C  
ATOM    373  CD1 ILE A  49      19.001  61.645  35.332  1.00  0.00           C  
ATOM    374  N   TYR A  50      21.021  65.853  31.600  1.00  0.00           N  
ATOM    375  CA  TYR A  50      22.174  66.733  31.397  1.00  0.00           C  
ATOM    376  C   TYR A  50      22.595  67.362  32.733  1.00  0.00           C  
ATOM    377  O   TYR A  50      21.745  67.743  33.542  1.00  0.00           O  
ATOM    378  CB  TYR A  50      21.875  67.787  30.305  1.00  0.00           C  
ATOM    379  CG  TYR A  50      20.660  68.678  30.513  1.00  0.00           C  
ATOM    380  CD1 TYR A  50      19.403  68.295  29.997  1.00  0.00           C  
ATOM    381  CD2 TYR A  50      20.789  69.904  31.197  1.00  0.00           C  
ATOM    382  CE1 TYR A  50      18.285  69.132  30.172  1.00  0.00           C  
ATOM    383  CE2 TYR A  50      19.671  70.744  31.363  1.00  0.00           C  
ATOM    384  CZ  TYR A  50      18.416  70.354  30.857  1.00  0.00           C  
ATOM    385  OH  TYR A  50      17.328  71.157  31.039  1.00  0.00           O  
ATOM    386  N   SER A  51      23.920  67.426  32.943  1.00  0.00           N  
ATOM    387  CA  SER A  51      24.607  67.886  34.157  1.00  0.00           C  
ATOM    388  C   SER A  51      24.300  67.040  35.420  1.00  0.00           C  
ATOM    389  O   SER A  51      24.533  67.509  36.534  1.00  0.00           O  
ATOM    390  CB  SER A  51      24.381  69.406  34.351  1.00  0.00           C  
ATOM    391  OG  SER A  51      25.318  69.968  35.249  1.00  0.00           O  
ATOM    392  N   THR A  52      23.767  65.815  35.224  1.00  0.00           N  
ATOM    393  CA  THR A  52      23.345  64.833  36.236  1.00  0.00           C  
ATOM    394  C   THR A  52      22.350  65.380  37.295  1.00  0.00           C  
ATOM    395  O   THR A  52      22.291  64.867  38.410  1.00  0.00           O  
ATOM    396  CB  THR A  52      24.552  64.114  36.910  1.00  0.00           C  
ATOM    397  OG1 THR A  52      25.184  64.866  37.929  1.00  0.00           O  
ATOM    398  CG2 THR A  52      25.604  63.641  35.900  1.00  0.00           C  
ATOM    399  N   SER A  53      21.570  66.407  36.917  1.00  0.00           N  
ATOM    400  CA  SER A  53      20.707  67.164  37.826  1.00  0.00           C  
ATOM    401  C   SER A  53      19.451  67.747  37.155  1.00  0.00           C  
ATOM    402  O   SER A  53      18.533  68.121  37.882  1.00  0.00           O  
ATOM    403  CB  SER A  53      21.551  68.243  38.542  1.00  0.00           C  
ATOM    404  OG  SER A  53      22.067  69.198  37.634  1.00  0.00           O  
ATOM    405  N   ASN A  54      19.418  67.819  35.811  1.00  0.00           N  
ATOM    406  CA  ASN A  54      18.309  68.383  35.037  1.00  0.00           C  
ATOM    407  C   ASN A  54      17.953  67.404  33.913  1.00  0.00           C  
ATOM    408  O   ASN A  54      18.782  67.135  33.043  1.00  0.00           O  
ATOM    409  CB  ASN A  54      18.718  69.764  34.478  1.00  0.00           C  
ATOM    410  CG  ASN A  54      18.797  70.852  35.551  1.00  0.00           C  
ATOM    411  OD1 ASN A  54      17.769  71.324  36.033  1.00  0.00           O  
ATOM    412  ND2 ASN A  54      20.011  71.258  35.927  1.00  0.00           N  
ATOM    413  N   LEU A  55      16.721  66.883  33.973  1.00  0.00           N  
ATOM    414  CA  LEU A  55      16.167  65.897  33.044  1.00  0.00           C  
ATOM    415  C   LEU A  55      15.839  66.540  31.684  1.00  0.00           C  
ATOM    416  O   LEU A  55      15.417  67.696  31.635  1.00  0.00           O  
ATOM    417  CB  LEU A  55      14.905  65.266  33.681  1.00  0.00           C  
ATOM    418  CG  LEU A  55      15.178  64.168  34.739  1.00  0.00           C  
ATOM    419  CD1 LEU A  55      16.046  64.623  35.930  1.00  0.00           C  
ATOM    420  CD2 LEU A  55      13.858  63.556  35.240  1.00  0.00           C  
ATOM    421  N   ALA A  56      16.019  65.756  30.608  1.00  0.00           N  
ATOM    422  CA  ALA A  56      15.710  66.147  29.231  1.00  0.00           C  
ATOM    423  C   ALA A  56      14.210  66.076  28.896  1.00  0.00           C  
ATOM    424  O   ALA A  56      13.397  65.672  29.731  1.00  0.00           O  
ATOM    425  CB  ALA A  56      16.559  65.290  28.282  1.00  0.00           C  
ATOM    426  N   SER A  57      13.876  66.506  27.669  1.00  0.00           N  
ATOM    427  CA  SER A  57      12.521  66.583  27.122  1.00  0.00           C  
ATOM    428  C   SER A  57      11.815  65.211  27.089  1.00  0.00           C  
ATOM    429  O   SER A  57      12.309  64.288  26.441  1.00  0.00           O  
ATOM    430  CB  SER A  57      12.607  67.230  25.723  1.00  0.00           C  
ATOM    431  OG  SER A  57      11.331  67.445  25.149  1.00  0.00           O  
ATOM    432  N   GLY A  58      10.671  65.124  27.789  1.00  0.00           N  
ATOM    433  CA  GLY A  58       9.799  63.948  27.818  1.00  0.00           C  
ATOM    434  C   GLY A  58      10.250  62.858  28.806  1.00  0.00           C  
ATOM    435  O   GLY A  58       9.618  61.803  28.834  1.00  0.00           O  
ATOM    436  N   VAL A  59      11.315  63.081  29.596  1.00  0.00           N  
ATOM    437  CA  VAL A  59      11.879  62.111  30.539  1.00  0.00           C  
ATOM    438  C   VAL A  59      11.131  62.185  31.898  1.00  0.00           C  
ATOM    439  O   VAL A  59      11.168  63.248  32.522  1.00  0.00           O  
ATOM    440  CB  VAL A  59      13.385  62.425  30.777  1.00  0.00           C  
ATOM    441  CG1 VAL A  59      14.034  61.585  31.897  1.00  0.00           C  
ATOM    442  CG2 VAL A  59      14.185  62.252  29.471  1.00  0.00           C  
ATOM    443  N   PRO A  60      10.474  61.082  32.341  1.00  0.00           N  
ATOM    444  CA  PRO A  60       9.819  61.008  33.668  1.00  0.00           C  
ATOM    445  C   PRO A  60      10.768  61.193  34.869  1.00  0.00           C  
ATOM    446  O   PRO A  60      11.939  60.821  34.788  1.00  0.00           O  
ATOM    447  CB  PRO A  60       9.170  59.612  33.688  1.00  0.00           C  
ATOM    448  CG  PRO A  60       9.034  59.213  32.233  1.00  0.00           C  
ATOM    449  CD  PRO A  60      10.270  59.833  31.602  1.00  0.00           C  
ATOM    450  N   SER A  61      10.225  61.749  35.966  1.00  0.00           N  
ATOM    451  CA  SER A  61      10.916  62.098  37.217  1.00  0.00           C  
ATOM    452  C   SER A  61      11.634  60.952  37.967  1.00  0.00           C  
ATOM    453  O   SER A  61      12.463  61.243  38.829  1.00  0.00           O  
ATOM    454  CB  SER A  61       9.921  62.844  38.130  1.00  0.00           C  
ATOM    455  OG  SER A  61       8.915  61.985  38.631  1.00  0.00           O  
ATOM    456  N   ARG A  62      11.329  59.688  37.624  1.00  0.00           N  
ATOM    457  CA  ARG A  62      11.974  58.476  38.144  1.00  0.00           C  
ATOM    458  C   ARG A  62      13.470  58.354  37.775  1.00  0.00           C  
ATOM    459  O   ARG A  62      14.213  57.702  38.508  1.00  0.00           O  
ATOM    460  CB  ARG A  62      11.160  57.249  37.678  1.00  0.00           C  
ATOM    461  CG  ARG A  62      11.213  56.972  36.163  1.00  0.00           C  
ATOM    462  CD  ARG A  62      10.091  56.042  35.684  1.00  0.00           C  
ATOM    463  NE  ARG A  62      10.215  55.728  34.257  1.00  0.00           N  
ATOM    464  CZ  ARG A  62      11.053  54.826  33.723  1.00  0.00           C  
ATOM    465  NH1 ARG A  62      11.869  54.092  34.490  1.00  0.00           N  
ATOM    466  NH2 ARG A  62      11.072  54.650  32.396  1.00  0.00           N  
ATOM    467  N   PHE A  63      13.891  59.008  36.678  1.00  0.00           N  
ATOM    468  CA  PHE A  63      15.297  59.178  36.324  1.00  0.00           C  
ATOM    469  C   PHE A  63      15.938  60.276  37.186  1.00  0.00           C  
ATOM    470  O   PHE A  63      15.363  61.356  37.328  1.00  0.00           O  
ATOM    471  CB  PHE A  63      15.430  59.495  34.823  1.00  0.00           C  
ATOM    472  CG  PHE A  63      15.104  58.324  33.916  1.00  0.00           C  
ATOM    473  CD1 PHE A  63      13.810  58.175  33.373  1.00  0.00           C  
ATOM    474  CD2 PHE A  63      16.048  57.294  33.731  1.00  0.00           C  
ATOM    475  CE1 PHE A  63      13.509  57.067  32.595  1.00  0.00           C  
ATOM    476  CE2 PHE A  63      15.728  56.195  32.943  1.00  0.00           C  
ATOM    477  CZ  PHE A  63      14.466  56.084  32.377  1.00  0.00           C  
ATOM    478  N   SER A  64      17.116  59.971  37.742  1.00  0.00           N  
ATOM    479  CA  SER A  64      17.880  60.861  38.615  1.00  0.00           C  
ATOM    480  C   SER A  64      19.379  60.545  38.510  1.00  0.00           C  
ATOM    481  O   SER A  64      19.745  59.485  38.003  1.00  0.00           O  
ATOM    482  CB  SER A  64      17.345  60.760  40.062  1.00  0.00           C  
ATOM    483  OG  SER A  64      16.423  61.800  40.315  1.00  0.00           O  
ATOM    484  N   GLY A  65      20.223  61.482  38.968  1.00  0.00           N  
ATOM    485  CA  GLY A  65      21.673  61.328  38.941  1.00  0.00           C  
ATOM    486  C   GLY A  65      22.305  62.177  40.049  1.00  0.00           C  
ATOM    487  O   GLY A  65      21.617  62.869  40.802  1.00  0.00           O  
ATOM    488  N   SER A  66      23.641  62.115  40.118  1.00  0.00           N  
ATOM    489  CA  SER A  66      24.500  62.859  41.043  1.00  0.00           C  
ATOM    490  C   SER A  66      25.965  62.703  40.588  1.00  0.00           C  
ATOM    491  O   SER A  66      26.270  61.777  39.834  1.00  0.00           O  
ATOM    492  CB  SER A  66      24.277  62.358  42.493  1.00  0.00           C  
ATOM    493  OG  SER A  66      25.044  63.079  43.438  1.00  0.00           O  
ATOM    494  N   GLY A  67      26.854  63.583  41.070  1.00  0.00           N  
ATOM    495  CA  GLY A  67      28.282  63.472  40.807  1.00  0.00           C  
ATOM    496  C   GLY A  67      29.043  64.605  41.501  1.00  0.00           C  
ATOM    497  O   GLY A  67      28.456  65.593  41.945  1.00  0.00           O  
ATOM    498  N   SER A  68      30.373  64.448  41.559  1.00  0.00           N  
ATOM    499  CA  SER A  68      31.317  65.411  42.122  1.00  0.00           C  
ATOM    500  C   SER A  68      32.719  65.112  41.571  1.00  0.00           C  
ATOM    501  O   SER A  68      33.170  63.971  41.653  1.00  0.00           O  
ATOM    502  CB  SER A  68      31.239  65.400  43.669  1.00  0.00           C  
ATOM    503  OG  SER A  68      31.809  64.244  44.254  1.00  0.00           O  
ATOM    504  N   GLY A  69      33.394  66.132  41.014  1.00  0.00           N  
ATOM    505  CA  GLY A  69      34.731  65.981  40.435  1.00  0.00           C  
ATOM    506  C   GLY A  69      34.672  65.055  39.212  1.00  0.00           C  
ATOM    507  O   GLY A  69      33.983  65.365  38.239  1.00  0.00           O  
ATOM    508  N   THR A  70      35.418  63.939  39.267  1.00  0.00           N  
ATOM    509  CA  THR A  70      35.460  62.928  38.210  1.00  0.00           C  
ATOM    510  C   THR A  70      34.285  61.926  38.257  1.00  0.00           C  
ATOM    511  O   THR A  70      33.934  61.424  37.191  1.00  0.00           O  
ATOM    512  CB  THR A  70      36.777  62.104  38.247  1.00  0.00           C  
ATOM    513  OG1 THR A  70      36.878  61.283  39.396  1.00  0.00           O  
ATOM    514  CG2 THR A  70      38.048  62.954  38.125  1.00  0.00           C  
ATOM    515  N   ASP A  71      33.710  61.629  39.441  1.00  0.00           N  
ATOM    516  CA  ASP A  71      32.659  60.610  39.591  1.00  0.00           C  
ATOM    517  C   ASP A  71      31.281  61.147  39.176  1.00  0.00           C  
ATOM    518  O   ASP A  71      30.973  62.309  39.435  1.00  0.00           O  
ATOM    519  CB  ASP A  71      32.586  59.966  41.000  1.00  0.00           C  
ATOM    520  CG  ASP A  71      32.631  60.930  42.191  1.00  0.00           C  
ATOM    521  OD1 ASP A  71      31.568  61.520  42.492  1.00  0.00           O  
ATOM    522  OD2 ASP A  71      33.717  61.027  42.802  1.00  0.00           O  
ATOM    523  N   PHE A  72      30.478  60.265  38.559  1.00  0.00           N  
ATOM    524  CA  PHE A  72      29.110  60.522  38.117  1.00  0.00           C  
ATOM    525  C   PHE A  72      28.279  59.230  38.174  1.00  0.00           C  
ATOM    526  O   PHE A  72      28.827  58.134  38.039  1.00  0.00           O  
ATOM    527  CB  PHE A  72      29.099  61.103  36.689  1.00  0.00           C  
ATOM    528  CG  PHE A  72      29.697  62.492  36.529  1.00  0.00           C  
ATOM    529  CD1 PHE A  72      30.999  62.662  36.010  1.00  0.00           C  
ATOM    530  CD2 PHE A  72      29.002  63.619  37.014  1.00  0.00           C  
ATOM    531  CE1 PHE A  72      31.550  63.934  35.927  1.00  0.00           C  
ATOM    532  CE2 PHE A  72      29.573  64.879  36.924  1.00  0.00           C  
ATOM    533  CZ  PHE A  72      30.837  65.038  36.375  1.00  0.00           C  
ATOM    534  N   THR A  73      26.961  59.386  38.369  1.00  0.00           N  
ATOM    535  CA  THR A  73      26.007  58.292  38.560  1.00  0.00           C  
ATOM    536  C   THR A  73      24.656  58.602  37.886  1.00  0.00           C  
ATOM    537  O   THR A  73      24.326  59.763  37.635  1.00  0.00           O  
ATOM    538  CB  THR A  73      25.742  58.024  40.074  1.00  0.00           C  
ATOM    539  OG1 THR A  73      25.013  59.069  40.695  1.00  0.00           O  
ATOM    540  CG2 THR A  73      27.006  57.742  40.901  1.00  0.00           C  
ATOM    541  N   LEU A  74      23.905  57.518  37.636  1.00  0.00           N  
ATOM    542  CA  LEU A  74      22.535  57.492  37.132  1.00  0.00           C  
ATOM    543  C   LEU A  74      21.762  56.421  37.911  1.00  0.00           C  
ATOM    544  O   LEU A  74      22.335  55.383  38.245  1.00  0.00           O  
ATOM    545  CB  LEU A  74      22.567  57.159  35.620  1.00  0.00           C  
ATOM    546  CG  LEU A  74      21.208  57.108  34.879  1.00  0.00           C  
ATOM    547  CD1 LEU A  74      20.481  58.469  34.886  1.00  0.00           C  
ATOM    548  CD2 LEU A  74      21.371  56.548  33.451  1.00  0.00           C  
ATOM    549  N   THR A  75      20.462  56.667  38.118  1.00  0.00           N  
ATOM    550  CA  THR A  75      19.496  55.668  38.563  1.00  0.00           C  
ATOM    551  C   THR A  75      18.305  55.634  37.591  1.00  0.00           C  
ATOM    552  O   THR A  75      17.846  56.678  37.126  1.00  0.00           O  
ATOM    553  CB  THR A  75      19.005  55.910  40.019  1.00  0.00           C  
ATOM    554  OG1 THR A  75      18.079  54.908  40.397  1.00  0.00           O  
ATOM    555  CG2 THR A  75      18.328  57.264  40.291  1.00  0.00           C  
ATOM    556  N   ILE A  76      17.846  54.404  37.319  1.00  0.00           N  
ATOM    557  CA  ILE A  76      16.697  54.079  36.492  1.00  0.00           C  
ATOM    558  C   ILE A  76      15.709  53.360  37.428  1.00  0.00           C  
ATOM    559  O   ILE A  76      15.714  52.131  37.523  1.00  0.00           O  
ATOM    560  CB  ILE A  76      17.095  53.152  35.301  1.00  0.00           C  
ATOM    561  CG1 ILE A  76      18.219  53.775  34.432  1.00  0.00           C  
ATOM    562  CG2 ILE A  76      15.877  52.809  34.418  1.00  0.00           C  
ATOM    563  CD1 ILE A  76      19.645  53.367  34.839  1.00  0.00           C  
ATOM    564  N   SER A  77      14.925  54.165  38.165  1.00  0.00           N  
ATOM    565  CA  SER A  77      13.945  53.677  39.134  1.00  0.00           C  
ATOM    566  C   SER A  77      12.666  53.230  38.412  1.00  0.00           C  
ATOM    567  O   SER A  77      12.207  53.929  37.506  1.00  0.00           O  
ATOM    568  CB  SER A  77      13.628  54.784  40.155  1.00  0.00           C  
ATOM    569  OG  SER A  77      14.780  55.119  40.903  1.00  0.00           O  
ATOM    570  N   SER A  78      12.117  52.083  38.846  1.00  0.00           N  
ATOM    571  CA  SER A  78      10.893  51.450  38.343  1.00  0.00           C  
ATOM    572  C   SER A  78      10.968  51.144  36.835  1.00  0.00           C  
ATOM    573  O   SER A  78      10.335  51.840  36.041  1.00  0.00           O  
ATOM    574  CB  SER A  78       9.646  52.280  38.729  1.00  0.00           C  
ATOM    575  OG  SER A  78       9.407  52.183  40.118  1.00  0.00           O  
ATOM    576  N   LEU A  79      11.779  50.129  36.488  1.00  0.00           N  
ATOM    577  CA  LEU A  79      12.097  49.683  35.127  1.00  0.00           C  
ATOM    578  C   LEU A  79      10.860  49.386  34.259  1.00  0.00           C  
ATOM    579  O   LEU A  79       9.897  48.791  34.742  1.00  0.00           O  
ATOM    580  CB  LEU A  79      13.025  48.448  35.211  1.00  0.00           C  
ATOM    581  CG  LEU A  79      14.512  48.793  35.464  1.00  0.00           C  
ATOM    582  CD1 LEU A  79      15.305  47.591  36.008  1.00  0.00           C  
ATOM    583  CD2 LEU A  79      15.182  49.346  34.200  1.00  0.00           C  
ATOM    584  N   GLN A  80      10.931  49.827  32.995  1.00  0.00           N  
ATOM    585  CA  GLN A  80       9.871  49.740  31.989  1.00  0.00           C  
ATOM    586  C   GLN A  80      10.366  48.961  30.751  1.00  0.00           C  
ATOM    587  O   GLN A  80      11.578  48.797  30.606  1.00  0.00           O  
ATOM    588  CB  GLN A  80       9.460  51.184  31.595  1.00  0.00           C  
ATOM    589  CG  GLN A  80       8.874  52.036  32.740  1.00  0.00           C  
ATOM    590  CD  GLN A  80       7.654  51.403  33.415  1.00  0.00           C  
ATOM    591  OE1 GLN A  80       6.735  50.940  32.743  1.00  0.00           O  
ATOM    592  NE2 GLN A  80       7.633  51.392  34.749  1.00  0.00           N  
ATOM    593  N   PRO A  81       9.445  48.546  29.841  1.00  0.00           N  
ATOM    594  CA  PRO A  81       9.802  47.940  28.536  1.00  0.00           C  
ATOM    595  C   PRO A  81      10.772  48.740  27.641  1.00  0.00           C  
ATOM    596  O   PRO A  81      11.522  48.135  26.876  1.00  0.00           O  
ATOM    597  CB  PRO A  81       8.448  47.726  27.841  1.00  0.00           C  
ATOM    598  CG  PRO A  81       7.466  47.563  28.986  1.00  0.00           C  
ATOM    599  CD  PRO A  81       7.990  48.548  30.023  1.00  0.00           C  
ATOM    600  N   GLU A  82      10.746  50.078  27.767  1.00  0.00           N  
ATOM    601  CA  GLU A  82      11.622  51.015  27.061  1.00  0.00           C  
ATOM    602  C   GLU A  82      13.038  51.103  27.658  1.00  0.00           C  
ATOM    603  O   GLU A  82      13.956  51.511  26.948  1.00  0.00           O  
ATOM    604  CB  GLU A  82      10.945  52.407  27.004  1.00  0.00           C  
ATOM    605  CG  GLU A  82       9.945  52.594  25.841  1.00  0.00           C  
ATOM    606  CD  GLU A  82       8.819  51.558  25.803  1.00  0.00           C  
ATOM    607  OE1 GLU A  82       8.050  51.511  26.788  1.00  0.00           O  
ATOM    608  OE2 GLU A  82       8.777  50.806  24.803  1.00  0.00           O  
ATOM    609  N   ASP A  83      13.183  50.717  28.936  1.00  0.00           N  
ATOM    610  CA  ASP A  83      14.423  50.784  29.712  1.00  0.00           C  
ATOM    611  C   ASP A  83      15.358  49.584  29.506  1.00  0.00           C  
ATOM    612  O   ASP A  83      16.473  49.630  30.024  1.00  0.00           O  
ATOM    613  CB  ASP A  83      14.174  50.992  31.220  1.00  0.00           C  
ATOM    614  CG  ASP A  83      13.271  52.168  31.592  1.00  0.00           C  
ATOM    615  OD1 ASP A  83      13.050  53.069  30.752  1.00  0.00           O  
ATOM    616  OD2 ASP A  83      12.853  52.178  32.766  1.00  0.00           O  
ATOM    617  N   PHE A  84      14.935  48.558  28.748  1.00  0.00           N  
ATOM    618  CA  PHE A  84      15.786  47.427  28.362  1.00  0.00           C  
ATOM    619  C   PHE A  84      16.571  47.814  27.100  1.00  0.00           C  
ATOM    620  O   PHE A  84      16.263  47.375  25.992  1.00  0.00           O  
ATOM    621  CB  PHE A  84      14.935  46.148  28.240  1.00  0.00           C  
ATOM    622  CG  PHE A  84      14.188  45.843  29.527  1.00  0.00           C  
ATOM    623  CD1 PHE A  84      14.900  45.633  30.726  1.00  0.00           C  
ATOM    624  CD2 PHE A  84      12.782  45.883  29.569  1.00  0.00           C  
ATOM    625  CE1 PHE A  84      14.223  45.500  31.928  1.00  0.00           C  
ATOM    626  CE2 PHE A  84      12.119  45.730  30.779  1.00  0.00           C  
ATOM    627  CZ  PHE A  84      12.836  45.550  31.956  1.00  0.00           C  
ATOM    628  N   ALA A  85      17.530  48.718  27.339  1.00  0.00           N  
ATOM    629  CA  ALA A  85      18.202  49.572  26.375  1.00  0.00           C  
ATOM    630  C   ALA A  85      19.689  49.670  26.722  1.00  0.00           C  
ATOM    631  O   ALA A  85      20.065  49.425  27.870  1.00  0.00           O  
ATOM    632  CB  ALA A  85      17.551  50.963  26.486  1.00  0.00           C  
ATOM    633  N   THR A  86      20.494  50.080  25.731  1.00  0.00           N  
ATOM    634  CA  THR A  86      21.899  50.435  25.909  1.00  0.00           C  
ATOM    635  C   THR A  86      22.012  51.932  26.240  1.00  0.00           C  
ATOM    636  O   THR A  86      21.564  52.769  25.455  1.00  0.00           O  
ATOM    637  CB  THR A  86      22.749  50.132  24.651  1.00  0.00           C  
ATOM    638  OG1 THR A  86      22.583  48.773  24.301  1.00  0.00           O  
ATOM    639  CG2 THR A  86      24.258  50.363  24.853  1.00  0.00           C  
ATOM    640  N   TYR A  87      22.589  52.224  27.413  1.00  0.00           N  
ATOM    641  CA  TYR A  87      22.786  53.572  27.942  1.00  0.00           C  
ATOM    642  C   TYR A  87      24.194  54.075  27.607  1.00  0.00           C  
ATOM    643  O   TYR A  87      25.100  53.263  27.431  1.00  0.00           O  
ATOM    644  CB  TYR A  87      22.575  53.548  29.469  1.00  0.00           C  
ATOM    645  CG  TYR A  87      21.140  53.293  29.902  1.00  0.00           C  
ATOM    646  CD1 TYR A  87      20.348  54.349  30.396  1.00  0.00           C  
ATOM    647  CD2 TYR A  87      20.586  51.999  29.809  1.00  0.00           C  
ATOM    648  CE1 TYR A  87      19.010  54.111  30.764  1.00  0.00           C  
ATOM    649  CE2 TYR A  87      19.243  51.769  30.154  1.00  0.00           C  
ATOM    650  CZ  TYR A  87      18.451  52.829  30.627  1.00  0.00           C  
ATOM    651  OH  TYR A  87      17.145  52.619  30.951  1.00  0.00           O  
ATOM    652  N   TYR A  88      24.349  55.406  27.545  1.00  0.00           N  
ATOM    653  CA  TYR A  88      25.625  56.085  27.284  1.00  0.00           C  
ATOM    654  C   TYR A  88      25.750  57.319  28.191  1.00  0.00           C  
ATOM    655  O   TYR A  88      24.787  57.679  28.871  1.00  0.00           O  
ATOM    656  CB  TYR A  88      25.764  56.470  25.791  1.00  0.00           C  
ATOM    657  CG  TYR A  88      25.410  55.378  24.799  1.00  0.00           C  
ATOM    658  CD1 TYR A  88      24.079  55.248  24.351  1.00  0.00           C  
ATOM    659  CD2 TYR A  88      26.393  54.479  24.338  1.00  0.00           C  
ATOM    660  CE1 TYR A  88      23.735  54.223  23.456  1.00  0.00           C  
ATOM    661  CE2 TYR A  88      26.044  53.447  23.447  1.00  0.00           C  
ATOM    662  CZ  TYR A  88      24.714  53.321  23.002  1.00  0.00           C  
ATOM    663  OH  TYR A  88      24.365  52.325  22.140  1.00  0.00           O  
ATOM    664  N   CYS A  89      26.931  57.954  28.171  1.00  0.00           N  
ATOM    665  CA  CYS A  89      27.235  59.187  28.902  1.00  0.00           C  
ATOM    666  C   CYS A  89      28.328  59.964  28.151  1.00  0.00           C  
ATOM    667  O   CYS A  89      29.134  59.337  27.468  1.00  0.00           O  
ATOM    668  CB  CYS A  89      27.620  58.844  30.362  1.00  0.00           C  
ATOM    669  SG  CYS A  89      29.209  58.000  30.625  1.00  0.00           S  
ATOM    670  N   GLN A  90      28.340  61.303  28.283  1.00  0.00           N  
ATOM    671  CA  GLN A  90      29.283  62.196  27.594  1.00  0.00           C  
ATOM    672  C   GLN A  90      29.570  63.449  28.436  1.00  0.00           C  
ATOM    673  O   GLN A  90      28.710  63.882  29.196  1.00  0.00           O  
ATOM    674  CB  GLN A  90      28.746  62.534  26.180  1.00  0.00           C  
ATOM    675  CG  GLN A  90      29.572  63.563  25.382  1.00  0.00           C  
ATOM    676  CD  GLN A  90      29.091  63.719  23.942  1.00  0.00           C  
ATOM    677  OE1 GLN A  90      27.920  64.000  23.697  1.00  0.00           O  
ATOM    678  NE2 GLN A  90      30.005  63.570  22.985  1.00  0.00           N  
ATOM    679  N   VAL A  91      30.774  64.017  28.278  1.00  0.00           N  
ATOM    680  CA  VAL A  91      31.241  65.197  29.008  1.00  0.00           C  
ATOM    681  C   VAL A  91      30.743  66.527  28.402  1.00  0.00           C  
ATOM    682  O   VAL A  91      30.410  66.589  27.218  1.00  0.00           O  
ATOM    683  CB  VAL A  91      32.800  65.241  29.024  1.00  0.00           C  
ATOM    684  CG1 VAL A  91      33.391  63.974  29.648  1.00  0.00           C  
ATOM    685  CG2 VAL A  91      33.471  65.515  27.666  1.00  0.00           C  
ATOM    686  N   TYR A  92      30.794  67.581  29.232  1.00  0.00           N  
ATOM    687  CA  TYR A  92      30.775  68.989  28.819  1.00  0.00           C  
ATOM    688  C   TYR A  92      31.682  69.839  29.734  1.00  0.00           C  
ATOM    689  O   TYR A  92      31.541  71.059  29.794  1.00  0.00           O  
ATOM    690  CB  TYR A  92      29.326  69.491  28.615  1.00  0.00           C  
ATOM    691  CG  TYR A  92      29.144  70.910  28.099  1.00  0.00           C  
ATOM    692  CD1 TYR A  92      29.372  71.199  26.736  1.00  0.00           C  
ATOM    693  CD2 TYR A  92      28.733  71.941  28.972  1.00  0.00           C  
ATOM    694  CE1 TYR A  92      29.187  72.507  26.252  1.00  0.00           C  
ATOM    695  CE2 TYR A  92      28.558  73.252  28.488  1.00  0.00           C  
ATOM    696  CZ  TYR A  92      28.782  73.535  27.126  1.00  0.00           C  
ATOM    697  OH  TYR A  92      28.600  74.801  26.649  1.00  0.00           O  
ATOM    698  N   SER A  93      32.653  69.182  30.392  1.00  0.00           N  
ATOM    699  CA  SER A  93      33.726  69.802  31.171  1.00  0.00           C  
ATOM    700  C   SER A  93      34.746  70.587  30.317  1.00  0.00           C  
ATOM    701  O   SER A  93      35.473  71.414  30.867  1.00  0.00           O  
ATOM    702  CB  SER A  93      34.390  68.701  32.018  1.00  0.00           C  
ATOM    703  OG  SER A  93      35.112  67.770  31.236  1.00  0.00           O  
ATOM    704  N   GLY A  94      34.757  70.331  29.001  1.00  0.00           N  
ATOM    705  CA  GLY A  94      35.588  71.018  28.026  1.00  0.00           C  
ATOM    706  C   GLY A  94      35.581  70.194  26.736  1.00  0.00           C  
ATOM    707  O   GLY A  94      35.337  68.984  26.750  1.00  0.00           O  
ATOM    708  N   TYR A  95      35.883  70.863  25.614  1.00  0.00           N  
ATOM    709  CA  TYR A  95      36.074  70.234  24.306  1.00  0.00           C  
ATOM    710  C   TYR A  95      37.493  69.634  24.195  1.00  0.00           C  
ATOM    711  O   TYR A  95      38.413  70.165  24.819  1.00  0.00           O  
ATOM    712  CB  TYR A  95      35.861  71.295  23.206  1.00  0.00           C  
ATOM    713  CG  TYR A  95      34.452  71.855  23.128  1.00  0.00           C  
ATOM    714  CD1 TYR A  95      33.384  71.019  22.741  1.00  0.00           C  
ATOM    715  CD2 TYR A  95      34.203  73.209  23.433  1.00  0.00           C  
ATOM    716  CE1 TYR A  95      32.075  71.527  22.664  1.00  0.00           C  
ATOM    717  CE2 TYR A  95      32.893  73.719  23.357  1.00  0.00           C  
ATOM    718  CZ  TYR A  95      31.828  72.879  22.975  1.00  0.00           C  
ATOM    719  OH  TYR A  95      30.561  73.378  22.910  1.00  0.00           O  
ATOM    720  N   PRO A  96      37.676  68.593  23.353  1.00  0.00           N  
ATOM    721  CA  PRO A  96      36.638  67.860  22.605  1.00  0.00           C  
ATOM    722  C   PRO A  96      35.953  66.764  23.444  1.00  0.00           C  
ATOM    723  O   PRO A  96      36.587  66.165  24.315  1.00  0.00           O  
ATOM    724  CB  PRO A  96      37.437  67.274  21.440  1.00  0.00           C  
ATOM    725  CG  PRO A  96      38.812  66.991  22.014  1.00  0.00           C  
ATOM    726  CD  PRO A  96      39.018  68.120  23.014  1.00  0.00           C  
ATOM    727  N   LEU A  97      34.663  66.535  23.154  1.00  0.00           N  
ATOM    728  CA  LEU A  97      33.808  65.586  23.873  1.00  0.00           C  
ATOM    729  C   LEU A  97      34.015  64.137  23.386  1.00  0.00           C  
ATOM    730  O   LEU A  97      34.349  63.928  22.219  1.00  0.00           O  
ATOM    731  CB  LEU A  97      32.318  65.988  23.719  1.00  0.00           C  
ATOM    732  CG  LEU A  97      31.953  67.494  23.807  1.00  0.00           C  
ATOM    733  CD1 LEU A  97      30.429  67.705  23.674  1.00  0.00           C  
ATOM    734  CD2 LEU A  97      32.533  68.220  25.035  1.00  0.00           C  
ATOM    735  N   THR A  98      33.769  63.169  24.286  1.00  0.00           N  
ATOM    736  CA  THR A  98      33.803  61.727  24.009  1.00  0.00           C  
ATOM    737  C   THR A  98      32.731  61.003  24.850  1.00  0.00           C  
ATOM    738  O   THR A  98      32.367  61.483  25.925  1.00  0.00           O  
ATOM    739  CB  THR A  98      35.178  61.082  24.358  1.00  0.00           C  
ATOM    740  OG1 THR A  98      35.444  61.091  25.746  1.00  0.00           O  
ATOM    741  CG2 THR A  98      36.382  61.697  23.636  1.00  0.00           C  
ATOM    742  N   PHE A  99      32.275  59.842  24.345  1.00  0.00           N  
ATOM    743  CA  PHE A  99      31.333  58.954  25.029  1.00  0.00           C  
ATOM    744  C   PHE A  99      32.046  57.895  25.888  1.00  0.00           C  
ATOM    745  O   PHE A  99      33.172  57.508  25.574  1.00  0.00           O  
ATOM    746  CB  PHE A  99      30.411  58.267  24.007  1.00  0.00           C  
ATOM    747  CG  PHE A  99      29.375  59.169  23.369  1.00  0.00           C  
ATOM    748  CD1 PHE A  99      29.718  59.965  22.259  1.00  0.00           C  
ATOM    749  CD2 PHE A  99      28.102  59.325  23.958  1.00  0.00           C  
ATOM    750  CE1 PHE A  99      28.779  60.822  21.706  1.00  0.00           C  
ATOM    751  CE2 PHE A  99      27.175  60.185  23.384  1.00  0.00           C  
ATOM    752  CZ  PHE A  99      27.509  60.926  22.259  1.00  0.00           C  
ATOM    753  N   GLY A 100      31.357  57.440  26.948  1.00  0.00           N  
ATOM    754  CA  GLY A 100      31.884  56.484  27.923  1.00  0.00           C  
ATOM    755  C   GLY A 100      31.741  55.016  27.493  1.00  0.00           C  
ATOM    756  O   GLY A 100      32.446  54.174  28.048  1.00  0.00           O  
ATOM    757  N   GLY A 101      30.864  54.705  26.523  1.00  0.00           N  
ATOM    758  CA  GLY A 101      30.594  53.341  26.059  1.00  0.00           C  
ATOM    759  C   GLY A 101      29.178  52.908  26.463  1.00  0.00           C  
ATOM    760  O   GLY A 101      28.386  53.710  26.955  1.00  0.00           O  
ATOM    761  N   GLY A 102      28.855  51.631  26.190  1.00  0.00           N  
ATOM    762  CA  GLY A 102      27.513  51.069  26.341  1.00  0.00           C  
ATOM    763  C   GLY A 102      27.349  50.315  27.669  1.00  0.00           C  
ATOM    764  O   GLY A 102      28.310  49.764  28.206  1.00  0.00           O  
ATOM    765  N   THR A 103      26.094  50.236  28.143  1.00  0.00           N  
ATOM    766  CA  THR A 103      25.649  49.369  29.238  1.00  0.00           C  
ATOM    767  C   THR A 103      24.208  48.926  28.931  1.00  0.00           C  
ATOM    768  O   THR A 103      23.290  49.728  29.115  1.00  0.00           O  
ATOM    769  CB  THR A 103      25.638  50.077  30.626  1.00  0.00           C  
ATOM    770  OG1 THR A 103      26.921  50.563  30.949  1.00  0.00           O  
ATOM    771  CG2 THR A 103      25.184  49.179  31.795  1.00  0.00           C  
ATOM    772  N   LYS A 104      24.024  47.681  28.454  1.00  0.00           N  
ATOM    773  CA  LYS A 104      22.691  47.144  28.164  1.00  0.00           C  
ATOM    774  C   LYS A 104      22.017  46.598  29.431  1.00  0.00           C  
ATOM    775  O   LYS A 104      22.555  45.686  30.058  1.00  0.00           O  
ATOM    776  CB  LYS A 104      22.723  46.096  27.028  1.00  0.00           C  
ATOM    777  CG  LYS A 104      21.303  45.630  26.636  1.00  0.00           C  
ATOM    778  CD  LYS A 104      21.233  44.679  25.434  1.00  0.00           C  
ATOM    779  CE  LYS A 104      19.785  44.391  24.993  1.00  0.00           C  
ATOM    780  NZ  LYS A 104      18.986  43.767  26.065  1.00  0.00           N  
ATOM    781  N   VAL A 105      20.822  47.127  29.729  1.00  0.00           N  
ATOM    782  CA  VAL A 105      19.914  46.608  30.751  1.00  0.00           C  
ATOM    783  C   VAL A 105      18.988  45.546  30.113  1.00  0.00           C  
ATOM    784  O   VAL A 105      18.640  45.656  28.934  1.00  0.00           O  
ATOM    785  CB  VAL A 105      19.063  47.754  31.369  1.00  0.00           C  
ATOM    786  CG1 VAL A 105      18.090  47.293  32.473  1.00  0.00           C  
ATOM    787  CG2 VAL A 105      19.951  48.875  31.942  1.00  0.00           C  
ATOM    788  N   GLU A 106      18.655  44.515  30.899  1.00  0.00           N  
ATOM    789  CA  GLU A 106      17.993  43.287  30.454  1.00  0.00           C  
ATOM    790  C   GLU A 106      16.883  42.901  31.443  1.00  0.00           C  
ATOM    791  O   GLU A 106      17.003  43.202  32.628  1.00  0.00           O  
ATOM    792  CB  GLU A 106      19.097  42.211  30.366  1.00  0.00           C  
ATOM    793  CG  GLU A 106      18.661  40.800  29.944  1.00  0.00           C  
ATOM    794  CD  GLU A 106      19.858  39.855  29.922  1.00  0.00           C  
ATOM    795  OE1 GLU A 106      20.717  40.053  29.035  1.00  0.00           O  
ATOM    796  OE2 GLU A 106      19.892  38.951  30.784  1.00  0.00           O  
ATOM    797  N   ILE A 107      15.835  42.221  30.949  1.00  0.00           N  
ATOM    798  CA  ILE A 107      14.764  41.649  31.773  1.00  0.00           C  
ATOM    799  C   ILE A 107      15.304  40.404  32.502  1.00  0.00           C  
ATOM    800  O   ILE A 107      15.696  39.444  31.834  1.00  0.00           O  
ATOM    801  CB  ILE A 107      13.531  41.210  30.922  1.00  0.00           C  
ATOM    802  CG1 ILE A 107      12.929  42.389  30.128  1.00  0.00           C  
ATOM    803  CG2 ILE A 107      12.420  40.509  31.740  1.00  0.00           C  
ATOM    804  CD1 ILE A 107      12.037  41.968  28.952  1.00  0.00           C  
ATOM    805  N   LYS A 108      15.298  40.437  33.846  1.00  0.00           N  
ATOM    806  CA  LYS A 108      15.637  39.275  34.667  1.00  0.00           C  
ATOM    807  C   LYS A 108      14.491  38.249  34.643  1.00  0.00           C  
ATOM    808  O   LYS A 108      13.325  38.628  34.755  1.00  0.00           O  
ATOM    809  CB  LYS A 108      16.028  39.715  36.093  1.00  0.00           C  
ATOM    810  CG  LYS A 108      16.440  38.577  37.051  1.00  0.00           C  
ATOM    811  CD  LYS A 108      17.660  37.766  36.569  1.00  0.00           C  
ATOM    812  CE  LYS A 108      18.061  36.628  37.519  1.00  0.00           C  
ATOM    813  NZ  LYS A 108      17.022  35.586  37.592  1.00  0.00           N  
ATOM    814  N   ARG A 109      14.863  36.975  34.461  1.00  0.00           N  
ATOM    815  CA  ARG A 109      13.951  35.870  34.176  1.00  0.00           C  
ATOM    816  C   ARG A 109      14.554  34.554  34.706  1.00  0.00           C  
ATOM    817  O   ARG A 109      15.746  34.500  35.015  1.00  0.00           O  
ATOM    818  CB  ARG A 109      13.681  35.900  32.646  1.00  0.00           C  
ATOM    819  CG  ARG A 109      12.763  34.809  32.069  1.00  0.00           C  
ATOM    820  CD  ARG A 109      12.572  34.972  30.554  1.00  0.00           C  
ATOM    821  NE  ARG A 109      11.605  34.013  30.006  1.00  0.00           N  
ATOM    822  CZ  ARG A 109      10.268  34.145  30.015  1.00  0.00           C  
ATOM    823  NH1 ARG A 109       9.673  35.215  30.560  1.00  0.00           N  
ATOM    824  NH2 ARG A 109       9.514  33.182  29.467  1.00  0.00           N  
ATOM    825  N   THR A 110      13.714  33.511  34.817  1.00  0.00           N  
ATOM    826  CA  THR A 110      14.133  32.139  35.121  1.00  0.00           C  
ATOM    827  C   THR A 110      14.850  31.488  33.915  1.00  0.00           C  
ATOM    828  O   THR A 110      14.560  31.842  32.771  1.00  0.00           O  
ATOM    829  CB  THR A 110      12.909  31.274  35.540  1.00  0.00           C  
ATOM    830  OG1 THR A 110      13.313  29.974  35.930  1.00  0.00           O  
ATOM    831  CG2 THR A 110      11.823  31.104  34.459  1.00  0.00           C  
ATOM    832  N   VAL A 111      15.779  30.554  34.182  1.00  0.00           N  
ATOM    833  CA  VAL A 111      16.545  29.867  33.140  1.00  0.00           C  
ATOM    834  C   VAL A 111      15.678  28.909  32.292  1.00  0.00           C  
ATOM    835  O   VAL A 111      14.707  28.345  32.799  1.00  0.00           O  
ATOM    836  CB  VAL A 111      17.758  29.085  33.717  1.00  0.00           C  
ATOM    837  CG1 VAL A 111      18.725  30.021  34.463  1.00  0.00           C  
ATOM    838  CG2 VAL A 111      17.398  27.863  34.587  1.00  0.00           C  
ATOM    839  N   ALA A 112      16.050  28.763  31.011  1.00  0.00           N  
ATOM    840  CA  ALA A 112      15.338  27.947  30.027  1.00  0.00           C  
ATOM    841  C   ALA A 112      16.327  27.421  28.982  1.00  0.00           C  
ATOM    842  O   ALA A 112      17.203  28.171  28.557  1.00  0.00           O  
ATOM    843  CB  ALA A 112      14.232  28.790  29.369  1.00  0.00           C  
ATOM    844  N   ALA A 113      16.161  26.147  28.589  1.00  0.00           N  
ATOM    845  CA  ALA A 113      17.020  25.440  27.634  1.00  0.00           C  
ATOM    846  C   ALA A 113      16.801  25.894  26.169  1.00  0.00           C  
ATOM    847  O   ALA A 113      15.692  26.315  25.834  1.00  0.00           O  
ATOM    848  CB  ALA A 113      16.733  23.935  27.778  1.00  0.00           C  
ATOM    849  N   PRO A 114      17.848  25.786  25.314  1.00  0.00           N  
ATOM    850  CA  PRO A 114      17.760  26.134  23.883  1.00  0.00           C  
ATOM    851  C   PRO A 114      16.928  25.130  23.065  1.00  0.00           C  
ATOM    852  O   PRO A 114      17.193  23.930  23.124  1.00  0.00           O  
ATOM    853  CB  PRO A 114      19.231  26.158  23.432  1.00  0.00           C  
ATOM    854  CG  PRO A 114      19.943  25.182  24.353  1.00  0.00           C  
ATOM    855  CD  PRO A 114      19.203  25.350  25.670  1.00  0.00           C  
ATOM    856  N   SER A 115      15.952  25.653  22.300  1.00  0.00           N  
ATOM    857  CA  SER A 115      15.147  24.878  21.353  1.00  0.00           C  
ATOM    858  C   SER A 115      15.959  24.645  20.069  1.00  0.00           C  
ATOM    859  O   SER A 115      15.986  25.512  19.196  1.00  0.00           O  
ATOM    860  CB  SER A 115      13.824  25.614  21.064  1.00  0.00           C  
ATOM    861  OG  SER A 115      13.010  25.644  22.218  1.00  0.00           O  
ATOM    862  N   VAL A 116      16.653  23.496  20.024  1.00  0.00           N  
ATOM    863  CA  VAL A 116      17.550  23.093  18.944  1.00  0.00           C  
ATOM    864  C   VAL A 116      16.796  22.564  17.711  1.00  0.00           C  
ATOM    865  O   VAL A 116      15.873  21.759  17.846  1.00  0.00           O  
ATOM    866  CB  VAL A 116      18.580  22.037  19.444  1.00  0.00           C  
ATOM    867  CG1 VAL A 116      17.934  20.803  20.111  1.00  0.00           C  
ATOM    868  CG2 VAL A 116      19.610  21.600  18.381  1.00  0.00           C  
ATOM    869  N   PHE A 117      17.232  23.036  16.533  1.00  0.00           N  
ATOM    870  CA  PHE A 117      16.717  22.646  15.225  1.00  0.00           C  
ATOM    871  C   PHE A 117      17.891  22.670  14.242  1.00  0.00           C  
ATOM    872  O   PHE A 117      18.498  23.728  14.072  1.00  0.00           O  
ATOM    873  CB  PHE A 117      15.612  23.629  14.766  1.00  0.00           C  
ATOM    874  CG  PHE A 117      14.421  23.787  15.693  1.00  0.00           C  
ATOM    875  CD1 PHE A 117      13.495  22.735  15.859  1.00  0.00           C  
ATOM    876  CD2 PHE A 117      14.278  24.960  16.468  1.00  0.00           C  
ATOM    877  CE1 PHE A 117      12.432  22.882  16.744  1.00  0.00           C  
ATOM    878  CE2 PHE A 117      13.206  25.089  17.340  1.00  0.00           C  
ATOM    879  CZ  PHE A 117      12.287  24.054  17.476  1.00  0.00           C  
ATOM    880  N   ILE A 118      18.178  21.525  13.601  1.00  0.00           N  
ATOM    881  CA  ILE A 118      19.160  21.415  12.516  1.00  0.00           C  
ATOM    882  C   ILE A 118      18.453  21.566  11.152  1.00  0.00           C  
ATOM    883  O   ILE A 118      17.272  21.235  11.034  1.00  0.00           O  
ATOM    884  CB  ILE A 118      19.914  20.052  12.570  1.00  0.00           C  
ATOM    885  CG1 ILE A 118      21.198  20.068  11.706  1.00  0.00           C  
ATOM    886  CG2 ILE A 118      19.041  18.822  12.229  1.00  0.00           C  
ATOM    887  CD1 ILE A 118      22.231  19.009  12.110  1.00  0.00           C  
ATOM    888  N   PHE A 119      19.191  22.086  10.159  1.00  0.00           N  
ATOM    889  CA  PHE A 119      18.677  22.479   8.849  1.00  0.00           C  
ATOM    890  C   PHE A 119      19.667  21.990   7.756  1.00  0.00           C  
ATOM    891  O   PHE A 119      20.702  22.632   7.564  1.00  0.00           O  
ATOM    892  CB  PHE A 119      18.483  24.011   8.850  1.00  0.00           C  
ATOM    893  CG  PHE A 119      17.511  24.554   9.883  1.00  0.00           C  
ATOM    894  CD1 PHE A 119      17.981  25.327  10.965  1.00  0.00           C  
ATOM    895  CD2 PHE A 119      16.142  24.225   9.819  1.00  0.00           C  
ATOM    896  CE1 PHE A 119      17.094  25.786  11.927  1.00  0.00           C  
ATOM    897  CE2 PHE A 119      15.272  24.684  10.798  1.00  0.00           C  
ATOM    898  CZ  PHE A 119      15.743  25.474  11.837  1.00  0.00           C  
ATOM    899  N   PRO A 120      19.358  20.851   7.082  1.00  0.00           N  
ATOM    900  CA  PRO A 120      20.222  20.233   6.041  1.00  0.00           C  
ATOM    901  C   PRO A 120      20.476  21.096   4.777  1.00  0.00           C  
ATOM    902  O   PRO A 120      19.522  21.702   4.301  1.00  0.00           O  
ATOM    903  CB  PRO A 120      19.430  18.974   5.629  1.00  0.00           C  
ATOM    904  CG  PRO A 120      18.554  18.645   6.817  1.00  0.00           C  
ATOM    905  CD  PRO A 120      18.197  20.007   7.369  1.00  0.00           C  
ATOM    906  N   PRO A 121      21.707  21.083   4.204  1.00  0.00           N  
ATOM    907  CA  PRO A 121      22.021  21.700   2.890  1.00  0.00           C  
ATOM    908  C   PRO A 121      21.114  21.286   1.715  1.00  0.00           C  
ATOM    909  O   PRO A 121      20.946  20.091   1.468  1.00  0.00           O  
ATOM    910  CB  PRO A 121      23.479  21.284   2.630  1.00  0.00           C  
ATOM    911  CG  PRO A 121      24.061  21.142   4.017  1.00  0.00           C  
ATOM    912  CD  PRO A 121      22.914  20.511   4.796  1.00  0.00           C  
ATOM    913  N   SER A 122      20.567  22.294   1.013  1.00  0.00           N  
ATOM    914  CA  SER A 122      19.773  22.132  -0.212  1.00  0.00           C  
ATOM    915  C   SER A 122      20.622  21.737  -1.438  1.00  0.00           C  
ATOM    916  O   SER A 122      21.841  21.917  -1.437  1.00  0.00           O  
ATOM    917  CB  SER A 122      18.965  23.425  -0.463  1.00  0.00           C  
ATOM    918  OG  SER A 122      19.788  24.537  -0.770  1.00  0.00           O  
ATOM    919  N   ASP A 123      19.937  21.223  -2.474  1.00  0.00           N  
ATOM    920  CA  ASP A 123      20.513  20.779  -3.751  1.00  0.00           C  
ATOM    921  C   ASP A 123      21.167  21.921  -4.552  1.00  0.00           C  
ATOM    922  O   ASP A 123      22.180  21.680  -5.208  1.00  0.00           O  
ATOM    923  CB  ASP A 123      19.503  20.035  -4.667  1.00  0.00           C  
ATOM    924  CG  ASP A 123      18.213  20.792  -5.036  1.00  0.00           C  
ATOM    925  OD1 ASP A 123      17.715  20.522  -6.151  1.00  0.00           O  
ATOM    926  OD2 ASP A 123      17.723  21.586  -4.203  1.00  0.00           O  
ATOM    927  N   GLU A 124      20.579  23.129  -4.496  1.00  0.00           N  
ATOM    928  CA  GLU A 124      21.048  24.306  -5.228  1.00  0.00           C  
ATOM    929  C   GLU A 124      22.270  24.988  -4.589  1.00  0.00           C  
ATOM    930  O   GLU A 124      23.004  25.677  -5.301  1.00  0.00           O  
ATOM    931  CB  GLU A 124      19.885  25.280  -5.473  1.00  0.00           C  
ATOM    932  CG  GLU A 124      18.752  24.638  -6.306  1.00  0.00           C  
ATOM    933  CD  GLU A 124      17.725  25.632  -6.842  1.00  0.00           C  
ATOM    934  OE1 GLU A 124      18.144  26.756  -7.202  1.00  0.00           O  
ATOM    935  OE2 GLU A 124      16.539  25.240  -6.913  1.00  0.00           O  
ATOM    936  N   GLN A 125      22.507  24.729  -3.292  1.00  0.00           N  
ATOM    937  CA  GLN A 125      23.764  25.040  -2.615  1.00  0.00           C  
ATOM    938  C   GLN A 125      24.879  24.074  -3.061  1.00  0.00           C  
ATOM    939  O   GLN A 125      25.971  24.531  -3.396  1.00  0.00           O  
ATOM    940  CB  GLN A 125      23.530  25.043  -1.092  1.00  0.00           C  
ATOM    941  CG  GLN A 125      24.739  25.552  -0.291  1.00  0.00           C  
ATOM    942  CD  GLN A 125      24.428  25.831   1.179  1.00  0.00           C  
ATOM    943  NE2 GLN A 125      23.787  24.889   1.875  1.00  0.00           N  
ATOM    944  OE1 GLN A 125      24.778  26.891   1.688  1.00  0.00           O  
ATOM    945  N   LEU A 126      24.540  22.774  -3.145  1.00  0.00           N  
ATOM    946  CA  LEU A 126      25.366  21.664  -3.643  1.00  0.00           C  
ATOM    947  C   LEU A 126      25.403  21.596  -5.188  1.00  0.00           C  
ATOM    948  O   LEU A 126      25.382  20.512  -5.768  1.00  0.00           O  
ATOM    949  CB  LEU A 126      24.821  20.350  -3.038  1.00  0.00           C  
ATOM    950  CG  LEU A 126      24.851  20.268  -1.497  1.00  0.00           C  
ATOM    951  CD1 LEU A 126      23.964  19.113  -1.008  1.00  0.00           C  
ATOM    952  CD2 LEU A 126      26.281  20.160  -0.948  1.00  0.00           C  
ATOM    953  N   LYS A 127      25.452  22.771  -5.822  1.00  0.00           N  
ATOM    954  CA  LYS A 127      25.420  23.003  -7.265  1.00  0.00           C  
ATOM    955  C   LYS A 127      26.070  24.362  -7.588  1.00  0.00           C  
ATOM    956  O   LYS A 127      26.601  24.526  -8.685  1.00  0.00           O  
ATOM    957  CB  LYS A 127      23.967  22.835  -7.763  1.00  0.00           C  
ATOM    958  CG  LYS A 127      23.687  23.182  -9.237  1.00  0.00           C  
ATOM    959  CD  LYS A 127      22.352  22.611  -9.758  1.00  0.00           C  
ATOM    960  CE  LYS A 127      21.131  22.945  -8.883  1.00  0.00           C  
ATOM    961  NZ  LYS A 127      19.876  22.433  -9.462  1.00  0.00           N  
ATOM    962  N   SER A 128      26.100  25.271  -6.595  1.00  0.00           N  
ATOM    963  CA  SER A 128      26.937  26.471  -6.555  1.00  0.00           C  
ATOM    964  C   SER A 128      28.394  26.175  -6.124  1.00  0.00           C  
ATOM    965  O   SER A 128      29.208  27.098  -6.120  1.00  0.00           O  
ATOM    966  CB  SER A 128      26.277  27.486  -5.601  1.00  0.00           C  
ATOM    967  OG  SER A 128      25.101  28.005  -6.188  1.00  0.00           O  
ATOM    968  N   GLY A 129      28.704  24.911  -5.776  1.00  0.00           N  
ATOM    969  CA  GLY A 129      30.041  24.448  -5.395  1.00  0.00           C  
ATOM    970  C   GLY A 129      30.323  24.607  -3.892  1.00  0.00           C  
ATOM    971  O   GLY A 129      31.452  24.357  -3.469  1.00  0.00           O  
ATOM    972  N   THR A 130      29.320  25.005  -3.092  1.00  0.00           N  
ATOM    973  CA  THR A 130      29.424  25.264  -1.657  1.00  0.00           C  
ATOM    974  C   THR A 130      28.547  24.276  -0.856  1.00  0.00           C  
ATOM    975  O   THR A 130      27.804  23.483  -1.433  1.00  0.00           O  
ATOM    976  CB  THR A 130      28.961  26.717  -1.345  1.00  0.00           C  
ATOM    977  OG1 THR A 130      27.578  26.915  -1.582  1.00  0.00           O  
ATOM    978  CG2 THR A 130      29.744  27.788  -2.120  1.00  0.00           C  
ATOM    979  N   ALA A 131      28.659  24.351   0.477  1.00  0.00           N  
ATOM    980  CA  ALA A 131      27.823  23.637   1.435  1.00  0.00           C  
ATOM    981  C   ALA A 131      27.853  24.400   2.764  1.00  0.00           C  
ATOM    982  O   ALA A 131      28.889  24.958   3.122  1.00  0.00           O  
ATOM    983  CB  ALA A 131      28.319  22.193   1.606  1.00  0.00           C  
ATOM    984  N   SER A 132      26.723  24.403   3.484  1.00  0.00           N  
ATOM    985  CA  SER A 132      26.625  24.999   4.813  1.00  0.00           C  
ATOM    986  C   SER A 132      25.442  24.374   5.546  1.00  0.00           C  
ATOM    987  O   SER A 132      24.297  24.661   5.191  1.00  0.00           O  
ATOM    988  CB  SER A 132      26.484  26.538   4.749  1.00  0.00           C  
ATOM    989  OG  SER A 132      27.734  27.170   4.581  1.00  0.00           O  
ATOM    990  N   VAL A 133      25.742  23.534   6.550  1.00  0.00           N  
ATOM    991  CA  VAL A 133      24.739  22.957   7.440  1.00  0.00           C  
ATOM    992  C   VAL A 133      24.414  24.014   8.509  1.00  0.00           C  
ATOM    993  O   VAL A 133      25.300  24.391   9.277  1.00  0.00           O  
ATOM    994  CB  VAL A 133      25.225  21.668   8.165  1.00  0.00           C  
ATOM    995  CG1 VAL A 133      24.050  20.935   8.842  1.00  0.00           C  
ATOM    996  CG2 VAL A 133      25.964  20.685   7.238  1.00  0.00           C  
ATOM    997  N   VAL A 134      23.169  24.503   8.499  1.00  0.00           N  
ATOM    998  CA  VAL A 134      22.704  25.563   9.391  1.00  0.00           C  
ATOM    999  C   VAL A 134      21.974  24.940  10.596  1.00  0.00           C  
ATOM   1000  O   VAL A 134      21.460  23.825  10.512  1.00  0.00           O  
ATOM   1001  CB  VAL A 134      21.762  26.540   8.625  1.00  0.00           C  
ATOM   1002  CG1 VAL A 134      21.069  27.625   9.478  1.00  0.00           C  
ATOM   1003  CG2 VAL A 134      22.516  27.223   7.471  1.00  0.00           C  
ATOM   1004  N   CYS A 135      21.964  25.681  11.708  1.00  0.00           N  
ATOM   1005  CA  CYS A 135      21.275  25.355  12.947  1.00  0.00           C  
ATOM   1006  C   CYS A 135      20.924  26.670  13.650  1.00  0.00           C  
ATOM   1007  O   CYS A 135      21.602  27.681  13.448  1.00  0.00           O  
ATOM   1008  CB  CYS A 135      22.163  24.437  13.805  1.00  0.00           C  
ATOM   1009  SG  CYS A 135      21.552  23.938  15.435  1.00  0.00           S  
ATOM   1010  N   LEU A 136      19.869  26.638  14.473  1.00  0.00           N  
ATOM   1011  CA  LEU A 136      19.456  27.803  15.238  1.00  0.00           C  
ATOM   1012  C   LEU A 136      18.787  27.354  16.539  1.00  0.00           C  
ATOM   1013  O   LEU A 136      17.911  26.487  16.529  1.00  0.00           O  
ATOM   1014  CB  LEU A 136      18.597  28.745  14.356  1.00  0.00           C  
ATOM   1015  CG  LEU A 136      19.056  30.217  14.419  1.00  0.00           C  
ATOM   1016  CD1 LEU A 136      18.747  31.023  13.147  1.00  0.00           C  
ATOM   1017  CD2 LEU A 136      18.572  30.904  15.706  1.00  0.00           C  
ATOM   1018  N   LEU A 137      19.265  27.965  17.631  1.00  0.00           N  
ATOM   1019  CA  LEU A 137      18.891  27.708  19.010  1.00  0.00           C  
ATOM   1020  C   LEU A 137      18.009  28.875  19.452  1.00  0.00           C  
ATOM   1021  O   LEU A 137      18.508  29.994  19.576  1.00  0.00           O  
ATOM   1022  CB  LEU A 137      20.177  27.622  19.872  1.00  0.00           C  
ATOM   1023  CG  LEU A 137      21.133  26.455  19.528  1.00  0.00           C  
ATOM   1024  CD1 LEU A 137      20.427  25.090  19.505  1.00  0.00           C  
ATOM   1025  CD2 LEU A 137      21.977  26.691  18.254  1.00  0.00           C  
ATOM   1026  N   ASN A 138      16.708  28.604  19.622  1.00  0.00           N  
ATOM   1027  CA  ASN A 138      15.699  29.636  19.861  1.00  0.00           C  
ATOM   1028  C   ASN A 138      15.232  29.626  21.320  1.00  0.00           C  
ATOM   1029  O   ASN A 138      15.098  28.559  21.920  1.00  0.00           O  
ATOM   1030  CB  ASN A 138      14.509  29.428  18.896  1.00  0.00           C  
ATOM   1031  CG  ASN A 138      14.901  29.631  17.430  1.00  0.00           C  
ATOM   1032  OD1 ASN A 138      15.095  28.667  16.693  1.00  0.00           O  
ATOM   1033  ND2 ASN A 138      15.027  30.891  17.004  1.00  0.00           N  
ATOM   1034  N   ASN A 139      14.949  30.841  21.820  1.00  0.00           N  
ATOM   1035  CA  ASN A 139      14.242  31.176  23.062  1.00  0.00           C  
ATOM   1036  C   ASN A 139      14.793  30.462  24.310  1.00  0.00           C  
ATOM   1037  O   ASN A 139      14.217  29.476  24.772  1.00  0.00           O  
ATOM   1038  CB  ASN A 139      12.717  30.962  22.873  1.00  0.00           C  
ATOM   1039  CG  ASN A 139      12.060  31.919  21.868  1.00  0.00           C  
ATOM   1040  OD1 ASN A 139      12.655  32.901  21.430  1.00  0.00           O  
ATOM   1041  ND2 ASN A 139      10.802  31.644  21.522  1.00  0.00           N  
ATOM   1042  N   PHE A 140      15.899  31.007  24.830  1.00  0.00           N  
ATOM   1043  CA  PHE A 140      16.566  30.575  26.054  1.00  0.00           C  
ATOM   1044  C   PHE A 140      16.952  31.794  26.912  1.00  0.00           C  
ATOM   1045  O   PHE A 140      17.006  32.919  26.410  1.00  0.00           O  
ATOM   1046  CB  PHE A 140      17.771  29.685  25.675  1.00  0.00           C  
ATOM   1047  CG  PHE A 140      18.865  30.325  24.835  1.00  0.00           C  
ATOM   1048  CD1 PHE A 140      18.912  30.124  23.439  1.00  0.00           C  
ATOM   1049  CD2 PHE A 140      19.770  31.229  25.425  1.00  0.00           C  
ATOM   1050  CE1 PHE A 140      19.880  30.772  22.684  1.00  0.00           C  
ATOM   1051  CE2 PHE A 140      20.706  31.895  24.648  1.00  0.00           C  
ATOM   1052  CZ  PHE A 140      20.763  31.660  23.284  1.00  0.00           C  
ATOM   1053  N   TYR A 141      17.249  31.539  28.195  1.00  0.00           N  
ATOM   1054  CA  TYR A 141      17.724  32.543  29.148  1.00  0.00           C  
ATOM   1055  C   TYR A 141      18.714  31.858  30.115  1.00  0.00           C  
ATOM   1056  O   TYR A 141      18.419  30.738  30.533  1.00  0.00           O  
ATOM   1057  CB  TYR A 141      16.504  33.143  29.890  1.00  0.00           C  
ATOM   1058  CG  TYR A 141      16.860  34.366  30.713  1.00  0.00           C  
ATOM   1059  CD1 TYR A 141      16.918  35.632  30.089  1.00  0.00           C  
ATOM   1060  CD2 TYR A 141      17.237  34.232  32.065  1.00  0.00           C  
ATOM   1061  CE1 TYR A 141      17.409  36.743  30.799  1.00  0.00           C  
ATOM   1062  CE2 TYR A 141      17.730  35.347  32.772  1.00  0.00           C  
ATOM   1063  CZ  TYR A 141      17.834  36.596  32.133  1.00  0.00           C  
ATOM   1064  OH  TYR A 141      18.378  37.654  32.800  1.00  0.00           O  
ATOM   1065  N   PRO A 142      19.859  32.496  30.471  1.00  0.00           N  
ATOM   1066  CA  PRO A 142      20.303  33.864  30.124  1.00  0.00           C  
ATOM   1067  C   PRO A 142      20.850  34.022  28.698  1.00  0.00           C  
ATOM   1068  O   PRO A 142      20.916  33.051  27.945  1.00  0.00           O  
ATOM   1069  CB  PRO A 142      21.397  34.176  31.174  1.00  0.00           C  
ATOM   1070  CG  PRO A 142      21.286  33.090  32.228  1.00  0.00           C  
ATOM   1071  CD  PRO A 142      20.805  31.907  31.411  1.00  0.00           C  
ATOM   1072  N   ARG A 143      21.257  35.265  28.387  1.00  0.00           N  
ATOM   1073  CA  ARG A 143      21.906  35.700  27.146  1.00  0.00           C  
ATOM   1074  C   ARG A 143      23.158  34.883  26.764  1.00  0.00           C  
ATOM   1075  O   ARG A 143      23.361  34.624  25.579  1.00  0.00           O  
ATOM   1076  CB  ARG A 143      22.230  37.203  27.299  1.00  0.00           C  
ATOM   1077  CG  ARG A 143      22.811  37.892  26.051  1.00  0.00           C  
ATOM   1078  CD  ARG A 143      23.066  39.385  26.296  1.00  0.00           C  
ATOM   1079  NE  ARG A 143      23.378  40.102  25.052  1.00  0.00           N  
ATOM   1080  CZ  ARG A 143      23.832  41.364  24.976  1.00  0.00           C  
ATOM   1081  NH1 ARG A 143      24.074  41.903  23.775  1.00  0.00           N  
ATOM   1082  NH2 ARG A 143      24.042  42.095  26.081  1.00  0.00           N  
ATOM   1083  N   GLU A 144      23.947  34.482  27.777  1.00  0.00           N  
ATOM   1084  CA  GLU A 144      25.113  33.608  27.649  1.00  0.00           C  
ATOM   1085  C   GLU A 144      24.708  32.186  27.224  1.00  0.00           C  
ATOM   1086  O   GLU A 144      23.856  31.583  27.876  1.00  0.00           O  
ATOM   1087  CB  GLU A 144      25.896  33.628  28.985  1.00  0.00           C  
ATOM   1088  CG  GLU A 144      27.069  32.629  29.116  1.00  0.00           C  
ATOM   1089  CD  GLU A 144      28.128  32.768  28.019  1.00  0.00           C  
ATOM   1090  OE1 GLU A 144      28.553  33.917  27.770  1.00  0.00           O  
ATOM   1091  OE2 GLU A 144      28.483  31.718  27.441  1.00  0.00           O  
ATOM   1092  N   ALA A 145      25.361  31.688  26.165  1.00  0.00           N  
ATOM   1093  CA  ALA A 145      25.180  30.353  25.603  1.00  0.00           C  
ATOM   1094  C   ALA A 145      26.355  30.012  24.683  1.00  0.00           C  
ATOM   1095  O   ALA A 145      26.944  30.917  24.088  1.00  0.00           O  
ATOM   1096  CB  ALA A 145      23.850  30.285  24.826  1.00  0.00           C  
ATOM   1097  N   LYS A 146      26.639  28.706  24.553  1.00  0.00           N  
ATOM   1098  CA  LYS A 146      27.658  28.178  23.651  1.00  0.00           C  
ATOM   1099  C   LYS A 146      27.064  27.065  22.779  1.00  0.00           C  
ATOM   1100  O   LYS A 146      26.221  26.290  23.229  1.00  0.00           O  
ATOM   1101  CB  LYS A 146      28.897  27.722  24.458  1.00  0.00           C  
ATOM   1102  CG  LYS A 146      30.064  27.142  23.625  1.00  0.00           C  
ATOM   1103  CD  LYS A 146      30.610  28.098  22.546  1.00  0.00           C  
ATOM   1104  CE  LYS A 146      31.742  27.483  21.713  1.00  0.00           C  
ATOM   1105  NZ  LYS A 146      32.087  28.347  20.569  1.00  0.00           N  
ATOM   1106  N   VAL A 147      27.536  27.031  21.529  1.00  0.00           N  
ATOM   1107  CA  VAL A 147      27.090  26.138  20.470  1.00  0.00           C  
ATOM   1108  C   VAL A 147      28.322  25.556  19.752  1.00  0.00           C  
ATOM   1109  O   VAL A 147      29.379  26.188  19.732  1.00  0.00           O  
ATOM   1110  CB  VAL A 147      26.219  26.926  19.448  1.00  0.00           C  
ATOM   1111  CG1 VAL A 147      24.933  27.474  20.096  1.00  0.00           C  
ATOM   1112  CG2 VAL A 147      26.963  28.069  18.729  1.00  0.00           C  
ATOM   1113  N   GLN A 148      28.159  24.357  19.174  1.00  0.00           N  
ATOM   1114  CA  GLN A 148      29.212  23.653  18.438  1.00  0.00           C  
ATOM   1115  C   GLN A 148      28.618  22.843  17.274  1.00  0.00           C  
ATOM   1116  O   GLN A 148      27.405  22.861  17.047  1.00  0.00           O  
ATOM   1117  CB  GLN A 148      30.066  22.791  19.407  1.00  0.00           C  
ATOM   1118  CG  GLN A 148      29.299  21.646  20.104  1.00  0.00           C  
ATOM   1119  CD  GLN A 148      30.211  20.620  20.775  1.00  0.00           C  
ATOM   1120  NE2 GLN A 148      29.956  20.327  22.051  1.00  0.00           N  
ATOM   1121  OE1 GLN A 148      31.107  20.068  20.143  1.00  0.00           O  
ATOM   1122  N   TRP A 149      29.514  22.143  16.566  1.00  0.00           N  
ATOM   1123  CA  TRP A 149      29.194  21.237  15.471  1.00  0.00           C  
ATOM   1124  C   TRP A 149      29.974  19.931  15.604  1.00  0.00           C  
ATOM   1125  O   TRP A 149      31.111  19.932  16.071  1.00  0.00           O  
ATOM   1126  CB  TRP A 149      29.503  21.914  14.126  1.00  0.00           C  
ATOM   1127  CG  TRP A 149      28.435  22.845  13.669  1.00  0.00           C  
ATOM   1128  CD1 TRP A 149      28.417  24.189  13.801  1.00  0.00           C  
ATOM   1129  CD2 TRP A 149      27.149  22.473  13.100  1.00  0.00           C  
ATOM   1130  NE1 TRP A 149      27.223  24.674  13.314  1.00  0.00           N  
ATOM   1131  CE2 TRP A 149      26.399  23.663  12.869  1.00  0.00           C  
ATOM   1132  CE3 TRP A 149      26.542  21.246  12.752  1.00  0.00           C  
ATOM   1133  CZ2 TRP A 149      25.115  23.635  12.307  1.00  0.00           C  
ATOM   1134  CZ3 TRP A 149      25.248  21.205  12.200  1.00  0.00           C  
ATOM   1135  CH2 TRP A 149      24.536  22.398  11.979  1.00  0.00           C  
ATOM   1136  N   LYS A 150      29.333  18.852  15.135  1.00  0.00           N  
ATOM   1137  CA  LYS A 150      29.891  17.515  14.982  1.00  0.00           C  
ATOM   1138  C   LYS A 150      29.468  16.948  13.619  1.00  0.00           C  
ATOM   1139  O   LYS A 150      28.466  17.390  13.050  1.00  0.00           O  
ATOM   1140  CB  LYS A 150      29.431  16.612  16.148  1.00  0.00           C  
ATOM   1141  CG  LYS A 150      30.100  16.961  17.490  1.00  0.00           C  
ATOM   1142  CD  LYS A 150      29.676  16.044  18.641  1.00  0.00           C  
ATOM   1143  CE  LYS A 150      30.450  16.354  19.929  1.00  0.00           C  
ATOM   1144  NZ  LYS A 150      30.079  15.431  21.012  1.00  0.00           N  
ATOM   1145  N   VAL A 151      30.257  15.984  13.120  1.00  0.00           N  
ATOM   1146  CA  VAL A 151      30.078  15.358  11.808  1.00  0.00           C  
ATOM   1147  C   VAL A 151      29.770  13.857  12.040  1.00  0.00           C  
ATOM   1148  O   VAL A 151      28.888  13.563  12.848  1.00  0.00           O  
ATOM   1149  CB  VAL A 151      31.321  15.591  10.886  1.00  0.00           C  
ATOM   1150  CG1 VAL A 151      31.025  15.294   9.401  1.00  0.00           C  
ATOM   1151  CG2 VAL A 151      31.863  17.029  10.984  1.00  0.00           C  
ATOM   1152  N   ASP A 152      30.463  12.935  11.350  1.00  0.00           N  
ATOM   1153  CA  ASP A 152      30.407  11.488  11.571  1.00  0.00           C  
ATOM   1154  C   ASP A 152      31.046  11.131  12.920  1.00  0.00           C  
ATOM   1155  O   ASP A 152      32.175  11.543  13.186  1.00  0.00           O  
ATOM   1156  CB  ASP A 152      31.055  10.675  10.424  1.00  0.00           C  
ATOM   1157  CG  ASP A 152      30.511  11.008   9.029  1.00  0.00           C  
ATOM   1158  OD1 ASP A 152      29.289  10.835   8.834  1.00  0.00           O  
ATOM   1159  OD2 ASP A 152      31.333  11.359   8.158  1.00  0.00           O  
ATOM   1160  N   ASN A 153      30.294  10.376  13.741  1.00  0.00           N  
ATOM   1161  CA  ASN A 153      30.620  10.002  15.124  1.00  0.00           C  
ATOM   1162  C   ASN A 153      30.620  11.239  16.056  1.00  0.00           C  
ATOM   1163  O   ASN A 153      29.931  12.220  15.770  1.00  0.00           O  
ATOM   1164  CB  ASN A 153      31.931   9.165  15.213  1.00  0.00           C  
ATOM   1165  CG  ASN A 153      31.943   7.941  14.291  1.00  0.00           C  
ATOM   1166  ND2 ASN A 153      32.893   7.890  13.355  1.00  0.00           N  
ATOM   1167  OD1 ASN A 153      31.106   7.051  14.427  1.00  0.00           O  
ATOM   1168  N   ALA A 154      31.380  11.172  17.162  1.00  0.00           N  
ATOM   1169  CA  ALA A 154      31.549  12.259  18.132  1.00  0.00           C  
ATOM   1170  C   ALA A 154      32.553  13.348  17.695  1.00  0.00           C  
ATOM   1171  O   ALA A 154      32.786  14.274  18.471  1.00  0.00           O  
ATOM   1172  CB  ALA A 154      31.963  11.639  19.476  1.00  0.00           C  
ATOM   1173  N   LEU A 155      33.137  13.219  16.488  1.00  0.00           N  
ATOM   1174  CA  LEU A 155      34.164  14.097  15.923  1.00  0.00           C  
ATOM   1175  C   LEU A 155      33.643  15.528  15.712  1.00  0.00           C  
ATOM   1176  O   LEU A 155      32.702  15.722  14.943  1.00  0.00           O  
ATOM   1177  CB  LEU A 155      34.662  13.506  14.584  1.00  0.00           C  
ATOM   1178  CG  LEU A 155      35.294  12.098  14.684  1.00  0.00           C  
ATOM   1179  CD1 LEU A 155      35.549  11.503  13.284  1.00  0.00           C  
ATOM   1180  CD2 LEU A 155      36.559  12.084  15.571  1.00  0.00           C  
ATOM   1181  N   GLN A 156      34.269  16.487  16.411  1.00  0.00           N  
ATOM   1182  CA  GLN A 156      33.916  17.907  16.393  1.00  0.00           C  
ATOM   1183  C   GLN A 156      34.424  18.599  15.116  1.00  0.00           C  
ATOM   1184  O   GLN A 156      35.558  18.359  14.701  1.00  0.00           O  
ATOM   1185  CB  GLN A 156      34.486  18.564  17.670  1.00  0.00           C  
ATOM   1186  CG  GLN A 156      34.043  20.026  17.894  1.00  0.00           C  
ATOM   1187  CD  GLN A 156      34.705  20.645  19.125  1.00  0.00           C  
ATOM   1188  NE2 GLN A 156      33.903  21.065  20.105  1.00  0.00           N  
ATOM   1189  OE1 GLN A 156      35.926  20.762  19.185  1.00  0.00           O  
ATOM   1190  N   SER A 157      33.583  19.489  14.565  1.00  0.00           N  
ATOM   1191  CA  SER A 157      33.946  20.441  13.520  1.00  0.00           C  
ATOM   1192  C   SER A 157      34.159  21.817  14.171  1.00  0.00           C  
ATOM   1193  O   SER A 157      33.303  22.267  14.936  1.00  0.00           O  
ATOM   1194  CB  SER A 157      32.829  20.489  12.459  1.00  0.00           C  
ATOM   1195  OG  SER A 157      33.157  21.352  11.388  1.00  0.00           O  
ATOM   1196  N   GLY A 158      35.286  22.462  13.830  1.00  0.00           N  
ATOM   1197  CA  GLY A 158      35.634  23.805  14.299  1.00  0.00           C  
ATOM   1198  C   GLY A 158      34.907  24.909  13.510  1.00  0.00           C  
ATOM   1199  O   GLY A 158      34.982  26.071  13.908  1.00  0.00           O  
ATOM   1200  N   ASN A 159      34.213  24.561  12.411  1.00  0.00           N  
ATOM   1201  CA  ASN A 159      33.424  25.473  11.584  1.00  0.00           C  
ATOM   1202  C   ASN A 159      32.117  25.834  12.303  1.00  0.00           C  
ATOM   1203  O   ASN A 159      31.287  24.955  12.532  1.00  0.00           O  
ATOM   1204  CB  ASN A 159      33.133  24.815  10.215  1.00  0.00           C  
ATOM   1205  CG  ASN A 159      34.386  24.546   9.376  1.00  0.00           C  
ATOM   1206  OD1 ASN A 159      35.266  25.397   9.267  1.00  0.00           O  
ATOM   1207  ND2 ASN A 159      34.463  23.363   8.763  1.00  0.00           N  
ATOM   1208  N   SER A 160      31.978  27.124  12.631  1.00  0.00           N  
ATOM   1209  CA  SER A 160      30.810  27.709  13.284  1.00  0.00           C  
ATOM   1210  C   SER A 160      30.750  29.204  12.927  1.00  0.00           C  
ATOM   1211  O   SER A 160      31.788  29.834  12.723  1.00  0.00           O  
ATOM   1212  CB  SER A 160      30.876  27.458  14.809  1.00  0.00           C  
ATOM   1213  OG  SER A 160      29.702  27.909  15.458  1.00  0.00           O  
ATOM   1214  N   GLN A 161      29.522  29.737  12.874  1.00  0.00           N  
ATOM   1215  CA  GLN A 161      29.218  31.137  12.598  1.00  0.00           C  
ATOM   1216  C   GLN A 161      28.094  31.543  13.555  1.00  0.00           C  
ATOM   1217  O   GLN A 161      26.926  31.237  13.305  1.00  0.00           O  
ATOM   1218  CB  GLN A 161      28.894  31.316  11.097  1.00  0.00           C  
ATOM   1219  CG  GLN A 161      28.439  32.734  10.697  1.00  0.00           C  
ATOM   1220  CD  GLN A 161      28.195  32.857   9.194  1.00  0.00           C  
ATOM   1221  NE2 GLN A 161      26.958  33.162   8.800  1.00  0.00           N  
ATOM   1222  OE1 GLN A 161      29.116  32.693   8.397  1.00  0.00           O  
ATOM   1223  N   GLU A 162      28.505  32.169  14.667  1.00  0.00           N  
ATOM   1224  CA  GLU A 162      27.659  32.489  15.811  1.00  0.00           C  
ATOM   1225  C   GLU A 162      27.215  33.957  15.742  1.00  0.00           C  
ATOM   1226  O   GLU A 162      28.027  34.831  15.436  1.00  0.00           O  
ATOM   1227  CB  GLU A 162      28.428  32.171  17.115  1.00  0.00           C  
ATOM   1228  CG  GLU A 162      28.929  30.706  17.173  1.00  0.00           C  
ATOM   1229  CD  GLU A 162      29.647  30.308  18.466  1.00  0.00           C  
ATOM   1230  OE1 GLU A 162      29.585  31.076  19.451  1.00  0.00           O  
ATOM   1231  OE2 GLU A 162      30.250  29.211  18.454  1.00  0.00           O  
ATOM   1232  N   SER A 163      25.924  34.189  16.022  1.00  0.00           N  
ATOM   1233  CA  SER A 163      25.275  35.496  15.939  1.00  0.00           C  
ATOM   1234  C   SER A 163      24.008  35.484  16.805  1.00  0.00           C  
ATOM   1235  O   SER A 163      23.273  34.499  16.767  1.00  0.00           O  
ATOM   1236  CB  SER A 163      24.956  35.819  14.462  1.00  0.00           C  
ATOM   1237  OG  SER A 163      24.355  37.088  14.335  1.00  0.00           O  
ATOM   1238  N   VAL A 164      23.769  36.580  17.543  1.00  0.00           N  
ATOM   1239  CA  VAL A 164      22.606  36.754  18.416  1.00  0.00           C  
ATOM   1240  C   VAL A 164      21.762  37.965  17.983  1.00  0.00           C  
ATOM   1241  O   VAL A 164      22.301  38.954  17.483  1.00  0.00           O  
ATOM   1242  CB  VAL A 164      23.024  36.986  19.902  1.00  0.00           C  
ATOM   1243  CG1 VAL A 164      23.720  35.758  20.506  1.00  0.00           C  
ATOM   1244  CG2 VAL A 164      23.852  38.262  20.172  1.00  0.00           C  
ATOM   1245  N   THR A 165      20.453  37.874  18.261  1.00  0.00           N  
ATOM   1246  CA  THR A 165      19.532  39.010  18.320  1.00  0.00           C  
ATOM   1247  C   THR A 165      19.544  39.611  19.743  1.00  0.00           C  
ATOM   1248  O   THR A 165      20.124  39.029  20.663  1.00  0.00           O  
ATOM   1249  CB  THR A 165      18.075  38.549  18.011  1.00  0.00           C  
ATOM   1250  OG1 THR A 165      17.599  37.590  18.943  1.00  0.00           O  
ATOM   1251  CG2 THR A 165      17.895  38.011  16.587  1.00  0.00           C  
ATOM   1252  N   GLU A 166      18.852  40.749  19.909  1.00  0.00           N  
ATOM   1253  CA  GLU A 166      18.454  41.289  21.212  1.00  0.00           C  
ATOM   1254  C   GLU A 166      17.358  40.424  21.873  1.00  0.00           C  
ATOM   1255  O   GLU A 166      16.878  39.454  21.281  1.00  0.00           O  
ATOM   1256  CB  GLU A 166      18.038  42.778  21.072  1.00  0.00           C  
ATOM   1257  CG  GLU A 166      16.723  43.091  20.318  1.00  0.00           C  
ATOM   1258  CD  GLU A 166      16.823  42.874  18.809  1.00  0.00           C  
ATOM   1259  OE1 GLU A 166      17.419  43.751  18.149  1.00  0.00           O  
ATOM   1260  OE2 GLU A 166      16.338  41.818  18.350  1.00  0.00           O  
ATOM   1261  N   GLN A 167      16.991  40.794  23.110  1.00  0.00           N  
ATOM   1262  CA  GLN A 167      15.962  40.120  23.900  1.00  0.00           C  
ATOM   1263  C   GLN A 167      14.571  40.294  23.262  1.00  0.00           C  
ATOM   1264  O   GLN A 167      14.200  41.415  22.909  1.00  0.00           O  
ATOM   1265  CB  GLN A 167      16.007  40.680  25.332  1.00  0.00           C  
ATOM   1266  CG  GLN A 167      15.211  39.840  26.347  1.00  0.00           C  
ATOM   1267  CD  GLN A 167      15.546  40.219  27.788  1.00  0.00           C  
ATOM   1268  OE1 GLN A 167      15.714  41.396  28.105  1.00  0.00           O  
ATOM   1269  NE2 GLN A 167      15.629  39.226  28.675  1.00  0.00           N  
ATOM   1270  N   ASP A 168      13.850  39.170  23.125  1.00  0.00           N  
ATOM   1271  CA  ASP A 168      12.536  39.052  22.491  1.00  0.00           C  
ATOM   1272  C   ASP A 168      11.487  39.883  23.258  1.00  0.00           C  
ATOM   1273  O   ASP A 168      11.384  39.760  24.477  1.00  0.00           O  
ATOM   1274  CB  ASP A 168      12.158  37.553  22.367  1.00  0.00           C  
ATOM   1275  CG  ASP A 168      10.987  37.223  21.435  1.00  0.00           C  
ATOM   1276  OD1 ASP A 168      11.143  36.250  20.665  1.00  0.00           O  
ATOM   1277  OD2 ASP A 168       9.931  37.880  21.559  1.00  0.00           O  
ATOM   1278  N   SER A 169      10.738  40.722  22.521  1.00  0.00           N  
ATOM   1279  CA  SER A 169       9.712  41.623  23.054  1.00  0.00           C  
ATOM   1280  C   SER A 169       8.464  40.911  23.619  1.00  0.00           C  
ATOM   1281  O   SER A 169       7.783  41.496  24.462  1.00  0.00           O  
ATOM   1282  CB  SER A 169       9.359  42.664  21.972  1.00  0.00           C  
ATOM   1283  OG  SER A 169       8.653  42.096  20.886  1.00  0.00           O  
ATOM   1284  N   LYS A 170       8.206  39.674  23.166  1.00  0.00           N  
ATOM   1285  CA  LYS A 170       7.128  38.810  23.638  1.00  0.00           C  
ATOM   1286  C   LYS A 170       7.651  37.884  24.749  1.00  0.00           C  
ATOM   1287  O   LYS A 170       7.156  37.946  25.875  1.00  0.00           O  
ATOM   1288  CB  LYS A 170       6.569  38.026  22.425  1.00  0.00           C  
ATOM   1289  CG  LYS A 170       5.451  37.015  22.741  1.00  0.00           C  
ATOM   1290  CD  LYS A 170       5.204  36.055  21.568  1.00  0.00           C  
ATOM   1291  CE  LYS A 170       4.222  34.930  21.915  1.00  0.00           C  
ATOM   1292  NZ  LYS A 170       4.148  33.942  20.828  1.00  0.00           N  
ATOM   1293  N   ASP A 171       8.609  37.015  24.386  1.00  0.00           N  
ATOM   1294  CA  ASP A 171       9.043  35.864  25.185  1.00  0.00           C  
ATOM   1295  C   ASP A 171      10.093  36.187  26.266  1.00  0.00           C  
ATOM   1296  O   ASP A 171      10.265  35.369  27.168  1.00  0.00           O  
ATOM   1297  CB  ASP A 171       9.502  34.685  24.288  1.00  0.00           C  
ATOM   1298  CG  ASP A 171       8.471  34.263  23.230  1.00  0.00           C  
ATOM   1299  OD1 ASP A 171       8.901  33.913  22.111  1.00  0.00           O  
ATOM   1300  OD2 ASP A 171       7.269  34.214  23.578  1.00  0.00           O  
ATOM   1301  N   SER A 172      10.754  37.360  26.184  1.00  0.00           N  
ATOM   1302  CA  SER A 172      11.778  37.862  27.119  1.00  0.00           C  
ATOM   1303  C   SER A 172      13.060  36.999  27.161  1.00  0.00           C  
ATOM   1304  O   SER A 172      13.728  36.927  28.192  1.00  0.00           O  
ATOM   1305  CB  SER A 172      11.169  38.119  28.518  1.00  0.00           C  
ATOM   1306  OG  SER A 172      10.219  39.162  28.453  1.00  0.00           O  
ATOM   1307  N   THR A 173      13.380  36.363  26.025  1.00  0.00           N  
ATOM   1308  CA  THR A 173      14.471  35.404  25.854  1.00  0.00           C  
ATOM   1309  C   THR A 173      15.337  35.786  24.641  1.00  0.00           C  
ATOM   1310  O   THR A 173      14.886  36.504  23.751  1.00  0.00           O  
ATOM   1311  CB  THR A 173      13.890  33.991  25.576  1.00  0.00           C  
ATOM   1312  OG1 THR A 173      12.947  34.012  24.517  1.00  0.00           O  
ATOM   1313  CG2 THR A 173      13.228  33.348  26.800  1.00  0.00           C  
ATOM   1314  N   TYR A 174      16.572  35.264  24.631  1.00  0.00           N  
ATOM   1315  CA  TYR A 174      17.546  35.414  23.550  1.00  0.00           C  
ATOM   1316  C   TYR A 174      17.575  34.162  22.662  1.00  0.00           C  
ATOM   1317  O   TYR A 174      17.138  33.089  23.080  1.00  0.00           O  
ATOM   1318  CB  TYR A 174      18.933  35.660  24.170  1.00  0.00           C  
ATOM   1319  CG  TYR A 174      19.092  37.042  24.774  1.00  0.00           C  
ATOM   1320  CD1 TYR A 174      19.615  38.094  23.994  1.00  0.00           C  
ATOM   1321  CD2 TYR A 174      18.718  37.282  26.110  1.00  0.00           C  
ATOM   1322  CE1 TYR A 174      19.799  39.370  24.557  1.00  0.00           C  
ATOM   1323  CE2 TYR A 174      18.894  38.559  26.671  1.00  0.00           C  
ATOM   1324  CZ  TYR A 174      19.460  39.598  25.903  1.00  0.00           C  
ATOM   1325  OH  TYR A 174      19.695  40.817  26.470  1.00  0.00           O  
ATOM   1326  N   SER A 175      18.123  34.339  21.451  1.00  0.00           N  
ATOM   1327  CA  SER A 175      18.365  33.281  20.473  1.00  0.00           C  
ATOM   1328  C   SER A 175      19.809  33.411  19.947  1.00  0.00           C  
ATOM   1329  O   SER A 175      20.375  34.506  19.993  1.00  0.00           O  
ATOM   1330  CB  SER A 175      17.337  33.409  19.332  1.00  0.00           C  
ATOM   1331  OG  SER A 175      16.020  33.177  19.790  1.00  0.00           O  
ATOM   1332  N   LEU A 176      20.378  32.295  19.457  1.00  0.00           N  
ATOM   1333  CA  LEU A 176      21.760  32.201  18.976  1.00  0.00           C  
ATOM   1334  C   LEU A 176      21.838  31.258  17.768  1.00  0.00           C  
ATOM   1335  O   LEU A 176      21.233  30.188  17.783  1.00  0.00           O  
ATOM   1336  CB  LEU A 176      22.685  31.775  20.148  1.00  0.00           C  
ATOM   1337  CG  LEU A 176      24.168  31.447  19.831  1.00  0.00           C  
ATOM   1338  CD1 LEU A 176      24.926  32.591  19.131  1.00  0.00           C  
ATOM   1339  CD2 LEU A 176      24.906  31.011  21.109  1.00  0.00           C  
ATOM   1340  N   SER A 177      22.605  31.681  16.755  1.00  0.00           N  
ATOM   1341  CA  SER A 177      22.884  30.943  15.527  1.00  0.00           C  
ATOM   1342  C   SER A 177      24.132  30.054  15.664  1.00  0.00           C  
ATOM   1343  O   SER A 177      24.984  30.306  16.515  1.00  0.00           O  
ATOM   1344  CB  SER A 177      23.010  31.975  14.382  1.00  0.00           C  
ATOM   1345  OG  SER A 177      23.264  31.383  13.122  1.00  0.00           O  
ATOM   1346  N   SER A 178      24.213  29.037  14.797  1.00  0.00           N  
ATOM   1347  CA  SER A 178      25.347  28.130  14.674  1.00  0.00           C  
ATOM   1348  C   SER A 178      25.311  27.580  13.244  1.00  0.00           C  
ATOM   1349  O   SER A 178      24.332  26.926  12.899  1.00  0.00           O  
ATOM   1350  CB  SER A 178      25.220  27.013  15.735  1.00  0.00           C  
ATOM   1351  OG  SER A 178      26.383  26.215  15.780  1.00  0.00           O  
ATOM   1352  N   THR A 179      26.334  27.855  12.419  1.00  0.00           N  
ATOM   1353  CA  THR A 179      26.358  27.410  11.021  1.00  0.00           C  
ATOM   1354  C   THR A 179      27.761  26.926  10.629  1.00  0.00           C  
ATOM   1355  O   THR A 179      28.706  27.714  10.597  1.00  0.00           O  
ATOM   1356  CB  THR A 179      25.887  28.526  10.042  1.00  0.00           C  
ATOM   1357  OG1 THR A 179      24.511  28.774  10.250  1.00  0.00           O  
ATOM   1358  CG2 THR A 179      26.090  28.237   8.541  1.00  0.00           C  
ATOM   1359  N   LEU A 180      27.827  25.630  10.288  1.00  0.00           N  
ATOM   1360  CA  LEU A 180      28.949  24.937   9.658  1.00  0.00           C  
ATOM   1361  C   LEU A 180      29.087  25.434   8.207  1.00  0.00           C  
ATOM   1362  O   LEU A 180      28.068  25.713   7.578  1.00  0.00           O  
ATOM   1363  CB  LEU A 180      28.634  23.418   9.727  1.00  0.00           C  
ATOM   1364  CG  LEU A 180      29.839  22.454   9.792  1.00  0.00           C  
ATOM   1365  CD1 LEU A 180      29.394  21.038  10.222  1.00  0.00           C  
ATOM   1366  CD2 LEU A 180      30.633  22.397   8.477  1.00  0.00           C  
ATOM   1367  N   THR A 181      30.326  25.526   7.698  1.00  0.00           N  
ATOM   1368  CA  THR A 181      30.609  25.960   6.328  1.00  0.00           C  
ATOM   1369  C   THR A 181      31.715  25.091   5.700  1.00  0.00           C  
ATOM   1370  O   THR A 181      32.686  24.743   6.373  1.00  0.00           O  
ATOM   1371  CB  THR A 181      30.952  27.476   6.261  1.00  0.00           C  
ATOM   1372  OG1 THR A 181      31.206  27.890   4.929  1.00  0.00           O  
ATOM   1373  CG2 THR A 181      32.169  27.900   7.105  1.00  0.00           C  
ATOM   1374  N   LEU A 182      31.504  24.729   4.426  1.00  0.00           N  
ATOM   1375  CA  LEU A 182      32.265  23.743   3.658  1.00  0.00           C  
ATOM   1376  C   LEU A 182      32.199  24.074   2.153  1.00  0.00           C  
ATOM   1377  O   LEU A 182      31.435  24.948   1.736  1.00  0.00           O  
ATOM   1378  CB  LEU A 182      31.639  22.340   3.902  1.00  0.00           C  
ATOM   1379  CG  LEU A 182      32.010  21.619   5.214  1.00  0.00           C  
ATOM   1380  CD1 LEU A 182      31.255  20.273   5.321  1.00  0.00           C  
ATOM   1381  CD2 LEU A 182      33.532  21.459   5.416  1.00  0.00           C  
ATOM   1382  N   SER A 183      32.961  23.309   1.352  1.00  0.00           N  
ATOM   1383  CA  SER A 183      32.714  23.141  -0.084  1.00  0.00           C  
ATOM   1384  C   SER A 183      31.710  21.993  -0.321  1.00  0.00           C  
ATOM   1385  O   SER A 183      31.463  21.193   0.585  1.00  0.00           O  
ATOM   1386  CB  SER A 183      34.060  22.922  -0.813  1.00  0.00           C  
ATOM   1387  OG  SER A 183      34.572  21.612  -0.669  1.00  0.00           O  
ATOM   1388  N   LYS A 184      31.184  21.900  -1.555  1.00  0.00           N  
ATOM   1389  CA  LYS A 184      30.336  20.793  -2.018  1.00  0.00           C  
ATOM   1390  C   LYS A 184      31.003  19.412  -1.855  1.00  0.00           C  
ATOM   1391  O   LYS A 184      30.335  18.477  -1.417  1.00  0.00           O  
ATOM   1392  CB  LYS A 184      29.897  21.066  -3.476  1.00  0.00           C  
ATOM   1393  CG  LYS A 184      29.149  19.914  -4.180  1.00  0.00           C  
ATOM   1394  CD  LYS A 184      28.857  20.204  -5.659  1.00  0.00           C  
ATOM   1395  CE  LYS A 184      28.203  19.016  -6.385  1.00  0.00           C  
ATOM   1396  NZ  LYS A 184      29.127  17.877  -6.533  1.00  0.00           N  
ATOM   1397  N   ALA A 185      32.304  19.328  -2.187  1.00  0.00           N  
ATOM   1398  CA  ALA A 185      33.115  18.114  -2.097  1.00  0.00           C  
ATOM   1399  C   ALA A 185      33.288  17.583  -0.665  1.00  0.00           C  
ATOM   1400  O   ALA A 185      33.309  16.367  -0.486  1.00  0.00           O  
ATOM   1401  CB  ALA A 185      34.484  18.375  -2.742  1.00  0.00           C  
ATOM   1402  N   ASP A 186      33.378  18.487   0.326  1.00  0.00           N  
ATOM   1403  CA  ASP A 186      33.479  18.148   1.752  1.00  0.00           C  
ATOM   1404  C   ASP A 186      32.170  17.595   2.334  1.00  0.00           C  
ATOM   1405  O   ASP A 186      32.230  16.728   3.205  1.00  0.00           O  
ATOM   1406  CB  ASP A 186      34.015  19.300   2.626  1.00  0.00           C  
ATOM   1407  CG  ASP A 186      35.261  19.994   2.074  1.00  0.00           C  
ATOM   1408  OD1 ASP A 186      35.272  21.244   2.106  1.00  0.00           O  
ATOM   1409  OD2 ASP A 186      36.200  19.269   1.674  1.00  0.00           O  
ATOM   1410  N   TYR A 187      31.020  18.053   1.805  1.00  0.00           N  
ATOM   1411  CA  TYR A 187      29.707  17.494   2.125  1.00  0.00           C  
ATOM   1412  C   TYR A 187      29.500  16.082   1.537  1.00  0.00           C  
ATOM   1413  O   TYR A 187      28.765  15.292   2.126  1.00  0.00           O  
ATOM   1414  CB  TYR A 187      28.604  18.483   1.696  1.00  0.00           C  
ATOM   1415  CG  TYR A 187      27.190  18.091   2.098  1.00  0.00           C  
ATOM   1416  CD1 TYR A 187      26.734  18.340   3.409  1.00  0.00           C  
ATOM   1417  CD2 TYR A 187      26.329  17.469   1.170  1.00  0.00           C  
ATOM   1418  CE1 TYR A 187      25.431  17.964   3.789  1.00  0.00           C  
ATOM   1419  CE2 TYR A 187      25.018  17.113   1.547  1.00  0.00           C  
ATOM   1420  CZ  TYR A 187      24.570  17.357   2.856  1.00  0.00           C  
ATOM   1421  OH  TYR A 187      23.302  17.007   3.221  1.00  0.00           O  
ATOM   1422  N   GLU A 188      30.171  15.780   0.413  1.00  0.00           N  
ATOM   1423  CA  GLU A 188      30.153  14.479  -0.260  1.00  0.00           C  
ATOM   1424  C   GLU A 188      31.167  13.471   0.324  1.00  0.00           C  
ATOM   1425  O   GLU A 188      30.989  12.273   0.109  1.00  0.00           O  
ATOM   1426  CB  GLU A 188      30.356  14.704  -1.772  1.00  0.00           C  
ATOM   1427  CG  GLU A 188      29.160  15.430  -2.427  1.00  0.00           C  
ATOM   1428  CD  GLU A 188      29.396  15.801  -3.892  1.00  0.00           C  
ATOM   1429  OE1 GLU A 188      30.437  16.431  -4.179  1.00  0.00           O  
ATOM   1430  OE2 GLU A 188      28.504  15.494  -4.712  1.00  0.00           O  
ATOM   1431  N   LYS A 189      32.180  13.948   1.074  1.00  0.00           N  
ATOM   1432  CA  LYS A 189      33.135  13.118   1.823  1.00  0.00           C  
ATOM   1433  C   LYS A 189      32.600  12.642   3.190  1.00  0.00           C  
ATOM   1434  O   LYS A 189      33.206  11.745   3.776  1.00  0.00           O  
ATOM   1435  CB  LYS A 189      34.468  13.883   1.989  1.00  0.00           C  
ATOM   1436  CG  LYS A 189      35.337  13.888   0.716  1.00  0.00           C  
ATOM   1437  CD  LYS A 189      36.690  14.612   0.872  1.00  0.00           C  
ATOM   1438  CE  LYS A 189      36.550  16.109   1.187  1.00  0.00           C  
ATOM   1439  NZ  LYS A 189      37.841  16.813   1.190  1.00  0.00           N  
ATOM   1440  N   HIS A 190      31.495  13.235   3.669  1.00  0.00           N  
ATOM   1441  CA  HIS A 190      30.854  12.940   4.953  1.00  0.00           C  
ATOM   1442  C   HIS A 190      29.364  12.609   4.754  1.00  0.00           C  
ATOM   1443  O   HIS A 190      28.857  12.740   3.639  1.00  0.00           O  
ATOM   1444  CB  HIS A 190      31.074  14.146   5.888  1.00  0.00           C  
ATOM   1445  CG  HIS A 190      32.496  14.295   6.364  1.00  0.00           C  
ATOM   1446  ND1 HIS A 190      33.095  13.377   7.207  1.00  0.00           N  
ATOM   1447  CD2 HIS A 190      33.453  15.256   6.124  1.00  0.00           C  
ATOM   1448  CE1 HIS A 190      34.339  13.800   7.434  1.00  0.00           C  
ATOM   1449  NE2 HIS A 190      34.628  14.935   6.808  1.00  0.00           N  
ATOM   1450  N   LYS A 191      28.694  12.147   5.825  1.00  0.00           N  
ATOM   1451  CA  LYS A 191      27.302  11.692   5.775  1.00  0.00           C  
ATOM   1452  C   LYS A 191      26.443  12.312   6.884  1.00  0.00           C  
ATOM   1453  O   LYS A 191      25.416  12.914   6.576  1.00  0.00           O  
ATOM   1454  CB  LYS A 191      27.259  10.146   5.784  1.00  0.00           C  
ATOM   1455  CG  LYS A 191      25.839   9.539   5.732  1.00  0.00           C  
ATOM   1456  CD  LYS A 191      25.825   8.003   5.661  1.00  0.00           C  
ATOM   1457  CE  LYS A 191      26.348   7.322   6.939  1.00  0.00           C  
ATOM   1458  NZ  LYS A 191      26.292   5.855   6.826  1.00  0.00           N  
ATOM   1459  N   VAL A 192      26.850  12.111   8.145  1.00  0.00           N  
ATOM   1460  CA  VAL A 192      26.115  12.549   9.330  1.00  0.00           C  
ATOM   1461  C   VAL A 192      26.581  13.957   9.740  1.00  0.00           C  
ATOM   1462  O   VAL A 192      27.765  14.267   9.611  1.00  0.00           O  
ATOM   1463  CB  VAL A 192      26.356  11.577  10.520  1.00  0.00           C  
ATOM   1464  CG1 VAL A 192      25.697  12.005  11.849  1.00  0.00           C  
ATOM   1465  CG2 VAL A 192      25.917  10.145  10.169  1.00  0.00           C  
ATOM   1466  N   TYR A 193      25.632  14.771  10.226  1.00  0.00           N  
ATOM   1467  CA  TYR A 193      25.871  16.118  10.752  1.00  0.00           C  
ATOM   1468  C   TYR A 193      24.962  16.317  11.965  1.00  0.00           C  
ATOM   1469  O   TYR A 193      23.804  15.903  11.918  1.00  0.00           O  
ATOM   1470  CB  TYR A 193      25.597  17.185   9.670  1.00  0.00           C  
ATOM   1471  CG  TYR A 193      26.347  16.956   8.373  1.00  0.00           C  
ATOM   1472  CD1 TYR A 193      27.686  17.377   8.241  1.00  0.00           C  
ATOM   1473  CD2 TYR A 193      25.727  16.244   7.324  1.00  0.00           C  
ATOM   1474  CE1 TYR A 193      28.408  17.064   7.073  1.00  0.00           C  
ATOM   1475  CE2 TYR A 193      26.450  15.924   6.164  1.00  0.00           C  
ATOM   1476  CZ  TYR A 193      27.792  16.325   6.045  1.00  0.00           C  
ATOM   1477  OH  TYR A 193      28.498  15.996   4.932  1.00  0.00           O  
ATOM   1478  N   ALA A 194      25.500  16.941  13.024  1.00  0.00           N  
ATOM   1479  CA  ALA A 194      24.822  17.105  14.307  1.00  0.00           C  
ATOM   1480  C   ALA A 194      25.178  18.452  14.946  1.00  0.00           C  
ATOM   1481  O   ALA A 194      26.354  18.806  15.006  1.00  0.00           O  
ATOM   1482  CB  ALA A 194      25.200  15.932  15.226  1.00  0.00           C  
ATOM   1483  N   CYS A 195      24.146  19.156  15.439  1.00  0.00           N  
ATOM   1484  CA  CYS A 195      24.259  20.449  16.111  1.00  0.00           C  
ATOM   1485  C   CYS A 195      24.102  20.249  17.627  1.00  0.00           C  
ATOM   1486  O   CYS A 195      23.027  20.501  18.168  1.00  0.00           O  
ATOM   1487  CB  CYS A 195      23.198  21.409  15.535  1.00  0.00           C  
ATOM   1488  SG  CYS A 195      23.198  23.079  16.252  1.00  0.00           S  
ATOM   1489  N   GLU A 196      25.183  19.798  18.280  1.00  0.00           N  
ATOM   1490  CA  GLU A 196      25.263  19.699  19.738  1.00  0.00           C  
ATOM   1491  C   GLU A 196      25.497  21.085  20.361  1.00  0.00           C  
ATOM   1492  O   GLU A 196      26.255  21.875  19.799  1.00  0.00           O  
ATOM   1493  CB  GLU A 196      26.360  18.679  20.110  1.00  0.00           C  
ATOM   1494  CG  GLU A 196      26.541  18.465  21.627  1.00  0.00           C  
ATOM   1495  CD  GLU A 196      27.542  17.356  21.943  1.00  0.00           C  
ATOM   1496  OE1 GLU A 196      27.355  16.238  21.414  1.00  0.00           O  
ATOM   1497  OE2 GLU A 196      28.491  17.633  22.707  1.00  0.00           O  
ATOM   1498  N   VAL A 197      24.843  21.355  21.501  1.00  0.00           N  
ATOM   1499  CA  VAL A 197      24.982  22.606  22.252  1.00  0.00           C  
ATOM   1500  C   VAL A 197      24.869  22.327  23.763  1.00  0.00           C  
ATOM   1501  O   VAL A 197      24.328  21.293  24.161  1.00  0.00           O  
ATOM   1502  CB  VAL A 197      23.922  23.680  21.838  1.00  0.00           C  
ATOM   1503  CG1 VAL A 197      23.884  23.902  20.316  1.00  0.00           C  
ATOM   1504  CG2 VAL A 197      22.490  23.480  22.378  1.00  0.00           C  
ATOM   1505  N   THR A 198      25.376  23.272  24.570  1.00  0.00           N  
ATOM   1506  CA  THR A 198      25.335  23.247  26.035  1.00  0.00           C  
ATOM   1507  C   THR A 198      25.033  24.667  26.553  1.00  0.00           C  
ATOM   1508  O   THR A 198      25.485  25.648  25.960  1.00  0.00           O  
ATOM   1509  CB  THR A 198      26.685  22.767  26.641  1.00  0.00           C  
ATOM   1510  OG1 THR A 198      27.754  23.664  26.383  1.00  0.00           O  
ATOM   1511  CG2 THR A 198      27.104  21.362  26.179  1.00  0.00           C  
ATOM   1512  N   HIS A 199      24.262  24.752  27.649  1.00  0.00           N  
ATOM   1513  CA  HIS A 199      23.711  26.009  28.156  1.00  0.00           C  
ATOM   1514  C   HIS A 199      23.604  26.018  29.693  1.00  0.00           C  
ATOM   1515  O   HIS A 199      23.789  24.991  30.341  1.00  0.00           O  
ATOM   1516  CB  HIS A 199      22.347  26.238  27.462  1.00  0.00           C  
ATOM   1517  CG  HIS A 199      21.721  27.582  27.723  1.00  0.00           C  
ATOM   1518  CD2 HIS A 199      22.306  28.825  27.629  1.00  0.00           C  
ATOM   1519  ND1 HIS A 199      20.417  27.734  28.197  1.00  0.00           N  
ATOM   1520  NE2 HIS A 199      21.357  29.741  28.038  1.00  0.00           N  
ATOM   1521  CE1 HIS A 199      20.270  29.041  28.350  1.00  0.00           C  
ATOM   1522  N   GLN A 200      23.280  27.199  30.245  1.00  0.00           N  
ATOM   1523  CA  GLN A 200      22.955  27.427  31.653  1.00  0.00           C  
ATOM   1524  C   GLN A 200      21.623  26.763  32.065  1.00  0.00           C  
ATOM   1525  O   GLN A 200      21.499  26.342  33.215  1.00  0.00           O  
ATOM   1526  CB  GLN A 200      22.865  28.950  31.903  1.00  0.00           C  
ATOM   1527  CG  GLN A 200      24.052  29.807  31.399  1.00  0.00           C  
ATOM   1528  CD  GLN A 200      25.424  29.347  31.898  1.00  0.00           C  
ATOM   1529  NE2 GLN A 200      26.447  29.459  31.047  1.00  0.00           N  
ATOM   1530  OE1 GLN A 200      25.569  28.923  33.042  1.00  0.00           O  
ATOM   1531  N   GLY A 201      20.663  26.680  31.124  1.00  0.00           N  
ATOM   1532  CA  GLY A 201      19.351  26.068  31.324  1.00  0.00           C  
ATOM   1533  C   GLY A 201      19.395  24.539  31.163  1.00  0.00           C  
ATOM   1534  O   GLY A 201      18.557  23.858  31.751  1.00  0.00           O  
ATOM   1535  N   LEU A 202      20.373  24.002  30.408  1.00  0.00           N  
ATOM   1536  CA  LEU A 202      20.646  22.569  30.284  1.00  0.00           C  
ATOM   1537  C   LEU A 202      22.061  22.389  29.719  1.00  0.00           C  
ATOM   1538  O   LEU A 202      22.277  22.626  28.531  1.00  0.00           O  
ATOM   1539  CB  LEU A 202      19.561  21.849  29.442  1.00  0.00           C  
ATOM   1540  CG  LEU A 202      19.763  20.322  29.278  1.00  0.00           C  
ATOM   1541  CD1 LEU A 202      19.905  19.589  30.628  1.00  0.00           C  
ATOM   1542  CD2 LEU A 202      18.641  19.705  28.422  1.00  0.00           C  
ATOM   1543  N   SER A 203      22.997  21.988  30.596  1.00  0.00           N  
ATOM   1544  CA  SER A 203      24.423  21.832  30.292  1.00  0.00           C  
ATOM   1545  C   SER A 203      24.764  20.517  29.557  1.00  0.00           C  
ATOM   1546  O   SER A 203      25.892  20.378  29.087  1.00  0.00           O  
ATOM   1547  CB  SER A 203      25.215  21.998  31.607  1.00  0.00           C  
ATOM   1548  OG  SER A 203      26.611  22.060  31.388  1.00  0.00           O  
ATOM   1549  N   SER A 204      23.797  19.589  29.455  1.00  0.00           N  
ATOM   1550  CA  SER A 204      23.920  18.337  28.706  1.00  0.00           C  
ATOM   1551  C   SER A 204      23.943  18.578  27.176  1.00  0.00           C  
ATOM   1552  O   SER A 204      23.436  19.610  26.737  1.00  0.00           O  
ATOM   1553  CB  SER A 204      22.736  17.422  29.079  1.00  0.00           C  
ATOM   1554  OG  SER A 204      22.887  16.934  30.396  1.00  0.00           O  
ATOM   1555  N   PRO A 205      24.475  17.609  26.390  1.00  0.00           N  
ATOM   1556  CA  PRO A 205      24.318  17.557  24.920  1.00  0.00           C  
ATOM   1557  C   PRO A 205      22.861  17.637  24.421  1.00  0.00           C  
ATOM   1558  O   PRO A 205      22.130  16.647  24.478  1.00  0.00           O  
ATOM   1559  CB  PRO A 205      24.994  16.228  24.532  1.00  0.00           C  
ATOM   1560  CG  PRO A 205      26.040  16.014  25.605  1.00  0.00           C  
ATOM   1561  CD  PRO A 205      25.335  16.515  26.857  1.00  0.00           C  
ATOM   1562  N   VAL A 206      22.475  18.830  23.944  1.00  0.00           N  
ATOM   1563  CA  VAL A 206      21.171  19.125  23.350  1.00  0.00           C  
ATOM   1564  C   VAL A 206      21.372  19.178  21.826  1.00  0.00           C  
ATOM   1565  O   VAL A 206      22.043  20.090  21.340  1.00  0.00           O  
ATOM   1566  CB  VAL A 206      20.628  20.477  23.903  1.00  0.00           C  
ATOM   1567  CG1 VAL A 206      19.466  21.092  23.106  1.00  0.00           C  
ATOM   1568  CG2 VAL A 206      20.197  20.336  25.372  1.00  0.00           C  
ATOM   1569  N   THR A 207      20.874  18.149  21.118  1.00  0.00           N  
ATOM   1570  CA  THR A 207      21.282  17.840  19.742  1.00  0.00           C  
ATOM   1571  C   THR A 207      20.093  17.476  18.831  1.00  0.00           C  
ATOM   1572  O   THR A 207      19.158  16.812  19.278  1.00  0.00           O  
ATOM   1573  CB  THR A 207      22.273  16.637  19.728  1.00  0.00           C  
ATOM   1574  OG1 THR A 207      23.365  16.889  20.591  1.00  0.00           O  
ATOM   1575  CG2 THR A 207      22.869  16.284  18.351  1.00  0.00           C  
ATOM   1576  N   LYS A 208      20.205  17.867  17.549  1.00  0.00           N  
ATOM   1577  CA  LYS A 208      19.439  17.329  16.418  1.00  0.00           C  
ATOM   1578  C   LYS A 208      20.430  16.920  15.318  1.00  0.00           C  
ATOM   1579  O   LYS A 208      21.473  17.559  15.178  1.00  0.00           O  
ATOM   1580  CB  LYS A 208      18.452  18.382  15.869  1.00  0.00           C  
ATOM   1581  CG  LYS A 208      17.332  18.793  16.833  1.00  0.00           C  
ATOM   1582  CD  LYS A 208      16.325  17.684  17.175  1.00  0.00           C  
ATOM   1583  CE  LYS A 208      15.223  18.189  18.119  1.00  0.00           C  
ATOM   1584  NZ  LYS A 208      14.280  17.115  18.476  1.00  0.00           N  
ATOM   1585  N   SER A 209      20.078  15.869  14.558  1.00  0.00           N  
ATOM   1586  CA  SER A 209      20.946  15.253  13.552  1.00  0.00           C  
ATOM   1587  C   SER A 209      20.137  14.723  12.349  1.00  0.00           C  
ATOM   1588  O   SER A 209      18.917  14.576  12.442  1.00  0.00           O  
ATOM   1589  CB  SER A 209      21.800  14.167  14.252  1.00  0.00           C  
ATOM   1590  OG  SER A 209      22.741  13.560  13.390  1.00  0.00           O  
ATOM   1591  N   PHE A 210      20.849  14.451  11.242  1.00  0.00           N  
ATOM   1592  CA  PHE A 210      20.335  13.854  10.004  1.00  0.00           C  
ATOM   1593  C   PHE A 210      21.492  13.159   9.259  1.00  0.00           C  
ATOM   1594  O   PHE A 210      22.660  13.420   9.557  1.00  0.00           O  
ATOM   1595  CB  PHE A 210      19.648  14.941   9.138  1.00  0.00           C  
ATOM   1596  CG  PHE A 210      20.575  15.930   8.450  1.00  0.00           C  
ATOM   1597  CD1 PHE A 210      21.090  15.662   7.162  1.00  0.00           C  
ATOM   1598  CD2 PHE A 210      21.070  17.042   9.163  1.00  0.00           C  
ATOM   1599  CE1 PHE A 210      22.033  16.509   6.597  1.00  0.00           C  
ATOM   1600  CE2 PHE A 210      21.999  17.884   8.574  1.00  0.00           C  
ATOM   1601  CZ  PHE A 210      22.483  17.619   7.300  1.00  0.00           C  
ATOM   1602  N   ASN A 211      21.130  12.311   8.279  1.00  0.00           N  
ATOM   1603  CA  ASN A 211      22.056  11.568   7.415  1.00  0.00           C  
ATOM   1604  C   ASN A 211      21.827  11.958   5.945  1.00  0.00           C  
ATOM   1605  O   ASN A 211      20.683  12.122   5.520  1.00  0.00           O  
ATOM   1606  CB  ASN A 211      21.819  10.042   7.568  1.00  0.00           C  
ATOM   1607  CG  ASN A 211      22.238   9.434   8.914  1.00  0.00           C  
ATOM   1608  OD1 ASN A 211      22.111  10.050   9.969  1.00  0.00           O  
ATOM   1609  ND2 ASN A 211      22.729   8.192   8.885  1.00  0.00           N  
ATOM   1610  N   ARG A 212      22.931  12.009   5.182  1.00  0.00           N  
ATOM   1611  CA  ARG A 212      22.962  12.151   3.719  1.00  0.00           C  
ATOM   1612  C   ARG A 212      22.737  10.802   2.987  1.00  0.00           C  
ATOM   1613  O   ARG A 212      22.690  10.787   1.759  1.00  0.00           O  
ATOM   1614  CB  ARG A 212      24.310  12.816   3.341  1.00  0.00           C  
ATOM   1615  CG  ARG A 212      24.446  13.322   1.889  1.00  0.00           C  
ATOM   1616  CD  ARG A 212      25.830  13.909   1.573  1.00  0.00           C  
ATOM   1617  NE  ARG A 212      26.885  12.889   1.533  1.00  0.00           N  
ATOM   1618  CZ  ARG A 212      27.152  12.058   0.514  1.00  0.00           C  
ATOM   1619  NH1 ARG A 212      26.442  12.091  -0.622  1.00  0.00           N  
ATOM   1620  NH2 ARG A 212      28.156  11.185   0.640  1.00  0.00           N  
ATOM   1621  N   GLY A 213      22.585   9.693   3.738  1.00  0.00           N  
ATOM   1622  CA  GLY A 213      22.448   8.315   3.244  1.00  0.00           C  
ATOM   1623  C   GLY A 213      21.208   8.050   2.364  1.00  0.00           C  
ATOM   1624  O   GLY A 213      21.125   6.979   1.765  1.00  0.00           O  
ATOM   1625  N   GLU A 214      20.276   9.012   2.267  1.00  0.00           N  
ATOM   1626  CA  GLU A 214      19.142   9.015   1.344  1.00  0.00           C  
ATOM   1627  C   GLU A 214      18.922  10.424   0.761  1.00  0.00           C  
ATOM   1628  O   GLU A 214      18.546  10.537  -0.407  1.00  0.00           O  
ATOM   1629  CB  GLU A 214      17.896   8.440   2.063  1.00  0.00           C  
ATOM   1630  CG  GLU A 214      16.565   8.460   1.278  1.00  0.00           C  
ATOM   1631  CD  GLU A 214      16.601   7.631  -0.009  1.00  0.00           C  
ATOM   1632  OE1 GLU A 214      16.290   8.214  -1.071  1.00  0.00           O  
ATOM   1633  OE2 GLU A 214      16.941   6.432   0.089  1.00  0.00           O  
ATOM   1634  N   CYS A 215      19.167  11.466   1.577  1.00  0.00           N  
ATOM   1635  CA  CYS A 215      18.977  12.877   1.233  1.00  0.00           C  
ATOM   1636  C   CYS A 215      20.035  13.364   0.230  1.00  0.00           C  
ATOM   1637  O   CYS A 215      21.223  13.360   0.555  1.00  0.00           O  
ATOM   1638  CB  CYS A 215      19.011  13.714   2.526  1.00  0.00           C  
ATOM   1639  SG  CYS A 215      17.826  13.172   3.787  1.00  0.00           S  
ATOM   1640  N   NMA A 215A     19.570  13.778  -0.959  1.00  0.00           N  
ATOM   1641  CA  NMA A 215A     20.407  14.260  -2.052  1.00  0.00           C  
ATOM   1642  CH3 ACE B   0       6.956  67.365  20.938  1.00  0.00           C  
ATOM   1643  C   ACE B   0       7.532  68.458  20.045  1.00  0.00           C  
ATOM   1644  O   ACE B   0       8.481  69.129  20.445  1.00  0.00           O  
ATOM   1645  N   GLN B   1       6.944  68.620  18.845  1.00  0.00           N  
ATOM   1646  CA  GLN B   1       7.298  69.557  17.766  1.00  0.00           C  
ATOM   1647  C   GLN B   1       8.612  69.203  17.050  1.00  0.00           C  
ATOM   1648  O   GLN B   1       8.582  68.894  15.859  1.00  0.00           O  
ATOM   1649  CB  GLN B   1       7.288  71.038  18.219  1.00  0.00           C  
ATOM   1650  CG  GLN B   1       5.902  71.540  18.674  1.00  0.00           C  
ATOM   1651  CD  GLN B   1       5.855  73.015  19.096  1.00  0.00           C  
ATOM   1652  OE1 GLN B   1       4.797  73.501  19.485  1.00  0.00           O  
ATOM   1653  NE2 GLN B   1       6.975  73.744  19.030  1.00  0.00           N  
ATOM   1654  N   VAL B   2       9.736  69.294  17.779  1.00  0.00           N  
ATOM   1655  CA  VAL B   2      11.083  69.058  17.273  1.00  0.00           C  
ATOM   1656  C   VAL B   2      11.402  67.566  17.064  1.00  0.00           C  
ATOM   1657  O   VAL B   2      11.148  66.744  17.942  1.00  0.00           O  
ATOM   1658  CB  VAL B   2      12.163  69.728  18.178  1.00  0.00           C  
ATOM   1659  CG1 VAL B   2      11.992  69.424  19.677  1.00  0.00           C  
ATOM   1660  CG2 VAL B   2      13.614  69.424  17.749  1.00  0.00           C  
ATOM   1661  N   GLN B   3      12.007  67.289  15.899  1.00  0.00           N  
ATOM   1662  CA  GLN B   3      12.639  66.033  15.518  1.00  0.00           C  
ATOM   1663  C   GLN B   3      13.462  66.304  14.250  1.00  0.00           C  
ATOM   1664  O   GLN B   3      12.944  66.898  13.303  1.00  0.00           O  
ATOM   1665  CB  GLN B   3      11.596  64.899  15.331  1.00  0.00           C  
ATOM   1666  CG  GLN B   3      12.146  63.535  14.849  1.00  0.00           C  
ATOM   1667  CD  GLN B   3      13.266  62.965  15.727  1.00  0.00           C  
ATOM   1668  OE1 GLN B   3      13.213  63.042  16.953  1.00  0.00           O  
ATOM   1669  NE2 GLN B   3      14.281  62.372  15.101  1.00  0.00           N  
ATOM   1670  N   LEU B   4      14.729  65.862  14.261  1.00  0.00           N  
ATOM   1671  CA  LEU B   4      15.657  65.993  13.140  1.00  0.00           C  
ATOM   1672  C   LEU B   4      15.458  64.859  12.117  1.00  0.00           C  
ATOM   1673  O   LEU B   4      15.074  63.748  12.488  1.00  0.00           O  
ATOM   1674  CB  LEU B   4      17.100  65.986  13.691  1.00  0.00           C  
ATOM   1675  CG  LEU B   4      17.495  67.227  14.520  1.00  0.00           C  
ATOM   1676  CD1 LEU B   4      18.884  67.038  15.156  1.00  0.00           C  
ATOM   1677  CD2 LEU B   4      17.423  68.532  13.709  1.00  0.00           C  
ATOM   1678  N   VAL B   5      15.765  65.166  10.849  1.00  0.00           N  
ATOM   1679  CA  VAL B   5      15.770  64.226   9.726  1.00  0.00           C  
ATOM   1680  C   VAL B   5      17.048  64.437   8.898  1.00  0.00           C  
ATOM   1681  O   VAL B   5      17.627  65.523   8.942  1.00  0.00           O  
ATOM   1682  CB  VAL B   5      14.529  64.411   8.805  1.00  0.00           C  
ATOM   1683  CG1 VAL B   5      13.228  64.019   9.526  1.00  0.00           C  
ATOM   1684  CG2 VAL B   5      14.401  65.806   8.157  1.00  0.00           C  
ATOM   1685  N   GLN B   6      17.486  63.395   8.170  1.00  0.00           N  
ATOM   1686  CA  GLN B   6      18.775  63.415   7.480  1.00  0.00           C  
ATOM   1687  C   GLN B   6      18.843  62.502   6.250  1.00  0.00           C  
ATOM   1688  O   GLN B   6      17.980  61.649   6.043  1.00  0.00           O  
ATOM   1689  CB  GLN B   6      19.915  63.164   8.493  1.00  0.00           C  
ATOM   1690  CG  GLN B   6      19.855  61.811   9.216  1.00  0.00           C  
ATOM   1691  CD  GLN B   6      21.039  61.680  10.163  1.00  0.00           C  
ATOM   1692  NE2 GLN B   6      22.173  61.192   9.657  1.00  0.00           N  
ATOM   1693  OE1 GLN B   6      20.924  62.017  11.336  1.00  0.00           O  
ATOM   1694  N   SER B   7      19.891  62.751   5.452  1.00  0.00           N  
ATOM   1695  CA  SER B   7      20.168  62.169   4.142  1.00  0.00           C  
ATOM   1696  C   SER B   7      21.691  62.117   3.893  1.00  0.00           C  
ATOM   1697  O   SER B   7      22.481  62.463   4.775  1.00  0.00           O  
ATOM   1698  CB  SER B   7      19.384  62.966   3.072  1.00  0.00           C  
ATOM   1699  OG  SER B   7      19.892  64.277   2.900  1.00  0.00           O  
ATOM   1700  N   GLY B   8      22.077  61.677   2.686  1.00  0.00           N  
ATOM   1701  CA  GLY B   8      23.467  61.625   2.233  1.00  0.00           C  
ATOM   1702  C   GLY B   8      24.189  60.358   2.717  1.00  0.00           C  
ATOM   1703  O   GLY B   8      23.628  59.536   3.443  1.00  0.00           O  
ATOM   1704  N   ALA B   9      25.454  60.233   2.278  1.00  0.00           N  
ATOM   1705  CA  ALA B   9      26.402  59.139   2.520  1.00  0.00           C  
ATOM   1706  C   ALA B   9      26.059  57.803   1.839  1.00  0.00           C  
ATOM   1707  O   ALA B   9      24.907  57.542   1.488  1.00  0.00           O  
ATOM   1708  CB  ALA B   9      26.684  58.955   4.018  1.00  0.00           C  
ATOM   1709  N   GLU B  10      27.110  56.990   1.649  1.00  0.00           N  
ATOM   1710  CA  GLU B  10      27.098  55.716   0.933  1.00  0.00           C  
ATOM   1711  C   GLU B  10      28.403  54.950   1.224  1.00  0.00           C  
ATOM   1712  O   GLU B  10      29.303  55.479   1.882  1.00  0.00           O  
ATOM   1713  CB  GLU B  10      26.896  55.968  -0.585  1.00  0.00           C  
ATOM   1714  CG  GLU B  10      28.031  56.766  -1.263  1.00  0.00           C  
ATOM   1715  CD  GLU B  10      27.778  57.049  -2.744  1.00  0.00           C  
ATOM   1716  OE1 GLU B  10      28.112  58.178  -3.165  1.00  0.00           O  
ATOM   1717  OE2 GLU B  10      27.284  56.133  -3.437  1.00  0.00           O  
ATOM   1718  N   VAL B  11      28.487  53.723   0.684  1.00  0.00           N  
ATOM   1719  CA  VAL B  11      29.709  52.918   0.658  1.00  0.00           C  
ATOM   1720  C   VAL B  11      30.734  53.489  -0.346  1.00  0.00           C  
ATOM   1721  O   VAL B  11      30.382  53.784  -1.488  1.00  0.00           O  
ATOM   1722  CB  VAL B  11      29.410  51.420   0.344  1.00  0.00           C  
ATOM   1723  CG1 VAL B  11      28.722  51.170  -1.017  1.00  0.00           C  
ATOM   1724  CG2 VAL B  11      30.655  50.518   0.466  1.00  0.00           C  
ATOM   1725  N   LYS B  12      31.981  53.633   0.123  1.00  0.00           N  
ATOM   1726  CA  LYS B  12      33.139  54.096  -0.642  1.00  0.00           C  
ATOM   1727  C   LYS B  12      34.317  53.122  -0.430  1.00  0.00           C  
ATOM   1728  O   LYS B  12      34.132  52.041   0.133  1.00  0.00           O  
ATOM   1729  CB  LYS B  12      33.488  55.550  -0.217  1.00  0.00           C  
ATOM   1730  CG  LYS B  12      32.440  56.631  -0.548  1.00  0.00           C  
ATOM   1731  CD  LYS B  12      32.156  56.786  -2.053  1.00  0.00           C  
ATOM   1732  CE  LYS B  12      31.281  58.003  -2.387  1.00  0.00           C  
ATOM   1733  NZ  LYS B  12      32.039  59.262  -2.366  1.00  0.00           N  
ATOM   1734  N   LYS B  13      35.512  53.524  -0.888  1.00  0.00           N  
ATOM   1735  CA  LYS B  13      36.784  52.850  -0.613  1.00  0.00           C  
ATOM   1736  C   LYS B  13      37.576  53.665   0.437  1.00  0.00           C  
ATOM   1737  O   LYS B  13      37.365  54.876   0.519  1.00  0.00           O  
ATOM   1738  CB  LYS B  13      37.591  52.744  -1.926  1.00  0.00           C  
ATOM   1739  CG  LYS B  13      36.919  51.916  -3.041  1.00  0.00           C  
ATOM   1740  CD  LYS B  13      36.582  50.471  -2.637  1.00  0.00           C  
ATOM   1741  CE  LYS B  13      36.071  49.629  -3.811  1.00  0.00           C  
ATOM   1742  NZ  LYS B  13      35.758  48.256  -3.387  1.00  0.00           N  
ATOM   1743  N   PRO B  14      38.482  53.019   1.216  1.00  0.00           N  
ATOM   1744  CA  PRO B  14      39.364  53.720   2.174  1.00  0.00           C  
ATOM   1745  C   PRO B  14      40.220  54.829   1.536  1.00  0.00           C  
ATOM   1746  O   PRO B  14      40.854  54.591   0.507  1.00  0.00           O  
ATOM   1747  CB  PRO B  14      40.238  52.598   2.765  1.00  0.00           C  
ATOM   1748  CG  PRO B  14      39.408  51.339   2.601  1.00  0.00           C  
ATOM   1749  CD  PRO B  14      38.697  51.573   1.277  1.00  0.00           C  
ATOM   1750  N   GLY B  15      40.194  56.019   2.154  1.00  0.00           N  
ATOM   1751  CA  GLY B  15      40.911  57.201   1.679  1.00  0.00           C  
ATOM   1752  C   GLY B  15      40.030  58.121   0.813  1.00  0.00           C  
ATOM   1753  O   GLY B  15      40.512  59.174   0.395  1.00  0.00           O  
ATOM   1754  N   ALA B  16      38.758  57.763   0.558  1.00  0.00           N  
ATOM   1755  CA  ALA B  16      37.779  58.584  -0.163  1.00  0.00           C  
ATOM   1756  C   ALA B  16      37.231  59.750   0.683  1.00  0.00           C  
ATOM   1757  O   ALA B  16      37.570  59.874   1.861  1.00  0.00           O  
ATOM   1758  CB  ALA B  16      36.631  57.675  -0.631  1.00  0.00           C  
ATOM   1759  N   SER B  17      36.374  60.572   0.059  1.00  0.00           N  
ATOM   1760  CA  SER B  17      35.622  61.652   0.702  1.00  0.00           C  
ATOM   1761  C   SER B  17      34.119  61.431   0.457  1.00  0.00           C  
ATOM   1762  O   SER B  17      33.750  60.869  -0.577  1.00  0.00           O  
ATOM   1763  CB  SER B  17      36.068  63.002   0.106  1.00  0.00           C  
ATOM   1764  OG  SER B  17      37.403  63.295   0.469  1.00  0.00           O  
ATOM   1765  N   VAL B  18      33.278  61.893   1.395  1.00  0.00           N  
ATOM   1766  CA  VAL B  18      31.817  61.823   1.303  1.00  0.00           C  
ATOM   1767  C   VAL B  18      31.182  62.789   2.324  1.00  0.00           C  
ATOM   1768  O   VAL B  18      31.803  63.093   3.342  1.00  0.00           O  
ATOM   1769  CB  VAL B  18      31.280  60.367   1.521  1.00  0.00           C  
ATOM   1770  CG1 VAL B  18      31.241  59.899   2.989  1.00  0.00           C  
ATOM   1771  CG2 VAL B  18      29.905  60.145   0.864  1.00  0.00           C  
ATOM   1772  N   LYS B  19      29.955  63.247   2.036  1.00  0.00           N  
ATOM   1773  CA  LYS B  19      29.226  64.216   2.852  1.00  0.00           C  
ATOM   1774  C   LYS B  19      27.913  63.612   3.376  1.00  0.00           C  
ATOM   1775  O   LYS B  19      27.231  62.892   2.644  1.00  0.00           O  
ATOM   1776  CB  LYS B  19      28.976  65.470   1.985  1.00  0.00           C  
ATOM   1777  CG  LYS B  19      28.350  66.658   2.735  1.00  0.00           C  
ATOM   1778  CD  LYS B  19      28.206  67.900   1.847  1.00  0.00           C  
ATOM   1779  CE  LYS B  19      27.578  69.076   2.603  1.00  0.00           C  
ATOM   1780  NZ  LYS B  19      27.403  70.246   1.728  1.00  0.00           N  
ATOM   1781  N   VAL B  20      27.572  63.978   4.621  1.00  0.00           N  
ATOM   1782  CA  VAL B  20      26.272  63.749   5.255  1.00  0.00           C  
ATOM   1783  C   VAL B  20      25.538  65.096   5.423  1.00  0.00           C  
ATOM   1784  O   VAL B  20      26.180  66.132   5.621  1.00  0.00           O  
ATOM   1785  CB  VAL B  20      26.426  63.081   6.652  1.00  0.00           C  
ATOM   1786  CG1 VAL B  20      26.802  61.599   6.535  1.00  0.00           C  
ATOM   1787  CG2 VAL B  20      27.390  63.802   7.610  1.00  0.00           C  
ATOM   1788  N   SER B  21      24.202  65.051   5.307  1.00  0.00           N  
ATOM   1789  CA  SER B  21      23.323  66.225   5.275  1.00  0.00           C  
ATOM   1790  C   SER B  21      22.134  66.021   6.224  1.00  0.00           C  
ATOM   1791  O   SER B  21      21.676  64.893   6.373  1.00  0.00           O  
ATOM   1792  CB  SER B  21      22.820  66.414   3.828  1.00  0.00           C  
ATOM   1793  OG  SER B  21      23.869  66.831   2.978  1.00  0.00           O  
ATOM   1794  N   CYS B  22      21.641  67.113   6.831  1.00  0.00           N  
ATOM   1795  CA  CYS B  22      20.552  67.089   7.813  1.00  0.00           C  
ATOM   1796  C   CYS B  22      19.710  68.368   7.733  1.00  0.00           C  
ATOM   1797  O   CYS B  22      20.241  69.437   7.432  1.00  0.00           O  
ATOM   1798  CB  CYS B  22      21.142  66.820   9.217  1.00  0.00           C  
ATOM   1799  SG  CYS B  22      20.066  67.004  10.673  1.00  0.00           S  
ATOM   1800  N   LYS B  23      18.410  68.221   8.034  1.00  0.00           N  
ATOM   1801  CA  LYS B  23      17.439  69.305   8.128  1.00  0.00           C  
ATOM   1802  C   LYS B  23      16.666  69.196   9.450  1.00  0.00           C  
ATOM   1803  O   LYS B  23      16.402  68.093   9.933  1.00  0.00           O  
ATOM   1804  CB  LYS B  23      16.520  69.287   6.887  1.00  0.00           C  
ATOM   1805  CG  LYS B  23      15.533  70.470   6.832  1.00  0.00           C  
ATOM   1806  CD  LYS B  23      14.830  70.614   5.479  1.00  0.00           C  
ATOM   1807  CE  LYS B  23      13.884  71.822   5.455  1.00  0.00           C  
ATOM   1808  NZ  LYS B  23      13.246  71.982   4.138  1.00  0.00           N  
ATOM   1809  N   ALA B  24      16.324  70.368   9.999  1.00  0.00           N  
ATOM   1810  CA  ALA B  24      15.640  70.537  11.272  1.00  0.00           C  
ATOM   1811  C   ALA B  24      14.239  71.129  11.092  1.00  0.00           C  
ATOM   1812  O   ALA B  24      13.934  71.722  10.056  1.00  0.00           O  
ATOM   1813  CB  ALA B  24      16.496  71.473  12.131  1.00  0.00           C  
ATOM   1814  N   SER B  25      13.428  70.964  12.145  1.00  0.00           N  
ATOM   1815  CA  SER B  25      12.058  71.457  12.255  1.00  0.00           C  
ATOM   1816  C   SER B  25      11.661  71.555  13.734  1.00  0.00           C  
ATOM   1817  O   SER B  25      12.280  70.905  14.578  1.00  0.00           O  
ATOM   1818  CB  SER B  25      11.105  70.530  11.464  1.00  0.00           C  
ATOM   1819  OG  SER B  25      10.943  71.006  10.143  1.00  0.00           O  
ATOM   1820  N   GLY B  26      10.619  72.358  14.013  1.00  0.00           N  
ATOM   1821  CA  GLY B  26      10.017  72.497  15.340  1.00  0.00           C  
ATOM   1822  C   GLY B  26      10.749  73.495  16.254  1.00  0.00           C  
ATOM   1823  O   GLY B  26      10.394  73.579  17.430  1.00  0.00           O  
ATOM   1824  N   TYR B  27      11.740  74.247  15.740  1.00  0.00           N  
ATOM   1825  CA  TYR B  27      12.473  75.277  16.482  1.00  0.00           C  
ATOM   1826  C   TYR B  27      13.093  76.299  15.517  1.00  0.00           C  
ATOM   1827  O   TYR B  27      13.455  75.947  14.394  1.00  0.00           O  
ATOM   1828  CB  TYR B  27      13.532  74.637  17.414  1.00  0.00           C  
ATOM   1829  CG  TYR B  27      14.694  73.911  16.750  1.00  0.00           C  
ATOM   1830  CD1 TYR B  27      14.568  72.551  16.403  1.00  0.00           C  
ATOM   1831  CD2 TYR B  27      15.912  74.579  16.501  1.00  0.00           C  
ATOM   1832  CE1 TYR B  27      15.655  71.858  15.835  1.00  0.00           C  
ATOM   1833  CE2 TYR B  27      17.002  73.886  15.937  1.00  0.00           C  
ATOM   1834  CZ  TYR B  27      16.878  72.520  15.618  1.00  0.00           C  
ATOM   1835  OH  TYR B  27      17.941  71.837  15.106  1.00  0.00           O  
ATOM   1836  N   THR B  28      13.234  77.543  16.006  1.00  0.00           N  
ATOM   1837  CA  THR B  28      13.931  78.640  15.330  1.00  0.00           C  
ATOM   1838  C   THR B  28      15.450  78.399  15.404  1.00  0.00           C  
ATOM   1839  O   THR B  28      16.020  78.406  16.495  1.00  0.00           O  
ATOM   1840  CB  THR B  28      13.587  79.998  15.997  1.00  0.00           C  
ATOM   1841  OG1 THR B  28      12.218  80.278  15.777  1.00  0.00           O  
ATOM   1842  CG2 THR B  28      14.404  81.213  15.521  1.00  0.00           C  
ATOM   1843  N   PHE B  29      16.047  78.117  14.236  1.00  0.00           N  
ATOM   1844  CA  PHE B  29      17.372  77.506  14.102  1.00  0.00           C  
ATOM   1845  C   PHE B  29      18.545  78.396  14.553  1.00  0.00           C  
ATOM   1846  O   PHE B  29      19.546  77.853  15.016  1.00  0.00           O  
ATOM   1847  CB  PHE B  29      17.529  77.050  12.641  1.00  0.00           C  
ATOM   1848  CG  PHE B  29      18.609  76.015  12.386  1.00  0.00           C  
ATOM   1849  CD1 PHE B  29      18.320  74.646  12.564  1.00  0.00           C  
ATOM   1850  CD2 PHE B  29      19.937  76.400  12.101  1.00  0.00           C  
ATOM   1851  CE1 PHE B  29      19.304  73.695  12.333  1.00  0.00           C  
ATOM   1852  CE2 PHE B  29      20.905  75.434  11.875  1.00  0.00           C  
ATOM   1853  CZ  PHE B  29      20.581  74.088  11.967  1.00  0.00           C  
ATOM   1854  N   THR B  30      18.405  79.731  14.443  1.00  0.00           N  
ATOM   1855  CA  THR B  30      19.428  80.696  14.859  1.00  0.00           C  
ATOM   1856  C   THR B  30      19.613  80.804  16.397  1.00  0.00           C  
ATOM   1857  O   THR B  30      20.652  81.289  16.842  1.00  0.00           O  
ATOM   1858  CB  THR B  30      19.167  82.103  14.243  1.00  0.00           C  
ATOM   1859  OG1 THR B  30      20.247  82.986  14.491  1.00  0.00           O  
ATOM   1860  CG2 THR B  30      17.890  82.804  14.732  1.00  0.00           C  
ATOM   1861  N   ASP B  31      18.627  80.319  17.174  1.00  0.00           N  
ATOM   1862  CA  ASP B  31      18.656  80.278  18.642  1.00  0.00           C  
ATOM   1863  C   ASP B  31      19.397  79.042  19.201  1.00  0.00           C  
ATOM   1864  O   ASP B  31      19.661  79.016  20.402  1.00  0.00           O  
ATOM   1865  CB  ASP B  31      17.241  80.364  19.275  1.00  0.00           C  
ATOM   1866  CG  ASP B  31      16.320  81.448  18.702  1.00  0.00           C  
ATOM   1867  OD1 ASP B  31      16.839  82.501  18.275  1.00  0.00           O  
ATOM   1868  OD2 ASP B  31      15.091  81.229  18.772  1.00  0.00           O  
ATOM   1869  N   TYR B  32      19.695  78.042  18.350  1.00  0.00           N  
ATOM   1870  CA  TYR B  32      20.260  76.751  18.750  1.00  0.00           C  
ATOM   1871  C   TYR B  32      21.564  76.475  17.989  1.00  0.00           C  
ATOM   1872  O   TYR B  32      21.580  76.505  16.760  1.00  0.00           O  
ATOM   1873  CB  TYR B  32      19.240  75.622  18.462  1.00  0.00           C  
ATOM   1874  CG  TYR B  32      18.014  75.573  19.363  1.00  0.00           C  
ATOM   1875  CD1 TYR B  32      16.971  76.507  19.196  1.00  0.00           C  
ATOM   1876  CD2 TYR B  32      17.886  74.576  20.353  1.00  0.00           C  
ATOM   1877  CE1 TYR B  32      15.822  76.455  20.005  1.00  0.00           C  
ATOM   1878  CE2 TYR B  32      16.735  74.514  21.161  1.00  0.00           C  
ATOM   1879  CZ  TYR B  32      15.699  75.451  20.986  1.00  0.00           C  
ATOM   1880  OH  TYR B  32      14.577  75.379  21.758  1.00  0.00           O  
ATOM   1881  N   TYR B  33      22.608  76.100  18.747  1.00  0.00           N  
ATOM   1882  CA  TYR B  33      23.835  75.461  18.254  1.00  0.00           C  
ATOM   1883  C   TYR B  33      23.538  74.052  17.703  1.00  0.00           C  
ATOM   1884  O   TYR B  33      22.471  73.498  17.964  1.00  0.00           O  
ATOM   1885  CB  TYR B  33      24.884  75.397  19.395  1.00  0.00           C  
ATOM   1886  CG  TYR B  33      25.377  76.739  19.916  1.00  0.00           C  
ATOM   1887  CD1 TYR B  33      24.554  77.539  20.741  1.00  0.00           C  
ATOM   1888  CD2 TYR B  33      26.675  77.187  19.595  1.00  0.00           C  
ATOM   1889  CE1 TYR B  33      25.012  78.788  21.205  1.00  0.00           C  
ATOM   1890  CE2 TYR B  33      27.133  78.435  20.061  1.00  0.00           C  
ATOM   1891  CZ  TYR B  33      26.299  79.239  20.859  1.00  0.00           C  
ATOM   1892  OH  TYR B  33      26.737  80.453  21.301  1.00  0.00           O  
ATOM   1893  N   MET B  34      24.492  73.501  16.942  1.00  0.00           N  
ATOM   1894  CA  MET B  34      24.377  72.177  16.334  1.00  0.00           C  
ATOM   1895  C   MET B  34      25.607  71.327  16.644  1.00  0.00           C  
ATOM   1896  O   MET B  34      26.646  71.839  17.062  1.00  0.00           O  
ATOM   1897  CB  MET B  34      24.164  72.317  14.813  1.00  0.00           C  
ATOM   1898  CG  MET B  34      22.847  73.004  14.419  1.00  0.00           C  
ATOM   1899  SD  MET B  34      21.320  72.227  15.030  1.00  0.00           S  
ATOM   1900  CE  MET B  34      21.276  70.700  14.053  1.00  0.00           C  
ATOM   1901  N   HIS B  35      25.437  70.020  16.428  1.00  0.00           N  
ATOM   1902  CA  HIS B  35      26.460  68.996  16.561  1.00  0.00           C  
ATOM   1903  C   HIS B  35      26.269  67.958  15.453  1.00  0.00           C  
ATOM   1904  O   HIS B  35      25.174  67.819  14.900  1.00  0.00           O  
ATOM   1905  CB  HIS B  35      26.345  68.295  17.935  1.00  0.00           C  
ATOM   1906  CG  HIS B  35      26.450  69.179  19.150  1.00  0.00           C  
ATOM   1907  CD2 HIS B  35      27.535  69.582  19.897  1.00  0.00           C  
ATOM   1908  ND1 HIS B  35      25.342  69.726  19.775  1.00  0.00           N  
ATOM   1909  NE2 HIS B  35      27.104  70.371  20.966  1.00  0.00           N  
ATOM   1910  CE1 HIS B  35      25.785  70.417  20.826  1.00  0.00           C  
ATOM   1911  N   TRP B  36      27.331  67.177  15.234  1.00  0.00           N  
ATOM   1912  CA  TRP B  36      27.240  65.845  14.653  1.00  0.00           C  
ATOM   1913  C   TRP B  36      27.860  64.842  15.632  1.00  0.00           C  
ATOM   1914  O   TRP B  36      28.611  65.207  16.540  1.00  0.00           O  
ATOM   1915  CB  TRP B  36      27.867  65.790  13.241  1.00  0.00           C  
ATOM   1916  CG  TRP B  36      27.033  66.374  12.135  1.00  0.00           C  
ATOM   1917  CD1 TRP B  36      26.860  67.690  11.878  1.00  0.00           C  
ATOM   1918  CD2 TRP B  36      26.191  65.669  11.170  1.00  0.00           C  
ATOM   1919  NE1 TRP B  36      26.005  67.846  10.808  1.00  0.00           N  
ATOM   1920  CE2 TRP B  36      25.555  66.632  10.331  1.00  0.00           C  
ATOM   1921  CE3 TRP B  36      25.897  64.308  10.917  1.00  0.00           C  
ATOM   1922  CZ2 TRP B  36      24.680  66.266   9.293  1.00  0.00           C  
ATOM   1923  CZ3 TRP B  36      24.984  63.931   9.912  1.00  0.00           C  
ATOM   1924  CH2 TRP B  36      24.379  64.907   9.097  1.00  0.00           C  
ATOM   1925  N   VAL B  37      27.485  63.581  15.413  1.00  0.00           N  
ATOM   1926  CA  VAL B  37      27.753  62.416  16.244  1.00  0.00           C  
ATOM   1927  C   VAL B  37      27.693  61.159  15.352  1.00  0.00           C  
ATOM   1928  O   VAL B  37      27.239  61.242  14.209  1.00  0.00           O  
ATOM   1929  CB  VAL B  37      26.731  62.298  17.424  1.00  0.00           C  
ATOM   1930  CG1 VAL B  37      27.338  62.788  18.743  1.00  0.00           C  
ATOM   1931  CG2 VAL B  37      25.373  63.002  17.198  1.00  0.00           C  
ATOM   1932  N   ARG B  38      28.188  60.020  15.856  1.00  0.00           N  
ATOM   1933  CA  ARG B  38      28.202  58.757  15.112  1.00  0.00           C  
ATOM   1934  C   ARG B  38      28.137  57.551  16.061  1.00  0.00           C  
ATOM   1935  O   ARG B  38      28.318  57.701  17.269  1.00  0.00           O  
ATOM   1936  CB  ARG B  38      29.407  58.721  14.136  1.00  0.00           C  
ATOM   1937  CG  ARG B  38      30.784  58.507  14.795  1.00  0.00           C  
ATOM   1938  CD  ARG B  38      31.939  58.513  13.786  1.00  0.00           C  
ATOM   1939  NE  ARG B  38      33.243  58.408  14.456  1.00  0.00           N  
ATOM   1940  CZ  ARG B  38      34.431  58.718  13.908  1.00  0.00           C  
ATOM   1941  NH1 ARG B  38      34.514  59.225  12.672  1.00  0.00           N  
ATOM   1942  NH2 ARG B  38      35.554  58.512  14.605  1.00  0.00           N  
ATOM   1943  N   GLN B  39      27.878  56.374  15.474  1.00  0.00           N  
ATOM   1944  CA  GLN B  39      27.740  55.103  16.173  1.00  0.00           C  
ATOM   1945  C   GLN B  39      28.440  54.004  15.369  1.00  0.00           C  
ATOM   1946  O   GLN B  39      28.024  53.722  14.247  1.00  0.00           O  
ATOM   1947  CB  GLN B  39      26.240  54.809  16.378  1.00  0.00           C  
ATOM   1948  CG  GLN B  39      25.956  53.476  17.100  1.00  0.00           C  
ATOM   1949  CD  GLN B  39      24.546  53.428  17.689  1.00  0.00           C  
ATOM   1950  OE1 GLN B  39      23.573  53.793  17.033  1.00  0.00           O  
ATOM   1951  NE2 GLN B  39      24.437  52.966  18.935  1.00  0.00           N  
ATOM   1952  N   ALA B  40      29.465  53.386  15.976  1.00  0.00           N  
ATOM   1953  CA  ALA B  40      30.226  52.267  15.417  1.00  0.00           C  
ATOM   1954  C   ALA B  40      29.359  51.003  15.191  1.00  0.00           C  
ATOM   1955  O   ALA B  40      28.285  50.906  15.789  1.00  0.00           O  
ATOM   1956  CB  ALA B  40      31.391  51.971  16.379  1.00  0.00           C  
ATOM   1957  N   PRO B  41      29.839  50.029  14.377  1.00  0.00           N  
ATOM   1958  CA  PRO B  41      29.161  48.723  14.195  1.00  0.00           C  
ATOM   1959  C   PRO B  41      28.890  47.908  15.479  1.00  0.00           C  
ATOM   1960  O   PRO B  41      27.884  47.202  15.530  1.00  0.00           O  
ATOM   1961  CB  PRO B  41      30.075  47.958  13.225  1.00  0.00           C  
ATOM   1962  CG  PRO B  41      30.809  49.045  12.456  1.00  0.00           C  
ATOM   1963  CD  PRO B  41      31.015  50.126  13.508  1.00  0.00           C  
ATOM   1964  N   GLY B  42      29.755  48.063  16.501  1.00  0.00           N  
ATOM   1965  CA  GLY B  42      29.609  47.457  17.828  1.00  0.00           C  
ATOM   1966  C   GLY B  42      28.621  48.218  18.735  1.00  0.00           C  
ATOM   1967  O   GLY B  42      28.484  47.854  19.901  1.00  0.00           O  
ATOM   1968  N   GLN B  43      27.954  49.265  18.215  1.00  0.00           N  
ATOM   1969  CA  GLN B  43      26.939  50.114  18.854  1.00  0.00           C  
ATOM   1970  C   GLN B  43      27.480  51.080  19.927  1.00  0.00           C  
ATOM   1971  O   GLN B  43      26.677  51.717  20.607  1.00  0.00           O  
ATOM   1972  CB  GLN B  43      25.710  49.292  19.331  1.00  0.00           C  
ATOM   1973  CG  GLN B  43      24.999  48.493  18.216  1.00  0.00           C  
ATOM   1974  CD  GLN B  43      24.450  49.375  17.092  1.00  0.00           C  
ATOM   1975  OE1 GLN B  43      23.556  50.186  17.319  1.00  0.00           O  
ATOM   1976  NE2 GLN B  43      24.979  49.218  15.878  1.00  0.00           N  
ATOM   1977  N   GLY B  44      28.812  51.228  20.028  1.00  0.00           N  
ATOM   1978  CA  GLY B  44      29.457  52.232  20.874  1.00  0.00           C  
ATOM   1979  C   GLY B  44      29.426  53.579  20.142  1.00  0.00           C  
ATOM   1980  O   GLY B  44      29.738  53.645  18.952  1.00  0.00           O  
ATOM   1981  N   LEU B  45      29.063  54.648  20.867  1.00  0.00           N  
ATOM   1982  CA  LEU B  45      28.976  56.006  20.329  1.00  0.00           C  
ATOM   1983  C   LEU B  45      30.348  56.698  20.283  1.00  0.00           C  
ATOM   1984  O   LEU B  45      31.213  56.426  21.116  1.00  0.00           O  
ATOM   1985  CB  LEU B  45      27.976  56.837  21.171  1.00  0.00           C  
ATOM   1986  CG  LEU B  45      26.506  56.374  21.078  1.00  0.00           C  
ATOM   1987  CD1 LEU B  45      25.585  57.272  21.920  1.00  0.00           C  
ATOM   1988  CD2 LEU B  45      25.997  56.287  19.637  1.00  0.00           C  
ATOM   1989  N   GLU B  46      30.476  57.624  19.323  1.00  0.00           N  
ATOM   1990  CA  GLU B  46      31.557  58.599  19.206  1.00  0.00           C  
ATOM   1991  C   GLU B  46      30.951  59.970  18.882  1.00  0.00           C  
ATOM   1992  O   GLU B  46      29.857  60.054  18.323  1.00  0.00           O  
ATOM   1993  CB  GLU B  46      32.545  58.190  18.092  1.00  0.00           C  
ATOM   1994  CG  GLU B  46      33.549  57.097  18.491  1.00  0.00           C  
ATOM   1995  CD  GLU B  46      34.523  56.832  17.344  1.00  0.00           C  
ATOM   1996  OE1 GLU B  46      35.653  57.370  17.398  1.00  0.00           O  
ATOM   1997  OE2 GLU B  46      34.106  56.144  16.388  1.00  0.00           O  
ATOM   1998  N   TRP B  47      31.703  61.027  19.217  1.00  0.00           N  
ATOM   1999  CA  TRP B  47      31.382  62.406  18.849  1.00  0.00           C  
ATOM   2000  C   TRP B  47      31.803  62.694  17.394  1.00  0.00           C  
ATOM   2001  O   TRP B  47      32.486  61.869  16.785  1.00  0.00           O  
ATOM   2002  CB  TRP B  47      32.076  63.329  19.867  1.00  0.00           C  
ATOM   2003  CG  TRP B  47      31.587  64.745  19.926  1.00  0.00           C  
ATOM   2004  CD1 TRP B  47      30.293  65.119  20.070  1.00  0.00           C  
ATOM   2005  CD2 TRP B  47      32.362  65.980  19.926  1.00  0.00           C  
ATOM   2006  NE1 TRP B  47      30.215  66.490  20.170  1.00  0.00           N  
ATOM   2007  CE2 TRP B  47      31.460  67.075  20.101  1.00  0.00           C  
ATOM   2008  CE3 TRP B  47      33.736  66.292  19.806  1.00  0.00           C  
ATOM   2009  CZ2 TRP B  47      31.901  68.404  20.176  1.00  0.00           C  
ATOM   2010  CZ3 TRP B  47      34.188  67.625  19.855  1.00  0.00           C  
ATOM   2011  CH2 TRP B  47      33.274  68.675  20.047  1.00  0.00           C  
ATOM   2012  N   MET B  48      31.395  63.858  16.861  1.00  0.00           N  
ATOM   2013  CA  MET B  48      31.817  64.311  15.533  1.00  0.00           C  
ATOM   2014  C   MET B  48      32.053  65.830  15.430  1.00  0.00           C  
ATOM   2015  O   MET B  48      32.625  66.255  14.428  1.00  0.00           O  
ATOM   2016  CB  MET B  48      30.890  63.753  14.432  1.00  0.00           C  
ATOM   2017  CG  MET B  48      31.607  63.455  13.114  1.00  0.00           C  
ATOM   2018  SD  MET B  48      32.806  62.103  13.224  1.00  0.00           S  
ATOM   2019  CE  MET B  48      33.856  62.522  11.817  1.00  0.00           C  
ATOM   2020  N   GLY B  49      31.700  66.610  16.466  1.00  0.00           N  
ATOM   2021  CA  GLY B  49      32.103  68.011  16.572  1.00  0.00           C  
ATOM   2022  C   GLY B  49      30.936  68.922  16.960  1.00  0.00           C  
ATOM   2023  O   GLY B  49      29.791  68.491  17.104  1.00  0.00           O  
ATOM   2024  N   ARG B  50      31.285  70.206  17.126  1.00  0.00           N  
ATOM   2025  CA  ARG B  50      30.419  71.329  17.482  1.00  0.00           C  
ATOM   2026  C   ARG B  50      30.292  72.281  16.278  1.00  0.00           C  
ATOM   2027  O   ARG B  50      31.237  72.391  15.495  1.00  0.00           O  
ATOM   2028  CB  ARG B  50      31.090  72.040  18.685  1.00  0.00           C  
ATOM   2029  CG  ARG B  50      30.422  73.317  19.234  1.00  0.00           C  
ATOM   2030  CD  ARG B  50      29.040  73.079  19.858  1.00  0.00           C  
ATOM   2031  NE  ARG B  50      28.585  74.276  20.582  1.00  0.00           N  
ATOM   2032  CZ  ARG B  50      27.794  74.302  21.670  1.00  0.00           C  
ATOM   2033  NH1 ARG B  50      27.523  75.474  22.258  1.00  0.00           N  
ATOM   2034  NH2 ARG B  50      27.277  73.182  22.193  1.00  0.00           N  
ATOM   2035  N   VAL B  51      29.148  72.980  16.181  1.00  0.00           N  
ATOM   2036  CA  VAL B  51      28.931  74.077  15.234  1.00  0.00           C  
ATOM   2037  C   VAL B  51      28.064  75.163  15.902  1.00  0.00           C  
ATOM   2038  O   VAL B  51      27.181  74.844  16.700  1.00  0.00           O  
ATOM   2039  CB  VAL B  51      28.195  73.660  13.920  1.00  0.00           C  
ATOM   2040  CG1 VAL B  51      28.585  74.594  12.754  1.00  0.00           C  
ATOM   2041  CG2 VAL B  51      28.420  72.199  13.503  1.00  0.00           C  
ATOM   2042  N   ASN B  52      28.319  76.428  15.534  1.00  0.00           N  
ATOM   2043  CA  ASN B  52      27.528  77.601  15.924  1.00  0.00           C  
ATOM   2044  C   ASN B  52      26.317  77.786  14.983  1.00  0.00           C  
ATOM   2045  O   ASN B  52      26.371  77.335  13.837  1.00  0.00           O  
ATOM   2046  CB  ASN B  52      28.469  78.831  15.874  1.00  0.00           C  
ATOM   2047  CG  ASN B  52      29.296  79.051  17.147  1.00  0.00           C  
ATOM   2048  OD1 ASN B  52      29.320  80.155  17.683  1.00  0.00           O  
ATOM   2049  ND2 ASN B  52      29.979  78.019  17.645  1.00  0.00           N  
ATOM   2050  N   PRO B  53      25.267  78.505  15.454  1.00  0.00           N  
ATOM   2051  CA  PRO B  53      24.179  78.976  14.576  1.00  0.00           C  
ATOM   2052  C   PRO B  53      24.650  80.057  13.583  1.00  0.00           C  
ATOM   2053  O   PRO B  53      24.300  79.993  12.407  1.00  0.00           O  
ATOM   2054  CB  PRO B  53      23.132  79.518  15.557  1.00  0.00           C  
ATOM   2055  CG  PRO B  53      23.918  79.962  16.781  1.00  0.00           C  
ATOM   2056  CD  PRO B  53      25.097  78.995  16.827  1.00  0.00           C  
ATOM   2057  N   ASN B  54      25.493  80.978  14.081  1.00  0.00           N  
ATOM   2058  CA  ASN B  54      26.251  81.978  13.320  1.00  0.00           C  
ATOM   2059  C   ASN B  54      27.415  81.380  12.499  1.00  0.00           C  
ATOM   2060  O   ASN B  54      28.012  82.112  11.711  1.00  0.00           O  
ATOM   2061  CB  ASN B  54      26.742  83.095  14.280  1.00  0.00           C  
ATOM   2062  CG  ASN B  54      27.526  82.594  15.502  1.00  0.00           C  
ATOM   2063  OD1 ASN B  54      26.930  82.190  16.498  1.00  0.00           O  
ATOM   2064  ND2 ASN B  54      28.857  82.606  15.427  1.00  0.00           N  
ATOM   2065  N   ARG B  55      27.711  80.080  12.697  1.00  0.00           N  
ATOM   2066  CA  ARG B  55      28.726  79.277  12.006  1.00  0.00           C  
ATOM   2067  C   ARG B  55      30.171  79.672  12.399  1.00  0.00           C  
ATOM   2068  O   ARG B  55      30.362  80.532  13.262  1.00  0.00           O  
ATOM   2069  CB  ARG B  55      28.446  79.304  10.479  1.00  0.00           C  
ATOM   2070  CG  ARG B  55      28.868  78.047   9.698  1.00  0.00           C  
ATOM   2071  CD  ARG B  55      28.590  78.174   8.194  1.00  0.00           C  
ATOM   2072  NE  ARG B  55      29.538  79.076   7.526  1.00  0.00           N  
ATOM   2073  CZ  ARG B  55      30.750  78.730   7.065  1.00  0.00           C  
ATOM   2074  NH1 ARG B  55      31.527  79.665   6.503  1.00  0.00           N  
ATOM   2075  NH2 ARG B  55      31.198  77.469   7.155  1.00  0.00           N  
ATOM   2076  N   ARG B  56      31.162  79.001  11.787  1.00  0.00           N  
ATOM   2077  CA  ARG B  56      32.616  79.178  11.921  1.00  0.00           C  
ATOM   2078  C   ARG B  56      33.224  78.646  13.235  1.00  0.00           C  
ATOM   2079  O   ARG B  56      34.308  78.064  13.174  1.00  0.00           O  
ATOM   2080  CB  ARG B  56      33.053  80.629  11.572  1.00  0.00           C  
ATOM   2081  CG  ARG B  56      34.558  80.947  11.713  1.00  0.00           C  
ATOM   2082  CD  ARG B  56      35.460  80.187  10.725  1.00  0.00           C  
ATOM   2083  NE  ARG B  56      36.887  80.418  10.995  1.00  0.00           N  
ATOM   2084  CZ  ARG B  56      37.635  79.786  11.917  1.00  0.00           C  
ATOM   2085  NH1 ARG B  56      38.927  80.114  12.047  1.00  0.00           N  
ATOM   2086  NH2 ARG B  56      37.120  78.834  12.710  1.00  0.00           N  
ATOM   2087  N   GLY B  57      32.541  78.825  14.379  1.00  0.00           N  
ATOM   2088  CA  GLY B  57      32.982  78.320  15.678  1.00  0.00           C  
ATOM   2089  C   GLY B  57      32.751  76.806  15.721  1.00  0.00           C  
ATOM   2090  O   GLY B  57      31.604  76.355  15.684  1.00  0.00           O  
ATOM   2091  N   THR B  58      33.849  76.039  15.781  1.00  0.00           N  
ATOM   2092  CA  THR B  58      33.862  74.577  15.722  1.00  0.00           C  
ATOM   2093  C   THR B  58      35.061  74.034  16.524  1.00  0.00           C  
ATOM   2094  O   THR B  58      36.085  74.712  16.644  1.00  0.00           O  
ATOM   2095  CB  THR B  58      33.978  74.049  14.257  1.00  0.00           C  
ATOM   2096  OG1 THR B  58      35.228  74.348  13.661  1.00  0.00           O  
ATOM   2097  CG2 THR B  58      32.874  74.517  13.297  1.00  0.00           C  
ATOM   2098  N   THR B  59      34.903  72.806  17.042  1.00  0.00           N  
ATOM   2099  CA  THR B  59      35.919  72.043  17.771  1.00  0.00           C  
ATOM   2100  C   THR B  59      35.696  70.543  17.485  1.00  0.00           C  
ATOM   2101  O   THR B  59      34.553  70.126  17.283  1.00  0.00           O  
ATOM   2102  CB  THR B  59      35.839  72.280  19.308  1.00  0.00           C  
ATOM   2103  OG1 THR B  59      34.561  71.962  19.826  1.00  0.00           O  
ATOM   2104  CG2 THR B  59      36.180  73.708  19.755  1.00  0.00           C  
ATOM   2105  N   TYR B  60      36.800  69.773  17.440  1.00  0.00           N  
ATOM   2106  CA  TYR B  60      36.816  68.369  17.009  1.00  0.00           C  
ATOM   2107  C   TYR B  60      37.777  67.533  17.868  1.00  0.00           C  
ATOM   2108  O   TYR B  60      38.804  68.044  18.316  1.00  0.00           O  
ATOM   2109  CB  TYR B  60      37.258  68.281  15.528  1.00  0.00           C  
ATOM   2110  CG  TYR B  60      36.493  69.155  14.549  1.00  0.00           C  
ATOM   2111  CD1 TYR B  60      35.176  68.824  14.175  1.00  0.00           C  
ATOM   2112  CD2 TYR B  60      37.097  70.315  14.023  1.00  0.00           C  
ATOM   2113  CE1 TYR B  60      34.470  69.646  13.275  1.00  0.00           C  
ATOM   2114  CE2 TYR B  60      36.396  71.131  13.117  1.00  0.00           C  
ATOM   2115  CZ  TYR B  60      35.085  70.794  12.737  1.00  0.00           C  
ATOM   2116  OH  TYR B  60      34.416  71.588  11.852  1.00  0.00           O  
ATOM   2117  N   ASN B  61      37.440  66.243  18.036  1.00  0.00           N  
ATOM   2118  CA  ASN B  61      38.299  65.220  18.646  1.00  0.00           C  
ATOM   2119  C   ASN B  61      39.340  64.721  17.626  1.00  0.00           C  
ATOM   2120  O   ASN B  61      39.055  64.720  16.427  1.00  0.00           O  
ATOM   2121  CB  ASN B  61      37.414  64.047  19.130  1.00  0.00           C  
ATOM   2122  CG  ASN B  61      38.051  63.220  20.245  1.00  0.00           C  
ATOM   2123  OD1 ASN B  61      38.702  62.217  19.973  1.00  0.00           O  
ATOM   2124  ND2 ASN B  61      37.858  63.629  21.500  1.00  0.00           N  
ATOM   2125  N   GLN B  62      40.511  64.277  18.117  1.00  0.00           N  
ATOM   2126  CA  GLN B  62      41.649  63.839  17.295  1.00  0.00           C  
ATOM   2127  C   GLN B  62      41.428  62.554  16.466  1.00  0.00           C  
ATOM   2128  O   GLN B  62      42.247  62.268  15.592  1.00  0.00           O  
ATOM   2129  CB  GLN B  62      42.931  63.756  18.158  1.00  0.00           C  
ATOM   2130  CG  GLN B  62      43.358  65.064  18.865  1.00  0.00           C  
ATOM   2131  CD  GLN B  62      43.324  66.311  17.976  1.00  0.00           C  
ATOM   2132  OE1 GLN B  62      44.023  66.374  16.967  1.00  0.00           O  
ATOM   2133  NE2 GLN B  62      42.510  67.300  18.347  1.00  0.00           N  
ATOM   2134  N   LYS B  63      40.303  61.851  16.686  1.00  0.00           N  
ATOM   2135  CA  LYS B  63      39.792  60.776  15.827  1.00  0.00           C  
ATOM   2136  C   LYS B  63      39.390  61.239  14.407  1.00  0.00           C  
ATOM   2137  O   LYS B  63      39.301  60.392  13.516  1.00  0.00           O  
ATOM   2138  CB  LYS B  63      38.585  60.112  16.532  1.00  0.00           C  
ATOM   2139  CG  LYS B  63      38.911  59.340  17.827  1.00  0.00           C  
ATOM   2140  CD  LYS B  63      39.917  58.181  17.683  1.00  0.00           C  
ATOM   2141  CE  LYS B  63      39.539  57.113  16.643  1.00  0.00           C  
ATOM   2142  NZ  LYS B  63      38.327  56.360  17.018  1.00  0.00           N  
ATOM   2143  N   PHE B  64      39.151  62.550  14.220  1.00  0.00           N  
ATOM   2144  CA  PHE B  64      38.628  63.146  12.987  1.00  0.00           C  
ATOM   2145  C   PHE B  64      39.107  64.581  12.693  1.00  0.00           C  
ATOM   2146  O   PHE B  64      38.779  65.093  11.623  1.00  0.00           O  
ATOM   2147  CB  PHE B  64      37.094  62.969  12.903  1.00  0.00           C  
ATOM   2148  CG  PHE B  64      36.322  63.359  14.152  1.00  0.00           C  
ATOM   2149  CD1 PHE B  64      36.036  64.712  14.429  1.00  0.00           C  
ATOM   2150  CD2 PHE B  64      36.030  62.384  15.127  1.00  0.00           C  
ATOM   2151  CE1 PHE B  64      35.436  65.058  15.632  1.00  0.00           C  
ATOM   2152  CE2 PHE B  64      35.437  62.750  16.324  1.00  0.00           C  
ATOM   2153  CZ  PHE B  64      35.140  64.083  16.575  1.00  0.00           C  
ATOM   2154  N   GLU B  65      39.888  65.195  13.603  1.00  0.00           N  
ATOM   2155  CA  GLU B  65      40.458  66.542  13.461  1.00  0.00           C  
ATOM   2156  C   GLU B  65      41.370  66.674  12.223  1.00  0.00           C  
ATOM   2157  O   GLU B  65      42.123  65.750  11.913  1.00  0.00           O  
ATOM   2158  CB  GLU B  65      41.213  66.907  14.763  1.00  0.00           C  
ATOM   2159  CG  GLU B  65      41.887  68.299  14.820  1.00  0.00           C  
ATOM   2160  CD  GLU B  65      40.891  69.458  14.758  1.00  0.00           C  
ATOM   2161  OE1 GLU B  65      40.508  69.939  15.847  1.00  0.00           O  
ATOM   2162  OE2 GLU B  65      40.522  69.836  13.625  1.00  0.00           O  
ATOM   2163  N   GLY B  66      41.282  67.838  11.560  1.00  0.00           N  
ATOM   2164  CA  GLY B  66      42.091  68.211  10.400  1.00  0.00           C  
ATOM   2165  C   GLY B  66      41.627  67.559   9.085  1.00  0.00           C  
ATOM   2166  O   GLY B  66      42.221  67.849   8.048  1.00  0.00           O  
ATOM   2167  N   ARG B  67      40.592  66.700   9.113  1.00  0.00           N  
ATOM   2168  CA  ARG B  67      40.054  65.999   7.944  1.00  0.00           C  
ATOM   2169  C   ARG B  67      38.608  66.407   7.614  1.00  0.00           C  
ATOM   2170  O   ARG B  67      38.108  66.014   6.562  1.00  0.00           O  
ATOM   2171  CB  ARG B  67      40.121  64.471   8.164  1.00  0.00           C  
ATOM   2172  CG  ARG B  67      41.483  63.936   8.644  1.00  0.00           C  
ATOM   2173  CD  ARG B  67      41.704  62.442   8.350  1.00  0.00           C  
ATOM   2174  NE  ARG B  67      40.623  61.582   8.857  1.00  0.00           N  
ATOM   2175  CZ  ARG B  67      40.404  61.255  10.142  1.00  0.00           C  
ATOM   2176  NH1 ARG B  67      41.214  61.682  11.122  1.00  0.00           N  
ATOM   2177  NH2 ARG B  67      39.357  60.482  10.453  1.00  0.00           N  
ATOM   2178  N   VAL B  68      37.952  67.158   8.512  1.00  0.00           N  
ATOM   2179  CA  VAL B  68      36.519  67.440   8.459  1.00  0.00           C  
ATOM   2180  C   VAL B  68      36.226  68.948   8.386  1.00  0.00           C  
ATOM   2181  O   VAL B  68      37.062  69.762   8.782  1.00  0.00           O  
ATOM   2182  CB  VAL B  68      35.821  66.870   9.720  1.00  0.00           C  
ATOM   2183  CG1 VAL B  68      35.850  65.335   9.729  1.00  0.00           C  
ATOM   2184  CG2 VAL B  68      36.318  67.450  11.062  1.00  0.00           C  
ATOM   2185  N   THR B  69      35.028  69.278   7.875  1.00  0.00           N  
ATOM   2186  CA  THR B  69      34.521  70.644   7.763  1.00  0.00           C  
ATOM   2187  C   THR B  69      33.002  70.639   7.997  1.00  0.00           C  
ATOM   2188  O   THR B  69      32.274  69.959   7.274  1.00  0.00           O  
ATOM   2189  CB  THR B  69      34.799  71.260   6.361  1.00  0.00           C  
ATOM   2190  OG1 THR B  69      36.194  71.358   6.148  1.00  0.00           O  
ATOM   2191  CG2 THR B  69      34.194  72.656   6.117  1.00  0.00           C  
ATOM   2192  N   MET B  70      32.560  71.434   8.983  1.00  0.00           N  
ATOM   2193  CA  MET B  70      31.152  71.678   9.294  1.00  0.00           C  
ATOM   2194  C   MET B  70      30.641  72.927   8.559  1.00  0.00           C  
ATOM   2195  O   MET B  70      31.419  73.835   8.259  1.00  0.00           O  
ATOM   2196  CB  MET B  70      31.016  71.909  10.809  1.00  0.00           C  
ATOM   2197  CG  MET B  70      31.328  70.682  11.674  1.00  0.00           C  
ATOM   2198  SD  MET B  70      29.954  69.520  11.849  1.00  0.00           S  
ATOM   2199  CE  MET B  70      30.274  68.965  13.540  1.00  0.00           C  
ATOM   2200  N   THR B  71      29.317  72.973   8.358  1.00  0.00           N  
ATOM   2201  CA  THR B  71      28.601  74.146   7.863  1.00  0.00           C  
ATOM   2202  C   THR B  71      27.108  74.031   8.224  1.00  0.00           C  
ATOM   2203  O   THR B  71      26.572  72.924   8.264  1.00  0.00           O  
ATOM   2204  CB  THR B  71      28.822  74.387   6.334  1.00  0.00           C  
ATOM   2205  OG1 THR B  71      28.103  75.514   5.874  1.00  0.00           O  
ATOM   2206  CG2 THR B  71      28.427  73.227   5.410  1.00  0.00           C  
ATOM   2207  N   THR B  72      26.482  75.178   8.525  1.00  0.00           N  
ATOM   2208  CA  THR B  72      25.083  75.313   8.931  1.00  0.00           C  
ATOM   2209  C   THR B  72      24.468  76.546   8.243  1.00  0.00           C  
ATOM   2210  O   THR B  72      25.188  77.470   7.859  1.00  0.00           O  
ATOM   2211  CB  THR B  72      24.952  75.528  10.467  1.00  0.00           C  
ATOM   2212  OG1 THR B  72      25.772  76.592  10.926  1.00  0.00           O  
ATOM   2213  CG2 THR B  72      25.234  74.272  11.302  1.00  0.00           C  
ATOM   2214  N   ASP B  73      23.131  76.525   8.130  1.00  0.00           N  
ATOM   2215  CA  ASP B  73      22.320  77.620   7.609  1.00  0.00           C  
ATOM   2216  C   ASP B  73      21.051  77.725   8.468  1.00  0.00           C  
ATOM   2217  O   ASP B  73      20.352  76.728   8.650  1.00  0.00           O  
ATOM   2218  CB  ASP B  73      21.991  77.427   6.108  1.00  0.00           C  
ATOM   2219  CG  ASP B  73      21.152  78.550   5.483  1.00  0.00           C  
ATOM   2220  OD1 ASP B  73      21.249  79.702   5.962  1.00  0.00           O  
ATOM   2221  OD2 ASP B  73      20.443  78.242   4.502  1.00  0.00           O  
ATOM   2222  N   THR B  74      20.769  78.950   8.937  1.00  0.00           N  
ATOM   2223  CA  THR B  74      19.576  79.296   9.704  1.00  0.00           C  
ATOM   2224  C   THR B  74      18.353  79.601   8.810  1.00  0.00           C  
ATOM   2225  O   THR B  74      17.229  79.453   9.292  1.00  0.00           O  
ATOM   2226  CB  THR B  74      19.841  80.517  10.630  1.00  0.00           C  
ATOM   2227  OG1 THR B  74      19.877  81.753   9.937  1.00  0.00           O  
ATOM   2228  CG2 THR B  74      21.109  80.397  11.493  1.00  0.00           C  
ATOM   2229  N   SER B  75      18.582  79.991   7.542  1.00  0.00           N  
ATOM   2230  CA  SER B  75      17.537  80.317   6.568  1.00  0.00           C  
ATOM   2231  C   SER B  75      16.795  79.062   6.078  1.00  0.00           C  
ATOM   2232  O   SER B  75      15.564  79.054   6.088  1.00  0.00           O  
ATOM   2233  CB  SER B  75      18.151  81.136   5.412  1.00  0.00           C  
ATOM   2234  OG  SER B  75      17.170  81.565   4.488  1.00  0.00           O  
ATOM   2235  N   THR B  76      17.554  78.020   5.691  1.00  0.00           N  
ATOM   2236  CA  THR B  76      17.011  76.720   5.283  1.00  0.00           C  
ATOM   2237  C   THR B  76      16.734  75.787   6.487  1.00  0.00           C  
ATOM   2238  O   THR B  76      15.962  74.841   6.339  1.00  0.00           O  
ATOM   2239  CB  THR B  76      17.953  75.987   4.284  1.00  0.00           C  
ATOM   2240  OG1 THR B  76      18.350  76.875   3.258  1.00  0.00           O  
ATOM   2241  CG2 THR B  76      17.333  74.773   3.566  1.00  0.00           C  
ATOM   2242  N   SER B  77      17.340  76.085   7.657  1.00  0.00           N  
ATOM   2243  CA  SER B  77      17.235  75.347   8.923  1.00  0.00           C  
ATOM   2244  C   SER B  77      17.880  73.950   8.803  1.00  0.00           C  
ATOM   2245  O   SER B  77      17.180  72.940   8.870  1.00  0.00           O  
ATOM   2246  CB  SER B  77      15.766  75.354   9.432  1.00  0.00           C  
ATOM   2247  OG  SER B  77      15.610  74.708  10.678  1.00  0.00           O  
ATOM   2248  N   THR B  78      19.202  73.936   8.558  1.00  0.00           N  
ATOM   2249  CA  THR B  78      19.974  72.747   8.182  1.00  0.00           C  
ATOM   2250  C   THR B  78      21.391  72.770   8.787  1.00  0.00           C  
ATOM   2251  O   THR B  78      21.944  73.838   9.059  1.00  0.00           O  
ATOM   2252  CB  THR B  78      20.140  72.660   6.636  1.00  0.00           C  
ATOM   2253  OG1 THR B  78      20.704  73.849   6.111  1.00  0.00           O  
ATOM   2254  CG2 THR B  78      18.839  72.369   5.883  1.00  0.00           C  
ATOM   2255  N   ALA B  79      21.944  71.556   8.952  1.00  0.00           N  
ATOM   2256  CA  ALA B  79      23.314  71.281   9.382  1.00  0.00           C  
ATOM   2257  C   ALA B  79      23.933  70.220   8.462  1.00  0.00           C  
ATOM   2258  O   ALA B  79      23.219  69.365   7.941  1.00  0.00           O  
ATOM   2259  CB  ALA B  79      23.303  70.792  10.839  1.00  0.00           C  
ATOM   2260  N   TYR B  80      25.255  70.306   8.274  1.00  0.00           N  
ATOM   2261  CA  TYR B  80      26.019  69.478   7.339  1.00  0.00           C  
ATOM   2262  C   TYR B  80      27.388  69.137   7.933  1.00  0.00           C  
ATOM   2263  O   TYR B  80      27.880  69.861   8.804  1.00  0.00           O  
ATOM   2264  CB  TYR B  80      26.231  70.248   6.019  1.00  0.00           C  
ATOM   2265  CG  TYR B  80      24.981  70.755   5.322  1.00  0.00           C  
ATOM   2266  CD1 TYR B  80      24.233  69.887   4.506  1.00  0.00           C  
ATOM   2267  CD2 TYR B  80      24.562  72.092   5.485  1.00  0.00           C  
ATOM   2268  CE1 TYR B  80      23.063  70.343   3.867  1.00  0.00           C  
ATOM   2269  CE2 TYR B  80      23.400  72.553   4.840  1.00  0.00           C  
ATOM   2270  CZ  TYR B  80      22.646  71.677   4.036  1.00  0.00           C  
ATOM   2271  OH  TYR B  80      21.508  72.120   3.426  1.00  0.00           O  
ATOM   2272  N   MET B  81      27.998  68.068   7.402  1.00  0.00           N  
ATOM   2273  CA  MET B  81      29.348  67.644   7.756  1.00  0.00           C  
ATOM   2274  C   MET B  81      30.002  66.939   6.557  1.00  0.00           C  
ATOM   2275  O   MET B  81      29.481  65.927   6.088  1.00  0.00           O  
ATOM   2276  CB  MET B  81      29.301  66.794   9.048  1.00  0.00           C  
ATOM   2277  CG  MET B  81      30.623  66.134   9.455  1.00  0.00           C  
ATOM   2278  SD  MET B  81      31.977  67.314   9.703  1.00  0.00           S  
ATOM   2279  CE  MET B  81      32.595  66.737  11.298  1.00  0.00           C  
ATOM   2280  N   GLU B  82      31.143  67.487   6.110  1.00  0.00           N  
ATOM   2281  CA  GLU B  82      32.005  66.931   5.069  1.00  0.00           C  
ATOM   2282  C   GLU B  82      33.124  66.104   5.723  1.00  0.00           C  
ATOM   2283  O   GLU B  82      33.675  66.528   6.741  1.00  0.00           O  
ATOM   2284  CB  GLU B  82      32.581  68.105   4.240  1.00  0.00           C  
ATOM   2285  CG  GLU B  82      33.495  67.716   3.057  1.00  0.00           C  
ATOM   2286  CD  GLU B  82      32.758  66.914   1.986  1.00  0.00           C  
ATOM   2287  OE1 GLU B  82      31.932  67.535   1.283  1.00  0.00           O  
ATOM   2288  OE2 GLU B  82      33.017  65.693   1.901  1.00  0.00           O  
ATOM   2289  N   LEU B  83      33.440  64.952   5.112  1.00  0.00           N  
ATOM   2290  CA  LEU B  83      34.424  63.982   5.597  1.00  0.00           C  
ATOM   2291  C   LEU B  83      35.458  63.728   4.496  1.00  0.00           C  
ATOM   2292  O   LEU B  83      35.084  63.648   3.325  1.00  0.00           O  
ATOM   2293  CB  LEU B  83      33.718  62.651   5.955  1.00  0.00           C  
ATOM   2294  CG  LEU B  83      32.509  62.787   6.905  1.00  0.00           C  
ATOM   2295  CD1 LEU B  83      31.745  61.459   7.019  1.00  0.00           C  
ATOM   2296  CD2 LEU B  83      32.913  63.324   8.285  1.00  0.00           C  
ATOM   2297  N   ARG B  84      36.731  63.580   4.892  1.00  0.00           N  
ATOM   2298  CA  ARG B  84      37.848  63.319   3.983  1.00  0.00           C  
ATOM   2299  C   ARG B  84      38.779  62.255   4.574  1.00  0.00           C  
ATOM   2300  O   ARG B  84      38.920  62.172   5.795  1.00  0.00           O  
ATOM   2301  CB  ARG B  84      38.633  64.615   3.671  1.00  0.00           C  
ATOM   2302  CG  ARG B  84      37.764  65.808   3.233  1.00  0.00           C  
ATOM   2303  CD  ARG B  84      38.597  67.047   2.887  1.00  0.00           C  
ATOM   2304  NE  ARG B  84      37.752  68.237   2.709  1.00  0.00           N  
ATOM   2305  CZ  ARG B  84      37.260  69.003   3.697  1.00  0.00           C  
ATOM   2306  NH1 ARG B  84      36.519  70.075   3.393  1.00  0.00           N  
ATOM   2307  NH2 ARG B  84      37.495  68.726   4.988  1.00  0.00           N  
ATOM   2308  N   SER B  85      39.405  61.472   3.677  1.00  0.00           N  
ATOM   2309  CA  SER B  85      40.328  60.368   3.960  1.00  0.00           C  
ATOM   2310  C   SER B  85      39.722  59.340   4.940  1.00  0.00           C  
ATOM   2311  O   SER B  85      40.240  59.150   6.042  1.00  0.00           O  
ATOM   2312  CB  SER B  85      41.710  60.925   4.372  1.00  0.00           C  
ATOM   2313  OG  SER B  85      42.663  59.895   4.546  1.00  0.00           O  
ATOM   2314  N   LEU B  86      38.587  58.759   4.516  1.00  0.00           N  
ATOM   2315  CA  LEU B  86      37.716  57.877   5.294  1.00  0.00           C  
ATOM   2316  C   LEU B  86      38.439  56.632   5.839  1.00  0.00           C  
ATOM   2317  O   LEU B  86      39.038  55.885   5.065  1.00  0.00           O  
ATOM   2318  CB  LEU B  86      36.517  57.473   4.414  1.00  0.00           C  
ATOM   2319  CG  LEU B  86      35.490  58.601   4.163  1.00  0.00           C  
ATOM   2320  CD1 LEU B  86      34.505  58.209   3.042  1.00  0.00           C  
ATOM   2321  CD2 LEU B  86      34.755  59.013   5.449  1.00  0.00           C  
ATOM   2322  N   ARG B  87      38.348  56.456   7.165  1.00  0.00           N  
ATOM   2323  CA  ARG B  87      38.956  55.370   7.933  1.00  0.00           C  
ATOM   2324  C   ARG B  87      37.912  54.322   8.365  1.00  0.00           C  
ATOM   2325  O   ARG B  87      36.714  54.500   8.142  1.00  0.00           O  
ATOM   2326  CB  ARG B  87      39.600  55.958   9.208  1.00  0.00           C  
ATOM   2327  CG  ARG B  87      40.634  57.074   9.000  1.00  0.00           C  
ATOM   2328  CD  ARG B  87      41.227  57.474  10.356  1.00  0.00           C  
ATOM   2329  NE  ARG B  87      42.321  58.443  10.241  1.00  0.00           N  
ATOM   2330  CZ  ARG B  87      42.930  59.013  11.296  1.00  0.00           C  
ATOM   2331  NH1 ARG B  87      43.947  59.858  11.087  1.00  0.00           N  
ATOM   2332  NH2 ARG B  87      42.540  58.744  12.553  1.00  0.00           N  
ATOM   2333  N   SER B  88      38.400  53.279   9.064  1.00  0.00           N  
ATOM   2334  CA  SER B  88      37.596  52.372   9.889  1.00  0.00           C  
ATOM   2335  C   SER B  88      36.971  53.079  11.118  1.00  0.00           C  
ATOM   2336  O   SER B  88      35.901  52.662  11.559  1.00  0.00           O  
ATOM   2337  CB  SER B  88      38.469  51.168  10.297  1.00  0.00           C  
ATOM   2338  OG  SER B  88      37.730  50.189  11.004  1.00  0.00           O  
ATOM   2339  N   ASP B  89      37.610  54.162  11.607  1.00  0.00           N  
ATOM   2340  CA  ASP B  89      37.048  55.120  12.573  1.00  0.00           C  
ATOM   2341  C   ASP B  89      35.786  55.807  12.023  1.00  0.00           C  
ATOM   2342  O   ASP B  89      34.808  55.976  12.749  1.00  0.00           O  
ATOM   2343  CB  ASP B  89      38.044  56.231  13.010  1.00  0.00           C  
ATOM   2344  CG  ASP B  89      39.456  55.778  13.391  1.00  0.00           C  
ATOM   2345  OD1 ASP B  89      40.357  56.644  13.324  1.00  0.00           O  
ATOM   2346  OD2 ASP B  89      39.602  54.621  13.841  1.00  0.00           O  
ATOM   2347  N   ASP B  90      35.856  56.176  10.734  1.00  0.00           N  
ATOM   2348  CA  ASP B  90      34.828  56.891   9.978  1.00  0.00           C  
ATOM   2349  C   ASP B  90      33.782  55.952   9.342  1.00  0.00           C  
ATOM   2350  O   ASP B  90      32.867  56.454   8.689  1.00  0.00           O  
ATOM   2351  CB  ASP B  90      35.437  57.869   8.940  1.00  0.00           C  
ATOM   2352  CG  ASP B  90      36.586  58.745   9.470  1.00  0.00           C  
ATOM   2353  OD1 ASP B  90      36.546  59.118  10.664  1.00  0.00           O  
ATOM   2354  OD2 ASP B  90      37.463  59.092   8.650  1.00  0.00           O  
ATOM   2355  N   THR B  91      33.898  54.632   9.571  1.00  0.00           N  
ATOM   2356  CA  THR B  91      32.877  53.637   9.248  1.00  0.00           C  
ATOM   2357  C   THR B  91      31.920  53.528  10.449  1.00  0.00           C  
ATOM   2358  O   THR B  91      32.307  52.995  11.492  1.00  0.00           O  
ATOM   2359  CB  THR B  91      33.510  52.251   8.955  1.00  0.00           C  
ATOM   2360  OG1 THR B  91      34.291  52.358   7.782  1.00  0.00           O  
ATOM   2361  CG2 THR B  91      32.515  51.093   8.749  1.00  0.00           C  
ATOM   2362  N   ALA B  92      30.711  54.091  10.293  1.00  0.00           N  
ATOM   2363  CA  ALA B  92      29.735  54.285  11.366  1.00  0.00           C  
ATOM   2364  C   ALA B  92      28.386  54.762  10.809  1.00  0.00           C  
ATOM   2365  O   ALA B  92      28.315  55.240   9.676  1.00  0.00           O  
ATOM   2366  CB  ALA B  92      30.285  55.323  12.367  1.00  0.00           C  
ATOM   2367  N   VAL B  93      27.340  54.665  11.646  1.00  0.00           N  
ATOM   2368  CA  VAL B  93      26.031  55.277  11.425  1.00  0.00           C  
ATOM   2369  C   VAL B  93      26.076  56.711  11.985  1.00  0.00           C  
ATOM   2370  O   VAL B  93      26.033  56.889  13.201  1.00  0.00           O  
ATOM   2371  CB  VAL B  93      24.887  54.487  12.123  1.00  0.00           C  
ATOM   2372  CG1 VAL B  93      23.498  55.148  11.962  1.00  0.00           C  
ATOM   2373  CG2 VAL B  93      24.820  53.032  11.623  1.00  0.00           C  
ATOM   2374  N   TYR B  94      26.198  57.699  11.086  1.00  0.00           N  
ATOM   2375  CA  TYR B  94      26.259  59.123  11.423  1.00  0.00           C  
ATOM   2376  C   TYR B  94      24.876  59.675  11.772  1.00  0.00           C  
ATOM   2377  O   TYR B  94      23.883  59.269  11.173  1.00  0.00           O  
ATOM   2378  CB  TYR B  94      26.888  59.918  10.260  1.00  0.00           C  
ATOM   2379  CG  TYR B  94      28.400  59.830  10.217  1.00  0.00           C  
ATOM   2380  CD1 TYR B  94      29.029  58.609   9.904  1.00  0.00           C  
ATOM   2381  CD2 TYR B  94      29.187  60.959  10.523  1.00  0.00           C  
ATOM   2382  CE1 TYR B  94      30.428  58.501   9.937  1.00  0.00           C  
ATOM   2383  CE2 TYR B  94      30.589  60.858  10.524  1.00  0.00           C  
ATOM   2384  CZ  TYR B  94      31.213  59.627  10.242  1.00  0.00           C  
ATOM   2385  OH  TYR B  94      32.572  59.530  10.254  1.00  0.00           O  
ATOM   2386  N   TYR B  95      24.864  60.615  12.726  1.00  0.00           N  
ATOM   2387  CA  TYR B  95      23.685  61.314  13.218  1.00  0.00           C  
ATOM   2388  C   TYR B  95      23.995  62.812  13.341  1.00  0.00           C  
ATOM   2389  O   TYR B  95      25.079  63.168  13.801  1.00  0.00           O  
ATOM   2390  CB  TYR B  95      23.305  60.761  14.604  1.00  0.00           C  
ATOM   2391  CG  TYR B  95      22.832  59.321  14.671  1.00  0.00           C  
ATOM   2392  CD1 TYR B  95      23.691  58.314  15.161  1.00  0.00           C  
ATOM   2393  CD2 TYR B  95      21.509  58.994  14.313  1.00  0.00           C  
ATOM   2394  CE1 TYR B  95      23.219  56.998  15.318  1.00  0.00           C  
ATOM   2395  CE2 TYR B  95      21.038  57.675  14.467  1.00  0.00           C  
ATOM   2396  CZ  TYR B  95      21.890  56.678  14.981  1.00  0.00           C  
ATOM   2397  OH  TYR B  95      21.431  55.405  15.159  1.00  0.00           O  
ATOM   2398  N   CYS B  96      23.020  63.670  13.007  1.00  0.00           N  
ATOM   2399  CA  CYS B  96      23.006  65.073  13.438  1.00  0.00           C  
ATOM   2400  C   CYS B  96      22.325  65.192  14.810  1.00  0.00           C  
ATOM   2401  O   CYS B  96      21.563  64.301  15.187  1.00  0.00           O  
ATOM   2402  CB  CYS B  96      22.311  65.944  12.379  1.00  0.00           C  
ATOM   2403  SG  CYS B  96      20.630  65.472  11.890  1.00  0.00           S  
ATOM   2404  N   ALA B  97      22.607  66.291  15.526  1.00  0.00           N  
ATOM   2405  CA  ALA B  97      22.030  66.569  16.840  1.00  0.00           C  
ATOM   2406  C   ALA B  97      21.977  68.076  17.133  1.00  0.00           C  
ATOM   2407  O   ALA B  97      22.744  68.850  16.564  1.00  0.00           O  
ATOM   2408  CB  ALA B  97      22.795  65.796  17.924  1.00  0.00           C  
ATOM   2409  N   ARG B  98      21.044  68.452  18.022  1.00  0.00           N  
ATOM   2410  CA  ARG B  98      20.732  69.830  18.407  1.00  0.00           C  
ATOM   2411  C   ARG B  98      21.584  70.301  19.610  1.00  0.00           C  
ATOM   2412  O   ARG B  98      22.306  69.505  20.210  1.00  0.00           O  
ATOM   2413  CB  ARG B  98      19.204  69.875  18.687  1.00  0.00           C  
ATOM   2414  CG  ARG B  98      18.595  71.285  18.812  1.00  0.00           C  
ATOM   2415  CD  ARG B  98      17.065  71.315  18.917  1.00  0.00           C  
ATOM   2416  NE  ARG B  98      16.572  70.968  20.260  1.00  0.00           N  
ATOM   2417  CZ  ARG B  98      15.394  71.370  20.772  1.00  0.00           C  
ATOM   2418  NH1 ARG B  98      14.555  72.149  20.075  1.00  0.00           N  
ATOM   2419  NH2 ARG B  98      15.048  70.998  22.008  1.00  0.00           N  
ATOM   2420  N   ALA B  99      21.449  71.589  19.971  1.00  0.00           N  
ATOM   2421  CA  ALA B  99      21.825  72.157  21.272  1.00  0.00           C  
ATOM   2422  C   ALA B  99      20.955  71.622  22.426  1.00  0.00           C  
ATOM   2423  O   ALA B  99      20.103  70.760  22.211  1.00  0.00           O  
ATOM   2424  CB  ALA B  99      21.756  73.689  21.195  1.00  0.00           C  
ATOM   2425  N   ASN B 100      21.229  72.113  23.649  1.00  0.00           N  
ATOM   2426  CA  ASN B 100      20.745  71.556  24.919  1.00  0.00           C  
ATOM   2427  C   ASN B 100      21.324  70.139  25.136  1.00  0.00           C  
ATOM   2428  O   ASN B 100      20.634  69.234  25.603  1.00  0.00           O  
ATOM   2429  CB  ASN B 100      19.198  71.653  25.025  1.00  0.00           C  
ATOM   2430  CG  ASN B 100      18.628  71.434  26.432  1.00  0.00           C  
ATOM   2431  OD1 ASN B 100      19.158  71.938  27.418  1.00  0.00           O  
ATOM   2432  ND2 ASN B 100      17.527  70.685  26.521  1.00  0.00           N  
ATOM   2433  N   TRP B 101      22.617  70.005  24.781  1.00  0.00           N  
ATOM   2434  CA  TRP B 101      23.482  68.845  24.992  1.00  0.00           C  
ATOM   2435  C   TRP B 101      23.039  67.571  24.250  1.00  0.00           C  
ATOM   2436  O   TRP B 101      23.188  66.468  24.777  1.00  0.00           O  
ATOM   2437  CB  TRP B 101      23.759  68.668  26.501  1.00  0.00           C  
ATOM   2438  CG  TRP B 101      24.355  69.884  27.150  1.00  0.00           C  
ATOM   2439  CD1 TRP B 101      25.636  70.287  27.005  1.00  0.00           C  
ATOM   2440  CD2 TRP B 101      23.697  70.930  27.931  1.00  0.00           C  
ATOM   2441  NE1 TRP B 101      25.827  71.476  27.671  1.00  0.00           N  
ATOM   2442  CE2 TRP B 101      24.667  71.925  28.261  1.00  0.00           C  
ATOM   2443  CE3 TRP B 101      22.377  71.154  28.389  1.00  0.00           C  
ATOM   2444  CZ2 TRP B 101      24.353  73.068  29.016  1.00  0.00           C  
ATOM   2445  CZ3 TRP B 101      22.045  72.305  29.133  1.00  0.00           C  
ATOM   2446  CH2 TRP B 101      23.031  73.258  29.454  1.00  0.00           C  
ATOM   2447  N   LEU B 102      22.568  67.758  23.002  1.00  0.00           N  
ATOM   2448  CA  LEU B 102      22.134  66.723  22.060  1.00  0.00           C  
ATOM   2449  C   LEU B 102      20.828  66.048  22.529  1.00  0.00           C  
ATOM   2450  O   LEU B 102      20.799  64.826  22.682  1.00  0.00           O  
ATOM   2451  CB  LEU B 102      23.267  65.704  21.729  1.00  0.00           C  
ATOM   2452  CG  LEU B 102      24.562  66.279  21.097  1.00  0.00           C  
ATOM   2453  CD1 LEU B 102      25.512  66.942  22.116  1.00  0.00           C  
ATOM   2454  CD2 LEU B 102      25.327  65.197  20.306  1.00  0.00           C  
ATOM   2455  N   ASP B 103      19.772  66.853  22.770  1.00  0.00           N  
ATOM   2456  CA  ASP B 103      18.466  66.365  23.245  1.00  0.00           C  
ATOM   2457  C   ASP B 103      17.688  65.571  22.180  1.00  0.00           C  
ATOM   2458  O   ASP B 103      17.089  64.549  22.516  1.00  0.00           O  
ATOM   2459  CB  ASP B 103      17.566  67.421  23.935  1.00  0.00           C  
ATOM   2460  CG  ASP B 103      17.334  68.747  23.206  1.00  0.00           C  
ATOM   2461  OD1 ASP B 103      17.763  68.900  22.041  1.00  0.00           O  
ATOM   2462  OD2 ASP B 103      16.652  69.593  23.827  1.00  0.00           O  
ATOM   2463  N   TYR B 104      17.735  66.052  20.928  1.00  0.00           N  
ATOM   2464  CA  TYR B 104      17.119  65.432  19.761  1.00  0.00           C  
ATOM   2465  C   TYR B 104      18.208  65.114  18.734  1.00  0.00           C  
ATOM   2466  O   TYR B 104      19.007  65.988  18.402  1.00  0.00           O  
ATOM   2467  CB  TYR B 104      16.032  66.363  19.182  1.00  0.00           C  
ATOM   2468  CG  TYR B 104      14.763  66.373  20.018  1.00  0.00           C  
ATOM   2469  CD1 TYR B 104      13.733  65.453  19.736  1.00  0.00           C  
ATOM   2470  CD2 TYR B 104      14.629  67.260  21.104  1.00  0.00           C  
ATOM   2471  CE1 TYR B 104      12.587  65.405  20.554  1.00  0.00           C  
ATOM   2472  CE2 TYR B 104      13.492  67.201  21.933  1.00  0.00           C  
ATOM   2473  CZ  TYR B 104      12.470  66.270  21.660  1.00  0.00           C  
ATOM   2474  OH  TYR B 104      11.363  66.201  22.455  1.00  0.00           O  
ATOM   2475  N   TRP B 105      18.197  63.855  18.272  1.00  0.00           N  
ATOM   2476  CA  TRP B 105      19.079  63.303  17.248  1.00  0.00           C  
ATOM   2477  C   TRP B 105      18.255  62.952  15.999  1.00  0.00           C  
ATOM   2478  O   TRP B 105      17.043  62.755  16.100  1.00  0.00           O  
ATOM   2479  CB  TRP B 105      19.777  62.028  17.774  1.00  0.00           C  
ATOM   2480  CG  TRP B 105      20.790  62.153  18.882  1.00  0.00           C  
ATOM   2481  CD1 TRP B 105      20.629  62.801  20.060  1.00  0.00           C  
ATOM   2482  CD2 TRP B 105      22.092  61.495  18.976  1.00  0.00           C  
ATOM   2483  NE1 TRP B 105      21.736  62.604  20.857  1.00  0.00           N  
ATOM   2484  CE2 TRP B 105      22.675  61.804  20.243  1.00  0.00           C  
ATOM   2485  CE3 TRP B 105      22.834  60.641  18.126  1.00  0.00           C  
ATOM   2486  CZ2 TRP B 105      23.931  61.310  20.636  1.00  0.00           C  
ATOM   2487  CZ3 TRP B 105      24.087  60.126  18.513  1.00  0.00           C  
ATOM   2488  CH2 TRP B 105      24.640  60.465  19.763  1.00  0.00           C  
ATOM   2489  N   GLY B 106      18.940  62.863  14.847  1.00  0.00           N  
ATOM   2490  CA  GLY B 106      18.343  62.539  13.551  1.00  0.00           C  
ATOM   2491  C   GLY B 106      18.052  61.040  13.389  1.00  0.00           C  
ATOM   2492  O   GLY B 106      18.309  60.230  14.279  1.00  0.00           O  
ATOM   2493  N   GLN B 107      17.490  60.694  12.218  1.00  0.00           N  
ATOM   2494  CA  GLN B 107      17.069  59.339  11.841  1.00  0.00           C  
ATOM   2495  C   GLN B 107      18.230  58.359  11.581  1.00  0.00           C  
ATOM   2496  O   GLN B 107      18.031  57.154  11.729  1.00  0.00           O  
ATOM   2497  CB  GLN B 107      16.153  59.427  10.596  1.00  0.00           C  
ATOM   2498  CG  GLN B 107      14.847  60.232  10.770  1.00  0.00           C  
ATOM   2499  CD  GLN B 107      13.934  59.704  11.878  1.00  0.00           C  
ATOM   2500  OE1 GLN B 107      14.098  60.057  13.043  1.00  0.00           O  
ATOM   2501  NE2 GLN B 107      12.963  58.865  11.518  1.00  0.00           N  
ATOM   2502  N   GLY B 108      19.408  58.888  11.219  1.00  0.00           N  
ATOM   2503  CA  GLY B 108      20.632  58.131  10.978  1.00  0.00           C  
ATOM   2504  C   GLY B 108      20.786  57.796   9.488  1.00  0.00           C  
ATOM   2505  O   GLY B 108      19.842  57.342   8.841  1.00  0.00           O  
ATOM   2506  N   THR B 109      22.013  57.975   8.976  1.00  0.00           N  
ATOM   2507  CA  THR B 109      22.479  57.540   7.656  1.00  0.00           C  
ATOM   2508  C   THR B 109      23.974  57.196   7.778  1.00  0.00           C  
ATOM   2509  O   THR B 109      24.714  57.904   8.459  1.00  0.00           O  
ATOM   2510  CB  THR B 109      22.312  58.616   6.545  1.00  0.00           C  
ATOM   2511  OG1 THR B 109      22.973  59.837   6.840  1.00  0.00           O  
ATOM   2512  CG2 THR B 109      20.851  58.915   6.193  1.00  0.00           C  
ATOM   2513  N   THR B 110      24.379  56.084   7.143  1.00  0.00           N  
ATOM   2514  CA  THR B 110      25.686  55.467   7.352  1.00  0.00           C  
ATOM   2515  C   THR B 110      26.714  55.817   6.261  1.00  0.00           C  
ATOM   2516  O   THR B 110      26.389  55.837   5.073  1.00  0.00           O  
ATOM   2517  CB  THR B 110      25.549  53.924   7.495  1.00  0.00           C  
ATOM   2518  OG1 THR B 110      26.793  53.317   7.797  1.00  0.00           O  
ATOM   2519  CG2 THR B 110      24.997  53.196   6.254  1.00  0.00           C  
ATOM   2520  N   VAL B 111      27.950  56.038   6.727  1.00  0.00           N  
ATOM   2521  CA  VAL B 111      29.175  56.122   5.941  1.00  0.00           C  
ATOM   2522  C   VAL B 111      29.954  54.826   6.220  1.00  0.00           C  
ATOM   2523  O   VAL B 111      30.083  54.447   7.384  1.00  0.00           O  
ATOM   2524  CB  VAL B 111      30.056  57.306   6.439  1.00  0.00           C  
ATOM   2525  CG1 VAL B 111      31.468  57.363   5.821  1.00  0.00           C  
ATOM   2526  CG2 VAL B 111      29.356  58.662   6.248  1.00  0.00           C  
ATOM   2527  N   THR B 112      30.464  54.173   5.166  1.00  0.00           N  
ATOM   2528  CA  THR B 112      31.274  52.959   5.293  1.00  0.00           C  
ATOM   2529  C   THR B 112      32.386  52.949   4.231  1.00  0.00           C  
ATOM   2530  O   THR B 112      32.211  53.513   3.150  1.00  0.00           O  
ATOM   2531  CB  THR B 112      30.430  51.653   5.153  1.00  0.00           C  
ATOM   2532  OG1 THR B 112      30.003  51.391   3.828  1.00  0.00           O  
ATOM   2533  CG2 THR B 112      29.205  51.568   6.078  1.00  0.00           C  
ATOM   2534  N   VAL B 113      33.495  52.267   4.560  1.00  0.00           N  
ATOM   2535  CA  VAL B 113      34.588  51.988   3.633  1.00  0.00           C  
ATOM   2536  C   VAL B 113      35.139  50.570   3.842  1.00  0.00           C  
ATOM   2537  O   VAL B 113      35.198  50.086   4.973  1.00  0.00           O  
ATOM   2538  CB  VAL B 113      35.766  52.994   3.740  1.00  0.00           C  
ATOM   2539  CG1 VAL B 113      35.398  54.365   3.165  1.00  0.00           C  
ATOM   2540  CG2 VAL B 113      36.383  53.142   5.143  1.00  0.00           C  
ATOM   2541  N   SER B 114      35.539  49.948   2.723  1.00  0.00           N  
ATOM   2542  CA  SER B 114      36.129  48.613   2.652  1.00  0.00           C  
ATOM   2543  C   SER B 114      36.725  48.411   1.252  1.00  0.00           C  
ATOM   2544  O   SER B 114      36.216  48.971   0.280  1.00  0.00           O  
ATOM   2545  CB  SER B 114      35.059  47.543   2.963  1.00  0.00           C  
ATOM   2546  OG  SER B 114      35.595  46.232   2.954  1.00  0.00           O  
ATOM   2547  N   SER B 115      37.770  47.572   1.172  1.00  0.00           N  
ATOM   2548  CA  SER B 115      38.366  47.105  -0.082  1.00  0.00           C  
ATOM   2549  C   SER B 115      37.430  46.195  -0.909  1.00  0.00           C  
ATOM   2550  O   SER B 115      37.589  46.142  -2.129  1.00  0.00           O  
ATOM   2551  CB  SER B 115      39.720  46.436   0.230  1.00  0.00           C  
ATOM   2552  OG  SER B 115      39.566  45.218   0.932  1.00  0.00           O  
ATOM   2553  N   ALA B 116      36.458  45.542  -0.244  1.00  0.00           N  
ATOM   2554  CA  ALA B 116      35.416  44.711  -0.848  1.00  0.00           C  
ATOM   2555  C   ALA B 116      34.469  45.516  -1.753  1.00  0.00           C  
ATOM   2556  O   ALA B 116      34.064  46.623  -1.390  1.00  0.00           O  
ATOM   2557  CB  ALA B 116      34.624  44.018   0.270  1.00  0.00           C  
ATOM   2558  N   SER B 117      34.139  44.929  -2.913  1.00  0.00           N  
ATOM   2559  CA  SER B 117      33.201  45.475  -3.896  1.00  0.00           C  
ATOM   2560  C   SER B 117      31.795  44.888  -3.671  1.00  0.00           C  
ATOM   2561  O   SER B 117      31.668  43.816  -3.076  1.00  0.00           O  
ATOM   2562  CB  SER B 117      33.746  45.147  -5.303  1.00  0.00           C  
ATOM   2563  OG  SER B 117      32.991  45.777  -6.318  1.00  0.00           O  
ATOM   2564  N   THR B 118      30.767  45.604  -4.161  1.00  0.00           N  
ATOM   2565  CA  THR B 118      29.357  45.220  -4.059  1.00  0.00           C  
ATOM   2566  C   THR B 118      29.046  43.896  -4.793  1.00  0.00           C  
ATOM   2567  O   THR B 118      29.533  43.680  -5.904  1.00  0.00           O  
ATOM   2568  CB  THR B 118      28.426  46.334  -4.614  1.00  0.00           C  
ATOM   2569  OG1 THR B 118      28.672  47.531  -3.900  1.00  0.00           O  
ATOM   2570  CG2 THR B 118      26.911  46.051  -4.537  1.00  0.00           C  
ATOM   2571  N   LYS B 119      28.256  43.036  -4.133  1.00  0.00           N  
ATOM   2572  CA  LYS B 119      27.956  41.668  -4.545  1.00  0.00           C  
ATOM   2573  C   LYS B 119      26.554  41.287  -4.042  1.00  0.00           C  
ATOM   2574  O   LYS B 119      26.253  41.514  -2.871  1.00  0.00           O  
ATOM   2575  CB  LYS B 119      29.079  40.745  -4.003  1.00  0.00           C  
ATOM   2576  CG  LYS B 119      28.849  39.222  -4.077  1.00  0.00           C  
ATOM   2577  CD  LYS B 119      28.679  38.649  -5.489  1.00  0.00           C  
ATOM   2578  CE  LYS B 119      28.631  37.114  -5.457  1.00  0.00           C  
ATOM   2579  NZ  LYS B 119      28.324  36.551  -6.782  1.00  0.00           N  
ATOM   2580  N   GLY B 120      25.742  40.690  -4.929  1.00  0.00           N  
ATOM   2581  CA  GLY B 120      24.405  40.190  -4.609  1.00  0.00           C  
ATOM   2582  C   GLY B 120      24.497  38.780  -3.986  1.00  0.00           C  
ATOM   2583  O   GLY B 120      25.392  38.018  -4.360  1.00  0.00           O  
ATOM   2584  N   PRO B 121      23.578  38.412  -3.062  1.00  0.00           N  
ATOM   2585  CA  PRO B 121      23.593  37.124  -2.346  1.00  0.00           C  
ATOM   2586  C   PRO B 121      23.302  35.900  -3.220  1.00  0.00           C  
ATOM   2587  O   PRO B 121      22.367  35.914  -4.023  1.00  0.00           O  
ATOM   2588  CB  PRO B 121      22.510  37.294  -1.267  1.00  0.00           C  
ATOM   2589  CG  PRO B 121      21.544  38.308  -1.850  1.00  0.00           C  
ATOM   2590  CD  PRO B 121      22.487  39.255  -2.579  1.00  0.00           C  
ATOM   2591  N   SER B 122      24.078  34.839  -2.960  1.00  0.00           N  
ATOM   2592  CA  SER B 122      23.781  33.472  -3.366  1.00  0.00           C  
ATOM   2593  C   SER B 122      22.883  32.859  -2.277  1.00  0.00           C  
ATOM   2594  O   SER B 122      23.389  32.283  -1.313  1.00  0.00           O  
ATOM   2595  CB  SER B 122      25.107  32.704  -3.540  1.00  0.00           C  
ATOM   2596  OG  SER B 122      25.824  33.210  -4.646  1.00  0.00           O  
ATOM   2597  N   VAL B 123      21.564  33.070  -2.420  1.00  0.00           N  
ATOM   2598  CA  VAL B 123      20.535  32.655  -1.465  1.00  0.00           C  
ATOM   2599  C   VAL B 123      20.333  31.128  -1.515  1.00  0.00           C  
ATOM   2600  O   VAL B 123      20.234  30.572  -2.610  1.00  0.00           O  
ATOM   2601  CB  VAL B 123      19.178  33.352  -1.779  1.00  0.00           C  
ATOM   2602  CG1 VAL B 123      18.012  32.911  -0.866  1.00  0.00           C  
ATOM   2603  CG2 VAL B 123      19.317  34.885  -1.742  1.00  0.00           C  
ATOM   2604  N   PHE B 124      20.290  30.492  -0.332  1.00  0.00           N  
ATOM   2605  CA  PHE B 124      20.225  29.039  -0.169  1.00  0.00           C  
ATOM   2606  C   PHE B 124      19.245  28.701   0.974  1.00  0.00           C  
ATOM   2607  O   PHE B 124      19.538  29.053   2.115  1.00  0.00           O  
ATOM   2608  CB  PHE B 124      21.640  28.521   0.200  1.00  0.00           C  
ATOM   2609  CG  PHE B 124      22.744  28.773  -0.814  1.00  0.00           C  
ATOM   2610  CD1 PHE B 124      22.568  28.446  -2.176  1.00  0.00           C  
ATOM   2611  CD2 PHE B 124      24.003  29.242  -0.382  1.00  0.00           C  
ATOM   2612  CE1 PHE B 124      23.601  28.652  -3.077  1.00  0.00           C  
ATOM   2613  CE2 PHE B 124      25.033  29.418  -1.298  1.00  0.00           C  
ATOM   2614  CZ  PHE B 124      24.830  29.127  -2.639  1.00  0.00           C  
ATOM   2615  N   PRO B 125      18.123  27.994   0.698  1.00  0.00           N  
ATOM   2616  CA  PRO B 125      17.305  27.409   1.774  1.00  0.00           C  
ATOM   2617  C   PRO B 125      17.942  26.127   2.343  1.00  0.00           C  
ATOM   2618  O   PRO B 125      19.033  25.731   1.925  1.00  0.00           O  
ATOM   2619  CB  PRO B 125      15.972  27.130   1.072  1.00  0.00           C  
ATOM   2620  CG  PRO B 125      16.381  26.736  -0.333  1.00  0.00           C  
ATOM   2621  CD  PRO B 125      17.586  27.639  -0.617  1.00  0.00           C  
ATOM   2622  N   LEU B 126      17.234  25.501   3.293  1.00  0.00           N  
ATOM   2623  CA  LEU B 126      17.620  24.231   3.893  1.00  0.00           C  
ATOM   2624  C   LEU B 126      16.399  23.297   3.966  1.00  0.00           C  
ATOM   2625  O   LEU B 126      15.267  23.773   4.061  1.00  0.00           O  
ATOM   2626  CB  LEU B 126      18.196  24.475   5.304  1.00  0.00           C  
ATOM   2627  CG  LEU B 126      19.522  25.275   5.468  1.00  0.00           C  
ATOM   2628  CD1 LEU B 126      20.701  24.805   4.592  1.00  0.00           C  
ATOM   2629  CD2 LEU B 126      19.310  26.799   5.415  1.00  0.00           C  
ATOM   2630  N   ALA B 127      16.670  21.976   3.933  1.00  0.00           N  
ATOM   2631  CA  ALA B 127      15.707  20.860   3.891  1.00  0.00           C  
ATOM   2632  C   ALA B 127      14.960  20.785   2.524  1.00  0.00           C  
ATOM   2633  O   ALA B 127      15.235  21.624   1.662  1.00  0.00           O  
ATOM   2634  CB  ALA B 127      14.793  20.917   5.140  1.00  0.00           C  
ATOM   2635  N   PRO B 128      14.029  19.820   2.299  1.00  0.00           N  
ATOM   2636  CA  PRO B 128      13.667  18.655   3.135  1.00  0.00           C  
ATOM   2637  C   PRO B 128      14.742  17.550   3.195  1.00  0.00           C  
ATOM   2638  O   PRO B 128      15.667  17.530   2.384  1.00  0.00           O  
ATOM   2639  CB  PRO B 128      12.386  18.129   2.462  1.00  0.00           C  
ATOM   2640  CG  PRO B 128      12.567  18.456   0.993  1.00  0.00           C  
ATOM   2641  CD  PRO B 128      13.267  19.808   1.043  1.00  0.00           C  
ATOM   2642  N   CYS B 129      14.551  16.639   4.159  1.00  0.00           N  
ATOM   2643  CA  CYS B 129      15.331  15.422   4.396  1.00  0.00           C  
ATOM   2644  C   CYS B 129      14.510  14.525   5.353  1.00  0.00           C  
ATOM   2645  O   CYS B 129      13.302  14.728   5.497  1.00  0.00           O  
ATOM   2646  CB  CYS B 129      16.751  15.813   4.900  1.00  0.00           C  
ATOM   2647  SG  CYS B 129      17.993  14.537   5.288  1.00  0.00           S  
ATOM   2648  N   SER B 130      15.176  13.577   6.036  1.00  0.00           N  
ATOM   2649  CA  SER B 130      14.676  12.849   7.209  1.00  0.00           C  
ATOM   2650  C   SER B 130      14.346  13.782   8.401  1.00  0.00           C  
ATOM   2651  O   SER B 130      13.565  13.393   9.269  1.00  0.00           O  
ATOM   2652  CB  SER B 130      15.726  11.782   7.590  1.00  0.00           C  
ATOM   2653  OG  SER B 130      15.286  10.944   8.640  1.00  0.00           O  
ATOM   2654  N   ARG B 131      14.910  15.005   8.390  1.00  0.00           N  
ATOM   2655  CA  ARG B 131      14.577  16.119   9.270  1.00  0.00           C  
ATOM   2656  C   ARG B 131      13.272  16.801   8.808  1.00  0.00           C  
ATOM   2657  O   ARG B 131      13.304  17.908   8.269  1.00  0.00           O  
ATOM   2658  CB  ARG B 131      15.809  17.057   9.329  1.00  0.00           C  
ATOM   2659  CG  ARG B 131      15.715  18.277  10.274  1.00  0.00           C  
ATOM   2660  CD  ARG B 131      15.203  17.966  11.690  1.00  0.00           C  
ATOM   2661  NE  ARG B 131      15.962  16.872  12.316  1.00  0.00           N  
ATOM   2662  CZ  ARG B 131      15.502  16.029  13.256  1.00  0.00           C  
ATOM   2663  NH1 ARG B 131      16.307  15.062  13.712  1.00  0.00           N  
ATOM   2664  NH2 ARG B 131      14.252  16.126  13.733  1.00  0.00           N  
ATOM   2665  N   SER B 132      12.143  16.108   9.034  1.00  0.00           N  
ATOM   2666  CA  SER B 132      10.788  16.642   8.893  1.00  0.00           C  
ATOM   2667  C   SER B 132      10.406  17.376  10.190  1.00  0.00           C  
ATOM   2668  O   SER B 132      10.812  16.943  11.271  1.00  0.00           O  
ATOM   2669  CB  SER B 132       9.826  15.480   8.575  1.00  0.00           C  
ATOM   2670  OG  SER B 132       8.503  15.942   8.376  1.00  0.00           O  
ATOM   2671  N   THR B 133       9.662  18.484  10.052  1.00  0.00           N  
ATOM   2672  CA  THR B 133       9.398  19.413  11.152  1.00  0.00           C  
ATOM   2673  C   THR B 133       7.917  19.821  11.293  1.00  0.00           C  
ATOM   2674  O   THR B 133       7.627  20.484  12.283  1.00  0.00           O  
ATOM   2675  CB  THR B 133      10.259  20.704  11.014  1.00  0.00           C  
ATOM   2676  OG1 THR B 133       9.808  21.549   9.972  1.00  0.00           O  
ATOM   2677  CG2 THR B 133      11.765  20.440  10.846  1.00  0.00           C  
ATOM   2678  N   SER B 134       7.013  19.431  10.370  1.00  0.00           N  
ATOM   2679  CA  SER B 134       5.583  19.784  10.399  1.00  0.00           C  
ATOM   2680  C   SER B 134       4.877  19.261  11.672  1.00  0.00           C  
ATOM   2681  O   SER B 134       4.523  18.085  11.744  1.00  0.00           O  
ATOM   2682  CB  SER B 134       4.908  19.316   9.092  1.00  0.00           C  
ATOM   2683  OG  SER B 134       3.547  19.706   9.038  1.00  0.00           O  
ATOM   2684  N   GLU B 135       4.746  20.158  12.660  1.00  0.00           N  
ATOM   2685  CA  GLU B 135       4.438  19.881  14.062  1.00  0.00           C  
ATOM   2686  C   GLU B 135       3.943  21.185  14.720  1.00  0.00           C  
ATOM   2687  O   GLU B 135       3.979  22.242  14.091  1.00  0.00           O  
ATOM   2688  CB  GLU B 135       5.714  19.284  14.729  1.00  0.00           C  
ATOM   2689  CG  GLU B 135       5.637  18.857  16.212  1.00  0.00           C  
ATOM   2690  CD  GLU B 135       4.493  17.884  16.498  1.00  0.00           C  
ATOM   2691  OE1 GLU B 135       3.502  18.344  17.107  1.00  0.00           O  
ATOM   2692  OE2 GLU B 135       4.622  16.711  16.087  1.00  0.00           O  
ATOM   2693  N   SER B 136       3.513  21.093  15.992  1.00  0.00           N  
ATOM   2694  CA  SER B 136       3.104  22.194  16.872  1.00  0.00           C  
ATOM   2695  C   SER B 136       4.092  23.385  16.947  1.00  0.00           C  
ATOM   2696  O   SER B 136       3.646  24.508  17.183  1.00  0.00           O  
ATOM   2697  CB  SER B 136       2.815  21.604  18.269  1.00  0.00           C  
ATOM   2698  OG  SER B 136       2.270  22.561  19.157  1.00  0.00           O  
ATOM   2699  N   THR B 137       5.389  23.123  16.724  1.00  0.00           N  
ATOM   2700  CA  THR B 137       6.460  24.114  16.632  1.00  0.00           C  
ATOM   2701  C   THR B 137       7.343  23.743  15.418  1.00  0.00           C  
ATOM   2702  O   THR B 137       8.440  23.200  15.569  1.00  0.00           O  
ATOM   2703  CB  THR B 137       7.295  24.159  17.949  1.00  0.00           C  
ATOM   2704  OG1 THR B 137       7.860  22.903  18.282  1.00  0.00           O  
ATOM   2705  CG2 THR B 137       6.489  24.656  19.160  1.00  0.00           C  
ATOM   2706  N   ALA B 138       6.815  24.022  14.212  1.00  0.00           N  
ATOM   2707  CA  ALA B 138       7.432  23.674  12.931  1.00  0.00           C  
ATOM   2708  C   ALA B 138       8.515  24.672  12.497  1.00  0.00           C  
ATOM   2709  O   ALA B 138       8.216  25.646  11.806  1.00  0.00           O  
ATOM   2710  CB  ALA B 138       6.337  23.497  11.865  1.00  0.00           C  
ATOM   2711  N   ALA B 139       9.756  24.388  12.919  1.00  0.00           N  
ATOM   2712  CA  ALA B 139      10.949  25.164  12.596  1.00  0.00           C  
ATOM   2713  C   ALA B 139      11.390  24.983  11.136  1.00  0.00           C  
ATOM   2714  O   ALA B 139      11.488  23.852  10.663  1.00  0.00           O  
ATOM   2715  CB  ALA B 139      12.071  24.757  13.553  1.00  0.00           C  
ATOM   2716  N   LEU B 140      11.677  26.110  10.473  1.00  0.00           N  
ATOM   2717  CA  LEU B 140      12.177  26.200   9.101  1.00  0.00           C  
ATOM   2718  C   LEU B 140      13.404  27.120   9.099  1.00  0.00           C  
ATOM   2719  O   LEU B 140      13.443  28.046   9.909  1.00  0.00           O  
ATOM   2720  CB  LEU B 140      11.081  26.799   8.191  1.00  0.00           C  
ATOM   2721  CG  LEU B 140       9.719  26.070   8.191  1.00  0.00           C  
ATOM   2722  CD1 LEU B 140       8.688  26.837   7.339  1.00  0.00           C  
ATOM   2723  CD2 LEU B 140       9.838  24.587   7.791  1.00  0.00           C  
ATOM   2724  N   GLY B 141      14.367  26.866   8.197  1.00  0.00           N  
ATOM   2725  CA  GLY B 141      15.621  27.618   8.131  1.00  0.00           C  
ATOM   2726  C   GLY B 141      15.911  28.087   6.702  1.00  0.00           C  
ATOM   2727  O   GLY B 141      15.503  27.457   5.724  1.00  0.00           O  
ATOM   2728  N   CYS B 142      16.673  29.188   6.611  1.00  0.00           N  
ATOM   2729  CA  CYS B 142      17.211  29.770   5.381  1.00  0.00           C  
ATOM   2730  C   CYS B 142      18.540  30.479   5.668  1.00  0.00           C  
ATOM   2731  O   CYS B 142      18.818  30.847   6.811  1.00  0.00           O  
ATOM   2732  CB  CYS B 142      16.181  30.696   4.713  1.00  0.00           C  
ATOM   2733  SG  CYS B 142      15.615  32.119   5.684  1.00  0.00           S  
ATOM   2734  N   LEU B 143      19.338  30.643   4.601  1.00  0.00           N  
ATOM   2735  CA  LEU B 143      20.683  31.204   4.647  1.00  0.00           C  
ATOM   2736  C   LEU B 143      20.878  32.193   3.492  1.00  0.00           C  
ATOM   2737  O   LEU B 143      20.508  31.908   2.353  1.00  0.00           O  
ATOM   2738  CB  LEU B 143      21.700  30.039   4.585  1.00  0.00           C  
ATOM   2739  CG  LEU B 143      23.191  30.418   4.745  1.00  0.00           C  
ATOM   2740  CD1 LEU B 143      23.486  31.058   6.121  1.00  0.00           C  
ATOM   2741  CD2 LEU B 143      24.092  29.199   4.454  1.00  0.00           C  
ATOM   2742  N   VAL B 144      21.522  33.316   3.825  1.00  0.00           N  
ATOM   2743  CA  VAL B 144      22.062  34.294   2.890  1.00  0.00           C  
ATOM   2744  C   VAL B 144      23.593  34.136   2.955  1.00  0.00           C  
ATOM   2745  O   VAL B 144      24.132  34.029   4.057  1.00  0.00           O  
ATOM   2746  CB  VAL B 144      21.728  35.748   3.330  1.00  0.00           C  
ATOM   2747  CG1 VAL B 144      22.015  36.757   2.208  1.00  0.00           C  
ATOM   2748  CG2 VAL B 144      20.274  35.912   3.805  1.00  0.00           C  
ATOM   2749  N   LYS B 145      24.268  34.093   1.797  1.00  0.00           N  
ATOM   2750  CA  LYS B 145      25.705  33.817   1.740  1.00  0.00           C  
ATOM   2751  C   LYS B 145      26.318  34.520   0.523  1.00  0.00           C  
ATOM   2752  O   LYS B 145      25.718  34.505  -0.550  1.00  0.00           O  
ATOM   2753  CB  LYS B 145      25.918  32.283   1.714  1.00  0.00           C  
ATOM   2754  CG  LYS B 145      27.357  31.822   2.008  1.00  0.00           C  
ATOM   2755  CD  LYS B 145      27.496  30.290   1.956  1.00  0.00           C  
ATOM   2756  CE  LYS B 145      28.858  29.755   2.428  1.00  0.00           C  
ATOM   2757  NZ  LYS B 145      29.004  29.823   3.892  1.00  0.00           N  
ATOM   2758  N   ASP B 146      27.515  35.099   0.721  1.00  0.00           N  
ATOM   2759  CA  ASP B 146      28.345  35.777  -0.278  1.00  0.00           C  
ATOM   2760  C   ASP B 146      27.654  37.036  -0.837  1.00  0.00           C  
ATOM   2761  O   ASP B 146      27.093  36.995  -1.933  1.00  0.00           O  
ATOM   2762  CB  ASP B 146      28.856  34.804  -1.378  1.00  0.00           C  
ATOM   2763  CG  ASP B 146      29.916  35.383  -2.328  1.00  0.00           C  
ATOM   2764  OD1 ASP B 146      30.536  36.412  -1.978  1.00  0.00           O  
ATOM   2765  OD2 ASP B 146      30.122  34.747  -3.384  1.00  0.00           O  
ATOM   2766  N   TYR B 147      27.708  38.124  -0.056  1.00  0.00           N  
ATOM   2767  CA  TYR B 147      27.160  39.427  -0.422  1.00  0.00           C  
ATOM   2768  C   TYR B 147      27.926  40.549   0.288  1.00  0.00           C  
ATOM   2769  O   TYR B 147      28.480  40.328   1.364  1.00  0.00           O  
ATOM   2770  CB  TYR B 147      25.650  39.478  -0.104  1.00  0.00           C  
ATOM   2771  CG  TYR B 147      25.290  39.577   1.367  1.00  0.00           C  
ATOM   2772  CD1 TYR B 147      25.168  40.842   1.973  1.00  0.00           C  
ATOM   2773  CD2 TYR B 147      25.107  38.409   2.136  1.00  0.00           C  
ATOM   2774  CE1 TYR B 147      24.852  40.944   3.337  1.00  0.00           C  
ATOM   2775  CE2 TYR B 147      24.759  38.511   3.496  1.00  0.00           C  
ATOM   2776  CZ  TYR B 147      24.623  39.779   4.092  1.00  0.00           C  
ATOM   2777  OH  TYR B 147      24.268  39.883   5.400  1.00  0.00           O  
ATOM   2778  N   PHE B 148      27.870  41.752  -0.298  1.00  0.00           N  
ATOM   2779  CA  PHE B 148      28.448  42.967   0.270  1.00  0.00           C  
ATOM   2780  C   PHE B 148      27.767  44.190  -0.378  1.00  0.00           C  
ATOM   2781  O   PHE B 148      27.415  44.110  -1.555  1.00  0.00           O  
ATOM   2782  CB  PHE B 148      29.978  42.959   0.017  1.00  0.00           C  
ATOM   2783  CG  PHE B 148      30.748  44.055   0.730  1.00  0.00           C  
ATOM   2784  CD1 PHE B 148      30.970  45.305   0.113  1.00  0.00           C  
ATOM   2785  CD2 PHE B 148      31.069  43.897   2.096  1.00  0.00           C  
ATOM   2786  CE1 PHE B 148      31.515  46.351   0.843  1.00  0.00           C  
ATOM   2787  CE2 PHE B 148      31.605  44.959   2.811  1.00  0.00           C  
ATOM   2788  CZ  PHE B 148      31.816  46.182   2.189  1.00  0.00           C  
ATOM   2789  N   PRO B 149      27.629  45.322   0.348  1.00  0.00           N  
ATOM   2790  CA  PRO B 149      27.657  45.454   1.819  1.00  0.00           C  
ATOM   2791  C   PRO B 149      26.318  45.032   2.468  1.00  0.00           C  
ATOM   2792  O   PRO B 149      25.435  44.506   1.792  1.00  0.00           O  
ATOM   2793  CB  PRO B 149      27.939  46.958   1.994  1.00  0.00           C  
ATOM   2794  CG  PRO B 149      27.221  47.621   0.830  1.00  0.00           C  
ATOM   2795  CD  PRO B 149      27.401  46.614  -0.302  1.00  0.00           C  
ATOM   2796  N   GLU B 150      26.173  45.337   3.767  1.00  0.00           N  
ATOM   2797  CA  GLU B 150      24.880  45.465   4.451  1.00  0.00           C  
ATOM   2798  C   GLU B 150      24.115  46.717   3.943  1.00  0.00           C  
ATOM   2799  O   GLU B 150      24.756  47.643   3.444  1.00  0.00           O  
ATOM   2800  CB  GLU B 150      25.166  45.570   5.971  1.00  0.00           C  
ATOM   2801  CG  GLU B 150      25.434  44.221   6.665  1.00  0.00           C  
ATOM   2802  CD  GLU B 150      24.155  43.408   6.877  1.00  0.00           C  
ATOM   2803  OE1 GLU B 150      23.832  42.594   5.987  1.00  0.00           O  
ATOM   2804  OE2 GLU B 150      23.515  43.615   7.930  1.00  0.00           O  
ATOM   2805  N   PRO B 151      22.772  46.771   4.108  1.00  0.00           N  
ATOM   2806  CA  PRO B 151      21.907  45.770   4.757  1.00  0.00           C  
ATOM   2807  C   PRO B 151      21.370  44.686   3.805  1.00  0.00           C  
ATOM   2808  O   PRO B 151      21.401  44.846   2.584  1.00  0.00           O  
ATOM   2809  CB  PRO B 151      20.753  46.645   5.276  1.00  0.00           C  
ATOM   2810  CG  PRO B 151      20.583  47.714   4.209  1.00  0.00           C  
ATOM   2811  CD  PRO B 151      22.019  47.982   3.768  1.00  0.00           C  
ATOM   2812  N   VAL B 152      20.798  43.642   4.424  1.00  0.00           N  
ATOM   2813  CA  VAL B 152      19.843  42.725   3.803  1.00  0.00           C  
ATOM   2814  C   VAL B 152      18.532  42.749   4.608  1.00  0.00           C  
ATOM   2815  O   VAL B 152      18.554  42.949   5.824  1.00  0.00           O  
ATOM   2816  CB  VAL B 152      20.363  41.261   3.741  1.00  0.00           C  
ATOM   2817  CG1 VAL B 152      21.540  41.138   2.768  1.00  0.00           C  
ATOM   2818  CG2 VAL B 152      20.707  40.630   5.101  1.00  0.00           C  
ATOM   2819  N   THR B 153      17.418  42.540   3.896  1.00  0.00           N  
ATOM   2820  CA  THR B 153      16.071  42.455   4.447  1.00  0.00           C  
ATOM   2821  C   THR B 153      15.571  41.023   4.214  1.00  0.00           C  
ATOM   2822  O   THR B 153      15.328  40.643   3.069  1.00  0.00           O  
ATOM   2823  CB  THR B 153      15.117  43.451   3.734  1.00  0.00           C  
ATOM   2824  OG1 THR B 153      15.535  44.768   4.038  1.00  0.00           O  
ATOM   2825  CG2 THR B 153      13.631  43.334   4.120  1.00  0.00           C  
ATOM   2826  N   VAL B 154      15.463  40.254   5.307  1.00  0.00           N  
ATOM   2827  CA  VAL B 154      15.031  38.858   5.287  1.00  0.00           C  
ATOM   2828  C   VAL B 154      13.788  38.724   6.178  1.00  0.00           C  
ATOM   2829  O   VAL B 154      13.851  39.046   7.368  1.00  0.00           O  
ATOM   2830  CB  VAL B 154      16.138  37.905   5.820  1.00  0.00           C  
ATOM   2831  CG1 VAL B 154      15.702  36.427   5.851  1.00  0.00           C  
ATOM   2832  CG2 VAL B 154      17.438  38.044   5.011  1.00  0.00           C  
ATOM   2833  N   SER B 155      12.688  38.248   5.577  1.00  0.00           N  
ATOM   2834  CA  SER B 155      11.413  38.039   6.252  1.00  0.00           C  
ATOM   2835  C   SER B 155      10.632  36.934   5.527  1.00  0.00           C  
ATOM   2836  O   SER B 155      10.631  36.884   4.294  1.00  0.00           O  
ATOM   2837  CB  SER B 155      10.632  39.369   6.324  1.00  0.00           C  
ATOM   2838  OG  SER B 155       9.438  39.227   7.066  1.00  0.00           O  
ATOM   2839  N   TRP B 156       9.981  36.070   6.317  1.00  0.00           N  
ATOM   2840  CA  TRP B 156       9.217  34.924   5.840  1.00  0.00           C  
ATOM   2841  C   TRP B 156       7.869  35.355   5.248  1.00  0.00           C  
ATOM   2842  O   TRP B 156       7.089  36.032   5.915  1.00  0.00           O  
ATOM   2843  CB  TRP B 156       9.078  33.890   6.971  1.00  0.00           C  
ATOM   2844  CG  TRP B 156      10.377  33.256   7.384  1.00  0.00           C  
ATOM   2845  CD1 TRP B 156      11.331  33.831   8.153  1.00  0.00           C  
ATOM   2846  CD2 TRP B 156      10.919  31.961   6.981  1.00  0.00           C  
ATOM   2847  NE1 TRP B 156      12.416  32.988   8.257  1.00  0.00           N  
ATOM   2848  CE2 TRP B 156      12.212  31.808   7.571  1.00  0.00           C  
ATOM   2849  CE3 TRP B 156      10.448  30.891   6.184  1.00  0.00           C  
ATOM   2850  CZ2 TRP B 156      12.989  30.649   7.387  1.00  0.00           C  
ATOM   2851  CZ3 TRP B 156      11.219  29.727   5.993  1.00  0.00           C  
ATOM   2852  CH2 TRP B 156      12.487  29.607   6.590  1.00  0.00           C  
ATOM   2853  N   ASN B 157       7.652  34.954   3.983  1.00  0.00           N  
ATOM   2854  CA  ASN B 157       6.482  35.242   3.140  1.00  0.00           C  
ATOM   2855  C   ASN B 157       6.281  36.755   2.901  1.00  0.00           C  
ATOM   2856  O   ASN B 157       5.148  37.203   2.739  1.00  0.00           O  
ATOM   2857  CB  ASN B 157       5.219  34.522   3.678  1.00  0.00           C  
ATOM   2858  CG  ASN B 157       5.400  33.001   3.714  1.00  0.00           C  
ATOM   2859  OD1 ASN B 157       5.253  32.328   2.698  1.00  0.00           O  
ATOM   2860  ND2 ASN B 157       5.734  32.458   4.884  1.00  0.00           N  
ATOM   2861  N   SER B 158       7.398  37.509   2.890  1.00  0.00           N  
ATOM   2862  CA  SER B 158       7.481  38.968   2.747  1.00  0.00           C  
ATOM   2863  C   SER B 158       6.727  39.735   3.857  1.00  0.00           C  
ATOM   2864  O   SER B 158       6.104  40.760   3.583  1.00  0.00           O  
ATOM   2865  CB  SER B 158       7.079  39.399   1.315  1.00  0.00           C  
ATOM   2866  OG  SER B 158       8.033  38.935   0.383  1.00  0.00           O  
ATOM   2867  N   GLY B 159       6.797  39.213   5.095  1.00  0.00           N  
ATOM   2868  CA  GLY B 159       6.157  39.793   6.276  1.00  0.00           C  
ATOM   2869  C   GLY B 159       4.739  39.250   6.518  1.00  0.00           C  
ATOM   2870  O   GLY B 159       4.146  39.603   7.537  1.00  0.00           O  
ATOM   2871  N   ALA B 160       4.199  38.389   5.631  1.00  0.00           N  
ATOM   2872  CA  ALA B 160       2.900  37.728   5.811  1.00  0.00           C  
ATOM   2873  C   ALA B 160       2.915  36.612   6.876  1.00  0.00           C  
ATOM   2874  O   ALA B 160       1.843  36.225   7.340  1.00  0.00           O  
ATOM   2875  CB  ALA B 160       2.408  37.186   4.461  1.00  0.00           C  
ATOM   2876  N   LEU B 161       4.115  36.146   7.262  1.00  0.00           N  
ATOM   2877  CA  LEU B 161       4.351  35.254   8.391  1.00  0.00           C  
ATOM   2878  C   LEU B 161       5.346  35.947   9.331  1.00  0.00           C  
ATOM   2879  O   LEU B 161       6.410  36.377   8.882  1.00  0.00           O  
ATOM   2880  CB  LEU B 161       4.868  33.896   7.864  1.00  0.00           C  
ATOM   2881  CG  LEU B 161       5.138  32.818   8.937  1.00  0.00           C  
ATOM   2882  CD1 LEU B 161       3.888  32.452   9.763  1.00  0.00           C  
ATOM   2883  CD2 LEU B 161       5.780  31.568   8.306  1.00  0.00           C  
ATOM   2884  N   THR B 162       4.969  36.046  10.614  1.00  0.00           N  
ATOM   2885  CA  THR B 162       5.728  36.746  11.652  1.00  0.00           C  
ATOM   2886  C   THR B 162       5.808  35.947  12.975  1.00  0.00           C  
ATOM   2887  O   THR B 162       6.664  36.257  13.804  1.00  0.00           O  
ATOM   2888  CB  THR B 162       5.131  38.163  11.905  1.00  0.00           C  
ATOM   2889  OG1 THR B 162       5.917  38.905  12.818  1.00  0.00           O  
ATOM   2890  CG2 THR B 162       3.688  38.162  12.447  1.00  0.00           C  
ATOM   2891  N   SER B 163       4.942  34.931  13.147  1.00  0.00           N  
ATOM   2892  CA  SER B 163       4.883  34.084  14.338  1.00  0.00           C  
ATOM   2893  C   SER B 163       6.101  33.149  14.418  1.00  0.00           C  
ATOM   2894  O   SER B 163       6.225  32.241  13.596  1.00  0.00           O  
ATOM   2895  CB  SER B 163       3.549  33.310  14.339  1.00  0.00           C  
ATOM   2896  OG  SER B 163       3.404  32.536  15.515  1.00  0.00           O  
ATOM   2897  N   GLY B 164       6.965  33.399  15.416  1.00  0.00           N  
ATOM   2898  CA  GLY B 164       8.165  32.612  15.688  1.00  0.00           C  
ATOM   2899  C   GLY B 164       9.366  33.012  14.813  1.00  0.00           C  
ATOM   2900  O   GLY B 164      10.369  32.302  14.852  1.00  0.00           O  
ATOM   2901  N   VAL B 165       9.277  34.106  14.029  1.00  0.00           N  
ATOM   2902  CA  VAL B 165      10.363  34.608  13.181  1.00  0.00           C  
ATOM   2903  C   VAL B 165      11.499  35.217  14.026  1.00  0.00           C  
ATOM   2904  O   VAL B 165      11.232  36.051  14.892  1.00  0.00           O  
ATOM   2905  CB  VAL B 165       9.871  35.675  12.151  1.00  0.00           C  
ATOM   2906  CG1 VAL B 165      10.994  36.428  11.398  1.00  0.00           C  
ATOM   2907  CG2 VAL B 165       8.931  35.050  11.109  1.00  0.00           C  
ATOM   2908  N   HIS B 166      12.739  34.811  13.715  1.00  0.00           N  
ATOM   2909  CA  HIS B 166      13.968  35.388  14.253  1.00  0.00           C  
ATOM   2910  C   HIS B 166      14.967  35.537  13.098  1.00  0.00           C  
ATOM   2911  O   HIS B 166      15.410  34.527  12.553  1.00  0.00           O  
ATOM   2912  CB  HIS B 166      14.536  34.519  15.398  1.00  0.00           C  
ATOM   2913  CG  HIS B 166      13.648  34.399  16.614  1.00  0.00           C  
ATOM   2914  CD2 HIS B 166      13.434  35.320  17.619  1.00  0.00           C  
ATOM   2915  ND1 HIS B 166      12.881  33.260  16.880  1.00  0.00           N  
ATOM   2916  NE2 HIS B 166      12.523  34.746  18.488  1.00  0.00           N  
ATOM   2917  CE1 HIS B 166      12.236  33.536  18.006  1.00  0.00           C  
ATOM   2918  N   THR B 167      15.296  36.794  12.757  1.00  0.00           N  
ATOM   2919  CA  THR B 167      16.301  37.163  11.759  1.00  0.00           C  
ATOM   2920  C   THR B 167      17.481  37.830  12.486  1.00  0.00           C  
ATOM   2921  O   THR B 167      17.266  38.685  13.344  1.00  0.00           O  
ATOM   2922  CB  THR B 167      15.732  38.172  10.723  1.00  0.00           C  
ATOM   2923  OG1 THR B 167      14.694  37.544   9.994  1.00  0.00           O  
ATOM   2924  CG2 THR B 167      16.748  38.723   9.701  1.00  0.00           C  
ATOM   2925  N   PHE B 168      18.701  37.399  12.132  1.00  0.00           N  
ATOM   2926  CA  PHE B 168      19.945  37.718  12.836  1.00  0.00           C  
ATOM   2927  C   PHE B 168      20.761  38.784  12.088  1.00  0.00           C  
ATOM   2928  O   PHE B 168      20.567  38.934  10.883  1.00  0.00           O  
ATOM   2929  CB  PHE B 168      20.747  36.406  12.993  1.00  0.00           C  
ATOM   2930  CG  PHE B 168      20.106  35.468  13.995  1.00  0.00           C  
ATOM   2931  CD1 PHE B 168      18.952  34.737  13.638  1.00  0.00           C  
ATOM   2932  CD2 PHE B 168      20.501  35.510  15.347  1.00  0.00           C  
ATOM   2933  CE1 PHE B 168      18.210  34.098  14.616  1.00  0.00           C  
ATOM   2934  CE2 PHE B 168      19.772  34.818  16.305  1.00  0.00           C  
ATOM   2935  CZ  PHE B 168      18.617  34.144  15.940  1.00  0.00           C  
ATOM   2936  N   PRO B 169      21.684  39.482  12.793  1.00  0.00           N  
ATOM   2937  CA  PRO B 169      22.678  40.354  12.142  1.00  0.00           C  
ATOM   2938  C   PRO B 169      23.784  39.553  11.424  1.00  0.00           C  
ATOM   2939  O   PRO B 169      24.051  38.404  11.778  1.00  0.00           O  
ATOM   2940  CB  PRO B 169      23.220  41.200  13.304  1.00  0.00           C  
ATOM   2941  CG  PRO B 169      23.099  40.306  14.526  1.00  0.00           C  
ATOM   2942  CD  PRO B 169      21.833  39.497  14.252  1.00  0.00           C  
ATOM   2943  N   ALA B 170      24.381  40.180  10.398  1.00  0.00           N  
ATOM   2944  CA  ALA B 170      25.394  39.582   9.530  1.00  0.00           C  
ATOM   2945  C   ALA B 170      26.742  39.352  10.229  1.00  0.00           C  
ATOM   2946  O   ALA B 170      27.123  40.132  11.103  1.00  0.00           O  
ATOM   2947  CB  ALA B 170      25.589  40.499   8.318  1.00  0.00           C  
ATOM   2948  N   VAL B 171      27.444  38.300   9.786  1.00  0.00           N  
ATOM   2949  CA  VAL B 171      28.801  37.961  10.210  1.00  0.00           C  
ATOM   2950  C   VAL B 171      29.681  37.842   8.955  1.00  0.00           C  
ATOM   2951  O   VAL B 171      29.286  37.188   7.988  1.00  0.00           O  
ATOM   2952  CB  VAL B 171      28.844  36.608  10.978  1.00  0.00           C  
ATOM   2953  CG1 VAL B 171      30.270  36.117  11.310  1.00  0.00           C  
ATOM   2954  CG2 VAL B 171      28.017  36.676  12.274  1.00  0.00           C  
ATOM   2955  N   LEU B 172      30.865  38.473   9.008  1.00  0.00           N  
ATOM   2956  CA  LEU B 172      31.877  38.422   7.957  1.00  0.00           C  
ATOM   2957  C   LEU B 172      32.605  37.067   7.989  1.00  0.00           C  
ATOM   2958  O   LEU B 172      33.298  36.772   8.964  1.00  0.00           O  
ATOM   2959  CB  LEU B 172      32.841  39.619   8.147  1.00  0.00           C  
ATOM   2960  CG  LEU B 172      33.890  39.820   7.026  1.00  0.00           C  
ATOM   2961  CD1 LEU B 172      33.245  40.264   5.695  1.00  0.00           C  
ATOM   2962  CD2 LEU B 172      35.019  40.773   7.477  1.00  0.00           C  
ATOM   2963  N   GLN B 173      32.452  36.291   6.906  1.00  0.00           N  
ATOM   2964  CA  GLN B 173      33.138  35.019   6.660  1.00  0.00           C  
ATOM   2965  C   GLN B 173      34.407  35.227   5.803  1.00  0.00           C  
ATOM   2966  O   GLN B 173      34.643  34.480   4.851  1.00  0.00           O  
ATOM   2967  CB  GLN B 173      32.134  33.983   6.094  1.00  0.00           C  
ATOM   2968  CG  GLN B 173      31.374  34.432   4.827  1.00  0.00           C  
ATOM   2969  CD  GLN B 173      30.582  33.312   4.149  1.00  0.00           C  
ATOM   2970  OE1 GLN B 173      30.204  32.326   4.776  1.00  0.00           O  
ATOM   2971  NE2 GLN B 173      30.291  33.483   2.858  1.00  0.00           N  
ATOM   2972  N   SER B 174      35.207  36.243   6.179  1.00  0.00           N  
ATOM   2973  CA  SER B 174      36.483  36.650   5.579  1.00  0.00           C  
ATOM   2974  C   SER B 174      36.327  37.063   4.098  1.00  0.00           C  
ATOM   2975  O   SER B 174      35.525  37.955   3.816  1.00  0.00           O  
ATOM   2976  CB  SER B 174      37.572  35.580   5.847  1.00  0.00           C  
ATOM   2977  OG  SER B 174      37.898  35.553   7.220  1.00  0.00           O  
ATOM   2978  N   SER B 175      37.084  36.423   3.187  1.00  0.00           N  
ATOM   2979  CA  SER B 175      37.066  36.665   1.738  1.00  0.00           C  
ATOM   2980  C   SER B 175      35.749  36.239   1.046  1.00  0.00           C  
ATOM   2981  O   SER B 175      35.490  36.693  -0.068  1.00  0.00           O  
ATOM   2982  CB  SER B 175      38.296  35.970   1.116  1.00  0.00           C  
ATOM   2983  OG  SER B 175      38.459  36.290  -0.252  1.00  0.00           O  
ATOM   2984  N   GLY B 176      34.928  35.421   1.728  1.00  0.00           N  
ATOM   2985  CA  GLY B 176      33.588  35.026   1.295  1.00  0.00           C  
ATOM   2986  C   GLY B 176      32.533  36.111   1.580  1.00  0.00           C  
ATOM   2987  O   GLY B 176      31.349  35.827   1.428  1.00  0.00           O  
ATOM   2988  N   LEU B 177      32.942  37.319   2.013  1.00  0.00           N  
ATOM   2989  CA  LEU B 177      32.111  38.490   2.317  1.00  0.00           C  
ATOM   2990  C   LEU B 177      31.181  38.231   3.523  1.00  0.00           C  
ATOM   2991  O   LEU B 177      31.613  37.552   4.451  1.00  0.00           O  
ATOM   2992  CB  LEU B 177      31.395  39.020   1.048  1.00  0.00           C  
ATOM   2993  CG  LEU B 177      32.304  39.288  -0.173  1.00  0.00           C  
ATOM   2994  CD1 LEU B 177      31.466  39.691  -1.403  1.00  0.00           C  
ATOM   2995  CD2 LEU B 177      33.415  40.315   0.131  1.00  0.00           C  
ATOM   2996  N   TYR B 178      29.956  38.787   3.531  1.00  0.00           N  
ATOM   2997  CA  TYR B 178      28.974  38.558   4.595  1.00  0.00           C  
ATOM   2998  C   TYR B 178      28.152  37.279   4.368  1.00  0.00           C  
ATOM   2999  O   TYR B 178      27.992  36.823   3.234  1.00  0.00           O  
ATOM   3000  CB  TYR B 178      28.026  39.770   4.714  1.00  0.00           C  
ATOM   3001  CG  TYR B 178      28.644  41.049   5.245  1.00  0.00           C  
ATOM   3002  CD1 TYR B 178      29.256  41.065   6.516  1.00  0.00           C  
ATOM   3003  CD2 TYR B 178      28.568  42.239   4.491  1.00  0.00           C  
ATOM   3004  CE1 TYR B 178      29.808  42.258   7.023  1.00  0.00           C  
ATOM   3005  CE2 TYR B 178      29.113  43.432   5.002  1.00  0.00           C  
ATOM   3006  CZ  TYR B 178      29.738  43.443   6.263  1.00  0.00           C  
ATOM   3007  OH  TYR B 178      30.270  44.602   6.747  1.00  0.00           O  
ATOM   3008  N   SER B 179      27.600  36.775   5.480  1.00  0.00           N  
ATOM   3009  CA  SER B 179      26.618  35.699   5.544  1.00  0.00           C  
ATOM   3010  C   SER B 179      25.703  35.948   6.758  1.00  0.00           C  
ATOM   3011  O   SER B 179      26.163  36.468   7.776  1.00  0.00           O  
ATOM   3012  CB  SER B 179      27.346  34.338   5.560  1.00  0.00           C  
ATOM   3013  OG  SER B 179      26.457  33.249   5.721  1.00  0.00           O  
ATOM   3014  N   LEU B 180      24.416  35.595   6.611  1.00  0.00           N  
ATOM   3015  CA  LEU B 180      23.345  35.929   7.552  1.00  0.00           C  
ATOM   3016  C   LEU B 180      22.301  34.799   7.569  1.00  0.00           C  
ATOM   3017  O   LEU B 180      22.031  34.209   6.524  1.00  0.00           O  
ATOM   3018  CB  LEU B 180      22.787  37.320   7.152  1.00  0.00           C  
ATOM   3019  CG  LEU B 180      21.658  37.913   8.026  1.00  0.00           C  
ATOM   3020  CD1 LEU B 180      21.729  39.455   8.059  1.00  0.00           C  
ATOM   3021  CD2 LEU B 180      20.254  37.427   7.601  1.00  0.00           C  
ATOM   3022  N   SER B 181      21.737  34.522   8.756  1.00  0.00           N  
ATOM   3023  CA  SER B 181      20.792  33.428   9.005  1.00  0.00           C  
ATOM   3024  C   SER B 181      19.425  33.953   9.483  1.00  0.00           C  
ATOM   3025  O   SER B 181      19.336  35.046  10.043  1.00  0.00           O  
ATOM   3026  CB  SER B 181      21.436  32.461  10.025  1.00  0.00           C  
ATOM   3027  OG  SER B 181      21.550  33.031  11.316  1.00  0.00           O  
ATOM   3028  N   SER B 182      18.384  33.131   9.271  1.00  0.00           N  
ATOM   3029  CA  SER B 182      17.017  33.394   9.713  1.00  0.00           C  
ATOM   3030  C   SER B 182      16.239  32.071   9.818  1.00  0.00           C  
ATOM   3031  O   SER B 182      16.494  31.143   9.048  1.00  0.00           O  
ATOM   3032  CB  SER B 182      16.339  34.402   8.756  1.00  0.00           C  
ATOM   3033  OG  SER B 182      14.997  34.677   9.111  1.00  0.00           O  
ATOM   3034  N   VAL B 183      15.289  32.032  10.764  1.00  0.00           N  
ATOM   3035  CA  VAL B 183      14.353  30.929  10.979  1.00  0.00           C  
ATOM   3036  C   VAL B 183      12.941  31.456  11.276  1.00  0.00           C  
ATOM   3037  O   VAL B 183      12.779  32.627  11.620  1.00  0.00           O  
ATOM   3038  CB  VAL B 183      14.767  30.018  12.172  1.00  0.00           C  
ATOM   3039  CG1 VAL B 183      16.001  29.165  11.853  1.00  0.00           C  
ATOM   3040  CG2 VAL B 183      14.895  30.749  13.527  1.00  0.00           C  
ATOM   3041  N   VAL B 184      11.957  30.550  11.171  1.00  0.00           N  
ATOM   3042  CA  VAL B 184      10.597  30.747  11.660  1.00  0.00           C  
ATOM   3043  C   VAL B 184      10.067  29.439  12.259  1.00  0.00           C  
ATOM   3044  O   VAL B 184      10.265  28.380  11.667  1.00  0.00           O  
ATOM   3045  CB  VAL B 184       9.630  31.256  10.556  1.00  0.00           C  
ATOM   3046  CG1 VAL B 184       9.396  30.274   9.393  1.00  0.00           C  
ATOM   3047  CG2 VAL B 184       8.278  31.692  11.139  1.00  0.00           C  
ATOM   3048  N   THR B 185       9.393  29.551  13.413  1.00  0.00           N  
ATOM   3049  CA  THR B 185       8.743  28.440  14.103  1.00  0.00           C  
ATOM   3050  C   THR B 185       7.220  28.602  13.954  1.00  0.00           C  
ATOM   3051  O   THR B 185       6.590  29.318  14.733  1.00  0.00           O  
ATOM   3052  CB  THR B 185       9.143  28.403  15.602  1.00  0.00           C  
ATOM   3053  OG1 THR B 185      10.544  28.229  15.691  1.00  0.00           O  
ATOM   3054  CG2 THR B 185       8.496  27.263  16.407  1.00  0.00           C  
ATOM   3055  N   VAL B 186       6.675  27.960  12.908  1.00  0.00           N  
ATOM   3056  CA  VAL B 186       5.264  28.006  12.523  1.00  0.00           C  
ATOM   3057  C   VAL B 186       4.396  27.216  13.537  1.00  0.00           C  
ATOM   3058  O   VAL B 186       4.661  26.029  13.735  1.00  0.00           O  
ATOM   3059  CB  VAL B 186       5.084  27.382  11.104  1.00  0.00           C  
ATOM   3060  CG1 VAL B 186       3.628  27.062  10.696  1.00  0.00           C  
ATOM   3061  CG2 VAL B 186       5.723  28.282  10.033  1.00  0.00           C  
ATOM   3062  N   PRO B 187       3.389  27.871  14.164  1.00  0.00           N  
ATOM   3063  CA  PRO B 187       2.465  27.183  15.084  1.00  0.00           C  
ATOM   3064  C   PRO B 187       1.495  26.250  14.337  1.00  0.00           C  
ATOM   3065  O   PRO B 187       0.901  26.671  13.343  1.00  0.00           O  
ATOM   3066  CB  PRO B 187       1.742  28.342  15.788  1.00  0.00           C  
ATOM   3067  CG  PRO B 187       1.720  29.465  14.765  1.00  0.00           C  
ATOM   3068  CD  PRO B 187       3.042  29.289  14.024  1.00  0.00           C  
ATOM   3069  N   SER B 188       1.375  25.003  14.827  1.00  0.00           N  
ATOM   3070  CA  SER B 188       0.552  23.905  14.290  1.00  0.00           C  
ATOM   3071  C   SER B 188       1.135  23.288  12.997  1.00  0.00           C  
ATOM   3072  O   SER B 188       1.984  23.894  12.342  1.00  0.00           O  
ATOM   3073  CB  SER B 188      -0.933  24.334  14.165  1.00  0.00           C  
ATOM   3074  OG  SER B 188      -1.789  23.234  13.921  1.00  0.00           O  
ATOM   3075  N   SER B 189       0.681  22.061  12.682  1.00  0.00           N  
ATOM   3076  CA  SER B 189       1.114  21.226  11.556  1.00  0.00           C  
ATOM   3077  C   SER B 189       0.581  21.742  10.202  1.00  0.00           C  
ATOM   3078  O   SER B 189      -0.270  21.097   9.587  1.00  0.00           O  
ATOM   3079  CB  SER B 189       0.656  19.775  11.823  1.00  0.00           C  
ATOM   3080  OG  SER B 189       1.370  19.201  12.895  1.00  0.00           O  
ATOM   3081  N   ASN B 190       1.088  22.908   9.775  1.00  0.00           N  
ATOM   3082  CA  ASN B 190       0.646  23.626   8.578  1.00  0.00           C  
ATOM   3083  C   ASN B 190       1.698  23.605   7.462  1.00  0.00           C  
ATOM   3084  O   ASN B 190       1.335  23.920   6.332  1.00  0.00           O  
ATOM   3085  CB  ASN B 190       0.312  25.088   8.952  1.00  0.00           C  
ATOM   3086  CG  ASN B 190      -0.882  25.239   9.899  1.00  0.00           C  
ATOM   3087  OD1 ASN B 190      -1.886  24.541   9.768  1.00  0.00           O  
ATOM   3088  ND2 ASN B 190      -0.791  26.172  10.846  1.00  0.00           N  
ATOM   3089  N   PHE B 191       2.964  23.253   7.757  1.00  0.00           N  
ATOM   3090  CA  PHE B 191       4.033  23.207   6.752  1.00  0.00           C  
ATOM   3091  C   PHE B 191       3.885  22.068   5.718  1.00  0.00           C  
ATOM   3092  O   PHE B 191       4.309  22.232   4.576  1.00  0.00           O  
ATOM   3093  CB  PHE B 191       5.422  23.270   7.424  1.00  0.00           C  
ATOM   3094  CG  PHE B 191       6.601  23.131   6.471  1.00  0.00           C  
ATOM   3095  CD1 PHE B 191       7.393  21.963   6.476  1.00  0.00           C  
ATOM   3096  CD2 PHE B 191       6.835  24.117   5.488  1.00  0.00           C  
ATOM   3097  CE1 PHE B 191       8.408  21.813   5.539  1.00  0.00           C  
ATOM   3098  CE2 PHE B 191       7.849  23.943   4.556  1.00  0.00           C  
ATOM   3099  CZ  PHE B 191       8.635  22.797   4.584  1.00  0.00           C  
ATOM   3100  N   GLY B 192       3.242  20.958   6.120  1.00  0.00           N  
ATOM   3101  CA  GLY B 192       2.953  19.819   5.250  1.00  0.00           C  
ATOM   3102  C   GLY B 192       1.741  20.055   4.327  1.00  0.00           C  
ATOM   3103  O   GLY B 192       1.466  19.197   3.490  1.00  0.00           O  
ATOM   3104  N   THR B 193       1.019  21.182   4.479  1.00  0.00           N  
ATOM   3105  CA  THR B 193      -0.194  21.518   3.726  1.00  0.00           C  
ATOM   3106  C   THR B 193      -0.122  22.915   3.065  1.00  0.00           C  
ATOM   3107  O   THR B 193      -0.898  23.160   2.141  1.00  0.00           O  
ATOM   3108  CB  THR B 193      -1.445  21.471   4.648  1.00  0.00           C  
ATOM   3109  OG1 THR B 193      -1.358  22.394   5.720  1.00  0.00           O  
ATOM   3110  CG2 THR B 193      -1.699  20.083   5.255  1.00  0.00           C  
ATOM   3111  N   GLN B 194       0.797  23.788   3.511  1.00  0.00           N  
ATOM   3112  CA  GLN B 194       1.075  25.106   2.934  1.00  0.00           C  
ATOM   3113  C   GLN B 194       2.589  25.344   2.924  1.00  0.00           C  
ATOM   3114  O   GLN B 194       3.252  25.074   3.925  1.00  0.00           O  
ATOM   3115  CB  GLN B 194       0.389  26.238   3.738  1.00  0.00           C  
ATOM   3116  CG  GLN B 194      -1.146  26.330   3.596  1.00  0.00           C  
ATOM   3117  CD  GLN B 194      -1.927  25.509   4.626  1.00  0.00           C  
ATOM   3118  NE2 GLN B 194      -3.039  24.907   4.202  1.00  0.00           N  
ATOM   3119  OE1 GLN B 194      -1.554  25.435   5.794  1.00  0.00           O  
ATOM   3120  N   THR B 195       3.097  25.911   1.819  1.00  0.00           N  
ATOM   3121  CA  THR B 195       4.478  26.387   1.712  1.00  0.00           C  
ATOM   3122  C   THR B 195       4.673  27.700   2.501  1.00  0.00           C  
ATOM   3123  O   THR B 195       3.784  28.554   2.496  1.00  0.00           O  
ATOM   3124  CB  THR B 195       4.896  26.586   0.227  1.00  0.00           C  
ATOM   3125  OG1 THR B 195       6.245  27.009   0.129  1.00  0.00           O  
ATOM   3126  CG2 THR B 195       4.052  27.602  -0.569  1.00  0.00           C  
ATOM   3127  N   TYR B 196       5.838  27.827   3.155  1.00  0.00           N  
ATOM   3128  CA  TYR B 196       6.242  29.013   3.903  1.00  0.00           C  
ATOM   3129  C   TYR B 196       7.683  29.346   3.505  1.00  0.00           C  
ATOM   3130  O   TYR B 196       8.622  28.767   4.052  1.00  0.00           O  
ATOM   3131  CB  TYR B 196       6.077  28.770   5.421  1.00  0.00           C  
ATOM   3132  CG  TYR B 196       4.643  28.569   5.883  1.00  0.00           C  
ATOM   3133  CD1 TYR B 196       3.687  29.591   5.700  1.00  0.00           C  
ATOM   3134  CD2 TYR B 196       4.255  27.356   6.490  1.00  0.00           C  
ATOM   3135  CE1 TYR B 196       2.356  29.404   6.115  1.00  0.00           C  
ATOM   3136  CE2 TYR B 196       2.922  27.170   6.905  1.00  0.00           C  
ATOM   3137  CZ  TYR B 196       1.972  28.193   6.719  1.00  0.00           C  
ATOM   3138  OH  TYR B 196       0.683  28.010   7.125  1.00  0.00           O  
ATOM   3139  N   THR B 197       7.813  30.241   2.513  1.00  0.00           N  
ATOM   3140  CA  THR B 197       9.081  30.642   1.903  1.00  0.00           C  
ATOM   3141  C   THR B 197       9.790  31.738   2.724  1.00  0.00           C  
ATOM   3142  O   THR B 197       9.130  32.545   3.375  1.00  0.00           O  
ATOM   3143  CB  THR B 197       8.835  31.200   0.471  1.00  0.00           C  
ATOM   3144  OG1 THR B 197       8.089  32.406   0.465  1.00  0.00           O  
ATOM   3145  CG2 THR B 197       8.135  30.192  -0.456  1.00  0.00           C  
ATOM   3146  N   CYS B 198      11.128  31.754   2.635  1.00  0.00           N  
ATOM   3147  CA  CYS B 198      11.993  32.804   3.171  1.00  0.00           C  
ATOM   3148  C   CYS B 198      12.396  33.727   2.017  1.00  0.00           C  
ATOM   3149  O   CYS B 198      13.155  33.305   1.143  1.00  0.00           O  
ATOM   3150  CB  CYS B 198      13.207  32.151   3.853  1.00  0.00           C  
ATOM   3151  SG  CYS B 198      14.579  33.235   4.335  1.00  0.00           S  
ATOM   3152  N   ASN B 199      11.868  34.960   2.036  1.00  0.00           N  
ATOM   3153  CA  ASN B 199      12.113  35.968   1.007  1.00  0.00           C  
ATOM   3154  C   ASN B 199      13.270  36.867   1.456  1.00  0.00           C  
ATOM   3155  O   ASN B 199      13.088  37.728   2.318  1.00  0.00           O  
ATOM   3156  CB  ASN B 199      10.823  36.770   0.725  1.00  0.00           C  
ATOM   3157  CG  ASN B 199       9.703  35.881   0.177  1.00  0.00           C  
ATOM   3158  ND2 ASN B 199       9.656  35.691  -1.142  1.00  0.00           N  
ATOM   3159  OD1 ASN B 199       8.895  35.365   0.943  1.00  0.00           O  
ATOM   3160  N   VAL B 200      14.442  36.616   0.855  1.00  0.00           N  
ATOM   3161  CA  VAL B 200      15.675  37.362   1.070  1.00  0.00           C  
ATOM   3162  C   VAL B 200      15.803  38.439  -0.018  1.00  0.00           C  
ATOM   3163  O   VAL B 200      15.629  38.126  -1.195  1.00  0.00           O  
ATOM   3164  CB  VAL B 200      16.911  36.422   0.962  1.00  0.00           C  
ATOM   3165  CG1 VAL B 200      18.272  37.151   1.005  1.00  0.00           C  
ATOM   3166  CG2 VAL B 200      16.870  35.312   2.028  1.00  0.00           C  
ATOM   3167  N   ASP B 201      16.151  39.662   0.405  1.00  0.00           N  
ATOM   3168  CA  ASP B 201      16.473  40.802  -0.449  1.00  0.00           C  
ATOM   3169  C   ASP B 201      17.772  41.432   0.086  1.00  0.00           C  
ATOM   3170  O   ASP B 201      18.018  41.402   1.291  1.00  0.00           O  
ATOM   3171  CB  ASP B 201      15.300  41.820  -0.479  1.00  0.00           C  
ATOM   3172  CG  ASP B 201      15.414  42.938  -1.527  1.00  0.00           C  
ATOM   3173  OD1 ASP B 201      16.192  42.775  -2.492  1.00  0.00           O  
ATOM   3174  OD2 ASP B 201      14.665  43.930  -1.372  1.00  0.00           O  
ATOM   3175  N   HIS B 202      18.568  42.003  -0.826  1.00  0.00           N  
ATOM   3176  CA  HIS B 202      19.812  42.710  -0.542  1.00  0.00           C  
ATOM   3177  C   HIS B 202      19.705  44.082  -1.202  1.00  0.00           C  
ATOM   3178  O   HIS B 202      19.813  44.163  -2.421  1.00  0.00           O  
ATOM   3179  CB  HIS B 202      20.986  41.875  -1.087  1.00  0.00           C  
ATOM   3180  CG  HIS B 202      22.327  42.565  -1.143  1.00  0.00           C  
ATOM   3181  ND1 HIS B 202      22.885  43.014  -2.343  1.00  0.00           N  
ATOM   3182  CD2 HIS B 202      23.199  42.854  -0.115  1.00  0.00           C  
ATOM   3183  CE1 HIS B 202      24.053  43.540  -2.006  1.00  0.00           C  
ATOM   3184  NE2 HIS B 202      24.290  43.473  -0.699  1.00  0.00           N  
ATOM   3185  N   LYS B 203      19.465  45.126  -0.395  1.00  0.00           N  
ATOM   3186  CA  LYS B 203      19.129  46.465  -0.881  1.00  0.00           C  
ATOM   3187  C   LYS B 203      20.187  47.197  -1.752  1.00  0.00           C  
ATOM   3188  O   LYS B 203      19.768  47.911  -2.664  1.00  0.00           O  
ATOM   3189  CB  LYS B 203      18.609  47.324   0.298  1.00  0.00           C  
ATOM   3190  CG  LYS B 203      17.795  48.578  -0.087  1.00  0.00           C  
ATOM   3191  CD  LYS B 203      16.621  48.326  -1.057  1.00  0.00           C  
ATOM   3192  CE  LYS B 203      15.675  47.184  -0.640  1.00  0.00           C  
ATOM   3193  NZ  LYS B 203      14.666  46.913  -1.675  1.00  0.00           N  
ATOM   3194  N   PRO B 204      21.508  46.955  -1.556  1.00  0.00           N  
ATOM   3195  CA  PRO B 204      22.558  47.450  -2.473  1.00  0.00           C  
ATOM   3196  C   PRO B 204      22.622  46.848  -3.898  1.00  0.00           C  
ATOM   3197  O   PRO B 204      23.484  47.291  -4.657  1.00  0.00           O  
ATOM   3198  CB  PRO B 204      23.873  47.216  -1.706  1.00  0.00           C  
ATOM   3199  CG  PRO B 204      23.473  47.130  -0.245  1.00  0.00           C  
ATOM   3200  CD  PRO B 204      22.105  46.472  -0.308  1.00  0.00           C  
ATOM   3201  N   SER B 205      21.748  45.886  -4.261  1.00  0.00           N  
ATOM   3202  CA  SER B 205      21.688  45.315  -5.618  1.00  0.00           C  
ATOM   3203  C   SER B 205      20.272  44.900  -6.068  1.00  0.00           C  
ATOM   3204  O   SER B 205      20.025  44.885  -7.273  1.00  0.00           O  
ATOM   3205  CB  SER B 205      22.720  44.172  -5.774  1.00  0.00           C  
ATOM   3206  OG  SER B 205      22.282  42.954  -5.201  1.00  0.00           O  
ATOM   3207  N   ASN B 206      19.382  44.586  -5.111  1.00  0.00           N  
ATOM   3208  CA  ASN B 206      17.993  44.133  -5.267  1.00  0.00           C  
ATOM   3209  C   ASN B 206      17.927  42.762  -5.968  1.00  0.00           C  
ATOM   3210  O   ASN B 206      17.604  42.692  -7.154  1.00  0.00           O  
ATOM   3211  CB  ASN B 206      17.117  45.220  -5.946  1.00  0.00           C  
ATOM   3212  CG  ASN B 206      17.019  46.499  -5.108  1.00  0.00           C  
ATOM   3213  OD1 ASN B 206      16.313  46.532  -4.102  1.00  0.00           O  
ATOM   3214  ND2 ASN B 206      17.724  47.555  -5.520  1.00  0.00           N  
ATOM   3215  N   THR B 207      18.270  41.707  -5.211  1.00  0.00           N  
ATOM   3216  CA  THR B 207      18.378  40.322  -5.683  1.00  0.00           C  
ATOM   3217  C   THR B 207      17.553  39.397  -4.765  1.00  0.00           C  
ATOM   3218  O   THR B 207      17.745  39.433  -3.550  1.00  0.00           O  
ATOM   3219  CB  THR B 207      19.859  39.856  -5.632  1.00  0.00           C  
ATOM   3220  OG1 THR B 207      20.612  40.590  -6.579  1.00  0.00           O  
ATOM   3221  CG2 THR B 207      20.124  38.359  -5.885  1.00  0.00           C  
ATOM   3222  N   LYS B 208      16.674  38.580  -5.373  1.00  0.00           N  
ATOM   3223  CA  LYS B 208      15.782  37.625  -4.701  1.00  0.00           C  
ATOM   3224  C   LYS B 208      15.705  36.332  -5.541  1.00  0.00           C  
ATOM   3225  O   LYS B 208      15.761  36.424  -6.769  1.00  0.00           O  
ATOM   3226  CB  LYS B 208      14.371  38.246  -4.536  1.00  0.00           C  
ATOM   3227  CG  LYS B 208      14.343  39.650  -3.891  1.00  0.00           C  
ATOM   3228  CD  LYS B 208      12.949  40.110  -3.435  1.00  0.00           C  
ATOM   3229  CE  LYS B 208      11.955  40.300  -4.589  1.00  0.00           C  
ATOM   3230  NZ  LYS B 208      10.664  40.813  -4.100  1.00  0.00           N  
ATOM   3231  N   VAL B 209      15.595  35.155  -4.888  1.00  0.00           N  
ATOM   3232  CA  VAL B 209      15.648  33.841  -5.558  1.00  0.00           C  
ATOM   3233  C   VAL B 209      14.725  32.814  -4.852  1.00  0.00           C  
ATOM   3234  O   VAL B 209      14.668  32.806  -3.621  1.00  0.00           O  
ATOM   3235  CB  VAL B 209      17.096  33.240  -5.557  1.00  0.00           C  
ATOM   3236  CG1 VAL B 209      17.238  32.012  -6.480  1.00  0.00           C  
ATOM   3237  CG2 VAL B 209      18.196  34.252  -5.938  1.00  0.00           C  
ATOM   3238  N   ASP B 210      14.062  31.945  -5.647  1.00  0.00           N  
ATOM   3239  CA  ASP B 210      13.189  30.830  -5.220  1.00  0.00           C  
ATOM   3240  C   ASP B 210      13.668  29.496  -5.846  1.00  0.00           C  
ATOM   3241  O   ASP B 210      14.368  29.532  -6.860  1.00  0.00           O  
ATOM   3242  CB  ASP B 210      11.696  31.078  -5.556  1.00  0.00           C  
ATOM   3243  CG  ASP B 210      11.143  32.436  -5.103  1.00  0.00           C  
ATOM   3244  OD1 ASP B 210      11.419  32.816  -3.942  1.00  0.00           O  
ATOM   3245  OD2 ASP B 210      10.372  33.027  -5.889  1.00  0.00           O  
ATOM   3246  N   LYS B 211      13.332  28.352  -5.210  1.00  0.00           N  
ATOM   3247  CA  LYS B 211      13.977  27.041  -5.440  1.00  0.00           C  
ATOM   3248  C   LYS B 211      12.991  25.886  -5.769  1.00  0.00           C  
ATOM   3249  O   LYS B 211      11.800  26.131  -5.951  1.00  0.00           O  
ATOM   3250  CB  LYS B 211      14.837  26.677  -4.204  1.00  0.00           C  
ATOM   3251  CG  LYS B 211      15.811  27.746  -3.673  1.00  0.00           C  
ATOM   3252  CD  LYS B 211      16.688  28.462  -4.709  1.00  0.00           C  
ATOM   3253  CE  LYS B 211      18.157  28.559  -4.286  1.00  0.00           C  
ATOM   3254  NZ  LYS B 211      19.000  29.017  -5.402  1.00  0.00           N  
ATOM   3255  N   THR B 212      13.539  24.654  -5.879  1.00  0.00           N  
ATOM   3256  CA  THR B 212      12.893  23.426  -6.389  1.00  0.00           C  
ATOM   3257  C   THR B 212      13.115  22.191  -5.459  1.00  0.00           C  
ATOM   3258  O   THR B 212      13.755  22.333  -4.416  1.00  0.00           O  
ATOM   3259  CB  THR B 212      13.456  23.102  -7.805  1.00  0.00           C  
ATOM   3260  OG1 THR B 212      14.824  22.733  -7.763  1.00  0.00           O  
ATOM   3261  CG2 THR B 212      13.296  24.251  -8.815  1.00  0.00           C  
ATOM   3262  N   VAL B 213      12.540  21.018  -5.827  1.00  0.00           N  
ATOM   3263  CA  VAL B 213      12.504  19.762  -5.036  1.00  0.00           C  
ATOM   3264  C   VAL B 213      12.991  18.504  -5.826  1.00  0.00           C  
ATOM   3265  O   VAL B 213      13.681  18.679  -6.829  1.00  0.00           O  
ATOM   3266  CB  VAL B 213      11.103  19.521  -4.397  1.00  0.00           C  
ATOM   3267  CG1 VAL B 213      10.728  20.629  -3.397  1.00  0.00           C  
ATOM   3268  CG2 VAL B 213       9.971  19.285  -5.413  1.00  0.00           C  
ATOM   3269  N   GLU B 214      12.747  17.274  -5.302  1.00  0.00           N  
ATOM   3270  CA  GLU B 214      13.726  16.165  -5.351  1.00  0.00           C  
ATOM   3271  C   GLU B 214      13.715  15.154  -6.545  1.00  0.00           C  
ATOM   3272  O   GLU B 214      14.766  15.018  -7.171  1.00  0.00           O  
ATOM   3273  CB  GLU B 214      13.658  15.425  -3.975  1.00  0.00           C  
ATOM   3274  CG  GLU B 214      12.255  15.210  -3.339  1.00  0.00           C  
ATOM   3275  CD  GLU B 214      11.222  14.554  -4.258  1.00  0.00           C  
ATOM   3276  OE1 GLU B 214      11.214  13.306  -4.322  1.00  0.00           O  
ATOM   3277  OE2 GLU B 214      10.461  15.319  -4.893  1.00  0.00           O  
ATOM   3278  N   ARG B 215      12.609  14.452  -6.863  1.00  0.00           N  
ATOM   3279  CA  ARG B 215      12.581  13.295  -7.800  1.00  0.00           C  
ATOM   3280  C   ARG B 215      13.079  13.530  -9.257  1.00  0.00           C  
ATOM   3281  O   ARG B 215      12.434  14.255 -10.012  1.00  0.00           O  
ATOM   3282  CB  ARG B 215      11.167  12.673  -7.781  1.00  0.00           C  
ATOM   3283  CG  ARG B 215      10.695  12.191  -6.393  1.00  0.00           C  
ATOM   3284  CD  ARG B 215      11.638  11.159  -5.753  1.00  0.00           C  
ATOM   3285  NE  ARG B 215      11.052  10.559  -4.548  1.00  0.00           N  
ATOM   3286  CZ  ARG B 215      11.722   9.890  -3.595  1.00  0.00           C  
ATOM   3287  NH1 ARG B 215      11.040   9.358  -2.573  1.00  0.00           N  
ATOM   3288  NH2 ARG B 215      13.053   9.740  -3.642  1.00  0.00           N  
ATOM   3289  N   LYS B 216      14.249  12.930  -9.600  1.00  0.00           N  
ATOM   3290  CA  LYS B 216      15.090  13.243 -10.781  1.00  0.00           C  
ATOM   3291  C   LYS B 216      15.930  12.038 -11.303  1.00  0.00           C  
ATOM   3292  O   LYS B 216      17.006  12.263 -11.857  1.00  0.00           O  
ATOM   3293  CB  LYS B 216      16.119  14.319 -10.344  1.00  0.00           C  
ATOM   3294  CG  LYS B 216      15.575  15.707  -9.956  1.00  0.00           C  
ATOM   3295  CD  LYS B 216      16.682  16.710  -9.576  1.00  0.00           C  
ATOM   3296  CE  LYS B 216      17.485  16.312  -8.323  1.00  0.00           C  
ATOM   3297  NZ  LYS B 216      18.511  17.314  -7.989  1.00  0.00           N  
ATOM   3298  N   CYS B 217      15.347  10.812 -11.264  1.00  0.00           N  
ATOM   3299  CA  CYS B 217      15.464   9.797 -12.349  1.00  0.00           C  
ATOM   3300  C   CYS B 217      14.241  10.039 -13.245  1.00  0.00           C  
ATOM   3301  O   CYS B 217      14.374  10.500 -14.380  1.00  0.00           O  
ATOM   3302  CB  CYS B 217      15.519   8.320 -11.828  1.00  0.00           C  
ATOM   3303  SG  CYS B 217      15.921   6.989 -13.045  1.00  0.00           S  
ATOM   3304  N   CYS B 218      13.069   9.869 -12.618  1.00  0.00           N  
ATOM   3305  CA  CYS B 218      11.834  10.594 -12.882  1.00  0.00           C  
ATOM   3306  C   CYS B 218      11.219  10.921 -11.506  1.00  0.00           C  
ATOM   3307  O   CYS B 218      11.976  11.170 -10.563  1.00  0.00           O  
ATOM   3308  CB  CYS B 218      10.949   9.808 -13.864  1.00  0.00           C  
ATOM   3309  SG  CYS B 218      10.335   8.183 -13.337  1.00  0.00           S  
ATOM   3310  N   VAL B 219       9.883  10.884 -11.381  1.00  0.00           N  
ATOM   3311  CA  VAL B 219       9.182  10.840 -10.092  1.00  0.00           C  
ATOM   3312  C   VAL B 219       9.165   9.385  -9.568  1.00  0.00           C  
ATOM   3313  O   VAL B 219       8.162   8.678  -9.660  1.00  0.00           O  
ATOM   3314  CB  VAL B 219       7.751  11.444 -10.194  1.00  0.00           C  
ATOM   3315  CG1 VAL B 219       7.814  12.981 -10.250  1.00  0.00           C  
ATOM   3316  CG2 VAL B 219       6.893  10.905 -11.360  1.00  0.00           C  
ATOM   3317  N   GLU B 220      10.343   8.953  -9.089  1.00  0.00           N  
ATOM   3318  CA  GLU B 220      10.696   7.559  -8.840  1.00  0.00           C  
ATOM   3319  C   GLU B 220       9.964   6.951  -7.627  1.00  0.00           C  
ATOM   3320  O   GLU B 220       9.725   7.638  -6.635  1.00  0.00           O  
ATOM   3321  CB  GLU B 220      12.233   7.493  -8.680  1.00  0.00           C  
ATOM   3322  CG  GLU B 220      12.873   6.087  -8.709  1.00  0.00           C  
ATOM   3323  CD  GLU B 220      12.956   5.482 -10.116  1.00  0.00           C  
ATOM   3324  OE1 GLU B 220      11.892   5.307 -10.751  1.00  0.00           O  
ATOM   3325  OE2 GLU B 220      14.099   5.200 -10.531  1.00  0.00           O  
ATOM   3326  N   CYS B 221       9.671   5.647  -7.747  1.00  0.00           N  
ATOM   3327  CA  CYS B 221       9.042   4.761  -6.762  1.00  0.00           C  
ATOM   3328  C   CYS B 221       7.638   5.208  -6.261  1.00  0.00           C  
ATOM   3329  O   CYS B 221       7.517   5.720  -5.145  1.00  0.00           O  
ATOM   3330  CB  CYS B 221      10.027   4.475  -5.601  1.00  0.00           C  
ATOM   3331  SG  CYS B 221       9.545   3.070  -4.547  1.00  0.00           S  
ATOM   3332  N   PRO B 222       6.582   4.915  -7.055  1.00  0.00           N  
ATOM   3333  CA  PRO B 222       5.187   4.800  -6.574  1.00  0.00           C  
ATOM   3334  C   PRO B 222       4.949   3.582  -5.632  1.00  0.00           C  
ATOM   3335  O   PRO B 222       5.915   2.908  -5.264  1.00  0.00           O  
ATOM   3336  CB  PRO B 222       4.357   4.744  -7.879  1.00  0.00           C  
ATOM   3337  CG  PRO B 222       5.291   5.190  -8.987  1.00  0.00           C  
ATOM   3338  CD  PRO B 222       6.645   4.711  -8.497  1.00  0.00           C  
ATOM   3339  N   PRO B 223       3.674   3.280  -5.281  1.00  0.00           N  
ATOM   3340  CA  PRO B 223       3.306   2.091  -4.475  1.00  0.00           C  
ATOM   3341  C   PRO B 223       3.737   0.724  -5.041  1.00  0.00           C  
ATOM   3342  O   PRO B 223       3.911   0.580  -6.252  1.00  0.00           O  
ATOM   3343  CB  PRO B 223       1.773   2.183  -4.368  1.00  0.00           C  
ATOM   3344  CG  PRO B 223       1.476   3.667  -4.483  1.00  0.00           C  
ATOM   3345  CD  PRO B 223       2.498   4.124  -5.513  1.00  0.00           C  
ATOM   3346  N   CYS B 224       3.883  -0.248  -4.122  1.00  0.00           N  
ATOM   3347  CA  CYS B 224       4.267  -1.645  -4.366  1.00  0.00           C  
ATOM   3348  C   CYS B 224       3.404  -2.354  -5.447  1.00  0.00           C  
ATOM   3349  O   CYS B 224       2.176  -2.287  -5.354  1.00  0.00           O  
ATOM   3350  CB  CYS B 224       4.182  -2.413  -3.018  1.00  0.00           C  
ATOM   3351  SG  CYS B 224       5.786  -2.867  -2.309  1.00  0.00           S  
ATOM   3352  N   PRO B 225       4.040  -3.046  -6.426  1.00  0.00           N  
ATOM   3353  CA  PRO B 225       3.311  -3.806  -7.462  1.00  0.00           C  
ATOM   3354  C   PRO B 225       2.583  -5.049  -6.916  1.00  0.00           C  
ATOM   3355  O   PRO B 225       2.146  -5.899  -7.691  1.00  0.00           O  
ATOM   3356  CB  PRO B 225       4.405  -4.184  -8.476  1.00  0.00           C  
ATOM   3357  CG  PRO B 225       5.688  -4.229  -7.665  1.00  0.00           C  
ATOM   3358  CD  PRO B 225       5.488  -3.103  -6.658  1.00  0.00           C  
ATOM   3359  N   ALA B 226       2.471  -5.104  -5.580  1.00  0.00           N  
ATOM   3360  CA  ALA B 226       1.789  -6.154  -4.820  1.00  0.00           C  
ATOM   3361  C   ALA B 226       0.344  -6.335  -5.349  1.00  0.00           C  
ATOM   3362  O   ALA B 226      -0.044  -5.588  -6.251  1.00  0.00           O  
ATOM   3363  CB  ALA B 226       1.842  -5.782  -3.325  1.00  0.00           C  
ATOM   3364  N   PRO B 227      -0.449  -7.279  -4.779  1.00  0.00           N  
ATOM   3365  CA  PRO B 227      -1.847  -7.500  -5.204  1.00  0.00           C  
ATOM   3366  C   PRO B 227      -2.930  -7.113  -4.152  1.00  0.00           C  
ATOM   3367  O   PRO B 227      -4.007  -7.713  -4.170  1.00  0.00           O  
ATOM   3368  CB  PRO B 227      -1.803  -9.013  -5.491  1.00  0.00           C  
ATOM   3369  CG  PRO B 227      -0.950  -9.581  -4.361  1.00  0.00           C  
ATOM   3370  CD  PRO B 227       0.037  -8.454  -4.042  1.00  0.00           C  
ATOM   3371  N   PRO B 228      -2.674  -6.131  -3.250  1.00  0.00           N  
ATOM   3372  CA  PRO B 228      -3.703  -5.654  -2.304  1.00  0.00           C  
ATOM   3373  C   PRO B 228      -4.786  -4.795  -2.989  1.00  0.00           C  
ATOM   3374  O   PRO B 228      -5.657  -4.264  -2.301  1.00  0.00           O  
ATOM   3375  CB  PRO B 228      -2.891  -4.831  -1.293  1.00  0.00           C  
ATOM   3376  CG  PRO B 228      -1.754  -4.244  -2.111  1.00  0.00           C  
ATOM   3377  CD  PRO B 228      -1.440  -5.355  -3.106  1.00  0.00           C  
ATOM   3378  N   VAL B 229      -4.708  -4.714  -4.330  1.00  0.00           N  
ATOM   3379  CA  VAL B 229      -5.635  -4.035  -5.252  1.00  0.00           C  
ATOM   3380  C   VAL B 229      -7.080  -3.939  -4.708  1.00  0.00           C  
ATOM   3381  O   VAL B 229      -7.703  -4.956  -4.409  1.00  0.00           O  
ATOM   3382  CB  VAL B 229      -5.640  -4.653  -6.693  1.00  0.00           C  
ATOM   3383  CG1 VAL B 229      -6.710  -4.082  -7.650  1.00  0.00           C  
ATOM   3384  CG2 VAL B 229      -4.250  -4.536  -7.347  1.00  0.00           C  
ATOM   3385  N   ALA B 230      -7.587  -2.697  -4.631  1.00  0.00           N  
ATOM   3386  CA  ALA B 230      -8.947  -2.361  -4.199  1.00  0.00           C  
ATOM   3387  C   ALA B 230      -9.707  -1.658  -5.339  1.00  0.00           C  
ATOM   3388  O   ALA B 230      -9.512  -1.987  -6.510  1.00  0.00           O  
ATOM   3389  CB  ALA B 230      -8.861  -1.512  -2.919  1.00  0.00           C  
ATOM   3390  N   GLY B 231     -10.577  -0.706  -4.962  1.00  0.00           N  
ATOM   3391  CA  GLY B 231     -11.496  -0.001  -5.855  1.00  0.00           C  
ATOM   3392  C   GLY B 231     -12.813  -0.793  -6.016  1.00  0.00           C  
ATOM   3393  O   GLY B 231     -12.830  -2.005  -5.783  1.00  0.00           O  
ATOM   3394  N   PRO B 232     -13.922  -0.125  -6.409  1.00  0.00           N  
ATOM   3395  CA  PRO B 232     -15.240  -0.768  -6.568  1.00  0.00           C  
ATOM   3396  C   PRO B 232     -15.320  -1.865  -7.639  1.00  0.00           C  
ATOM   3397  O   PRO B 232     -14.948  -1.634  -8.791  1.00  0.00           O  
ATOM   3398  CB  PRO B 232     -16.204   0.385  -6.875  1.00  0.00           C  
ATOM   3399  CG  PRO B 232     -15.341   1.559  -7.286  1.00  0.00           C  
ATOM   3400  CD  PRO B 232     -14.021   1.325  -6.564  1.00  0.00           C  
ATOM   3401  N   SER B 233     -15.843  -3.026  -7.218  1.00  0.00           N  
ATOM   3402  CA  SER B 233     -16.137  -4.172  -8.072  1.00  0.00           C  
ATOM   3403  C   SER B 233     -17.512  -4.003  -8.738  1.00  0.00           C  
ATOM   3404  O   SER B 233     -18.506  -3.783  -8.044  1.00  0.00           O  
ATOM   3405  CB  SER B 233     -16.098  -5.454  -7.221  1.00  0.00           C  
ATOM   3406  OG  SER B 233     -14.762  -5.793  -6.909  1.00  0.00           O  
ATOM   3407  N   VAL B 234     -17.527  -4.125 -10.074  1.00  0.00           N  
ATOM   3408  CA  VAL B 234     -18.718  -4.026 -10.917  1.00  0.00           C  
ATOM   3409  C   VAL B 234     -19.287  -5.435 -11.160  1.00  0.00           C  
ATOM   3410  O   VAL B 234     -18.512  -6.370 -11.372  1.00  0.00           O  
ATOM   3411  CB  VAL B 234     -18.351  -3.410 -12.301  1.00  0.00           C  
ATOM   3412  CG1 VAL B 234     -19.531  -3.295 -13.294  1.00  0.00           C  
ATOM   3413  CG2 VAL B 234     -17.692  -2.029 -12.137  1.00  0.00           C  
ATOM   3414  N   PHE B 235     -20.624  -5.554 -11.149  1.00  0.00           N  
ATOM   3415  CA  PHE B 235     -21.356  -6.787 -11.453  1.00  0.00           C  
ATOM   3416  C   PHE B 235     -22.571  -6.458 -12.332  1.00  0.00           C  
ATOM   3417  O   PHE B 235     -23.048  -5.322 -12.322  1.00  0.00           O  
ATOM   3418  CB  PHE B 235     -21.780  -7.499 -10.148  1.00  0.00           C  
ATOM   3419  CG  PHE B 235     -20.628  -7.884  -9.238  1.00  0.00           C  
ATOM   3420  CD1 PHE B 235     -20.316  -7.102  -8.105  1.00  0.00           C  
ATOM   3421  CD2 PHE B 235     -19.754  -8.924  -9.615  1.00  0.00           C  
ATOM   3422  CE1 PHE B 235     -19.192  -7.403  -7.347  1.00  0.00           C  
ATOM   3423  CE2 PHE B 235     -18.632  -9.204  -8.848  1.00  0.00           C  
ATOM   3424  CZ  PHE B 235     -18.359  -8.453  -7.711  1.00  0.00           C  
ATOM   3425  N   LEU B 236     -23.045  -7.465 -13.083  1.00  0.00           N  
ATOM   3426  CA  LEU B 236     -24.126  -7.326 -14.058  1.00  0.00           C  
ATOM   3427  C   LEU B 236     -24.970  -8.610 -14.092  1.00  0.00           C  
ATOM   3428  O   LEU B 236     -24.419  -9.693 -13.901  1.00  0.00           O  
ATOM   3429  CB  LEU B 236     -23.498  -6.967 -15.425  1.00  0.00           C  
ATOM   3430  CG  LEU B 236     -24.502  -6.596 -16.533  1.00  0.00           C  
ATOM   3431  CD1 LEU B 236     -25.324  -5.359 -16.142  1.00  0.00           C  
ATOM   3432  CD2 LEU B 236     -23.772  -6.386 -17.867  1.00  0.00           C  
ATOM   3433  N   PHE B 237     -26.294  -8.456 -14.287  1.00  0.00           N  
ATOM   3434  CA  PHE B 237     -27.284  -9.522 -14.093  1.00  0.00           C  
ATOM   3435  C   PHE B 237     -28.355  -9.492 -15.207  1.00  0.00           C  
ATOM   3436  O   PHE B 237     -28.779  -8.402 -15.588  1.00  0.00           O  
ATOM   3437  CB  PHE B 237     -27.954  -9.330 -12.714  1.00  0.00           C  
ATOM   3438  CG  PHE B 237     -26.982  -9.369 -11.549  1.00  0.00           C  
ATOM   3439  CD1 PHE B 237     -26.510  -8.167 -10.979  1.00  0.00           C  
ATOM   3440  CD2 PHE B 237     -26.388 -10.590 -11.167  1.00  0.00           C  
ATOM   3441  CE1 PHE B 237     -25.502  -8.204 -10.027  1.00  0.00           C  
ATOM   3442  CE2 PHE B 237     -25.387 -10.605 -10.208  1.00  0.00           C  
ATOM   3443  CZ  PHE B 237     -24.947  -9.416  -9.641  1.00  0.00           C  
ATOM   3444  N   PRO B 238     -28.783 -10.681 -15.701  1.00  0.00           N  
ATOM   3445  CA  PRO B 238     -29.770 -10.789 -16.795  1.00  0.00           C  
ATOM   3446  C   PRO B 238     -31.238 -10.551 -16.356  1.00  0.00           C  
ATOM   3447  O   PRO B 238     -31.510 -10.524 -15.154  1.00  0.00           O  
ATOM   3448  CB  PRO B 238     -29.567 -12.241 -17.268  1.00  0.00           C  
ATOM   3449  CG  PRO B 238     -29.204 -13.005 -16.009  1.00  0.00           C  
ATOM   3450  CD  PRO B 238     -28.336 -12.007 -15.257  1.00  0.00           C  
ATOM   3451  N   PRO B 239     -32.174 -10.477 -17.334  1.00  0.00           N  
ATOM   3452  CA  PRO B 239     -33.620 -10.622 -17.077  1.00  0.00           C  
ATOM   3453  C   PRO B 239     -34.014 -12.051 -16.675  1.00  0.00           C  
ATOM   3454  O   PRO B 239     -33.312 -13.008 -17.009  1.00  0.00           O  
ATOM   3455  CB  PRO B 239     -34.267 -10.262 -18.427  1.00  0.00           C  
ATOM   3456  CG  PRO B 239     -33.225 -10.641 -19.463  1.00  0.00           C  
ATOM   3457  CD  PRO B 239     -31.919 -10.292 -18.764  1.00  0.00           C  
ATOM   3458  N   LYS B 240     -35.172 -12.160 -16.009  1.00  0.00           N  
ATOM   3459  CA  LYS B 240     -35.837 -13.437 -15.746  1.00  0.00           C  
ATOM   3460  C   LYS B 240     -36.622 -13.843 -17.018  1.00  0.00           C  
ATOM   3461  O   LYS B 240     -37.124 -12.957 -17.712  1.00  0.00           O  
ATOM   3462  CB  LYS B 240     -36.768 -13.272 -14.520  1.00  0.00           C  
ATOM   3463  CG  LYS B 240     -36.125 -12.577 -13.297  1.00  0.00           C  
ATOM   3464  CD  LYS B 240     -34.829 -13.240 -12.785  1.00  0.00           C  
ATOM   3465  CE  LYS B 240     -34.106 -12.430 -11.698  1.00  0.00           C  
ATOM   3466  NZ  LYS B 240     -34.912 -12.297 -10.472  1.00  0.00           N  
ATOM   3467  N   PRO B 241     -36.689 -15.156 -17.343  1.00  0.00           N  
ATOM   3468  CA  PRO B 241     -37.259 -15.628 -18.623  1.00  0.00           C  
ATOM   3469  C   PRO B 241     -38.752 -15.318 -18.850  1.00  0.00           C  
ATOM   3470  O   PRO B 241     -39.141 -15.153 -20.002  1.00  0.00           O  
ATOM   3471  CB  PRO B 241     -36.952 -17.135 -18.640  1.00  0.00           C  
ATOM   3472  CG  PRO B 241     -36.788 -17.513 -17.176  1.00  0.00           C  
ATOM   3473  CD  PRO B 241     -36.163 -16.270 -16.558  1.00  0.00           C  
ATOM   3474  N   LYS B 242     -39.545 -15.169 -17.774  1.00  0.00           N  
ATOM   3475  CA  LYS B 242     -40.936 -14.706 -17.840  1.00  0.00           C  
ATOM   3476  C   LYS B 242     -41.075 -13.254 -18.347  1.00  0.00           C  
ATOM   3477  O   LYS B 242     -42.054 -12.953 -19.029  1.00  0.00           O  
ATOM   3478  CB  LYS B 242     -41.608 -14.928 -16.467  1.00  0.00           C  
ATOM   3479  CG  LYS B 242     -43.073 -14.460 -16.385  1.00  0.00           C  
ATOM   3480  CD  LYS B 242     -43.810 -14.999 -15.152  1.00  0.00           C  
ATOM   3481  CE  LYS B 242     -45.264 -14.510 -15.087  1.00  0.00           C  
ATOM   3482  NZ  LYS B 242     -45.996 -15.148 -13.982  1.00  0.00           N  
ATOM   3483  N   ASP B 243     -40.086 -12.399 -18.037  1.00  0.00           N  
ATOM   3484  CA  ASP B 243     -40.002 -10.999 -18.474  1.00  0.00           C  
ATOM   3485  C   ASP B 243     -39.809 -10.879 -19.993  1.00  0.00           C  
ATOM   3486  O   ASP B 243     -40.479 -10.062 -20.624  1.00  0.00           O  
ATOM   3487  CB  ASP B 243     -38.910 -10.172 -17.747  1.00  0.00           C  
ATOM   3488  CG  ASP B 243     -38.767 -10.414 -16.242  1.00  0.00           C  
ATOM   3489  OD1 ASP B 243     -39.777 -10.781 -15.596  1.00  0.00           O  
ATOM   3490  OD2 ASP B 243     -37.646 -10.173 -15.747  1.00  0.00           O  
ATOM   3491  N   THR B 244     -38.910 -11.719 -20.533  1.00  0.00           N  
ATOM   3492  CA  THR B 244     -38.556 -11.815 -21.949  1.00  0.00           C  
ATOM   3493  C   THR B 244     -39.714 -12.276 -22.854  1.00  0.00           C  
ATOM   3494  O   THR B 244     -39.803 -11.814 -23.990  1.00  0.00           O  
ATOM   3495  CB  THR B 244     -37.384 -12.818 -22.142  1.00  0.00           C  
ATOM   3496  OG1 THR B 244     -36.274 -12.400 -21.369  1.00  0.00           O  
ATOM   3497  CG2 THR B 244     -36.905 -13.023 -23.591  1.00  0.00           C  
ATOM   3498  N   LEU B 245     -40.548 -13.197 -22.346  1.00  0.00           N  
ATOM   3499  CA  LEU B 245     -41.525 -13.936 -23.143  1.00  0.00           C  
ATOM   3500  C   LEU B 245     -42.944 -13.352 -23.066  1.00  0.00           C  
ATOM   3501  O   LEU B 245     -43.698 -13.530 -24.024  1.00  0.00           O  
ATOM   3502  CB  LEU B 245     -41.507 -15.408 -22.688  1.00  0.00           C  
ATOM   3503  CG  LEU B 245     -40.153 -16.116 -22.931  1.00  0.00           C  
ATOM   3504  CD1 LEU B 245     -40.124 -17.494 -22.246  1.00  0.00           C  
ATOM   3505  CD2 LEU B 245     -39.799 -16.195 -24.428  1.00  0.00           C  
ATOM   3506  N   MET B 246     -43.288 -12.673 -21.958  1.00  0.00           N  
ATOM   3507  CA  MET B 246     -44.593 -12.043 -21.758  1.00  0.00           C  
ATOM   3508  C   MET B 246     -44.521 -10.557 -22.131  1.00  0.00           C  
ATOM   3509  O   MET B 246     -43.647  -9.850 -21.628  1.00  0.00           O  
ATOM   3510  CB  MET B 246     -45.037 -12.199 -20.287  1.00  0.00           C  
ATOM   3511  CG  MET B 246     -45.216 -13.651 -19.805  1.00  0.00           C  
ATOM   3512  SD  MET B 246     -46.592 -14.557 -20.568  1.00  0.00           S  
ATOM   3513  CE  MET B 246     -45.684 -15.713 -21.627  1.00  0.00           C  
ATOM   3514  N   ILE B 247     -45.470 -10.104 -22.969  1.00  0.00           N  
ATOM   3515  CA  ILE B 247     -45.643  -8.695 -23.348  1.00  0.00           C  
ATOM   3516  C   ILE B 247     -46.338  -7.834 -22.268  1.00  0.00           C  
ATOM   3517  O   ILE B 247     -46.282  -6.607 -22.360  1.00  0.00           O  
ATOM   3518  CB  ILE B 247     -46.407  -8.542 -24.692  1.00  0.00           C  
ATOM   3519  CG1 ILE B 247     -47.830  -9.155 -24.687  1.00  0.00           C  
ATOM   3520  CG2 ILE B 247     -45.556  -9.073 -25.863  1.00  0.00           C  
ATOM   3521  CD1 ILE B 247     -48.673  -8.762 -25.908  1.00  0.00           C  
ATOM   3522  N   SER B 248     -46.912  -8.479 -21.236  1.00  0.00           N  
ATOM   3523  CA  SER B 248     -47.347  -7.848 -19.985  1.00  0.00           C  
ATOM   3524  C   SER B 248     -46.169  -7.389 -19.095  1.00  0.00           C  
ATOM   3525  O   SER B 248     -46.376  -6.570 -18.201  1.00  0.00           O  
ATOM   3526  CB  SER B 248     -48.298  -8.818 -19.251  1.00  0.00           C  
ATOM   3527  OG  SER B 248     -47.622  -9.957 -18.748  1.00  0.00           O  
ATOM   3528  N   ARG B 249     -44.964  -7.907 -19.382  1.00  0.00           N  
ATOM   3529  CA  ARG B 249     -43.678  -7.499 -18.826  1.00  0.00           C  
ATOM   3530  C   ARG B 249     -42.769  -6.992 -19.964  1.00  0.00           C  
ATOM   3531  O   ARG B 249     -43.222  -6.819 -21.096  1.00  0.00           O  
ATOM   3532  CB  ARG B 249     -43.052  -8.712 -18.104  1.00  0.00           C  
ATOM   3533  CG  ARG B 249     -43.824  -9.189 -16.864  1.00  0.00           C  
ATOM   3534  CD  ARG B 249     -43.008 -10.213 -16.064  1.00  0.00           C  
ATOM   3535  NE  ARG B 249     -43.750 -10.758 -14.922  1.00  0.00           N  
ATOM   3536  CZ  ARG B 249     -43.201 -11.470 -13.922  1.00  0.00           C  
ATOM   3537  NH1 ARG B 249     -43.978 -11.891 -12.915  1.00  0.00           N  
ATOM   3538  NH2 ARG B 249     -41.893 -11.765 -13.906  1.00  0.00           N  
ATOM   3539  N   THR B 250     -41.490  -6.764 -19.634  1.00  0.00           N  
ATOM   3540  CA  THR B 250     -40.420  -6.436 -20.572  1.00  0.00           C  
ATOM   3541  C   THR B 250     -39.080  -6.810 -19.905  1.00  0.00           C  
ATOM   3542  O   THR B 250     -38.924  -6.531 -18.713  1.00  0.00           O  
ATOM   3543  CB  THR B 250     -40.440  -4.926 -20.966  1.00  0.00           C  
ATOM   3544  OG1 THR B 250     -39.403  -4.626 -21.884  1.00  0.00           O  
ATOM   3545  CG2 THR B 250     -40.292  -3.928 -19.800  1.00  0.00           C  
ATOM   3546  N   PRO B 251     -38.144  -7.455 -20.644  1.00  0.00           N  
ATOM   3547  CA  PRO B 251     -36.826  -7.786 -20.078  1.00  0.00           C  
ATOM   3548  C   PRO B 251     -35.963  -6.534 -19.832  1.00  0.00           C  
ATOM   3549  O   PRO B 251     -36.201  -5.482 -20.426  1.00  0.00           O  
ATOM   3550  CB  PRO B 251     -36.219  -8.743 -21.111  1.00  0.00           C  
ATOM   3551  CG  PRO B 251     -36.839  -8.337 -22.432  1.00  0.00           C  
ATOM   3552  CD  PRO B 251     -38.236  -7.850 -22.054  1.00  0.00           C  
ATOM   3553  N   GLU B 252     -34.995  -6.678 -18.923  1.00  0.00           N  
ATOM   3554  CA  GLU B 252     -34.096  -5.621 -18.480  1.00  0.00           C  
ATOM   3555  C   GLU B 252     -32.824  -6.259 -17.911  1.00  0.00           C  
ATOM   3556  O   GLU B 252     -32.877  -7.384 -17.418  1.00  0.00           O  
ATOM   3557  CB  GLU B 252     -34.858  -4.703 -17.494  1.00  0.00           C  
ATOM   3558  CG  GLU B 252     -34.020  -3.610 -16.807  1.00  0.00           C  
ATOM   3559  CD  GLU B 252     -34.919  -2.592 -16.110  1.00  0.00           C  
ATOM   3560  OE1 GLU B 252     -35.117  -2.743 -14.885  1.00  0.00           O  
ATOM   3561  OE2 GLU B 252     -35.391  -1.680 -16.824  1.00  0.00           O  
ATOM   3562  N   VAL B 253     -31.701  -5.537 -18.006  1.00  0.00           N  
ATOM   3563  CA  VAL B 253     -30.396  -5.960 -17.506  1.00  0.00           C  
ATOM   3564  C   VAL B 253     -29.934  -4.928 -16.464  1.00  0.00           C  
ATOM   3565  O   VAL B 253     -29.801  -3.751 -16.795  1.00  0.00           O  
ATOM   3566  CB  VAL B 253     -29.377  -6.079 -18.678  1.00  0.00           C  
ATOM   3567  CG1 VAL B 253     -27.899  -6.161 -18.257  1.00  0.00           C  
ATOM   3568  CG2 VAL B 253     -29.714  -7.299 -19.551  1.00  0.00           C  
ATOM   3569  N   THR B 254     -29.743  -5.397 -15.220  1.00  0.00           N  
ATOM   3570  CA  THR B 254     -29.450  -4.568 -14.051  1.00  0.00           C  
ATOM   3571  C   THR B 254     -27.971  -4.691 -13.658  1.00  0.00           C  
ATOM   3572  O   THR B 254     -27.471  -5.804 -13.501  1.00  0.00           O  
ATOM   3573  CB  THR B 254     -30.306  -5.013 -12.834  1.00  0.00           C  
ATOM   3574  OG1 THR B 254     -31.662  -4.795 -13.156  1.00  0.00           O  
ATOM   3575  CG2 THR B 254     -30.022  -4.288 -11.504  1.00  0.00           C  
ATOM   3576  N   CYS B 255     -27.324  -3.531 -13.474  1.00  0.00           N  
ATOM   3577  CA  CYS B 255     -25.952  -3.394 -12.997  1.00  0.00           C  
ATOM   3578  C   CYS B 255     -25.970  -3.014 -11.516  1.00  0.00           C  
ATOM   3579  O   CYS B 255     -26.732  -2.129 -11.128  1.00  0.00           O  
ATOM   3580  CB  CYS B 255     -25.248  -2.315 -13.838  1.00  0.00           C  
ATOM   3581  SG  CYS B 255     -23.450  -2.175 -13.654  1.00  0.00           S  
ATOM   3582  N   VAL B 256     -25.111  -3.679 -10.730  1.00  0.00           N  
ATOM   3583  CA  VAL B 256     -24.912  -3.386  -9.316  1.00  0.00           C  
ATOM   3584  C   VAL B 256     -23.398  -3.285  -9.084  1.00  0.00           C  
ATOM   3585  O   VAL B 256     -22.677  -4.259  -9.303  1.00  0.00           O  
ATOM   3586  CB  VAL B 256     -25.479  -4.494  -8.381  1.00  0.00           C  
ATOM   3587  CG1 VAL B 256     -25.361  -4.113  -6.893  1.00  0.00           C  
ATOM   3588  CG2 VAL B 256     -26.938  -4.868  -8.708  1.00  0.00           C  
ATOM   3589  N   VAL B 257     -22.954  -2.100  -8.652  1.00  0.00           N  
ATOM   3590  CA  VAL B 257     -21.564  -1.805  -8.324  1.00  0.00           C  
ATOM   3591  C   VAL B 257     -21.488  -1.589  -6.805  1.00  0.00           C  
ATOM   3592  O   VAL B 257     -22.337  -0.893  -6.251  1.00  0.00           O  
ATOM   3593  CB  VAL B 257     -21.077  -0.509  -9.033  1.00  0.00           C  
ATOM   3594  CG1 VAL B 257     -19.589  -0.202  -8.772  1.00  0.00           C  
ATOM   3595  CG2 VAL B 257     -21.322  -0.570 -10.551  1.00  0.00           C  
ATOM   3596  N   VAL B 258     -20.485  -2.199  -6.165  1.00  0.00           N  
ATOM   3597  CA  VAL B 258     -20.267  -2.138  -4.719  1.00  0.00           C  
ATOM   3598  C   VAL B 258     -18.812  -1.773  -4.414  1.00  0.00           C  
ATOM   3599  O   VAL B 258     -17.956  -1.883  -5.290  1.00  0.00           O  
ATOM   3600  CB  VAL B 258     -20.580  -3.502  -4.042  1.00  0.00           C  
ATOM   3601  CG1 VAL B 258     -22.080  -3.819  -4.120  1.00  0.00           C  
ATOM   3602  CG2 VAL B 258     -19.722  -4.674  -4.563  1.00  0.00           C  
ATOM   3603  N   ASP B 259     -18.573  -1.352  -3.161  1.00  0.00           N  
ATOM   3604  CA  ASP B 259     -17.268  -0.934  -2.638  1.00  0.00           C  
ATOM   3605  C   ASP B 259     -16.791   0.415  -3.212  1.00  0.00           C  
ATOM   3606  O   ASP B 259     -15.588   0.650  -3.323  1.00  0.00           O  
ATOM   3607  CB  ASP B 259     -16.173  -2.036  -2.654  1.00  0.00           C  
ATOM   3608  CG  ASP B 259     -16.616  -3.359  -2.028  1.00  0.00           C  
ATOM   3609  OD1 ASP B 259     -17.238  -3.289  -0.947  1.00  0.00           O  
ATOM   3610  OD2 ASP B 259     -16.258  -4.415  -2.595  1.00  0.00           O  
ATOM   3611  N   VAL B 260     -17.761   1.282  -3.548  1.00  0.00           N  
ATOM   3612  CA  VAL B 260     -17.551   2.633  -4.064  1.00  0.00           C  
ATOM   3613  C   VAL B 260     -17.245   3.593  -2.898  1.00  0.00           C  
ATOM   3614  O   VAL B 260     -17.811   3.434  -1.816  1.00  0.00           O  
ATOM   3615  CB  VAL B 260     -18.821   3.124  -4.825  1.00  0.00           C  
ATOM   3616  CG1 VAL B 260     -18.749   4.581  -5.322  1.00  0.00           C  
ATOM   3617  CG2 VAL B 260     -19.143   2.209  -6.019  1.00  0.00           C  
ATOM   3618  N   SER B 261     -16.355   4.570  -3.149  1.00  0.00           N  
ATOM   3619  CA  SER B 261     -15.921   5.594  -2.193  1.00  0.00           C  
ATOM   3620  C   SER B 261     -17.096   6.391  -1.595  1.00  0.00           C  
ATOM   3621  O   SER B 261     -18.006   6.773  -2.326  1.00  0.00           O  
ATOM   3622  CB  SER B 261     -14.923   6.532  -2.909  1.00  0.00           C  
ATOM   3623  OG  SER B 261     -14.404   7.525  -2.042  1.00  0.00           O  
ATOM   3624  N   HIS B 262     -17.034   6.656  -0.282  1.00  0.00           N  
ATOM   3625  CA  HIS B 262     -18.002   7.496   0.429  1.00  0.00           C  
ATOM   3626  C   HIS B 262     -17.894   8.998   0.088  1.00  0.00           C  
ATOM   3627  O   HIS B 262     -18.868   9.718   0.299  1.00  0.00           O  
ATOM   3628  CB  HIS B 262     -17.911   7.222   1.945  1.00  0.00           C  
ATOM   3629  CG  HIS B 262     -16.520   7.229   2.536  1.00  0.00           C  
ATOM   3630  CD2 HIS B 262     -15.675   6.199   2.889  1.00  0.00           C  
ATOM   3631  ND1 HIS B 262     -15.831   8.390   2.842  1.00  0.00           N  
ATOM   3632  NE2 HIS B 262     -14.479   6.714   3.392  1.00  0.00           N  
ATOM   3633  CE1 HIS B 262     -14.645   8.029   3.336  1.00  0.00           C  
ATOM   3634  N   GLU B 263     -16.743   9.429  -0.464  1.00  0.00           N  
ATOM   3635  CA  GLU B 263     -16.493  10.794  -0.939  1.00  0.00           C  
ATOM   3636  C   GLU B 263     -16.906  11.010  -2.408  1.00  0.00           C  
ATOM   3637  O   GLU B 263     -16.990  12.161  -2.833  1.00  0.00           O  
ATOM   3638  CB  GLU B 263     -14.997  11.141  -0.748  1.00  0.00           C  
ATOM   3639  CG  GLU B 263     -14.455  10.982   0.688  1.00  0.00           C  
ATOM   3640  CD  GLU B 263     -15.219  11.817   1.717  1.00  0.00           C  
ATOM   3641  OE1 GLU B 263     -16.040  11.214   2.444  1.00  0.00           O  
ATOM   3642  OE2 GLU B 263     -14.974  13.041   1.752  1.00  0.00           O  
ATOM   3643  N   ASP B 264     -17.172   9.919  -3.148  1.00  0.00           N  
ATOM   3644  CA  ASP B 264     -17.670   9.937  -4.523  1.00  0.00           C  
ATOM   3645  C   ASP B 264     -18.663   8.764  -4.677  1.00  0.00           C  
ATOM   3646  O   ASP B 264     -18.312   7.766  -5.309  1.00  0.00           O  
ATOM   3647  CB  ASP B 264     -16.515   9.919  -5.560  1.00  0.00           C  
ATOM   3648  CG  ASP B 264     -16.956  10.059  -7.025  1.00  0.00           C  
ATOM   3649  OD1 ASP B 264     -16.156   9.645  -7.892  1.00  0.00           O  
ATOM   3650  OD2 ASP B 264     -18.043  10.631  -7.264  1.00  0.00           O  
ATOM   3651  N   PRO B 265     -19.851   8.855  -4.027  1.00  0.00           N  
ATOM   3652  CA  PRO B 265     -20.791   7.724  -3.948  1.00  0.00           C  
ATOM   3653  C   PRO B 265     -21.536   7.401  -5.257  1.00  0.00           C  
ATOM   3654  O   PRO B 265     -22.032   6.287  -5.373  1.00  0.00           O  
ATOM   3655  CB  PRO B 265     -21.732   8.127  -2.806  1.00  0.00           C  
ATOM   3656  CG  PRO B 265     -21.786   9.642  -2.891  1.00  0.00           C  
ATOM   3657  CD  PRO B 265     -20.355  10.007  -3.274  1.00  0.00           C  
ATOM   3658  N   GLU B 266     -21.570   8.339  -6.218  1.00  0.00           N  
ATOM   3659  CA  GLU B 266     -22.066   8.127  -7.580  1.00  0.00           C  
ATOM   3660  C   GLU B 266     -20.970   7.487  -8.457  1.00  0.00           C  
ATOM   3661  O   GLU B 266     -19.783   7.696  -8.201  1.00  0.00           O  
ATOM   3662  CB  GLU B 266     -22.530   9.501  -8.129  1.00  0.00           C  
ATOM   3663  CG  GLU B 266     -23.017   9.571  -9.596  1.00  0.00           C  
ATOM   3664  CD  GLU B 266     -24.309   8.795  -9.868  1.00  0.00           C  
ATOM   3665  OE1 GLU B 266     -24.234   7.548  -9.942  1.00  0.00           O  
ATOM   3666  OE2 GLU B 266     -25.347   9.474 -10.029  1.00  0.00           O  
ATOM   3667  N   VAL B 267     -21.394   6.752  -9.497  1.00  0.00           N  
ATOM   3668  CA  VAL B 267     -20.511   6.224 -10.540  1.00  0.00           C  
ATOM   3669  C   VAL B 267     -21.107   6.540 -11.928  1.00  0.00           C  
ATOM   3670  O   VAL B 267     -22.325   6.609 -12.084  1.00  0.00           O  
ATOM   3671  CB  VAL B 267     -20.261   4.693 -10.396  1.00  0.00           C  
ATOM   3672  CG1 VAL B 267     -19.709   4.321  -9.010  1.00  0.00           C  
ATOM   3673  CG2 VAL B 267     -21.457   3.790 -10.741  1.00  0.00           C  
ATOM   3674  N   GLN B 268     -20.216   6.763 -12.904  1.00  0.00           N  
ATOM   3675  CA  GLN B 268     -20.514   7.322 -14.226  1.00  0.00           C  
ATOM   3676  C   GLN B 268     -21.039   6.259 -15.211  1.00  0.00           C  
ATOM   3677  O   GLN B 268     -20.297   5.837 -16.099  1.00  0.00           O  
ATOM   3678  CB  GLN B 268     -19.235   8.016 -14.746  1.00  0.00           C  
ATOM   3679  CG  GLN B 268     -18.772   9.209 -13.883  1.00  0.00           C  
ATOM   3680  CD  GLN B 268     -17.374   9.709 -14.263  1.00  0.00           C  
ATOM   3681  OE1 GLN B 268     -16.972   9.649 -15.423  1.00  0.00           O  
ATOM   3682  NE2 GLN B 268     -16.630  10.222 -13.281  1.00  0.00           N  
ATOM   3683  N   PHE B 269     -22.307   5.845 -15.033  1.00  0.00           N  
ATOM   3684  CA  PHE B 269     -22.987   4.841 -15.856  1.00  0.00           C  
ATOM   3685  C   PHE B 269     -23.101   5.230 -17.340  1.00  0.00           C  
ATOM   3686  O   PHE B 269     -23.691   6.263 -17.659  1.00  0.00           O  
ATOM   3687  CB  PHE B 269     -24.395   4.550 -15.297  1.00  0.00           C  
ATOM   3688  CG  PHE B 269     -24.444   3.863 -13.945  1.00  0.00           C  
ATOM   3689  CD1 PHE B 269     -24.771   4.600 -12.788  1.00  0.00           C  
ATOM   3690  CD2 PHE B 269     -24.092   2.503 -13.817  1.00  0.00           C  
ATOM   3691  CE1 PHE B 269     -24.817   3.969 -11.555  1.00  0.00           C  
ATOM   3692  CE2 PHE B 269     -24.133   1.890 -12.569  1.00  0.00           C  
ATOM   3693  CZ  PHE B 269     -24.509   2.617 -11.446  1.00  0.00           C  
ATOM   3694  N   ASN B 270     -22.583   4.350 -18.207  1.00  0.00           N  
ATOM   3695  CA  ASN B 270     -22.776   4.380 -19.654  1.00  0.00           C  
ATOM   3696  C   ASN B 270     -22.877   2.936 -20.165  1.00  0.00           C  
ATOM   3697  O   ASN B 270     -22.154   2.059 -19.687  1.00  0.00           O  
ATOM   3698  CB  ASN B 270     -21.714   5.246 -20.379  1.00  0.00           C  
ATOM   3699  CG  ASN B 270     -20.249   4.787 -20.300  1.00  0.00           C  
ATOM   3700  OD1 ASN B 270     -19.787   4.266 -19.289  1.00  0.00           O  
ATOM   3701  ND2 ASN B 270     -19.492   5.021 -21.373  1.00  0.00           N  
ATOM   3702  N   TRP B 271     -23.820   2.714 -21.089  1.00  0.00           N  
ATOM   3703  CA  TRP B 271     -24.280   1.384 -21.482  1.00  0.00           C  
ATOM   3704  C   TRP B 271     -23.996   1.083 -22.952  1.00  0.00           C  
ATOM   3705  O   TRP B 271     -23.900   1.997 -23.768  1.00  0.00           O  
ATOM   3706  CB  TRP B 271     -25.774   1.272 -21.162  1.00  0.00           C  
ATOM   3707  CG  TRP B 271     -26.077   1.107 -19.705  1.00  0.00           C  
ATOM   3708  CD1 TRP B 271     -26.167   2.094 -18.788  1.00  0.00           C  
ATOM   3709  CD2 TRP B 271     -26.249  -0.137 -18.967  1.00  0.00           C  
ATOM   3710  NE1 TRP B 271     -26.476   1.555 -17.555  1.00  0.00           N  
ATOM   3711  CE2 TRP B 271     -26.556   0.178 -17.610  1.00  0.00           C  
ATOM   3712  CE3 TRP B 271     -26.216  -1.503 -19.321  1.00  0.00           C  
ATOM   3713  CZ2 TRP B 271     -26.865  -0.814 -16.664  1.00  0.00           C  
ATOM   3714  CZ3 TRP B 271     -26.534  -2.506 -18.387  1.00  0.00           C  
ATOM   3715  CH2 TRP B 271     -26.880  -2.162 -17.066  1.00  0.00           C  
ATOM   3716  N   TYR B 272     -23.830  -0.219 -23.229  1.00  0.00           N  
ATOM   3717  CA  TYR B 272     -23.400  -0.778 -24.506  1.00  0.00           C  
ATOM   3718  C   TYR B 272     -24.232  -2.026 -24.830  1.00  0.00           C  
ATOM   3719  O   TYR B 272     -24.654  -2.742 -23.919  1.00  0.00           O  
ATOM   3720  CB  TYR B 272     -21.903  -1.160 -24.428  1.00  0.00           C  
ATOM   3721  CG  TYR B 272     -20.900  -0.028 -24.266  1.00  0.00           C  
ATOM   3722  CD1 TYR B 272     -20.072   0.337 -25.347  1.00  0.00           C  
ATOM   3723  CD2 TYR B 272     -20.756   0.638 -23.029  1.00  0.00           C  
ATOM   3724  CE1 TYR B 272     -19.137   1.379 -25.206  1.00  0.00           C  
ATOM   3725  CE2 TYR B 272     -19.849   1.704 -22.898  1.00  0.00           C  
ATOM   3726  CZ  TYR B 272     -19.038   2.076 -23.987  1.00  0.00           C  
ATOM   3727  OH  TYR B 272     -18.159   3.111 -23.865  1.00  0.00           O  
ATOM   3728  N   VAL B 273     -24.411  -2.276 -26.135  1.00  0.00           N  
ATOM   3729  CA  VAL B 273     -25.014  -3.481 -26.697  1.00  0.00           C  
ATOM   3730  C   VAL B 273     -24.193  -3.885 -27.930  1.00  0.00           C  
ATOM   3731  O   VAL B 273     -24.026  -3.070 -28.838  1.00  0.00           O  
ATOM   3732  CB  VAL B 273     -26.508  -3.266 -27.096  1.00  0.00           C  
ATOM   3733  CG1 VAL B 273     -27.111  -4.351 -28.018  1.00  0.00           C  
ATOM   3734  CG2 VAL B 273     -27.391  -3.124 -25.846  1.00  0.00           C  
ATOM   3735  N   ASP B 274     -23.687  -5.133 -27.929  1.00  0.00           N  
ATOM   3736  CA  ASP B 274     -22.857  -5.721 -28.994  1.00  0.00           C  
ATOM   3737  C   ASP B 274     -21.528  -4.962 -29.215  1.00  0.00           C  
ATOM   3738  O   ASP B 274     -21.071  -4.829 -30.350  1.00  0.00           O  
ATOM   3739  CB  ASP B 274     -23.634  -6.000 -30.312  1.00  0.00           C  
ATOM   3740  CG  ASP B 274     -24.935  -6.794 -30.126  1.00  0.00           C  
ATOM   3741  OD1 ASP B 274     -24.981  -7.625 -29.193  1.00  0.00           O  
ATOM   3742  OD2 ASP B 274     -25.836  -6.617 -30.976  1.00  0.00           O  
ATOM   3743  N   GLY B 275     -20.943  -4.469 -28.108  1.00  0.00           N  
ATOM   3744  CA  GLY B 275     -19.694  -3.706 -28.069  1.00  0.00           C  
ATOM   3745  C   GLY B 275     -19.857  -2.229 -28.475  1.00  0.00           C  
ATOM   3746  O   GLY B 275     -18.890  -1.479 -28.345  1.00  0.00           O  
ATOM   3747  N   MET B 276     -21.043  -1.807 -28.949  1.00  0.00           N  
ATOM   3748  CA  MET B 276     -21.331  -0.454 -29.432  1.00  0.00           C  
ATOM   3749  C   MET B 276     -22.178   0.293 -28.396  1.00  0.00           C  
ATOM   3750  O   MET B 276     -23.122  -0.285 -27.858  1.00  0.00           O  
ATOM   3751  CB  MET B 276     -22.071  -0.537 -30.785  1.00  0.00           C  
ATOM   3752  CG  MET B 276     -21.334  -1.349 -31.866  1.00  0.00           C  
ATOM   3753  SD  MET B 276     -19.665  -0.758 -32.268  1.00  0.00           S  
ATOM   3754  CE  MET B 276     -19.086  -2.150 -33.272  1.00  0.00           C  
ATOM   3755  N   GLU B 277     -21.819   1.560 -28.127  1.00  0.00           N  
ATOM   3756  CA  GLU B 277     -22.426   2.364 -27.068  1.00  0.00           C  
ATOM   3757  C   GLU B 277     -23.867   2.787 -27.407  1.00  0.00           C  
ATOM   3758  O   GLU B 277     -24.100   3.388 -28.456  1.00  0.00           O  
ATOM   3759  CB  GLU B 277     -21.525   3.576 -26.746  1.00  0.00           C  
ATOM   3760  CG  GLU B 277     -21.891   4.259 -25.410  1.00  0.00           C  
ATOM   3761  CD  GLU B 277     -20.998   5.442 -25.038  1.00  0.00           C  
ATOM   3762  OE1 GLU B 277     -20.381   6.031 -25.951  1.00  0.00           O  
ATOM   3763  OE2 GLU B 277     -20.966   5.759 -23.828  1.00  0.00           O  
ATOM   3764  N   VAL B 278     -24.779   2.498 -26.470  1.00  0.00           N  
ATOM   3765  CA  VAL B 278     -26.154   2.984 -26.423  1.00  0.00           C  
ATOM   3766  C   VAL B 278     -26.274   3.899 -25.188  1.00  0.00           C  
ATOM   3767  O   VAL B 278     -26.866   3.531 -24.174  1.00  0.00           O  
ATOM   3768  CB  VAL B 278     -27.184   1.811 -26.390  1.00  0.00           C  
ATOM   3769  CG1 VAL B 278     -27.292   1.146 -27.772  1.00  0.00           C  
ATOM   3770  CG2 VAL B 278     -26.943   0.727 -25.315  1.00  0.00           C  
ATOM   3771  N   HIS B 279     -25.624   5.074 -25.292  1.00  0.00           N  
ATOM   3772  CA  HIS B 279     -25.415   6.039 -24.209  1.00  0.00           C  
ATOM   3773  C   HIS B 279     -26.731   6.482 -23.540  1.00  0.00           C  
ATOM   3774  O   HIS B 279     -27.677   6.839 -24.244  1.00  0.00           O  
ATOM   3775  CB  HIS B 279     -24.617   7.242 -24.743  1.00  0.00           C  
ATOM   3776  CG  HIS B 279     -24.024   8.102 -23.656  1.00  0.00           C  
ATOM   3777  ND1 HIS B 279     -22.816   7.806 -23.047  1.00  0.00           N  
ATOM   3778  CD2 HIS B 279     -24.468   9.260 -23.055  1.00  0.00           C  
ATOM   3779  CE1 HIS B 279     -22.594   8.749 -22.130  1.00  0.00           C  
ATOM   3780  NE2 HIS B 279     -23.558   9.662 -22.074  1.00  0.00           N  
ATOM   3781  N   ASN B 280     -26.755   6.399 -22.199  1.00  0.00           N  
ATOM   3782  CA  ASN B 280     -27.942   6.480 -21.345  1.00  0.00           C  
ATOM   3783  C   ASN B 280     -28.834   5.239 -21.575  1.00  0.00           C  
ATOM   3784  O   ASN B 280     -28.558   4.200 -20.974  1.00  0.00           O  
ATOM   3785  CB  ASN B 280     -28.669   7.850 -21.474  1.00  0.00           C  
ATOM   3786  CG  ASN B 280     -29.618   8.143 -20.305  1.00  0.00           C  
ATOM   3787  OD1 ASN B 280     -30.613   7.445 -20.112  1.00  0.00           O  
ATOM   3788  ND2 ASN B 280     -29.325   9.182 -19.520  1.00  0.00           N  
ATOM   3789  N   ALA B 281     -29.868   5.370 -22.428  1.00  0.00           N  
ATOM   3790  CA  ALA B 281     -30.835   4.332 -22.801  1.00  0.00           C  
ATOM   3791  C   ALA B 281     -31.594   3.761 -21.587  1.00  0.00           C  
ATOM   3792  O   ALA B 281     -31.581   2.552 -21.359  1.00  0.00           O  
ATOM   3793  CB  ALA B 281     -30.148   3.255 -23.665  1.00  0.00           C  
ATOM   3794  N   LYS B 282     -32.224   4.668 -20.821  1.00  0.00           N  
ATOM   3795  CA  LYS B 282     -32.933   4.416 -19.560  1.00  0.00           C  
ATOM   3796  C   LYS B 282     -31.972   4.053 -18.408  1.00  0.00           C  
ATOM   3797  O   LYS B 282     -32.245   3.122 -17.653  1.00  0.00           O  
ATOM   3798  CB  LYS B 282     -34.098   3.403 -19.726  1.00  0.00           C  
ATOM   3799  CG  LYS B 282     -35.179   3.849 -20.724  1.00  0.00           C  
ATOM   3800  CD  LYS B 282     -36.265   2.780 -20.896  1.00  0.00           C  
ATOM   3801  CE  LYS B 282     -37.372   3.185 -21.876  1.00  0.00           C  
ATOM   3802  NZ  LYS B 282     -38.357   2.102 -22.035  1.00  0.00           N  
ATOM   3803  N   THR B 283     -30.884   4.831 -18.278  1.00  0.00           N  
ATOM   3804  CA  THR B 283     -29.980   4.820 -17.125  1.00  0.00           C  
ATOM   3805  C   THR B 283     -30.684   5.492 -15.930  1.00  0.00           C  
ATOM   3806  O   THR B 283     -31.175   6.614 -16.068  1.00  0.00           O  
ATOM   3807  CB  THR B 283     -28.669   5.584 -17.471  1.00  0.00           C  
ATOM   3808  OG1 THR B 283     -27.841   4.708 -18.196  1.00  0.00           O  
ATOM   3809  CG2 THR B 283     -27.817   6.151 -16.320  1.00  0.00           C  
ATOM   3810  N   LYS B 284     -30.738   4.770 -14.798  1.00  0.00           N  
ATOM   3811  CA  LYS B 284     -31.460   5.154 -13.582  1.00  0.00           C  
ATOM   3812  C   LYS B 284     -30.492   5.114 -12.381  1.00  0.00           C  
ATOM   3813  O   LYS B 284     -30.512   4.134 -11.633  1.00  0.00           O  
ATOM   3814  CB  LYS B 284     -32.676   4.213 -13.372  1.00  0.00           C  
ATOM   3815  CG  LYS B 284     -33.695   4.154 -14.525  1.00  0.00           C  
ATOM   3816  CD  LYS B 284     -34.367   5.494 -14.867  1.00  0.00           C  
ATOM   3817  CE  LYS B 284     -35.298   5.380 -16.080  1.00  0.00           C  
ATOM   3818  NZ  LYS B 284     -35.898   6.682 -16.415  1.00  0.00           N  
ATOM   3819  N   PRO B 285     -29.633   6.149 -12.225  1.00  0.00           N  
ATOM   3820  CA  PRO B 285     -28.608   6.169 -11.170  1.00  0.00           C  
ATOM   3821  C   PRO B 285     -29.219   6.393  -9.776  1.00  0.00           C  
ATOM   3822  O   PRO B 285     -30.068   7.270  -9.611  1.00  0.00           O  
ATOM   3823  CB  PRO B 285     -27.686   7.321 -11.594  1.00  0.00           C  
ATOM   3824  CG  PRO B 285     -28.595   8.295 -12.323  1.00  0.00           C  
ATOM   3825  CD  PRO B 285     -29.598   7.380 -13.019  1.00  0.00           C  
ATOM   3826  N   ARG B 286     -28.783   5.574  -8.812  1.00  0.00           N  
ATOM   3827  CA  ARG B 286     -29.222   5.631  -7.422  1.00  0.00           C  
ATOM   3828  C   ARG B 286     -28.119   5.070  -6.523  1.00  0.00           C  
ATOM   3829  O   ARG B 286     -27.440   4.120  -6.912  1.00  0.00           O  
ATOM   3830  CB  ARG B 286     -30.556   4.865  -7.240  1.00  0.00           C  
ATOM   3831  CG  ARG B 286     -30.509   3.373  -7.635  1.00  0.00           C  
ATOM   3832  CD  ARG B 286     -31.817   2.615  -7.378  1.00  0.00           C  
ATOM   3833  NE  ARG B 286     -32.889   3.014  -8.300  1.00  0.00           N  
ATOM   3834  CZ  ARG B 286     -33.031   2.593  -9.569  1.00  0.00           C  
ATOM   3835  NH1 ARG B 286     -34.070   3.031 -10.290  1.00  0.00           N  
ATOM   3836  NH2 ARG B 286     -32.159   1.741 -10.125  1.00  0.00           N  
ATOM   3837  N   GLU B 287     -28.000   5.657  -5.325  1.00  0.00           N  
ATOM   3838  CA  GLU B 287     -27.099   5.216  -4.264  1.00  0.00           C  
ATOM   3839  C   GLU B 287     -27.947   4.655  -3.118  1.00  0.00           C  
ATOM   3840  O   GLU B 287     -28.964   5.251  -2.757  1.00  0.00           O  
ATOM   3841  CB  GLU B 287     -26.232   6.391  -3.747  1.00  0.00           C  
ATOM   3842  CG  GLU B 287     -25.215   6.970  -4.752  1.00  0.00           C  
ATOM   3843  CD  GLU B 287     -25.827   7.831  -5.855  1.00  0.00           C  
ATOM   3844  OE1 GLU B 287     -26.412   8.879  -5.502  1.00  0.00           O  
ATOM   3845  OE2 GLU B 287     -25.711   7.419  -7.029  1.00  0.00           O  
ATOM   3846  N   GLU B 288     -27.485   3.533  -2.550  1.00  0.00           N  
ATOM   3847  CA  GLU B 288     -28.103   2.873  -1.408  1.00  0.00           C  
ATOM   3848  C   GLU B 288     -26.995   2.383  -0.465  1.00  0.00           C  
ATOM   3849  O   GLU B 288     -26.059   1.709  -0.894  1.00  0.00           O  
ATOM   3850  CB  GLU B 288     -29.115   1.777  -1.830  1.00  0.00           C  
ATOM   3851  CG  GLU B 288     -28.672   0.767  -2.912  1.00  0.00           C  
ATOM   3852  CD  GLU B 288     -28.797   1.282  -4.348  1.00  0.00           C  
ATOM   3853  OE1 GLU B 288     -29.952   1.470  -4.791  1.00  0.00           O  
ATOM   3854  OE2 GLU B 288     -27.738   1.462  -4.983  1.00  0.00           O  
ATOM   3855  N   GLN B 289     -27.107   2.800   0.803  1.00  0.00           N  
ATOM   3856  CA  GLN B 289     -26.052   2.709   1.808  1.00  0.00           C  
ATOM   3857  C   GLN B 289     -25.914   1.276   2.348  1.00  0.00           C  
ATOM   3858  O   GLN B 289     -26.920   0.651   2.688  1.00  0.00           O  
ATOM   3859  CB  GLN B 289     -26.374   3.703   2.950  1.00  0.00           C  
ATOM   3860  CG  GLN B 289     -26.689   5.153   2.509  1.00  0.00           C  
ATOM   3861  CD  GLN B 289     -25.548   5.828   1.746  1.00  0.00           C  
ATOM   3862  OE1 GLN B 289     -24.594   6.300   2.356  1.00  0.00           O  
ATOM   3863  NE2 GLN B 289     -25.645   5.894   0.417  1.00  0.00           N  
ATOM   3864  N   PHE B 290     -24.662   0.801   2.442  1.00  0.00           N  
ATOM   3865  CA  PHE B 290     -24.303  -0.479   3.049  1.00  0.00           C  
ATOM   3866  C   PHE B 290     -22.797  -0.424   3.341  1.00  0.00           C  
ATOM   3867  O   PHE B 290     -22.028  -0.068   2.449  1.00  0.00           O  
ATOM   3868  CB  PHE B 290     -24.670  -1.654   2.110  1.00  0.00           C  
ATOM   3869  CG  PHE B 290     -25.110  -2.901   2.852  1.00  0.00           C  
ATOM   3870  CD1 PHE B 290     -26.474  -3.096   3.155  1.00  0.00           C  
ATOM   3871  CD2 PHE B 290     -24.158  -3.777   3.414  1.00  0.00           C  
ATOM   3872  CE1 PHE B 290     -26.870  -4.181   3.926  1.00  0.00           C  
ATOM   3873  CE2 PHE B 290     -24.571  -4.860   4.179  1.00  0.00           C  
ATOM   3874  CZ  PHE B 290     -25.922  -5.063   4.428  1.00  0.00           C  
ATOM   3875  N   ASN B 291     -22.418  -0.756   4.591  1.00  0.00           N  
ATOM   3876  CA  ASN B 291     -21.073  -0.619   5.186  1.00  0.00           C  
ATOM   3877  C   ASN B 291     -20.468   0.802   5.028  1.00  0.00           C  
ATOM   3878  O   ASN B 291     -21.224   1.771   4.949  1.00  0.00           O  
ATOM   3879  CB  ASN B 291     -20.094  -1.816   4.923  1.00  0.00           C  
ATOM   3880  CG  ASN B 291     -19.815  -2.110   3.440  1.00  0.00           C  
ATOM   3881  OD1 ASN B 291     -19.107  -1.348   2.785  1.00  0.00           O  
ATOM   3882  ND2 ASN B 291     -20.379  -3.226   2.948  1.00  0.00           N  
ATOM   3883  N   SER B 292     -19.130   0.912   5.026  1.00  0.00           N  
ATOM   3884  CA  SER B 292     -18.397   2.163   4.826  1.00  0.00           C  
ATOM   3885  C   SER B 292     -18.266   2.574   3.345  1.00  0.00           C  
ATOM   3886  O   SER B 292     -18.048   3.755   3.083  1.00  0.00           O  
ATOM   3887  CB  SER B 292     -17.022   2.040   5.516  1.00  0.00           C  
ATOM   3888  OG  SER B 292     -16.197   1.067   4.901  1.00  0.00           O  
ATOM   3889  N   THR B 293     -18.383   1.607   2.421  1.00  0.00           N  
ATOM   3890  CA  THR B 293     -18.187   1.787   0.983  1.00  0.00           C  
ATOM   3891  C   THR B 293     -19.416   1.207   0.250  1.00  0.00           C  
ATOM   3892  O   THR B 293     -19.606  -0.007   0.177  1.00  0.00           O  
ATOM   3893  CB  THR B 293     -16.876   1.099   0.516  1.00  0.00           C  
ATOM   3894  OG1 THR B 293     -16.823  -0.273   0.865  1.00  0.00           O  
ATOM   3895  CG2 THR B 293     -15.612   1.771   1.071  1.00  0.00           C  
ATOM   3896  N   PHE B 294     -20.269   2.137  -0.203  1.00  0.00           N  
ATOM   3897  CA  PHE B 294     -21.684   1.930  -0.529  1.00  0.00           C  
ATOM   3898  C   PHE B 294     -21.934   1.206  -1.864  1.00  0.00           C  
ATOM   3899  O   PHE B 294     -21.042   1.116  -2.710  1.00  0.00           O  
ATOM   3900  CB  PHE B 294     -22.370   3.317  -0.528  1.00  0.00           C  
ATOM   3901  CG  PHE B 294     -22.062   4.184   0.687  1.00  0.00           C  
ATOM   3902  CD1 PHE B 294     -22.229   3.685   1.997  1.00  0.00           C  
ATOM   3903  CD2 PHE B 294     -21.632   5.517   0.511  1.00  0.00           C  
ATOM   3904  CE1 PHE B 294     -21.927   4.488   3.089  1.00  0.00           C  
ATOM   3905  CE2 PHE B 294     -21.342   6.305   1.617  1.00  0.00           C  
ATOM   3906  CZ  PHE B 294     -21.477   5.788   2.900  1.00  0.00           C  
ATOM   3907  N   ARG B 295     -23.184   0.734  -2.017  1.00  0.00           N  
ATOM   3908  CA  ARG B 295     -23.735   0.173  -3.252  1.00  0.00           C  
ATOM   3909  C   ARG B 295     -24.332   1.287  -4.134  1.00  0.00           C  
ATOM   3910  O   ARG B 295     -24.847   2.277  -3.612  1.00  0.00           O  
ATOM   3911  CB  ARG B 295     -24.782  -0.901  -2.879  1.00  0.00           C  
ATOM   3912  CG  ARG B 295     -25.509  -1.546  -4.079  1.00  0.00           C  
ATOM   3913  CD  ARG B 295     -26.450  -2.697  -3.703  1.00  0.00           C  
ATOM   3914  NE  ARG B 295     -27.486  -2.295  -2.741  1.00  0.00           N  
ATOM   3915  CZ  ARG B 295     -27.441  -2.434  -1.406  1.00  0.00           C  
ATOM   3916  NH1 ARG B 295     -26.428  -3.072  -0.806  1.00  0.00           N  
ATOM   3917  NH2 ARG B 295     -28.429  -1.929  -0.658  1.00  0.00           N  
ATOM   3918  N   VAL B 296     -24.258   1.080  -5.458  1.00  0.00           N  
ATOM   3919  CA  VAL B 296     -24.800   1.968  -6.484  1.00  0.00           C  
ATOM   3920  C   VAL B 296     -25.389   1.093  -7.611  1.00  0.00           C  
ATOM   3921  O   VAL B 296     -24.744   0.121  -8.008  1.00  0.00           O  
ATOM   3922  CB  VAL B 296     -23.704   2.878  -7.114  1.00  0.00           C  
ATOM   3923  CG1 VAL B 296     -24.324   4.069  -7.865  1.00  0.00           C  
ATOM   3924  CG2 VAL B 296     -22.700   3.410  -6.081  1.00  0.00           C  
ATOM   3925  N   VAL B 297     -26.596   1.432  -8.096  1.00  0.00           N  
ATOM   3926  CA  VAL B 297     -27.351   0.624  -9.064  1.00  0.00           C  
ATOM   3927  C   VAL B 297     -27.860   1.483 -10.241  1.00  0.00           C  
ATOM   3928  O   VAL B 297     -28.171   2.659 -10.058  1.00  0.00           O  
ATOM   3929  CB  VAL B 297     -28.559  -0.087  -8.366  1.00  0.00           C  
ATOM   3930  CG1 VAL B 297     -29.566  -0.790  -9.304  1.00  0.00           C  
ATOM   3931  CG2 VAL B 297     -28.071  -1.115  -7.329  1.00  0.00           C  
ATOM   3932  N   SER B 298     -27.959   0.847 -11.423  1.00  0.00           N  
ATOM   3933  CA  SER B 298     -28.575   1.374 -12.645  1.00  0.00           C  
ATOM   3934  C   SER B 298     -29.004   0.205 -13.553  1.00  0.00           C  
ATOM   3935  O   SER B 298     -28.656  -0.943 -13.277  1.00  0.00           O  
ATOM   3936  CB  SER B 298     -27.610   2.362 -13.334  1.00  0.00           C  
ATOM   3937  OG  SER B 298     -28.173   2.994 -14.466  1.00  0.00           O  
ATOM   3938  N   VAL B 299     -29.782   0.509 -14.607  1.00  0.00           N  
ATOM   3939  CA  VAL B 299     -30.392  -0.484 -15.496  1.00  0.00           C  
ATOM   3940  C   VAL B 299     -30.316  -0.063 -16.980  1.00  0.00           C  
ATOM   3941  O   VAL B 299     -30.028   1.093 -17.289  1.00  0.00           O  
ATOM   3942  CB  VAL B 299     -31.890  -0.721 -15.126  1.00  0.00           C  
ATOM   3943  CG1 VAL B 299     -32.066  -1.229 -13.684  1.00  0.00           C  
ATOM   3944  CG2 VAL B 299     -32.827   0.475 -15.399  1.00  0.00           C  
ATOM   3945  N   LEU B 300     -30.604  -1.038 -17.856  1.00  0.00           N  
ATOM   3946  CA  LEU B 300     -30.794  -0.891 -19.296  1.00  0.00           C  
ATOM   3947  C   LEU B 300     -31.953  -1.813 -19.679  1.00  0.00           C  
ATOM   3948  O   LEU B 300     -31.791  -3.032 -19.612  1.00  0.00           O  
ATOM   3949  CB  LEU B 300     -29.488  -1.272 -20.034  1.00  0.00           C  
ATOM   3950  CG  LEU B 300     -29.551  -1.311 -21.582  1.00  0.00           C  
ATOM   3951  CD1 LEU B 300     -29.774   0.083 -22.189  1.00  0.00           C  
ATOM   3952  CD2 LEU B 300     -28.308  -1.986 -22.188  1.00  0.00           C  
ATOM   3953  N   THR B 301     -33.093  -1.225 -20.076  1.00  0.00           N  
ATOM   3954  CA  THR B 301     -34.264  -1.973 -20.539  1.00  0.00           C  
ATOM   3955  C   THR B 301     -34.011  -2.604 -21.924  1.00  0.00           C  
ATOM   3956  O   THR B 301     -33.448  -1.945 -22.799  1.00  0.00           O  
ATOM   3957  CB  THR B 301     -35.528  -1.081 -20.632  1.00  0.00           C  
ATOM   3958  OG1 THR B 301     -35.686  -0.341 -19.435  1.00  0.00           O  
ATOM   3959  CG2 THR B 301     -36.835  -1.857 -20.885  1.00  0.00           C  
ATOM   3960  N   VAL B 302     -34.412  -3.872 -22.071  1.00  0.00           N  
ATOM   3961  CA  VAL B 302     -34.150  -4.720 -23.233  1.00  0.00           C  
ATOM   3962  C   VAL B 302     -35.477  -5.062 -23.946  1.00  0.00           C  
ATOM   3963  O   VAL B 302     -36.538  -5.023 -23.323  1.00  0.00           O  
ATOM   3964  CB  VAL B 302     -33.429  -6.021 -22.761  1.00  0.00           C  
ATOM   3965  CG1 VAL B 302     -33.226  -7.105 -23.836  1.00  0.00           C  
ATOM   3966  CG2 VAL B 302     -32.076  -5.686 -22.104  1.00  0.00           C  
ATOM   3967  N   VAL B 303     -35.394  -5.379 -25.248  1.00  0.00           N  
ATOM   3968  CA  VAL B 303     -36.527  -5.803 -26.076  1.00  0.00           C  
ATOM   3969  C   VAL B 303     -36.665  -7.339 -26.048  1.00  0.00           C  
ATOM   3970  O   VAL B 303     -35.656  -8.044 -26.026  1.00  0.00           O  
ATOM   3971  CB  VAL B 303     -36.339  -5.322 -27.545  1.00  0.00           C  
ATOM   3972  CG1 VAL B 303     -37.360  -5.885 -28.558  1.00  0.00           C  
ATOM   3973  CG2 VAL B 303     -36.342  -3.784 -27.626  1.00  0.00           C  
ATOM   3974  N   HIS B 304     -37.926  -7.811 -26.058  1.00  0.00           N  
ATOM   3975  CA  HIS B 304     -38.366  -9.211 -25.965  1.00  0.00           C  
ATOM   3976  C   HIS B 304     -37.625 -10.198 -26.885  1.00  0.00           C  
ATOM   3977  O   HIS B 304     -37.146 -11.221 -26.398  1.00  0.00           O  
ATOM   3978  CB  HIS B 304     -39.889  -9.285 -26.204  1.00  0.00           C  
ATOM   3979  CG  HIS B 304     -40.717  -8.494 -25.220  1.00  0.00           C  
ATOM   3980  ND1 HIS B 304     -40.830  -7.100 -25.286  1.00  0.00           N  
ATOM   3981  CD2 HIS B 304     -41.455  -8.950 -24.150  1.00  0.00           C  
ATOM   3982  CE1 HIS B 304     -41.609  -6.773 -24.265  1.00  0.00           C  
ATOM   3983  NE2 HIS B 304     -42.009  -7.830 -23.560  1.00  0.00           N  
ATOM   3984  N   GLN B 305     -37.519  -9.863 -28.182  1.00  0.00           N  
ATOM   3985  CA  GLN B 305     -36.829 -10.686 -29.176  1.00  0.00           C  
ATOM   3986  C   GLN B 305     -35.296 -10.547 -29.112  1.00  0.00           C  
ATOM   3987  O   GLN B 305     -34.603 -11.510 -29.426  1.00  0.00           O  
ATOM   3988  CB  GLN B 305     -37.385 -10.357 -30.582  1.00  0.00           C  
ATOM   3989  CG  GLN B 305     -36.799 -11.179 -31.756  1.00  0.00           C  
ATOM   3990  CD  GLN B 305     -36.958 -12.695 -31.583  1.00  0.00           C  
ATOM   3991  OE1 GLN B 305     -38.039 -13.177 -31.252  1.00  0.00           O  
ATOM   3992  NE2 GLN B 305     -35.888 -13.455 -31.818  1.00  0.00           N  
ATOM   3993  N   ASP B 306     -34.786  -9.371 -28.716  1.00  0.00           N  
ATOM   3994  CA  ASP B 306     -33.351  -9.069 -28.672  1.00  0.00           C  
ATOM   3995  C   ASP B 306     -32.569  -9.755 -27.541  1.00  0.00           C  
ATOM   3996  O   ASP B 306     -31.353  -9.899 -27.687  1.00  0.00           O  
ATOM   3997  CB  ASP B 306     -33.033  -7.565 -28.784  1.00  0.00           C  
ATOM   3998  CG  ASP B 306     -33.530  -6.936 -30.088  1.00  0.00           C  
ATOM   3999  OD1 ASP B 306     -34.763  -6.806 -30.244  1.00  0.00           O  
ATOM   4000  OD2 ASP B 306     -32.653  -6.583 -30.909  1.00  0.00           O  
ATOM   4001  N   TRP B 307     -33.247 -10.227 -26.477  1.00  0.00           N  
ATOM   4002  CA  TRP B 307     -32.642 -11.151 -25.511  1.00  0.00           C  
ATOM   4003  C   TRP B 307     -32.545 -12.580 -26.085  1.00  0.00           C  
ATOM   4004  O   TRP B 307     -31.516 -13.228 -25.894  1.00  0.00           O  
ATOM   4005  CB  TRP B 307     -33.382 -11.114 -24.159  1.00  0.00           C  
ATOM   4006  CG  TRP B 307     -32.739 -11.935 -23.075  1.00  0.00           C  
ATOM   4007  CD1 TRP B 307     -33.144 -13.154 -22.652  1.00  0.00           C  
ATOM   4008  CD2 TRP B 307     -31.495 -11.662 -22.359  1.00  0.00           C  
ATOM   4009  NE1 TRP B 307     -32.252 -13.647 -21.723  1.00  0.00           N  
ATOM   4010  CE2 TRP B 307     -31.197 -12.784 -21.524  1.00  0.00           C  
ATOM   4011  CE3 TRP B 307     -30.572 -10.590 -22.345  1.00  0.00           C  
ATOM   4012  CZ2 TRP B 307     -30.031 -12.852 -20.746  1.00  0.00           C  
ATOM   4013  CZ3 TRP B 307     -29.405 -10.641 -21.556  1.00  0.00           C  
ATOM   4014  CH2 TRP B 307     -29.127 -11.775 -20.772  1.00  0.00           C  
ATOM   4015  N   LEU B 308     -33.587 -13.019 -26.818  1.00  0.00           N  
ATOM   4016  CA  LEU B 308     -33.654 -14.308 -27.522  1.00  0.00           C  
ATOM   4017  C   LEU B 308     -32.642 -14.426 -28.683  1.00  0.00           C  
ATOM   4018  O   LEU B 308     -32.263 -15.547 -29.026  1.00  0.00           O  
ATOM   4019  CB  LEU B 308     -35.095 -14.561 -28.029  1.00  0.00           C  
ATOM   4020  CG  LEU B 308     -36.176 -14.629 -26.924  1.00  0.00           C  
ATOM   4021  CD1 LEU B 308     -37.598 -14.575 -27.524  1.00  0.00           C  
ATOM   4022  CD2 LEU B 308     -35.985 -15.847 -25.999  1.00  0.00           C  
ATOM   4023  N   ASN B 309     -32.187 -13.283 -29.233  1.00  0.00           N  
ATOM   4024  CA  ASN B 309     -31.114 -13.189 -30.233  1.00  0.00           C  
ATOM   4025  C   ASN B 309     -29.717 -13.487 -29.653  1.00  0.00           C  
ATOM   4026  O   ASN B 309     -28.810 -13.758 -30.439  1.00  0.00           O  
ATOM   4027  CB  ASN B 309     -31.136 -11.787 -30.899  1.00  0.00           C  
ATOM   4028  CG  ASN B 309     -32.355 -11.511 -31.790  1.00  0.00           C  
ATOM   4029  OD1 ASN B 309     -33.073 -12.421 -32.197  1.00  0.00           O  
ATOM   4030  ND2 ASN B 309     -32.586 -10.237 -32.117  1.00  0.00           N  
ATOM   4031  N   GLY B 310     -29.559 -13.479 -28.316  1.00  0.00           N  
ATOM   4032  CA  GLY B 310     -28.310 -13.833 -27.637  1.00  0.00           C  
ATOM   4033  C   GLY B 310     -27.294 -12.681 -27.619  1.00  0.00           C  
ATOM   4034  O   GLY B 310     -26.107 -12.940 -27.426  1.00  0.00           O  
ATOM   4035  N   LYS B 311     -27.747 -11.433 -27.830  1.00  0.00           N  
ATOM   4036  CA  LYS B 311     -26.937 -10.213 -27.833  1.00  0.00           C  
ATOM   4037  C   LYS B 311     -26.252  -9.918 -26.487  1.00  0.00           C  
ATOM   4038  O   LYS B 311     -26.758 -10.313 -25.435  1.00  0.00           O  
ATOM   4039  CB  LYS B 311     -27.840  -9.031 -28.240  1.00  0.00           C  
ATOM   4040  CG  LYS B 311     -28.208  -9.035 -29.730  1.00  0.00           C  
ATOM   4041  CD  LYS B 311     -29.008  -7.788 -30.127  1.00  0.00           C  
ATOM   4042  CE  LYS B 311     -29.270  -7.705 -31.635  1.00  0.00           C  
ATOM   4043  NZ  LYS B 311     -30.018  -6.484 -31.977  1.00  0.00           N  
ATOM   4044  N   GLU B 312     -25.132  -9.178 -26.561  1.00  0.00           N  
ATOM   4045  CA  GLU B 312     -24.453  -8.598 -25.404  1.00  0.00           C  
ATOM   4046  C   GLU B 312     -25.252  -7.412 -24.849  1.00  0.00           C  
ATOM   4047  O   GLU B 312     -25.789  -6.614 -25.616  1.00  0.00           O  
ATOM   4048  CB  GLU B 312     -23.015  -8.179 -25.792  1.00  0.00           C  
ATOM   4049  CG  GLU B 312     -22.240  -7.385 -24.711  1.00  0.00           C  
ATOM   4050  CD  GLU B 312     -20.851  -6.958 -25.179  1.00  0.00           C  
ATOM   4051  OE1 GLU B 312     -20.664  -5.733 -25.350  1.00  0.00           O  
ATOM   4052  OE2 GLU B 312     -20.001  -7.858 -25.345  1.00  0.00           O  
ATOM   4053  N   TYR B 313     -25.257  -7.312 -23.516  1.00  0.00           N  
ATOM   4054  CA  TYR B 313     -25.753  -6.181 -22.746  1.00  0.00           C  
ATOM   4055  C   TYR B 313     -24.686  -5.909 -21.687  1.00  0.00           C  
ATOM   4056  O   TYR B 313     -24.323  -6.829 -20.954  1.00  0.00           O  
ATOM   4057  CB  TYR B 313     -27.127  -6.526 -22.144  1.00  0.00           C  
ATOM   4058  CG  TYR B 313     -28.192  -6.739 -23.204  1.00  0.00           C  
ATOM   4059  CD1 TYR B 313     -28.904  -5.636 -23.712  1.00  0.00           C  
ATOM   4060  CD2 TYR B 313     -28.408  -8.020 -23.752  1.00  0.00           C  
ATOM   4061  CE1 TYR B 313     -29.787  -5.801 -24.794  1.00  0.00           C  
ATOM   4062  CE2 TYR B 313     -29.299  -8.190 -24.827  1.00  0.00           C  
ATOM   4063  CZ  TYR B 313     -29.974  -7.076 -25.359  1.00  0.00           C  
ATOM   4064  OH  TYR B 313     -30.803  -7.225 -26.427  1.00  0.00           O  
ATOM   4065  N   LYS B 314     -24.148  -4.683 -21.693  1.00  0.00           N  
ATOM   4066  CA  LYS B 314     -22.895  -4.337 -21.030  1.00  0.00           C  
ATOM   4067  C   LYS B 314     -23.031  -3.029 -20.243  1.00  0.00           C  
ATOM   4068  O   LYS B 314     -23.392  -2.003 -20.819  1.00  0.00           O  
ATOM   4069  CB  LYS B 314     -21.775  -4.330 -22.101  1.00  0.00           C  
ATOM   4070  CG  LYS B 314     -20.501  -3.521 -21.776  1.00  0.00           C  
ATOM   4071  CD  LYS B 314     -19.461  -3.587 -22.904  1.00  0.00           C  
ATOM   4072  CE  LYS B 314     -18.440  -2.448 -22.818  1.00  0.00           C  
ATOM   4073  NZ  LYS B 314     -17.351  -2.629 -23.790  1.00  0.00           N  
ATOM   4074  N   CYS B 315     -22.672  -3.102 -18.953  1.00  0.00           N  
ATOM   4075  CA  CYS B 315     -22.503  -1.967 -18.049  1.00  0.00           C  
ATOM   4076  C   CYS B 315     -21.031  -1.525 -18.066  1.00  0.00           C  
ATOM   4077  O   CYS B 315     -20.143  -2.371 -18.175  1.00  0.00           O  
ATOM   4078  CB  CYS B 315     -22.925  -2.412 -16.635  1.00  0.00           C  
ATOM   4079  SG  CYS B 315     -22.900  -1.146 -15.329  1.00  0.00           S  
ATOM   4080  N   LYS B 316     -20.806  -0.212 -17.916  1.00  0.00           N  
ATOM   4081  CA  LYS B 316     -19.484   0.397 -17.800  1.00  0.00           C  
ATOM   4082  C   LYS B 316     -19.602   1.643 -16.913  1.00  0.00           C  
ATOM   4083  O   LYS B 316     -20.591   2.370 -17.023  1.00  0.00           O  
ATOM   4084  CB  LYS B 316     -18.929   0.682 -19.212  1.00  0.00           C  
ATOM   4085  CG  LYS B 316     -17.489   1.222 -19.253  1.00  0.00           C  
ATOM   4086  CD  LYS B 316     -16.955   1.261 -20.696  1.00  0.00           C  
ATOM   4087  CE  LYS B 316     -15.467   1.610 -20.824  1.00  0.00           C  
ATOM   4088  NZ  LYS B 316     -14.606   0.564 -20.247  1.00  0.00           N  
ATOM   4089  N   VAL B 317     -18.620   1.839 -16.020  1.00  0.00           N  
ATOM   4090  CA  VAL B 317     -18.633   2.895 -15.005  1.00  0.00           C  
ATOM   4091  C   VAL B 317     -17.222   3.452 -14.748  1.00  0.00           C  
ATOM   4092  O   VAL B 317     -16.237   2.773 -15.028  1.00  0.00           O  
ATOM   4093  CB  VAL B 317     -19.210   2.394 -13.647  1.00  0.00           C  
ATOM   4094  CG1 VAL B 317     -20.686   1.983 -13.757  1.00  0.00           C  
ATOM   4095  CG2 VAL B 317     -18.386   1.286 -12.966  1.00  0.00           C  
ATOM   4096  N   SER B 318     -17.172   4.667 -14.177  1.00  0.00           N  
ATOM   4097  CA  SER B 318     -15.955   5.344 -13.727  1.00  0.00           C  
ATOM   4098  C   SER B 318     -16.263   6.153 -12.453  1.00  0.00           C  
ATOM   4099  O   SER B 318     -17.410   6.545 -12.240  1.00  0.00           O  
ATOM   4100  CB  SER B 318     -15.406   6.225 -14.869  1.00  0.00           C  
ATOM   4101  OG  SER B 318     -14.155   6.793 -14.536  1.00  0.00           O  
ATOM   4102  N   ASN B 319     -15.232   6.380 -11.625  1.00  0.00           N  
ATOM   4103  CA  ASN B 319     -15.313   7.085 -10.338  1.00  0.00           C  
ATOM   4104  C   ASN B 319     -13.898   7.416  -9.828  1.00  0.00           C  
ATOM   4105  O   ASN B 319     -12.912   7.050 -10.466  1.00  0.00           O  
ATOM   4106  CB  ASN B 319     -16.163   6.287  -9.306  1.00  0.00           C  
ATOM   4107  CG  ASN B 319     -15.684   4.850  -9.055  1.00  0.00           C  
ATOM   4108  OD1 ASN B 319     -14.706   4.634  -8.344  1.00  0.00           O  
ATOM   4109  ND2 ASN B 319     -16.373   3.864  -9.633  1.00  0.00           N  
ATOM   4110  N   LYS B 320     -13.828   8.099  -8.672  1.00  0.00           N  
ATOM   4111  CA  LYS B 320     -12.598   8.499  -7.980  1.00  0.00           C  
ATOM   4112  C   LYS B 320     -11.682   7.328  -7.554  1.00  0.00           C  
ATOM   4113  O   LYS B 320     -10.470   7.527  -7.461  1.00  0.00           O  
ATOM   4114  CB  LYS B 320     -13.000   9.398  -6.784  1.00  0.00           C  
ATOM   4115  CG  LYS B 320     -11.857   9.966  -5.921  1.00  0.00           C  
ATOM   4116  CD  LYS B 320     -10.889  10.877  -6.697  1.00  0.00           C  
ATOM   4117  CE  LYS B 320      -9.740  11.420  -5.837  1.00  0.00           C  
ATOM   4118  NZ  LYS B 320      -8.830  10.345  -5.403  1.00  0.00           N  
ATOM   4119  N   GLY B 321     -12.262   6.136  -7.329  1.00  0.00           N  
ATOM   4120  CA  GLY B 321     -11.541   4.908  -6.986  1.00  0.00           C  
ATOM   4121  C   GLY B 321     -11.116   4.104  -8.230  1.00  0.00           C  
ATOM   4122  O   GLY B 321     -10.504   3.049  -8.066  1.00  0.00           O  
ATOM   4123  N   LEU B 322     -11.446   4.573  -9.447  1.00  0.00           N  
ATOM   4124  CA  LEU B 322     -11.177   3.912 -10.724  1.00  0.00           C  
ATOM   4125  C   LEU B 322     -10.237   4.810 -11.556  1.00  0.00           C  
ATOM   4126  O   LEU B 322     -10.690   5.851 -12.034  1.00  0.00           O  
ATOM   4127  CB  LEU B 322     -12.531   3.684 -11.453  1.00  0.00           C  
ATOM   4128  CG  LEU B 322     -12.966   2.206 -11.509  1.00  0.00           C  
ATOM   4129  CD1 LEU B 322     -13.059   1.561 -10.116  1.00  0.00           C  
ATOM   4130  CD2 LEU B 322     -14.291   2.063 -12.273  1.00  0.00           C  
ATOM   4131  N   PRO B 323      -8.958   4.404 -11.752  1.00  0.00           N  
ATOM   4132  CA  PRO B 323      -8.051   5.118 -12.673  1.00  0.00           C  
ATOM   4133  C   PRO B 323      -8.353   4.875 -14.170  1.00  0.00           C  
ATOM   4134  O   PRO B 323      -7.835   5.609 -15.010  1.00  0.00           O  
ATOM   4135  CB  PRO B 323      -6.664   4.594 -12.271  1.00  0.00           C  
ATOM   4136  CG  PRO B 323      -6.922   3.167 -11.817  1.00  0.00           C  
ATOM   4137  CD  PRO B 323      -8.290   3.247 -11.145  1.00  0.00           C  
ATOM   4138  N   ALA B 324      -9.191   3.866 -14.465  1.00  0.00           N  
ATOM   4139  CA  ALA B 324      -9.677   3.502 -15.791  1.00  0.00           C  
ATOM   4140  C   ALA B 324     -11.058   2.832 -15.629  1.00  0.00           C  
ATOM   4141  O   ALA B 324     -11.267   2.145 -14.626  1.00  0.00           O  
ATOM   4142  CB  ALA B 324      -8.667   2.545 -16.445  1.00  0.00           C  
ATOM   4143  N   PRO B 325     -11.987   3.054 -16.590  1.00  0.00           N  
ATOM   4144  CA  PRO B 325     -13.373   2.565 -16.481  1.00  0.00           C  
ATOM   4145  C   PRO B 325     -13.505   1.032 -16.571  1.00  0.00           C  
ATOM   4146  O   PRO B 325     -13.192   0.454 -17.613  1.00  0.00           O  
ATOM   4147  CB  PRO B 325     -14.097   3.278 -17.636  1.00  0.00           C  
ATOM   4148  CG  PRO B 325     -13.015   3.542 -18.672  1.00  0.00           C  
ATOM   4149  CD  PRO B 325     -11.795   3.840 -17.811  1.00  0.00           C  
ATOM   4150  N   ILE B 326     -13.983   0.409 -15.481  1.00  0.00           N  
ATOM   4151  CA  ILE B 326     -14.275  -1.025 -15.403  1.00  0.00           C  
ATOM   4152  C   ILE B 326     -15.649  -1.321 -16.040  1.00  0.00           C  
ATOM   4153  O   ILE B 326     -16.579  -0.528 -15.884  1.00  0.00           O  
ATOM   4154  CB  ILE B 326     -14.271  -1.535 -13.926  1.00  0.00           C  
ATOM   4155  CG1 ILE B 326     -12.879  -1.332 -13.280  1.00  0.00           C  
ATOM   4156  CG2 ILE B 326     -14.710  -3.012 -13.758  1.00  0.00           C  
ATOM   4157  CD1 ILE B 326     -12.846  -1.584 -11.765  1.00  0.00           C  
ATOM   4158  N   GLU B 327     -15.733  -2.466 -16.736  1.00  0.00           N  
ATOM   4159  CA  GLU B 327     -16.922  -2.944 -17.437  1.00  0.00           C  
ATOM   4160  C   GLU B 327     -17.171  -4.432 -17.144  1.00  0.00           C  
ATOM   4161  O   GLU B 327     -16.241  -5.152 -16.775  1.00  0.00           O  
ATOM   4162  CB  GLU B 327     -16.742  -2.687 -18.951  1.00  0.00           C  
ATOM   4163  CG  GLU B 327     -15.541  -3.411 -19.603  1.00  0.00           C  
ATOM   4164  CD  GLU B 327     -15.420  -3.100 -21.092  1.00  0.00           C  
ATOM   4165  OE1 GLU B 327     -15.227  -1.907 -21.416  1.00  0.00           O  
ATOM   4166  OE2 GLU B 327     -15.557  -4.050 -21.893  1.00  0.00           O  
ATOM   4167  N   LYS B 328     -18.426  -4.856 -17.363  1.00  0.00           N  
ATOM   4168  CA  LYS B 328     -18.873  -6.251 -17.364  1.00  0.00           C  
ATOM   4169  C   LYS B 328     -19.886  -6.453 -18.498  1.00  0.00           C  
ATOM   4170  O   LYS B 328     -20.559  -5.502 -18.893  1.00  0.00           O  
ATOM   4171  CB  LYS B 328     -19.509  -6.634 -16.004  1.00  0.00           C  
ATOM   4172  CG  LYS B 328     -18.569  -6.579 -14.786  1.00  0.00           C  
ATOM   4173  CD  LYS B 328     -17.355  -7.519 -14.859  1.00  0.00           C  
ATOM   4174  CE  LYS B 328     -16.321  -7.222 -13.765  1.00  0.00           C  
ATOM   4175  NZ  LYS B 328     -15.039  -7.885 -14.049  1.00  0.00           N  
ATOM   4176  N   THR B 329     -19.986  -7.704 -18.974  1.00  0.00           N  
ATOM   4177  CA  THR B 329     -20.894  -8.139 -20.038  1.00  0.00           C  
ATOM   4178  C   THR B 329     -21.779  -9.294 -19.528  1.00  0.00           C  
ATOM   4179  O   THR B 329     -21.370 -10.038 -18.633  1.00  0.00           O  
ATOM   4180  CB  THR B 329     -20.088  -8.654 -21.266  1.00  0.00           C  
ATOM   4181  OG1 THR B 329     -19.353  -9.835 -20.988  1.00  0.00           O  
ATOM   4182  CG2 THR B 329     -19.126  -7.609 -21.850  1.00  0.00           C  
ATOM   4183  N   ILE B 330     -22.971  -9.434 -20.131  1.00  0.00           N  
ATOM   4184  CA  ILE B 330     -23.924 -10.510 -19.855  1.00  0.00           C  
ATOM   4185  C   ILE B 330     -24.795 -10.717 -21.115  1.00  0.00           C  
ATOM   4186  O   ILE B 330     -25.129  -9.750 -21.801  1.00  0.00           O  
ATOM   4187  CB  ILE B 330     -24.789 -10.201 -18.582  1.00  0.00           C  
ATOM   4188  CG1 ILE B 330     -24.954 -11.426 -17.653  1.00  0.00           C  
ATOM   4189  CG2 ILE B 330     -26.133  -9.470 -18.808  1.00  0.00           C  
ATOM   4190  CD1 ILE B 330     -25.708 -12.628 -18.237  1.00  0.00           C  
ATOM   4191  N   SER B 331     -25.130 -11.983 -21.399  1.00  0.00           N  
ATOM   4192  CA  SER B 331     -25.901 -12.418 -22.567  1.00  0.00           C  
ATOM   4193  C   SER B 331     -26.652 -13.723 -22.256  1.00  0.00           C  
ATOM   4194  O   SER B 331     -26.335 -14.396 -21.273  1.00  0.00           O  
ATOM   4195  CB  SER B 331     -24.962 -12.540 -23.791  1.00  0.00           C  
ATOM   4196  OG  SER B 331     -24.074 -13.637 -23.691  1.00  0.00           O  
ATOM   4197  N   LYS B 332     -27.638 -14.058 -23.107  1.00  0.00           N  
ATOM   4198  CA  LYS B 332     -28.439 -15.277 -22.981  1.00  0.00           C  
ATOM   4199  C   LYS B 332     -27.634 -16.521 -23.401  1.00  0.00           C  
ATOM   4200  O   LYS B 332     -26.993 -16.497 -24.453  1.00  0.00           O  
ATOM   4201  CB  LYS B 332     -29.715 -15.146 -23.842  1.00  0.00           C  
ATOM   4202  CG  LYS B 332     -30.761 -16.233 -23.542  1.00  0.00           C  
ATOM   4203  CD  LYS B 332     -31.956 -16.238 -24.501  1.00  0.00           C  
ATOM   4204  CE  LYS B 332     -32.976 -17.345 -24.188  1.00  0.00           C  
ATOM   4205  NZ  LYS B 332     -32.400 -18.695 -24.301  1.00  0.00           N  
ATOM   4206  N   THR B 333     -27.744 -17.597 -22.604  1.00  0.00           N  
ATOM   4207  CA  THR B 333     -27.301 -18.941 -22.979  1.00  0.00           C  
ATOM   4208  C   THR B 333     -28.404 -19.628 -23.815  1.00  0.00           C  
ATOM   4209  O   THR B 333     -29.568 -19.617 -23.412  1.00  0.00           O  
ATOM   4210  CB  THR B 333     -26.937 -19.795 -21.730  1.00  0.00           C  
ATOM   4211  OG1 THR B 333     -26.484 -21.079 -22.123  1.00  0.00           O  
ATOM   4212  CG2 THR B 333     -28.066 -20.014 -20.705  1.00  0.00           C  
ATOM   4213  N   LYS B 334     -28.030 -20.156 -24.990  1.00  0.00           N  
ATOM   4214  CA  LYS B 334     -28.976 -20.681 -25.976  1.00  0.00           C  
ATOM   4215  C   LYS B 334     -28.653 -22.139 -26.323  1.00  0.00           C  
ATOM   4216  O   LYS B 334     -27.492 -22.546 -26.283  1.00  0.00           O  
ATOM   4217  CB  LYS B 334     -28.955 -19.794 -27.236  1.00  0.00           C  
ATOM   4218  CG  LYS B 334     -29.344 -18.326 -26.965  1.00  0.00           C  
ATOM   4219  CD  LYS B 334     -29.715 -17.532 -28.229  1.00  0.00           C  
ATOM   4220  CE  LYS B 334     -28.621 -17.517 -29.308  1.00  0.00           C  
ATOM   4221  NZ  LYS B 334     -29.049 -16.758 -30.493  1.00  0.00           N  
ATOM   4222  N   GLY B 335     -29.709 -22.882 -26.680  1.00  0.00           N  
ATOM   4223  CA  GLY B 335     -29.641 -24.275 -27.103  1.00  0.00           C  
ATOM   4224  C   GLY B 335     -30.705 -24.517 -28.179  1.00  0.00           C  
ATOM   4225  O   GLY B 335     -31.438 -23.607 -28.572  1.00  0.00           O  
ATOM   4226  N   GLN B 336     -30.785 -25.775 -28.644  1.00  0.00           N  
ATOM   4227  CA  GLN B 336     -31.777 -26.273 -29.604  1.00  0.00           C  
ATOM   4228  C   GLN B 336     -33.192 -26.207 -28.985  1.00  0.00           C  
ATOM   4229  O   GLN B 336     -33.396 -26.871 -27.968  1.00  0.00           O  
ATOM   4230  CB  GLN B 336     -31.435 -27.739 -29.977  1.00  0.00           C  
ATOM   4231  CG  GLN B 336     -30.150 -27.931 -30.815  1.00  0.00           C  
ATOM   4232  CD  GLN B 336     -28.841 -27.840 -30.023  1.00  0.00           C  
ATOM   4233  OE1 GLN B 336     -28.804 -28.108 -28.823  1.00  0.00           O  
ATOM   4234  NE2 GLN B 336     -27.749 -27.481 -30.701  1.00  0.00           N  
ATOM   4235  N   PRO B 337     -34.116 -25.390 -29.548  1.00  0.00           N  
ATOM   4236  CA  PRO B 337     -35.419 -25.102 -28.919  1.00  0.00           C  
ATOM   4237  C   PRO B 337     -36.350 -26.329 -28.848  1.00  0.00           C  
ATOM   4238  O   PRO B 337     -36.974 -26.686 -29.847  1.00  0.00           O  
ATOM   4239  CB  PRO B 337     -35.992 -23.952 -29.766  1.00  0.00           C  
ATOM   4240  CG  PRO B 337     -35.357 -24.128 -31.135  1.00  0.00           C  
ATOM   4241  CD  PRO B 337     -33.964 -24.649 -30.803  1.00  0.00           C  
ATOM   4242  N   ARG B 338     -36.409 -26.943 -27.656  1.00  0.00           N  
ATOM   4243  CA  ARG B 338     -37.288 -28.061 -27.320  1.00  0.00           C  
ATOM   4244  C   ARG B 338     -38.302 -27.594 -26.268  1.00  0.00           C  
ATOM   4245  O   ARG B 338     -37.951 -26.820 -25.375  1.00  0.00           O  
ATOM   4246  CB  ARG B 338     -36.457 -29.258 -26.813  1.00  0.00           C  
ATOM   4247  CG  ARG B 338     -35.605 -29.916 -27.915  1.00  0.00           C  
ATOM   4248  CD  ARG B 338     -34.828 -31.164 -27.453  1.00  0.00           C  
ATOM   4249  NE  ARG B 338     -33.613 -30.834 -26.693  1.00  0.00           N  
ATOM   4250  CZ  ARG B 338     -32.892 -31.693 -25.949  1.00  0.00           C  
ATOM   4251  NH1 ARG B 338     -33.281 -32.962 -25.764  1.00  0.00           N  
ATOM   4252  NH2 ARG B 338     -31.751 -31.274 -25.387  1.00  0.00           N  
ATOM   4253  N   GLU B 339     -39.549 -28.064 -26.426  1.00  0.00           N  
ATOM   4254  CA  GLU B 339     -40.715 -27.629 -25.660  1.00  0.00           C  
ATOM   4255  C   GLU B 339     -40.880 -28.458 -24.362  1.00  0.00           C  
ATOM   4256  O   GLU B 339     -40.705 -29.677 -24.418  1.00  0.00           O  
ATOM   4257  CB  GLU B 339     -41.942 -27.776 -26.587  1.00  0.00           C  
ATOM   4258  CG  GLU B 339     -43.272 -27.286 -25.978  1.00  0.00           C  
ATOM   4259  CD  GLU B 339     -44.445 -27.382 -26.955  1.00  0.00           C  
ATOM   4260  OE1 GLU B 339     -45.166 -26.369 -27.073  1.00  0.00           O  
ATOM   4261  OE2 GLU B 339     -44.614 -28.468 -27.552  1.00  0.00           O  
ATOM   4262  N   PRO B 340     -41.239 -27.805 -23.227  1.00  0.00           N  
ATOM   4263  CA  PRO B 340     -41.556 -28.495 -21.962  1.00  0.00           C  
ATOM   4264  C   PRO B 340     -42.758 -29.452 -22.049  1.00  0.00           C  
ATOM   4265  O   PRO B 340     -43.847 -29.061 -22.470  1.00  0.00           O  
ATOM   4266  CB  PRO B 340     -41.825 -27.361 -20.959  1.00  0.00           C  
ATOM   4267  CG  PRO B 340     -42.237 -26.188 -21.824  1.00  0.00           C  
ATOM   4268  CD  PRO B 340     -41.363 -26.360 -23.052  1.00  0.00           C  
ATOM   4269  N   GLN B 341     -42.501 -30.689 -21.613  1.00  0.00           N  
ATOM   4270  CA  GLN B 341     -43.433 -31.800 -21.492  1.00  0.00           C  
ATOM   4271  C   GLN B 341     -44.029 -31.742 -20.073  1.00  0.00           C  
ATOM   4272  O   GLN B 341     -43.626 -32.514 -19.201  1.00  0.00           O  
ATOM   4273  CB  GLN B 341     -42.645 -33.112 -21.756  1.00  0.00           C  
ATOM   4274  CG  GLN B 341     -41.822 -33.128 -23.065  1.00  0.00           C  
ATOM   4275  CD  GLN B 341     -42.691 -33.109 -24.320  1.00  0.00           C  
ATOM   4276  OE1 GLN B 341     -43.302 -34.120 -24.662  1.00  0.00           O  
ATOM   4277  NE2 GLN B 341     -42.727 -31.975 -25.024  1.00  0.00           N  
ATOM   4278  N   VAL B 342     -44.923 -30.761 -19.853  1.00  0.00           N  
ATOM   4279  CA  VAL B 342     -45.534 -30.490 -18.554  1.00  0.00           C  
ATOM   4280  C   VAL B 342     -46.626 -31.525 -18.215  1.00  0.00           C  
ATOM   4281  O   VAL B 342     -47.511 -31.791 -19.030  1.00  0.00           O  
ATOM   4282  CB  VAL B 342     -46.100 -29.041 -18.468  1.00  0.00           C  
ATOM   4283  CG1 VAL B 342     -47.257 -28.735 -19.441  1.00  0.00           C  
ATOM   4284  CG2 VAL B 342     -46.496 -28.643 -17.030  1.00  0.00           C  
ATOM   4285  N   TYR B 343     -46.524 -32.081 -17.002  1.00  0.00           N  
ATOM   4286  CA  TYR B 343     -47.468 -33.017 -16.399  1.00  0.00           C  
ATOM   4287  C   TYR B 343     -47.645 -32.647 -14.920  1.00  0.00           C  
ATOM   4288  O   TYR B 343     -46.871 -31.856 -14.380  1.00  0.00           O  
ATOM   4289  CB  TYR B 343     -46.975 -34.473 -16.575  1.00  0.00           C  
ATOM   4290  CG  TYR B 343     -46.747 -34.905 -18.014  1.00  0.00           C  
ATOM   4291  CD1 TYR B 343     -45.436 -35.118 -18.490  1.00  0.00           C  
ATOM   4292  CD2 TYR B 343     -47.840 -35.061 -18.892  1.00  0.00           C  
ATOM   4293  CE1 TYR B 343     -45.218 -35.461 -19.838  1.00  0.00           C  
ATOM   4294  CE2 TYR B 343     -47.622 -35.403 -20.240  1.00  0.00           C  
ATOM   4295  CZ  TYR B 343     -46.310 -35.602 -20.716  1.00  0.00           C  
ATOM   4296  OH  TYR B 343     -46.095 -35.939 -22.020  1.00  0.00           O  
ATOM   4297  N   THR B 344     -48.677 -33.215 -14.283  1.00  0.00           N  
ATOM   4298  CA  THR B 344     -48.980 -32.985 -12.872  1.00  0.00           C  
ATOM   4299  C   THR B 344     -49.498 -34.285 -12.241  1.00  0.00           C  
ATOM   4300  O   THR B 344     -50.206 -35.060 -12.888  1.00  0.00           O  
ATOM   4301  CB  THR B 344     -50.025 -31.856 -12.670  1.00  0.00           C  
ATOM   4302  OG1 THR B 344     -51.183 -32.091 -13.444  1.00  0.00           O  
ATOM   4303  CG2 THR B 344     -49.504 -30.454 -13.004  1.00  0.00           C  
ATOM   4304  N   LEU B 345     -49.074 -34.492 -10.985  1.00  0.00           N  
ATOM   4305  CA  LEU B 345     -49.225 -35.725 -10.216  1.00  0.00           C  
ATOM   4306  C   LEU B 345     -49.811 -35.377  -8.833  1.00  0.00           C  
ATOM   4307  O   LEU B 345     -49.414 -34.361  -8.256  1.00  0.00           O  
ATOM   4308  CB  LEU B 345     -47.822 -36.357 -10.050  1.00  0.00           C  
ATOM   4309  CG  LEU B 345     -47.161 -36.824 -11.367  1.00  0.00           C  
ATOM   4310  CD1 LEU B 345     -45.702 -37.258 -11.135  1.00  0.00           C  
ATOM   4311  CD2 LEU B 345     -47.980 -37.924 -12.063  1.00  0.00           C  
ATOM   4312  N   PRO B 346     -50.754 -36.199  -8.320  1.00  0.00           N  
ATOM   4313  CA  PRO B 346     -51.386 -35.941  -7.015  1.00  0.00           C  
ATOM   4314  C   PRO B 346     -50.484 -36.310  -5.810  1.00  0.00           C  
ATOM   4315  O   PRO B 346     -49.506 -37.038  -5.990  1.00  0.00           O  
ATOM   4316  CB  PRO B 346     -52.631 -36.845  -7.075  1.00  0.00           C  
ATOM   4317  CG  PRO B 346     -52.193 -38.044  -7.899  1.00  0.00           C  
ATOM   4318  CD  PRO B 346     -51.292 -37.410  -8.950  1.00  0.00           C  
ATOM   4319  N   PRO B 347     -50.878 -35.877  -4.588  1.00  0.00           N  
ATOM   4320  CA  PRO B 347     -50.330 -36.406  -3.322  1.00  0.00           C  
ATOM   4321  C   PRO B 347     -50.597 -37.910  -3.129  1.00  0.00           C  
ATOM   4322  O   PRO B 347     -51.615 -38.420  -3.601  1.00  0.00           O  
ATOM   4323  CB  PRO B 347     -51.056 -35.583  -2.241  1.00  0.00           C  
ATOM   4324  CG  PRO B 347     -52.350 -35.133  -2.896  1.00  0.00           C  
ATOM   4325  CD  PRO B 347     -51.920 -34.884  -4.330  1.00  0.00           C  
ATOM   4326  N   SER B 348     -49.676 -38.581  -2.421  1.00  0.00           N  
ATOM   4327  CA  SER B 348     -49.793 -39.983  -2.012  1.00  0.00           C  
ATOM   4328  C   SER B 348     -50.918 -40.201  -0.975  1.00  0.00           C  
ATOM   4329  O   SER B 348     -51.276 -39.272  -0.252  1.00  0.00           O  
ATOM   4330  CB  SER B 348     -48.412 -40.451  -1.502  1.00  0.00           C  
ATOM   4331  OG  SER B 348     -48.066 -39.853  -0.269  1.00  0.00           O  
ATOM   4332  N   ARG B 349     -51.442 -41.437  -0.904  1.00  0.00           N  
ATOM   4333  CA  ARG B 349     -52.478 -41.833   0.062  1.00  0.00           C  
ATOM   4334  C   ARG B 349     -51.988 -41.807   1.524  1.00  0.00           C  
ATOM   4335  O   ARG B 349     -52.771 -41.492   2.419  1.00  0.00           O  
ATOM   4336  CB  ARG B 349     -53.060 -43.203  -0.358  1.00  0.00           C  
ATOM   4337  CG  ARG B 349     -54.242 -43.726   0.490  1.00  0.00           C  
ATOM   4338  CD  ARG B 349     -55.421 -42.745   0.633  1.00  0.00           C  
ATOM   4339  NE  ARG B 349     -55.928 -42.294  -0.671  1.00  0.00           N  
ATOM   4340  CZ  ARG B 349     -56.888 -41.375  -0.863  1.00  0.00           C  
ATOM   4341  NH1 ARG B 349     -57.269 -41.076  -2.111  1.00  0.00           N  
ATOM   4342  NH2 ARG B 349     -57.471 -40.750   0.171  1.00  0.00           N  
ATOM   4343  N   GLU B 350     -50.688 -42.078   1.722  1.00  0.00           N  
ATOM   4344  CA  GLU B 350     -49.974 -41.940   2.990  1.00  0.00           C  
ATOM   4345  C   GLU B 350     -49.661 -40.476   3.380  1.00  0.00           C  
ATOM   4346  O   GLU B 350     -49.211 -40.260   4.505  1.00  0.00           O  
ATOM   4347  CB  GLU B 350     -48.720 -42.839   2.960  1.00  0.00           C  
ATOM   4348  CG  GLU B 350     -47.779 -42.594   1.762  1.00  0.00           C  
ATOM   4349  CD  GLU B 350     -46.534 -43.480   1.781  1.00  0.00           C  
ATOM   4350  OE1 GLU B 350     -45.973 -43.674   2.882  1.00  0.00           O  
ATOM   4351  OE2 GLU B 350     -46.142 -43.924   0.680  1.00  0.00           O  
ATOM   4352  N   GLU B 351     -49.936 -39.504   2.488  1.00  0.00           N  
ATOM   4353  CA  GLU B 351     -49.921 -38.068   2.782  1.00  0.00           C  
ATOM   4354  C   GLU B 351     -51.324 -37.513   3.103  1.00  0.00           C  
ATOM   4355  O   GLU B 351     -51.407 -36.515   3.819  1.00  0.00           O  
ATOM   4356  CB  GLU B 351     -49.187 -37.305   1.658  1.00  0.00           C  
ATOM   4357  CG  GLU B 351     -49.175 -35.775   1.834  1.00  0.00           C  
ATOM   4358  CD  GLU B 351     -48.163 -35.081   0.931  1.00  0.00           C  
ATOM   4359  OE1 GLU B 351     -48.367 -35.125  -0.301  1.00  0.00           O  
ATOM   4360  OE2 GLU B 351     -47.208 -34.503   1.498  1.00  0.00           O  
ATOM   4361  N   MET B 352     -52.400 -38.190   2.655  1.00  0.00           N  
ATOM   4362  CA  MET B 352     -53.783 -37.899   3.065  1.00  0.00           C  
ATOM   4363  C   MET B 352     -54.096 -38.276   4.531  1.00  0.00           C  
ATOM   4364  O   MET B 352     -55.180 -37.944   5.005  1.00  0.00           O  
ATOM   4365  CB  MET B 352     -54.797 -38.535   2.078  1.00  0.00           C  
ATOM   4366  CG  MET B 352     -55.217 -37.594   0.934  1.00  0.00           C  
ATOM   4367  SD  MET B 352     -54.012 -37.399  -0.404  1.00  0.00           S  
ATOM   4368  CE  MET B 352     -54.577 -38.704  -1.525  1.00  0.00           C  
ATOM   4369  N   THR B 353     -53.147 -38.906   5.245  1.00  0.00           N  
ATOM   4370  CA  THR B 353     -53.186 -39.102   6.699  1.00  0.00           C  
ATOM   4371  C   THR B 353     -52.987 -37.784   7.490  1.00  0.00           C  
ATOM   4372  O   THR B 353     -53.412 -37.713   8.642  1.00  0.00           O  
ATOM   4373  CB  THR B 353     -52.089 -40.107   7.144  1.00  0.00           C  
ATOM   4374  OG1 THR B 353     -50.781 -39.576   7.023  1.00  0.00           O  
ATOM   4375  CG2 THR B 353     -52.161 -41.459   6.415  1.00  0.00           C  
ATOM   4376  N   LYS B 354     -52.371 -36.772   6.852  1.00  0.00           N  
ATOM   4377  CA  LYS B 354     -52.154 -35.427   7.385  1.00  0.00           C  
ATOM   4378  C   LYS B 354     -53.376 -34.528   7.104  1.00  0.00           C  
ATOM   4379  O   LYS B 354     -54.195 -34.845   6.240  1.00  0.00           O  
ATOM   4380  CB  LYS B 354     -50.923 -34.811   6.685  1.00  0.00           C  
ATOM   4381  CG  LYS B 354     -49.625 -35.636   6.709  1.00  0.00           C  
ATOM   4382  CD  LYS B 354     -48.545 -34.986   5.826  1.00  0.00           C  
ATOM   4383  CE  LYS B 354     -47.403 -35.946   5.467  1.00  0.00           C  
ATOM   4384  NZ  LYS B 354     -46.518 -35.374   4.437  1.00  0.00           N  
ATOM   4385  N   ASN B 355     -53.436 -33.383   7.803  1.00  0.00           N  
ATOM   4386  CA  ASN B 355     -54.409 -32.307   7.562  1.00  0.00           C  
ATOM   4387  C   ASN B 355     -54.128 -31.485   6.282  1.00  0.00           C  
ATOM   4388  O   ASN B 355     -55.052 -30.850   5.775  1.00  0.00           O  
ATOM   4389  CB  ASN B 355     -54.521 -31.397   8.813  1.00  0.00           C  
ATOM   4390  CG  ASN B 355     -53.262 -30.585   9.154  1.00  0.00           C  
ATOM   4391  ND2 ASN B 355     -53.413 -29.271   9.331  1.00  0.00           N  
ATOM   4392  OD1 ASN B 355     -52.168 -31.134   9.266  1.00  0.00           O  
ATOM   4393  N   GLN B 356     -52.876 -31.515   5.793  1.00  0.00           N  
ATOM   4394  CA  GLN B 356     -52.414 -30.860   4.567  1.00  0.00           C  
ATOM   4395  C   GLN B 356     -51.966 -31.928   3.555  1.00  0.00           C  
ATOM   4396  O   GLN B 356     -51.680 -33.058   3.941  1.00  0.00           O  
ATOM   4397  CB  GLN B 356     -51.215 -29.937   4.902  1.00  0.00           C  
ATOM   4398  CG  GLN B 356     -51.466 -28.818   5.936  1.00  0.00           C  
ATOM   4399  CD  GLN B 356     -52.643 -27.903   5.593  1.00  0.00           C  
ATOM   4400  OE1 GLN B 356     -53.743 -28.077   6.113  1.00  0.00           O  
ATOM   4401  NE2 GLN B 356     -52.420 -26.925   4.714  1.00  0.00           N  
ATOM   4402  N   VAL B 357     -51.874 -31.543   2.274  1.00  0.00           N  
ATOM   4403  CA  VAL B 357     -51.336 -32.388   1.205  1.00  0.00           C  
ATOM   4404  C   VAL B 357     -50.488 -31.544   0.233  1.00  0.00           C  
ATOM   4405  O   VAL B 357     -50.643 -30.322   0.181  1.00  0.00           O  
ATOM   4406  CB  VAL B 357     -52.454 -33.124   0.412  1.00  0.00           C  
ATOM   4407  CG1 VAL B 357     -53.268 -34.098   1.283  1.00  0.00           C  
ATOM   4408  CG2 VAL B 357     -53.393 -32.205  -0.385  1.00  0.00           C  
ATOM   4409  N   SER B 358     -49.593 -32.216  -0.509  1.00  0.00           N  
ATOM   4410  CA  SER B 358     -48.639 -31.577  -1.409  1.00  0.00           C  
ATOM   4411  C   SER B 358     -48.891 -32.030  -2.854  1.00  0.00           C  
ATOM   4412  O   SER B 358     -48.720 -33.207  -3.169  1.00  0.00           O  
ATOM   4413  CB  SER B 358     -47.216 -31.917  -0.931  1.00  0.00           C  
ATOM   4414  OG  SER B 358     -46.256 -31.171  -1.649  1.00  0.00           O  
ATOM   4415  N   LEU B 359     -49.264 -31.068  -3.709  1.00  0.00           N  
ATOM   4416  CA  LEU B 359     -49.437 -31.256  -5.149  1.00  0.00           C  
ATOM   4417  C   LEU B 359     -48.071 -31.164  -5.849  1.00  0.00           C  
ATOM   4418  O   LEU B 359     -47.216 -30.398  -5.400  1.00  0.00           O  
ATOM   4419  CB  LEU B 359     -50.393 -30.175  -5.706  1.00  0.00           C  
ATOM   4420  CG  LEU B 359     -51.691 -29.929  -4.901  1.00  0.00           C  
ATOM   4421  CD1 LEU B 359     -52.562 -28.870  -5.602  1.00  0.00           C  
ATOM   4422  CD2 LEU B 359     -52.482 -31.218  -4.620  1.00  0.00           C  
ATOM   4423  N   THR B 360     -47.896 -31.931  -6.935  1.00  0.00           N  
ATOM   4424  CA  THR B 360     -46.631 -32.052  -7.666  1.00  0.00           C  
ATOM   4425  C   THR B 360     -46.835 -31.735  -9.159  1.00  0.00           C  
ATOM   4426  O   THR B 360     -47.891 -32.039  -9.716  1.00  0.00           O  
ATOM   4427  CB  THR B 360     -46.085 -33.501  -7.532  1.00  0.00           C  
ATOM   4428  OG1 THR B 360     -45.713 -33.725  -6.188  1.00  0.00           O  
ATOM   4429  CG2 THR B 360     -44.878 -33.867  -8.411  1.00  0.00           C  
ATOM   4430  N   CYS B 361     -45.797 -31.141  -9.769  1.00  0.00           N  
ATOM   4431  CA  CYS B 361     -45.729 -30.809 -11.188  1.00  0.00           C  
ATOM   4432  C   CYS B 361     -44.379 -31.263 -11.748  1.00  0.00           C  
ATOM   4433  O   CYS B 361     -43.346 -30.720 -11.359  1.00  0.00           O  
ATOM   4434  CB  CYS B 361     -45.967 -29.303 -11.384  1.00  0.00           C  
ATOM   4435  SG  CYS B 361     -45.900 -28.701 -13.093  1.00  0.00           S  
ATOM   4436  N   LEU B 362     -44.436 -32.237 -12.668  1.00  0.00           N  
ATOM   4437  CA  LEU B 362     -43.315 -32.744 -13.454  1.00  0.00           C  
ATOM   4438  C   LEU B 362     -43.151 -31.857 -14.697  1.00  0.00           C  
ATOM   4439  O   LEU B 362     -44.122 -31.659 -15.425  1.00  0.00           O  
ATOM   4440  CB  LEU B 362     -43.638 -34.223 -13.799  1.00  0.00           C  
ATOM   4441  CG  LEU B 362     -42.534 -35.073 -14.480  1.00  0.00           C  
ATOM   4442  CD1 LEU B 362     -42.906 -36.571 -14.443  1.00  0.00           C  
ATOM   4443  CD2 LEU B 362     -42.189 -34.642 -15.919  1.00  0.00           C  
ATOM   4444  N   VAL B 363     -41.925 -31.369 -14.939  1.00  0.00           N  
ATOM   4445  CA  VAL B 363     -41.572 -30.651 -16.165  1.00  0.00           C  
ATOM   4446  C   VAL B 363     -40.274 -31.281 -16.707  1.00  0.00           C  
ATOM   4447  O   VAL B 363     -39.364 -31.564 -15.930  1.00  0.00           O  
ATOM   4448  CB  VAL B 363     -41.341 -29.129 -15.929  1.00  0.00           C  
ATOM   4449  CG1 VAL B 363     -41.291 -28.347 -17.255  1.00  0.00           C  
ATOM   4450  CG2 VAL B 363     -42.412 -28.489 -15.025  1.00  0.00           C  
ATOM   4451  N   LYS B 364     -40.243 -31.543 -18.021  1.00  0.00           N  
ATOM   4452  CA  LYS B 364     -39.262 -32.405 -18.688  1.00  0.00           C  
ATOM   4453  C   LYS B 364     -39.077 -31.955 -20.142  1.00  0.00           C  
ATOM   4454  O   LYS B 364     -39.970 -31.322 -20.695  1.00  0.00           O  
ATOM   4455  CB  LYS B 364     -39.787 -33.862 -18.561  1.00  0.00           C  
ATOM   4456  CG  LYS B 364     -39.173 -34.945 -19.472  1.00  0.00           C  
ATOM   4457  CD  LYS B 364     -39.885 -36.293 -19.299  1.00  0.00           C  
ATOM   4458  CE  LYS B 364     -39.293 -37.404 -20.177  1.00  0.00           C  
ATOM   4459  NZ  LYS B 364     -40.111 -38.628 -20.119  1.00  0.00           N  
ATOM   4460  N   GLY B 365     -37.951 -32.337 -20.764  1.00  0.00           N  
ATOM   4461  CA  GLY B 365     -37.781 -32.293 -22.219  1.00  0.00           C  
ATOM   4462  C   GLY B 365     -37.460 -30.902 -22.789  1.00  0.00           C  
ATOM   4463  O   GLY B 365     -37.179 -30.822 -23.984  1.00  0.00           O  
ATOM   4464  N   PHE B 366     -37.483 -29.827 -21.981  1.00  0.00           N  
ATOM   4465  CA  PHE B 366     -37.175 -28.469 -22.430  1.00  0.00           C  
ATOM   4466  C   PHE B 366     -35.666 -28.228 -22.564  1.00  0.00           C  
ATOM   4467  O   PHE B 366     -34.877 -28.807 -21.818  1.00  0.00           O  
ATOM   4468  CB  PHE B 366     -37.846 -27.424 -21.519  1.00  0.00           C  
ATOM   4469  CG  PHE B 366     -37.433 -27.402 -20.058  1.00  0.00           C  
ATOM   4470  CD1 PHE B 366     -38.100 -28.221 -19.126  1.00  0.00           C  
ATOM   4471  CD2 PHE B 366     -36.315 -26.653 -19.636  1.00  0.00           C  
ATOM   4472  CE1 PHE B 366     -37.715 -28.206 -17.793  1.00  0.00           C  
ATOM   4473  CE2 PHE B 366     -35.930 -26.672 -18.303  1.00  0.00           C  
ATOM   4474  CZ  PHE B 366     -36.637 -27.432 -17.383  1.00  0.00           C  
ATOM   4475  N   TYR B 367     -35.307 -27.352 -23.512  1.00  0.00           N  
ATOM   4476  CA  TYR B 367     -33.927 -26.969 -23.792  1.00  0.00           C  
ATOM   4477  C   TYR B 367     -33.973 -25.644 -24.580  1.00  0.00           C  
ATOM   4478  O   TYR B 367     -34.749 -25.571 -25.534  1.00  0.00           O  
ATOM   4479  CB  TYR B 367     -33.254 -28.096 -24.606  1.00  0.00           C  
ATOM   4480  CG  TYR B 367     -31.743 -28.119 -24.494  1.00  0.00           C  
ATOM   4481  CD1 TYR B 367     -31.144 -28.698 -23.358  1.00  0.00           C  
ATOM   4482  CD2 TYR B 367     -30.933 -27.583 -25.515  1.00  0.00           C  
ATOM   4483  CE1 TYR B 367     -29.743 -28.753 -23.244  1.00  0.00           C  
ATOM   4484  CE2 TYR B 367     -29.529 -27.635 -25.401  1.00  0.00           C  
ATOM   4485  CZ  TYR B 367     -28.934 -28.221 -24.266  1.00  0.00           C  
ATOM   4486  OH  TYR B 367     -27.575 -28.272 -24.162  1.00  0.00           O  
ATOM   4487  N   PRO B 368     -33.194 -24.607 -24.187  1.00  0.00           N  
ATOM   4488  CA  PRO B 368     -32.269 -24.549 -23.035  1.00  0.00           C  
ATOM   4489  C   PRO B 368     -32.995 -24.425 -21.675  1.00  0.00           C  
ATOM   4490  O   PRO B 368     -34.216 -24.561 -21.610  1.00  0.00           O  
ATOM   4491  CB  PRO B 368     -31.414 -23.309 -23.361  1.00  0.00           C  
ATOM   4492  CG  PRO B 368     -32.374 -22.379 -24.079  1.00  0.00           C  
ATOM   4493  CD  PRO B 368     -33.203 -23.340 -24.922  1.00  0.00           C  
ATOM   4494  N   SER B 369     -32.219 -24.186 -20.606  1.00  0.00           N  
ATOM   4495  CA  SER B 369     -32.696 -24.082 -19.222  1.00  0.00           C  
ATOM   4496  C   SER B 369     -33.448 -22.766 -18.889  1.00  0.00           C  
ATOM   4497  O   SER B 369     -33.909 -22.622 -17.757  1.00  0.00           O  
ATOM   4498  CB  SER B 369     -31.482 -24.311 -18.295  1.00  0.00           C  
ATOM   4499  OG  SER B 369     -31.861 -24.484 -16.944  1.00  0.00           O  
ATOM   4500  N   ASP B 370     -33.546 -21.830 -19.850  1.00  0.00           N  
ATOM   4501  CA  ASP B 370     -34.143 -20.494 -19.720  1.00  0.00           C  
ATOM   4502  C   ASP B 370     -35.684 -20.571 -19.738  1.00  0.00           C  
ATOM   4503  O   ASP B 370     -36.305 -20.295 -20.765  1.00  0.00           O  
ATOM   4504  CB  ASP B 370     -33.617 -19.463 -20.762  1.00  0.00           C  
ATOM   4505  CG  ASP B 370     -32.099 -19.417 -20.992  1.00  0.00           C  
ATOM   4506  OD1 ASP B 370     -31.487 -20.495 -21.159  1.00  0.00           O  
ATOM   4507  OD2 ASP B 370     -31.596 -18.284 -21.150  1.00  0.00           O  
ATOM   4508  N   ILE B 371     -36.264 -20.972 -18.597  1.00  0.00           N  
ATOM   4509  CA  ILE B 371     -37.681 -21.289 -18.440  1.00  0.00           C  
ATOM   4510  C   ILE B 371     -38.188 -20.784 -17.072  1.00  0.00           C  
ATOM   4511  O   ILE B 371     -37.399 -20.660 -16.132  1.00  0.00           O  
ATOM   4512  CB  ILE B 371     -37.875 -22.837 -18.526  1.00  0.00           C  
ATOM   4513  CG1 ILE B 371     -39.330 -23.244 -18.827  1.00  0.00           C  
ATOM   4514  CG2 ILE B 371     -37.361 -23.609 -17.297  1.00  0.00           C  
ATOM   4515  CD1 ILE B 371     -39.471 -24.681 -19.343  1.00  0.00           C  
ATOM   4516  N   ALA B 372     -39.504 -20.546 -16.984  1.00  0.00           N  
ATOM   4517  CA  ALA B 372     -40.218 -20.246 -15.743  1.00  0.00           C  
ATOM   4518  C   ALA B 372     -41.291 -21.316 -15.485  1.00  0.00           C  
ATOM   4519  O   ALA B 372     -41.850 -21.862 -16.437  1.00  0.00           O  
ATOM   4520  CB  ALA B 372     -40.854 -18.852 -15.863  1.00  0.00           C  
ATOM   4521  N   VAL B 373     -41.573 -21.569 -14.197  1.00  0.00           N  
ATOM   4522  CA  VAL B 373     -42.607 -22.495 -13.732  1.00  0.00           C  
ATOM   4523  C   VAL B 373     -43.238 -21.966 -12.428  1.00  0.00           C  
ATOM   4524  O   VAL B 373     -42.542 -21.382 -11.595  1.00  0.00           O  
ATOM   4525  CB  VAL B 373     -42.063 -23.946 -13.547  1.00  0.00           C  
ATOM   4526  CG1 VAL B 373     -40.936 -24.069 -12.503  1.00  0.00           C  
ATOM   4527  CG2 VAL B 373     -43.174 -24.968 -13.233  1.00  0.00           C  
ATOM   4528  N   GLU B 374     -44.560 -22.164 -12.302  1.00  0.00           N  
ATOM   4529  CA  GLU B 374     -45.414 -21.598 -11.259  1.00  0.00           C  
ATOM   4530  C   GLU B 374     -46.702 -22.432 -11.106  1.00  0.00           C  
ATOM   4531  O   GLU B 374     -46.822 -23.491 -11.724  1.00  0.00           O  
ATOM   4532  CB  GLU B 374     -45.672 -20.104 -11.586  1.00  0.00           C  
ATOM   4533  CG  GLU B 374     -46.473 -19.848 -12.880  1.00  0.00           C  
ATOM   4534  CD  GLU B 374     -46.479 -18.369 -13.256  1.00  0.00           C  
ATOM   4535  OE1 GLU B 374     -47.218 -17.607 -12.597  1.00  0.00           O  
ATOM   4536  OE2 GLU B 374     -45.726 -18.007 -14.187  1.00  0.00           O  
ATOM   4537  N   TRP B 375     -47.635 -21.945 -10.270  1.00  0.00           N  
ATOM   4538  CA  TRP B 375     -48.977 -22.508 -10.102  1.00  0.00           C  
ATOM   4539  C   TRP B 375     -50.036 -21.400 -10.143  1.00  0.00           C  
ATOM   4540  O   TRP B 375     -49.788 -20.275  -9.706  1.00  0.00           O  
ATOM   4541  CB  TRP B 375     -49.102 -23.301  -8.782  1.00  0.00           C  
ATOM   4542  CG  TRP B 375     -48.369 -24.607  -8.693  1.00  0.00           C  
ATOM   4543  CD1 TRP B 375     -47.035 -24.744  -8.538  1.00  0.00           C  
ATOM   4544  CD2 TRP B 375     -48.900 -25.968  -8.764  1.00  0.00           C  
ATOM   4545  NE1 TRP B 375     -46.708 -26.079  -8.483  1.00  0.00           N  
ATOM   4546  CE2 TRP B 375     -47.816 -26.885  -8.610  1.00  0.00           C  
ATOM   4547  CE3 TRP B 375     -50.189 -26.532  -8.919  1.00  0.00           C  
ATOM   4548  CZ2 TRP B 375     -47.999 -28.277  -8.602  1.00  0.00           C  
ATOM   4549  CZ3 TRP B 375     -50.384 -27.928  -8.941  1.00  0.00           C  
ATOM   4550  CH2 TRP B 375     -49.290 -28.801  -8.784  1.00  0.00           C  
ATOM   4551  N   GLU B 376     -51.216 -21.787 -10.643  1.00  0.00           N  
ATOM   4552  CA  GLU B 376     -52.428 -20.986 -10.745  1.00  0.00           C  
ATOM   4553  C   GLU B 376     -53.626 -21.797 -10.218  1.00  0.00           C  
ATOM   4554  O   GLU B 376     -53.547 -23.019 -10.083  1.00  0.00           O  
ATOM   4555  CB  GLU B 376     -52.653 -20.580 -12.220  1.00  0.00           C  
ATOM   4556  CG  GLU B 376     -51.541 -19.688 -12.809  1.00  0.00           C  
ATOM   4557  CD  GLU B 376     -51.865 -19.256 -14.237  1.00  0.00           C  
ATOM   4558  OE1 GLU B 376     -51.648 -20.082 -15.152  1.00  0.00           O  
ATOM   4559  OE2 GLU B 376     -52.360 -18.119 -14.393  1.00  0.00           O  
ATOM   4560  N   SER B 377     -54.735 -21.098  -9.948  1.00  0.00           N  
ATOM   4561  CA  SER B 377     -56.018 -21.695  -9.600  1.00  0.00           C  
ATOM   4562  C   SER B 377     -57.130 -20.741 -10.050  1.00  0.00           C  
ATOM   4563  O   SER B 377     -57.126 -19.577  -9.648  1.00  0.00           O  
ATOM   4564  CB  SER B 377     -56.073 -22.033  -8.095  1.00  0.00           C  
ATOM   4565  OG  SER B 377     -57.264 -22.723  -7.767  1.00  0.00           O  
ATOM   4566  N   ASN B 378     -58.046 -21.254 -10.891  1.00  0.00           N  
ATOM   4567  CA  ASN B 378     -59.184 -20.526 -11.474  1.00  0.00           C  
ATOM   4568  C   ASN B 378     -58.755 -19.363 -12.406  1.00  0.00           C  
ATOM   4569  O   ASN B 378     -59.464 -18.362 -12.505  1.00  0.00           O  
ATOM   4570  CB  ASN B 378     -60.172 -20.081 -10.356  1.00  0.00           C  
ATOM   4571  CG  ASN B 378     -61.636 -20.021 -10.805  1.00  0.00           C  
ATOM   4572  OD1 ASN B 378     -62.204 -18.939 -10.931  1.00  0.00           O  
ATOM   4573  ND2 ASN B 378     -62.260 -21.177 -11.038  1.00  0.00           N  
ATOM   4574  N   GLY B 379     -57.598 -19.517 -13.078  1.00  0.00           N  
ATOM   4575  CA  GLY B 379     -57.031 -18.525 -13.998  1.00  0.00           C  
ATOM   4576  C   GLY B 379     -56.336 -17.354 -13.277  1.00  0.00           C  
ATOM   4577  O   GLY B 379     -56.027 -16.357 -13.928  1.00  0.00           O  
ATOM   4578  N   GLN B 380     -56.110 -17.462 -11.957  1.00  0.00           N  
ATOM   4579  CA  GLN B 380     -55.467 -16.462 -11.102  1.00  0.00           C  
ATOM   4580  C   GLN B 380     -54.253 -17.099 -10.396  1.00  0.00           C  
ATOM   4581  O   GLN B 380     -54.282 -18.305 -10.155  1.00  0.00           O  
ATOM   4582  CB  GLN B 380     -56.504 -15.984 -10.056  1.00  0.00           C  
ATOM   4583  CG  GLN B 380     -57.690 -15.186 -10.638  1.00  0.00           C  
ATOM   4584  CD  GLN B 380     -57.261 -13.883 -11.318  1.00  0.00           C  
ATOM   4585  NE2 GLN B 380     -57.658 -13.690 -12.577  1.00  0.00           N  
ATOM   4586  OE1 GLN B 380     -56.587 -13.054 -10.711  1.00  0.00           O  
ATOM   4587  N   PRO B 381     -53.212 -16.301 -10.058  1.00  0.00           N  
ATOM   4588  CA  PRO B 381     -52.009 -16.812  -9.372  1.00  0.00           C  
ATOM   4589  C   PRO B 381     -52.301 -17.326  -7.946  1.00  0.00           C  
ATOM   4590  O   PRO B 381     -52.740 -16.551  -7.095  1.00  0.00           O  
ATOM   4591  CB  PRO B 381     -51.049 -15.609  -9.382  1.00  0.00           C  
ATOM   4592  CG  PRO B 381     -51.954 -14.388  -9.438  1.00  0.00           C  
ATOM   4593  CD  PRO B 381     -53.113 -14.861 -10.306  1.00  0.00           C  
ATOM   4594  N   GLU B 382     -52.067 -18.631  -7.733  1.00  0.00           N  
ATOM   4595  CA  GLU B 382     -52.273 -19.333  -6.464  1.00  0.00           C  
ATOM   4596  C   GLU B 382     -51.160 -19.014  -5.442  1.00  0.00           C  
ATOM   4597  O   GLU B 382     -50.054 -18.640  -5.829  1.00  0.00           O  
ATOM   4598  CB  GLU B 382     -52.415 -20.841  -6.782  1.00  0.00           C  
ATOM   4599  CG  GLU B 382     -52.550 -21.824  -5.596  1.00  0.00           C  
ATOM   4600  CD  GLU B 382     -53.741 -21.594  -4.662  1.00  0.00           C  
ATOM   4601  OE1 GLU B 382     -54.758 -21.045  -5.136  1.00  0.00           O  
ATOM   4602  OE2 GLU B 382     -53.622 -22.000  -3.485  1.00  0.00           O  
ATOM   4603  N   ASN B 383     -51.493 -19.162  -4.152  1.00  0.00           N  
ATOM   4604  CA  ASN B 383     -50.620 -18.915  -2.998  1.00  0.00           C  
ATOM   4605  C   ASN B 383     -49.902 -20.193  -2.522  1.00  0.00           C  
ATOM   4606  O   ASN B 383     -50.427 -21.292  -2.683  1.00  0.00           O  
ATOM   4607  CB  ASN B 383     -51.454 -18.276  -1.856  1.00  0.00           C  
ATOM   4608  CG  ASN B 383     -52.769 -18.996  -1.512  1.00  0.00           C  
ATOM   4609  OD1 ASN B 383     -53.782 -18.800  -2.180  1.00  0.00           O  
ATOM   4610  ND2 ASN B 383     -52.763 -19.817  -0.461  1.00  0.00           N  
ATOM   4611  N   ASN B 384     -48.735 -19.998  -1.880  1.00  0.00           N  
ATOM   4612  CA  ASN B 384     -47.934 -21.005  -1.158  1.00  0.00           C  
ATOM   4613  C   ASN B 384     -47.301 -22.102  -2.044  1.00  0.00           C  
ATOM   4614  O   ASN B 384     -47.032 -23.192  -1.537  1.00  0.00           O  
ATOM   4615  CB  ASN B 384     -48.711 -21.611   0.048  1.00  0.00           C  
ATOM   4616  CG  ASN B 384     -49.158 -20.570   1.077  1.00  0.00           C  
ATOM   4617  OD1 ASN B 384     -50.303 -20.127   1.061  1.00  0.00           O  
ATOM   4618  ND2 ASN B 384     -48.261 -20.182   1.985  1.00  0.00           N  
ATOM   4619  N   TYR B 385     -47.014 -21.795  -3.324  1.00  0.00           N  
ATOM   4620  CA  TYR B 385     -46.215 -22.668  -4.193  1.00  0.00           C  
ATOM   4621  C   TYR B 385     -44.714 -22.345  -4.081  1.00  0.00           C  
ATOM   4622  O   TYR B 385     -44.340 -21.256  -3.641  1.00  0.00           O  
ATOM   4623  CB  TYR B 385     -46.735 -22.612  -5.648  1.00  0.00           C  
ATOM   4624  CG  TYR B 385     -46.422 -21.367  -6.459  1.00  0.00           C  
ATOM   4625  CD1 TYR B 385     -45.230 -21.276  -7.209  1.00  0.00           C  
ATOM   4626  CD2 TYR B 385     -47.342 -20.302  -6.482  1.00  0.00           C  
ATOM   4627  CE1 TYR B 385     -44.951 -20.114  -7.955  1.00  0.00           C  
ATOM   4628  CE2 TYR B 385     -47.071 -19.145  -7.239  1.00  0.00           C  
ATOM   4629  CZ  TYR B 385     -45.872 -19.048  -7.970  1.00  0.00           C  
ATOM   4630  OH  TYR B 385     -45.606 -17.924  -8.696  1.00  0.00           O  
ATOM   4631  N   LYS B 386     -43.884 -23.315  -4.493  1.00  0.00           N  
ATOM   4632  CA  LYS B 386     -42.427 -23.217  -4.473  1.00  0.00           C  
ATOM   4633  C   LYS B 386     -41.842 -24.247  -5.457  1.00  0.00           C  
ATOM   4634  O   LYS B 386     -42.406 -25.332  -5.596  1.00  0.00           O  
ATOM   4635  CB  LYS B 386     -41.921 -23.455  -3.029  1.00  0.00           C  
ATOM   4636  CG  LYS B 386     -40.580 -22.772  -2.704  1.00  0.00           C  
ATOM   4637  CD  LYS B 386     -40.643 -21.240  -2.572  1.00  0.00           C  
ATOM   4638  CE  LYS B 386     -41.439 -20.759  -1.347  1.00  0.00           C  
ATOM   4639  NZ  LYS B 386     -41.424 -19.291  -1.242  1.00  0.00           N  
ATOM   4640  N   THR B 387     -40.710 -23.908  -6.094  1.00  0.00           N  
ATOM   4641  CA  THR B 387     -40.041 -24.754  -7.087  1.00  0.00           C  
ATOM   4642  C   THR B 387     -38.525 -24.835  -6.833  1.00  0.00           C  
ATOM   4643  O   THR B 387     -37.902 -23.818  -6.525  1.00  0.00           O  
ATOM   4644  CB  THR B 387     -40.328 -24.250  -8.535  1.00  0.00           C  
ATOM   4645  OG1 THR B 387     -39.668 -25.039  -9.507  1.00  0.00           O  
ATOM   4646  CG2 THR B 387     -39.916 -22.791  -8.813  1.00  0.00           C  
ATOM   4647  N   THR B 388     -37.965 -26.049  -6.985  1.00  0.00           N  
ATOM   4648  CA  THR B 388     -36.525 -26.327  -6.941  1.00  0.00           C  
ATOM   4649  C   THR B 388     -35.806 -25.784  -8.205  1.00  0.00           C  
ATOM   4650  O   THR B 388     -36.477 -25.565  -9.214  1.00  0.00           O  
ATOM   4651  CB  THR B 388     -36.261 -27.857  -6.863  1.00  0.00           C  
ATOM   4652  OG1 THR B 388     -36.737 -28.539  -8.010  1.00  0.00           O  
ATOM   4653  CG2 THR B 388     -36.847 -28.536  -5.618  1.00  0.00           C  
ATOM   4654  N   PRO B 389     -34.464 -25.593  -8.163  1.00  0.00           N  
ATOM   4655  CA  PRO B 389     -33.698 -25.178  -9.359  1.00  0.00           C  
ATOM   4656  C   PRO B 389     -33.676 -26.241 -10.487  1.00  0.00           C  
ATOM   4657  O   PRO B 389     -33.804 -27.430 -10.184  1.00  0.00           O  
ATOM   4658  CB  PRO B 389     -32.277 -24.926  -8.818  1.00  0.00           C  
ATOM   4659  CG  PRO B 389     -32.449 -24.714  -7.326  1.00  0.00           C  
ATOM   4660  CD  PRO B 389     -33.602 -25.644  -6.982  1.00  0.00           C  
ATOM   4661  N   PRO B 390     -33.456 -25.813 -11.756  1.00  0.00           N  
ATOM   4662  CA  PRO B 390     -33.239 -26.731 -12.895  1.00  0.00           C  
ATOM   4663  C   PRO B 390     -32.031 -27.674 -12.745  1.00  0.00           C  
ATOM   4664  O   PRO B 390     -31.061 -27.332 -12.067  1.00  0.00           O  
ATOM   4665  CB  PRO B 390     -33.039 -25.794 -14.100  1.00  0.00           C  
ATOM   4666  CG  PRO B 390     -33.700 -24.490 -13.702  1.00  0.00           C  
ATOM   4667  CD  PRO B 390     -33.441 -24.418 -12.204  1.00  0.00           C  
ATOM   4668  N   MET B 391     -32.119 -28.832 -13.413  1.00  0.00           N  
ATOM   4669  CA  MET B 391     -31.056 -29.831 -13.475  1.00  0.00           C  
ATOM   4670  C   MET B 391     -31.068 -30.518 -14.848  1.00  0.00           C  
ATOM   4671  O   MET B 391     -32.130 -30.646 -15.456  1.00  0.00           O  
ATOM   4672  CB  MET B 391     -31.229 -30.816 -12.295  1.00  0.00           C  
ATOM   4673  CG  MET B 391     -30.205 -31.964 -12.220  1.00  0.00           C  
ATOM   4674  SD  MET B 391     -28.461 -31.479 -12.086  1.00  0.00           S  
ATOM   4675  CE  MET B 391     -28.482 -30.578 -10.513  1.00  0.00           C  
ATOM   4676  N   LEU B 392     -29.879 -30.951 -15.304  1.00  0.00           N  
ATOM   4677  CA  LEU B 392     -29.670 -31.712 -16.538  1.00  0.00           C  
ATOM   4678  C   LEU B 392     -30.311 -33.108 -16.435  1.00  0.00           C  
ATOM   4679  O   LEU B 392     -29.991 -33.859 -15.513  1.00  0.00           O  
ATOM   4680  CB  LEU B 392     -28.148 -31.771 -16.819  1.00  0.00           C  
ATOM   4681  CG  LEU B 392     -27.706 -32.554 -18.082  1.00  0.00           C  
ATOM   4682  CD1 LEU B 392     -28.248 -31.932 -19.386  1.00  0.00           C  
ATOM   4683  CD2 LEU B 392     -26.172 -32.740 -18.111  1.00  0.00           C  
ATOM   4684  N   ASP B 393     -31.207 -33.411 -17.385  1.00  0.00           N  
ATOM   4685  CA  ASP B 393     -32.014 -34.628 -17.451  1.00  0.00           C  
ATOM   4686  C   ASP B 393     -31.211 -35.774 -18.096  1.00  0.00           C  
ATOM   4687  O   ASP B 393     -30.271 -35.528 -18.854  1.00  0.00           O  
ATOM   4688  CB  ASP B 393     -33.318 -34.342 -18.242  1.00  0.00           C  
ATOM   4689  CG  ASP B 393     -34.524 -35.220 -17.879  1.00  0.00           C  
ATOM   4690  OD1 ASP B 393     -34.366 -36.191 -17.106  1.00  0.00           O  
ATOM   4691  OD2 ASP B 393     -35.620 -34.897 -18.384  1.00  0.00           O  
ATOM   4692  N   SER B 394     -31.619 -37.015 -17.784  1.00  0.00           N  
ATOM   4693  CA  SER B 394     -31.027 -38.258 -18.286  1.00  0.00           C  
ATOM   4694  C   SER B 394     -31.262 -38.528 -19.789  1.00  0.00           C  
ATOM   4695  O   SER B 394     -30.581 -39.396 -20.335  1.00  0.00           O  
ATOM   4696  CB  SER B 394     -31.485 -39.427 -17.388  1.00  0.00           C  
ATOM   4697  OG  SER B 394     -32.847 -39.762 -17.569  1.00  0.00           O  
ATOM   4698  N   ASP B 395     -32.181 -37.781 -20.428  1.00  0.00           N  
ATOM   4699  CA  ASP B 395     -32.454 -37.817 -21.872  1.00  0.00           C  
ATOM   4700  C   ASP B 395     -31.696 -36.712 -22.648  1.00  0.00           C  
ATOM   4701  O   ASP B 395     -31.865 -36.612 -23.864  1.00  0.00           O  
ATOM   4702  CB  ASP B 395     -33.973 -37.818 -22.196  1.00  0.00           C  
ATOM   4703  CG  ASP B 395     -34.820 -36.794 -21.431  1.00  0.00           C  
ATOM   4704  OD1 ASP B 395     -34.319 -35.662 -21.244  1.00  0.00           O  
ATOM   4705  OD2 ASP B 395     -35.988 -37.125 -21.134  1.00  0.00           O  
ATOM   4706  N   GLY B 396     -30.874 -35.910 -21.947  1.00  0.00           N  
ATOM   4707  CA  GLY B 396     -30.035 -34.862 -22.532  1.00  0.00           C  
ATOM   4708  C   GLY B 396     -30.728 -33.489 -22.564  1.00  0.00           C  
ATOM   4709  O   GLY B 396     -30.131 -32.538 -23.070  1.00  0.00           O  
ATOM   4710  N   SER B 397     -31.958 -33.370 -22.033  1.00  0.00           N  
ATOM   4711  CA  SER B 397     -32.672 -32.103 -21.852  1.00  0.00           C  
ATOM   4712  C   SER B 397     -32.368 -31.480 -20.473  1.00  0.00           C  
ATOM   4713  O   SER B 397     -31.440 -31.915 -19.794  1.00  0.00           O  
ATOM   4714  CB  SER B 397     -34.176 -32.350 -22.106  1.00  0.00           C  
ATOM   4715  OG  SER B 397     -34.838 -32.950 -21.008  1.00  0.00           O  
ATOM   4716  N   PHE B 398     -33.176 -30.489 -20.076  1.00  0.00           N  
ATOM   4717  CA  PHE B 398     -33.310 -30.032 -18.694  1.00  0.00           C  
ATOM   4718  C   PHE B 398     -34.697 -30.407 -18.158  1.00  0.00           C  
ATOM   4719  O   PHE B 398     -35.649 -30.524 -18.934  1.00  0.00           O  
ATOM   4720  CB  PHE B 398     -33.057 -28.511 -18.609  1.00  0.00           C  
ATOM   4721  CG  PHE B 398     -31.595 -28.136 -18.460  1.00  0.00           C  
ATOM   4722  CD1 PHE B 398     -30.738 -28.136 -19.579  1.00  0.00           C  
ATOM   4723  CD2 PHE B 398     -31.045 -27.948 -17.175  1.00  0.00           C  
ATOM   4724  CE1 PHE B 398     -29.379 -27.902 -19.412  1.00  0.00           C  
ATOM   4725  CE2 PHE B 398     -29.684 -27.717 -17.029  1.00  0.00           C  
ATOM   4726  CZ  PHE B 398     -28.856 -27.692 -18.143  1.00  0.00           C  
ATOM   4727  N   PHE B 399     -34.780 -30.571 -16.829  1.00  0.00           N  
ATOM   4728  CA  PHE B 399     -36.016 -30.861 -16.108  1.00  0.00           C  
ATOM   4729  C   PHE B 399     -36.132 -29.949 -14.881  1.00  0.00           C  
ATOM   4730  O   PHE B 399     -35.142 -29.380 -14.416  1.00  0.00           O  
ATOM   4731  CB  PHE B 399     -36.074 -32.358 -15.745  1.00  0.00           C  
ATOM   4732  CG  PHE B 399     -35.232 -32.846 -14.580  1.00  0.00           C  
ATOM   4733  CD1 PHE B 399     -33.872 -33.139 -14.772  1.00  0.00           C  
ATOM   4734  CD2 PHE B 399     -35.771 -32.925 -13.278  1.00  0.00           C  
ATOM   4735  CE1 PHE B 399     -33.103 -33.597 -13.714  1.00  0.00           C  
ATOM   4736  CE2 PHE B 399     -34.992 -33.408 -12.236  1.00  0.00           C  
ATOM   4737  CZ  PHE B 399     -33.664 -33.745 -12.453  1.00  0.00           C  
ATOM   4738  N   LEU B 400     -37.374 -29.846 -14.398  1.00  0.00           N  
ATOM   4739  CA  LEU B 400     -37.783 -29.020 -13.271  1.00  0.00           C  
ATOM   4740  C   LEU B 400     -38.898 -29.726 -12.498  1.00  0.00           C  
ATOM   4741  O   LEU B 400     -39.618 -30.553 -13.061  1.00  0.00           O  
ATOM   4742  CB  LEU B 400     -38.264 -27.643 -13.797  1.00  0.00           C  
ATOM   4743  CG  LEU B 400     -37.238 -26.518 -13.587  1.00  0.00           C  
ATOM   4744  CD1 LEU B 400     -37.630 -25.254 -14.369  1.00  0.00           C  
ATOM   4745  CD2 LEU B 400     -37.032 -26.217 -12.095  1.00  0.00           C  
ATOM   4746  N   TYR B 401     -39.044 -29.331 -11.227  1.00  0.00           N  
ATOM   4747  CA  TYR B 401     -40.174 -29.709 -10.390  1.00  0.00           C  
ATOM   4748  C   TYR B 401     -40.655 -28.498  -9.601  1.00  0.00           C  
ATOM   4749  O   TYR B 401     -39.878 -27.892  -8.862  1.00  0.00           O  
ATOM   4750  CB  TYR B 401     -39.815 -30.870  -9.453  1.00  0.00           C  
ATOM   4751  CG  TYR B 401     -39.792 -32.221 -10.133  1.00  0.00           C  
ATOM   4752  CD1 TYR B 401     -38.577 -32.765 -10.589  1.00  0.00           C  
ATOM   4753  CD2 TYR B 401     -40.995 -32.934 -10.316  1.00  0.00           C  
ATOM   4754  CE1 TYR B 401     -38.566 -34.025 -11.209  1.00  0.00           C  
ATOM   4755  CE2 TYR B 401     -40.981 -34.187 -10.955  1.00  0.00           C  
ATOM   4756  CZ  TYR B 401     -39.765 -34.742 -11.391  1.00  0.00           C  
ATOM   4757  OH  TYR B 401     -39.753 -35.971 -11.986  1.00  0.00           O  
ATOM   4758  N   SER B 402     -41.953 -28.215  -9.756  1.00  0.00           N  
ATOM   4759  CA  SER B 402     -42.693 -27.246  -8.963  1.00  0.00           C  
ATOM   4760  C   SER B 402     -43.700 -28.002  -8.086  1.00  0.00           C  
ATOM   4761  O   SER B 402     -44.108 -29.115  -8.417  1.00  0.00           O  
ATOM   4762  CB  SER B 402     -43.336 -26.225  -9.918  1.00  0.00           C  
ATOM   4763  OG  SER B 402     -43.913 -25.146  -9.214  1.00  0.00           O  
ATOM   4764  N   LYS B 403     -44.046 -27.387  -6.951  1.00  0.00           N  
ATOM   4765  CA  LYS B 403     -44.820 -28.002  -5.881  1.00  0.00           C  
ATOM   4766  C   LYS B 403     -45.734 -26.944  -5.254  1.00  0.00           C  
ATOM   4767  O   LYS B 403     -45.382 -25.765  -5.251  1.00  0.00           O  
ATOM   4768  CB  LYS B 403     -43.817 -28.589  -4.867  1.00  0.00           C  
ATOM   4769  CG  LYS B 403     -44.432 -29.409  -3.718  1.00  0.00           C  
ATOM   4770  CD  LYS B 403     -43.395 -29.861  -2.674  1.00  0.00           C  
ATOM   4771  CE  LYS B 403     -43.256 -28.888  -1.493  1.00  0.00           C  
ATOM   4772  NZ  LYS B 403     -42.808 -27.551  -1.909  1.00  0.00           N  
ATOM   4773  N   LEU B 404     -46.881 -27.389  -4.723  1.00  0.00           N  
ATOM   4774  CA  LEU B 404     -47.880 -26.513  -4.125  1.00  0.00           C  
ATOM   4775  C   LEU B 404     -48.454 -27.149  -2.853  1.00  0.00           C  
ATOM   4776  O   LEU B 404     -49.034 -28.232  -2.915  1.00  0.00           O  
ATOM   4777  CB  LEU B 404     -48.928 -26.149  -5.204  1.00  0.00           C  
ATOM   4778  CG  LEU B 404     -50.194 -25.408  -4.732  1.00  0.00           C  
ATOM   4779  CD1 LEU B 404     -49.909 -24.060  -4.057  1.00  0.00           C  
ATOM   4780  CD2 LEU B 404     -51.233 -25.279  -5.852  1.00  0.00           C  
ATOM   4781  N   THR B 405     -48.296 -26.428  -1.733  1.00  0.00           N  
ATOM   4782  CA  THR B 405     -48.849 -26.768  -0.425  1.00  0.00           C  
ATOM   4783  C   THR B 405     -50.319 -26.316  -0.351  1.00  0.00           C  
ATOM   4784  O   THR B 405     -50.591 -25.125  -0.523  1.00  0.00           O  
ATOM   4785  CB  THR B 405     -48.061 -26.041   0.703  1.00  0.00           C  
ATOM   4786  OG1 THR B 405     -46.707 -26.453   0.667  1.00  0.00           O  
ATOM   4787  CG2 THR B 405     -48.585 -26.276   2.132  1.00  0.00           C  
ATOM   4788  N   VAL B 406     -51.228 -27.269  -0.092  1.00  0.00           N  
ATOM   4789  CA  VAL B 406     -52.662 -27.021   0.074  1.00  0.00           C  
ATOM   4790  C   VAL B 406     -53.216 -27.833   1.256  1.00  0.00           C  
ATOM   4791  O   VAL B 406     -52.546 -28.724   1.776  1.00  0.00           O  
ATOM   4792  CB  VAL B 406     -53.490 -27.365  -1.204  1.00  0.00           C  
ATOM   4793  CG1 VAL B 406     -53.022 -26.549  -2.410  1.00  0.00           C  
ATOM   4794  CG2 VAL B 406     -53.550 -28.861  -1.572  1.00  0.00           C  
ATOM   4795  N   ASP B 407     -54.450 -27.497   1.651  1.00  0.00           N  
ATOM   4796  CA  ASP B 407     -55.213 -28.192   2.688  1.00  0.00           C  
ATOM   4797  C   ASP B 407     -55.829 -29.476   2.111  1.00  0.00           C  
ATOM   4798  O   ASP B 407     -56.177 -29.498   0.929  1.00  0.00           O  
ATOM   4799  CB  ASP B 407     -56.338 -27.316   3.299  1.00  0.00           C  
ATOM   4800  CG  ASP B 407     -55.990 -25.842   3.553  1.00  0.00           C  
ATOM   4801  OD1 ASP B 407     -56.949 -25.040   3.549  1.00  0.00           O  
ATOM   4802  OD2 ASP B 407     -54.797 -25.522   3.748  1.00  0.00           O  
ATOM   4803  N   LYS B 408     -56.028 -30.493   2.967  1.00  0.00           N  
ATOM   4804  CA  LYS B 408     -56.825 -31.679   2.630  1.00  0.00           C  
ATOM   4805  C   LYS B 408     -58.308 -31.329   2.375  1.00  0.00           C  
ATOM   4806  O   LYS B 408     -58.937 -31.987   1.549  1.00  0.00           O  
ATOM   4807  CB  LYS B 408     -56.655 -32.773   3.708  1.00  0.00           C  
ATOM   4808  CG  LYS B 408     -57.403 -34.085   3.394  1.00  0.00           C  
ATOM   4809  CD  LYS B 408     -57.116 -35.201   4.408  1.00  0.00           C  
ATOM   4810  CE  LYS B 408     -57.894 -36.498   4.130  1.00  0.00           C  
ATOM   4811  NZ  LYS B 408     -59.350 -36.323   4.263  1.00  0.00           N  
ATOM   4812  N   SER B 409     -58.815 -30.279   3.050  1.00  0.00           N  
ATOM   4813  CA  SER B 409     -60.151 -29.711   2.868  1.00  0.00           C  
ATOM   4814  C   SER B 409     -60.386 -29.110   1.467  1.00  0.00           C  
ATOM   4815  O   SER B 409     -61.465 -29.320   0.914  1.00  0.00           O  
ATOM   4816  CB  SER B 409     -60.439 -28.710   4.007  1.00  0.00           C  
ATOM   4817  OG  SER B 409     -59.660 -27.534   3.902  1.00  0.00           O  
ATOM   4818  N   ARG B 410     -59.374 -28.416   0.912  1.00  0.00           N  
ATOM   4819  CA  ARG B 410     -59.390 -27.872  -0.449  1.00  0.00           C  
ATOM   4820  C   ARG B 410     -59.110 -28.940  -1.523  1.00  0.00           C  
ATOM   4821  O   ARG B 410     -59.584 -28.790  -2.649  1.00  0.00           O  
ATOM   4822  CB  ARG B 410     -58.407 -26.689  -0.569  1.00  0.00           C  
ATOM   4823  CG  ARG B 410     -58.831 -25.452   0.247  1.00  0.00           C  
ATOM   4824  CD  ARG B 410     -57.941 -24.217   0.009  1.00  0.00           C  
ATOM   4825  NE  ARG B 410     -56.647 -24.313   0.702  1.00  0.00           N  
ATOM   4826  CZ  ARG B 410     -55.455 -23.850   0.285  1.00  0.00           C  
ATOM   4827  NH1 ARG B 410     -54.405 -23.945   1.112  1.00  0.00           N  
ATOM   4828  NH2 ARG B 410     -55.288 -23.296  -0.927  1.00  0.00           N  
ATOM   4829  N   TRP B 411     -58.376 -30.004  -1.158  1.00  0.00           N  
ATOM   4830  CA  TRP B 411     -58.072 -31.137  -2.028  1.00  0.00           C  
ATOM   4831  C   TRP B 411     -59.290 -32.033  -2.307  1.00  0.00           C  
ATOM   4832  O   TRP B 411     -59.542 -32.348  -3.469  1.00  0.00           O  
ATOM   4833  CB  TRP B 411     -56.891 -31.928  -1.429  1.00  0.00           C  
ATOM   4834  CG  TRP B 411     -56.536 -33.219  -2.104  1.00  0.00           C  
ATOM   4835  CD1 TRP B 411     -56.591 -34.450  -1.543  1.00  0.00           C  
ATOM   4836  CD2 TRP B 411     -56.100 -33.425  -3.479  1.00  0.00           C  
ATOM   4837  NE1 TRP B 411     -56.220 -35.397  -2.475  1.00  0.00           N  
ATOM   4838  CE2 TRP B 411     -55.918 -34.825  -3.693  1.00  0.00           C  
ATOM   4839  CE3 TRP B 411     -55.849 -32.567  -4.573  1.00  0.00           C  
ATOM   4840  CZ2 TRP B 411     -55.519 -35.347  -4.936  1.00  0.00           C  
ATOM   4841  CZ3 TRP B 411     -55.436 -33.079  -5.817  1.00  0.00           C  
ATOM   4842  CH2 TRP B 411     -55.283 -34.464  -6.006  1.00  0.00           C  
ATOM   4843  N   GLN B 412     -60.006 -32.437  -1.242  1.00  0.00           N  
ATOM   4844  CA  GLN B 412     -61.088 -33.424  -1.311  1.00  0.00           C  
ATOM   4845  C   GLN B 412     -62.403 -32.885  -1.909  1.00  0.00           C  
ATOM   4846  O   GLN B 412     -63.220 -33.698  -2.338  1.00  0.00           O  
ATOM   4847  CB  GLN B 412     -61.272 -34.081   0.074  1.00  0.00           C  
ATOM   4848  CG  GLN B 412     -61.936 -33.204   1.158  1.00  0.00           C  
ATOM   4849  CD  GLN B 412     -61.807 -33.806   2.561  1.00  0.00           C  
ATOM   4850  NE2 GLN B 412     -61.940 -32.969   3.592  1.00  0.00           N  
ATOM   4851  OE1 GLN B 412     -61.605 -35.007   2.726  1.00  0.00           O  
ATOM   4852  N   GLN B 413     -62.571 -31.550  -1.975  1.00  0.00           N  
ATOM   4853  CA  GLN B 413     -63.653 -30.896  -2.723  1.00  0.00           C  
ATOM   4854  C   GLN B 413     -63.337 -30.737  -4.225  1.00  0.00           C  
ATOM   4855  O   GLN B 413     -64.246 -30.406  -4.984  1.00  0.00           O  
ATOM   4856  CB  GLN B 413     -64.019 -29.548  -2.062  1.00  0.00           C  
ATOM   4857  CG  GLN B 413     -62.913 -28.478  -2.099  1.00  0.00           C  
ATOM   4858  CD  GLN B 413     -63.372 -27.167  -1.463  1.00  0.00           C  
ATOM   4859  NE2 GLN B 413     -63.039 -26.955  -0.188  1.00  0.00           N  
ATOM   4860  OE1 GLN B 413     -64.020 -26.353  -2.114  1.00  0.00           O  
ATOM   4861  N   GLY B 414     -62.077 -30.985  -4.633  1.00  0.00           N  
ATOM   4862  CA  GLY B 414     -61.646 -30.951  -6.028  1.00  0.00           C  
ATOM   4863  C   GLY B 414     -61.420 -29.520  -6.534  1.00  0.00           C  
ATOM   4864  O   GLY B 414     -61.695 -29.263  -7.706  1.00  0.00           O  
ATOM   4865  N   ASN B 415     -60.934 -28.598  -5.676  1.00  0.00           N  
ATOM   4866  CA  ASN B 415     -60.594 -27.214  -6.039  1.00  0.00           C  
ATOM   4867  C   ASN B 415     -59.515 -27.171  -7.142  1.00  0.00           C  
ATOM   4868  O   ASN B 415     -58.552 -27.934  -7.068  1.00  0.00           O  
ATOM   4869  CB  ASN B 415     -60.136 -26.436  -4.784  1.00  0.00           C  
ATOM   4870  CG  ASN B 415     -60.121 -24.919  -4.998  1.00  0.00           C  
ATOM   4871  ND2 ASN B 415     -58.930 -24.318  -5.052  1.00  0.00           N  
ATOM   4872  OD1 ASN B 415     -61.173 -24.298  -5.122  1.00  0.00           O  
ATOM   4873  N   VAL B 416     -59.738 -26.308  -8.147  1.00  0.00           N  
ATOM   4874  CA  VAL B 416     -59.066 -26.299  -9.451  1.00  0.00           C  
ATOM   4875  C   VAL B 416     -57.613 -25.763  -9.472  1.00  0.00           C  
ATOM   4876  O   VAL B 416     -57.292 -24.838 -10.217  1.00  0.00           O  
ATOM   4877  CB  VAL B 416     -59.948 -25.587 -10.520  1.00  0.00           C  
ATOM   4878  CG1 VAL B 416     -61.202 -26.416 -10.853  1.00  0.00           C  
ATOM   4879  CG2 VAL B 416     -60.336 -24.138 -10.154  1.00  0.00           C  
ATOM   4880  N   PHE B 417     -56.736 -26.400  -8.680  1.00  0.00           N  
ATOM   4881  CA  PHE B 417     -55.288 -26.184  -8.674  1.00  0.00           C  
ATOM   4882  C   PHE B 417     -54.647 -26.730  -9.963  1.00  0.00           C  
ATOM   4883  O   PHE B 417     -54.945 -27.858 -10.361  1.00  0.00           O  
ATOM   4884  CB  PHE B 417     -54.675 -26.890  -7.451  1.00  0.00           C  
ATOM   4885  CG  PHE B 417     -55.236 -26.475  -6.102  1.00  0.00           C  
ATOM   4886  CD1 PHE B 417     -55.114 -25.144  -5.654  1.00  0.00           C  
ATOM   4887  CD2 PHE B 417     -55.898 -27.419  -5.286  1.00  0.00           C  
ATOM   4888  CE1 PHE B 417     -55.629 -24.782  -4.416  1.00  0.00           C  
ATOM   4889  CE2 PHE B 417     -56.397 -27.038  -4.048  1.00  0.00           C  
ATOM   4890  CZ  PHE B 417     -56.257 -25.725  -3.616  1.00  0.00           C  
ATOM   4891  N   SER B 418     -53.776 -25.917 -10.579  1.00  0.00           N  
ATOM   4892  CA  SER B 418     -53.116 -26.213 -11.849  1.00  0.00           C  
ATOM   4893  C   SER B 418     -51.685 -25.664 -11.833  1.00  0.00           C  
ATOM   4894  O   SER B 418     -51.458 -24.571 -11.323  1.00  0.00           O  
ATOM   4895  CB  SER B 418     -53.905 -25.553 -12.997  1.00  0.00           C  
ATOM   4896  OG  SER B 418     -55.158 -26.174 -13.189  1.00  0.00           O  
ATOM   4897  N   CYS B 419     -50.746 -26.405 -12.440  1.00  0.00           N  
ATOM   4898  CA  CYS B 419     -49.391 -25.926 -12.721  1.00  0.00           C  
ATOM   4899  C   CYS B 419     -49.394 -25.040 -13.981  1.00  0.00           C  
ATOM   4900  O   CYS B 419     -50.346 -25.087 -14.758  1.00  0.00           O  
ATOM   4901  CB  CYS B 419     -48.473 -27.150 -12.882  1.00  0.00           C  
ATOM   4902  SG  CYS B 419     -46.686 -26.832 -12.946  1.00  0.00           S  
ATOM   4903  N   SER B 420     -48.326 -24.257 -14.170  1.00  0.00           N  
ATOM   4904  CA  SER B 420     -48.118 -23.428 -15.352  1.00  0.00           C  
ATOM   4905  C   SER B 420     -46.618 -23.338 -15.660  1.00  0.00           C  
ATOM   4906  O   SER B 420     -45.812 -23.282 -14.733  1.00  0.00           O  
ATOM   4907  CB  SER B 420     -48.785 -22.054 -15.135  1.00  0.00           C  
ATOM   4908  OG  SER B 420     -48.519 -21.163 -16.197  1.00  0.00           O  
ATOM   4909  N   VAL B 421     -46.284 -23.329 -16.960  1.00  0.00           N  
ATOM   4910  CA  VAL B 421     -44.919 -23.228 -17.480  1.00  0.00           C  
ATOM   4911  C   VAL B 421     -44.902 -22.204 -18.634  1.00  0.00           C  
ATOM   4912  O   VAL B 421     -45.877 -22.116 -19.383  1.00  0.00           O  
ATOM   4913  CB  VAL B 421     -44.408 -24.605 -18.011  1.00  0.00           C  
ATOM   4914  CG1 VAL B 421     -43.020 -24.544 -18.678  1.00  0.00           C  
ATOM   4915  CG2 VAL B 421     -44.350 -25.675 -16.906  1.00  0.00           C  
ATOM   4916  N   MET B 422     -43.793 -21.454 -18.754  1.00  0.00           N  
ATOM   4917  CA  MET B 422     -43.555 -20.464 -19.806  1.00  0.00           C  
ATOM   4918  C   MET B 422     -42.131 -20.650 -20.351  1.00  0.00           C  
ATOM   4919  O   MET B 422     -41.182 -20.542 -19.575  1.00  0.00           O  
ATOM   4920  CB  MET B 422     -43.740 -19.036 -19.241  1.00  0.00           C  
ATOM   4921  CG  MET B 422     -45.163 -18.714 -18.761  1.00  0.00           C  
ATOM   4922  SD  MET B 422     -45.289 -17.140 -17.875  1.00  0.00           S  
ATOM   4923  CE  MET B 422     -47.007 -17.238 -17.305  1.00  0.00           C  
ATOM   4924  N   HIS B 423     -42.013 -20.913 -21.666  1.00  0.00           N  
ATOM   4925  CA  HIS B 423     -40.746 -21.193 -22.353  1.00  0.00           C  
ATOM   4926  C   HIS B 423     -40.721 -20.582 -23.761  1.00  0.00           C  
ATOM   4927  O   HIS B 423     -41.769 -20.303 -24.338  1.00  0.00           O  
ATOM   4928  CB  HIS B 423     -40.516 -22.721 -22.419  1.00  0.00           C  
ATOM   4929  CG  HIS B 423     -39.092 -23.123 -22.734  1.00  0.00           C  
ATOM   4930  ND1 HIS B 423     -37.991 -22.558 -22.086  1.00  0.00           N  
ATOM   4931  CD2 HIS B 423     -38.629 -24.019 -23.675  1.00  0.00           C  
ATOM   4932  CE1 HIS B 423     -36.929 -23.106 -22.659  1.00  0.00           C  
ATOM   4933  NE2 HIS B 423     -37.247 -23.984 -23.609  1.00  0.00           N  
ATOM   4934  N   GLU B 424     -39.502 -20.419 -24.300  1.00  0.00           N  
ATOM   4935  CA  GLU B 424     -39.226 -19.879 -25.634  1.00  0.00           C  
ATOM   4936  C   GLU B 424     -39.635 -20.807 -26.796  1.00  0.00           C  
ATOM   4937  O   GLU B 424     -39.769 -20.311 -27.914  1.00  0.00           O  
ATOM   4938  CB  GLU B 424     -37.737 -19.472 -25.689  1.00  0.00           C
[truncated: 438,704 more chars]
