# Supplementary material for: Reconstruction of 3D structures of MET antibodies from electron microscopy 2D class averages
Source: PLoS One. 2017 Apr 13;12(4):e0175758. doi: 10.1371/journal.pone.0175758 (PMC5391116; doi:10.1371/journal.pone.0175758)
Supplement: S2 File — (ZIP) [file pone.0175758.s002.zip › IgG2-pdbs/0.9070_img4_m_1260.pdb]

MODEL        1
ATOM      1  CH3 ACE A   0      42.836  64.961  50.597  1.00  0.00           C  
ATOM      2  C   ACE A   0      41.588  64.429  49.902  1.00  0.00           C  
ATOM      3  O   ACE A   0      41.019  63.437  50.357  1.00  0.00           O  
ATOM      4  N   ASP A   1      41.189  65.092  48.801  1.00  0.00           N  
ATOM      5  CA  ASP A   1      40.032  64.797  47.941  1.00  0.00           C  
ATOM      6  C   ASP A   1      38.681  65.111  48.606  1.00  0.00           C  
ATOM      7  O   ASP A   1      38.361  64.542  49.649  1.00  0.00           O  
ATOM      8  CB  ASP A   1      40.006  63.367  47.330  1.00  0.00           C  
ATOM      9  CG  ASP A   1      41.305  62.925  46.647  1.00  0.00           C  
ATOM     10  OD1 ASP A   1      41.596  61.712  46.710  1.00  0.00           O  
ATOM     11  OD2 ASP A   1      41.933  63.778  45.986  1.00  0.00           O  
ATOM     12  N   ILE A   2      37.881  65.966  47.944  1.00  0.00           N  
ATOM     13  CA  ILE A   2      36.481  66.197  48.303  1.00  0.00           C  
ATOM     14  C   ILE A   2      35.637  65.100  47.628  1.00  0.00           C  
ATOM     15  O   ILE A   2      35.360  65.185  46.428  1.00  0.00           O  
ATOM     16  CB  ILE A   2      35.979  67.615  47.889  1.00  0.00           C  
ATOM     17  CG1 ILE A   2      36.790  68.710  48.622  1.00  0.00           C  
ATOM     18  CG2 ILE A   2      34.466  67.810  48.153  1.00  0.00           C  
ATOM     19  CD1 ILE A   2      36.429  70.151  48.227  1.00  0.00           C  
ATOM     20  N   GLN A   3      35.300  64.066  48.417  1.00  0.00           N  
ATOM     21  CA  GLN A   3      34.546  62.896  47.976  1.00  0.00           C  
ATOM     22  C   GLN A   3      33.038  63.202  47.893  1.00  0.00           C  
ATOM     23  O   GLN A   3      32.543  64.088  48.591  1.00  0.00           O  
ATOM     24  CB  GLN A   3      34.863  61.710  48.918  1.00  0.00           C  
ATOM     25  CG  GLN A   3      34.285  60.334  48.502  1.00  0.00           C  
ATOM     26  CD  GLN A   3      34.685  59.901  47.085  1.00  0.00           C  
ATOM     27  OE1 GLN A   3      35.853  59.981  46.711  1.00  0.00           O  
ATOM     28  NE2 GLN A   3      33.721  59.429  46.291  1.00  0.00           N  
ATOM     29  N   MET A   4      32.348  62.450  47.023  1.00  0.00           N  
ATOM     30  CA  MET A   4      30.943  62.637  46.686  1.00  0.00           C  
ATOM     31  C   MET A   4      30.182  61.303  46.774  1.00  0.00           C  
ATOM     32  O   MET A   4      30.776  60.243  46.575  1.00  0.00           O  
ATOM     33  CB  MET A   4      30.898  63.267  45.274  1.00  0.00           C  
ATOM     34  CG  MET A   4      29.542  63.855  44.880  1.00  0.00           C  
ATOM     35  SD  MET A   4      29.082  65.227  45.961  1.00  0.00           S  
ATOM     36  CE  MET A   4      27.301  65.159  45.783  1.00  0.00           C  
ATOM     37  N   THR A   5      28.874  61.391  47.066  1.00  0.00           N  
ATOM     38  CA  THR A   5      27.953  60.259  47.221  1.00  0.00           C  
ATOM     39  C   THR A   5      26.598  60.584  46.560  1.00  0.00           C  
ATOM     40  O   THR A   5      26.195  61.747  46.536  1.00  0.00           O  
ATOM     41  CB  THR A   5      27.710  59.967  48.731  1.00  0.00           C  
ATOM     42  OG1 THR A   5      28.927  59.544  49.318  1.00  0.00           O  
ATOM     43  CG2 THR A   5      26.652  58.896  49.065  1.00  0.00           C  
ATOM     44  N   GLN A   6      25.917  59.540  46.060  1.00  0.00           N  
ATOM     45  CA  GLN A   6      24.589  59.604  45.445  1.00  0.00           C  
ATOM     46  C   GLN A   6      23.722  58.427  45.924  1.00  0.00           C  
ATOM     47  O   GLN A   6      24.257  57.368  46.258  1.00  0.00           O  
ATOM     48  CB  GLN A   6      24.756  59.632  43.910  1.00  0.00           C  
ATOM     49  CG  GLN A   6      23.436  59.729  43.116  1.00  0.00           C  
ATOM     50  CD  GLN A   6      23.653  60.121  41.656  1.00  0.00           C  
ATOM     51  NE2 GLN A   6      22.913  59.496  40.746  1.00  0.00           N  
ATOM     52  OE1 GLN A   6      24.460  60.992  41.347  1.00  0.00           O  
ATOM     53  N   SER A   7      22.395  58.636  45.927  1.00  0.00           N  
ATOM     54  CA  SER A   7      21.395  57.628  46.285  1.00  0.00           C  
ATOM     55  C   SER A   7      20.025  57.978  45.666  1.00  0.00           C  
ATOM     56  O   SER A   7      19.754  59.162  45.458  1.00  0.00           O  
ATOM     57  CB  SER A   7      21.317  57.494  47.826  1.00  0.00           C  
ATOM     58  OG  SER A   7      21.951  56.304  48.244  1.00  0.00           O  
ATOM     59  N   PRO A   8      19.148  56.974  45.419  1.00  0.00           N  
ATOM     60  CA  PRO A   8      19.352  55.521  45.621  1.00  0.00           C  
ATOM     61  C   PRO A   8      20.174  54.857  44.495  1.00  0.00           C  
ATOM     62  O   PRO A   8      20.655  55.547  43.601  1.00  0.00           O  
ATOM     63  CB  PRO A   8      17.906  54.995  45.653  1.00  0.00           C  
ATOM     64  CG  PRO A   8      17.158  55.898  44.690  1.00  0.00           C  
ATOM     65  CD  PRO A   8      17.798  57.259  44.924  1.00  0.00           C  
ATOM     66  N   SER A   9      20.313  53.523  44.550  1.00  0.00           N  
ATOM     67  CA  SER A   9      20.974  52.727  43.507  1.00  0.00           C  
ATOM     68  C   SER A   9      20.198  52.687  42.172  1.00  0.00           C  
ATOM     69  O   SER A   9      20.829  52.609  41.119  1.00  0.00           O  
ATOM     70  CB  SER A   9      21.212  51.296  44.031  1.00  0.00           C  
ATOM     71  OG  SER A   9      22.277  51.287  44.958  1.00  0.00           O  
ATOM     72  N   SER A  10      18.859  52.758  42.242  1.00  0.00           N  
ATOM     73  CA  SER A  10      17.951  52.745  41.095  1.00  0.00           C  
ATOM     74  C   SER A  10      16.550  53.236  41.498  1.00  0.00           C  
ATOM     75  O   SER A  10      16.208  53.252  42.682  1.00  0.00           O  
ATOM     76  CB  SER A  10      17.926  51.345  40.432  1.00  0.00           C  
ATOM     77  OG  SER A  10      17.309  50.366  41.249  1.00  0.00           O  
ATOM     78  N   LEU A  11      15.769  53.614  40.476  1.00  0.00           N  
ATOM     79  CA  LEU A  11      14.391  54.095  40.560  1.00  0.00           C  
ATOM     80  C   LEU A  11      13.534  53.380  39.505  1.00  0.00           C  
ATOM     81  O   LEU A  11      14.076  52.872  38.522  1.00  0.00           O  
ATOM     82  CB  LEU A  11      14.384  55.613  40.276  1.00  0.00           C  
ATOM     83  CG  LEU A  11      14.913  56.484  41.428  1.00  0.00           C  
ATOM     84  CD1 LEU A  11      15.230  57.897  40.913  1.00  0.00           C  
ATOM     85  CD2 LEU A  11      13.935  56.507  42.621  1.00  0.00           C  
ATOM     86  N   SER A  12      12.206  53.415  39.700  1.00  0.00           N  
ATOM     87  CA  SER A  12      11.220  52.964  38.720  1.00  0.00           C  
ATOM     88  C   SER A  12       9.930  53.792  38.845  1.00  0.00           C  
ATOM     89  O   SER A  12       9.393  53.926  39.944  1.00  0.00           O  
ATOM     90  CB  SER A  12      10.992  51.437  38.815  1.00  0.00           C  
ATOM     91  OG  SER A  12      10.336  51.055  40.010  1.00  0.00           O  
ATOM     92  N   ALA A  13       9.460  54.318  37.702  1.00  0.00           N  
ATOM     93  CA  ALA A  13       8.258  55.141  37.570  1.00  0.00           C  
ATOM     94  C   ALA A  13       7.886  55.260  36.085  1.00  0.00           C  
ATOM     95  O   ALA A  13       8.768  55.260  35.229  1.00  0.00           O  
ATOM     96  CB  ALA A  13       8.487  56.525  38.204  1.00  0.00           C  
ATOM     97  N   SER A  14       6.578  55.356  35.796  1.00  0.00           N  
ATOM     98  CA  SER A  14       6.036  55.476  34.439  1.00  0.00           C  
ATOM     99  C   SER A  14       6.253  56.883  33.850  1.00  0.00           C  
ATOM    100  O   SER A  14       6.572  57.818  34.585  1.00  0.00           O  
ATOM    101  CB  SER A  14       4.531  55.133  34.483  1.00  0.00           C  
ATOM    102  OG  SER A  14       4.343  53.753  34.726  1.00  0.00           O  
ATOM    103  N   VAL A  15       6.049  57.022  32.527  1.00  0.00           N  
ATOM    104  CA  VAL A  15       6.042  58.319  31.845  1.00  0.00           C  
ATOM    105  C   VAL A  15       4.908  59.237  32.353  1.00  0.00           C  
ATOM    106  O   VAL A  15       3.799  58.767  32.611  1.00  0.00           O  
ATOM    107  CB  VAL A  15       5.914  58.180  30.301  1.00  0.00           C  
ATOM    108  CG1 VAL A  15       7.191  57.598  29.680  1.00  0.00           C  
ATOM    109  CG2 VAL A  15       4.662  57.417  29.819  1.00  0.00           C  
ATOM    110  N   GLY A  16       5.235  60.529  32.514  1.00  0.00           N  
ATOM    111  CA  GLY A  16       4.341  61.551  33.056  1.00  0.00           C  
ATOM    112  C   GLY A  16       4.415  61.655  34.590  1.00  0.00           C  
ATOM    113  O   GLY A  16       3.920  62.644  35.131  1.00  0.00           O  
ATOM    114  N   ASP A  17       5.049  60.692  35.289  1.00  0.00           N  
ATOM    115  CA  ASP A  17       5.286  60.728  36.739  1.00  0.00           C  
ATOM    116  C   ASP A  17       6.483  61.625  37.093  1.00  0.00           C  
ATOM    117  O   ASP A  17       7.346  61.869  36.251  1.00  0.00           O  
ATOM    118  CB  ASP A  17       5.507  59.326  37.370  1.00  0.00           C  
ATOM    119  CG  ASP A  17       4.443  58.262  37.075  1.00  0.00           C  
ATOM    120  OD1 ASP A  17       3.354  58.621  36.576  1.00  0.00           O  
ATOM    121  OD2 ASP A  17       4.724  57.092  37.418  1.00  0.00           O  
ATOM    122  N   ARG A  18       6.521  62.061  38.361  1.00  0.00           N  
ATOM    123  CA  ARG A  18       7.656  62.752  38.971  1.00  0.00           C  
ATOM    124  C   ARG A  18       8.462  61.758  39.821  1.00  0.00           C  
ATOM    125  O   ARG A  18       7.870  60.927  40.511  1.00  0.00           O  
ATOM    126  CB  ARG A  18       7.111  63.937  39.801  1.00  0.00           C  
ATOM    127  CG  ARG A  18       8.162  64.698  40.630  1.00  0.00           C  
ATOM    128  CD  ARG A  18       7.607  65.996  41.234  1.00  0.00           C  
ATOM    129  NE  ARG A  18       8.536  66.577  42.215  1.00  0.00           N  
ATOM    130  CZ  ARG A  18       8.738  67.883  42.465  1.00  0.00           C  
ATOM    131  NH1 ARG A  18       9.592  68.236  43.434  1.00  0.00           N  
ATOM    132  NH2 ARG A  18       8.119  68.842  41.760  1.00  0.00           N  
ATOM    133  N   VAL A  19       9.796  61.897  39.787  1.00  0.00           N  
ATOM    134  CA  VAL A  19      10.726  61.118  40.604  1.00  0.00           C  
ATOM    135  C   VAL A  19      11.953  61.984  40.952  1.00  0.00           C  
ATOM    136  O   VAL A  19      12.302  62.879  40.181  1.00  0.00           O  
ATOM    137  CB  VAL A  19      11.144  59.801  39.881  1.00  0.00           C  
ATOM    138  CG1 VAL A  19      12.092  59.995  38.680  1.00  0.00           C  
ATOM    139  CG2 VAL A  19      11.719  58.763  40.857  1.00  0.00           C  
ATOM    140  N   THR A  20      12.561  61.727  42.124  1.00  0.00           N  
ATOM    141  CA  THR A  20      13.640  62.536  42.695  1.00  0.00           C  
ATOM    142  C   THR A  20      14.863  61.672  43.060  1.00  0.00           C  
ATOM    143  O   THR A  20      14.708  60.508  43.432  1.00  0.00           O  
ATOM    144  CB  THR A  20      13.161  63.265  43.985  1.00  0.00           C  
ATOM    145  OG1 THR A  20      12.858  62.368  45.040  1.00  0.00           O  
ATOM    146  CG2 THR A  20      11.945  64.175  43.753  1.00  0.00           C  
ATOM    147  N   ILE A  21      16.053  62.290  42.962  1.00  0.00           N  
ATOM    148  CA  ILE A  21      17.357  61.697  43.275  1.00  0.00           C  
ATOM    149  C   ILE A  21      18.096  62.650  44.235  1.00  0.00           C  
ATOM    150  O   ILE A  21      17.975  63.867  44.091  1.00  0.00           O  
ATOM    151  CB  ILE A  21      18.227  61.506  41.989  1.00  0.00           C  
ATOM    152  CG1 ILE A  21      17.492  60.633  40.946  1.00  0.00           C  
ATOM    153  CG2 ILE A  21      19.623  60.899  42.273  1.00  0.00           C  
ATOM    154  CD1 ILE A  21      18.160  60.572  39.568  1.00  0.00           C  
ATOM    155  N   THR A  22      18.842  62.081  45.194  1.00  0.00           N  
ATOM    156  CA  THR A  22      19.573  62.817  46.230  1.00  0.00           C  
ATOM    157  C   THR A  22      21.094  62.616  46.077  1.00  0.00           C  
ATOM    158  O   THR A  22      21.537  61.584  45.569  1.00  0.00           O  
ATOM    159  CB  THR A  22      19.154  62.338  47.650  1.00  0.00           C  
ATOM    160  OG1 THR A  22      19.613  61.035  47.967  1.00  0.00           O  
ATOM    161  CG2 THR A  22      17.637  62.415  47.895  1.00  0.00           C  
ATOM    162  N   CYS A  23      21.854  63.620  46.535  1.00  0.00           N  
ATOM    163  CA  CYS A  23      23.317  63.638  46.547  1.00  0.00           C  
ATOM    164  C   CYS A  23      23.823  64.368  47.797  1.00  0.00           C  
ATOM    165  O   CYS A  23      23.130  65.240  48.321  1.00  0.00           O  
ATOM    166  CB  CYS A  23      23.848  64.290  45.251  1.00  0.00           C  
ATOM    167  SG  CYS A  23      24.025  63.134  43.868  1.00  0.00           S  
ATOM    168  N   SER A  24      25.036  64.007  48.245  1.00  0.00           N  
ATOM    169  CA  SER A  24      25.690  64.641  49.387  1.00  0.00           C  
ATOM    170  C   SER A  24      27.218  64.568  49.260  1.00  0.00           C  
ATOM    171  O   SER A  24      27.753  63.563  48.791  1.00  0.00           O  
ATOM    172  CB  SER A  24      25.160  64.040  50.708  1.00  0.00           C  
ATOM    173  OG  SER A  24      25.687  64.706  51.838  1.00  0.00           O  
ATOM    174  N   VAL A  25      27.875  65.656  49.687  1.00  0.00           N  
ATOM    175  CA  VAL A  25      29.321  65.873  49.631  1.00  0.00           C  
ATOM    176  C   VAL A  25      29.951  65.784  51.038  1.00  0.00           C  
ATOM    177  O   VAL A  25      29.283  66.067  52.034  1.00  0.00           O  
ATOM    178  CB  VAL A  25      29.606  67.273  49.010  1.00  0.00           C  
ATOM    179  CG1 VAL A  25      28.913  68.434  49.742  1.00  0.00           C  
ATOM    180  CG2 VAL A  25      31.101  67.590  48.828  1.00  0.00           C  
ATOM    181  N   SER A  26      31.240  65.406  51.080  1.00  0.00           N  
ATOM    182  CA  SER A  26      32.056  65.262  52.291  1.00  0.00           C  
ATOM    183  C   SER A  26      32.424  66.581  53.015  1.00  0.00           C  
ATOM    184  O   SER A  26      32.997  66.505  54.101  1.00  0.00           O  
ATOM    185  CB  SER A  26      33.312  64.433  51.930  1.00  0.00           C  
ATOM    186  OG  SER A  26      34.264  65.181  51.195  1.00  0.00           O  
ATOM    187  N   SER A  27      32.116  67.745  52.418  1.00  0.00           N  
ATOM    188  CA  SER A  27      32.432  69.070  52.953  1.00  0.00           C  
ATOM    189  C   SER A  27      31.316  70.049  52.564  1.00  0.00           C  
ATOM    190  O   SER A  27      31.013  70.173  51.378  1.00  0.00           O  
ATOM    191  CB  SER A  27      33.818  69.511  52.434  1.00  0.00           C  
ATOM    192  OG  SER A  27      34.179  70.790  52.917  1.00  0.00           O  
ATOM    193  N   SER A  28      30.747  70.732  53.573  1.00  0.00           N  
ATOM    194  CA  SER A  28      29.642  71.689  53.447  1.00  0.00           C  
ATOM    195  C   SER A  28      29.960  72.885  52.529  1.00  0.00           C  
ATOM    196  O   SER A  28      31.087  73.381  52.542  1.00  0.00           O  
ATOM    197  CB  SER A  28      29.202  72.132  54.858  1.00  0.00           C  
ATOM    198  OG  SER A  28      30.178  72.924  55.509  1.00  0.00           O  
ATOM    199  N   VAL A  29      28.952  73.302  51.746  1.00  0.00           N  
ATOM    200  CA  VAL A  29      29.095  74.292  50.681  1.00  0.00           C  
ATOM    201  C   VAL A  29      28.132  75.463  50.945  1.00  0.00           C  
ATOM    202  O   VAL A  29      26.916  75.260  50.989  1.00  0.00           O  
ATOM    203  CB  VAL A  29      28.735  73.690  49.289  1.00  0.00           C  
ATOM    204  CG1 VAL A  29      29.260  74.565  48.138  1.00  0.00           C  
ATOM    205  CG2 VAL A  29      29.224  72.241  49.112  1.00  0.00           C  
ATOM    206  N   SER A  30      28.698  76.671  51.106  1.00  0.00           N  
ATOM    207  CA  SER A  30      27.946  77.916  51.293  1.00  0.00           C  
ATOM    208  C   SER A  30      27.431  78.493  49.957  1.00  0.00           C  
ATOM    209  O   SER A  30      26.379  79.130  49.946  1.00  0.00           O  
ATOM    210  CB  SER A  30      28.839  78.923  52.050  1.00  0.00           C  
ATOM    211  OG  SER A  30      28.145  80.114  52.368  1.00  0.00           O  
ATOM    212  N   SER A  31      28.172  78.248  48.862  1.00  0.00           N  
ATOM    213  CA  SER A  31      27.850  78.693  47.504  1.00  0.00           C  
ATOM    214  C   SER A  31      26.812  77.807  46.783  1.00  0.00           C  
ATOM    215  O   SER A  31      26.368  78.181  45.697  1.00  0.00           O  
ATOM    216  CB  SER A  31      29.156  78.761  46.692  1.00  0.00           C  
ATOM    217  OG  SER A  31      29.944  79.855  47.113  1.00  0.00           O  
ATOM    218  N   ILE A  32      26.436  76.669  47.397  1.00  0.00           N  
ATOM    219  CA  ILE A  32      25.433  75.694  46.938  1.00  0.00           C  
ATOM    220  C   ILE A  32      25.843  75.021  45.595  1.00  0.00           C  
ATOM    221  O   ILE A  32      24.995  74.634  44.794  1.00  0.00           O  
ATOM    222  CB  ILE A  32      23.983  76.304  46.868  1.00  0.00           C  
ATOM    223  CG1 ILE A  32      23.657  77.277  48.033  1.00  0.00           C  
ATOM    224  CG2 ILE A  32      22.853  75.247  46.799  1.00  0.00           C  
ATOM    225  CD1 ILE A  32      23.685  76.656  49.440  1.00  0.00           C  
ATOM    226  N   TYR A  33      27.162  74.878  45.367  1.00  0.00           N  
ATOM    227  CA  TYR A  33      27.733  74.253  44.174  1.00  0.00           C  
ATOM    228  C   TYR A  33      27.546  72.728  44.170  1.00  0.00           C  
ATOM    229  O   TYR A  33      28.193  72.037  44.959  1.00  0.00           O  
ATOM    230  CB  TYR A  33      29.235  74.594  44.053  1.00  0.00           C  
ATOM    231  CG  TYR A  33      29.611  76.035  43.740  1.00  0.00           C  
ATOM    232  CD1 TYR A  33      28.918  76.775  42.757  1.00  0.00           C  
ATOM    233  CD2 TYR A  33      30.722  76.616  44.385  1.00  0.00           C  
ATOM    234  CE1 TYR A  33      29.329  78.083  42.430  1.00  0.00           C  
ATOM    235  CE2 TYR A  33      31.144  77.917  44.048  1.00  0.00           C  
ATOM    236  CZ  TYR A  33      30.444  78.653  43.073  1.00  0.00           C  
ATOM    237  OH  TYR A  33      30.850  79.916  42.751  1.00  0.00           O  
ATOM    238  N   LEU A  34      26.720  72.243  43.229  1.00  0.00           N  
ATOM    239  CA  LEU A  34      26.647  70.839  42.846  1.00  0.00           C  
ATOM    240  C   LEU A  34      26.034  70.714  41.446  1.00  0.00           C  
ATOM    241  O   LEU A  34      25.033  71.364  41.145  1.00  0.00           O  
ATOM    242  CB  LEU A  34      25.859  69.996  43.872  1.00  0.00           C  
ATOM    243  CG  LEU A  34      26.314  68.523  43.915  1.00  0.00           C  
ATOM    244  CD1 LEU A  34      27.598  68.372  44.754  1.00  0.00           C  
ATOM    245  CD2 LEU A  34      25.191  67.572  44.358  1.00  0.00           C  
ATOM    246  N   HIS A  35      26.653  69.855  40.630  1.00  0.00           N  
ATOM    247  CA  HIS A  35      26.261  69.521  39.265  1.00  0.00           C  
ATOM    248  C   HIS A  35      25.303  68.325  39.270  1.00  0.00           C  
ATOM    249  O   HIS A  35      25.232  67.583  40.250  1.00  0.00           O  
ATOM    250  CB  HIS A  35      27.521  69.167  38.443  1.00  0.00           C  
ATOM    251  CG  HIS A  35      28.683  70.116  38.575  1.00  0.00           C  
ATOM    252  ND1 HIS A  35      29.984  69.742  38.280  1.00  0.00           N  
ATOM    253  CD2 HIS A  35      28.762  71.419  39.015  1.00  0.00           C  
ATOM    254  CE1 HIS A  35      30.768  70.777  38.583  1.00  0.00           C  
ATOM    255  NE2 HIS A  35      30.092  71.824  39.038  1.00  0.00           N  
ATOM    256  N   TRP A  36      24.623  68.145  38.133  1.00  0.00           N  
ATOM    257  CA  TRP A  36      23.769  67.007  37.818  1.00  0.00           C  
ATOM    258  C   TRP A  36      23.967  66.643  36.344  1.00  0.00           C  
ATOM    259  O   TRP A  36      24.291  67.520  35.546  1.00  0.00           O  
ATOM    260  CB  TRP A  36      22.300  67.331  38.155  1.00  0.00           C  
ATOM    261  CG  TRP A  36      21.994  67.397  39.622  1.00  0.00           C  
ATOM    262  CD1 TRP A  36      21.960  68.513  40.386  1.00  0.00           C  
ATOM    263  CD2 TRP A  36      21.769  66.281  40.534  1.00  0.00           C  
ATOM    264  NE1 TRP A  36      21.709  68.165  41.699  1.00  0.00           N  
ATOM    265  CE2 TRP A  36      21.578  66.801  41.850  1.00  0.00           C  
ATOM    266  CE3 TRP A  36      21.697  64.877  40.378  1.00  0.00           C  
ATOM    267  CZ2 TRP A  36      21.299  65.972  42.950  1.00  0.00           C  
ATOM    268  CZ3 TRP A  36      21.404  64.038  41.469  1.00  0.00           C  
ATOM    269  CH2 TRP A  36      21.188  64.585  42.749  1.00  0.00           C  
ATOM    270  N   TYR A  37      23.796  65.354  36.011  1.00  0.00           N  
ATOM    271  CA  TYR A  37      24.009  64.798  34.670  1.00  0.00           C  
ATOM    272  C   TYR A  37      22.952  63.722  34.367  1.00  0.00           C  
ATOM    273  O   TYR A  37      22.283  63.249  35.287  1.00  0.00           O  
ATOM    274  CB  TYR A  37      25.435  64.204  34.544  1.00  0.00           C  
ATOM    275  CG  TYR A  37      26.585  65.153  34.840  1.00  0.00           C  
ATOM    276  CD1 TYR A  37      27.164  65.921  33.808  1.00  0.00           C  
ATOM    277  CD2 TYR A  37      27.065  65.288  36.159  1.00  0.00           C  
ATOM    278  CE1 TYR A  37      28.179  66.853  34.100  1.00  0.00           C  
ATOM    279  CE2 TYR A  37      28.082  66.215  36.449  1.00  0.00           C  
ATOM    280  CZ  TYR A  37      28.634  67.009  35.425  1.00  0.00           C  
ATOM    281  OH  TYR A  37      29.600  67.925  35.720  1.00  0.00           O  
ATOM    282  N   GLN A  38      22.838  63.351  33.081  1.00  0.00           N  
ATOM    283  CA  GLN A  38      21.886  62.363  32.571  1.00  0.00           C  
ATOM    284  C   GLN A  38      22.491  61.655  31.343  1.00  0.00           C  
ATOM    285  O   GLN A  38      23.043  62.327  30.468  1.00  0.00           O  
ATOM    286  CB  GLN A  38      20.549  63.082  32.273  1.00  0.00           C  
ATOM    287  CG  GLN A  38      19.417  62.185  31.728  1.00  0.00           C  
ATOM    288  CD  GLN A  38      18.099  62.947  31.549  1.00  0.00           C  
ATOM    289  OE1 GLN A  38      17.772  63.838  32.329  1.00  0.00           O  
ATOM    290  NE2 GLN A  38      17.303  62.571  30.547  1.00  0.00           N  
ATOM    291  N   GLN A  39      22.376  60.314  31.300  1.00  0.00           N  
ATOM    292  CA  GLN A  39      22.999  59.472  30.275  1.00  0.00           C  
ATOM    293  C   GLN A  39      22.192  58.184  30.055  1.00  0.00           C  
ATOM    294  O   GLN A  39      22.115  57.363  30.967  1.00  0.00           O  
ATOM    295  CB  GLN A  39      24.434  59.124  30.722  1.00  0.00           C  
ATOM    296  CG  GLN A  39      25.273  58.411  29.644  1.00  0.00           C  
ATOM    297  CD  GLN A  39      26.633  57.915  30.138  1.00  0.00           C  
ATOM    298  OE1 GLN A  39      27.053  58.199  31.256  1.00  0.00           O  
ATOM    299  NE2 GLN A  39      27.343  57.176  29.287  1.00  0.00           N  
ATOM    300  N   LYS A  40      21.687  57.984  28.826  1.00  0.00           N  
ATOM    301  CA  LYS A  40      21.225  56.674  28.356  1.00  0.00           C  
ATOM    302  C   LYS A  40      22.406  55.875  27.757  1.00  0.00           C  
ATOM    303  O   LYS A  40      23.342  56.498  27.253  1.00  0.00           O  
ATOM    304  CB  LYS A  40      20.111  56.854  27.301  1.00  0.00           C  
ATOM    305  CG  LYS A  40      18.786  57.354  27.902  1.00  0.00           C  
ATOM    306  CD  LYS A  40      17.550  57.052  27.040  1.00  0.00           C  
ATOM    307  CE  LYS A  40      17.537  57.758  25.675  1.00  0.00           C  
ATOM    308  NZ  LYS A  40      16.268  57.509  24.966  1.00  0.00           N  
ATOM    309  N   PRO A  41      22.331  54.520  27.769  1.00  0.00           N  
ATOM    310  CA  PRO A  41      23.254  53.649  27.008  1.00  0.00           C  
ATOM    311  C   PRO A  41      23.370  54.004  25.510  1.00  0.00           C  
ATOM    312  O   PRO A  41      22.348  54.169  24.844  1.00  0.00           O  
ATOM    313  CB  PRO A  41      22.669  52.239  27.208  1.00  0.00           C  
ATOM    314  CG  PRO A  41      21.944  52.316  28.537  1.00  0.00           C  
ATOM    315  CD  PRO A  41      21.359  53.721  28.520  1.00  0.00           C  
ATOM    316  N   GLY A  42      24.618  54.139  25.032  1.00  0.00           N  
ATOM    317  CA  GLY A  42      24.929  54.515  23.650  1.00  0.00           C  
ATOM    318  C   GLY A  42      25.053  56.038  23.462  1.00  0.00           C  
ATOM    319  O   GLY A  42      25.153  56.486  22.321  1.00  0.00           O  
ATOM    320  N   LYS A  43      25.052  56.823  24.553  1.00  0.00           N  
ATOM    321  CA  LYS A  43      25.203  58.281  24.554  1.00  0.00           C  
ATOM    322  C   LYS A  43      26.245  58.668  25.617  1.00  0.00           C  
ATOM    323  O   LYS A  43      26.342  57.992  26.640  1.00  0.00           O  
ATOM    324  CB  LYS A  43      23.820  58.907  24.858  1.00  0.00           C  
ATOM    325  CG  LYS A  43      23.724  60.427  24.618  1.00  0.00           C  
ATOM    326  CD  LYS A  43      22.380  61.044  25.057  1.00  0.00           C  
ATOM    327  CE  LYS A  43      22.164  61.123  26.581  1.00  0.00           C  
ATOM    328  NZ  LYS A  43      23.083  62.076  27.230  1.00  0.00           N  
ATOM    329  N   ALA A  44      26.976  59.771  25.376  1.00  0.00           N  
ATOM    330  CA  ALA A  44      27.859  60.417  26.355  1.00  0.00           C  
ATOM    331  C   ALA A  44      27.027  61.235  27.371  1.00  0.00           C  
ATOM    332  O   ALA A  44      25.995  61.786  26.983  1.00  0.00           O  
ATOM    333  CB  ALA A  44      28.817  61.343  25.586  1.00  0.00           C  
ATOM    334  N   PRO A  45      27.466  61.318  28.650  1.00  0.00           N  
ATOM    335  CA  PRO A  45      26.739  62.089  29.677  1.00  0.00           C  
ATOM    336  C   PRO A  45      26.801  63.605  29.412  1.00  0.00           C  
ATOM    337  O   PRO A  45      27.848  64.105  29.005  1.00  0.00           O  
ATOM    338  CB  PRO A  45      27.448  61.707  30.986  1.00  0.00           C  
ATOM    339  CG  PRO A  45      28.868  61.395  30.559  1.00  0.00           C  
ATOM    340  CD  PRO A  45      28.720  60.773  29.176  1.00  0.00           C  
ATOM    341  N   LYS A  46      25.671  64.293  29.624  1.00  0.00           N  
ATOM    342  CA  LYS A  46      25.546  65.744  29.470  1.00  0.00           C  
ATOM    343  C   LYS A  46      24.943  66.340  30.748  1.00  0.00           C  
ATOM    344  O   LYS A  46      24.151  65.673  31.416  1.00  0.00           O  
ATOM    345  CB  LYS A  46      24.660  66.066  28.247  1.00  0.00           C  
ATOM    346  CG  LYS A  46      25.249  65.669  26.877  1.00  0.00           C  
ATOM    347  CD  LYS A  46      26.557  66.403  26.521  1.00  0.00           C  
ATOM    348  CE  LYS A  46      27.021  66.176  25.073  1.00  0.00           C  
ATOM    349  NZ  LYS A  46      26.134  66.838  24.102  1.00  0.00           N  
ATOM    350  N   LEU A  47      25.340  67.587  31.053  1.00  0.00           N  
ATOM    351  CA  LEU A  47      24.926  68.357  32.232  1.00  0.00           C  
ATOM    352  C   LEU A  47      23.416  68.647  32.210  1.00  0.00           C  
ATOM    353  O   LEU A  47      22.858  68.934  31.149  1.00  0.00           O  
ATOM    354  CB  LEU A  47      25.767  69.655  32.274  1.00  0.00           C  
ATOM    355  CG  LEU A  47      26.040  70.323  33.643  1.00  0.00           C  
ATOM    356  CD1 LEU A  47      26.942  71.552  33.448  1.00  0.00           C  
ATOM    357  CD2 LEU A  47      24.808  70.748  34.448  1.00  0.00           C  
ATOM    358  N   LEU A  48      22.805  68.568  33.398  1.00  0.00           N  
ATOM    359  CA  LEU A  48      21.387  68.778  33.644  1.00  0.00           C  
ATOM    360  C   LEU A  48      21.156  70.109  34.386  1.00  0.00           C  
ATOM    361  O   LEU A  48      20.473  70.977  33.844  1.00  0.00           O  
ATOM    362  CB  LEU A  48      20.867  67.544  34.410  1.00  0.00           C  
ATOM    363  CG  LEU A  48      19.338  67.366  34.417  1.00  0.00           C  
ATOM    364  CD1 LEU A  48      18.764  67.237  32.990  1.00  0.00           C  
ATOM    365  CD2 LEU A  48      18.962  66.160  35.296  1.00  0.00           C  
ATOM    366  N   ILE A  49      21.731  70.267  35.592  1.00  0.00           N  
ATOM    367  CA  ILE A  49      21.624  71.493  36.396  1.00  0.00           C  
ATOM    368  C   ILE A  49      22.954  71.731  37.134  1.00  0.00           C  
ATOM    369  O   ILE A  49      23.398  70.843  37.859  1.00  0.00           O  
ATOM    370  CB  ILE A  49      20.498  71.418  37.477  1.00  0.00           C  
ATOM    371  CG1 ILE A  49      19.146  70.947  36.897  1.00  0.00           C  
ATOM    372  CG2 ILE A  49      20.314  72.769  38.209  1.00  0.00           C  
ATOM    373  CD1 ILE A  49      18.022  70.841  37.927  1.00  0.00           C  
ATOM    374  N   TYR A  50      23.538  72.929  36.964  1.00  0.00           N  
ATOM    375  CA  TYR A  50      24.723  73.389  37.693  1.00  0.00           C  
ATOM    376  C   TYR A  50      24.302  74.319  38.842  1.00  0.00           C  
ATOM    377  O   TYR A  50      23.396  75.140  38.684  1.00  0.00           O  
ATOM    378  CB  TYR A  50      25.736  74.050  36.730  1.00  0.00           C  
ATOM    379  CG  TYR A  50      25.242  75.217  35.891  1.00  0.00           C  
ATOM    380  CD1 TYR A  50      24.702  74.989  34.607  1.00  0.00           C  
ATOM    381  CD2 TYR A  50      25.349  76.535  36.378  1.00  0.00           C  
ATOM    382  CE1 TYR A  50      24.264  76.073  33.823  1.00  0.00           C  
ATOM    383  CE2 TYR A  50      24.920  77.620  35.589  1.00  0.00           C  
ATOM    384  CZ  TYR A  50      24.368  77.388  34.314  1.00  0.00           C  
ATOM    385  OH  TYR A  50      23.930  78.437  33.559  1.00  0.00           O  
ATOM    386  N   SER A  51      24.965  74.135  39.996  1.00  0.00           N  
ATOM    387  CA  SER A  51      24.716  74.805  41.280  1.00  0.00           C  
ATOM    388  C   SER A  51      23.309  74.536  41.874  1.00  0.00           C  
ATOM    389  O   SER A  51      22.867  75.288  42.744  1.00  0.00           O  
ATOM    390  CB  SER A  51      25.073  76.309  41.172  1.00  0.00           C  
ATOM    391  OG  SER A  51      25.235  76.905  42.443  1.00  0.00           O  
ATOM    392  N   THR A  52      22.628  73.480  41.384  1.00  0.00           N  
ATOM    393  CA  THR A  52      21.271  73.029  41.738  1.00  0.00           C  
ATOM    394  C   THR A  52      20.174  74.122  41.621  1.00  0.00           C  
ATOM    395  O   THR A  52      19.152  74.047  42.301  1.00  0.00           O  
ATOM    396  CB  THR A  52      21.219  72.319  43.124  1.00  0.00           C  
ATOM    397  OG1 THR A  52      21.194  73.202  44.231  1.00  0.00           O  
ATOM    398  CG2 THR A  52      22.346  71.297  43.313  1.00  0.00           C  
ATOM    399  N   SER A  53      20.398  75.112  40.740  1.00  0.00           N  
ATOM    400  CA  SER A  53      19.569  76.312  40.622  1.00  0.00           C  
ATOM    401  C   SER A  53      19.534  76.911  39.205  1.00  0.00           C  
ATOM    402  O   SER A  53      18.641  77.715  38.944  1.00  0.00           O  
ATOM    403  CB  SER A  53      20.014  77.339  41.688  1.00  0.00           C  
ATOM    404  OG  SER A  53      21.343  77.778  41.476  1.00  0.00           O  
ATOM    405  N   ASN A  54      20.477  76.528  38.324  1.00  0.00           N  
ATOM    406  CA  ASN A  54      20.593  77.039  36.956  1.00  0.00           C  
ATOM    407  C   ASN A  54      20.760  75.850  36.004  1.00  0.00           C  
ATOM    408  O   ASN A  54      21.741  75.115  36.102  1.00  0.00           O  
ATOM    409  CB  ASN A  54      21.790  78.010  36.866  1.00  0.00           C  
ATOM    410  CG  ASN A  54      21.539  79.348  37.567  1.00  0.00           C  
ATOM    411  OD1 ASN A  54      20.793  80.183  37.062  1.00  0.00           O  
ATOM    412  ND2 ASN A  54      22.162  79.558  38.728  1.00  0.00           N  
ATOM    413  N   LEU A  55      19.776  75.685  35.111  1.00  0.00           N  
ATOM    414  CA  LEU A  55      19.688  74.603  34.131  1.00  0.00           C  
ATOM    415  C   LEU A  55      20.703  74.802  32.990  1.00  0.00           C  
ATOM    416  O   LEU A  55      20.965  75.938  32.591  1.00  0.00           O  
ATOM    417  CB  LEU A  55      18.241  74.542  33.584  1.00  0.00           C  
ATOM    418  CG  LEU A  55      17.216  73.837  34.506  1.00  0.00           C  
ATOM    419  CD1 LEU A  55      17.089  74.452  35.915  1.00  0.00           C  
ATOM    420  CD2 LEU A  55      15.838  73.760  33.828  1.00  0.00           C  
ATOM    421  N   ALA A  56      21.235  73.681  32.477  1.00  0.00           N  
ATOM    422  CA  ALA A  56      22.169  73.641  31.350  1.00  0.00           C  
ATOM    423  C   ALA A  56      21.486  73.816  29.981  1.00  0.00           C  
ATOM    424  O   ALA A  56      20.261  73.923  29.899  1.00  0.00           O  
ATOM    425  CB  ALA A  56      22.976  72.339  31.435  1.00  0.00           C  
ATOM    426  N   SER A  57      22.319  73.869  28.929  1.00  0.00           N  
ATOM    427  CA  SER A  57      21.929  74.072  27.533  1.00  0.00           C  
ATOM    428  C   SER A  57      20.972  72.978  27.017  1.00  0.00           C  
ATOM    429  O   SER A  57      21.332  71.800  27.023  1.00  0.00           O  
ATOM    430  CB  SER A  57      23.219  74.165  26.688  1.00  0.00           C  
ATOM    431  OG  SER A  57      22.953  74.466  25.331  1.00  0.00           O  
ATOM    432  N   GLY A  58      19.774  73.406  26.581  1.00  0.00           N  
ATOM    433  CA  GLY A  58      18.755  72.550  25.970  1.00  0.00           C  
ATOM    434  C   GLY A  58      17.887  71.786  26.986  1.00  0.00           C  
ATOM    435  O   GLY A  58      17.060  70.985  26.555  1.00  0.00           O  
ATOM    436  N   VAL A  59      18.059  72.008  28.302  1.00  0.00           N  
ATOM    437  CA  VAL A  59      17.337  71.313  29.372  1.00  0.00           C  
ATOM    438  C   VAL A  59      15.983  72.017  29.654  1.00  0.00           C  
ATOM    439  O   VAL A  59      16.009  73.189  30.037  1.00  0.00           O  
ATOM    440  CB  VAL A  59      18.191  71.325  30.674  1.00  0.00           C  
ATOM    441  CG1 VAL A  59      17.450  70.789  31.916  1.00  0.00           C  
ATOM    442  CG2 VAL A  59      19.498  70.535  30.470  1.00  0.00           C  
ATOM    443  N   PRO A  60      14.833  71.319  29.467  1.00  0.00           N  
ATOM    444  CA  PRO A  60      13.495  71.857  29.807  1.00  0.00           C  
ATOM    445  C   PRO A  60      13.298  72.210  31.295  1.00  0.00           C  
ATOM    446  O   PRO A  60      13.892  71.568  32.161  1.00  0.00           O  
ATOM    447  CB  PRO A  60      12.523  70.744  29.370  1.00  0.00           C  
ATOM    448  CG  PRO A  60      13.289  69.919  28.358  1.00  0.00           C  
ATOM    449  CD  PRO A  60      14.712  69.978  28.889  1.00  0.00           C  
ATOM    450  N   SER A  61      12.445  73.216  31.550  1.00  0.00           N  
ATOM    451  CA  SER A  61      12.127  73.796  32.865  1.00  0.00           C  
ATOM    452  C   SER A  61      11.558  72.839  33.938  1.00  0.00           C  
ATOM    453  O   SER A  61      11.570  73.202  35.114  1.00  0.00           O  
ATOM    454  CB  SER A  61      11.214  75.020  32.647  1.00  0.00           C  
ATOM    455  OG  SER A  61       9.918  74.644  32.220  1.00  0.00           O  
ATOM    456  N   ARG A  62      11.096  71.643  33.532  1.00  0.00           N  
ATOM    457  CA  ARG A  62      10.617  70.564  34.405  1.00  0.00           C  
ATOM    458  C   ARG A  62      11.706  69.976  35.330  1.00  0.00           C  
ATOM    459  O   ARG A  62      11.366  69.457  36.393  1.00  0.00           O  
ATOM    460  CB  ARG A  62       9.955  69.481  33.526  1.00  0.00           C  
ATOM    461  CG  ARG A  62      10.924  68.701  32.616  1.00  0.00           C  
ATOM    462  CD  ARG A  62      10.211  67.955  31.480  1.00  0.00           C  
ATOM    463  NE  ARG A  62      11.147  67.155  30.682  1.00  0.00           N  
ATOM    464  CZ  ARG A  62      11.640  65.956  31.025  1.00  0.00           C  
ATOM    465  NH1 ARG A  62      11.287  65.355  32.168  1.00  0.00           N  
ATOM    466  NH2 ARG A  62      12.500  65.339  30.204  1.00  0.00           N  
ATOM    467  N   PHE A  63      12.985  70.100  34.935  1.00  0.00           N  
ATOM    468  CA  PHE A  63      14.131  69.804  35.789  1.00  0.00           C  
ATOM    469  C   PHE A  63      14.362  70.946  36.791  1.00  0.00           C  
ATOM    470  O   PHE A  63      14.370  72.113  36.396  1.00  0.00           O  
ATOM    471  CB  PHE A  63      15.381  69.550  34.929  1.00  0.00           C  
ATOM    472  CG  PHE A  63      15.337  68.253  34.145  1.00  0.00           C  
ATOM    473  CD1 PHE A  63      14.889  68.237  32.807  1.00  0.00           C  
ATOM    474  CD2 PHE A  63      15.599  67.029  34.795  1.00  0.00           C  
ATOM    475  CE1 PHE A  63      14.796  67.034  32.122  1.00  0.00           C  
ATOM    476  CE2 PHE A  63      15.505  65.838  34.089  1.00  0.00           C  
ATOM    477  CZ  PHE A  63      15.108  65.841  32.759  1.00  0.00           C  
ATOM    478  N   SER A  64      14.546  70.579  38.065  1.00  0.00           N  
ATOM    479  CA  SER A  64      14.758  71.507  39.174  1.00  0.00           C  
ATOM    480  C   SER A  64      15.586  70.831  40.277  1.00  0.00           C  
ATOM    481  O   SER A  64      15.716  69.607  40.278  1.00  0.00           O  
ATOM    482  CB  SER A  64      13.395  72.033  39.683  1.00  0.00           C  
ATOM    483  OG  SER A  64      13.104  73.282  39.093  1.00  0.00           O  
ATOM    484  N   GLY A  65      16.152  71.641  41.184  1.00  0.00           N  
ATOM    485  CA  GLY A  65      16.963  71.151  42.294  1.00  0.00           C  
ATOM    486  C   GLY A  65      16.916  72.151  43.452  1.00  0.00           C  
ATOM    487  O   GLY A  65      16.272  73.199  43.371  1.00  0.00           O  
ATOM    488  N   SER A  66      17.631  71.804  44.530  1.00  0.00           N  
ATOM    489  CA  SER A  66      17.803  72.593  45.752  1.00  0.00           C  
ATOM    490  C   SER A  66      18.919  71.951  46.600  1.00  0.00           C  
ATOM    491  O   SER A  66      19.240  70.781  46.391  1.00  0.00           O  
ATOM    492  CB  SER A  66      16.458  72.682  46.518  1.00  0.00           C  
ATOM    493  OG  SER A  66      16.550  73.479  47.682  1.00  0.00           O  
ATOM    494  N   GLY A  67      19.471  72.709  47.560  1.00  0.00           N  
ATOM    495  CA  GLY A  67      20.451  72.182  48.500  1.00  0.00           C  
ATOM    496  C   GLY A  67      20.884  73.269  49.486  1.00  0.00           C  
ATOM    497  O   GLY A  67      20.637  74.459  49.277  1.00  0.00           O  
ATOM    498  N   SER A  68      21.566  72.834  50.556  1.00  0.00           N  
ATOM    499  CA  SER A  68      22.128  73.679  51.605  1.00  0.00           C  
ATOM    500  C   SER A  68      23.215  72.890  52.349  1.00  0.00           C  
ATOM    501  O   SER A  68      22.955  71.774  52.792  1.00  0.00           O  
ATOM    502  CB  SER A  68      21.003  74.214  52.527  1.00  0.00           C  
ATOM    503  OG  SER A  68      20.457  73.226  53.382  1.00  0.00           O  
ATOM    504  N   GLY A  69      24.420  73.471  52.480  1.00  0.00           N  
ATOM    505  CA  GLY A  69      25.549  72.822  53.150  1.00  0.00           C  
ATOM    506  C   GLY A  69      25.982  71.577  52.363  1.00  0.00           C  
ATOM    507  O   GLY A  69      26.379  71.691  51.202  1.00  0.00           O  
ATOM    508  N   THR A  70      25.924  70.403  53.015  1.00  0.00           N  
ATOM    509  CA  THR A  70      26.267  69.114  52.415  1.00  0.00           C  
ATOM    510  C   THR A  70      25.128  68.495  51.574  1.00  0.00           C  
ATOM    511  O   THR A  70      25.455  67.758  50.646  1.00  0.00           O  
ATOM    512  CB  THR A  70      26.680  68.067  53.486  1.00  0.00           C  
ATOM    513  OG1 THR A  70      25.604  67.687  54.324  1.00  0.00           O  
ATOM    514  CG2 THR A  70      27.865  68.501  54.359  1.00  0.00           C  
ATOM    515  N   ASP A  71      23.846  68.762  51.893  1.00  0.00           N  
ATOM    516  CA  ASP A  71      22.701  68.132  51.215  1.00  0.00           C  
ATOM    517  C   ASP A  71      22.396  68.804  49.867  1.00  0.00           C  
ATOM    518  O   ASP A  71      22.513  70.023  49.750  1.00  0.00           O  
ATOM    519  CB  ASP A  71      21.414  68.043  52.076  1.00  0.00           C  
ATOM    520  CG  ASP A  71      21.010  69.313  52.830  1.00  0.00           C  
ATOM    521  OD1 ASP A  71      20.417  70.203  52.179  1.00  0.00           O  
ATOM    522  OD2 ASP A  71      21.267  69.354  54.052  1.00  0.00           O  
ATOM    523  N   PHE A  72      21.988  67.979  48.889  1.00  0.00           N  
ATOM    524  CA  PHE A  72      21.592  68.386  47.542  1.00  0.00           C  
ATOM    525  C   PHE A  72      20.531  67.425  46.985  1.00  0.00           C  
ATOM    526  O   PHE A  72      20.497  66.252  47.363  1.00  0.00           O  
ATOM    527  CB  PHE A  72      22.817  68.433  46.607  1.00  0.00           C  
ATOM    528  CG  PHE A  72      23.853  69.502  46.915  1.00  0.00           C  
ATOM    529  CD1 PHE A  72      25.051  69.174  47.585  1.00  0.00           C  
ATOM    530  CD2 PHE A  72      23.571  70.856  46.645  1.00  0.00           C  
ATOM    531  CE1 PHE A  72      25.959  70.174  47.910  1.00  0.00           C  
ATOM    532  CE2 PHE A  72      24.489  71.838  46.980  1.00  0.00           C  
ATOM    533  CZ  PHE A  72      25.681  71.500  47.602  1.00  0.00           C  
ATOM    534  N   THR A  73      19.681  67.943  46.085  1.00  0.00           N  
ATOM    535  CA  THR A  73      18.536  67.236  45.511  1.00  0.00           C  
ATOM    536  C   THR A  73      18.333  67.607  44.027  1.00  0.00           C  
ATOM    537  O   THR A  73      18.791  68.657  43.571  1.00  0.00           O  
ATOM    538  CB  THR A  73      17.219  67.568  46.276  1.00  0.00           C  
ATOM    539  OG1 THR A  73      16.787  68.902  46.069  1.00  0.00           O  
ATOM    540  CG2 THR A  73      17.274  67.296  47.788  1.00  0.00           C  
ATOM    541  N   LEU A  74      17.618  66.712  43.331  1.00  0.00           N  
ATOM    542  CA  LEU A  74      17.149  66.840  41.955  1.00  0.00           C  
ATOM    543  C   LEU A  74      15.710  66.311  41.891  1.00  0.00           C  
ATOM    544  O   LEU A  74      15.389  65.344  42.583  1.00  0.00           O  
ATOM    545  CB  LEU A  74      18.080  66.016  41.032  1.00  0.00           C  
ATOM    546  CG  LEU A  74      17.771  66.037  39.514  1.00  0.00           C  
ATOM    547  CD1 LEU A  74      17.897  67.448  38.907  1.00  0.00           C  
ATOM    548  CD2 LEU A  74      18.628  65.004  38.755  1.00  0.00           C  
ATOM    549  N   THR A  75      14.901  66.912  41.009  1.00  0.00           N  
ATOM    550  CA  THR A  75      13.611  66.381  40.583  1.00  0.00           C  
ATOM    551  C   THR A  75      13.567  66.298  39.047  1.00  0.00           C  
ATOM    552  O   THR A  75      14.049  67.199  38.359  1.00  0.00           O  
ATOM    553  CB  THR A  75      12.409  67.211  41.119  1.00  0.00           C  
ATOM    554  OG1 THR A  75      11.188  66.645  40.680  1.00  0.00           O  
ATOM    555  CG2 THR A  75      12.378  68.695  40.718  1.00  0.00           C  
ATOM    556  N   ILE A  76      12.980  65.195  38.567  1.00  0.00           N  
ATOM    557  CA  ILE A  76      12.741  64.889  37.167  1.00  0.00           C  
ATOM    558  C   ILE A  76      11.213  64.784  37.024  1.00  0.00           C  
ATOM    559  O   ILE A  76      10.644  63.696  37.134  1.00  0.00           O  
ATOM    560  CB  ILE A  76      13.423  63.546  36.753  1.00  0.00           C  
ATOM    561  CG1 ILE A  76      14.946  63.553  37.046  1.00  0.00           C  
ATOM    562  CG2 ILE A  76      13.175  63.220  35.266  1.00  0.00           C  
ATOM    563  CD1 ILE A  76      15.337  62.985  38.422  1.00  0.00           C  
ATOM    564  N   SER A  77      10.570  65.952  36.856  1.00  0.00           N  
ATOM    565  CA  SER A  77       9.118  66.067  36.733  1.00  0.00           C  
ATOM    566  C   SER A  77       8.679  65.716  35.303  1.00  0.00           C  
ATOM    567  O   SER A  77       9.326  66.153  34.349  1.00  0.00           O  
ATOM    568  CB  SER A  77       8.677  67.497  37.095  1.00  0.00           C  
ATOM    569  OG  SER A  77       8.976  67.786  38.446  1.00  0.00           O  
ATOM    570  N   SER A  78       7.582  64.948  35.199  1.00  0.00           N  
ATOM    571  CA  SER A  78       6.948  64.489  33.957  1.00  0.00           C  
ATOM    572  C   SER A  78       7.914  63.680  33.070  1.00  0.00           C  
ATOM    573  O   SER A  78       8.378  64.193  32.051  1.00  0.00           O  
ATOM    574  CB  SER A  78       6.286  65.670  33.208  1.00  0.00           C  
ATOM    575  OG  SER A  78       5.140  66.109  33.910  1.00  0.00           O  
ATOM    576  N   LEU A  79       8.216  62.447  33.515  1.00  0.00           N  
ATOM    577  CA  LEU A  79       9.164  61.504  32.913  1.00  0.00           C  
ATOM    578  C   LEU A  79       8.915  61.230  31.418  1.00  0.00           C  
ATOM    579  O   LEU A  79       7.766  61.077  31.002  1.00  0.00           O  
ATOM    580  CB  LEU A  79       9.146  60.189  33.728  1.00  0.00           C  
ATOM    581  CG  LEU A  79       9.989  60.239  35.024  1.00  0.00           C  
ATOM    582  CD1 LEU A  79       9.585  59.143  36.027  1.00  0.00           C  
ATOM    583  CD2 LEU A  79      11.491  60.156  34.719  1.00  0.00           C  
ATOM    584  N   GLN A  80      10.016  61.185  30.656  1.00  0.00           N  
ATOM    585  CA  GLN A  80      10.052  61.013  29.200  1.00  0.00           C  
ATOM    586  C   GLN A  80      10.884  59.767  28.827  1.00  0.00           C  
ATOM    587  O   GLN A  80      11.632  59.282  29.677  1.00  0.00           O  
ATOM    588  CB  GLN A  80      10.677  62.291  28.581  1.00  0.00           C  
ATOM    589  CG  GLN A  80       9.887  63.593  28.822  1.00  0.00           C  
ATOM    590  CD  GLN A  80       8.438  63.534  28.332  1.00  0.00           C  
ATOM    591  OE1 GLN A  80       8.172  63.100  27.213  1.00  0.00           O  
ATOM    592  NE2 GLN A  80       7.496  63.982  29.163  1.00  0.00           N  
ATOM    593  N   PRO A  81      10.800  59.296  27.555  1.00  0.00           N  
ATOM    594  CA  PRO A  81      11.668  58.216  27.024  1.00  0.00           C  
ATOM    595  C   PRO A  81      13.192  58.413  27.177  1.00  0.00           C  
ATOM    596  O   PRO A  81      13.916  57.426  27.293  1.00  0.00           O  
ATOM    597  CB  PRO A  81      11.264  58.105  25.547  1.00  0.00           C  
ATOM    598  CG  PRO A  81       9.822  58.576  25.520  1.00  0.00           C  
ATOM    599  CD  PRO A  81       9.817  59.701  26.546  1.00  0.00           C  
ATOM    600  N   GLU A  82      13.640  59.679  27.187  1.00  0.00           N  
ATOM    601  CA  GLU A  82      15.033  60.088  27.380  1.00  0.00           C  
ATOM    602  C   GLU A  82      15.490  60.037  28.848  1.00  0.00           C  
ATOM    603  O   GLU A  82      16.694  59.952  29.091  1.00  0.00           O  
ATOM    604  CB  GLU A  82      15.247  61.495  26.770  1.00  0.00           C  
ATOM    605  CG  GLU A  82      15.540  61.505  25.252  1.00  0.00           C  
ATOM    606  CD  GLU A  82      14.476  60.813  24.397  1.00  0.00           C  
ATOM    607  OE1 GLU A  82      13.319  61.286  24.430  1.00  0.00           O  
ATOM    608  OE2 GLU A  82      14.834  59.799  23.759  1.00  0.00           O  
ATOM    609  N   ASP A  83      14.530  60.087  29.785  1.00  0.00           N  
ATOM    610  CA  ASP A  83      14.750  60.118  31.233  1.00  0.00           C  
ATOM    611  C   ASP A  83      14.951  58.736  31.869  1.00  0.00           C  
ATOM    612  O   ASP A  83      15.269  58.691  33.056  1.00  0.00           O  
ATOM    613  CB  ASP A  83      13.642  60.879  31.989  1.00  0.00           C  
ATOM    614  CG  ASP A  83      13.335  62.289  31.484  1.00  0.00           C  
ATOM    615  OD1 ASP A  83      14.159  62.876  30.746  1.00  0.00           O  
ATOM    616  OD2 ASP A  83      12.277  62.795  31.906  1.00  0.00           O  
ATOM    617  N   PHE A  84      14.805  57.643  31.099  1.00  0.00           N  
ATOM    618  CA  PHE A  84      15.111  56.282  31.554  1.00  0.00           C  
ATOM    619  C   PHE A  84      16.609  56.021  31.345  1.00  0.00           C  
ATOM    620  O   PHE A  84      17.017  55.318  30.420  1.00  0.00           O  
ATOM    621  CB  PHE A  84      14.166  55.277  30.867  1.00  0.00           C  
ATOM    622  CG  PHE A  84      12.706  55.612  31.118  1.00  0.00           C  
ATOM    623  CD1 PHE A  84      12.207  55.660  32.436  1.00  0.00           C  
ATOM    624  CD2 PHE A  84      11.864  55.993  30.057  1.00  0.00           C  
ATOM    625  CE1 PHE A  84      10.918  56.107  32.680  1.00  0.00           C  
ATOM    626  CE2 PHE A  84      10.569  56.422  30.318  1.00  0.00           C  
ATOM    627  CZ  PHE A  84      10.101  56.489  31.626  1.00  0.00           C  
ATOM    628  N   ALA A  85      17.382  56.700  32.203  1.00  0.00           N  
ATOM    629  CA  ALA A  85      18.798  56.992  32.079  1.00  0.00           C  
ATOM    630  C   ALA A  85      19.476  56.849  33.443  1.00  0.00           C  
ATOM    631  O   ALA A  85      18.801  56.928  34.471  1.00  0.00           O  
ATOM    632  CB  ALA A  85      18.910  58.449  31.594  1.00  0.00           C  
ATOM    633  N   THR A  86      20.809  56.697  33.421  1.00  0.00           N  
ATOM    634  CA  THR A  86      21.660  56.749  34.606  1.00  0.00           C  
ATOM    635  C   THR A  86      22.113  58.199  34.847  1.00  0.00           C  
ATOM    636  O   THR A  86      22.739  58.799  33.973  1.00  0.00           O  
ATOM    637  CB  THR A  86      22.911  55.846  34.475  1.00  0.00           C  
ATOM    638  OG1 THR A  86      22.496  54.528  34.175  1.00  0.00           O  
ATOM    639  CG2 THR A  86      23.756  55.770  35.760  1.00  0.00           C  
ATOM    640  N   TYR A  87      21.760  58.727  36.026  1.00  0.00           N  
ATOM    641  CA  TYR A  87      22.064  60.089  36.464  1.00  0.00           C  
ATOM    642  C   TYR A  87      23.335  60.101  37.319  1.00  0.00           C  
ATOM    643  O   TYR A  87      23.657  59.089  37.938  1.00  0.00           O  
ATOM    644  CB  TYR A  87      20.869  60.634  37.270  1.00  0.00           C  
ATOM    645  CG  TYR A  87      19.616  60.888  36.445  1.00  0.00           C  
ATOM    646  CD1 TYR A  87      19.240  62.203  36.108  1.00  0.00           C  
ATOM    647  CD2 TYR A  87      18.821  59.807  36.008  1.00  0.00           C  
ATOM    648  CE1 TYR A  87      18.097  62.426  35.319  1.00  0.00           C  
ATOM    649  CE2 TYR A  87      17.695  60.032  35.198  1.00  0.00           C  
ATOM    650  CZ  TYR A  87      17.334  61.344  34.848  1.00  0.00           C  
ATOM    651  OH  TYR A  87      16.253  61.570  34.052  1.00  0.00           O  
ATOM    652  N   TYR A  88      24.017  61.255  37.350  1.00  0.00           N  
ATOM    653  CA  TYR A  88      25.230  61.484  38.144  1.00  0.00           C  
ATOM    654  C   TYR A  88      25.183  62.887  38.770  1.00  0.00           C  
ATOM    655  O   TYR A  88      24.291  63.672  38.445  1.00  0.00           O  
ATOM    656  CB  TYR A  88      26.509  61.295  37.291  1.00  0.00           C  
ATOM    657  CG  TYR A  88      26.539  60.047  36.429  1.00  0.00           C  
ATOM    658  CD1 TYR A  88      26.011  60.089  35.121  1.00  0.00           C  
ATOM    659  CD2 TYR A  88      27.068  58.840  36.929  1.00  0.00           C  
ATOM    660  CE1 TYR A  88      26.007  58.933  34.327  1.00  0.00           C  
ATOM    661  CE2 TYR A  88      27.056  57.679  36.132  1.00  0.00           C  
ATOM    662  CZ  TYR A  88      26.528  57.726  34.828  1.00  0.00           C  
ATOM    663  OH  TYR A  88      26.511  56.609  34.048  1.00  0.00           O  
ATOM    664  N   CYS A  89      26.155  63.181  39.646  1.00  0.00           N  
ATOM    665  CA  CYS A  89      26.335  64.481  40.299  1.00  0.00           C  
ATOM    666  C   CYS A  89      27.821  64.675  40.637  1.00  0.00           C  
ATOM    667  O   CYS A  89      28.513  63.683  40.850  1.00  0.00           O  
ATOM    668  CB  CYS A  89      25.408  64.573  41.534  1.00  0.00           C  
ATOM    669  SG  CYS A  89      25.815  63.520  42.961  1.00  0.00           S  
ATOM    670  N   GLN A  90      28.288  65.936  40.680  1.00  0.00           N  
ATOM    671  CA  GLN A  90      29.690  66.294  40.938  1.00  0.00           C  
ATOM    672  C   GLN A  90      29.791  67.653  41.648  1.00  0.00           C  
ATOM    673  O   GLN A  90      28.933  68.508  41.449  1.00  0.00           O  
ATOM    674  CB  GLN A  90      30.495  66.246  39.615  1.00  0.00           C  
ATOM    675  CG  GLN A  90      31.960  66.719  39.707  1.00  0.00           C  
ATOM    676  CD  GLN A  90      32.740  66.486  38.417  1.00  0.00           C  
ATOM    677  OE1 GLN A  90      32.335  66.933  37.347  1.00  0.00           O  
ATOM    678  NE2 GLN A  90      33.883  65.809  38.521  1.00  0.00           N  
ATOM    679  N   VAL A  91      30.846  67.833  42.455  1.00  0.00           N  
ATOM    680  CA  VAL A  91      31.100  69.046  43.236  1.00  0.00           C  
ATOM    681  C   VAL A  91      31.775  70.169  42.417  1.00  0.00           C  
ATOM    682  O   VAL A  91      32.425  69.901  41.407  1.00  0.00           O  
ATOM    683  CB  VAL A  91      32.027  68.725  44.448  1.00  0.00           C  
ATOM    684  CG1 VAL A  91      31.421  67.643  45.347  1.00  0.00           C  
ATOM    685  CG2 VAL A  91      33.479  68.354  44.093  1.00  0.00           C  
ATOM    686  N   TYR A  92      31.662  71.398  42.943  1.00  0.00           N  
ATOM    687  CA  TYR A  92      32.517  72.544  42.615  1.00  0.00           C  
ATOM    688  C   TYR A  92      32.768  73.417  43.864  1.00  0.00           C  
ATOM    689  O   TYR A  92      33.145  74.580  43.747  1.00  0.00           O  
ATOM    690  CB  TYR A  92      32.010  73.273  41.347  1.00  0.00           C  
ATOM    691  CG  TYR A  92      32.846  74.432  40.828  1.00  0.00           C  
ATOM    692  CD1 TYR A  92      34.045  74.179  40.129  1.00  0.00           C  
ATOM    693  CD2 TYR A  92      32.422  75.765  41.024  1.00  0.00           C  
ATOM    694  CE1 TYR A  92      34.810  75.250  39.630  1.00  0.00           C  
ATOM    695  CE2 TYR A  92      33.194  76.836  40.534  1.00  0.00           C  
ATOM    696  CZ  TYR A  92      34.387  76.577  39.832  1.00  0.00           C  
ATOM    697  OH  TYR A  92      35.133  77.611  39.342  1.00  0.00           O  
ATOM    698  N   SER A  93      32.613  72.813  45.055  1.00  0.00           N  
ATOM    699  CA  SER A  93      32.961  73.389  46.354  1.00  0.00           C  
ATOM    700  C   SER A  93      34.479  73.575  46.572  1.00  0.00           C  
ATOM    701  O   SER A  93      34.866  74.342  47.451  1.00  0.00           O  
ATOM    702  CB  SER A  93      32.312  72.518  47.446  1.00  0.00           C  
ATOM    703  OG  SER A  93      32.898  71.235  47.541  1.00  0.00           O  
ATOM    704  N   GLY A  94      35.295  72.891  45.756  1.00  0.00           N  
ATOM    705  CA  GLY A  94      36.745  72.990  45.752  1.00  0.00           C  
ATOM    706  C   GLY A  94      37.297  71.802  44.959  1.00  0.00           C  
ATOM    707  O   GLY A  94      36.644  70.763  44.825  1.00  0.00           O  
ATOM    708  N   TYR A  95      38.529  71.959  44.456  1.00  0.00           N  
ATOM    709  CA  TYR A  95      39.292  70.897  43.796  1.00  0.00           C  
ATOM    710  C   TYR A  95      39.959  69.980  44.843  1.00  0.00           C  
ATOM    711  O   TYR A  95      40.286  70.458  45.931  1.00  0.00           O  
ATOM    712  CB  TYR A  95      40.366  71.540  42.895  1.00  0.00           C  
ATOM    713  CG  TYR A  95      39.819  72.354  41.738  1.00  0.00           C  
ATOM    714  CD1 TYR A  95      39.114  71.714  40.698  1.00  0.00           C  
ATOM    715  CD2 TYR A  95      40.017  73.750  41.688  1.00  0.00           C  
ATOM    716  CE1 TYR A  95      38.603  72.459  39.619  1.00  0.00           C  
ATOM    717  CE2 TYR A  95      39.507  74.497  40.608  1.00  0.00           C  
ATOM    718  CZ  TYR A  95      38.798  73.853  39.576  1.00  0.00           C  
ATOM    719  OH  TYR A  95      38.301  74.582  38.537  1.00  0.00           O  
ATOM    720  N   PRO A  96      40.223  68.703  44.490  1.00  0.00           N  
ATOM    721  CA  PRO A  96      39.828  68.025  43.242  1.00  0.00           C  
ATOM    722  C   PRO A  96      38.390  67.472  43.286  1.00  0.00           C  
ATOM    723  O   PRO A  96      37.913  67.075  44.350  1.00  0.00           O  
ATOM    724  CB  PRO A  96      40.867  66.907  43.141  1.00  0.00           C  
ATOM    725  CG  PRO A  96      41.164  66.522  44.577  1.00  0.00           C  
ATOM    726  CD  PRO A  96      41.057  67.841  45.329  1.00  0.00           C  
ATOM    727  N   LEU A  97      37.735  67.470  42.114  1.00  0.00           N  
ATOM    728  CA  LEU A  97      36.341  67.052  41.946  1.00  0.00           C  
ATOM    729  C   LEU A  97      36.204  65.518  41.850  1.00  0.00           C  
ATOM    730  O   LEU A  97      37.126  64.852  41.376  1.00  0.00           O  
ATOM    731  CB  LEU A  97      35.734  67.717  40.683  1.00  0.00           C  
ATOM    732  CG  LEU A  97      36.078  69.202  40.400  1.00  0.00           C  
ATOM    733  CD1 LEU A  97      35.357  69.707  39.131  1.00  0.00           C  
ATOM    734  CD2 LEU A  97      35.865  70.144  41.600  1.00  0.00           C  
ATOM    735  N   THR A  98      35.036  65.000  42.267  1.00  0.00           N  
ATOM    736  CA  THR A  98      34.655  63.585  42.172  1.00  0.00           C  
ATOM    737  C   THR A  98      33.141  63.463  41.904  1.00  0.00           C  
ATOM    738  O   THR A  98      32.376  64.351  42.287  1.00  0.00           O  
ATOM    739  CB  THR A  98      34.958  62.792  43.479  1.00  0.00           C  
ATOM    740  OG1 THR A  98      34.155  63.210  44.564  1.00  0.00           O  
ATOM    741  CG2 THR A  98      36.424  62.824  43.928  1.00  0.00           C  
ATOM    742  N   PHE A  99      32.744  62.342  41.276  1.00  0.00           N  
ATOM    743  CA  PHE A  99      31.346  61.988  41.015  1.00  0.00           C  
ATOM    744  C   PHE A  99      30.736  61.148  42.149  1.00  0.00           C  
ATOM    745  O   PHE A  99      31.460  60.424  42.834  1.00  0.00           O  
ATOM    746  CB  PHE A  99      31.230  61.231  39.681  1.00  0.00           C  
ATOM    747  CG  PHE A  99      31.432  62.080  38.442  1.00  0.00           C  
ATOM    748  CD1 PHE A  99      32.733  62.346  37.973  1.00  0.00           C  
ATOM    749  CD2 PHE A  99      30.336  62.721  37.827  1.00  0.00           C  
ATOM    750  CE1 PHE A  99      32.915  63.160  36.865  1.00  0.00           C  
ATOM    751  CE2 PHE A  99      30.540  63.528  36.715  1.00  0.00           C  
ATOM    752  CZ  PHE A  99      31.825  63.741  36.232  1.00  0.00           C  
ATOM    753  N   GLY A 100      29.405  61.255  42.307  1.00  0.00           N  
ATOM    754  CA  GLY A 100      28.646  60.592  43.368  1.00  0.00           C  
ATOM    755  C   GLY A 100      28.256  59.143  43.040  1.00  0.00           C  
ATOM    756  O   GLY A 100      27.940  58.398  43.967  1.00  0.00           O  
ATOM    757  N   GLY A 101      28.283  58.737  41.759  1.00  0.00           N  
ATOM    758  CA  GLY A 101      27.885  57.401  41.306  1.00  0.00           C  
ATOM    759  C   GLY A 101      26.590  57.476  40.486  1.00  0.00           C  
ATOM    760  O   GLY A 101      26.111  58.560  40.156  1.00  0.00           O  
ATOM    761  N   GLY A 102      26.064  56.298  40.110  1.00  0.00           N  
ATOM    762  CA  GLY A 102      24.935  56.152  39.191  1.00  0.00           C  
ATOM    763  C   GLY A 102      23.605  55.955  39.934  1.00  0.00           C  
ATOM    764  O   GLY A 102      23.573  55.410  41.038  1.00  0.00           O  
ATOM    765  N   THR A 103      22.503  56.341  39.270  1.00  0.00           N  
ATOM    766  CA  THR A 103      21.123  56.028  39.652  1.00  0.00           C  
ATOM    767  C   THR A 103      20.304  55.859  38.362  1.00  0.00           C  
ATOM    768  O   THR A 103      19.965  56.868  37.741  1.00  0.00           O  
ATOM    769  CB  THR A 103      20.445  57.147  40.499  1.00  0.00           C  
ATOM    770  OG1 THR A 103      21.177  57.397  41.677  1.00  0.00           O  
ATOM    771  CG2 THR A 103      18.996  56.833  40.923  1.00  0.00           C  
ATOM    772  N   LYS A 104      20.014  54.606  37.963  1.00  0.00           N  
ATOM    773  CA  LYS A 104      19.207  54.332  36.770  1.00  0.00           C  
ATOM    774  C   LYS A 104      17.706  54.425  37.075  1.00  0.00           C  
ATOM    775  O   LYS A 104      17.211  53.681  37.920  1.00  0.00           O  
ATOM    776  CB  LYS A 104      19.583  52.985  36.114  1.00  0.00           C  
ATOM    777  CG  LYS A 104      18.826  52.761  34.787  1.00  0.00           C  
ATOM    778  CD  LYS A 104      19.228  51.504  34.005  1.00  0.00           C  
ATOM    779  CE  LYS A 104      18.560  51.433  32.617  1.00  0.00           C  
ATOM    780  NZ  LYS A 104      17.088  51.416  32.703  1.00  0.00           N  
ATOM    781  N   VAL A 105      17.010  55.289  36.320  1.00  0.00           N  
ATOM    782  CA  VAL A 105      15.551  55.377  36.287  1.00  0.00           C  
ATOM    783  C   VAL A 105      15.011  54.410  35.207  1.00  0.00           C  
ATOM    784  O   VAL A 105      15.669  54.192  34.186  1.00  0.00           O  
ATOM    785  CB  VAL A 105      15.092  56.831  35.979  1.00  0.00           C  
ATOM    786  CG1 VAL A 105      13.561  57.016  35.945  1.00  0.00           C  
ATOM    787  CG2 VAL A 105      15.680  57.838  36.987  1.00  0.00           C  
ATOM    788  N   GLU A 106      13.843  53.817  35.487  1.00  0.00           N  
ATOM    789  CA  GLU A 106      13.256  52.705  34.740  1.00  0.00           C  
ATOM    790  C   GLU A 106      11.755  52.950  34.524  1.00  0.00           C  
ATOM    791  O   GLU A 106      11.127  53.598  35.358  1.00  0.00           O  
ATOM    792  CB  GLU A 106      13.527  51.435  35.576  1.00  0.00           C  
ATOM    793  CG  GLU A 106      12.981  50.109  35.025  1.00  0.00           C  
ATOM    794  CD  GLU A 106      13.314  48.959  35.969  1.00  0.00           C  
ATOM    795  OE1 GLU A 106      14.518  48.636  36.063  1.00  0.00           O  
ATOM    796  OE2 GLU A 106      12.363  48.421  36.576  1.00  0.00           O  
ATOM    797  N   ILE A 107      11.199  52.409  33.426  1.00  0.00           N  
ATOM    798  CA  ILE A 107       9.760  52.421  33.144  1.00  0.00           C  
ATOM    799  C   ILE A 107       9.060  51.408  34.069  1.00  0.00           C  
ATOM    800  O   ILE A 107       9.360  50.215  33.984  1.00  0.00           O  
ATOM    801  CB  ILE A 107       9.442  52.021  31.668  1.00  0.00           C  
ATOM    802  CG1 ILE A 107      10.124  52.967  30.656  1.00  0.00           C  
ATOM    803  CG2 ILE A 107       7.930  51.923  31.354  1.00  0.00           C  
ATOM    804  CD1 ILE A 107      10.241  52.395  29.236  1.00  0.00           C  
ATOM    805  N   LYS A 108       8.137  51.896  34.916  1.00  0.00           N  
ATOM    806  CA  LYS A 108       7.289  51.037  35.742  1.00  0.00           C  
ATOM    807  C   LYS A 108       6.206  50.364  34.879  1.00  0.00           C  
ATOM    808  O   LYS A 108       5.596  51.022  34.036  1.00  0.00           O  
ATOM    809  CB  LYS A 108       6.711  51.831  36.933  1.00  0.00           C  
ATOM    810  CG  LYS A 108       5.821  51.024  37.900  1.00  0.00           C  
ATOM    811  CD  LYS A 108       6.542  49.834  38.567  1.00  0.00           C  
ATOM    812  CE  LYS A 108       5.650  49.026  39.521  1.00  0.00           C  
ATOM    813  NZ  LYS A 108       4.556  48.345  38.804  1.00  0.00           N  
ATOM    814  N   ARG A 109       6.029  49.055  35.099  1.00  0.00           N  
ATOM    815  CA  ARG A 109       5.233  48.166  34.255  1.00  0.00           C  
ATOM    816  C   ARG A 109       4.679  47.006  35.107  1.00  0.00           C  
ATOM    817  O   ARG A 109       5.145  46.781  36.225  1.00  0.00           O  
ATOM    818  CB  ARG A 109       6.148  47.737  33.075  1.00  0.00           C  
ATOM    819  CG  ARG A 109       5.558  46.764  32.040  1.00  0.00           C  
ATOM    820  CD  ARG A 109       6.563  46.442  30.926  1.00  0.00           C  
ATOM    821  NE  ARG A 109       5.978  45.611  29.868  1.00  0.00           N  
ATOM    822  CZ  ARG A 109       5.238  46.048  28.835  1.00  0.00           C  
ATOM    823  NH1 ARG A 109       4.949  47.348  28.682  1.00  0.00           N  
ATOM    824  NH2 ARG A 109       4.776  45.163  27.942  1.00  0.00           N  
ATOM    825  N   THR A 110       3.677  46.292  34.567  1.00  0.00           N  
ATOM    826  CA  THR A 110       3.148  45.047  35.135  1.00  0.00           C  
ATOM    827  C   THR A 110       4.141  43.875  34.947  1.00  0.00           C  
ATOM    828  O   THR A 110       4.910  43.878  33.984  1.00  0.00           O  
ATOM    829  CB  THR A 110       1.779  44.691  34.487  1.00  0.00           C  
ATOM    830  OG1 THR A 110       1.211  43.543  35.095  1.00  0.00           O  
ATOM    831  CG2 THR A 110       1.818  44.424  32.969  1.00  0.00           C  
ATOM    832  N   VAL A 111       4.118  42.898  35.868  1.00  0.00           N  
ATOM    833  CA  VAL A 111       5.012  41.738  35.824  1.00  0.00           C  
ATOM    834  C   VAL A 111       4.694  40.782  34.652  1.00  0.00           C  
ATOM    835  O   VAL A 111       3.537  40.668  34.246  1.00  0.00           O  
ATOM    836  CB  VAL A 111       5.005  40.936  37.156  1.00  0.00           C  
ATOM    837  CG1 VAL A 111       5.443  41.814  38.341  1.00  0.00           C  
ATOM    838  CG2 VAL A 111       3.685  40.204  37.475  1.00  0.00           C  
ATOM    839  N   ALA A 112       5.743  40.125  34.132  1.00  0.00           N  
ATOM    840  CA  ALA A 112       5.671  39.215  32.990  1.00  0.00           C  
ATOM    841  C   ALA A 112       6.763  38.149  33.110  1.00  0.00           C  
ATOM    842  O   ALA A 112       7.884  38.481  33.488  1.00  0.00           O  
ATOM    843  CB  ALA A 112       5.821  40.019  31.686  1.00  0.00           C  
ATOM    844  N   ALA A 113       6.414  36.895  32.779  1.00  0.00           N  
ATOM    845  CA  ALA A 113       7.292  35.725  32.863  1.00  0.00           C  
ATOM    846  C   ALA A 113       8.368  35.691  31.748  1.00  0.00           C  
ATOM    847  O   ALA A 113       8.119  36.221  30.663  1.00  0.00           O  
ATOM    848  CB  ALA A 113       6.404  34.470  32.789  1.00  0.00           C  
ATOM    849  N   PRO A 114       9.535  35.055  32.018  1.00  0.00           N  
ATOM    850  CA  PRO A 114      10.620  34.907  31.029  1.00  0.00           C  
ATOM    851  C   PRO A 114      10.283  33.911  29.905  1.00  0.00           C  
ATOM    852  O   PRO A 114       9.904  32.775  30.192  1.00  0.00           O  
ATOM    853  CB  PRO A 114      11.810  34.429  31.878  1.00  0.00           C  
ATOM    854  CG  PRO A 114      11.190  33.686  33.048  1.00  0.00           C  
ATOM    855  CD  PRO A 114       9.907  34.461  33.305  1.00  0.00           C  
ATOM    856  N   SER A 115      10.453  34.356  28.647  1.00  0.00           N  
ATOM    857  CA  SER A 115      10.317  33.519  27.454  1.00  0.00           C  
ATOM    858  C   SER A 115      11.591  32.679  27.275  1.00  0.00           C  
ATOM    859  O   SER A 115      12.570  33.164  26.709  1.00  0.00           O  
ATOM    860  CB  SER A 115      10.039  34.402  26.221  1.00  0.00           C  
ATOM    861  OG  SER A 115       8.770  35.013  26.325  1.00  0.00           O  
ATOM    862  N   VAL A 116      11.559  31.454  27.825  1.00  0.00           N  
ATOM    863  CA  VAL A 116      12.674  30.509  27.847  1.00  0.00           C  
ATOM    864  C   VAL A 116      12.866  29.787  26.503  1.00  0.00           C  
ATOM    865  O   VAL A 116      11.896  29.316  25.905  1.00  0.00           O  
ATOM    866  CB  VAL A 116      12.499  29.474  28.999  1.00  0.00           C  
ATOM    867  CG1 VAL A 116      11.147  28.730  28.970  1.00  0.00           C  
ATOM    868  CG2 VAL A 116      13.665  28.473  29.137  1.00  0.00           C  
ATOM    869  N   PHE A 117      14.135  29.713  26.074  1.00  0.00           N  
ATOM    870  CA  PHE A 117      14.579  29.034  24.861  1.00  0.00           C  
ATOM    871  C   PHE A 117      15.965  28.446  25.144  1.00  0.00           C  
ATOM    872  O   PHE A 117      16.877  29.209  25.466  1.00  0.00           O  
ATOM    873  CB  PHE A 117      14.651  30.033  23.681  1.00  0.00           C  
ATOM    874  CG  PHE A 117      13.369  30.772  23.343  1.00  0.00           C  
ATOM    875  CD1 PHE A 117      12.273  30.089  22.773  1.00  0.00           C  
ATOM    876  CD2 PHE A 117      13.230  32.137  23.680  1.00  0.00           C  
ATOM    877  CE1 PHE A 117      11.093  30.774  22.508  1.00  0.00           C  
ATOM    878  CE2 PHE A 117      12.043  32.803  23.401  1.00  0.00           C  
ATOM    879  CZ  PHE A 117      10.981  32.124  22.816  1.00  0.00           C  
ATOM    880  N   ILE A 118      16.109  27.117  25.002  1.00  0.00           N  
ATOM    881  CA  ILE A 118      17.396  26.417  25.076  1.00  0.00           C  
ATOM    882  C   ILE A 118      17.987  26.258  23.658  1.00  0.00           C  
ATOM    883  O   ILE A 118      17.236  26.194  22.684  1.00  0.00           O  
ATOM    884  CB  ILE A 118      17.242  25.017  25.743  1.00  0.00           C  
ATOM    885  CG1 ILE A 118      18.605  24.436  26.185  1.00  0.00           C  
ATOM    886  CG2 ILE A 118      16.457  23.987  24.898  1.00  0.00           C  
ATOM    887  CD1 ILE A 118      18.500  23.366  27.278  1.00  0.00           C  
ATOM    888  N   PHE A 119      19.327  26.221  23.579  1.00  0.00           N  
ATOM    889  CA  PHE A 119      20.094  26.254  22.337  1.00  0.00           C  
ATOM    890  C   PHE A 119      21.237  25.204  22.426  1.00  0.00           C  
ATOM    891  O   PHE A 119      22.245  25.479  23.079  1.00  0.00           O  
ATOM    892  CB  PHE A 119      20.610  27.695  22.130  1.00  0.00           C  
ATOM    893  CG  PHE A 119      19.543  28.769  22.015  1.00  0.00           C  
ATOM    894  CD1 PHE A 119      19.387  29.730  23.035  1.00  0.00           C  
ATOM    895  CD2 PHE A 119      18.643  28.769  20.928  1.00  0.00           C  
ATOM    896  CE1 PHE A 119      18.383  30.685  22.944  1.00  0.00           C  
ATOM    897  CE2 PHE A 119      17.640  29.725  20.861  1.00  0.00           C  
ATOM    898  CZ  PHE A 119      17.521  30.687  21.856  1.00  0.00           C  
ATOM    899  N   PRO A 120      21.054  24.011  21.801  1.00  0.00           N  
ATOM    900  CA  PRO A 120      22.032  22.891  21.832  1.00  0.00           C  
ATOM    901  C   PRO A 120      23.414  23.187  21.195  1.00  0.00           C  
ATOM    902  O   PRO A 120      23.431  23.802  20.132  1.00  0.00           O  
ATOM    903  CB  PRO A 120      21.332  21.790  21.006  1.00  0.00           C  
ATOM    904  CG  PRO A 120      19.855  22.101  21.094  1.00  0.00           C  
ATOM    905  CD  PRO A 120      19.821  23.612  21.119  1.00  0.00           C  
ATOM    906  N   PRO A 121      24.534  22.690  21.781  1.00  0.00           N  
ATOM    907  CA  PRO A 121      25.885  22.732  21.167  1.00  0.00           C  
ATOM    908  C   PRO A 121      25.995  22.169  19.737  1.00  0.00           C  
ATOM    909  O   PRO A 121      25.576  21.037  19.496  1.00  0.00           O  
ATOM    910  CB  PRO A 121      26.756  21.923  22.144  1.00  0.00           C  
ATOM    911  CG  PRO A 121      26.077  22.127  23.477  1.00  0.00           C  
ATOM    912  CD  PRO A 121      24.600  22.088  23.110  1.00  0.00           C  
ATOM    913  N   SER A 122      26.575  22.976  18.831  1.00  0.00           N  
ATOM    914  CA  SER A 122      26.890  22.601  17.448  1.00  0.00           C  
ATOM    915  C   SER A 122      28.080  21.625  17.340  1.00  0.00           C  
ATOM    916  O   SER A 122      28.873  21.502  18.276  1.00  0.00           O  
ATOM    917  CB  SER A 122      27.119  23.883  16.617  1.00  0.00           C  
ATOM    918  OG  SER A 122      28.276  24.596  17.016  1.00  0.00           O  
ATOM    919  N   ASP A 123      28.183  20.966  16.173  1.00  0.00           N  
ATOM    920  CA  ASP A 123      29.227  19.991  15.826  1.00  0.00           C  
ATOM    921  C   ASP A 123      30.640  20.605  15.779  1.00  0.00           C  
ATOM    922  O   ASP A 123      31.593  19.925  16.154  1.00  0.00           O  
ATOM    923  CB  ASP A 123      28.962  19.242  14.490  1.00  0.00           C  
ATOM    924  CG  ASP A 123      28.767  20.107  13.233  1.00  0.00           C  
ATOM    925  OD1 ASP A 123      29.136  19.600  12.152  1.00  0.00           O  
ATOM    926  OD2 ASP A 123      28.227  21.230  13.353  1.00  0.00           O  
ATOM    927  N   GLU A 124      30.751  21.861  15.314  1.00  0.00           N  
ATOM    928  CA  GLU A 124      32.021  22.576  15.169  1.00  0.00           C  
ATOM    929  C   GLU A 124      32.579  23.127  16.492  1.00  0.00           C  
ATOM    930  O   GLU A 124      33.790  23.338  16.581  1.00  0.00           O  
ATOM    931  CB  GLU A 124      31.905  23.653  14.080  1.00  0.00           C  
ATOM    932  CG  GLU A 124      31.550  23.052  12.700  1.00  0.00           C  
ATOM    933  CD  GLU A 124      31.726  24.017  11.530  1.00  0.00           C  
ATOM    934  OE1 GLU A 124      32.685  24.819  11.584  1.00  0.00           O  
ATOM    935  OE2 GLU A 124      30.913  23.915  10.584  1.00  0.00           O  
ATOM    936  N   GLN A 125      31.712  23.274  17.508  1.00  0.00           N  
ATOM    937  CA  GLN A 125      32.112  23.492  18.896  1.00  0.00           C  
ATOM    938  C   GLN A 125      32.682  22.199  19.510  1.00  0.00           C  
ATOM    939  O   GLN A 125      33.747  22.244  20.124  1.00  0.00           O  
ATOM    940  CB  GLN A 125      30.917  24.069  19.681  1.00  0.00           C  
ATOM    941  CG  GLN A 125      31.285  24.520  21.105  1.00  0.00           C  
ATOM    942  CD  GLN A 125      30.195  25.346  21.788  1.00  0.00           C  
ATOM    943  NE2 GLN A 125      28.945  24.876  21.769  1.00  0.00           N  
ATOM    944  OE1 GLN A 125      30.484  26.402  22.340  1.00  0.00           O  
ATOM    945  N   LEU A 126      32.004  21.066  19.244  1.00  0.00           N  
ATOM    946  CA  LEU A 126      32.381  19.692  19.607  1.00  0.00           C  
ATOM    947  C   LEU A 126      33.448  19.096  18.658  1.00  0.00           C  
ATOM    948  O   LEU A 126      33.392  17.917  18.315  1.00  0.00           O  
ATOM    949  CB  LEU A 126      31.099  18.830  19.620  1.00  0.00           C  
ATOM    950  CG  LEU A 126      30.012  19.271  20.622  1.00  0.00           C  
ATOM    951  CD1 LEU A 126      28.674  18.594  20.291  1.00  0.00           C  
ATOM    952  CD2 LEU A 126      30.430  19.023  22.079  1.00  0.00           C  
ATOM    953  N   LYS A 127      34.401  19.940  18.249  1.00  0.00           N  
ATOM    954  CA  LYS A 127      35.478  19.668  17.302  1.00  0.00           C  
ATOM    955  C   LYS A 127      36.646  20.642  17.547  1.00  0.00           C  
ATOM    956  O   LYS A 127      37.790  20.294  17.255  1.00  0.00           O  
ATOM    957  CB  LYS A 127      34.899  19.687  15.869  1.00  0.00           C  
ATOM    958  CG  LYS A 127      35.899  19.568  14.706  1.00  0.00           C  
ATOM    959  CD  LYS A 127      35.237  19.185  13.366  1.00  0.00           C  
ATOM    960  CE  LYS A 127      34.046  20.075  12.965  1.00  0.00           C  
ATOM    961  NZ  LYS A 127      33.498  19.706  11.648  1.00  0.00           N  
ATOM    962  N   SER A 128      36.349  21.800  18.166  1.00  0.00           N  
ATOM    963  CA  SER A 128      37.309  22.710  18.794  1.00  0.00           C  
ATOM    964  C   SER A 128      37.747  22.245  20.204  1.00  0.00           C  
ATOM    965  O   SER A 128      38.606  22.894  20.800  1.00  0.00           O  
ATOM    966  CB  SER A 128      36.676  24.113  18.852  1.00  0.00           C  
ATOM    967  OG  SER A 128      36.602  24.663  17.552  1.00  0.00           O  
ATOM    968  N   GLY A 129      37.169  21.139  20.710  1.00  0.00           N  
ATOM    969  CA  GLY A 129      37.503  20.531  22.002  1.00  0.00           C  
ATOM    970  C   GLY A 129      36.692  21.121  23.168  1.00  0.00           C  
ATOM    971  O   GLY A 129      36.962  20.771  24.316  1.00  0.00           O  
ATOM    972  N   THR A 130      35.709  21.991  22.885  1.00  0.00           N  
ATOM    973  CA  THR A 130      34.879  22.690  23.866  1.00  0.00           C  
ATOM    974  C   THR A 130      33.400  22.269  23.734  1.00  0.00           C  
ATOM    975  O   THR A 130      33.035  21.526  22.824  1.00  0.00           O  
ATOM    976  CB  THR A 130      34.988  24.229  23.653  1.00  0.00           C  
ATOM    977  OG1 THR A 130      34.418  24.654  22.428  1.00  0.00           O  
ATOM    978  CG2 THR A 130      36.430  24.755  23.726  1.00  0.00           C  
ATOM    979  N   ALA A 131      32.571  22.764  24.664  1.00  0.00           N  
ATOM    980  CA  ALA A 131      31.118  22.637  24.652  1.00  0.00           C  
ATOM    981  C   ALA A 131      30.527  23.775  25.490  1.00  0.00           C  
ATOM    982  O   ALA A 131      31.120  24.162  26.496  1.00  0.00           O  
ATOM    983  CB  ALA A 131      30.697  21.263  25.197  1.00  0.00           C  
ATOM    984  N   SER A 132      29.362  24.290  25.074  1.00  0.00           N  
ATOM    985  CA  SER A 132      28.625  25.306  25.819  1.00  0.00           C  
ATOM    986  C   SER A 132      27.162  25.264  25.394  1.00  0.00           C  
ATOM    987  O   SER A 132      26.850  25.675  24.274  1.00  0.00           O  
ATOM    988  CB  SER A 132      29.221  26.719  25.613  1.00  0.00           C  
ATOM    989  OG  SER A 132      30.335  26.944  26.448  1.00  0.00           O  
ATOM    990  N   VAL A 133      26.295  24.770  26.294  1.00  0.00           N  
ATOM    991  CA  VAL A 133      24.849  24.784  26.105  1.00  0.00           C  
ATOM    992  C   VAL A 133      24.349  26.185  26.494  1.00  0.00           C  
ATOM    993  O   VAL A 133      24.494  26.582  27.651  1.00  0.00           O  
ATOM    994  CB  VAL A 133      24.101  23.741  26.989  1.00  0.00           C  
ATOM    995  CG1 VAL A 133      22.635  23.581  26.538  1.00  0.00           C  
ATOM    996  CG2 VAL A 133      24.776  22.358  27.007  1.00  0.00           C  
ATOM    997  N   VAL A 134      23.823  26.921  25.508  1.00  0.00           N  
ATOM    998  CA  VAL A 134      23.365  28.299  25.675  1.00  0.00           C  
ATOM    999  C   VAL A 134      21.841  28.313  25.899  1.00  0.00           C  
ATOM   1000  O   VAL A 134      21.137  27.390  25.491  1.00  0.00           O  
ATOM   1001  CB  VAL A 134      23.744  29.149  24.425  1.00  0.00           C  
ATOM   1002  CG1 VAL A 134      23.188  30.591  24.391  1.00  0.00           C  
ATOM   1003  CG2 VAL A 134      25.272  29.201  24.250  1.00  0.00           C  
ATOM   1004  N   CYS A 135      21.369  29.367  26.569  1.00  0.00           N  
ATOM   1005  CA  CYS A 135      19.967  29.654  26.835  1.00  0.00           C  
ATOM   1006  C   CYS A 135      19.812  31.173  26.961  1.00  0.00           C  
ATOM   1007  O   CYS A 135      20.771  31.865  27.319  1.00  0.00           O  
ATOM   1008  CB  CYS A 135      19.517  28.901  28.099  1.00  0.00           C  
ATOM   1009  SG  CYS A 135      17.821  29.144  28.679  1.00  0.00           S  
ATOM   1010  N   LEU A 136      18.606  31.671  26.669  1.00  0.00           N  
ATOM   1011  CA  LEU A 136      18.309  33.090  26.793  1.00  0.00           C  
ATOM   1012  C   LEU A 136      16.827  33.280  27.119  1.00  0.00           C  
ATOM   1013  O   LEU A 136      15.960  32.693  26.468  1.00  0.00           O  
ATOM   1014  CB  LEU A 136      18.803  33.850  25.535  1.00  0.00           C  
ATOM   1015  CG  LEU A 136      19.636  35.103  25.874  1.00  0.00           C  
ATOM   1016  CD1 LEU A 136      20.669  35.477  24.798  1.00  0.00           C  
ATOM   1017  CD2 LEU A 136      18.741  36.280  26.291  1.00  0.00           C  
ATOM   1018  N   LEU A 137      16.603  34.096  28.157  1.00  0.00           N  
ATOM   1019  CA  LEU A 137      15.319  34.419  28.753  1.00  0.00           C  
ATOM   1020  C   LEU A 137      14.972  35.839  28.308  1.00  0.00           C  
ATOM   1021  O   LEU A 137      15.640  36.782  28.731  1.00  0.00           O  
ATOM   1022  CB  LEU A 137      15.443  34.330  30.295  1.00  0.00           C  
ATOM   1023  CG  LEU A 137      15.767  32.925  30.859  1.00  0.00           C  
ATOM   1024  CD1 LEU A 137      14.804  31.842  30.350  1.00  0.00           C  
ATOM   1025  CD2 LEU A 137      17.246  32.509  30.695  1.00  0.00           C  
ATOM   1026  N   ASN A 138      13.974  35.956  27.423  1.00  0.00           N  
ATOM   1027  CA  ASN A 138      13.637  37.213  26.756  1.00  0.00           C  
ATOM   1028  C   ASN A 138      12.344  37.810  27.322  1.00  0.00           C  
ATOM   1029  O   ASN A 138      11.409  37.075  27.638  1.00  0.00           O  
ATOM   1030  CB  ASN A 138      13.519  36.977  25.234  1.00  0.00           C  
ATOM   1031  CG  ASN A 138      14.853  36.571  24.598  1.00  0.00           C  
ATOM   1032  OD1 ASN A 138      15.081  35.397  24.316  1.00  0.00           O  
ATOM   1033  ND2 ASN A 138      15.740  37.544  24.379  1.00  0.00           N  
ATOM   1034  N   ASN A 139      12.331  39.153  27.374  1.00  0.00           N  
ATOM   1035  CA  ASN A 139      11.189  40.046  27.605  1.00  0.00           C  
ATOM   1036  C   ASN A 139      10.353  39.690  28.848  1.00  0.00           C  
ATOM   1037  O   ASN A 139       9.287  39.086  28.733  1.00  0.00           O  
ATOM   1038  CB  ASN A 139      10.332  40.147  26.315  1.00  0.00           C  
ATOM   1039  CG  ASN A 139      11.035  40.831  25.134  1.00  0.00           C  
ATOM   1040  OD1 ASN A 139      12.096  41.436  25.279  1.00  0.00           O  
ATOM   1041  ND2 ASN A 139      10.420  40.759  23.953  1.00  0.00           N  
ATOM   1042  N   PHE A 140      10.869  40.103  30.011  1.00  0.00           N  
ATOM   1043  CA  PHE A 140      10.235  39.970  31.319  1.00  0.00           C  
ATOM   1044  C   PHE A 140      10.370  41.280  32.116  1.00  0.00           C  
ATOM   1045  O   PHE A 140      11.213  42.121  31.796  1.00  0.00           O  
ATOM   1046  CB  PHE A 140      10.844  38.747  32.042  1.00  0.00           C  
ATOM   1047  CG  PHE A 140      12.337  38.786  32.331  1.00  0.00           C  
ATOM   1048  CD1 PHE A 140      13.250  38.119  31.489  1.00  0.00           C  
ATOM   1049  CD2 PHE A 140      12.834  39.597  33.370  1.00  0.00           C  
ATOM   1050  CE1 PHE A 140      14.612  38.224  31.732  1.00  0.00           C  
ATOM   1051  CE2 PHE A 140      14.199  39.719  33.575  1.00  0.00           C  
ATOM   1052  CZ  PHE A 140      15.083  39.028  32.762  1.00  0.00           C  
ATOM   1053  N   TYR A 141       9.549  41.414  33.168  1.00  0.00           N  
ATOM   1054  CA  TYR A 141       9.581  42.541  34.103  1.00  0.00           C  
ATOM   1055  C   TYR A 141       9.213  42.012  35.506  1.00  0.00           C  
ATOM   1056  O   TYR A 141       8.286  41.204  35.586  1.00  0.00           O  
ATOM   1057  CB  TYR A 141       8.593  43.626  33.609  1.00  0.00           C  
ATOM   1058  CG  TYR A 141       8.735  44.936  34.360  1.00  0.00           C  
ATOM   1059  CD1 TYR A 141       9.724  45.862  33.963  1.00  0.00           C  
ATOM   1060  CD2 TYR A 141       7.964  45.184  35.515  1.00  0.00           C  
ATOM   1061  CE1 TYR A 141       9.978  47.000  34.751  1.00  0.00           C  
ATOM   1062  CE2 TYR A 141       8.222  46.323  36.302  1.00  0.00           C  
ATOM   1063  CZ  TYR A 141       9.242  47.220  35.931  1.00  0.00           C  
ATOM   1064  OH  TYR A 141       9.535  48.282  36.733  1.00  0.00           O  
ATOM   1065  N   PRO A 142       9.903  42.444  36.591  1.00  0.00           N  
ATOM   1066  CA  PRO A 142      10.969  43.470  36.665  1.00  0.00           C  
ATOM   1067  C   PRO A 142      12.349  42.998  36.176  1.00  0.00           C  
ATOM   1068  O   PRO A 142      12.510  41.843  35.785  1.00  0.00           O  
ATOM   1069  CB  PRO A 142      11.015  43.852  38.163  1.00  0.00           C  
ATOM   1070  CG  PRO A 142       9.770  43.247  38.787  1.00  0.00           C  
ATOM   1071  CD  PRO A 142       9.566  42.005  37.941  1.00  0.00           C  
ATOM   1072  N   ARG A 143      13.315  43.929  36.246  1.00  0.00           N  
ATOM   1073  CA  ARG A 143      14.740  43.751  35.945  1.00  0.00           C  
ATOM   1074  C   ARG A 143      15.408  42.582  36.699  1.00  0.00           C  
ATOM   1075  O   ARG A 143      16.244  41.896  36.113  1.00  0.00           O  
ATOM   1076  CB  ARG A 143      15.442  45.095  36.235  1.00  0.00           C  
ATOM   1077  CG  ARG A 143      16.935  45.162  35.867  1.00  0.00           C  
ATOM   1078  CD  ARG A 143      17.532  46.545  36.162  1.00  0.00           C  
ATOM   1079  NE  ARG A 143      18.874  46.700  35.589  1.00  0.00           N  
ATOM   1080  CZ  ARG A 143      19.715  47.718  35.844  1.00  0.00           C  
ATOM   1081  NH1 ARG A 143      20.914  47.743  35.250  1.00  0.00           N  
ATOM   1082  NH2 ARG A 143      19.374  48.709  36.680  1.00  0.00           N  
ATOM   1083  N   GLU A 144      15.005  42.376  37.966  1.00  0.00           N  
ATOM   1084  CA  GLU A 144      15.423  41.263  38.817  1.00  0.00           C  
ATOM   1085  C   GLU A 144      14.892  39.919  38.288  1.00  0.00           C  
ATOM   1086  O   GLU A 144      13.688  39.791  38.066  1.00  0.00           O  
ATOM   1087  CB  GLU A 144      14.965  41.551  40.268  1.00  0.00           C  
ATOM   1088  CG  GLU A 144      15.155  40.409  41.294  1.00  0.00           C  
ATOM   1089  CD  GLU A 144      16.598  39.913  41.411  1.00  0.00           C  
ATOM   1090  OE1 GLU A 144      17.495  40.775  41.540  1.00  0.00           O  
ATOM   1091  OE2 GLU A 144      16.777  38.678  41.358  1.00  0.00           O  
ATOM   1092  N   ALA A 145      15.808  38.951  38.140  1.00  0.00           N  
ATOM   1093  CA  ALA A 145      15.543  37.587  37.693  1.00  0.00           C  
ATOM   1094  C   ALA A 145      16.734  36.688  38.029  1.00  0.00           C  
ATOM   1095  O   ALA A 145      17.868  37.171  38.073  1.00  0.00           O  
ATOM   1096  CB  ALA A 145      15.268  37.574  36.176  1.00  0.00           C  
ATOM   1097  N   LYS A 146      16.454  35.386  38.215  1.00  0.00           N  
ATOM   1098  CA  LYS A 146      17.465  34.361  38.449  1.00  0.00           C  
ATOM   1099  C   LYS A 146      17.262  33.190  37.479  1.00  0.00           C  
ATOM   1100  O   LYS A 146      16.132  32.836  37.142  1.00  0.00           O  
ATOM   1101  CB  LYS A 146      17.448  33.927  39.934  1.00  0.00           C  
ATOM   1102  CG  LYS A 146      18.476  32.841  40.329  1.00  0.00           C  
ATOM   1103  CD  LYS A 146      19.942  33.217  40.030  1.00  0.00           C  
ATOM   1104  CE  LYS A 146      20.934  32.108  40.399  1.00  0.00           C  
ATOM   1105  NZ  LYS A 146      22.288  32.424  39.908  1.00  0.00           N  
ATOM   1106  N   VAL A 147      18.394  32.623  37.051  1.00  0.00           N  
ATOM   1107  CA  VAL A 147      18.498  31.555  36.067  1.00  0.00           C  
ATOM   1108  C   VAL A 147      19.485  30.491  36.585  1.00  0.00           C  
ATOM   1109  O   VAL A 147      20.382  30.812  37.366  1.00  0.00           O  
ATOM   1110  CB  VAL A 147      19.018  32.131  34.718  1.00  0.00           C  
ATOM   1111  CG1 VAL A 147      18.035  33.152  34.116  1.00  0.00           C  
ATOM   1112  CG2 VAL A 147      20.428  32.752  34.795  1.00  0.00           C  
ATOM   1113  N   GLN A 148      19.296  29.241  36.138  1.00  0.00           N  
ATOM   1114  CA  GLN A 148      20.138  28.103  36.509  1.00  0.00           C  
ATOM   1115  C   GLN A 148      20.263  27.110  35.343  1.00  0.00           C  
ATOM   1116  O   GLN A 148      19.711  27.334  34.262  1.00  0.00           O  
ATOM   1117  CB  GLN A 148      19.616  27.446  37.817  1.00  0.00           C  
ATOM   1118  CG  GLN A 148      18.207  26.821  37.709  1.00  0.00           C  
ATOM   1119  CD  GLN A 148      17.857  25.900  38.877  1.00  0.00           C  
ATOM   1120  NE2 GLN A 148      16.700  26.127  39.500  1.00  0.00           N  
ATOM   1121  OE1 GLN A 148      18.598  24.972  39.188  1.00  0.00           O  
ATOM   1122  N   TRP A 149      20.995  26.020  35.612  1.00  0.00           N  
ATOM   1123  CA  TRP A 149      21.194  24.899  34.704  1.00  0.00           C  
ATOM   1124  C   TRP A 149      21.024  23.571  35.439  1.00  0.00           C  
ATOM   1125  O   TRP A 149      21.371  23.463  36.613  1.00  0.00           O  
ATOM   1126  CB  TRP A 149      22.589  24.985  34.064  1.00  0.00           C  
ATOM   1127  CG  TRP A 149      22.658  25.928  32.915  1.00  0.00           C  
ATOM   1128  CD1 TRP A 149      23.110  27.201  32.934  1.00  0.00           C  
ATOM   1129  CD2 TRP A 149      22.141  25.699  31.575  1.00  0.00           C  
ATOM   1130  NE1 TRP A 149      22.942  27.759  31.686  1.00  0.00           N  
ATOM   1131  CE2 TRP A 149      22.349  26.881  30.804  1.00  0.00           C  
ATOM   1132  CE3 TRP A 149      21.519  24.607  30.931  1.00  0.00           C  
ATOM   1133  CZ2 TRP A 149      21.970  26.966  29.459  1.00  0.00           C  
ATOM   1134  CZ3 TRP A 149      21.122  24.686  29.584  1.00  0.00           C  
ATOM   1135  CH2 TRP A 149      21.347  25.865  28.849  1.00  0.00           C  
ATOM   1136  N   LYS A 150      20.527  22.580  34.687  1.00  0.00           N  
ATOM   1137  CA  LYS A 150      20.412  21.179  35.071  1.00  0.00           C  
ATOM   1138  C   LYS A 150      20.875  20.299  33.900  1.00  0.00           C  
ATOM   1139  O   LYS A 150      20.862  20.745  32.749  1.00  0.00           O  
ATOM   1140  CB  LYS A 150      18.960  20.862  35.489  1.00  0.00           C  
ATOM   1141  CG  LYS A 150      18.567  21.478  36.844  1.00  0.00           C  
ATOM   1142  CD  LYS A 150      17.139  21.133  37.280  1.00  0.00           C  
ATOM   1143  CE  LYS A 150      16.829  21.672  38.684  1.00  0.00           C  
ATOM   1144  NZ  LYS A 150      15.478  21.286  39.118  1.00  0.00           N  
ATOM   1145  N   VAL A 151      21.291  19.067  34.229  1.00  0.00           N  
ATOM   1146  CA  VAL A 151      21.838  18.093  33.282  1.00  0.00           C  
ATOM   1147  C   VAL A 151      20.878  16.877  33.247  1.00  0.00           C  
ATOM   1148  O   VAL A 151      19.675  17.092  33.090  1.00  0.00           O  
ATOM   1149  CB  VAL A 151      23.308  17.699  33.648  1.00  0.00           C  
ATOM   1150  CG1 VAL A 151      24.042  16.994  32.489  1.00  0.00           C  
ATOM   1151  CG2 VAL A 151      24.153  18.914  34.075  1.00  0.00           C  
ATOM   1152  N   ASP A 152      21.386  15.640  33.378  1.00  0.00           N  
ATOM   1153  CA  ASP A 152      20.604  14.411  33.529  1.00  0.00           C  
ATOM   1154  C   ASP A 152      19.898  14.393  34.891  1.00  0.00           C  
ATOM   1155  O   ASP A 152      20.549  14.594  35.917  1.00  0.00           O  
ATOM   1156  CB  ASP A 152      21.448  13.129  33.331  1.00  0.00           C  
ATOM   1157  CG  ASP A 152      22.232  13.085  32.015  1.00  0.00           C  
ATOM   1158  OD1 ASP A 152      21.575  13.149  30.954  1.00  0.00           O  
ATOM   1159  OD2 ASP A 152      23.467  12.915  32.083  1.00  0.00           O  
ATOM   1160  N   ASN A 153      18.573  14.163  34.859  1.00  0.00           N  
ATOM   1161  CA  ASN A 153      17.651  14.216  36.003  1.00  0.00           C  
ATOM   1162  C   ASN A 153      17.513  15.659  36.548  1.00  0.00           C  
ATOM   1163  O   ASN A 153      17.709  16.616  35.799  1.00  0.00           O  
ATOM   1164  CB  ASN A 153      18.018  13.174  37.103  1.00  0.00           C  
ATOM   1165  CG  ASN A 153      18.161  11.744  36.572  1.00  0.00           C  
ATOM   1166  ND2 ASN A 153      19.352  11.156  36.714  1.00  0.00           N  
ATOM   1167  OD1 ASN A 153      17.207  11.176  36.046  1.00  0.00           O  
ATOM   1168  N   ALA A 154      17.166  15.794  37.838  1.00  0.00           N  
ATOM   1169  CA  ALA A 154      17.040  17.073  38.545  1.00  0.00           C  
ATOM   1170  C   ALA A 154      18.384  17.681  39.002  1.00  0.00           C  
ATOM   1171  O   ALA A 154      18.365  18.733  39.639  1.00  0.00           O  
ATOM   1172  CB  ALA A 154      16.095  16.869  39.740  1.00  0.00           C  
ATOM   1173  N   LEU A 155      19.514  17.015  38.691  1.00  0.00           N  
ATOM   1174  CA  LEU A 155      20.874  17.382  39.093  1.00  0.00           C  
ATOM   1175  C   LEU A 155      21.302  18.735  38.505  1.00  0.00           C  
ATOM   1176  O   LEU A 155      21.361  18.872  37.283  1.00  0.00           O  
ATOM   1177  CB  LEU A 155      21.853  16.270  38.651  1.00  0.00           C  
ATOM   1178  CG  LEU A 155      21.578  14.874  39.256  1.00  0.00           C  
ATOM   1179  CD1 LEU A 155      22.456  13.795  38.586  1.00  0.00           C  
ATOM   1180  CD2 LEU A 155      21.704  14.866  40.794  1.00  0.00           C  
ATOM   1181  N   GLN A 156      21.581  19.699  39.396  1.00  0.00           N  
ATOM   1182  CA  GLN A 156      21.971  21.068  39.058  1.00  0.00           C  
ATOM   1183  C   GLN A 156      23.441  21.146  38.616  1.00  0.00           C  
ATOM   1184  O   GLN A 156      24.300  20.519  39.236  1.00  0.00           O  
ATOM   1185  CB  GLN A 156      21.690  21.967  40.284  1.00  0.00           C  
ATOM   1186  CG  GLN A 156      21.874  23.478  40.030  1.00  0.00           C  
ATOM   1187  CD  GLN A 156      21.666  24.304  41.299  1.00  0.00           C  
ATOM   1188  NE2 GLN A 156      20.685  25.209  41.286  1.00  0.00           N  
ATOM   1189  OE1 GLN A 156      22.393  24.143  42.276  1.00  0.00           O  
ATOM   1190  N   SER A 157      23.694  21.965  37.583  1.00  0.00           N  
ATOM   1191  CA  SER A 157      25.026  22.392  37.166  1.00  0.00           C  
ATOM   1192  C   SER A 157      25.265  23.817  37.691  1.00  0.00           C  
ATOM   1193  O   SER A 157      24.415  24.688  37.498  1.00  0.00           O  
ATOM   1194  CB  SER A 157      25.122  22.339  35.628  1.00  0.00           C  
ATOM   1195  OG  SER A 157      26.415  22.683  35.170  1.00  0.00           O  
ATOM   1196  N   GLY A 158      26.433  24.023  38.321  1.00  0.00           N  
ATOM   1197  CA  GLY A 158      26.866  25.323  38.838  1.00  0.00           C  
ATOM   1198  C   GLY A 158      27.439  26.232  37.735  1.00  0.00           C  
ATOM   1199  O   GLY A 158      27.685  27.407  38.001  1.00  0.00           O  
ATOM   1200  N   ASN A 159      27.650  25.704  36.514  1.00  0.00           N  
ATOM   1201  CA  ASN A 159      28.133  26.439  35.346  1.00  0.00           C  
ATOM   1202  C   ASN A 159      27.011  27.319  34.780  1.00  0.00           C  
ATOM   1203  O   ASN A 159      26.000  26.794  34.317  1.00  0.00           O  
ATOM   1204  CB  ASN A 159      28.642  25.444  34.278  1.00  0.00           C  
ATOM   1205  CG  ASN A 159      29.853  24.619  34.723  1.00  0.00           C  
ATOM   1206  OD1 ASN A 159      30.798  25.149  35.302  1.00  0.00           O  
ATOM   1207  ND2 ASN A 159      29.836  23.316  34.438  1.00  0.00           N  
ATOM   1208  N   SER A 160      27.232  28.639  34.832  1.00  0.00           N  
ATOM   1209  CA  SER A 160      26.331  29.668  34.324  1.00  0.00           C  
ATOM   1210  C   SER A 160      27.158  30.922  33.995  1.00  0.00           C  
ATOM   1211  O   SER A 160      28.171  31.183  34.644  1.00  0.00           O  
ATOM   1212  CB  SER A 160      25.207  29.942  35.351  1.00  0.00           C  
ATOM   1213  OG  SER A 160      24.249  30.850  34.840  1.00  0.00           O  
ATOM   1214  N   GLN A 161      26.689  31.678  32.993  1.00  0.00           N  
ATOM   1215  CA  GLN A 161      27.278  32.930  32.531  1.00  0.00           C  
ATOM   1216  C   GLN A 161      26.117  33.891  32.256  1.00  0.00           C  
ATOM   1217  O   GLN A 161      25.477  33.802  31.207  1.00  0.00           O  
ATOM   1218  CB  GLN A 161      28.203  32.660  31.322  1.00  0.00           C  
ATOM   1219  CG  GLN A 161      28.795  33.924  30.665  1.00  0.00           C  
ATOM   1220  CD  GLN A 161      29.746  33.582  29.519  1.00  0.00           C  
ATOM   1221  NE2 GLN A 161      29.415  34.015  28.301  1.00  0.00           N  
ATOM   1222  OE1 GLN A 161      30.775  32.944  29.729  1.00  0.00           O  
ATOM   1223  N   GLU A 162      25.846  34.742  33.256  1.00  0.00           N  
ATOM   1224  CA  GLU A 162      24.684  35.622  33.316  1.00  0.00           C  
ATOM   1225  C   GLU A 162      25.074  37.039  32.874  1.00  0.00           C  
ATOM   1226  O   GLU A 162      26.124  37.540  33.275  1.00  0.00           O  
ATOM   1227  CB  GLU A 162      24.101  35.592  34.749  1.00  0.00           C  
ATOM   1228  CG  GLU A 162      23.754  34.162  35.226  1.00  0.00           C  
ATOM   1229  CD  GLU A 162      23.116  34.069  36.617  1.00  0.00           C  
ATOM   1230  OE1 GLU A 162      22.710  35.118  37.163  1.00  0.00           O  
ATOM   1231  OE2 GLU A 162      23.028  32.924  37.115  1.00  0.00           O  
ATOM   1232  N   SER A 163      24.212  37.650  32.046  1.00  0.00           N  
ATOM   1233  CA  SER A 163      24.425  38.964  31.443  1.00  0.00           C  
ATOM   1234  C   SER A 163      23.072  39.545  31.016  1.00  0.00           C  
ATOM   1235  O   SER A 163      22.259  38.808  30.461  1.00  0.00           O  
ATOM   1236  CB  SER A 163      25.395  38.831  30.249  1.00  0.00           C  
ATOM   1237  OG  SER A 163      25.651  40.084  29.658  1.00  0.00           O  
ATOM   1238  N   VAL A 164      22.870  40.851  31.258  1.00  0.00           N  
ATOM   1239  CA  VAL A 164      21.648  41.580  30.908  1.00  0.00           C  
ATOM   1240  C   VAL A 164      21.949  42.733  29.936  1.00  0.00           C  
ATOM   1241  O   VAL A 164      23.022  43.336  29.999  1.00  0.00           O  
ATOM   1242  CB  VAL A 164      20.959  42.197  32.164  1.00  0.00           C  
ATOM   1243  CG1 VAL A 164      20.445  41.120  33.131  1.00  0.00           C  
ATOM   1244  CG2 VAL A 164      21.785  43.256  32.928  1.00  0.00           C  
ATOM   1245  N   THR A 165      20.945  43.052  29.105  1.00  0.00           N  
ATOM   1246  CA  THR A 165      20.829  44.323  28.388  1.00  0.00           C  
ATOM   1247  C   THR A 165      20.096  45.352  29.279  1.00  0.00           C  
ATOM   1248  O   THR A 165      19.559  44.998  30.333  1.00  0.00           O  
ATOM   1249  CB  THR A 165      19.994  44.142  27.086  1.00  0.00           C  
ATOM   1250  OG1 THR A 165      18.671  43.698  27.345  1.00  0.00           O  
ATOM   1251  CG2 THR A 165      20.655  43.211  26.062  1.00  0.00           C  
ATOM   1252  N   GLU A 166      20.040  46.608  28.808  1.00  0.00           N  
ATOM   1253  CA  GLU A 166      19.123  47.635  29.307  1.00  0.00           C  
ATOM   1254  C   GLU A 166      17.661  47.331  28.912  1.00  0.00           C  
ATOM   1255  O   GLU A 166      17.389  46.359  28.201  1.00  0.00           O  
ATOM   1256  CB  GLU A 166      19.587  49.042  28.842  1.00  0.00           C  
ATOM   1257  CG  GLU A 166      19.463  49.380  27.336  1.00  0.00           C  
ATOM   1258  CD  GLU A 166      20.481  48.646  26.464  1.00  0.00           C  
ATOM   1259  OE1 GLU A 166      21.652  49.080  26.472  1.00  0.00           O  
ATOM   1260  OE2 GLU A 166      20.079  47.643  25.837  1.00  0.00           O  
ATOM   1261  N   GLN A 167      16.738  48.175  29.398  1.00  0.00           N  
ATOM   1262  CA  GLN A 167      15.304  48.072  29.130  1.00  0.00           C  
ATOM   1263  C   GLN A 167      14.997  48.340  27.645  1.00  0.00           C  
ATOM   1264  O   GLN A 167      15.485  49.328  27.094  1.00  0.00           O  
ATOM   1265  CB  GLN A 167      14.567  49.058  30.054  1.00  0.00           C  
ATOM   1266  CG  GLN A 167      13.047  48.824  30.113  1.00  0.00           C  
ATOM   1267  CD  GLN A 167      12.400  49.581  31.272  1.00  0.00           C  
ATOM   1268  OE1 GLN A 167      12.763  50.720  31.559  1.00  0.00           O  
ATOM   1269  NE2 GLN A 167      11.424  48.958  31.937  1.00  0.00           N  
ATOM   1270  N   ASP A 168      14.204  47.439  27.045  1.00  0.00           N  
ATOM   1271  CA  ASP A 168      13.820  47.427  25.632  1.00  0.00           C  
ATOM   1272  C   ASP A 168      13.011  48.689  25.277  1.00  0.00           C  
ATOM   1273  O   ASP A 168      12.053  49.016  25.976  1.00  0.00           O  
ATOM   1274  CB  ASP A 168      13.066  46.107  25.318  1.00  0.00           C  
ATOM   1275  CG  ASP A 168      12.886  45.766  23.834  1.00  0.00           C  
ATOM   1276  OD1 ASP A 168      13.113  44.582  23.502  1.00  0.00           O  
ATOM   1277  OD2 ASP A 168      12.448  46.654  23.072  1.00  0.00           O  
ATOM   1278  N   SER A 169      13.426  49.379  24.200  1.00  0.00           N  
ATOM   1279  CA  SER A 169      12.821  50.623  23.713  1.00  0.00           C  
ATOM   1280  C   SER A 169      11.399  50.461  23.134  1.00  0.00           C  
ATOM   1281  O   SER A 169      10.653  51.440  23.121  1.00  0.00           O  
ATOM   1282  CB  SER A 169      13.793  51.286  22.715  1.00  0.00           C  
ATOM   1283  OG  SER A 169      13.897  50.565  21.502  1.00  0.00           O  
ATOM   1284  N   LYS A 170      11.052  49.241  22.693  1.00  0.00           N  
ATOM   1285  CA  LYS A 170       9.733  48.868  22.193  1.00  0.00           C  
ATOM   1286  C   LYS A 170       8.888  48.279  23.335  1.00  0.00           C  
ATOM   1287  O   LYS A 170       7.840  48.835  23.665  1.00  0.00           O  
ATOM   1288  CB  LYS A 170       9.922  47.873  21.021  1.00  0.00           C  
ATOM   1289  CG  LYS A 170       8.626  47.322  20.395  1.00  0.00           C  
ATOM   1290  CD  LYS A 170       8.900  46.108  19.496  1.00  0.00           C  
ATOM   1291  CE  LYS A 170       7.616  45.433  19.001  1.00  0.00           C  
ATOM   1292  NZ  LYS A 170       7.920  44.181  18.290  1.00  0.00           N  
ATOM   1293  N   ASP A 171       9.348  47.139  23.878  1.00  0.00           N  
ATOM   1294  CA  ASP A 171       8.576  46.260  24.762  1.00  0.00           C  
ATOM   1295  C   ASP A 171       8.578  46.675  26.247  1.00  0.00           C  
ATOM   1296  O   ASP A 171       7.717  46.197  26.983  1.00  0.00           O  
ATOM   1297  CB  ASP A 171       8.984  44.774  24.592  1.00  0.00           C  
ATOM   1298  CG  ASP A 171       8.937  44.273  23.140  1.00  0.00           C  
ATOM   1299  OD1 ASP A 171       9.823  43.472  22.775  1.00  0.00           O  
ATOM   1300  OD2 ASP A 171       7.965  44.629  22.435  1.00  0.00           O  
ATOM   1301  N   SER A 172       9.508  47.559  26.660  1.00  0.00           N  
ATOM   1302  CA  SER A 172       9.669  48.094  28.026  1.00  0.00           C  
ATOM   1303  C   SER A 172      10.043  47.020  29.075  1.00  0.00           C  
ATOM   1304  O   SER A 172       9.690  47.148  30.248  1.00  0.00           O  
ATOM   1305  CB  SER A 172       8.444  48.946  28.434  1.00  0.00           C  
ATOM   1306  OG  SER A 172       8.359  50.098  27.621  1.00  0.00           O  
ATOM   1307  N   THR A 173      10.757  45.980  28.625  1.00  0.00           N  
ATOM   1308  CA  THR A 173      11.125  44.792  29.395  1.00  0.00           C  
ATOM   1309  C   THR A 173      12.637  44.522  29.280  1.00  0.00           C  
ATOM   1310  O   THR A 173      13.284  44.981  28.341  1.00  0.00           O  
ATOM   1311  CB  THR A 173      10.394  43.547  28.823  1.00  0.00           C  
ATOM   1312  OG1 THR A 173      10.581  43.429  27.421  1.00  0.00           O  
ATOM   1313  CG2 THR A 173       8.888  43.534  29.112  1.00  0.00           C  
ATOM   1314  N   TYR A 174      13.158  43.755  30.248  1.00  0.00           N  
ATOM   1315  CA  TYR A 174      14.544  43.293  30.307  1.00  0.00           C  
ATOM   1316  C   TYR A 174      14.663  41.845  29.813  1.00  0.00           C  
ATOM   1317  O   TYR A 174      13.672  41.113  29.780  1.00  0.00           O  
ATOM   1318  CB  TYR A 174      15.035  43.403  31.763  1.00  0.00           C  
ATOM   1319  CG  TYR A 174      15.278  44.828  32.216  1.00  0.00           C  
ATOM   1320  CD1 TYR A 174      16.561  45.398  32.087  1.00  0.00           C  
ATOM   1321  CD2 TYR A 174      14.227  45.589  32.767  1.00  0.00           C  
ATOM   1322  CE1 TYR A 174      16.805  46.709  32.538  1.00  0.00           C  
ATOM   1323  CE2 TYR A 174      14.469  46.901  33.210  1.00  0.00           C  
ATOM   1324  CZ  TYR A 174      15.763  47.454  33.122  1.00  0.00           C  
ATOM   1325  OH  TYR A 174      16.010  48.700  33.617  1.00  0.00           O  
ATOM   1326  N   SER A 175      15.900  41.466  29.462  1.00  0.00           N  
ATOM   1327  CA  SER A 175      16.287  40.113  29.067  1.00  0.00           C  
ATOM   1328  C   SER A 175      17.557  39.714  29.843  1.00  0.00           C  
ATOM   1329  O   SER A 175      18.310  40.592  30.269  1.00  0.00           O  
ATOM   1330  CB  SER A 175      16.525  40.083  27.545  1.00  0.00           C  
ATOM   1331  OG  SER A 175      15.334  40.338  26.828  1.00  0.00           O  
ATOM   1332  N   LEU A 176      17.773  38.397  30.014  1.00  0.00           N  
ATOM   1333  CA  LEU A 176      18.885  37.823  30.779  1.00  0.00           C  
ATOM   1334  C   LEU A 176      19.382  36.535  30.109  1.00  0.00           C  
ATOM   1335  O   LEU A 176      18.574  35.707  29.691  1.00  0.00           O  
ATOM   1336  CB  LEU A 176      18.442  37.615  32.253  1.00  0.00           C  
ATOM   1337  CG  LEU A 176      19.403  36.860  33.209  1.00  0.00           C  
ATOM   1338  CD1 LEU A 176      20.806  37.486  33.307  1.00  0.00           C  
ATOM   1339  CD2 LEU A 176      18.771  36.724  34.606  1.00  0.00           C  
ATOM   1340  N   SER A 177      20.712  36.395  30.042  1.00  0.00           N  
ATOM   1341  CA  SER A 177      21.425  35.240  29.505  1.00  0.00           C  
ATOM   1342  C   SER A 177      21.701  34.184  30.590  1.00  0.00           C  
ATOM   1343  O   SER A 177      21.717  34.502  31.778  1.00  0.00           O  
ATOM   1344  CB  SER A 177      22.720  35.761  28.839  1.00  0.00           C  
ATOM   1345  OG  SER A 177      23.501  34.734  28.258  1.00  0.00           O  
ATOM   1346  N   SER A 178      21.933  32.943  30.140  1.00  0.00           N  
ATOM   1347  CA  SER A 178      22.314  31.809  30.971  1.00  0.00           C  
ATOM   1348  C   SER A 178      23.059  30.831  30.057  1.00  0.00           C  
ATOM   1349  O   SER A 178      22.451  30.349  29.107  1.00  0.00           O  
ATOM   1350  CB  SER A 178      21.043  31.183  31.589  1.00  0.00           C  
ATOM   1351  OG  SER A 178      21.370  30.198  32.544  1.00  0.00           O  
ATOM   1352  N   THR A 179      24.349  30.560  30.313  1.00  0.00           N  
ATOM   1353  CA  THR A 179      25.150  29.675  29.461  1.00  0.00           C  
ATOM   1354  C   THR A 179      26.051  28.770  30.314  1.00  0.00           C  
ATOM   1355  O   THR A 179      26.955  29.255  30.995  1.00  0.00           O  
ATOM   1356  CB  THR A 179      26.012  30.468  28.436  1.00  0.00           C  
ATOM   1357  OG1 THR A 179      25.157  31.090  27.496  1.00  0.00           O  
ATOM   1358  CG2 THR A 179      27.054  29.647  27.651  1.00  0.00           C  
ATOM   1359  N   LEU A 180      25.793  27.459  30.196  1.00  0.00           N  
ATOM   1360  CA  LEU A 180      26.608  26.350  30.690  1.00  0.00           C  
ATOM   1361  C   LEU A 180      27.901  26.276  29.856  1.00  0.00           C  
ATOM   1362  O   LEU A 180      27.852  26.557  28.660  1.00  0.00           O  
ATOM   1363  CB  LEU A 180      25.748  25.065  30.546  1.00  0.00           C  
ATOM   1364  CG  LEU A 180      26.018  23.926  31.554  1.00  0.00           C  
ATOM   1365  CD1 LEU A 180      24.874  22.887  31.535  1.00  0.00           C  
ATOM   1366  CD2 LEU A 180      27.376  23.240  31.335  1.00  0.00           C  
ATOM   1367  N   THR A 181      29.024  25.896  30.487  1.00  0.00           N  
ATOM   1368  CA  THR A 181      30.321  25.759  29.821  1.00  0.00           C  
ATOM   1369  C   THR A 181      31.053  24.494  30.309  1.00  0.00           C  
ATOM   1370  O   THR A 181      31.014  24.177  31.498  1.00  0.00           O  
ATOM   1371  CB  THR A 181      31.194  27.036  29.987  1.00  0.00           C  
ATOM   1372  OG1 THR A 181      32.440  26.901  29.322  1.00  0.00           O  
ATOM   1373  CG2 THR A 181      31.501  27.423  31.446  1.00  0.00           C  
ATOM   1374  N   LEU A 182      31.664  23.781  29.351  1.00  0.00           N  
ATOM   1375  CA  LEU A 182      32.240  22.443  29.488  1.00  0.00           C  
ATOM   1376  C   LEU A 182      33.383  22.248  28.470  1.00  0.00           C  
ATOM   1377  O   LEU A 182      33.581  23.082  27.584  1.00  0.00           O  
ATOM   1378  CB  LEU A 182      31.124  21.397  29.212  1.00  0.00           C  
ATOM   1379  CG  LEU A 182      30.134  21.098  30.357  1.00  0.00           C  
ATOM   1380  CD1 LEU A 182      29.061  20.086  29.892  1.00  0.00           C  
ATOM   1381  CD2 LEU A 182      30.828  20.662  31.667  1.00  0.00           C  
ATOM   1382  N   SER A 183      34.073  21.101  28.579  1.00  0.00           N  
ATOM   1383  CA  SER A 183      34.855  20.519  27.484  1.00  0.00           C  
ATOM   1384  C   SER A 183      33.954  19.628  26.601  1.00  0.00           C  
ATOM   1385  O   SER A 183      32.851  19.266  27.014  1.00  0.00           O  
ATOM   1386  CB  SER A 183      36.066  19.753  28.069  1.00  0.00           C  
ATOM   1387  OG  SER A 183      35.729  18.489  28.604  1.00  0.00           O  
ATOM   1388  N   LYS A 184      34.464  19.247  25.416  1.00  0.00           N  
ATOM   1389  CA  LYS A 184      33.828  18.283  24.508  1.00  0.00           C  
ATOM   1390  C   LYS A 184      33.540  16.923  25.178  1.00  0.00           C  
ATOM   1391  O   LYS A 184      32.456  16.377  24.975  1.00  0.00           O  
ATOM   1392  CB  LYS A 184      34.694  18.138  23.233  1.00  0.00           C  
ATOM   1393  CG  LYS A 184      34.267  17.026  22.252  1.00  0.00           C  
ATOM   1394  CD  LYS A 184      35.241  16.857  21.078  1.00  0.00           C  
ATOM   1395  CE  LYS A 184      34.870  15.682  20.156  1.00  0.00           C  
ATOM   1396  NZ  LYS A 184      35.048  14.376  20.820  1.00  0.00           N  
ATOM   1397  N   ALA A 185      34.503  16.428  25.975  1.00  0.00           N  
ATOM   1398  CA  ALA A 185      34.421  15.161  26.703  1.00  0.00           C  
ATOM   1399  C   ALA A 185      33.310  15.124  27.765  1.00  0.00           C  
ATOM   1400  O   ALA A 185      32.697  14.073  27.940  1.00  0.00           O  
ATOM   1401  CB  ALA A 185      35.783  14.859  27.341  1.00  0.00           C  
ATOM   1402  N   ASP A 186      33.047  16.262  28.430  1.00  0.00           N  
ATOM   1403  CA  ASP A 186      31.977  16.415  29.425  1.00  0.00           C  
ATOM   1404  C   ASP A 186      30.572  16.418  28.803  1.00  0.00           C  
ATOM   1405  O   ASP A 186      29.646  15.911  29.434  1.00  0.00           O  
ATOM   1406  CB  ASP A 186      32.160  17.635  30.349  1.00  0.00           C  
ATOM   1407  CG  ASP A 186      33.565  17.786  30.937  1.00  0.00           C  
ATOM   1408  OD1 ASP A 186      34.065  18.932  30.919  1.00  0.00           O  
ATOM   1409  OD2 ASP A 186      34.100  16.769  31.435  1.00  0.00           O  
ATOM   1410  N   TYR A 187      30.450  16.925  27.563  1.00  0.00           N  
ATOM   1411  CA  TYR A 187      29.221  16.834  26.773  1.00  0.00           C  
ATOM   1412  C   TYR A 187      28.927  15.397  26.293  1.00  0.00           C  
ATOM   1413  O   TYR A 187      27.759  15.050  26.128  1.00  0.00           O  
ATOM   1414  CB  TYR A 187      29.276  17.849  25.613  1.00  0.00           C  
ATOM   1415  CG  TYR A 187      28.001  17.960  24.790  1.00  0.00           C  
ATOM   1416  CD1 TYR A 187      26.924  18.740  25.260  1.00  0.00           C  
ATOM   1417  CD2 TYR A 187      27.880  17.282  23.559  1.00  0.00           C  
ATOM   1418  CE1 TYR A 187      25.736  18.833  24.510  1.00  0.00           C  
ATOM   1419  CE2 TYR A 187      26.699  17.393  22.801  1.00  0.00           C  
ATOM   1420  CZ  TYR A 187      25.625  18.167  23.275  1.00  0.00           C  
ATOM   1421  OH  TYR A 187      24.480  18.270  22.541  1.00  0.00           O  
ATOM   1422  N   GLU A 188      29.979  14.582  26.110  1.00  0.00           N  
ATOM   1423  CA  GLU A 188      29.899  13.174  25.717  1.00  0.00           C  
ATOM   1424  C   GLU A 188      29.678  12.215  26.907  1.00  0.00           C  
ATOM   1425  O   GLU A 188      29.229  11.093  26.678  1.00  0.00           O  
ATOM   1426  CB  GLU A 188      31.163  12.816  24.906  1.00  0.00           C  
ATOM   1427  CG  GLU A 188      31.210  13.537  23.541  1.00  0.00           C  
ATOM   1428  CD  GLU A 188      32.520  13.321  22.779  1.00  0.00           C  
ATOM   1429  OE1 GLU A 188      33.592  13.553  23.377  1.00  0.00           O  
ATOM   1430  OE2 GLU A 188      32.435  12.972  21.582  1.00  0.00           O  
ATOM   1431  N   LYS A 189      29.952  12.666  28.148  1.00  0.00           N  
ATOM   1432  CA  LYS A 189      29.654  11.940  29.391  1.00  0.00           C  
ATOM   1433  C   LYS A 189      28.193  12.097  29.864  1.00  0.00           C  
ATOM   1434  O   LYS A 189      27.774  11.337  30.737  1.00  0.00           O  
ATOM   1435  CB  LYS A 189      30.640  12.380  30.497  1.00  0.00           C  
ATOM   1436  CG  LYS A 189      32.040  11.748  30.361  1.00  0.00           C  
ATOM   1437  CD  LYS A 189      33.027  12.141  31.478  1.00  0.00           C  
ATOM   1438  CE  LYS A 189      33.342  13.643  31.514  1.00  0.00           C  
ATOM   1439  NZ  LYS A 189      34.392  13.983  32.486  1.00  0.00           N  
ATOM   1440  N   HIS A 190      27.452  13.060  29.291  1.00  0.00           N  
ATOM   1441  CA  HIS A 190      26.060  13.378  29.623  1.00  0.00           C  
ATOM   1442  C   HIS A 190      25.183  13.360  28.358  1.00  0.00           C  
ATOM   1443  O   HIS A 190      25.712  13.221  27.254  1.00  0.00           O  
ATOM   1444  CB  HIS A 190      26.037  14.742  30.340  1.00  0.00           C  
ATOM   1445  CG  HIS A 190      26.608  14.705  31.734  1.00  0.00           C  
ATOM   1446  ND1 HIS A 190      25.998  14.015  32.766  1.00  0.00           N  
ATOM   1447  CD2 HIS A 190      27.735  15.274  32.285  1.00  0.00           C  
ATOM   1448  CE1 HIS A 190      26.749  14.185  33.855  1.00  0.00           C  
ATOM   1449  NE2 HIS A 190      27.822  14.938  33.638  1.00  0.00           N  
ATOM   1450  N   LYS A 191      23.854  13.461  28.537  1.00  0.00           N  
ATOM   1451  CA  LYS A 191      22.879  13.357  27.447  1.00  0.00           C  
ATOM   1452  C   LYS A 191      21.858  14.501  27.465  1.00  0.00           C  
ATOM   1453  O   LYS A 191      21.713  15.186  26.454  1.00  0.00           O  
ATOM   1454  CB  LYS A 191      22.212  11.964  27.478  1.00  0.00           C  
ATOM   1455  CG  LYS A 191      21.160  11.726  26.371  1.00  0.00           C  
ATOM   1456  CD  LYS A 191      20.568  10.308  26.373  1.00  0.00           C  
ATOM   1457  CE  LYS A 191      19.709   9.998  27.612  1.00  0.00           C  
ATOM   1458  NZ  LYS A 191      19.150   8.638  27.551  1.00  0.00           N  
ATOM   1459  N   VAL A 192      21.140  14.651  28.586  1.00  0.00           N  
ATOM   1460  CA  VAL A 192      20.063  15.625  28.753  1.00  0.00           C  
ATOM   1461  C   VAL A 192      20.633  16.936  29.321  1.00  0.00           C  
ATOM   1462  O   VAL A 192      21.549  16.897  30.142  1.00  0.00           O  
ATOM   1463  CB  VAL A 192      18.980  15.087  29.732  1.00  0.00           C  
ATOM   1464  CG1 VAL A 192      17.843  16.084  30.050  1.00  0.00           C  
ATOM   1465  CG2 VAL A 192      18.374  13.768  29.222  1.00  0.00           C  
ATOM   1466  N   TYR A 193      20.071  18.067  28.867  1.00  0.00           N  
ATOM   1467  CA  TYR A 193      20.401  19.415  29.335  1.00  0.00           C  
ATOM   1468  C   TYR A 193      19.105  20.223  29.395  1.00  0.00           C  
ATOM   1469  O   TYR A 193      18.283  20.103  28.487  1.00  0.00           O  
ATOM   1470  CB  TYR A 193      21.430  20.084  28.398  1.00  0.00           C  
ATOM   1471  CG  TYR A 193      22.679  19.259  28.161  1.00  0.00           C  
ATOM   1472  CD1 TYR A 193      23.735  19.281  29.097  1.00  0.00           C  
ATOM   1473  CD2 TYR A 193      22.748  18.400  27.044  1.00  0.00           C  
ATOM   1474  CE1 TYR A 193      24.842  18.430  28.925  1.00  0.00           C  
ATOM   1475  CE2 TYR A 193      23.849  17.543  26.878  1.00  0.00           C  
ATOM   1476  CZ  TYR A 193      24.888  17.553  27.824  1.00  0.00           C  
ATOM   1477  OH  TYR A 193      25.943  16.708  27.676  1.00  0.00           O  
ATOM   1478  N   ALA A 194      18.944  21.026  30.460  1.00  0.00           N  
ATOM   1479  CA  ALA A 194      17.721  21.769  30.744  1.00  0.00           C  
ATOM   1480  C   ALA A 194      18.040  23.129  31.374  1.00  0.00           C  
ATOM   1481  O   ALA A 194      18.839  23.195  32.307  1.00  0.00           O  
ATOM   1482  CB  ALA A 194      16.823  20.925  31.662  1.00  0.00           C  
ATOM   1483  N   CYS A 195      17.379  24.181  30.864  1.00  0.00           N  
ATOM   1484  CA  CYS A 195      17.512  25.560  31.329  1.00  0.00           C  
ATOM   1485  C   CYS A 195      16.285  25.930  32.176  1.00  0.00           C  
ATOM   1486  O   CYS A 195      15.378  26.597  31.679  1.00  0.00           O  
ATOM   1487  CB  CYS A 195      17.680  26.487  30.109  1.00  0.00           C  
ATOM   1488  SG  CYS A 195      17.871  28.252  30.501  1.00  0.00           S  
ATOM   1489  N   GLU A 196      16.283  25.488  33.442  1.00  0.00           N  
ATOM   1490  CA  GLU A 196      15.277  25.873  34.432  1.00  0.00           C  
ATOM   1491  C   GLU A 196      15.553  27.292  34.957  1.00  0.00           C  
ATOM   1492  O   GLU A 196      16.716  27.642  35.156  1.00  0.00           O  
ATOM   1493  CB  GLU A 196      15.247  24.813  35.553  1.00  0.00           C  
ATOM   1494  CG  GLU A 196      14.212  25.092  36.664  1.00  0.00           C  
ATOM   1495  CD  GLU A 196      14.127  23.952  37.678  1.00  0.00           C  
ATOM   1496  OE1 GLU A 196      13.924  22.799  37.240  1.00  0.00           O  
ATOM   1497  OE2 GLU A 196      14.271  24.242  38.886  1.00  0.00           O  
ATOM   1498  N   VAL A 197      14.487  28.079  35.166  1.00  0.00           N  
ATOM   1499  CA  VAL A 197      14.561  29.441  35.702  1.00  0.00           C  
ATOM   1500  C   VAL A 197      13.331  29.727  36.583  1.00  0.00           C  
ATOM   1501  O   VAL A 197      12.311  29.047  36.458  1.00  0.00           O  
ATOM   1502  CB  VAL A 197      14.666  30.528  34.581  1.00  0.00           C  
ATOM   1503  CG1 VAL A 197      15.792  30.222  33.578  1.00  0.00           C  
ATOM   1504  CG2 VAL A 197      13.364  30.866  33.826  1.00  0.00           C  
ATOM   1505  N   THR A 198      13.461  30.743  37.453  1.00  0.00           N  
ATOM   1506  CA  THR A 198      12.407  31.226  38.351  1.00  0.00           C  
ATOM   1507  C   THR A 198      12.455  32.768  38.393  1.00  0.00           C  
ATOM   1508  O   THR A 198      13.538  33.352  38.329  1.00  0.00           O  
ATOM   1509  CB  THR A 198      12.588  30.679  39.795  1.00  0.00           C  
ATOM   1510  OG1 THR A 198      13.766  31.156  40.424  1.00  0.00           O  
ATOM   1511  CG2 THR A 198      12.577  29.143  39.878  1.00  0.00           C  
ATOM   1512  N   HIS A 199      11.274  33.398  38.490  1.00  0.00           N  
ATOM   1513  CA  HIS A 199      11.113  34.845  38.340  1.00  0.00           C  
ATOM   1514  C   HIS A 199       9.987  35.401  39.231  1.00  0.00           C  
ATOM   1515  O   HIS A 199       9.224  34.643  39.824  1.00  0.00           O  
ATOM   1516  CB  HIS A 199      10.884  35.139  36.837  1.00  0.00           C  
ATOM   1517  CG  HIS A 199      10.887  36.598  36.470  1.00  0.00           C  
ATOM   1518  CD2 HIS A 199      11.809  37.561  36.816  1.00  0.00           C  
ATOM   1519  ND1 HIS A 199       9.851  37.205  35.758  1.00  0.00           N  
ATOM   1520  NE2 HIS A 199      11.343  38.757  36.309  1.00  0.00           N  
ATOM   1521  CE1 HIS A 199      10.196  38.481  35.694  1.00  0.00           C  
ATOM   1522  N   GLN A 200       9.899  36.739  39.287  1.00  0.00           N  
ATOM   1523  CA  GLN A 200       8.823  37.502  39.922  1.00  0.00           C  
ATOM   1524  C   GLN A 200       7.478  37.351  39.179  1.00  0.00           C  
ATOM   1525  O   GLN A 200       6.433  37.387  39.828  1.00  0.00           O  
ATOM   1526  CB  GLN A 200       9.224  38.995  39.954  1.00  0.00           C  
ATOM   1527  CG  GLN A 200      10.627  39.324  40.518  1.00  0.00           C  
ATOM   1528  CD  GLN A 200      10.901  38.753  41.912  1.00  0.00           C  
ATOM   1529  NE2 GLN A 200      12.142  38.325  42.157  1.00  0.00           N  
ATOM   1530  OE1 GLN A 200      10.018  38.722  42.766  1.00  0.00           O  
ATOM   1531  N   GLY A 201       7.531  37.182  37.845  1.00  0.00           N  
ATOM   1532  CA  GLY A 201       6.364  37.001  36.980  1.00  0.00           C  
ATOM   1533  C   GLY A 201       5.874  35.544  36.969  1.00  0.00           C  
ATOM   1534  O   GLY A 201       4.690  35.321  36.720  1.00  0.00           O  
ATOM   1535  N   LEU A 202       6.754  34.568  37.265  1.00  0.00           N  
ATOM   1536  CA  LEU A 202       6.412  33.158  37.451  1.00  0.00           C  
ATOM   1537  C   LEU A 202       7.564  32.469  38.192  1.00  0.00           C  
ATOM   1538  O   LEU A 202       8.615  32.230  37.596  1.00  0.00           O  
ATOM   1539  CB  LEU A 202       6.059  32.471  36.106  1.00  0.00           C  
ATOM   1540  CG  LEU A 202       5.664  30.977  36.215  1.00  0.00           C  
ATOM   1541  CD1 LEU A 202       4.508  30.735  37.209  1.00  0.00           C  
ATOM   1542  CD2 LEU A 202       5.341  30.388  34.828  1.00  0.00           C  
ATOM   1543  N   SER A 203       7.342  32.180  39.486  1.00  0.00           N  
ATOM   1544  CA  SER A 203       8.332  31.601  40.399  1.00  0.00           C  
ATOM   1545  C   SER A 203       8.502  30.073  40.245  1.00  0.00           C  
ATOM   1546  O   SER A 203       9.437  29.521  40.824  1.00  0.00           O  
ATOM   1547  CB  SER A 203       7.955  32.011  41.839  1.00  0.00           C  
ATOM   1548  OG  SER A 203       8.956  31.666  42.775  1.00  0.00           O  
ATOM   1549  N   SER A 204       7.621  29.420  39.469  1.00  0.00           N  
ATOM   1550  CA  SER A 204       7.697  27.997  39.135  1.00  0.00           C  
ATOM   1551  C   SER A 204       8.872  27.691  38.173  1.00  0.00           C  
ATOM   1552  O   SER A 204       9.303  28.601  37.465  1.00  0.00           O  
ATOM   1553  CB  SER A 204       6.363  27.570  38.491  1.00  0.00           C  
ATOM   1554  OG  SER A 204       5.337  27.537  39.462  1.00  0.00           O  
ATOM   1555  N   PRO A 205       9.333  26.416  38.123  1.00  0.00           N  
ATOM   1556  CA  PRO A 205      10.239  25.906  37.071  1.00  0.00           C  
ATOM   1557  C   PRO A 205       9.759  26.153  35.625  1.00  0.00           C  
ATOM   1558  O   PRO A 205       8.881  25.442  35.134  1.00  0.00           O  
ATOM   1559  CB  PRO A 205      10.362  24.405  37.395  1.00  0.00           C  
ATOM   1560  CG  PRO A 205      10.145  24.328  38.893  1.00  0.00           C  
ATOM   1561  CD  PRO A 205       9.065  25.376  39.122  1.00  0.00           C  
ATOM   1562  N   VAL A 206      10.353  27.168  34.980  1.00  0.00           N  
ATOM   1563  CA  VAL A 206      10.117  27.541  33.587  1.00  0.00           C  
ATOM   1564  C   VAL A 206      11.317  27.024  32.773  1.00  0.00           C  
ATOM   1565  O   VAL A 206      12.425  27.531  32.947  1.00  0.00           O  
ATOM   1566  CB  VAL A 206       9.970  29.089  33.467  1.00  0.00           C  
ATOM   1567  CG1 VAL A 206      10.090  29.650  32.041  1.00  0.00           C  
ATOM   1568  CG2 VAL A 206       8.638  29.560  34.072  1.00  0.00           C  
ATOM   1569  N   THR A 207      11.090  25.963  31.977  1.00  0.00           N  
ATOM   1570  CA  THR A 207      12.158  25.119  31.431  1.00  0.00           C  
ATOM   1571  C   THR A 207      11.941  24.757  29.948  1.00  0.00           C  
ATOM   1572  O   THR A 207      10.804  24.525  29.535  1.00  0.00           O  
ATOM   1573  CB  THR A 207      12.259  23.786  32.232  1.00  0.00           C  
ATOM   1574  OG1 THR A 207      12.408  24.051  33.614  1.00  0.00           O  
ATOM   1575  CG2 THR A 207      13.421  22.856  31.831  1.00  0.00           C  
ATOM   1576  N   LYS A 208      13.058  24.652  29.207  1.00  0.00           N  
ATOM   1577  CA  LYS A 208      13.169  23.959  27.919  1.00  0.00           C  
ATOM   1578  C   LYS A 208      14.350  22.978  28.000  1.00  0.00           C  
ATOM   1579  O   LYS A 208      15.326  23.267  28.693  1.00  0.00           O  
ATOM   1580  CB  LYS A 208      13.401  24.961  26.769  1.00  0.00           C  
ATOM   1581  CG  LYS A 208      12.239  25.927  26.500  1.00  0.00           C  
ATOM   1582  CD  LYS A 208      10.952  25.270  25.980  1.00  0.00           C  
ATOM   1583  CE  LYS A 208       9.853  26.310  25.709  1.00  0.00           C  
ATOM   1584  NZ  LYS A 208       8.607  25.676  25.248  1.00  0.00           N  
ATOM   1585  N   SER A 209      14.237  21.846  27.286  1.00  0.00           N  
ATOM   1586  CA  SER A 209      15.194  20.738  27.341  1.00  0.00           C  
ATOM   1587  C   SER A 209      15.334  20.038  25.973  1.00  0.00           C  
ATOM   1588  O   SER A 209      14.489  20.222  25.095  1.00  0.00           O  
ATOM   1589  CB  SER A 209      14.764  19.786  28.486  1.00  0.00           C  
ATOM   1590  OG  SER A 209      15.668  18.719  28.688  1.00  0.00           O  
ATOM   1591  N   PHE A 210      16.410  19.245  25.830  1.00  0.00           N  
ATOM   1592  CA  PHE A 210      16.720  18.402  24.670  1.00  0.00           C  
ATOM   1593  C   PHE A 210      17.635  17.244  25.117  1.00  0.00           C  
ATOM   1594  O   PHE A 210      18.225  17.308  26.199  1.00  0.00           O  
ATOM   1595  CB  PHE A 210      17.363  19.260  23.550  1.00  0.00           C  
ATOM   1596  CG  PHE A 210      18.797  19.708  23.792  1.00  0.00           C  
ATOM   1597  CD1 PHE A 210      19.885  18.905  23.382  1.00  0.00           C  
ATOM   1598  CD2 PHE A 210      19.050  20.847  24.586  1.00  0.00           C  
ATOM   1599  CE1 PHE A 210      21.181  19.262  23.722  1.00  0.00           C  
ATOM   1600  CE2 PHE A 210      20.354  21.195  24.899  1.00  0.00           C  
ATOM   1601  CZ  PHE A 210      21.415  20.407  24.473  1.00  0.00           C  
ATOM   1602  N   ASN A 211      17.753  16.224  24.248  1.00  0.00           N  
ATOM   1603  CA  ASN A 211      18.593  15.037  24.442  1.00  0.00           C  
ATOM   1604  C   ASN A 211      19.639  14.945  23.318  1.00  0.00           C  
ATOM   1605  O   ASN A 211      19.326  15.219  22.160  1.00  0.00           O  
ATOM   1606  CB  ASN A 211      17.718  13.754  24.413  1.00  0.00           C  
ATOM   1607  CG  ASN A 211      16.781  13.559  25.612  1.00  0.00           C  
ATOM   1608  OD1 ASN A 211      16.227  14.509  26.161  1.00  0.00           O  
ATOM   1609  ND2 ASN A 211      16.579  12.304  26.019  1.00  0.00           N  
ATOM   1610  N   ARG A 212      20.842  14.473  23.685  1.00  0.00           N  
ATOM   1611  CA  ARG A 212      21.934  14.098  22.776  1.00  0.00           C  
ATOM   1612  C   ARG A 212      21.755  12.673  22.188  1.00  0.00           C  
ATOM   1613  O   ARG A 212      22.574  12.254  21.372  1.00  0.00           O  
ATOM   1614  CB  ARG A 212      23.266  14.257  23.552  1.00  0.00           C  
ATOM   1615  CG  ARG A 212      24.562  14.193  22.718  1.00  0.00           C  
ATOM   1616  CD  ARG A 212      25.840  14.294  23.563  1.00  0.00           C  
ATOM   1617  NE  ARG A 212      26.071  13.103  24.390  1.00  0.00           N  
ATOM   1618  CZ  ARG A 212      26.594  11.938  23.980  1.00  0.00           C  
ATOM   1619  NH1 ARG A 212      26.978  11.748  22.710  1.00  0.00           N  
ATOM   1620  NH2 ARG A 212      26.740  10.949  24.869  1.00  0.00           N  
ATOM   1621  N   GLY A 213      20.686  11.955  22.587  1.00  0.00           N  
ATOM   1622  CA  GLY A 213      20.381  10.564  22.219  1.00  0.00           C  
ATOM   1623  C   GLY A 213      20.151  10.315  20.714  1.00  0.00           C  
ATOM   1624  O   GLY A 213      20.077   9.156  20.309  1.00  0.00           O  
ATOM   1625  N   GLU A 214      20.065  11.377  19.897  1.00  0.00           N  
ATOM   1626  CA  GLU A 214      20.037  11.334  18.436  1.00  0.00           C  
ATOM   1627  C   GLU A 214      20.891  12.471  17.844  1.00  0.00           C  
ATOM   1628  O   GLU A 214      21.528  12.265  16.809  1.00  0.00           O  
ATOM   1629  CB  GLU A 214      18.566  11.348  17.951  1.00  0.00           C  
ATOM   1630  CG  GLU A 214      18.334  11.413  16.424  1.00  0.00           C  
ATOM   1631  CD  GLU A 214      18.907  10.212  15.668  1.00  0.00           C  
ATOM   1632  OE1 GLU A 214      19.701  10.455  14.732  1.00  0.00           O  
ATOM   1633  OE2 GLU A 214      18.546   9.074  16.036  1.00  0.00           O  
ATOM   1634  N   CYS A 215      20.899  13.639  18.511  1.00  0.00           N  
ATOM   1635  CA  CYS A 215      21.606  14.851  18.094  1.00  0.00           C  
ATOM   1636  C   CYS A 215      23.129  14.705  18.257  1.00  0.00           C  
ATOM   1637  O   CYS A 215      23.602  14.532  19.381  1.00  0.00           O  
ATOM   1638  CB  CYS A 215      21.074  16.046  18.909  1.00  0.00           C  
ATOM   1639  SG  CYS A 215      19.276  16.259  18.814  1.00  0.00           S  
ATOM   1640  N   NMA A 215A     23.850  14.788  17.128  1.00  0.00           N  
ATOM   1641  CA  NMA A 215A     25.300  14.659  17.063  1.00  0.00           C  
ATOM   1642  CH3 ACE B   0      23.261  73.992  19.284  1.00  0.00           C  
ATOM   1643  C   ACE B   0      24.671  74.549  19.121  1.00  0.00           C  
ATOM   1644  O   ACE B   0      25.229  75.073  20.083  1.00  0.00           O  
ATOM   1645  N   GLN B   1      25.223  74.426  17.900  1.00  0.00           N  
ATOM   1646  CA  GLN B   1      26.568  74.829  17.455  1.00  0.00           C  
ATOM   1647  C   GLN B   1      27.694  73.954  18.027  1.00  0.00           C  
ATOM   1648  O   GLN B   1      28.376  73.277  17.260  1.00  0.00           O  
ATOM   1649  CB  GLN B   1      26.857  76.334  17.679  1.00  0.00           C  
ATOM   1650  CG  GLN B   1      25.929  77.272  16.879  1.00  0.00           C  
ATOM   1651  CD  GLN B   1      26.216  78.770  17.055  1.00  0.00           C  
ATOM   1652  OE1 GLN B   1      25.521  79.593  16.466  1.00  0.00           O  
ATOM   1653  NE2 GLN B   1      27.223  79.148  17.850  1.00  0.00           N  
ATOM   1654  N   VAL B   2      27.889  74.021  19.354  1.00  0.00           N  
ATOM   1655  CA  VAL B   2      28.938  73.317  20.083  1.00  0.00           C  
ATOM   1656  C   VAL B   2      28.657  71.812  20.251  1.00  0.00           C  
ATOM   1657  O   VAL B   2      27.560  71.422  20.643  1.00  0.00           O  
ATOM   1658  CB  VAL B   2      29.224  73.981  21.465  1.00  0.00           C  
ATOM   1659  CG1 VAL B   2      27.957  74.253  22.296  1.00  0.00           C  
ATOM   1660  CG2 VAL B   2      30.253  73.217  22.325  1.00  0.00           C  
ATOM   1661  N   GLN B   3      29.709  71.022  19.990  1.00  0.00           N  
ATOM   1662  CA  GLN B   3      29.831  69.600  20.283  1.00  0.00           C  
ATOM   1663  C   GLN B   3      31.308  69.222  20.105  1.00  0.00           C  
ATOM   1664  O   GLN B   3      31.904  69.562  19.082  1.00  0.00           O  
ATOM   1665  CB  GLN B   3      28.877  68.749  19.402  1.00  0.00           C  
ATOM   1666  CG  GLN B   3      28.975  67.215  19.571  1.00  0.00           C  
ATOM   1667  CD  GLN B   3      28.792  66.730  21.015  1.00  0.00           C  
ATOM   1668  OE1 GLN B   3      27.941  67.229  21.749  1.00  0.00           O  
ATOM   1669  NE2 GLN B   3      29.582  65.739  21.423  1.00  0.00           N  
ATOM   1670  N   LEU B   4      31.866  68.525  21.106  1.00  0.00           N  
ATOM   1671  CA  LEU B   4      33.247  68.046  21.106  1.00  0.00           C  
ATOM   1672  C   LEU B   4      33.372  66.712  20.347  1.00  0.00           C  
ATOM   1673  O   LEU B   4      32.431  65.917  20.326  1.00  0.00           O  
ATOM   1674  CB  LEU B   4      33.713  67.886  22.571  1.00  0.00           C  
ATOM   1675  CG  LEU B   4      33.882  69.205  23.355  1.00  0.00           C  
ATOM   1676  CD1 LEU B   4      34.181  68.923  24.838  1.00  0.00           C  
ATOM   1677  CD2 LEU B   4      34.939  70.135  22.737  1.00  0.00           C  
ATOM   1678  N   VAL B   5      34.560  66.488  19.768  1.00  0.00           N  
ATOM   1679  CA  VAL B   5      34.957  65.250  19.095  1.00  0.00           C  
ATOM   1680  C   VAL B   5      36.373  64.859  19.548  1.00  0.00           C  
ATOM   1681  O   VAL B   5      37.130  65.726  19.983  1.00  0.00           O  
ATOM   1682  CB  VAL B   5      34.939  65.397  17.545  1.00  0.00           C  
ATOM   1683  CG1 VAL B   5      33.510  65.591  17.011  1.00  0.00           C  
ATOM   1684  CG2 VAL B   5      35.888  66.477  16.983  1.00  0.00           C  
ATOM   1685  N   GLN B   6      36.707  63.560  19.462  1.00  0.00           N  
ATOM   1686  CA  GLN B   6      37.956  63.041  20.020  1.00  0.00           C  
ATOM   1687  C   GLN B   6      38.474  61.775  19.326  1.00  0.00           C  
ATOM   1688  O   GLN B   6      37.756  61.132  18.560  1.00  0.00           O  
ATOM   1689  CB  GLN B   6      37.821  62.888  21.552  1.00  0.00           C  
ATOM   1690  CG  GLN B   6      36.727  61.916  22.014  1.00  0.00           C  
ATOM   1691  CD  GLN B   6      36.715  61.840  23.533  1.00  0.00           C  
ATOM   1692  NE2 GLN B   6      37.534  60.956  24.106  1.00  0.00           N  
ATOM   1693  OE1 GLN B   6      35.972  62.573  24.178  1.00  0.00           O  
ATOM   1694  N   SER B   7      39.749  61.483  19.620  1.00  0.00           N  
ATOM   1695  CA  SER B   7      40.582  60.444  19.025  1.00  0.00           C  
ATOM   1696  C   SER B   7      41.632  59.953  20.044  1.00  0.00           C  
ATOM   1697  O   SER B   7      41.629  60.382  21.200  1.00  0.00           O  
ATOM   1698  CB  SER B   7      41.191  60.991  17.710  1.00  0.00           C  
ATOM   1699  OG  SER B   7      42.150  62.006  17.945  1.00  0.00           O  
ATOM   1700  N   GLY B   8      42.518  59.052  19.592  1.00  0.00           N  
ATOM   1701  CA  GLY B   8      43.633  58.523  20.381  1.00  0.00           C  
ATOM   1702  C   GLY B   8      43.200  57.364  21.292  1.00  0.00           C  
ATOM   1703  O   GLY B   8      42.026  56.995  21.350  1.00  0.00           O  
ATOM   1704  N   ALA B   9      44.200  56.804  21.995  1.00  0.00           N  
ATOM   1705  CA  ALA B   9      44.142  55.666  22.922  1.00  0.00           C  
ATOM   1706  C   ALA B   9      43.862  54.299  22.274  1.00  0.00           C  
ATOM   1707  O   ALA B   9      43.319  54.215  21.171  1.00  0.00           O  
ATOM   1708  CB  ALA B   9      43.192  55.941  24.097  1.00  0.00           C  
ATOM   1709  N   GLU B  10      44.280  53.248  22.995  1.00  0.00           N  
ATOM   1710  CA  GLU B  10      44.244  51.847  22.579  1.00  0.00           C  
ATOM   1711  C   GLU B  10      44.498  50.941  23.800  1.00  0.00           C  
ATOM   1712  O   GLU B  10      44.790  51.434  24.893  1.00  0.00           O  
ATOM   1713  CB  GLU B  10      45.283  51.607  21.451  1.00  0.00           C  
ATOM   1714  CG  GLU B  10      46.752  51.837  21.868  1.00  0.00           C  
ATOM   1715  CD  GLU B  10      47.749  51.651  20.723  1.00  0.00           C  
ATOM   1716  OE1 GLU B  10      48.702  52.457  20.672  1.00  0.00           O  
ATOM   1717  OE2 GLU B  10      47.561  50.697  19.936  1.00  0.00           O  
ATOM   1718  N   VAL B  11      44.416  49.620  23.569  1.00  0.00           N  
ATOM   1719  CA  VAL B  11      44.825  48.592  24.525  1.00  0.00           C  
ATOM   1720  C   VAL B  11      46.362  48.528  24.659  1.00  0.00           C  
ATOM   1721  O   VAL B  11      47.069  48.492  23.651  1.00  0.00           O  
ATOM   1722  CB  VAL B  11      44.250  47.191  24.150  1.00  0.00           C  
ATOM   1723  CG1 VAL B  11      44.686  46.662  22.766  1.00  0.00           C  
ATOM   1724  CG2 VAL B  11      44.529  46.117  25.224  1.00  0.00           C  
ATOM   1725  N   LYS B  12      46.832  48.526  25.914  1.00  0.00           N  
ATOM   1726  CA  LYS B  12      48.237  48.415  26.305  1.00  0.00           C  
ATOM   1727  C   LYS B  12      48.383  47.322  27.386  1.00  0.00           C  
ATOM   1728  O   LYS B  12      47.439  46.573  27.641  1.00  0.00           O  
ATOM   1729  CB  LYS B  12      48.746  49.802  26.790  1.00  0.00           C  
ATOM   1730  CG  LYS B  12      48.803  50.919  25.731  1.00  0.00           C  
ATOM   1731  CD  LYS B  12      49.745  50.616  24.551  1.00  0.00           C  
ATOM   1732  CE  LYS B  12      49.960  51.816  23.618  1.00  0.00           C  
ATOM   1733  NZ  LYS B  12      50.912  52.792  24.170  1.00  0.00           N  
ATOM   1734  N   LYS B  13      49.573  47.251  28.003  1.00  0.00           N  
ATOM   1735  CA  LYS B  13      49.857  46.432  29.185  1.00  0.00           C  
ATOM   1736  C   LYS B  13      49.930  47.346  30.432  1.00  0.00           C  
ATOM   1737  O   LYS B  13      50.248  48.525  30.276  1.00  0.00           O  
ATOM   1738  CB  LYS B  13      51.200  45.699  28.978  1.00  0.00           C  
ATOM   1739  CG  LYS B  13      51.236  44.724  27.784  1.00  0.00           C  
ATOM   1740  CD  LYS B  13      50.162  43.625  27.833  1.00  0.00           C  
ATOM   1741  CE  LYS B  13      50.329  42.581  26.725  1.00  0.00           C  
ATOM   1742  NZ  LYS B  13      49.285  41.547  26.803  1.00  0.00           N  
ATOM   1743  N   PRO B  14      49.658  46.808  31.649  1.00  0.00           N  
ATOM   1744  CA  PRO B  14      49.802  47.564  32.912  1.00  0.00           C  
ATOM   1745  C   PRO B  14      51.207  48.156  33.129  1.00  0.00           C  
ATOM   1746  O   PRO B  14      52.198  47.440  32.973  1.00  0.00           O  
ATOM   1747  CB  PRO B  14      49.445  46.538  34.003  1.00  0.00           C  
ATOM   1748  CG  PRO B  14      48.551  45.531  33.306  1.00  0.00           C  
ATOM   1749  CD  PRO B  14      49.147  45.461  31.908  1.00  0.00           C  
ATOM   1750  N   GLY B  15      51.252  49.456  33.455  1.00  0.00           N  
ATOM   1751  CA  GLY B  15      52.492  50.202  33.664  1.00  0.00           C  
ATOM   1752  C   GLY B  15      52.952  50.953  32.400  1.00  0.00           C  
ATOM   1753  O   GLY B  15      53.959  51.657  32.467  1.00  0.00           O  
ATOM   1754  N   ALA B  16      52.230  50.840  31.268  1.00  0.00           N  
ATOM   1755  CA  ALA B  16      52.491  51.574  30.025  1.00  0.00           C  
ATOM   1756  C   ALA B  16      52.059  53.051  30.095  1.00  0.00           C  
ATOM   1757  O   ALA B  16      51.494  53.483  31.099  1.00  0.00           O  
ATOM   1758  CB  ALA B  16      51.764  50.856  28.875  1.00  0.00           C  
ATOM   1759  N   SER B  17      52.327  53.789  29.008  1.00  0.00           N  
ATOM   1760  CA  SER B  17      51.880  55.167  28.793  1.00  0.00           C  
ATOM   1761  C   SER B  17      51.074  55.237  27.486  1.00  0.00           C  
ATOM   1762  O   SER B  17      51.340  54.460  26.566  1.00  0.00           O  
ATOM   1763  CB  SER B  17      53.114  56.089  28.710  1.00  0.00           C  
ATOM   1764  OG  SER B  17      53.769  56.165  29.960  1.00  0.00           O  
ATOM   1765  N   VAL B  18      50.115  56.173  27.415  1.00  0.00           N  
ATOM   1766  CA  VAL B  18      49.287  56.423  26.231  1.00  0.00           C  
ATOM   1767  C   VAL B  18      48.601  57.798  26.352  1.00  0.00           C  
ATOM   1768  O   VAL B  18      48.386  58.275  27.466  1.00  0.00           O  
ATOM   1769  CB  VAL B  18      48.219  55.298  26.009  1.00  0.00           C  
ATOM   1770  CG1 VAL B  18      46.985  55.379  26.927  1.00  0.00           C  
ATOM   1771  CG2 VAL B  18      47.773  55.195  24.539  1.00  0.00           C  
ATOM   1772  N   LYS B  19      48.266  58.407  25.204  1.00  0.00           N  
ATOM   1773  CA  LYS B  19      47.668  59.738  25.124  1.00  0.00           C  
ATOM   1774  C   LYS B  19      46.280  59.675  24.464  1.00  0.00           C  
ATOM   1775  O   LYS B  19      46.089  58.930  23.501  1.00  0.00           O  
ATOM   1776  CB  LYS B  19      48.638  60.643  24.334  1.00  0.00           C  
ATOM   1777  CG  LYS B  19      48.237  62.127  24.281  1.00  0.00           C  
ATOM   1778  CD  LYS B  19      49.279  62.991  23.561  1.00  0.00           C  
ATOM   1779  CE  LYS B  19      48.869  64.466  23.512  1.00  0.00           C  
ATOM   1780  NZ  LYS B  19      49.854  65.275  22.779  1.00  0.00           N  
ATOM   1781  N   VAL B  20      45.365  60.512  24.977  1.00  0.00           N  
ATOM   1782  CA  VAL B  20      44.063  60.824  24.384  1.00  0.00           C  
ATOM   1783  C   VAL B  20      44.068  62.281  23.875  1.00  0.00           C  
ATOM   1784  O   VAL B  20      44.736  63.140  24.457  1.00  0.00           O  
ATOM   1785  CB  VAL B  20      42.909  60.655  25.414  1.00  0.00           C  
ATOM   1786  CG1 VAL B  20      42.603  59.177  25.687  1.00  0.00           C  
ATOM   1787  CG2 VAL B  20      43.110  61.410  26.740  1.00  0.00           C  
ATOM   1788  N   SER B  21      43.341  62.515  22.771  1.00  0.00           N  
ATOM   1789  CA  SER B  21      43.328  63.779  22.028  1.00  0.00           C  
ATOM   1790  C   SER B  21      41.883  64.196  21.719  1.00  0.00           C  
ATOM   1791  O   SER B  21      41.045  63.327  21.503  1.00  0.00           O  
ATOM   1792  CB  SER B  21      44.113  63.578  20.715  1.00  0.00           C  
ATOM   1793  OG  SER B  21      45.495  63.423  20.970  1.00  0.00           O  
ATOM   1794  N   CYS B  22      41.620  65.512  21.682  1.00  0.00           N  
ATOM   1795  CA  CYS B  22      40.287  66.081  21.467  1.00  0.00           C  
ATOM   1796  C   CYS B  22      40.371  67.417  20.718  1.00  0.00           C  
ATOM   1797  O   CYS B  22      41.333  68.163  20.897  1.00  0.00           O  
ATOM   1798  CB  CYS B  22      39.549  66.175  22.822  1.00  0.00           C  
ATOM   1799  SG  CYS B  22      37.977  67.089  22.908  1.00  0.00           S  
ATOM   1800  N   LYS B  23      39.334  67.691  19.911  1.00  0.00           N  
ATOM   1801  CA  LYS B  23      39.141  68.938  19.180  1.00  0.00           C  
ATOM   1802  C   LYS B  23      37.722  69.471  19.426  1.00  0.00           C  
ATOM   1803  O   LYS B  23      36.777  68.692  19.569  1.00  0.00           O  
ATOM   1804  CB  LYS B  23      39.454  68.716  17.684  1.00  0.00           C  
ATOM   1805  CG  LYS B  23      39.395  70.007  16.843  1.00  0.00           C  
ATOM   1806  CD  LYS B  23      39.980  69.844  15.436  1.00  0.00           C  
ATOM   1807  CE  LYS B  23      39.935  71.159  14.645  1.00  0.00           C  
ATOM   1808  NZ  LYS B  23      40.539  71.007  13.312  1.00  0.00           N  
ATOM   1809  N   ALA B  24      37.622  70.804  19.466  1.00  0.00           N  
ATOM   1810  CA  ALA B  24      36.403  71.552  19.740  1.00  0.00           C  
ATOM   1811  C   ALA B  24      35.945  72.359  18.522  1.00  0.00           C  
ATOM   1812  O   ALA B  24      36.730  72.619  17.606  1.00  0.00           O  
ATOM   1813  CB  ALA B  24      36.698  72.494  20.910  1.00  0.00           C  
ATOM   1814  N   SER B  25      34.668  72.758  18.569  1.00  0.00           N  
ATOM   1815  CA  SER B  25      33.986  73.566  17.563  1.00  0.00           C  
ATOM   1816  C   SER B  25      32.765  74.253  18.191  1.00  0.00           C  
ATOM   1817  O   SER B  25      32.277  73.802  19.228  1.00  0.00           O  
ATOM   1818  CB  SER B  25      33.590  72.678  16.360  1.00  0.00           C  
ATOM   1819  OG  SER B  25      34.608  72.701  15.379  1.00  0.00           O  
ATOM   1820  N   GLY B  26      32.286  75.323  17.534  1.00  0.00           N  
ATOM   1821  CA  GLY B  26      31.067  76.043  17.906  1.00  0.00           C  
ATOM   1822  C   GLY B  26      31.275  77.090  19.013  1.00  0.00           C  
ATOM   1823  O   GLY B  26      30.284  77.648  19.482  1.00  0.00           O  
ATOM   1824  N   TYR B  27      32.526  77.366  19.425  1.00  0.00           N  
ATOM   1825  CA  TYR B  27      32.869  78.384  20.422  1.00  0.00           C  
ATOM   1826  C   TYR B  27      34.325  78.840  20.251  1.00  0.00           C  
ATOM   1827  O   TYR B  27      35.175  78.053  19.832  1.00  0.00           O  
ATOM   1828  CB  TYR B  27      32.583  77.869  21.855  1.00  0.00           C  
ATOM   1829  CG  TYR B  27      33.432  76.709  22.358  1.00  0.00           C  
ATOM   1830  CD1 TYR B  27      33.038  75.381  22.091  1.00  0.00           C  
ATOM   1831  CD2 TYR B  27      34.598  76.945  23.117  1.00  0.00           C  
ATOM   1832  CE1 TYR B  27      33.788  74.302  22.596  1.00  0.00           C  
ATOM   1833  CE2 TYR B  27      35.348  75.866  23.626  1.00  0.00           C  
ATOM   1834  CZ  TYR B  27      34.934  74.544  23.377  1.00  0.00           C  
ATOM   1835  OH  TYR B  27      35.635  73.497  23.901  1.00  0.00           O  
ATOM   1836  N   THR B  28      34.581  80.107  20.624  1.00  0.00           N  
ATOM   1837  CA  THR B  28      35.913  80.712  20.693  1.00  0.00           C  
ATOM   1838  C   THR B  28      36.660  80.159  21.921  1.00  0.00           C  
ATOM   1839  O   THR B  28      36.241  80.402  23.053  1.00  0.00           O  
ATOM   1840  CB  THR B  28      35.806  82.257  20.799  1.00  0.00           C  
ATOM   1841  OG1 THR B  28      35.266  82.758  19.592  1.00  0.00           O  
ATOM   1842  CG2 THR B  28      37.120  83.008  21.083  1.00  0.00           C  
ATOM   1843  N   PHE B  29      37.707  79.366  21.652  1.00  0.00           N  
ATOM   1844  CA  PHE B  29      38.330  78.452  22.612  1.00  0.00           C  
ATOM   1845  C   PHE B  29      39.076  79.140  23.772  1.00  0.00           C  
ATOM   1846  O   PHE B  29      39.122  78.568  24.858  1.00  0.00           O  
ATOM   1847  CB  PHE B  29      39.250  77.503  21.824  1.00  0.00           C  
ATOM   1848  CG  PHE B  29      39.638  76.220  22.535  1.00  0.00           C  
ATOM   1849  CD1 PHE B  29      38.781  75.102  22.475  1.00  0.00           C  
ATOM   1850  CD2 PHE B  29      40.778  76.161  23.364  1.00  0.00           C  
ATOM   1851  CE1 PHE B  29      39.129  73.925  23.124  1.00  0.00           C  
ATOM   1852  CE2 PHE B  29      41.110  74.977  24.004  1.00  0.00           C  
ATOM   1853  CZ  PHE B  29      40.300  73.859  23.863  1.00  0.00           C  
ATOM   1854  N   THR B  30      39.619  80.350  23.544  1.00  0.00           N  
ATOM   1855  CA  THR B  30      40.331  81.131  24.563  1.00  0.00           C  
ATOM   1856  C   THR B  30      39.417  81.707  25.676  1.00  0.00           C  
ATOM   1857  O   THR B  30      39.921  82.056  26.743  1.00  0.00           O  
ATOM   1858  CB  THR B  30      41.184  82.263  23.918  1.00  0.00           C  
ATOM   1859  OG1 THR B  30      42.013  82.897  24.876  1.00  0.00           O  
ATOM   1860  CG2 THR B  30      40.380  83.369  23.214  1.00  0.00           C  
ATOM   1861  N   ASP B  31      38.097  81.762  25.426  1.00  0.00           N  
ATOM   1862  CA  ASP B  31      37.077  82.216  26.381  1.00  0.00           C  
ATOM   1863  C   ASP B  31      36.619  81.107  27.353  1.00  0.00           C  
ATOM   1864  O   ASP B  31      35.929  81.429  28.320  1.00  0.00           O  
ATOM   1865  CB  ASP B  31      35.838  82.844  25.687  1.00  0.00           C  
ATOM   1866  CG  ASP B  31      36.138  83.852  24.572  1.00  0.00           C  
ATOM   1867  OD1 ASP B  31      37.174  84.544  24.663  1.00  0.00           O  
ATOM   1868  OD2 ASP B  31      35.274  83.966  23.675  1.00  0.00           O  
ATOM   1869  N   TYR B  32      36.973  79.837  27.082  1.00  0.00           N  
ATOM   1870  CA  TYR B  32      36.498  78.665  27.820  1.00  0.00           C  
ATOM   1871  C   TYR B  32      37.682  77.848  28.354  1.00  0.00           C  
ATOM   1872  O   TYR B  32      38.557  77.454  27.585  1.00  0.00           O  
ATOM   1873  CB  TYR B  32      35.630  77.779  26.891  1.00  0.00           C  
ATOM   1874  CG  TYR B  32      34.260  78.330  26.517  1.00  0.00           C  
ATOM   1875  CD1 TYR B  32      34.146  79.367  25.572  1.00  0.00           C  
ATOM   1876  CD2 TYR B  32      33.087  77.787  27.083  1.00  0.00           C  
ATOM   1877  CE1 TYR B  32      32.884  79.866  25.200  1.00  0.00           C  
ATOM   1878  CE2 TYR B  32      31.821  78.276  26.710  1.00  0.00           C  
ATOM   1879  CZ  TYR B  32      31.717  79.314  25.764  1.00  0.00           C  
ATOM   1880  OH  TYR B  32      30.489  79.774  25.390  1.00  0.00           O  
ATOM   1881  N   TYR B  33      37.617  77.518  29.654  1.00  0.00           N  
ATOM   1882  CA  TYR B  33      38.420  76.480  30.314  1.00  0.00           C  
ATOM   1883  C   TYR B  33      38.048  75.080  29.788  1.00  0.00           C  
ATOM   1884  O   TYR B  33      37.009  74.914  29.148  1.00  0.00           O  
ATOM   1885  CB  TYR B  33      38.222  76.563  31.849  1.00  0.00           C  
ATOM   1886  CG  TYR B  33      38.704  77.846  32.511  1.00  0.00           C  
ATOM   1887  CD1 TYR B  33      37.974  79.048  32.369  1.00  0.00           C  
ATOM   1888  CD2 TYR B  33      39.877  77.839  33.292  1.00  0.00           C  
ATOM   1889  CE1 TYR B  33      38.435  80.235  32.969  1.00  0.00           C  
ATOM   1890  CE2 TYR B  33      40.337  79.026  33.896  1.00  0.00           C  
ATOM   1891  CZ  TYR B  33      39.622  80.226  33.727  1.00  0.00           C  
ATOM   1892  OH  TYR B  33      40.073  81.379  34.302  1.00  0.00           O  
ATOM   1893  N   MET B  34      38.913  74.095  30.060  1.00  0.00           N  
ATOM   1894  CA  MET B  34      38.721  72.710  29.636  1.00  0.00           C  
ATOM   1895  C   MET B  34      38.883  71.752  30.814  1.00  0.00           C  
ATOM   1896  O   MET B  34      39.416  72.116  31.862  1.00  0.00           O  
ATOM   1897  CB  MET B  34      39.709  72.370  28.501  1.00  0.00           C  
ATOM   1898  CG  MET B  34      39.490  73.172  27.209  1.00  0.00           C  
ATOM   1899  SD  MET B  34      37.843  73.032  26.445  1.00  0.00           S  
ATOM   1900  CE  MET B  34      37.866  71.320  25.850  1.00  0.00           C  
ATOM   1901  N   HIS B  35      38.394  70.528  30.594  1.00  0.00           N  
ATOM   1902  CA  HIS B  35      38.484  69.400  31.507  1.00  0.00           C  
ATOM   1903  C   HIS B  35      38.713  68.123  30.695  1.00  0.00           C  
ATOM   1904  O   HIS B  35      38.394  68.067  29.504  1.00  0.00           O  
ATOM   1905  CB  HIS B  35      37.174  69.256  32.316  1.00  0.00           C  
ATOM   1906  CG  HIS B  35      36.756  70.449  33.134  1.00  0.00           C  
ATOM   1907  CD2 HIS B  35      37.043  70.814  34.431  1.00  0.00           C  
ATOM   1908  ND1 HIS B  35      35.894  71.421  32.655  1.00  0.00           N  
ATOM   1909  NE2 HIS B  35      36.373  71.998  34.747  1.00  0.00           N  
ATOM   1910  CE1 HIS B  35      35.710  72.302  33.637  1.00  0.00           C  
ATOM   1911  N   TRP B  36      39.171  67.088  31.405  1.00  0.00           N  
ATOM   1912  CA  TRP B  36      38.973  65.699  31.015  1.00  0.00           C  
ATOM   1913  C   TRP B  36      38.245  64.972  32.153  1.00  0.00           C  
ATOM   1914  O   TRP B  36      38.209  65.437  33.295  1.00  0.00           O  
ATOM   1915  CB  TRP B  36      40.300  65.022  30.605  1.00  0.00           C  
ATOM   1916  CG  TRP B  36      40.816  65.374  29.240  1.00  0.00           C  
ATOM   1917  CD1 TRP B  36      41.435  66.526  28.894  1.00  0.00           C  
ATOM   1918  CD2 TRP B  36      40.699  64.602  28.003  1.00  0.00           C  
ATOM   1919  NE1 TRP B  36      41.737  66.505  27.548  1.00  0.00           N  
ATOM   1920  CE2 TRP B  36      41.303  65.344  26.944  1.00  0.00           C  
ATOM   1921  CE3 TRP B  36      40.141  63.347  27.666  1.00  0.00           C  
ATOM   1922  CZ2 TRP B  36      41.356  64.863  25.624  1.00  0.00           C  
ATOM   1923  CZ3 TRP B  36      40.144  62.875  26.337  1.00  0.00           C  
ATOM   1924  CH2 TRP B  36      40.754  63.630  25.317  1.00  0.00           C  
ATOM   1925  N   VAL B  37      37.656  63.838  31.771  1.00  0.00           N  
ATOM   1926  CA  VAL B  37      36.759  62.997  32.549  1.00  0.00           C  
ATOM   1927  C   VAL B  37      36.825  61.563  31.983  1.00  0.00           C  
ATOM   1928  O   VAL B  37      37.385  61.357  30.905  1.00  0.00           O  
ATOM   1929  CB  VAL B  37      35.288  63.531  32.513  1.00  0.00           C  
ATOM   1930  CG1 VAL B  37      34.931  64.282  33.799  1.00  0.00           C  
ATOM   1931  CG2 VAL B  37      34.933  64.413  31.293  1.00  0.00           C  
ATOM   1932  N   ARG B  38      36.298  60.580  32.728  1.00  0.00           N  
ATOM   1933  CA  ARG B  38      36.303  59.176  32.314  1.00  0.00           C  
ATOM   1934  C   ARG B  38      35.109  58.415  32.911  1.00  0.00           C  
ATOM   1935  O   ARG B  38      34.439  58.918  33.811  1.00  0.00           O  
ATOM   1936  CB  ARG B  38      37.677  58.526  32.626  1.00  0.00           C  
ATOM   1937  CG  ARG B  38      37.944  58.232  34.116  1.00  0.00           C  
ATOM   1938  CD  ARG B  38      39.329  57.622  34.367  1.00  0.00           C  
ATOM   1939  NE  ARG B  38      39.591  57.448  35.802  1.00  0.00           N  
ATOM   1940  CZ  ARG B  38      40.800  57.264  36.360  1.00  0.00           C  
ATOM   1941  NH1 ARG B  38      41.917  57.286  35.622  1.00  0.00           N  
ATOM   1942  NH2 ARG B  38      40.895  57.048  37.678  1.00  0.00           N  
ATOM   1943  N   GLN B  39      34.880  57.204  32.382  1.00  0.00           N  
ATOM   1944  CA  GLN B  39      33.789  56.317  32.765  1.00  0.00           C  
ATOM   1945  C   GLN B  39      34.308  54.878  32.838  1.00  0.00           C  
ATOM   1946  O   GLN B  39      34.726  54.338  31.815  1.00  0.00           O  
ATOM   1947  CB  GLN B  39      32.641  56.471  31.748  1.00  0.00           C  
ATOM   1948  CG  GLN B  39      31.423  55.570  32.037  1.00  0.00           C  
ATOM   1949  CD  GLN B  39      30.163  56.059  31.325  1.00  0.00           C  
ATOM   1950  OE1 GLN B  39      30.193  56.397  30.143  1.00  0.00           O  
ATOM   1951  NE2 GLN B  39      29.043  56.087  32.047  1.00  0.00           N  
ATOM   1952  N   ALA B  40      34.237  54.280  34.036  1.00  0.00           N  
ATOM   1953  CA  ALA B  40      34.615  52.892  34.312  1.00  0.00           C  
ATOM   1954  C   ALA B  40      33.739  51.869  33.545  1.00  0.00           C  
ATOM   1955  O   ALA B  40      32.650  52.235  33.099  1.00  0.00           O  
ATOM   1956  CB  ALA B  40      34.513  52.675  35.832  1.00  0.00           C  
ATOM   1957  N   PRO B  41      34.187  50.592  33.437  1.00  0.00           N  
ATOM   1958  CA  PRO B  41      33.375  49.501  32.847  1.00  0.00           C  
ATOM   1959  C   PRO B  41      31.988  49.259  33.482  1.00  0.00           C  
ATOM   1960  O   PRO B  41      31.069  48.870  32.763  1.00  0.00           O  
ATOM   1961  CB  PRO B  41      34.274  48.259  32.965  1.00  0.00           C  
ATOM   1962  CG  PRO B  41      35.687  48.815  33.003  1.00  0.00           C  
ATOM   1963  CD  PRO B  41      35.524  50.109  33.789  1.00  0.00           C  
ATOM   1964  N   GLY B  42      31.853  49.544  34.790  1.00  0.00           N  
ATOM   1965  CA  GLY B  42      30.597  49.477  35.543  1.00  0.00           C  
ATOM   1966  C   GLY B  42      29.697  50.711  35.328  1.00  0.00           C  
ATOM   1967  O   GLY B  42      28.656  50.807  35.976  1.00  0.00           O  
ATOM   1968  N   GLN B  43      30.095  51.645  34.444  1.00  0.00           N  
ATOM   1969  CA  GLN B  43      29.402  52.873  34.034  1.00  0.00           C  
ATOM   1970  C   GLN B  43      29.373  53.990  35.097  1.00  0.00           C  
ATOM   1971  O   GLN B  43      28.690  54.990  34.884  1.00  0.00           O  
ATOM   1972  CB  GLN B  43      28.007  52.576  33.418  1.00  0.00           C  
ATOM   1973  CG  GLN B  43      28.031  51.637  32.192  1.00  0.00           C  
ATOM   1974  CD  GLN B  43      28.852  52.188  31.023  1.00  0.00           C  
ATOM   1975  OE1 GLN B  43      28.500  53.214  30.445  1.00  0.00           O  
ATOM   1976  NE2 GLN B  43      29.943  51.506  30.665  1.00  0.00           N  
ATOM   1977  N   GLY B  44      30.150  53.846  36.183  1.00  0.00           N  
ATOM   1978  CA  GLY B  44      30.358  54.895  37.179  1.00  0.00           C  
ATOM   1979  C   GLY B  44      31.402  55.881  36.642  1.00  0.00           C  
ATOM   1980  O   GLY B  44      32.440  55.464  36.126  1.00  0.00           O  
ATOM   1981  N   LEU B  45      31.124  57.187  36.781  1.00  0.00           N  
ATOM   1982  CA  LEU B  45      32.006  58.261  36.323  1.00  0.00           C  
ATOM   1983  C   LEU B  45      33.133  58.552  37.327  1.00  0.00           C  
ATOM   1984  O   LEU B  45      32.952  58.384  38.534  1.00  0.00           O  
ATOM   1985  CB  LEU B  45      31.172  59.538  36.054  1.00  0.00           C  
ATOM   1986  CG  LEU B  45      30.179  59.432  34.878  1.00  0.00           C  
ATOM   1987  CD1 LEU B  45      29.421  60.751  34.667  1.00  0.00           C  
ATOM   1988  CD2 LEU B  45      30.843  58.983  33.574  1.00  0.00           C  
ATOM   1989  N   GLU B  46      34.255  59.039  36.784  1.00  0.00           N  
ATOM   1990  CA  GLU B  46      35.376  59.632  37.506  1.00  0.00           C  
ATOM   1991  C   GLU B  46      35.808  60.913  36.782  1.00  0.00           C  
ATOM   1992  O   GLU B  46      35.585  61.057  35.580  1.00  0.00           O  
ATOM   1993  CB  GLU B  46      36.564  58.649  37.579  1.00  0.00           C  
ATOM   1994  CG  GLU B  46      36.430  57.553  38.647  1.00  0.00           C  
ATOM   1995  CD  GLU B  46      37.693  56.692  38.681  1.00  0.00           C  
ATOM   1996  OE1 GLU B  46      38.542  56.935  39.568  1.00  0.00           O  
ATOM   1997  OE2 GLU B  46      37.827  55.840  37.779  1.00  0.00           O  
ATOM   1998  N   TRP B  47      36.455  61.813  37.537  1.00  0.00           N  
ATOM   1999  CA  TRP B  47      37.087  63.019  37.004  1.00  0.00           C  
ATOM   2000  C   TRP B  47      38.464  62.688  36.395  1.00  0.00           C  
ATOM   2001  O   TRP B  47      38.951  61.569  36.566  1.00  0.00           O  
ATOM   2002  CB  TRP B  47      37.172  64.042  38.151  1.00  0.00           C  
ATOM   2003  CG  TRP B  47      37.424  65.467  37.758  1.00  0.00           C  
ATOM   2004  CD1 TRP B  47      36.715  66.161  36.837  1.00  0.00           C  
ATOM   2005  CD2 TRP B  47      38.390  66.409  38.311  1.00  0.00           C  
ATOM   2006  NE1 TRP B  47      37.163  67.462  36.788  1.00  0.00           N  
ATOM   2007  CE2 TRP B  47      38.186  67.677  37.685  1.00  0.00           C  
ATOM   2008  CE3 TRP B  47      39.413  66.329  39.284  1.00  0.00           C  
ATOM   2009  CZ2 TRP B  47      38.942  68.810  38.023  1.00  0.00           C  
ATOM   2010  CZ3 TRP B  47      40.194  67.452  39.615  1.00  0.00           C  
ATOM   2011  CH2 TRP B  47      39.954  68.690  38.991  1.00  0.00           C  
ATOM   2012  N   MET B  48      39.074  63.662  35.699  1.00  0.00           N  
ATOM   2013  CA  MET B  48      40.433  63.524  35.165  1.00  0.00           C  
ATOM   2014  C   MET B  48      41.268  64.816  35.227  1.00  0.00           C  
ATOM   2015  O   MET B  48      42.476  64.729  35.016  1.00  0.00           O  
ATOM   2016  CB  MET B  48      40.419  62.861  33.772  1.00  0.00           C  
ATOM   2017  CG  MET B  48      41.634  61.972  33.500  1.00  0.00           C  
ATOM   2018  SD  MET B  48      41.710  60.496  34.546  1.00  0.00           S  
ATOM   2019  CE  MET B  48      43.479  60.151  34.449  1.00  0.00           C  
ATOM   2020  N   GLY B  49      40.661  65.962  35.581  1.00  0.00           N  
ATOM   2021  CA  GLY B  49      41.403  67.178  35.908  1.00  0.00           C  
ATOM   2022  C   GLY B  49      40.818  68.415  35.218  1.00  0.00           C  
ATOM   2023  O   GLY B  49      39.866  68.341  34.441  1.00  0.00           O  
ATOM   2024  N   ARG B  50      41.438  69.558  35.546  1.00  0.00           N  
ATOM   2025  CA  ARG B  50      41.143  70.907  35.060  1.00  0.00           C  
ATOM   2026  C   ARG B  50      42.295  71.393  34.164  1.00  0.00           C  
ATOM   2027  O   ARG B  50      43.441  71.006  34.393  1.00  0.00           O  
ATOM   2028  CB  ARG B  50      40.996  71.804  36.315  1.00  0.00           C  
ATOM   2029  CG  ARG B  50      40.746  73.311  36.101  1.00  0.00           C  
ATOM   2030  CD  ARG B  50      39.398  73.632  35.437  1.00  0.00           C  
ATOM   2031  NE  ARG B  50      39.121  75.075  35.502  1.00  0.00           N  
ATOM   2032  CZ  ARG B  50      37.909  75.654  35.580  1.00  0.00           C  
ATOM   2033  NH1 ARG B  50      37.823  76.985  35.700  1.00  0.00           N  
ATOM   2034  NH2 ARG B  50      36.780  74.933  35.554  1.00  0.00           N  
ATOM   2035  N   VAL B  51      41.975  72.267  33.193  1.00  0.00           N  
ATOM   2036  CA  VAL B  51      42.956  72.994  32.383  1.00  0.00           C  
ATOM   2037  C   VAL B  51      42.427  74.415  32.098  1.00  0.00           C  
ATOM   2038  O   VAL B  51      41.221  74.603  31.934  1.00  0.00           O  
ATOM   2039  CB  VAL B  51      43.263  72.341  30.998  1.00  0.00           C  
ATOM   2040  CG1 VAL B  51      44.687  72.704  30.524  1.00  0.00           C  
ATOM   2041  CG2 VAL B  51      43.083  70.816  30.960  1.00  0.00           C  
ATOM   2042  N   ASN B  52      43.354  75.381  32.013  1.00  0.00           N  
ATOM   2043  CA  ASN B  52      43.100  76.769  31.607  1.00  0.00           C  
ATOM   2044  C   ASN B  52      43.113  76.902  30.068  1.00  0.00           C  
ATOM   2045  O   ASN B  52      43.756  76.089  29.400  1.00  0.00           O  
ATOM   2046  CB  ASN B  52      44.196  77.650  32.256  1.00  0.00           C  
ATOM   2047  CG  ASN B  52      43.891  78.088  33.694  1.00  0.00           C  
ATOM   2048  OD1 ASN B  52      43.988  79.270  34.011  1.00  0.00           O  
ATOM   2049  ND2 ASN B  52      43.524  77.156  34.576  1.00  0.00           N  
ATOM   2050  N   PRO B  53      42.464  77.964  29.530  1.00  0.00           N  
ATOM   2051  CA  PRO B  53      42.625  78.349  28.115  1.00  0.00           C  
ATOM   2052  C   PRO B  53      44.037  78.885  27.808  1.00  0.00           C  
ATOM   2053  O   PRO B  53      44.621  78.511  26.793  1.00  0.00           O  
ATOM   2054  CB  PRO B  53      41.548  79.423  27.908  1.00  0.00           C  
ATOM   2055  CG  PRO B  53      41.345  80.057  29.274  1.00  0.00           C  
ATOM   2056  CD  PRO B  53      41.611  78.916  30.250  1.00  0.00           C  
ATOM   2057  N   ASN B  54      44.567  79.696  28.740  1.00  0.00           N  
ATOM   2058  CA  ASN B  54      45.955  80.169  28.805  1.00  0.00           C  
ATOM   2059  C   ASN B  54      46.967  79.072  29.207  1.00  0.00           C  
ATOM   2060  O   ASN B  54      48.168  79.329  29.140  1.00  0.00           O  
ATOM   2061  CB  ASN B  54      46.039  81.397  29.752  1.00  0.00           C  
ATOM   2062  CG  ASN B  54      45.447  81.171  31.151  1.00  0.00           C  
ATOM   2063  OD1 ASN B  54      44.237  81.281  31.339  1.00  0.00           O  
ATOM   2064  ND2 ASN B  54      46.289  80.844  32.132  1.00  0.00           N  
ATOM   2065  N   ARG B  55      46.469  77.885  29.609  1.00  0.00           N  
ATOM   2066  CA  ARG B  55      47.217  76.680  29.984  1.00  0.00           C  
ATOM   2067  C   ARG B  55      47.960  76.835  31.334  1.00  0.00           C  
ATOM   2068  O   ARG B  55      47.828  77.865  31.997  1.00  0.00           O  
ATOM   2069  CB  ARG B  55      48.124  76.253  28.799  1.00  0.00           C  
ATOM   2070  CG  ARG B  55      48.396  74.743  28.676  1.00  0.00           C  
ATOM   2071  CD  ARG B  55      49.329  74.413  27.501  1.00  0.00           C  
ATOM   2072  NE  ARG B  55      50.723  74.783  27.777  1.00  0.00           N  
ATOM   2073  CZ  ARG B  55      51.618  74.027  28.433  1.00  0.00           C  
ATOM   2074  NH1 ARG B  55      52.851  74.504  28.641  1.00  0.00           N  
ATOM   2075  NH2 ARG B  55      51.301  72.804  28.883  1.00  0.00           N  
ATOM   2076  N   ARG B  56      48.693  75.782  31.736  1.00  0.00           N  
ATOM   2077  CA  ARG B  56      49.532  75.647  32.938  1.00  0.00           C  
ATOM   2078  C   ARG B  56      48.759  75.466  34.260  1.00  0.00           C  
ATOM   2079  O   ARG B  56      49.202  74.659  35.080  1.00  0.00           O  
ATOM   2080  CB  ARG B  56      50.629  76.747  33.000  1.00  0.00           C  
ATOM   2081  CG  ARG B  56      51.551  76.728  34.238  1.00  0.00           C  
ATOM   2082  CD  ARG B  56      52.456  75.489  34.336  1.00  0.00           C  
ATOM   2083  NE  ARG B  56      53.206  75.456  35.602  1.00  0.00           N  
ATOM   2084  CZ  ARG B  56      52.746  75.017  36.788  1.00  0.00           C  
ATOM   2085  NH1 ARG B  56      53.555  75.056  37.856  1.00  0.00           N  
ATOM   2086  NH2 ARG B  56      51.500  74.541  36.929  1.00  0.00           N  
ATOM   2087  N   GLY B  57      47.636  76.177  34.453  1.00  0.00           N  
ATOM   2088  CA  GLY B  57      46.786  76.056  35.636  1.00  0.00           C  
ATOM   2089  C   GLY B  57      45.996  74.746  35.540  1.00  0.00           C  
ATOM   2090  O   GLY B  57      45.159  74.593  34.649  1.00  0.00           O  
ATOM   2091  N   THR B  58      46.287  73.809  36.455  1.00  0.00           N  
ATOM   2092  CA  THR B  58      45.734  72.455  36.482  1.00  0.00           C  
ATOM   2093  C   THR B  58      45.661  71.950  37.937  1.00  0.00           C  
ATOM   2094  O   THR B  58      46.461  72.369  38.779  1.00  0.00           O  
ATOM   2095  CB  THR B  58      46.602  71.449  35.662  1.00  0.00           C  
ATOM   2096  OG1 THR B  58      47.877  71.224  36.238  1.00  0.00           O  
ATOM   2097  CG2 THR B  58      46.809  71.809  34.183  1.00  0.00           C  
ATOM   2098  N   THR B  59      44.703  71.046  38.189  1.00  0.00           N  
ATOM   2099  CA  THR B  59      44.482  70.360  39.464  1.00  0.00           C  
ATOM   2100  C   THR B  59      43.931  68.950  39.167  1.00  0.00           C  
ATOM   2101  O   THR B  59      43.226  68.770  38.172  1.00  0.00           O  
ATOM   2102  CB  THR B  59      43.465  71.117  40.369  1.00  0.00           C  
ATOM   2103  OG1 THR B  59      42.221  71.304  39.722  1.00  0.00           O  
ATOM   2104  CG2 THR B  59      43.943  72.489  40.863  1.00  0.00           C  
ATOM   2105  N   TYR B  60      44.297  67.973  40.019  1.00  0.00           N  
ATOM   2106  CA  TYR B  60      44.028  66.545  39.810  1.00  0.00           C  
ATOM   2107  C   TYR B  60      43.654  65.849  41.128  1.00  0.00           C  
ATOM   2108  O   TYR B  60      44.160  66.225  42.187  1.00  0.00           O  
ATOM   2109  CB  TYR B  60      45.280  65.858  39.216  1.00  0.00           C  
ATOM   2110  CG  TYR B  60      45.869  66.500  37.971  1.00  0.00           C  
ATOM   2111  CD1 TYR B  60      45.215  66.382  36.729  1.00  0.00           C  
ATOM   2112  CD2 TYR B  60      47.069  67.236  38.061  1.00  0.00           C  
ATOM   2113  CE1 TYR B  60      45.761  66.990  35.583  1.00  0.00           C  
ATOM   2114  CE2 TYR B  60      47.620  67.835  36.915  1.00  0.00           C  
ATOM   2115  CZ  TYR B  60      46.970  67.708  35.672  1.00  0.00           C  
ATOM   2116  OH  TYR B  60      47.518  68.287  34.565  1.00  0.00           O  
ATOM   2117  N   ASN B  61      42.808  64.810  41.023  1.00  0.00           N  
ATOM   2118  CA  ASN B  61      42.471  63.885  42.110  1.00  0.00           C  
ATOM   2119  C   ASN B  61      43.587  62.838  42.287  1.00  0.00           C  
ATOM   2120  O   ASN B  61      44.252  62.497  41.306  1.00  0.00           O  
ATOM   2121  CB  ASN B  61      41.129  63.190  41.778  1.00  0.00           C  
ATOM   2122  CG  ASN B  61      40.390  62.665  43.008  1.00  0.00           C  
ATOM   2123  OD1 ASN B  61      40.551  61.506  43.376  1.00  0.00           O  
ATOM   2124  ND2 ASN B  61      39.573  63.509  43.640  1.00  0.00           N  
ATOM   2125  N   GLN B  62      43.755  62.326  43.520  1.00  0.00           N  
ATOM   2126  CA  GLN B  62      44.817  61.379  43.892  1.00  0.00           C  
ATOM   2127  C   GLN B  62      44.734  59.980  43.243  1.00  0.00           C  
ATOM   2128  O   GLN B  62      45.706  59.230  43.332  1.00  0.00           O  
ATOM   2129  CB  GLN B  62      44.940  61.296  45.432  1.00  0.00           C  
ATOM   2130  CG  GLN B  62      45.240  62.627  46.162  1.00  0.00           C  
ATOM   2131  CD  GLN B  62      46.351  63.467  45.525  1.00  0.00           C  
ATOM   2132  OE1 GLN B  62      47.490  63.018  45.422  1.00  0.00           O  
ATOM   2133  NE2 GLN B  62      46.020  64.687  45.096  1.00  0.00           N  
ATOM   2134  N   LYS B  63      43.627  59.679  42.540  1.00  0.00           N  
ATOM   2135  CA  LYS B  63      43.480  58.529  41.641  1.00  0.00           C  
ATOM   2136  C   LYS B  63      44.419  58.562  40.412  1.00  0.00           C  
ATOM   2137  O   LYS B  63      44.636  57.510  39.810  1.00  0.00           O  
ATOM   2138  CB  LYS B  63      42.005  58.448  41.181  1.00  0.00           C  
ATOM   2139  CG  LYS B  63      40.979  58.107  42.283  1.00  0.00           C  
ATOM   2140  CD  LYS B  63      41.197  56.767  43.011  1.00  0.00           C  
ATOM   2141  CE  LYS B  63      41.255  55.530  42.099  1.00  0.00           C  
ATOM   2142  NZ  LYS B  63      39.969  55.257  41.430  1.00  0.00           N  
ATOM   2143  N   PHE B  64      44.947  59.748  40.060  1.00  0.00           N  
ATOM   2144  CA  PHE B  64      45.740  59.995  38.852  1.00  0.00           C  
ATOM   2145  C   PHE B  64      46.817  61.089  38.982  1.00  0.00           C  
ATOM   2146  O   PHE B  64      47.578  61.270  38.031  1.00  0.00           O  
ATOM   2147  CB  PHE B  64      44.820  60.168  37.622  1.00  0.00           C  
ATOM   2148  CG  PHE B  64      43.659  61.129  37.803  1.00  0.00           C  
ATOM   2149  CD1 PHE B  64      43.853  62.521  37.708  1.00  0.00           C  
ATOM   2150  CD2 PHE B  64      42.407  60.639  38.233  1.00  0.00           C  
ATOM   2151  CE1 PHE B  64      42.805  63.386  37.994  1.00  0.00           C  
ATOM   2152  CE2 PHE B  64      41.377  61.520  38.521  1.00  0.00           C  
ATOM   2153  CZ  PHE B  64      41.575  62.889  38.401  1.00  0.00           C  
ATOM   2154  N   GLU B  65      46.900  61.774  40.140  1.00  0.00           N  
ATOM   2155  CA  GLU B  65      47.889  62.818  40.439  1.00  0.00           C  
ATOM   2156  C   GLU B  65      49.341  62.304  40.353  1.00  0.00           C  
ATOM   2157  O   GLU B  65      49.621  61.179  40.772  1.00  0.00           O  
ATOM   2158  CB  GLU B  65      47.581  63.416  41.835  1.00  0.00           C  
ATOM   2159  CG  GLU B  65      48.512  64.545  42.340  1.00  0.00           C  
ATOM   2160  CD  GLU B  65      48.445  65.813  41.489  1.00  0.00           C  
ATOM   2161  OE1 GLU B  65      47.660  66.710  41.865  1.00  0.00           O  
ATOM   2162  OE2 GLU B  65      49.169  65.858  40.470  1.00  0.00           O  
ATOM   2163  N   GLY B  66      50.229  63.159  39.822  1.00  0.00           N  
ATOM   2164  CA  GLY B  66      51.666  62.913  39.697  1.00  0.00           C  
ATOM   2165  C   GLY B  66      52.036  61.982  38.528  1.00  0.00           C  
ATOM   2166  O   GLY B  66      53.227  61.755  38.317  1.00  0.00           O  
ATOM   2167  N   ARG B  67      51.052  61.453  37.779  1.00  0.00           N  
ATOM   2168  CA  ARG B  67      51.258  60.543  36.648  1.00  0.00           C  
ATOM   2169  C   ARG B  67      50.800  61.144  35.308  1.00  0.00           C  
ATOM   2170  O   ARG B  67      51.076  60.546  34.269  1.00  0.00           O  
ATOM   2171  CB  ARG B  67      50.515  59.212  36.896  1.00  0.00           C  
ATOM   2172  CG  ARG B  67      50.766  58.568  38.273  1.00  0.00           C  
ATOM   2173  CD  ARG B  67      50.486  57.055  38.312  1.00  0.00           C  
ATOM   2174  NE  ARG B  67      49.141  56.698  37.831  1.00  0.00           N  
ATOM   2175  CZ  ARG B  67      47.986  56.888  38.490  1.00  0.00           C  
ATOM   2176  NH1 ARG B  67      47.959  57.420  39.721  1.00  0.00           N  
ATOM   2177  NH2 ARG B  67      46.833  56.536  37.907  1.00  0.00           N  
ATOM   2178  N   VAL B  68      50.100  62.287  35.343  1.00  0.00           N  
ATOM   2179  CA  VAL B  68      49.407  62.863  34.191  1.00  0.00           C  
ATOM   2180  C   VAL B  68      49.906  64.280  33.863  1.00  0.00           C  
ATOM   2181  O   VAL B  68      50.459  64.960  34.730  1.00  0.00           O  
ATOM   2182  CB  VAL B  68      47.885  62.937  34.474  1.00  0.00           C  
ATOM   2183  CG1 VAL B  68      47.263  61.535  34.560  1.00  0.00           C  
ATOM   2184  CG2 VAL B  68      47.485  63.804  35.687  1.00  0.00           C  
ATOM   2185  N   THR B  69      49.689  64.689  32.602  1.00  0.00           N  
ATOM   2186  CA  THR B  69      50.029  66.015  32.089  1.00  0.00           C  
ATOM   2187  C   THR B  69      48.968  66.446  31.064  1.00  0.00           C  
ATOM   2188  O   THR B  69      48.761  65.752  30.068  1.00  0.00           O  
ATOM   2189  CB  THR B  69      51.421  66.033  31.391  1.00  0.00           C  
ATOM   2190  OG1 THR B  69      52.433  65.723  32.329  1.00  0.00           O  
ATOM   2191  CG2 THR B  69      51.808  67.363  30.717  1.00  0.00           C  
ATOM   2192  N   MET B  70      48.350  67.609  31.319  1.00  0.00           N  
ATOM   2193  CA  MET B  70      47.404  68.270  30.419  1.00  0.00           C  
ATOM   2194  C   MET B  70      48.126  69.277  29.512  1.00  0.00           C  
ATOM   2195  O   MET B  70      49.168  69.817  29.888  1.00  0.00           O  
ATOM   2196  CB  MET B  70      46.366  69.025  31.268  1.00  0.00           C  
ATOM   2197  CG  MET B  70      45.445  68.129  32.102  1.00  0.00           C  
ATOM   2198  SD  MET B  70      44.034  67.454  31.196  1.00  0.00           S  
ATOM   2199  CE  MET B  70      42.819  67.447  32.536  1.00  0.00           C  
ATOM   2200  N   THR B  71      47.504  69.563  28.361  1.00  0.00           N  
ATOM   2201  CA  THR B  71      47.907  70.630  27.450  1.00  0.00           C  
ATOM   2202  C   THR B  71      46.727  70.999  26.530  1.00  0.00           C  
ATOM   2203  O   THR B  71      45.928  70.131  26.183  1.00  0.00           O  
ATOM   2204  CB  THR B  71      49.199  70.279  26.642  1.00  0.00           C  
ATOM   2205  OG1 THR B  71      49.557  71.317  25.753  1.00  0.00           O  
ATOM   2206  CG2 THR B  71      49.129  69.001  25.794  1.00  0.00           C  
ATOM   2207  N   THR B  72      46.622  72.293  26.196  1.00  0.00           N  
ATOM   2208  CA  THR B  72      45.569  72.883  25.367  1.00  0.00           C  
ATOM   2209  C   THR B  72      46.192  73.917  24.411  1.00  0.00           C  
ATOM   2210  O   THR B  72      47.263  74.458  24.688  1.00  0.00           O  
ATOM   2211  CB  THR B  72      44.514  73.632  26.233  1.00  0.00           C  
ATOM   2212  OG1 THR B  72      45.118  74.563  27.118  1.00  0.00           O  
ATOM   2213  CG2 THR B  72      43.584  72.705  27.028  1.00  0.00           C  
ATOM   2214  N   ASP B  73      45.473  74.174  23.308  1.00  0.00           N  
ATOM   2215  CA  ASP B  73      45.806  75.185  22.309  1.00  0.00           C  
ATOM   2216  C   ASP B  73      44.504  75.870  21.871  1.00  0.00           C  
ATOM   2217  O   ASP B  73      43.554  75.189  21.483  1.00  0.00           O  
ATOM   2218  CB  ASP B  73      46.575  74.576  21.111  1.00  0.00           C  
ATOM   2219  CG  ASP B  73      46.976  75.584  20.025  1.00  0.00           C  
ATOM   2220  OD1 ASP B  73      47.175  76.773  20.361  1.00  0.00           O  
ATOM   2221  OD2 ASP B  73      47.112  75.137  18.867  1.00  0.00           O  
ATOM   2222  N   THR B  74      44.516  77.212  21.905  1.00  0.00           N  
ATOM   2223  CA  THR B  74      43.422  78.069  21.457  1.00  0.00           C  
ATOM   2224  C   THR B  74      43.445  78.331  19.934  1.00  0.00           C  
ATOM   2225  O   THR B  74      42.387  78.624  19.378  1.00  0.00           O  
ATOM   2226  CB  THR B  74      43.438  79.433  22.204  1.00  0.00           C  
ATOM   2227  OG1 THR B  74      44.450  80.314  21.746  1.00  0.00           O  
ATOM   2228  CG2 THR B  74      43.538  79.318  23.736  1.00  0.00           C  
ATOM   2229  N   SER B  75      44.622  78.201  19.293  1.00  0.00           N  
ATOM   2230  CA  SER B  75      44.817  78.413  17.857  1.00  0.00           C  
ATOM   2231  C   SER B  75      44.202  77.278  17.018  1.00  0.00           C  
ATOM   2232  O   SER B  75      43.465  77.564  16.075  1.00  0.00           O  
ATOM   2233  CB  SER B  75      46.318  78.621  17.566  1.00  0.00           C  
ATOM   2234  OG  SER B  75      46.558  78.928  16.207  1.00  0.00           O  
ATOM   2235  N   THR B  76      44.489  76.020  17.398  1.00  0.00           N  
ATOM   2236  CA  THR B  76      43.917  74.824  16.769  1.00  0.00           C  
ATOM   2237  C   THR B  76      42.534  74.448  17.355  1.00  0.00           C  
ATOM   2238  O   THR B  76      41.791  73.719  16.699  1.00  0.00           O  
ATOM   2239  CB  THR B  76      44.865  73.596  16.890  1.00  0.00           C  
ATOM   2240  OG1 THR B  76      46.178  73.963  16.513  1.00  0.00           O  
ATOM   2241  CG2 THR B  76      44.499  72.391  16.001  1.00  0.00           C  
ATOM   2242  N   SER B  77      42.202  74.975  18.552  1.00  0.00           N  
ATOM   2243  CA  SER B  77      40.956  74.759  19.302  1.00  0.00           C  
ATOM   2244  C   SER B  77      40.845  73.294  19.776  1.00  0.00           C  
ATOM   2245  O   SER B  77      39.970  72.562  19.315  1.00  0.00           O  
ATOM   2246  CB  SER B  77      39.739  75.282  18.490  1.00  0.00           C  
ATOM   2247  OG  SER B  77      38.516  75.155  19.185  1.00  0.00           O  
ATOM   2248  N   THR B  78      41.791  72.886  20.642  1.00  0.00           N  
ATOM   2249  CA  THR B  78      42.018  71.495  21.043  1.00  0.00           C  
ATOM   2250  C   THR B  78      42.443  71.387  22.520  1.00  0.00           C  
ATOM   2251  O   THR B  78      43.020  72.321  23.079  1.00  0.00           O  
ATOM   2252  CB  THR B  78      43.153  70.850  20.195  1.00  0.00           C  
ATOM   2253  OG1 THR B  78      44.340  71.622  20.252  1.00  0.00           O  
ATOM   2254  CG2 THR B  78      42.788  70.637  18.722  1.00  0.00           C  
ATOM   2255  N   ALA B  79      42.156  70.209  23.098  1.00  0.00           N  
ATOM   2256  CA  ALA B  79      42.552  69.781  24.437  1.00  0.00           C  
ATOM   2257  C   ALA B  79      43.120  68.358  24.371  1.00  0.00           C  
ATOM   2258  O   ALA B  79      42.709  67.570  23.522  1.00  0.00           O  
ATOM   2259  CB  ALA B  79      41.333  69.834  25.372  1.00  0.00           C  
ATOM   2260  N   TYR B  80      44.067  68.060  25.270  1.00  0.00           N  
ATOM   2261  CA  TYR B  80      44.825  66.809  25.297  1.00  0.00           C  
ATOM   2262  C   TYR B  80      45.082  66.379  26.745  1.00  0.00           C  
ATOM   2263  O   TYR B  80      45.065  67.217  27.650  1.00  0.00           O  
ATOM   2264  CB  TYR B  80      46.184  67.012  24.596  1.00  0.00           C  
ATOM   2265  CG  TYR B  80      46.140  67.530  23.170  1.00  0.00           C  
ATOM   2266  CD1 TYR B  80      45.907  66.639  22.106  1.00  0.00           C  
ATOM   2267  CD2 TYR B  80      46.329  68.902  22.900  1.00  0.00           C  
ATOM   2268  CE1 TYR B  80      45.847  67.112  20.781  1.00  0.00           C  
ATOM   2269  CE2 TYR B  80      46.280  69.376  21.576  1.00  0.00           C  
ATOM   2270  CZ  TYR B  80      46.032  68.482  20.516  1.00  0.00           C  
ATOM   2271  OH  TYR B  80      45.967  68.946  19.234  1.00  0.00           O  
ATOM   2272  N   MET B  81      45.370  65.080  26.919  1.00  0.00           N  
ATOM   2273  CA  MET B  81      45.746  64.497  28.201  1.00  0.00           C  
ATOM   2274  C   MET B  81      46.674  63.294  27.972  1.00  0.00           C  
ATOM   2275  O   MET B  81      46.277  62.336  27.309  1.00  0.00           O  
ATOM   2276  CB  MET B  81      44.471  64.173  29.016  1.00  0.00           C  
ATOM   2277  CG  MET B  81      44.697  63.400  30.321  1.00  0.00           C  
ATOM   2278  SD  MET B  81      45.809  64.240  31.479  1.00  0.00           S  
ATOM   2279  CE  MET B  81      44.829  64.111  32.989  1.00  0.00           C  
ATOM   2280  N   GLU B  82      47.883  63.372  28.549  1.00  0.00           N  
ATOM   2281  CA  GLU B  82      48.887  62.310  28.575  1.00  0.00           C  
ATOM   2282  C   GLU B  82      48.752  61.515  29.885  1.00  0.00           C  
ATOM   2283  O   GLU B  82      48.545  62.118  30.939  1.00  0.00           O  
ATOM   2284  CB  GLU B  82      50.286  62.961  28.450  1.00  0.00           C  
ATOM   2285  CG  GLU B  82      51.486  61.990  28.420  1.00  0.00           C  
ATOM   2286  CD  GLU B  82      51.464  61.068  27.201  1.00  0.00           C  
ATOM   2287  OE1 GLU B  82      51.721  61.590  26.094  1.00  0.00           O  
ATOM   2288  OE2 GLU B  82      51.174  59.868  27.394  1.00  0.00           O  
ATOM   2289  N   LEU B  83      48.890  60.184  29.784  1.00  0.00           N  
ATOM   2290  CA  LEU B  83      48.733  59.233  30.888  1.00  0.00           C  
ATOM   2291  C   LEU B  83      50.004  58.385  30.997  1.00  0.00           C  
ATOM   2292  O   LEU B  83      50.563  58.003  29.968  1.00  0.00           O  
ATOM   2293  CB  LEU B  83      47.521  58.311  30.619  1.00  0.00           C  
ATOM   2294  CG  LEU B  83      46.204  59.041  30.284  1.00  0.00           C  
ATOM   2295  CD1 LEU B  83      45.126  58.051  29.815  1.00  0.00           C  
ATOM   2296  CD2 LEU B  83      45.705  59.905  31.450  1.00  0.00           C  
ATOM   2297  N   ARG B  84      50.420  58.087  32.237  1.00  0.00           N  
ATOM   2298  CA  ARG B  84      51.603  57.277  32.532  1.00  0.00           C  
ATOM   2299  C   ARG B  84      51.304  56.290  33.666  1.00  0.00           C  
ATOM   2300  O   ARG B  84      50.504  56.596  34.552  1.00  0.00           O  
ATOM   2301  CB  ARG B  84      52.816  58.166  32.892  1.00  0.00           C  
ATOM   2302  CG  ARG B  84      53.099  59.308  31.898  1.00  0.00           C  
ATOM   2303  CD  ARG B  84      54.340  60.123  32.276  1.00  0.00           C  
ATOM   2304  NE  ARG B  84      54.455  61.344  31.467  1.00  0.00           N  
ATOM   2305  CZ  ARG B  84      53.793  62.494  31.685  1.00  0.00           C  
ATOM   2306  NH1 ARG B  84      54.008  63.541  30.880  1.00  0.00           N  
ATOM   2307  NH2 ARG B  84      52.923  62.625  32.696  1.00  0.00           N  
ATOM   2308  N   SER B  85      51.974  55.125  33.610  1.00  0.00           N  
ATOM   2309  CA  SER B  85      51.867  53.999  34.542  1.00  0.00           C  
ATOM   2310  C   SER B  85      50.406  53.538  34.734  1.00  0.00           C  
ATOM   2311  O   SER B  85      49.868  53.617  35.840  1.00  0.00           O  
ATOM   2312  CB  SER B  85      52.626  54.320  35.849  1.00  0.00           C  
ATOM   2313  OG  SER B  85      52.644  53.217  36.735  1.00  0.00           O  
ATOM   2314  N   LEU B  86      49.792  53.132  33.610  1.00  0.00           N  
ATOM   2315  CA  LEU B  86      48.374  52.798  33.464  1.00  0.00           C  
ATOM   2316  C   LEU B  86      47.911  51.679  34.414  1.00  0.00           C  
ATOM   2317  O   LEU B  86      48.493  50.595  34.414  1.00  0.00           O  
ATOM   2318  CB  LEU B  86      48.110  52.413  31.995  1.00  0.00           C  
ATOM   2319  CG  LEU B  86      48.143  53.597  31.001  1.00  0.00           C  
ATOM   2320  CD1 LEU B  86      48.178  53.091  29.543  1.00  0.00           C  
ATOM   2321  CD2 LEU B  86      46.985  54.582  31.234  1.00  0.00           C  
ATOM   2322  N   ARG B  87      46.863  51.991  35.192  1.00  0.00           N  
ATOM   2323  CA  ARG B  87      46.241  51.120  36.189  1.00  0.00           C  
ATOM   2324  C   ARG B  87      44.894  50.559  35.696  1.00  0.00           C  
ATOM   2325  O   ARG B  87      44.415  50.927  34.623  1.00  0.00           O  
ATOM   2326  CB  ARG B  87      45.979  51.938  37.473  1.00  0.00           C  
ATOM   2327  CG  ARG B  87      47.193  52.640  38.098  1.00  0.00           C  
ATOM   2328  CD  ARG B  87      46.766  53.325  39.401  1.00  0.00           C  
ATOM   2329  NE  ARG B  87      47.890  53.910  40.138  1.00  0.00           N  
ATOM   2330  CZ  ARG B  87      47.751  54.645  41.255  1.00  0.00           C  
ATOM   2331  NH1 ARG B  87      48.844  55.105  41.876  1.00  0.00           N  
ATOM   2332  NH2 ARG B  87      46.537  54.919  41.762  1.00  0.00           N  
ATOM   2333  N   SER B  88      44.267  49.732  36.555  1.00  0.00           N  
ATOM   2334  CA  SER B  88      42.846  49.375  36.492  1.00  0.00           C  
ATOM   2335  C   SER B  88      41.916  50.584  36.763  1.00  0.00           C  
ATOM   2336  O   SER B  88      40.807  50.606  36.232  1.00  0.00           O  
ATOM   2337  CB  SER B  88      42.582  48.212  37.470  1.00  0.00           C  
ATOM   2338  OG  SER B  88      41.252  47.735  37.383  1.00  0.00           O  
ATOM   2339  N   ASP B  89      42.398  51.586  37.526  1.00  0.00           N  
ATOM   2340  CA  ASP B  89      41.791  52.919  37.669  1.00  0.00           C  
ATOM   2341  C   ASP B  89      41.711  53.653  36.319  1.00  0.00           C  
ATOM   2342  O   ASP B  89      40.698  54.285  36.019  1.00  0.00           O  
ATOM   2343  CB  ASP B  89      42.533  53.844  38.673  1.00  0.00           C  
ATOM   2344  CG  ASP B  89      42.916  53.229  40.022  1.00  0.00           C  
ATOM   2345  OD1 ASP B  89      43.850  53.783  40.643  1.00  0.00           O  
ATOM   2346  OD2 ASP B  89      42.212  52.294  40.464  1.00  0.00           O  
ATOM   2347  N   ASP B  90      42.800  53.535  35.543  1.00  0.00           N  
ATOM   2348  CA  ASP B  90      43.011  54.171  34.242  1.00  0.00           C  
ATOM   2349  C   ASP B  90      42.449  53.346  33.066  1.00  0.00           C  
ATOM   2350  O   ASP B  90      42.569  53.797  31.928  1.00  0.00           O  
ATOM   2351  CB  ASP B  90      44.494  54.566  34.018  1.00  0.00           C  
ATOM   2352  CG  ASP B  90      45.164  55.273  35.208  1.00  0.00           C  
ATOM   2353  OD1 ASP B  90      44.466  56.028  35.921  1.00  0.00           O  
ATOM   2354  OD2 ASP B  90      46.394  55.105  35.353  1.00  0.00           O  
ATOM   2355  N   THR B  91      41.815  52.195  33.350  1.00  0.00           N  
ATOM   2356  CA  THR B  91      41.026  51.419  32.395  1.00  0.00           C  
ATOM   2357  C   THR B  91      39.582  51.954  32.421  1.00  0.00           C  
ATOM   2358  O   THR B  91      38.868  51.731  33.401  1.00  0.00           O  
ATOM   2359  CB  THR B  91      41.033  49.909  32.749  1.00  0.00           C  
ATOM   2360  OG1 THR B  91      42.352  49.423  32.603  1.00  0.00           O  
ATOM   2361  CG2 THR B  91      40.113  49.019  31.893  1.00  0.00           C  
ATOM   2362  N   ALA B  92      39.208  52.697  31.367  1.00  0.00           N  
ATOM   2363  CA  ALA B  92      37.968  53.469  31.288  1.00  0.00           C  
ATOM   2364  C   ALA B  92      37.755  54.031  29.874  1.00  0.00           C  
ATOM   2365  O   ALA B  92      38.696  54.098  29.083  1.00  0.00           O  
ATOM   2366  CB  ALA B  92      38.025  54.625  32.308  1.00  0.00           C  
ATOM   2367  N   VAL B  93      36.517  54.473  29.601  1.00  0.00           N  
ATOM   2368  CA  VAL B  93      36.150  55.263  28.428  1.00  0.00           C  
ATOM   2369  C   VAL B  93      36.377  56.749  28.764  1.00  0.00           C  
ATOM   2370  O   VAL B  93      35.581  57.335  29.497  1.00  0.00           O  
ATOM   2371  CB  VAL B  93      34.664  55.050  28.017  1.00  0.00           C  
ATOM   2372  CG1 VAL B  93      34.228  55.925  26.818  1.00  0.00           C  
ATOM   2373  CG2 VAL B  93      34.373  53.572  27.703  1.00  0.00           C  
ATOM   2374  N   TYR B  94      37.481  57.315  28.252  1.00  0.00           N  
ATOM   2375  CA  TYR B  94      37.868  58.711  28.460  1.00  0.00           C  
ATOM   2376  C   TYR B  94      37.037  59.659  27.593  1.00  0.00           C  
ATOM   2377  O   TYR B  94      36.700  59.319  26.460  1.00  0.00           O  
ATOM   2378  CB  TYR B  94      39.374  58.891  28.177  1.00  0.00           C  
ATOM   2379  CG  TYR B  94      40.261  58.440  29.321  1.00  0.00           C  
ATOM   2380  CD1 TYR B  94      40.347  57.074  29.653  1.00  0.00           C  
ATOM   2381  CD2 TYR B  94      40.977  59.389  30.080  1.00  0.00           C  
ATOM   2382  CE1 TYR B  94      41.105  56.659  30.760  1.00  0.00           C  
ATOM   2383  CE2 TYR B  94      41.763  58.966  31.168  1.00  0.00           C  
ATOM   2384  CZ  TYR B  94      41.820  57.604  31.517  1.00  0.00           C  
ATOM   2385  OH  TYR B  94      42.574  57.199  32.577  1.00  0.00           O  
ATOM   2386  N   TYR B  95      36.755  60.840  28.153  1.00  0.00           N  
ATOM   2387  CA  TYR B  95      36.006  61.922  27.529  1.00  0.00           C  
ATOM   2388  C   TYR B  95      36.718  63.256  27.792  1.00  0.00           C  
ATOM   2389  O   TYR B  95      37.186  63.480  28.906  1.00  0.00           O  
ATOM   2390  CB  TYR B  95      34.591  61.979  28.136  1.00  0.00           C  
ATOM   2391  CG  TYR B  95      33.672  60.801  27.866  1.00  0.00           C  
ATOM   2392  CD1 TYR B  95      33.425  59.849  28.879  1.00  0.00           C  
ATOM   2393  CD2 TYR B  95      33.005  60.693  26.630  1.00  0.00           C  
ATOM   2394  CE1 TYR B  95      32.495  58.815  28.663  1.00  0.00           C  
ATOM   2395  CE2 TYR B  95      32.078  59.656  26.413  1.00  0.00           C  
ATOM   2396  CZ  TYR B  95      31.812  58.722  27.435  1.00  0.00           C  
ATOM   2397  OH  TYR B  95      30.895  57.732  27.241  1.00  0.00           O  
ATOM   2398  N   CYS B  96      36.729  64.152  26.794  1.00  0.00           N  
ATOM   2399  CA  CYS B  96      36.999  65.579  27.005  1.00  0.00           C  
ATOM   2400  C   CYS B  96      35.693  66.314  27.345  1.00  0.00           C  
ATOM   2401  O   CYS B  96      34.614  65.811  27.028  1.00  0.00           O  
ATOM   2402  CB  CYS B  96      37.682  66.176  25.764  1.00  0.00           C  
ATOM   2403  SG  CYS B  96      36.836  65.975  24.172  1.00  0.00           S  
ATOM   2404  N   ALA B  97      35.815  67.492  27.975  1.00  0.00           N  
ATOM   2405  CA  ALA B  97      34.676  68.328  28.353  1.00  0.00           C  
ATOM   2406  C   ALA B  97      35.062  69.812  28.442  1.00  0.00           C  
ATOM   2407  O   ALA B  97      36.230  70.144  28.645  1.00  0.00           O  
ATOM   2408  CB  ALA B  97      34.057  67.811  29.660  1.00  0.00           C  
ATOM   2409  N   ARG B  98      34.048  70.675  28.271  1.00  0.00           N  
ATOM   2410  CA  ARG B  98      34.164  72.134  28.223  1.00  0.00           C  
ATOM   2411  C   ARG B  98      34.026  72.772  29.626  1.00  0.00           C  
ATOM   2412  O   ARG B  98      33.709  72.082  30.595  1.00  0.00           O  
ATOM   2413  CB  ARG B  98      33.086  72.630  27.220  1.00  0.00           C  
ATOM   2414  CG  ARG B  98      33.221  74.100  26.776  1.00  0.00           C  
ATOM   2415  CD  ARG B  98      32.256  74.523  25.660  1.00  0.00           C  
ATOM   2416  NE  ARG B  98      30.891  74.779  26.145  1.00  0.00           N  
ATOM   2417  CZ  ARG B  98      30.006  75.597  25.545  1.00  0.00           C  
ATOM   2418  NH1 ARG B  98      30.315  76.267  24.426  1.00  0.00           N  
ATOM   2419  NH2 ARG B  98      28.790  75.759  26.076  1.00  0.00           N  
ATOM   2420  N   ALA B  99      34.226  74.099  29.704  1.00  0.00           N  
ATOM   2421  CA  ALA B  99      33.779  74.969  30.797  1.00  0.00           C  
ATOM   2422  C   ALA B  99      32.242  75.080  30.879  1.00  0.00           C  
ATOM   2423  O   ALA B  99      31.535  74.423  30.115  1.00  0.00           O  
ATOM   2424  CB  ALA B  99      34.422  76.355  30.640  1.00  0.00           C  
ATOM   2425  N   ASN B 100      31.759  75.878  31.847  1.00  0.00           N  
ATOM   2426  CA  ASN B 100      30.361  75.916  32.301  1.00  0.00           C  
ATOM   2427  C   ASN B 100      29.969  74.564  32.938  1.00  0.00           C  
ATOM   2428  O   ASN B 100      28.865  74.060  32.735  1.00  0.00           O  
ATOM   2429  CB  ASN B 100      29.415  76.405  31.170  1.00  0.00           C  
ATOM   2430  CG  ASN B 100      28.011  76.817  31.630  1.00  0.00           C  
ATOM   2431  OD1 ASN B 100      27.847  77.486  32.647  1.00  0.00           O  
ATOM   2432  ND2 ASN B 100      26.991  76.425  30.865  1.00  0.00           N  
ATOM   2433  N   TRP B 101      30.923  74.016  33.716  1.00  0.00           N  
ATOM   2434  CA  TRP B 101      30.810  72.829  34.561  1.00  0.00           C  
ATOM   2435  C   TRP B 101      30.540  71.521  33.796  1.00  0.00           C  
ATOM   2436  O   TRP B 101      29.807  70.660  34.286  1.00  0.00           O  
ATOM   2437  CB  TRP B 101      29.853  73.114  35.738  1.00  0.00           C  
ATOM   2438  CG  TRP B 101      30.254  74.303  36.565  1.00  0.00           C  
ATOM   2439  CD1 TRP B 101      31.278  74.319  37.447  1.00  0.00           C  
ATOM   2440  CD2 TRP B 101      29.754  75.676  36.513  1.00  0.00           C  
ATOM   2441  NE1 TRP B 101      31.418  75.583  37.973  1.00  0.00           N  
ATOM   2442  CE2 TRP B 101      30.509  76.465  37.435  1.00  0.00           C  
ATOM   2443  CE3 TRP B 101      28.749  76.346  35.777  1.00  0.00           C  
ATOM   2444  CZ2 TRP B 101      30.269  77.836  37.629  1.00  0.00           C  
ATOM   2445  CZ3 TRP B 101      28.512  77.724  35.949  1.00  0.00           C  
ATOM   2446  CH2 TRP B 101      29.263  78.469  36.879  1.00  0.00           C  
ATOM   2447  N   LEU B 102      31.206  71.378  32.634  1.00  0.00           N  
ATOM   2448  CA  LEU B 102      31.176  70.217  31.739  1.00  0.00           C  
ATOM   2449  C   LEU B 102      29.802  70.070  31.053  1.00  0.00           C  
ATOM   2450  O   LEU B 102      29.176  69.016  31.173  1.00  0.00           O  
ATOM   2451  CB  LEU B 102      31.656  68.911  32.442  1.00  0.00           C  
ATOM   2452  CG  LEU B 102      33.096  68.915  33.020  1.00  0.00           C  
ATOM   2453  CD1 LEU B 102      33.222  69.641  34.375  1.00  0.00           C  
ATOM   2454  CD2 LEU B 102      33.650  67.480  33.149  1.00  0.00           C  
ATOM   2455  N   ASP B 103      29.343  71.134  30.361  1.00  0.00           N  
ATOM   2456  CA  ASP B 103      28.042  71.156  29.672  1.00  0.00           C  
ATOM   2457  C   ASP B 103      27.995  70.256  28.425  1.00  0.00           C  
ATOM   2458  O   ASP B 103      26.988  69.580  28.214  1.00  0.00           O  
ATOM   2459  CB  ASP B 103      27.465  72.564  29.375  1.00  0.00           C  
ATOM   2460  CG  ASP B 103      28.381  73.580  28.684  1.00  0.00           C  
ATOM   2461  OD1 ASP B 103      29.506  73.222  28.271  1.00  0.00           O  
ATOM   2462  OD2 ASP B 103      27.895  74.720  28.520  1.00  0.00           O  
ATOM   2463  N   TYR B 104      29.090  70.256  27.649  1.00  0.00           N  
ATOM   2464  CA  TYR B 104      29.281  69.441  26.455  1.00  0.00           C  
ATOM   2465  C   TYR B 104      30.506  68.546  26.658  1.00  0.00           C  
ATOM   2466  O   TYR B 104      31.568  69.040  27.032  1.00  0.00           O  
ATOM   2467  CB  TYR B 104      29.425  70.347  25.215  1.00  0.00           C  
ATOM   2468  CG  TYR B 104      28.100  70.938  24.765  1.00  0.00           C  
ATOM   2469  CD1 TYR B 104      27.309  70.249  23.825  1.00  0.00           C  
ATOM   2470  CD2 TYR B 104      27.632  72.148  25.318  1.00  0.00           C  
ATOM   2471  CE1 TYR B 104      26.044  70.751  23.461  1.00  0.00           C  
ATOM   2472  CE2 TYR B 104      26.360  72.643  24.968  1.00  0.00           C  
ATOM   2473  CZ  TYR B 104      25.563  71.943  24.040  1.00  0.00           C  
ATOM   2474  OH  TYR B 104      24.330  72.410  23.693  1.00  0.00           O  
ATOM   2475  N   TRP B 105      30.302  67.245  26.404  1.00  0.00           N  
ATOM   2476  CA  TRP B 105      31.307  66.187  26.456  1.00  0.00           C  
ATOM   2477  C   TRP B 105      31.543  65.637  25.040  1.00  0.00           C  
ATOM   2478  O   TRP B 105      30.676  65.775  24.176  1.00  0.00           O  
ATOM   2479  CB  TRP B 105      30.829  65.040  27.376  1.00  0.00           C  
ATOM   2480  CG  TRP B 105      30.708  65.293  28.855  1.00  0.00           C  
ATOM   2481  CD1 TRP B 105      30.062  66.320  29.454  1.00  0.00           C  
ATOM   2482  CD2 TRP B 105      31.142  64.418  29.946  1.00  0.00           C  
ATOM   2483  NE1 TRP B 105      30.082  66.151  30.821  1.00  0.00           N  
ATOM   2484  CE2 TRP B 105      30.733  64.994  31.187  1.00  0.00           C  
ATOM   2485  CE3 TRP B 105      31.818  63.177  30.011  1.00  0.00           C  
ATOM   2486  CZ2 TRP B 105      30.997  64.382  32.425  1.00  0.00           C  
ATOM   2487  CZ3 TRP B 105      32.077  62.545  31.243  1.00  0.00           C  
ATOM   2488  CH2 TRP B 105      31.675  63.148  32.450  1.00  0.00           C  
ATOM   2489  N   GLY B 106      32.711  65.003  24.841  1.00  0.00           N  
ATOM   2490  CA  GLY B 106      33.125  64.407  23.570  1.00  0.00           C  
ATOM   2491  C   GLY B 106      32.448  63.056  23.298  1.00  0.00           C  
ATOM   2492  O   GLY B 106      31.649  62.561  24.092  1.00  0.00           O  
ATOM   2493  N   GLN B 107      32.787  62.476  22.135  1.00  0.00           N  
ATOM   2494  CA  GLN B 107      32.242  61.213  21.620  1.00  0.00           C  
ATOM   2495  C   GLN B 107      32.704  59.958  22.389  1.00  0.00           C  
ATOM   2496  O   GLN B 107      31.988  58.958  22.373  1.00  0.00           O  
ATOM   2497  CB  GLN B 107      32.603  61.085  20.121  1.00  0.00           C  
ATOM   2498  CG  GLN B 107      32.042  62.186  19.192  1.00  0.00           C  
ATOM   2499  CD  GLN B 107      30.517  62.295  19.210  1.00  0.00           C  
ATOM   2500  OE1 GLN B 107      29.950  62.974  20.063  1.00  0.00           O  
ATOM   2501  NE2 GLN B 107      29.848  61.637  18.263  1.00  0.00           N  
ATOM   2502  N   GLY B 108      33.869  60.040  23.049  1.00  0.00           N  
ATOM   2503  CA  GLY B 108      34.448  58.981  23.869  1.00  0.00           C  
ATOM   2504  C   GLY B 108      35.435  58.134  23.055  1.00  0.00           C  
ATOM   2505  O   GLY B 108      35.140  57.722  21.933  1.00  0.00           O  
ATOM   2506  N   THR B 109      36.589  57.833  23.672  1.00  0.00           N  
ATOM   2507  CA  THR B 109      37.601  56.879  23.210  1.00  0.00           C  
ATOM   2508  C   THR B 109      38.257  56.255  24.454  1.00  0.00           C  
ATOM   2509  O   THR B 109      38.513  56.959  25.432  1.00  0.00           O  
ATOM   2510  CB  THR B 109      38.716  57.521  22.336  1.00  0.00           C  
ATOM   2511  OG1 THR B 109      39.405  58.577  22.987  1.00  0.00           O  
ATOM   2512  CG2 THR B 109      38.222  58.017  20.974  1.00  0.00           C  
ATOM   2513  N   THR B 110      38.478  54.932  24.405  1.00  0.00           N  
ATOM   2514  CA  THR B 110      38.851  54.134  25.571  1.00  0.00           C  
ATOM   2515  C   THR B 110      40.360  53.840  25.658  1.00  0.00           C  
ATOM   2516  O   THR B 110      41.001  53.531  24.654  1.00  0.00           O  
ATOM   2517  CB  THR B 110      38.037  52.808  25.614  1.00  0.00           C  
ATOM   2518  OG1 THR B 110      38.311  52.066  26.788  1.00  0.00           O  
ATOM   2519  CG2 THR B 110      38.273  51.854  24.426  1.00  0.00           C  
ATOM   2520  N   VAL B 111      40.858  53.909  26.901  1.00  0.00           N  
ATOM   2521  CA  VAL B 111      42.161  53.429  27.346  1.00  0.00           C  
ATOM   2522  C   VAL B 111      41.893  52.160  28.172  1.00  0.00           C  
ATOM   2523  O   VAL B 111      41.005  52.182  29.024  1.00  0.00           O  
ATOM   2524  CB  VAL B 111      42.822  54.469  28.298  1.00  0.00           C  
ATOM   2525  CG1 VAL B 111      44.108  53.979  28.993  1.00  0.00           C  
ATOM   2526  CG2 VAL B 111      43.100  55.803  27.585  1.00  0.00           C  
ATOM   2527  N   THR B 112      42.656  51.087  27.921  1.00  0.00           N  
ATOM   2528  CA  THR B 112      42.547  49.835  28.673  1.00  0.00           C  
ATOM   2529  C   THR B 112      43.937  49.204  28.858  1.00  0.00           C  
ATOM   2530  O   THR B 112      44.817  49.391  28.017  1.00  0.00           O  
ATOM   2531  CB  THR B 112      41.608  48.797  27.979  1.00  0.00           C  
ATOM   2532  OG1 THR B 112      42.169  48.209  26.821  1.00  0.00           O  
ATOM   2533  CG2 THR B 112      40.209  49.323  27.625  1.00  0.00           C  
ATOM   2534  N   VAL B 113      44.083  48.433  29.948  1.00  0.00           N  
ATOM   2535  CA  VAL B 113      45.256  47.606  30.215  1.00  0.00           C  
ATOM   2536  C   VAL B 113      44.852  46.257  30.826  1.00  0.00           C  
ATOM   2537  O   VAL B 113      43.903  46.186  31.606  1.00  0.00           O  
ATOM   2538  CB  VAL B 113      46.292  48.282  31.155  1.00  0.00           C  
ATOM   2539  CG1 VAL B 113      47.038  49.421  30.454  1.00  0.00           C  
ATOM   2540  CG2 VAL B 113      45.742  48.750  32.515  1.00  0.00           C  
ATOM   2541  N   SER B 114      45.609  45.217  30.448  1.00  0.00           N  
ATOM   2542  CA  SER B 114      45.458  43.838  30.908  1.00  0.00           C  
ATOM   2543  C   SER B 114      46.698  43.037  30.487  1.00  0.00           C  
ATOM   2544  O   SER B 114      47.303  43.338  29.457  1.00  0.00           O  
ATOM   2545  CB  SER B 114      44.170  43.220  30.319  1.00  0.00           C  
ATOM   2546  OG  SER B 114      43.953  41.898  30.776  1.00  0.00           O  
ATOM   2547  N   SER B 115      47.025  42.001  31.275  1.00  0.00           N  
ATOM   2548  CA  SER B 115      48.056  41.009  30.957  1.00  0.00           C  
ATOM   2549  C   SER B 115      47.703  40.120  29.744  1.00  0.00           C  
ATOM   2550  O   SER B 115      48.622  39.620  29.094  1.00  0.00           O  
ATOM   2551  CB  SER B 115      48.363  40.188  32.225  1.00  0.00           C  
ATOM   2552  OG  SER B 115      47.282  39.353  32.597  1.00  0.00           O  
ATOM   2553  N   ALA B 116      46.399  39.980  29.439  1.00  0.00           N  
ATOM   2554  CA  ALA B 116      45.861  39.263  28.282  1.00  0.00           C  
ATOM   2555  C   ALA B 116      46.262  39.912  26.947  1.00  0.00           C  
ATOM   2556  O   ALA B 116      46.226  41.139  26.823  1.00  0.00           O  
ATOM   2557  CB  ALA B 116      44.331  39.199  28.406  1.00  0.00           C  
ATOM   2558  N   SER B 117      46.630  39.061  25.978  1.00  0.00           N  
ATOM   2559  CA  SER B 117      46.984  39.444  24.611  1.00  0.00           C  
ATOM   2560  C   SER B 117      45.757  39.317  23.688  1.00  0.00           C  
ATOM   2561  O   SER B 117      44.827  38.573  24.008  1.00  0.00           O  
ATOM   2562  CB  SER B 117      48.147  38.539  24.150  1.00  0.00           C  
ATOM   2563  OG  SER B 117      48.666  38.946  22.901  1.00  0.00           O  
ATOM   2564  N   THR B 118      45.785  40.044  22.557  1.00  0.00           N  
ATOM   2565  CA  THR B 118      44.723  40.062  21.547  1.00  0.00           C  
ATOM   2566  C   THR B 118      44.505  38.679  20.892  1.00  0.00           C  
ATOM   2567  O   THR B 118      45.474  37.991  20.571  1.00  0.00           O  
ATOM   2568  CB  THR B 118      45.018  41.106  20.436  1.00  0.00           C  
ATOM   2569  OG1 THR B 118      45.160  42.381  21.033  1.00  0.00           O  
ATOM   2570  CG2 THR B 118      43.952  41.231  19.326  1.00  0.00           C  
ATOM   2571  N   LYS B 119      43.226  38.307  20.732  1.00  0.00           N  
ATOM   2572  CA  LYS B 119      42.770  36.991  20.290  1.00  0.00           C  
ATOM   2573  C   LYS B 119      41.438  37.146  19.541  1.00  0.00           C  
ATOM   2574  O   LYS B 119      40.539  37.821  20.043  1.00  0.00           O  
ATOM   2575  CB  LYS B 119      42.679  36.071  21.535  1.00  0.00           C  
ATOM   2576  CG  LYS B 119      41.967  34.713  21.369  1.00  0.00           C  
ATOM   2577  CD  LYS B 119      42.611  33.752  20.362  1.00  0.00           C  
ATOM   2578  CE  LYS B 119      41.929  32.376  20.402  1.00  0.00           C  
ATOM   2579  NZ  LYS B 119      42.435  31.485  19.346  1.00  0.00           N  
ATOM   2580  N   GLY B 120      41.328  36.492  18.374  1.00  0.00           N  
ATOM   2581  CA  GLY B 120      40.112  36.460  17.563  1.00  0.00           C  
ATOM   2582  C   GLY B 120      39.153  35.366  18.081  1.00  0.00           C  
ATOM   2583  O   GLY B 120      39.627  34.334  18.563  1.00  0.00           O  
ATOM   2584  N   PRO B 121      37.818  35.561  17.972  1.00  0.00           N  
ATOM   2585  CA  PRO B 121      36.799  34.628  18.486  1.00  0.00           C  
ATOM   2586  C   PRO B 121      36.729  33.284  17.752  1.00  0.00           C  
ATOM   2587  O   PRO B 121      36.741  33.243  16.521  1.00  0.00           O  
ATOM   2588  CB  PRO B 121      35.479  35.404  18.327  1.00  0.00           C  
ATOM   2589  CG  PRO B 121      35.732  36.356  17.174  1.00  0.00           C  
ATOM   2590  CD  PRO B 121      37.184  36.748  17.405  1.00  0.00           C  
ATOM   2591  N   SER B 122      36.570  32.224  18.555  1.00  0.00           N  
ATOM   2592  CA  SER B 122      36.114  30.911  18.119  1.00  0.00           C  
ATOM   2593  C   SER B 122      34.576  30.934  18.139  1.00  0.00           C  
ATOM   2594  O   SER B 122      33.968  30.619  19.164  1.00  0.00           O  
ATOM   2595  CB  SER B 122      36.701  29.842  19.061  1.00  0.00           C  
ATOM   2596  OG  SER B 122      38.102  29.756  18.894  1.00  0.00           O  
ATOM   2597  N   VAL B 123      33.984  31.388  17.023  1.00  0.00           N  
ATOM   2598  CA  VAL B 123      32.542  31.576  16.848  1.00  0.00           C  
ATOM   2599  C   VAL B 123      31.828  30.217  16.718  1.00  0.00           C  
ATOM   2600  O   VAL B 123      32.302  29.363  15.968  1.00  0.00           O  
ATOM   2601  CB  VAL B 123      32.246  32.424  15.576  1.00  0.00           C  
ATOM   2602  CG1 VAL B 123      30.743  32.608  15.272  1.00  0.00           C  
ATOM   2603  CG2 VAL B 123      32.934  33.800  15.651  1.00  0.00           C  
ATOM   2604  N   PHE B 124      30.720  30.050  17.459  1.00  0.00           N  
ATOM   2605  CA  PHE B 124      29.971  28.798  17.566  1.00  0.00           C  
ATOM   2606  C   PHE B 124      28.460  29.110  17.548  1.00  0.00           C  
ATOM   2607  O   PHE B 124      27.984  29.749  18.485  1.00  0.00           O  
ATOM   2608  CB  PHE B 124      30.337  28.119  18.912  1.00  0.00           C  
ATOM   2609  CG  PHE B 124      31.795  27.743  19.113  1.00  0.00           C  
ATOM   2610  CD1 PHE B 124      32.503  27.024  18.125  1.00  0.00           C  
ATOM   2611  CD2 PHE B 124      32.432  28.022  20.341  1.00  0.00           C  
ATOM   2612  CE1 PHE B 124      33.824  26.662  18.343  1.00  0.00           C  
ATOM   2613  CE2 PHE B 124      33.748  27.628  20.548  1.00  0.00           C  
ATOM   2614  CZ  PHE B 124      34.440  26.955  19.552  1.00  0.00           C  
ATOM   2615  N   PRO B 125      27.698  28.635  16.533  1.00  0.00           N  
ATOM   2616  CA  PRO B 125      26.228  28.661  16.605  1.00  0.00           C  
ATOM   2617  C   PRO B 125      25.680  27.537  17.507  1.00  0.00           C  
ATOM   2618  O   PRO B 125      26.451  26.778  18.097  1.00  0.00           O  
ATOM   2619  CB  PRO B 125      25.813  28.483  15.140  1.00  0.00           C  
ATOM   2620  CG  PRO B 125      26.868  27.551  14.581  1.00  0.00           C  
ATOM   2621  CD  PRO B 125      28.147  27.992  15.297  1.00  0.00           C  
ATOM   2622  N   LEU B 126      24.345  27.457  17.584  1.00  0.00           N  
ATOM   2623  CA  LEU B 126      23.633  26.414  18.311  1.00  0.00           C  
ATOM   2624  C   LEU B 126      22.477  25.875  17.449  1.00  0.00           C  
ATOM   2625  O   LEU B 126      21.939  26.607  16.618  1.00  0.00           O  
ATOM   2626  CB  LEU B 126      23.093  26.979  19.642  1.00  0.00           C  
ATOM   2627  CG  LEU B 126      24.092  27.452  20.739  1.00  0.00           C  
ATOM   2628  CD1 LEU B 126      25.203  26.449  21.112  1.00  0.00           C  
ATOM   2629  CD2 LEU B 126      24.631  28.871  20.486  1.00  0.00           C  
ATOM   2630  N   ALA B 127      22.117  24.597  17.687  1.00  0.00           N  
ATOM   2631  CA  ALA B 127      21.118  23.794  16.958  1.00  0.00           C  
ATOM   2632  C   ALA B 127      21.595  23.436  15.518  1.00  0.00           C  
ATOM   2633  O   ALA B 127      22.701  23.842  15.151  1.00  0.00           O  
ATOM   2634  CB  ALA B 127      19.734  24.484  17.043  1.00  0.00           C  
ATOM   2635  N   PRO B 128      20.804  22.700  14.691  1.00  0.00           N  
ATOM   2636  CA  PRO B 128      19.531  22.008  14.986  1.00  0.00           C  
ATOM   2637  C   PRO B 128      19.668  20.770  15.894  1.00  0.00           C  
ATOM   2638  O   PRO B 128      20.769  20.259  16.096  1.00  0.00           O  
ATOM   2639  CB  PRO B 128      19.024  21.603  13.589  1.00  0.00           C  
ATOM   2640  CG  PRO B 128      20.286  21.359  12.784  1.00  0.00           C  
ATOM   2641  CD  PRO B 128      21.221  22.441  13.306  1.00  0.00           C  
ATOM   2642  N   CYS B 129      18.511  20.313  16.392  1.00  0.00           N  
ATOM   2643  CA  CYS B 129      18.306  19.102  17.190  1.00  0.00           C  
ATOM   2644  C   CYS B 129      16.788  18.804  17.198  1.00  0.00           C  
ATOM   2645  O   CYS B 129      16.058  19.322  16.348  1.00  0.00           O  
ATOM   2646  CB  CYS B 129      18.955  19.295  18.592  1.00  0.00           C  
ATOM   2647  SG  CYS B 129      18.893  17.972  19.846  1.00  0.00           S  
ATOM   2648  N   SER B 130      16.316  18.016  18.180  1.00  0.00           N  
ATOM   2649  CA  SER B 130      14.907  17.869  18.565  1.00  0.00           C  
ATOM   2650  C   SER B 130      14.269  19.201  19.032  1.00  0.00           C  
ATOM   2651  O   SER B 130      13.044  19.326  18.994  1.00  0.00           O  
ATOM   2652  CB  SER B 130      14.824  16.780  19.658  1.00  0.00           C  
ATOM   2653  OG  SER B 130      13.490  16.477  20.015  1.00  0.00           O  
ATOM   2654  N   ARG B 131      15.113  20.178  19.414  1.00  0.00           N  
ATOM   2655  CA  ARG B 131      14.764  21.570  19.674  1.00  0.00           C  
ATOM   2656  C   ARG B 131      14.595  22.341  18.348  1.00  0.00           C  
ATOM   2657  O   ARG B 131      15.443  23.159  17.989  1.00  0.00           O  
ATOM   2658  CB  ARG B 131      15.836  22.155  20.627  1.00  0.00           C  
ATOM   2659  CG  ARG B 131      15.626  23.609  21.110  1.00  0.00           C  
ATOM   2660  CD  ARG B 131      14.214  23.928  21.624  1.00  0.00           C  
ATOM   2661  NE  ARG B 131      13.776  22.966  22.649  1.00  0.00           N  
ATOM   2662  CZ  ARG B 131      12.506  22.625  22.921  1.00  0.00           C  
ATOM   2663  NH1 ARG B 131      12.266  21.710  23.867  1.00  0.00           N  
ATOM   2664  NH2 ARG B 131      11.477  23.170  22.255  1.00  0.00           N  
ATOM   2665  N   SER B 132      13.486  22.052  17.646  1.00  0.00           N  
ATOM   2666  CA  SER B 132      13.004  22.810  16.491  1.00  0.00           C  
ATOM   2667  C   SER B 132      12.180  24.009  16.991  1.00  0.00           C  
ATOM   2668  O   SER B 132      11.492  23.887  18.007  1.00  0.00           O  
ATOM   2669  CB  SER B 132      12.180  21.870  15.589  1.00  0.00           C  
ATOM   2670  OG  SER B 132      11.726  22.534  14.424  1.00  0.00           O  
ATOM   2671  N   THR B 133      12.294  25.146  16.286  1.00  0.00           N  
ATOM   2672  CA  THR B 133      11.756  26.428  16.746  1.00  0.00           C  
ATOM   2673  C   THR B 133      10.951  27.196  15.678  1.00  0.00           C  
ATOM   2674  O   THR B 133      10.367  28.204  16.057  1.00  0.00           O  
ATOM   2675  CB  THR B 133      12.892  27.354  17.277  1.00  0.00           C  
ATOM   2676  OG1 THR B 133      13.697  27.876  16.235  1.00  0.00           O  
ATOM   2677  CG2 THR B 133      13.789  26.702  18.342  1.00  0.00           C  
ATOM   2678  N   SER B 134      10.900  26.741  14.408  1.00  0.00           N  
ATOM   2679  CA  SER B 134      10.180  27.408  13.310  1.00  0.00           C  
ATOM   2680  C   SER B 134       8.664  27.530  13.590  1.00  0.00           C  
ATOM   2681  O   SER B 134       7.920  26.567  13.408  1.00  0.00           O  
ATOM   2682  CB  SER B 134      10.496  26.697  11.977  1.00  0.00           C  
ATOM   2683  OG  SER B 134       9.891  27.354  10.877  1.00  0.00           O  
ATOM   2684  N   GLU B 135       8.269  28.714  14.083  1.00  0.00           N  
ATOM   2685  CA  GLU B 135       7.000  29.010  14.745  1.00  0.00           C  
ATOM   2686  C   GLU B 135       6.787  30.538  14.733  1.00  0.00           C  
ATOM   2687  O   GLU B 135       7.682  31.279  14.321  1.00  0.00           O  
ATOM   2688  CB  GLU B 135       7.044  28.393  16.176  1.00  0.00           C  
ATOM   2689  CG  GLU B 135       5.794  28.526  17.073  1.00  0.00           C  
ATOM   2690  CD  GLU B 135       4.519  28.006  16.408  1.00  0.00           C  
ATOM   2691  OE1 GLU B 135       3.701  28.866  16.012  1.00  0.00           O  
ATOM   2692  OE2 GLU B 135       4.398  26.768  16.291  1.00  0.00           O  
ATOM   2693  N   SER B 136       5.615  30.987  15.211  1.00  0.00           N  
ATOM   2694  CA  SER B 136       5.215  32.386  15.412  1.00  0.00           C  
ATOM   2695  C   SER B 136       6.236  33.263  16.178  1.00  0.00           C  
ATOM   2696  O   SER B 136       6.272  34.470  15.941  1.00  0.00           O  
ATOM   2697  CB  SER B 136       3.831  32.390  16.097  1.00  0.00           C  
ATOM   2698  OG  SER B 136       3.286  33.692  16.203  1.00  0.00           O  
ATOM   2699  N   THR B 137       7.049  32.643  17.048  1.00  0.00           N  
ATOM   2700  CA  THR B 137       8.152  33.261  17.779  1.00  0.00           C  
ATOM   2701  C   THR B 137       9.364  32.304  17.705  1.00  0.00           C  
ATOM   2702  O   THR B 137       9.682  31.603  18.668  1.00  0.00           O  
ATOM   2703  CB  THR B 137       7.749  33.555  19.258  1.00  0.00           C  
ATOM   2704  OG1 THR B 137       7.335  32.391  19.952  1.00  0.00           O  
ATOM   2705  CG2 THR B 137       6.636  34.607  19.385  1.00  0.00           C  
ATOM   2706  N   ALA B 138      10.004  32.272  16.521  1.00  0.00           N  
ATOM   2707  CA  ALA B 138      11.114  31.376  16.199  1.00  0.00           C  
ATOM   2708  C   ALA B 138      12.466  31.882  16.722  1.00  0.00           C  
ATOM   2709  O   ALA B 138      13.171  32.605  16.017  1.00  0.00           O  
ATOM   2710  CB  ALA B 138      11.135  31.109  14.683  1.00  0.00           C  
ATOM   2711  N   ALA B 139      12.789  31.474  17.959  1.00  0.00           N  
ATOM   2712  CA  ALA B 139      14.036  31.791  18.647  1.00  0.00           C  
ATOM   2713  C   ALA B 139      15.236  31.026  18.068  1.00  0.00           C  
ATOM   2714  O   ALA B 139      15.156  29.812  17.885  1.00  0.00           O  
ATOM   2715  CB  ALA B 139      13.866  31.482  20.134  1.00  0.00           C  
ATOM   2716  N   LEU B 140      16.330  31.759  17.826  1.00  0.00           N  
ATOM   2717  CA  LEU B 140      17.614  31.257  17.339  1.00  0.00           C  
ATOM   2718  C   LEU B 140      18.719  31.805  18.251  1.00  0.00           C  
ATOM   2719  O   LEU B 140      18.561  32.914  18.760  1.00  0.00           O  
ATOM   2720  CB  LEU B 140      17.847  31.751  15.894  1.00  0.00           C  
ATOM   2721  CG  LEU B 140      16.742  31.408  14.869  1.00  0.00           C  
ATOM   2722  CD1 LEU B 140      17.040  32.059  13.503  1.00  0.00           C  
ATOM   2723  CD2 LEU B 140      16.479  29.893  14.761  1.00  0.00           C  
ATOM   2724  N   GLY B 141      19.810  31.040  18.431  1.00  0.00           N  
ATOM   2725  CA  GLY B 141      20.906  31.408  19.330  1.00  0.00           C  
ATOM   2726  C   GLY B 141      22.262  31.281  18.630  1.00  0.00           C  
ATOM   2727  O   GLY B 141      22.441  30.472  17.718  1.00  0.00           O  
ATOM   2728  N   CYS B 142      23.227  32.074  19.120  1.00  0.00           N  
ATOM   2729  CA  CYS B 142      24.638  32.059  18.733  1.00  0.00           C  
ATOM   2730  C   CYS B 142      25.516  32.490  19.915  1.00  0.00           C  
ATOM   2731  O   CYS B 142      25.037  33.148  20.841  1.00  0.00           O  
ATOM   2732  CB  CYS B 142      24.875  32.917  17.479  1.00  0.00           C  
ATOM   2733  SG  CYS B 142      24.454  34.677  17.606  1.00  0.00           S  
ATOM   2734  N   LEU B 143      26.795  32.089  19.849  1.00  0.00           N  
ATOM   2735  CA  LEU B 143      27.788  32.299  20.895  1.00  0.00           C  
ATOM   2736  C   LEU B 143      29.112  32.761  20.277  1.00  0.00           C  
ATOM   2737  O   LEU B 143      29.567  32.201  19.278  1.00  0.00           O  
ATOM   2738  CB  LEU B 143      27.951  30.978  21.684  1.00  0.00           C  
ATOM   2739  CG  LEU B 143      28.877  31.025  22.923  1.00  0.00           C  
ATOM   2740  CD1 LEU B 143      28.359  32.007  24.000  1.00  0.00           C  
ATOM   2741  CD2 LEU B 143      29.109  29.605  23.479  1.00  0.00           C  
ATOM   2742  N   VAL B 144      29.723  33.745  20.942  1.00  0.00           N  
ATOM   2743  CA  VAL B 144      31.095  34.190  20.730  1.00  0.00           C  
ATOM   2744  C   VAL B 144      31.888  33.709  21.960  1.00  0.00           C  
ATOM   2745  O   VAL B 144      31.397  33.859  23.079  1.00  0.00           O  
ATOM   2746  CB  VAL B 144      31.190  35.743  20.697  1.00  0.00           C  
ATOM   2747  CG1 VAL B 144      32.554  36.212  20.170  1.00  0.00           C  
ATOM   2748  CG2 VAL B 144      30.070  36.396  19.869  1.00  0.00           C  
ATOM   2749  N   LYS B 145      33.072  33.117  21.748  1.00  0.00           N  
ATOM   2750  CA  LYS B 145      33.847  32.508  22.831  1.00  0.00           C  
ATOM   2751  C   LYS B 145      35.344  32.590  22.507  1.00  0.00           C  
ATOM   2752  O   LYS B 145      35.728  32.353  21.363  1.00  0.00           O  
ATOM   2753  CB  LYS B 145      33.359  31.053  23.036  1.00  0.00           C  
ATOM   2754  CG  LYS B 145      33.815  30.394  24.351  1.00  0.00           C  
ATOM   2755  CD  LYS B 145      33.301  28.949  24.482  1.00  0.00           C  
ATOM   2756  CE  LYS B 145      33.558  28.301  25.853  1.00  0.00           C  
ATOM   2757  NZ  LYS B 145      32.656  28.826  26.893  1.00  0.00           N  
ATOM   2758  N   ASP B 146      36.150  32.904  23.535  1.00  0.00           N  
ATOM   2759  CA  ASP B 146      37.614  32.986  23.517  1.00  0.00           C  
ATOM   2760  C   ASP B 146      38.112  34.104  22.581  1.00  0.00           C  
ATOM   2761  O   ASP B 146      38.525  33.827  21.455  1.00  0.00           O  
ATOM   2762  CB  ASP B 146      38.279  31.606  23.250  1.00  0.00           C  
ATOM   2763  CG  ASP B 146      39.803  31.561  23.443  1.00  0.00           C  
ATOM   2764  OD1 ASP B 146      40.349  32.471  24.106  1.00  0.00           O  
ATOM   2765  OD2 ASP B 146      40.395  30.574  22.957  1.00  0.00           O  
ATOM   2766  N   TYR B 147      38.050  35.348  23.079  1.00  0.00           N  
ATOM   2767  CA  TYR B 147      38.516  36.540  22.374  1.00  0.00           C  
ATOM   2768  C   TYR B 147      38.938  37.622  23.374  1.00  0.00           C  
ATOM   2769  O   TYR B 147      38.427  37.656  24.493  1.00  0.00           O  
ATOM   2770  CB  TYR B 147      37.426  37.049  21.409  1.00  0.00           C  
ATOM   2771  CG  TYR B 147      36.232  37.723  22.060  1.00  0.00           C  
ATOM   2772  CD1 TYR B 147      36.260  39.111  22.303  1.00  0.00           C  
ATOM   2773  CD2 TYR B 147      35.110  36.965  22.450  1.00  0.00           C  
ATOM   2774  CE1 TYR B 147      35.169  39.741  22.920  1.00  0.00           C  
ATOM   2775  CE2 TYR B 147      34.002  37.602  23.040  1.00  0.00           C  
ATOM   2776  CZ  TYR B 147      34.030  38.990  23.266  1.00  0.00           C  
ATOM   2777  OH  TYR B 147      32.955  39.612  23.818  1.00  0.00           O  
ATOM   2778  N   PHE B 148      39.806  38.531  22.916  1.00  0.00           N  
ATOM   2779  CA  PHE B 148      40.253  39.695  23.676  1.00  0.00           C  
ATOM   2780  C   PHE B 148      40.805  40.747  22.693  1.00  0.00           C  
ATOM   2781  O   PHE B 148      41.382  40.359  21.678  1.00  0.00           O  
ATOM   2782  CB  PHE B 148      41.329  39.242  24.697  1.00  0.00           C  
ATOM   2783  CG  PHE B 148      41.739  40.300  25.703  1.00  0.00           C  
ATOM   2784  CD1 PHE B 148      42.814  41.176  25.436  1.00  0.00           C  
ATOM   2785  CD2 PHE B 148      40.916  40.546  26.823  1.00  0.00           C  
ATOM   2786  CE1 PHE B 148      43.059  42.249  26.282  1.00  0.00           C  
ATOM   2787  CE2 PHE B 148      41.173  41.629  27.651  1.00  0.00           C  
ATOM   2788  CZ  PHE B 148      42.233  42.482  27.374  1.00  0.00           C  
ATOM   2789  N   PRO B 149      40.685  42.058  23.005  1.00  0.00           N  
ATOM   2790  CA  PRO B 149      39.735  42.671  23.955  1.00  0.00           C  
ATOM   2791  C   PRO B 149      38.320  42.824  23.349  1.00  0.00           C  
ATOM   2792  O   PRO B 149      38.052  42.322  22.259  1.00  0.00           O  
ATOM   2793  CB  PRO B 149      40.398  44.036  24.228  1.00  0.00           C  
ATOM   2794  CG  PRO B 149      41.057  44.411  22.910  1.00  0.00           C  
ATOM   2795  CD  PRO B 149      41.534  43.068  22.369  1.00  0.00           C  
ATOM   2796  N   GLU B 150      37.458  43.577  24.050  1.00  0.00           N  
ATOM   2797  CA  GLU B 150      36.273  44.230  23.481  1.00  0.00           C  
ATOM   2798  C   GLU B 150      36.688  45.377  22.521  1.00  0.00           C  
ATOM   2799  O   GLU B 150      37.796  45.900  22.664  1.00  0.00           O  
ATOM   2800  CB  GLU B 150      35.429  44.774  24.661  1.00  0.00           C  
ATOM   2801  CG  GLU B 150      34.550  43.719  25.359  1.00  0.00           C  
ATOM   2802  CD  GLU B 150      33.313  43.351  24.536  1.00  0.00           C  
ATOM   2803  OE1 GLU B 150      33.405  42.384  23.752  1.00  0.00           O  
ATOM   2804  OE2 GLU B 150      32.289  44.048  24.702  1.00  0.00           O  
ATOM   2805  N   PRO B 151      35.805  45.798  21.586  1.00  0.00           N  
ATOM   2806  CA  PRO B 151      34.431  45.311  21.368  1.00  0.00           C  
ATOM   2807  C   PRO B 151      34.328  44.127  20.390  1.00  0.00           C  
ATOM   2808  O   PRO B 151      35.261  43.850  19.633  1.00  0.00           O  
ATOM   2809  CB  PRO B 151      33.749  46.556  20.774  1.00  0.00           C  
ATOM   2810  CG  PRO B 151      34.830  47.207  19.926  1.00  0.00           C  
ATOM   2811  CD  PRO B 151      36.095  46.964  20.744  1.00  0.00           C  
ATOM   2812  N   VAL B 152      33.131  43.521  20.379  1.00  0.00           N  
ATOM   2813  CA  VAL B 152      32.622  42.700  19.282  1.00  0.00           C  
ATOM   2814  C   VAL B 152      31.299  43.304  18.780  1.00  0.00           C  
ATOM   2815  O   VAL B 152      30.549  43.895  19.560  1.00  0.00           O  
ATOM   2816  CB  VAL B 152      32.368  41.223  19.699  1.00  0.00           C  
ATOM   2817  CG1 VAL B 152      33.688  40.504  19.995  1.00  0.00           C  
ATOM   2818  CG2 VAL B 152      31.367  41.030  20.851  1.00  0.00           C  
ATOM   2819  N   THR B 153      31.050  43.133  17.475  1.00  0.00           N  
ATOM   2820  CA  THR B 153      29.836  43.561  16.789  1.00  0.00           C  
ATOM   2821  C   THR B 153      29.114  42.295  16.307  1.00  0.00           C  
ATOM   2822  O   THR B 153      29.609  41.617  15.407  1.00  0.00           O  
ATOM   2823  CB  THR B 153      30.179  44.450  15.561  1.00  0.00           C  
ATOM   2824  OG1 THR B 153      30.756  45.653  16.029  1.00  0.00           O  
ATOM   2825  CG2 THR B 153      28.985  44.825  14.664  1.00  0.00           C  
ATOM   2826  N   VAL B 154      27.975  41.991  16.946  1.00  0.00           N  
ATOM   2827  CA  VAL B 154      27.159  40.816  16.652  1.00  0.00           C  
ATOM   2828  C   VAL B 154      25.751  41.289  16.262  1.00  0.00           C  
ATOM   2829  O   VAL B 154      25.095  41.971  17.053  1.00  0.00           O  
ATOM   2830  CB  VAL B 154      27.049  39.868  17.880  1.00  0.00           C  
ATOM   2831  CG1 VAL B 154      26.161  38.635  17.618  1.00  0.00           C  
ATOM   2832  CG2 VAL B 154      28.435  39.414  18.365  1.00  0.00           C  
ATOM   2833  N   SER B 155      25.323  40.910  15.049  1.00  0.00           N  
ATOM   2834  CA  SER B 155      24.015  41.248  14.500  1.00  0.00           C  
ATOM   2835  C   SER B 155      23.603  40.180  13.478  1.00  0.00           C  
ATOM   2836  O   SER B 155      24.438  39.716  12.698  1.00  0.00           O  
ATOM   2837  CB  SER B 155      24.052  42.669  13.894  1.00  0.00           C  
ATOM   2838  OG  SER B 155      22.774  43.072  13.449  1.00  0.00           O  
ATOM   2839  N   TRP B 156      22.315  39.816  13.510  1.00  0.00           N  
ATOM   2840  CA  TRP B 156      21.724  38.789  12.659  1.00  0.00           C  
ATOM   2841  C   TRP B 156      21.516  39.296  11.228  1.00  0.00           C  
ATOM   2842  O   TRP B 156      20.870  40.325  11.023  1.00  0.00           O  
ATOM   2843  CB  TRP B 156      20.430  38.265  13.309  1.00  0.00           C  
ATOM   2844  CG  TRP B 156      20.648  37.522  14.597  1.00  0.00           C  
ATOM   2845  CD1 TRP B 156      20.915  38.082  15.800  1.00  0.00           C  
ATOM   2846  CD2 TRP B 156      20.716  36.079  14.809  1.00  0.00           C  
ATOM   2847  NE1 TRP B 156      21.136  37.094  16.736  1.00  0.00           N  
ATOM   2848  CE2 TRP B 156      21.007  35.835  16.187  1.00  0.00           C  
ATOM   2849  CE3 TRP B 156      20.550  34.944  13.978  1.00  0.00           C  
ATOM   2850  CZ2 TRP B 156      21.116  34.536  16.713  1.00  0.00           C  
ATOM   2851  CZ3 TRP B 156      20.660  33.638  14.496  1.00  0.00           C  
ATOM   2852  CH2 TRP B 156      20.944  33.433  15.859  1.00  0.00           C  
ATOM   2853  N   ASN B 157      22.101  38.554  10.272  1.00  0.00           N  
ATOM   2854  CA  ASN B 157      22.114  38.805   8.824  1.00  0.00           C  
ATOM   2855  C   ASN B 157      22.785  40.148   8.461  1.00  0.00           C  
ATOM   2856  O   ASN B 157      22.413  40.768   7.466  1.00  0.00           O  
ATOM   2857  CB  ASN B 157      20.699  38.629   8.217  1.00  0.00           C  
ATOM   2858  CG  ASN B 157      20.155  37.214   8.435  1.00  0.00           C  
ATOM   2859  OD1 ASN B 157      20.497  36.290   7.702  1.00  0.00           O  
ATOM   2860  ND2 ASN B 157      19.316  37.038   9.456  1.00  0.00           N  
ATOM   2861  N   SER B 158      23.762  40.569   9.287  1.00  0.00           N  
ATOM   2862  CA  SER B 158      24.512  41.829   9.207  1.00  0.00           C  
ATOM   2863  C   SER B 158      23.611  43.082   9.301  1.00  0.00           C  
ATOM   2864  O   SER B 158      23.855  44.069   8.607  1.00  0.00           O  
ATOM   2865  CB  SER B 158      25.445  41.830   7.973  1.00  0.00           C  
ATOM   2866  OG  SER B 158      26.464  40.866   8.133  1.00  0.00           O  
ATOM   2867  N   GLY B 159      22.577  43.011  10.159  1.00  0.00           N  
ATOM   2868  CA  GLY B 159      21.619  44.091  10.393  1.00  0.00           C  
ATOM   2869  C   GLY B 159      20.391  44.013   9.471  1.00  0.00           C  
ATOM   2870  O   GLY B 159      19.478  44.820   9.647  1.00  0.00           O  
ATOM   2871  N   ALA B 160      20.333  43.054   8.525  1.00  0.00           N  
ATOM   2872  CA  ALA B 160      19.169  42.818   7.660  1.00  0.00           C  
ATOM   2873  C   ALA B 160      17.978  42.162   8.388  1.00  0.00           C  
ATOM   2874  O   ALA B 160      16.865  42.218   7.869  1.00  0.00           O  
ATOM   2875  CB  ALA B 160      19.592  41.984   6.444  1.00  0.00           C  
ATOM   2876  N   LEU B 161      18.227  41.586   9.577  1.00  0.00           N  
ATOM   2877  CA  LEU B 161      17.215  41.102  10.508  1.00  0.00           C  
ATOM   2878  C   LEU B 161      17.435  41.818  11.848  1.00  0.00           C  
ATOM   2879  O   LEU B 161      18.552  41.807  12.368  1.00  0.00           O  
ATOM   2880  CB  LEU B 161      17.329  39.564  10.624  1.00  0.00           C  
ATOM   2881  CG  LEU B 161      16.298  38.883  11.554  1.00  0.00           C  
ATOM   2882  CD1 LEU B 161      14.837  39.125  11.125  1.00  0.00           C  
ATOM   2883  CD2 LEU B 161      16.601  37.381  11.696  1.00  0.00           C  
ATOM   2884  N   THR B 162      16.363  42.433  12.367  1.00  0.00           N  
ATOM   2885  CA  THR B 162      16.379  43.245  13.586  1.00  0.00           C  
ATOM   2886  C   THR B 162      15.178  42.948  14.515  1.00  0.00           C  
ATOM   2887  O   THR B 162      15.236  43.310  15.691  1.00  0.00           O  
ATOM   2888  CB  THR B 162      16.433  44.762  13.232  1.00  0.00           C  
ATOM   2889  OG1 THR B 162      16.569  45.563  14.390  1.00  0.00           O  
ATOM   2890  CG2 THR B 162      15.205  45.284  12.462  1.00  0.00           C  
ATOM   2891  N   SER B 163      14.129  42.285  13.994  1.00  0.00           N  
ATOM   2892  CA  SER B 163      12.919  41.932  14.735  1.00  0.00           C  
ATOM   2893  C   SER B 163      13.198  40.821  15.762  1.00  0.00           C  
ATOM   2894  O   SER B 163      13.467  39.686  15.369  1.00  0.00           O  
ATOM   2895  CB  SER B 163      11.811  41.542  13.735  1.00  0.00           C  
ATOM   2896  OG  SER B 163      10.591  41.270  14.399  1.00  0.00           O  
ATOM   2897  N   GLY B 164      13.117  41.185  17.052  1.00  0.00           N  
ATOM   2898  CA  GLY B 164      13.313  40.279  18.181  1.00  0.00           C  
ATOM   2899  C   GLY B 164      14.794  40.064  18.537  1.00  0.00           C  
ATOM   2900  O   GLY B 164      15.067  39.193  19.363  1.00  0.00           O  
ATOM   2901  N   VAL B 165      15.736  40.814  17.931  1.00  0.00           N  
ATOM   2902  CA  VAL B 165      17.172  40.727  18.213  1.00  0.00           C  
ATOM   2903  C   VAL B 165      17.506  41.301  19.604  1.00  0.00           C  
ATOM   2904  O   VAL B 165      17.092  42.417  19.916  1.00  0.00           O  
ATOM   2905  CB  VAL B 165      18.036  41.464  17.140  1.00  0.00           C  
ATOM   2906  CG1 VAL B 165      19.532  41.630  17.501  1.00  0.00           C  
ATOM   2907  CG2 VAL B 165      17.947  40.761  15.776  1.00  0.00           C  
ATOM   2908  N   HIS B 166      18.288  40.534  20.379  1.00  0.00           N  
ATOM   2909  CA  HIS B 166      18.878  40.953  21.648  1.00  0.00           C  
ATOM   2910  C   HIS B 166      20.330  40.461  21.680  1.00  0.00           C  
ATOM   2911  O   HIS B 166      20.554  39.251  21.714  1.00  0.00           O  
ATOM   2912  CB  HIS B 166      18.060  40.416  22.846  1.00  0.00           C  
ATOM   2913  CG  HIS B 166      16.642  40.930  22.935  1.00  0.00           C  
ATOM   2914  CD2 HIS B 166      16.197  42.161  23.373  1.00  0.00           C  
ATOM   2915  ND1 HIS B 166      15.535  40.163  22.554  1.00  0.00           N  
ATOM   2916  NE2 HIS B 166      14.820  42.147  23.243  1.00  0.00           N  
ATOM   2917  CE1 HIS B 166      14.487  40.950  22.760  1.00  0.00           C  
ATOM   2918  N   THR B 167      21.279  41.412  21.671  1.00  0.00           N  
ATOM   2919  CA  THR B 167      22.717  41.173  21.801  1.00  0.00           C  
ATOM   2920  C   THR B 167      23.183  41.749  23.149  1.00  0.00           C  
ATOM   2921  O   THR B 167      22.812  42.871  23.496  1.00  0.00           O  
ATOM   2922  CB  THR B 167      23.516  41.873  20.667  1.00  0.00           C  
ATOM   2923  OG1 THR B 167      23.150  41.298  19.427  1.00  0.00           O  
ATOM   2924  CG2 THR B 167      25.051  41.788  20.783  1.00  0.00           C  
ATOM   2925  N   PHE B 168      23.971  40.949  23.882  1.00  0.00           N  
ATOM   2926  CA  PHE B 168      24.348  41.186  25.277  1.00  0.00           C  
ATOM   2927  C   PHE B 168      25.789  41.711  25.393  1.00  0.00           C  
ATOM   2928  O   PHE B 168      26.573  41.484  24.474  1.00  0.00           O  
ATOM   2929  CB  PHE B 168      24.173  39.856  26.046  1.00  0.00           C  
ATOM   2930  CG  PHE B 168      22.713  39.494  26.221  1.00  0.00           C  
ATOM   2931  CD1 PHE B 168      21.979  38.979  25.131  1.00  0.00           C  
ATOM   2932  CD2 PHE B 168      22.024  39.898  27.382  1.00  0.00           C  
ATOM   2933  CE1 PHE B 168      20.599  38.903  25.202  1.00  0.00           C  
ATOM   2934  CE2 PHE B 168      20.644  39.765  27.452  1.00  0.00           C  
ATOM   2935  CZ  PHE B 168      19.938  39.299  26.355  1.00  0.00           C  
ATOM   2936  N   PRO B 169      26.132  42.369  26.527  1.00  0.00           N  
ATOM   2937  CA  PRO B 169      27.529  42.708  26.849  1.00  0.00           C  
ATOM   2938  C   PRO B 169      28.351  41.474  27.278  1.00  0.00           C  
ATOM   2939  O   PRO B 169      27.789  40.484  27.751  1.00  0.00           O  
ATOM   2940  CB  PRO B 169      27.391  43.746  27.973  1.00  0.00           C  
ATOM   2941  CG  PRO B 169      26.101  43.375  28.687  1.00  0.00           C  
ATOM   2942  CD  PRO B 169      25.212  42.844  27.567  1.00  0.00           C  
ATOM   2943  N   ALA B 170      29.674  41.556  27.065  1.00  0.00           N  
ATOM   2944  CA  ALA B 170      30.629  40.477  27.318  1.00  0.00           C  
ATOM   2945  C   ALA B 170      30.843  40.189  28.810  1.00  0.00           C  
ATOM   2946  O   ALA B 170      30.782  41.107  29.631  1.00  0.00           O  
ATOM   2947  CB  ALA B 170      31.961  40.855  26.667  1.00  0.00           C  
ATOM   2948  N   VAL B 171      31.133  38.914  29.112  1.00  0.00           N  
ATOM   2949  CA  VAL B 171      31.500  38.431  30.440  1.00  0.00           C  
ATOM   2950  C   VAL B 171      32.841  37.689  30.328  1.00  0.00           C  
ATOM   2951  O   VAL B 171      33.010  36.858  29.434  1.00  0.00           O  
ATOM   2952  CB  VAL B 171      30.434  37.450  31.011  1.00  0.00           C  
ATOM   2953  CG1 VAL B 171      30.844  36.780  32.341  1.00  0.00           C  
ATOM   2954  CG2 VAL B 171      29.074  38.147  31.192  1.00  0.00           C  
ATOM   2955  N   LEU B 172      33.763  38.003  31.252  1.00  0.00           N  
ATOM   2956  CA  LEU B 172      35.070  37.362  31.368  1.00  0.00           C  
ATOM   2957  C   LEU B 172      34.919  35.968  32.002  1.00  0.00           C  
ATOM   2958  O   LEU B 172      34.529  35.867  33.167  1.00  0.00           O  
ATOM   2959  CB  LEU B 172      35.999  38.289  32.190  1.00  0.00           C  
ATOM   2960  CG  LEU B 172      37.479  37.846  32.280  1.00  0.00           C  
ATOM   2961  CD1 LEU B 172      38.205  37.949  30.922  1.00  0.00           C  
ATOM   2962  CD2 LEU B 172      38.225  38.599  33.403  1.00  0.00           C  
ATOM   2963  N   GLN B 173      35.261  34.928  31.226  1.00  0.00           N  
ATOM   2964  CA  GLN B 173      35.312  33.525  31.647  1.00  0.00           C  
ATOM   2965  C   GLN B 173      36.743  33.125  32.075  1.00  0.00           C  
ATOM   2966  O   GLN B 173      37.235  32.066  31.681  1.00  0.00           O  
ATOM   2967  CB  GLN B 173      34.687  32.626  30.551  1.00  0.00           C  
ATOM   2968  CG  GLN B 173      35.302  32.783  29.144  1.00  0.00           C  
ATOM   2969  CD  GLN B 173      34.845  31.719  28.143  1.00  0.00           C  
ATOM   2970  OE1 GLN B 173      33.780  31.124  28.287  1.00  0.00           O  
ATOM   2971  NE2 GLN B 173      35.640  31.504  27.094  1.00  0.00           N  
ATOM   2972  N   SER B 174      37.372  33.989  32.893  1.00  0.00           N  
ATOM   2973  CA  SER B 174      38.711  33.857  33.482  1.00  0.00           C  
ATOM   2974  C   SER B 174      39.816  33.766  32.408  1.00  0.00           C  
ATOM   2975  O   SER B 174      39.906  34.670  31.577  1.00  0.00           O  
ATOM   2976  CB  SER B 174      38.726  32.717  34.533  1.00  0.00           C  
ATOM   2977  OG  SER B 174      37.953  33.082  35.658  1.00  0.00           O  
ATOM   2978  N   SER B 175      40.632  32.695  32.438  1.00  0.00           N  
ATOM   2979  CA  SER B 175      41.726  32.428  31.496  1.00  0.00           C  
ATOM   2980  C   SER B 175      41.255  32.113  30.057  1.00  0.00           C  
ATOM   2981  O   SER B 175      42.063  32.210  29.133  1.00  0.00           O  
ATOM   2982  CB  SER B 175      42.599  31.293  32.077  1.00  0.00           C  
ATOM   2983  OG  SER B 175      43.775  31.081  31.323  1.00  0.00           O  
ATOM   2984  N   GLY B 176      39.960  31.794  29.886  1.00  0.00           N  
ATOM   2985  CA  GLY B 176      39.307  31.603  28.591  1.00  0.00           C  
ATOM   2986  C   GLY B 176      38.932  32.935  27.917  1.00  0.00           C  
ATOM   2987  O   GLY B 176      38.222  32.903  26.917  1.00  0.00           O  
ATOM   2988  N   LEU B 177      39.371  34.087  28.462  1.00  0.00           N  
ATOM   2989  CA  LEU B 177      39.151  35.451  27.969  1.00  0.00           C  
ATOM   2990  C   LEU B 177      37.658  35.845  28.026  1.00  0.00           C  
ATOM   2991  O   LEU B 177      36.989  35.440  28.974  1.00  0.00           O  
ATOM   2992  CB  LEU B 177      39.827  35.671  26.592  1.00  0.00           C  
ATOM   2993  CG  LEU B 177      41.322  35.288  26.510  1.00  0.00           C  
ATOM   2994  CD1 LEU B 177      41.848  35.433  25.067  1.00  0.00           C  
ATOM   2995  CD2 LEU B 177      42.191  36.065  27.522  1.00  0.00           C  
ATOM   2996  N   TYR B 178      37.160  36.642  27.065  1.00  0.00           N  
ATOM   2997  CA  TYR B 178      35.746  37.027  26.990  1.00  0.00           C  
ATOM   2998  C   TYR B 178      34.892  35.978  26.258  1.00  0.00           C  
ATOM   2999  O   TYR B 178      35.397  35.215  25.433  1.00  0.00           O  
ATOM   3000  CB  TYR B 178      35.602  38.393  26.288  1.00  0.00           C  
ATOM   3001  CG  TYR B 178      36.126  39.593  27.054  1.00  0.00           C  
ATOM   3002  CD1 TYR B 178      35.611  39.896  28.332  1.00  0.00           C  
ATOM   3003  CD2 TYR B 178      37.094  40.439  26.474  1.00  0.00           C  
ATOM   3004  CE1 TYR B 178      36.076  41.024  29.037  1.00  0.00           C  
ATOM   3005  CE2 TYR B 178      37.552  41.570  27.174  1.00  0.00           C  
ATOM   3006  CZ  TYR B 178      37.050  41.862  28.457  1.00  0.00           C  
ATOM   3007  OH  TYR B 178      37.504  42.956  29.131  1.00  0.00           O  
ATOM   3008  N   SER B 179      33.587  36.027  26.556  1.00  0.00           N  
ATOM   3009  CA  SER B 179      32.519  35.300  25.879  1.00  0.00           C  
ATOM   3010  C   SER B 179      31.238  36.154  25.933  1.00  0.00           C  
ATOM   3011  O   SER B 179      31.018  36.865  26.916  1.00  0.00           O  
ATOM   3012  CB  SER B 179      32.377  33.895  26.501  1.00  0.00           C  
ATOM   3013  OG  SER B 179      31.293  33.166  25.959  1.00  0.00           O  
ATOM   3014  N   LEU B 180      30.435  36.086  24.860  1.00  0.00           N  
ATOM   3015  CA  LEU B 180      29.287  36.962  24.617  1.00  0.00           C  
ATOM   3016  C   LEU B 180      28.194  36.184  23.864  1.00  0.00           C  
ATOM   3017  O   LEU B 180      28.519  35.356  23.015  1.00  0.00           O  
ATOM   3018  CB  LEU B 180      29.809  38.223  23.881  1.00  0.00           C  
ATOM   3019  CG  LEU B 180      28.779  39.326  23.541  1.00  0.00           C  
ATOM   3020  CD1 LEU B 180      29.433  40.725  23.560  1.00  0.00           C  
ATOM   3021  CD2 LEU B 180      28.046  39.070  22.205  1.00  0.00           C  
ATOM   3022  N   SER B 181      26.924  36.468  24.191  1.00  0.00           N  
ATOM   3023  CA  SER B 181      25.742  35.779  23.661  1.00  0.00           C  
ATOM   3024  C   SER B 181      24.820  36.740  22.889  1.00  0.00           C  
ATOM   3025  O   SER B 181      24.829  37.948  23.135  1.00  0.00           O  
ATOM   3026  CB  SER B 181      25.016  35.093  24.842  1.00  0.00           C  
ATOM   3027  OG  SER B 181      24.422  36.025  25.726  1.00  0.00           O  
ATOM   3028  N   SER B 182      24.015  36.165  21.981  1.00  0.00           N  
ATOM   3029  CA  SER B 182      23.008  36.876  21.196  1.00  0.00           C  
ATOM   3030  C   SER B 182      21.931  35.890  20.711  1.00  0.00           C  
ATOM   3031  O   SER B 182      22.235  34.724  20.454  1.00  0.00           O  
ATOM   3032  CB  SER B 182      23.688  37.630  20.028  1.00  0.00           C  
ATOM   3033  OG  SER B 182      22.762  38.317  19.206  1.00  0.00           O  
ATOM   3034  N   VAL B 183      20.698  36.400  20.580  1.00  0.00           N  
ATOM   3035  CA  VAL B 183      19.542  35.689  20.034  1.00  0.00           C  
ATOM   3036  C   VAL B 183      18.720  36.603  19.112  1.00  0.00           C  
ATOM   3037  O   VAL B 183      18.868  37.824  19.162  1.00  0.00           O  
ATOM   3038  CB  VAL B 183      18.582  35.168  21.145  1.00  0.00           C  
ATOM   3039  CG1 VAL B 183      19.181  33.992  21.926  1.00  0.00           C  
ATOM   3040  CG2 VAL B 183      18.019  36.265  22.075  1.00  0.00           C  
ATOM   3041  N   VAL B 184      17.839  35.974  18.321  1.00  0.00           N  
ATOM   3042  CA  VAL B 184      16.777  36.639  17.574  1.00  0.00           C  
ATOM   3043  C   VAL B 184      15.509  35.776  17.592  1.00  0.00           C  
ATOM   3044  O   VAL B 184      15.602  34.564  17.409  1.00  0.00           O  
ATOM   3045  CB  VAL B 184      17.182  36.954  16.107  1.00  0.00           C  
ATOM   3046  CG1 VAL B 184      17.447  35.720  15.225  1.00  0.00           C  
ATOM   3047  CG2 VAL B 184      16.159  37.869  15.417  1.00  0.00           C  
ATOM   3048  N   THR B 185      14.356  36.429  17.800  1.00  0.00           N  
ATOM   3049  CA  THR B 185      13.038  35.804  17.777  1.00  0.00           C  
ATOM   3050  C   THR B 185      12.309  36.260  16.500  1.00  0.00           C  
ATOM   3051  O   THR B 185      11.691  37.325  16.482  1.00  0.00           O  
ATOM   3052  CB  THR B 185      12.217  36.187  19.038  1.00  0.00           C  
ATOM   3053  OG1 THR B 185      12.910  35.728  20.184  1.00  0.00           O  
ATOM   3054  CG2 THR B 185      10.807  35.574  19.091  1.00  0.00           C  
ATOM   3055  N   VAL B 186      12.449  35.448  15.439  1.00  0.00           N  
ATOM   3056  CA  VAL B 186      11.901  35.691  14.104  1.00  0.00           C  
ATOM   3057  C   VAL B 186      10.361  35.521  14.107  1.00  0.00           C  
ATOM   3058  O   VAL B 186       9.890  34.445  14.482  1.00  0.00           O  
ATOM   3059  CB  VAL B 186      12.525  34.683  13.089  1.00  0.00           C  
ATOM   3060  CG1 VAL B 186      11.816  34.596  11.717  1.00  0.00           C  
ATOM   3061  CG2 VAL B 186      14.015  34.988  12.869  1.00  0.00           C  
ATOM   3062  N   PRO B 187       9.600  36.567  13.703  1.00  0.00           N  
ATOM   3063  CA  PRO B 187       8.133  36.471  13.599  1.00  0.00           C  
ATOM   3064  C   PRO B 187       7.694  35.596  12.410  1.00  0.00           C  
ATOM   3065  O   PRO B 187       8.207  35.782  11.305  1.00  0.00           O  
ATOM   3066  CB  PRO B 187       7.694  37.936  13.445  1.00  0.00           C  
ATOM   3067  CG  PRO B 187       8.854  38.615  12.736  1.00  0.00           C  
ATOM   3068  CD  PRO B 187      10.077  37.892  13.293  1.00  0.00           C  
ATOM   3069  N   SER B 188       6.770  34.655  12.675  1.00  0.00           N  
ATOM   3070  CA  SER B 188       6.205  33.666  11.740  1.00  0.00           C  
ATOM   3071  C   SER B 188       7.192  32.527  11.392  1.00  0.00           C  
ATOM   3072  O   SER B 188       8.399  32.657  11.610  1.00  0.00           O  
ATOM   3073  CB  SER B 188       5.592  34.363  10.498  1.00  0.00           C  
ATOM   3074  OG  SER B 188       4.804  33.480   9.723  1.00  0.00           O  
ATOM   3075  N   SER B 189       6.639  31.410  10.889  1.00  0.00           N  
ATOM   3076  CA  SER B 189       7.332  30.166  10.538  1.00  0.00           C  
ATOM   3077  C   SER B 189       8.170  30.300   9.249  1.00  0.00           C  
ATOM   3078  O   SER B 189       7.829  29.704   8.227  1.00  0.00           O  
ATOM   3079  CB  SER B 189       6.278  29.042  10.409  1.00  0.00           C  
ATOM   3080  OG  SER B 189       5.720  28.717  11.662  1.00  0.00           O  
ATOM   3081  N   ASN B 190       9.246  31.098   9.327  1.00  0.00           N  
ATOM   3082  CA  ASN B 190      10.111  31.448   8.199  1.00  0.00           C  
ATOM   3083  C   ASN B 190      11.499  30.803   8.305  1.00  0.00           C  
ATOM   3084  O   ASN B 190      12.199  30.792   7.296  1.00  0.00           O  
ATOM   3085  CB  ASN B 190      10.256  32.986   8.124  1.00  0.00           C  
ATOM   3086  CG  ASN B 190       8.955  33.726   7.798  1.00  0.00           C  
ATOM   3087  OD1 ASN B 190       8.167  33.283   6.965  1.00  0.00           O  
ATOM   3088  ND2 ASN B 190       8.737  34.877   8.433  1.00  0.00           N  
ATOM   3089  N   PHE B 191      11.897  30.285   9.483  1.00  0.00           N  
ATOM   3090  CA  PHE B 191      13.206  29.650   9.672  1.00  0.00           C  
ATOM   3091  C   PHE B 191      13.368  28.296   8.944  1.00  0.00           C  
ATOM   3092  O   PHE B 191      14.479  27.957   8.541  1.00  0.00           O  
ATOM   3093  CB  PHE B 191      13.585  29.609  11.169  1.00  0.00           C  
ATOM   3094  CG  PHE B 191      14.886  28.881  11.479  1.00  0.00           C  
ATOM   3095  CD1 PHE B 191      14.869  27.633  12.137  1.00  0.00           C  
ATOM   3096  CD2 PHE B 191      16.112  29.389  10.999  1.00  0.00           C  
ATOM   3097  CE1 PHE B 191      16.057  26.939  12.333  1.00  0.00           C  
ATOM   3098  CE2 PHE B 191      17.287  28.675  11.197  1.00  0.00           C  
ATOM   3099  CZ  PHE B 191      17.259  27.457  11.864  1.00  0.00           C  
ATOM   3100  N   GLY B 192      12.252  27.573   8.743  1.00  0.00           N  
ATOM   3101  CA  GLY B 192      12.216  26.308   8.011  1.00  0.00           C  
ATOM   3102  C   GLY B 192      12.240  26.495   6.482  1.00  0.00           C  
ATOM   3103  O   GLY B 192      12.305  25.494   5.770  1.00  0.00           O  
ATOM   3104  N   THR B 193      12.172  27.743   5.978  1.00  0.00           N  
ATOM   3105  CA  THR B 193      12.117  28.078   4.551  1.00  0.00           C  
ATOM   3106  C   THR B 193      13.193  29.108   4.135  1.00  0.00           C  
ATOM   3107  O   THR B 193      13.478  29.200   2.941  1.00  0.00           O  
ATOM   3108  CB  THR B 193      10.718  28.644   4.173  1.00  0.00           C  
ATOM   3109  OG1 THR B 193      10.406  29.828   4.885  1.00  0.00           O  
ATOM   3110  CG2 THR B 193       9.577  27.645   4.412  1.00  0.00           C  
ATOM   3111  N   GLN B 194      13.786  29.838   5.096  1.00  0.00           N  
ATOM   3112  CA  GLN B 194      14.893  30.777   4.894  1.00  0.00           C  
ATOM   3113  C   GLN B 194      15.891  30.635   6.049  1.00  0.00           C  
ATOM   3114  O   GLN B 194      15.476  30.573   7.206  1.00  0.00           O  
ATOM   3115  CB  GLN B 194      14.395  32.243   4.833  1.00  0.00           C  
ATOM   3116  CG  GLN B 194      13.626  32.640   3.554  1.00  0.00           C  
ATOM   3117  CD  GLN B 194      12.112  32.427   3.635  1.00  0.00           C  
ATOM   3118  NE2 GLN B 194      11.502  31.995   2.530  1.00  0.00           N  
ATOM   3119  OE1 GLN B 194      11.491  32.667   4.666  1.00  0.00           O  
ATOM   3120  N   THR B 195      17.193  30.655   5.719  1.00  0.00           N  
ATOM   3121  CA  THR B 195      18.276  30.728   6.700  1.00  0.00           C  
ATOM   3122  C   THR B 195      18.386  32.146   7.303  1.00  0.00           C  
ATOM   3123  O   THR B 195      18.216  33.131   6.581  1.00  0.00           O  
ATOM   3124  CB  THR B 195      19.637  30.307   6.073  1.00  0.00           C  
ATOM   3125  OG1 THR B 195      20.676  30.341   7.038  1.00  0.00           O  
ATOM   3126  CG2 THR B 195      20.111  31.160   4.878  1.00  0.00           C  
ATOM   3127  N   TYR B 196      18.671  32.209   8.612  1.00  0.00           N  
ATOM   3128  CA  TYR B 196      18.879  33.449   9.355  1.00  0.00           C  
ATOM   3129  C   TYR B 196      20.142  33.277  10.202  1.00  0.00           C  
ATOM   3130  O   TYR B 196      20.079  32.716  11.295  1.00  0.00           O  
ATOM   3131  CB  TYR B 196      17.628  33.782  10.198  1.00  0.00           C  
ATOM   3132  CG  TYR B 196      16.377  34.093   9.392  1.00  0.00           C  
ATOM   3133  CD1 TYR B 196      16.360  35.187   8.500  1.00  0.00           C  
ATOM   3134  CD2 TYR B 196      15.228  33.287   9.522  1.00  0.00           C  
ATOM   3135  CE1 TYR B 196      15.210  35.471   7.743  1.00  0.00           C  
ATOM   3136  CE2 TYR B 196      14.077  33.571   8.764  1.00  0.00           C  
ATOM   3137  CZ  TYR B 196      14.066  34.664   7.874  1.00  0.00           C  
ATOM   3138  OH  TYR B 196      12.948  34.938   7.143  1.00  0.00           O  
ATOM   3139  N   THR B 197      21.276  33.724   9.641  1.00  0.00           N  
ATOM   3140  CA  THR B 197      22.613  33.585  10.217  1.00  0.00           C  
ATOM   3141  C   THR B 197      22.914  34.694  11.244  1.00  0.00           C  
ATOM   3142  O   THR B 197      22.404  35.806  11.117  1.00  0.00           O  
ATOM   3143  CB  THR B 197      23.693  33.662   9.098  1.00  0.00           C  
ATOM   3144  OG1 THR B 197      23.752  34.935   8.473  1.00  0.00           O  
ATOM   3145  CG2 THR B 197      23.508  32.596   8.007  1.00  0.00           C  
ATOM   3146  N   CYS B 198      23.771  34.364  12.221  1.00  0.00           N  
ATOM   3147  CA  CYS B 198      24.343  35.298  13.189  1.00  0.00           C  
ATOM   3148  C   CYS B 198      25.761  35.653  12.734  1.00  0.00           C  
ATOM   3149  O   CYS B 198      26.642  34.793  12.781  1.00  0.00           O  
ATOM   3150  CB  CYS B 198      24.316  34.650  14.584  1.00  0.00           C  
ATOM   3151  SG  CYS B 198      25.238  35.478  15.909  1.00  0.00           S  
ATOM   3152  N   ASN B 199      25.944  36.906  12.293  1.00  0.00           N  
ATOM   3153  CA  ASN B 199      27.218  37.416  11.791  1.00  0.00           C  
ATOM   3154  C   ASN B 199      27.959  38.115  12.936  1.00  0.00           C  
ATOM   3155  O   ASN B 199      27.608  39.235  13.309  1.00  0.00           O  
ATOM   3156  CB  ASN B 199      26.983  38.353  10.587  1.00  0.00           C  
ATOM   3157  CG  ASN B 199      26.336  37.622   9.407  1.00  0.00           C  
ATOM   3158  ND2 ASN B 199      27.145  37.012   8.540  1.00  0.00           N  
ATOM   3159  OD1 ASN B 199      25.115  37.603   9.289  1.00  0.00           O  
ATOM   3160  N   VAL B 200      28.965  37.406  13.469  1.00  0.00           N  
ATOM   3161  CA  VAL B 200      29.851  37.870  14.530  1.00  0.00           C  
ATOM   3162  C   VAL B 200      31.125  38.450  13.898  1.00  0.00           C  
ATOM   3163  O   VAL B 200      31.712  37.805  13.028  1.00  0.00           O  
ATOM   3164  CB  VAL B 200      30.269  36.685  15.450  1.00  0.00           C  
ATOM   3165  CG1 VAL B 200      31.342  37.043  16.502  1.00  0.00           C  
ATOM   3166  CG2 VAL B 200      29.047  36.045  16.136  1.00  0.00           C  
ATOM   3167  N   ASP B 201      31.540  39.625  14.390  1.00  0.00           N  
ATOM   3168  CA  ASP B 201      32.793  40.297  14.054  1.00  0.00           C  
ATOM   3169  C   ASP B 201      33.447  40.747  15.373  1.00  0.00           C  
ATOM   3170  O   ASP B 201      32.744  41.072  16.329  1.00  0.00           O  
ATOM   3171  CB  ASP B 201      32.540  41.489  13.091  1.00  0.00           C  
ATOM   3172  CG  ASP B 201      33.796  42.124  12.474  1.00  0.00           C  
ATOM   3173  OD1 ASP B 201      34.857  41.465  12.468  1.00  0.00           O  
ATOM   3174  OD2 ASP B 201      33.654  43.257  11.955  1.00  0.00           O  
ATOM   3175  N   HIS B 202      34.785  40.770  15.388  1.00  0.00           N  
ATOM   3176  CA  HIS B 202      35.614  41.217  16.502  1.00  0.00           C  
ATOM   3177  C   HIS B 202      36.574  42.267  15.951  1.00  0.00           C  
ATOM   3178  O   HIS B 202      37.517  41.901  15.257  1.00  0.00           O  
ATOM   3179  CB  HIS B 202      36.341  39.996  17.095  1.00  0.00           C  
ATOM   3180  CG  HIS B 202      37.456  40.289  18.069  1.00  0.00           C  
ATOM   3181  ND1 HIS B 202      38.804  40.159  17.721  1.00  0.00           N  
ATOM   3182  CD2 HIS B 202      37.376  40.697  19.383  1.00  0.00           C  
ATOM   3183  CE1 HIS B 202      39.476  40.477  18.818  1.00  0.00           C  
ATOM   3184  NE2 HIS B 202      38.680  40.805  19.832  1.00  0.00           N  
ATOM   3185  N   LYS B 203      36.301  43.549  16.237  1.00  0.00           N  
ATOM   3186  CA  LYS B 203      36.992  44.682  15.620  1.00  0.00           C  
ATOM   3187  C   LYS B 203      38.523  44.803  15.857  1.00  0.00           C  
ATOM   3188  O   LYS B 203      39.203  45.242  14.928  1.00  0.00           O  
ATOM   3189  CB  LYS B 203      36.221  45.987  15.935  1.00  0.00           C  
ATOM   3190  CG  LYS B 203      36.522  47.189  15.015  1.00  0.00           C  
ATOM   3191  CD  LYS B 203      36.401  46.907  13.502  1.00  0.00           C  
ATOM   3192  CE  LYS B 203      35.082  46.231  13.079  1.00  0.00           C  
ATOM   3193  NZ  LYS B 203      35.093  45.870  11.653  1.00  0.00           N  
ATOM   3194  N   PRO B 204      39.066  44.339  17.011  1.00  0.00           N  
ATOM   3195  CA  PRO B 204      40.527  44.231  17.220  1.00  0.00           C  
ATOM   3196  C   PRO B 204      41.306  43.183  16.389  1.00  0.00           C  
ATOM   3197  O   PRO B 204      42.524  43.125  16.557  1.00  0.00           O  
ATOM   3198  CB  PRO B 204      40.674  43.970  18.731  1.00  0.00           C  
ATOM   3199  CG  PRO B 204      39.388  44.481  19.353  1.00  0.00           C  
ATOM   3200  CD  PRO B 204      38.354  44.183  18.281  1.00  0.00           C  
ATOM   3201  N   SER B 205      40.646  42.390  15.520  1.00  0.00           N  
ATOM   3202  CA  SER B 205      41.318  41.422  14.634  1.00  0.00           C  
ATOM   3203  C   SER B 205      40.624  41.224  13.271  1.00  0.00           C  
ATOM   3204  O   SER B 205      41.308  40.859  12.315  1.00  0.00           O  
ATOM   3205  CB  SER B 205      41.565  40.086  15.374  1.00  0.00           C  
ATOM   3206  OG  SER B 205      40.408  39.275  15.445  1.00  0.00           O  
ATOM   3207  N   ASN B 206      39.304  41.473  13.202  1.00  0.00           N  
ATOM   3208  CA  ASN B 206      38.406  41.335  12.047  1.00  0.00           C  
ATOM   3209  C   ASN B 206      38.290  39.864  11.603  1.00  0.00           C  
ATOM   3210  O   ASN B 206      38.895  39.473  10.604  1.00  0.00           O  
ATOM   3211  CB  ASN B 206      38.808  42.300  10.899  1.00  0.00           C  
ATOM   3212  CG  ASN B 206      38.695  43.773  11.308  1.00  0.00           C  
ATOM   3213  OD1 ASN B 206      37.595  44.310  11.400  1.00  0.00           O  
ATOM   3214  ND2 ASN B 206      39.832  44.428  11.553  1.00  0.00           N  
ATOM   3215  N   THR B 207      37.533  39.079  12.388  1.00  0.00           N  
ATOM   3216  CA  THR B 207      37.353  37.633  12.223  1.00  0.00           C  
ATOM   3217  C   THR B 207      35.849  37.296  12.203  1.00  0.00           C  
ATOM   3218  O   THR B 207      35.133  37.697  13.121  1.00  0.00           O  
ATOM   3219  CB  THR B 207      38.001  36.877  13.416  1.00  0.00           C  
ATOM   3220  OG1 THR B 207      39.405  37.046  13.369  1.00  0.00           O  
ATOM   3221  CG2 THR B 207      37.716  35.366  13.516  1.00  0.00           C  
ATOM   3222  N   LYS B 208      35.416  36.552  11.169  1.00  0.00           N  
ATOM   3223  CA  LYS B 208      34.029  36.121  10.941  1.00  0.00           C  
ATOM   3224  C   LYS B 208      34.035  34.677  10.397  1.00  0.00           C  
ATOM   3225  O   LYS B 208      34.958  34.330   9.658  1.00  0.00           O  
ATOM   3226  CB  LYS B 208      33.337  37.076   9.934  1.00  0.00           C  
ATOM   3227  CG  LYS B 208      33.451  38.579  10.269  1.00  0.00           C  
ATOM   3228  CD  LYS B 208      32.501  39.482   9.465  1.00  0.00           C  
ATOM   3229  CE  LYS B 208      32.793  39.495   7.959  1.00  0.00           C  
ATOM   3230  NZ  LYS B 208      31.903  40.432   7.252  1.00  0.00           N  
ATOM   3231  N   VAL B 209      33.032  33.853  10.770  1.00  0.00           N  
ATOM   3232  CA  VAL B 209      32.987  32.416  10.436  1.00  0.00           C  
ATOM   3233  C   VAL B 209      31.529  31.938  10.208  1.00  0.00           C  
ATOM   3234  O   VAL B 209      30.638  32.363  10.946  1.00  0.00           O  
ATOM   3235  CB  VAL B 209      33.594  31.529  11.576  1.00  0.00           C  
ATOM   3236  CG1 VAL B 209      33.813  30.064  11.147  1.00  0.00           C  
ATOM   3237  CG2 VAL B 209      34.925  32.062  12.146  1.00  0.00           C  
ATOM   3238  N   ASP B 210      31.333  31.033   9.226  1.00  0.00           N  
ATOM   3239  CA  ASP B 210      30.062  30.368   8.864  1.00  0.00           C  
ATOM   3240  C   ASP B 210      30.230  28.828   8.885  1.00  0.00           C  
ATOM   3241  O   ASP B 210      31.362  28.351   8.781  1.00  0.00           O  
ATOM   3242  CB  ASP B 210      29.516  30.831   7.487  1.00  0.00           C  
ATOM   3243  CG  ASP B 210      29.434  32.352   7.298  1.00  0.00           C  
ATOM   3244  OD1 ASP B 210      28.947  33.027   8.233  1.00  0.00           O  
ATOM   3245  OD2 ASP B 210      29.768  32.803   6.182  1.00  0.00           O  
ATOM   3246  N   LYS B 211      29.118  28.081   9.072  1.00  0.00           N  
ATOM   3247  CA  LYS B 211      29.120  26.658   9.474  1.00  0.00           C  
ATOM   3248  C   LYS B 211      28.291  25.726   8.547  1.00  0.00           C  
ATOM   3249  O   LYS B 211      27.814  26.167   7.502  1.00  0.00           O  
ATOM   3250  CB  LYS B 211      28.619  26.544  10.935  1.00  0.00           C  
ATOM   3251  CG  LYS B 211      29.265  27.468  11.984  1.00  0.00           C  
ATOM   3252  CD  LYS B 211      30.797  27.562  11.977  1.00  0.00           C  
ATOM   3253  CE  LYS B 211      31.411  27.448  13.377  1.00  0.00           C  
ATOM   3254  NZ  LYS B 211      32.871  27.289  13.303  1.00  0.00           N  
ATOM   3255  N   THR B 212      28.183  24.437   8.945  1.00  0.00           N  
ATOM   3256  CA  THR B 212      27.651  23.298   8.170  1.00  0.00           C  
ATOM   3257  C   THR B 212      26.627  22.438   8.977  1.00  0.00           C  
ATOM   3258  O   THR B 212      26.339  22.771  10.127  1.00  0.00           O  
ATOM   3259  CB  THR B 212      28.832  22.390   7.717  1.00  0.00           C  
ATOM   3260  OG1 THR B 212      29.459  21.746   8.813  1.00  0.00           O  
ATOM   3261  CG2 THR B 212      29.913  23.131   6.910  1.00  0.00           C  
ATOM   3262  N   VAL B 213      26.061  21.380   8.342  1.00  0.00           N  
ATOM   3263  CA  VAL B 213      24.974  20.514   8.863  1.00  0.00           C  
ATOM   3264  C   VAL B 213      25.291  18.985   8.785  1.00  0.00           C  
ATOM   3265  O   VAL B 213      26.468  18.641   8.675  1.00  0.00           O  
ATOM   3266  CB  VAL B 213      23.603  20.841   8.196  1.00  0.00           C  
ATOM   3267  CG1 VAL B 213      23.143  22.278   8.499  1.00  0.00           C  
ATOM   3268  CG2 VAL B 213      23.543  20.546   6.685  1.00  0.00           C  
ATOM   3269  N   GLU B 214      24.277  18.100   8.974  1.00  0.00           N  
ATOM   3270  CA  GLU B 214      24.431  16.844   9.741  1.00  0.00           C  
ATOM   3271  C   GLU B 214      23.745  15.529   9.246  1.00  0.00           C  
ATOM   3272  O   GLU B 214      24.418  14.780   8.535  1.00  0.00           O  
ATOM   3273  CB  GLU B 214      24.063  17.157  11.227  1.00  0.00           C  
ATOM   3274  CG  GLU B 214      22.849  18.094  11.488  1.00  0.00           C  
ATOM   3275  CD  GLU B 214      21.557  17.689  10.775  1.00  0.00           C  
ATOM   3276  OE1 GLU B 214      20.827  16.843  11.334  1.00  0.00           O  
ATOM   3277  OE2 GLU B 214      21.325  18.231   9.670  1.00  0.00           O  
ATOM   3278  N   ARG B 215      22.481  15.219   9.597  1.00  0.00           N  
ATOM   3279  CA  ARG B 215      21.847  13.888   9.393  1.00  0.00           C  
ATOM   3280  C   ARG B 215      21.460  13.482   7.939  1.00  0.00           C  
ATOM   3281  O   ARG B 215      20.496  12.743   7.750  1.00  0.00           O  
ATOM   3282  CB  ARG B 215      20.644  13.755  10.353  1.00  0.00           C  
ATOM   3283  CG  ARG B 215      20.996  13.909  11.848  1.00  0.00           C  
ATOM   3284  CD  ARG B 215      22.056  12.905  12.330  1.00  0.00           C  
ATOM   3285  NE  ARG B 215      22.201  12.925  13.791  1.00  0.00           N  
ATOM   3286  CZ  ARG B 215      23.238  12.429  14.487  1.00  0.00           C  
ATOM   3287  NH1 ARG B 215      23.208  12.481  15.824  1.00  0.00           N  
ATOM   3288  NH2 ARG B 215      24.300  11.881  13.877  1.00  0.00           N  
ATOM   3289  N   LYS B 216      22.210  14.018   6.942  1.00  0.00           N  
ATOM   3290  CA  LYS B 216      21.864  14.059   5.501  1.00  0.00           C  
ATOM   3291  C   LYS B 216      22.664  13.048   4.624  1.00  0.00           C  
ATOM   3292  O   LYS B 216      23.870  13.232   4.459  1.00  0.00           O  
ATOM   3293  CB  LYS B 216      22.244  15.468   4.974  1.00  0.00           C  
ATOM   3294  CG  LYS B 216      21.457  16.670   5.529  1.00  0.00           C  
ATOM   3295  CD  LYS B 216      21.886  18.016   4.912  1.00  0.00           C  
ATOM   3296  CE  LYS B 216      23.343  18.409   5.218  1.00  0.00           C  
ATOM   3297  NZ  LYS B 216      23.695  19.713   4.630  1.00  0.00           N  
ATOM   3298  N   CYS B 217      21.949  12.108   3.951  1.00  0.00           N  
ATOM   3299  CA  CYS B 217      22.237  11.681   2.554  1.00  0.00           C  
ATOM   3300  C   CYS B 217      21.347  12.577   1.680  1.00  0.00           C  
ATOM   3301  O   CYS B 217      21.843  13.444   0.960  1.00  0.00           O  
ATOM   3302  CB  CYS B 217      21.968  10.160   2.291  1.00  0.00           C  
ATOM   3303  SG  CYS B 217      22.525   9.451   0.677  1.00  0.00           S  
ATOM   3304  N   CYS B 218      20.036  12.430   1.915  1.00  0.00           N  
ATOM   3305  CA  CYS B 218      19.018  13.469   1.814  1.00  0.00           C  
ATOM   3306  C   CYS B 218      18.092  13.290   3.034  1.00  0.00           C  
ATOM   3307  O   CYS B 218      18.585  12.909   4.100  1.00  0.00           O  
ATOM   3308  CB  CYS B 218      18.351  13.431   0.429  1.00  0.00           C  
ATOM   3309  SG  CYS B 218      17.423  11.939  -0.026  1.00  0.00           S  
ATOM   3310  N   VAL B 219      16.779  13.519   2.876  1.00  0.00           N  
ATOM   3311  CA  VAL B 219      15.750  13.079   3.825  1.00  0.00           C  
ATOM   3312  C   VAL B 219      15.414  11.592   3.561  1.00  0.00           C  
ATOM   3313  O   VAL B 219      14.397  11.259   2.953  1.00  0.00           O  
ATOM   3314  CB  VAL B 219      14.487  13.986   3.767  1.00  0.00           C  
ATOM   3315  CG1 VAL B 219      14.749  15.325   4.479  1.00  0.00           C  
ATOM   3316  CG2 VAL B 219      13.925  14.238   2.350  1.00  0.00           C  
ATOM   3317  N   GLU B 220      16.352  10.727   3.979  1.00  0.00           N  
ATOM   3318  CA  GLU B 220      16.451   9.327   3.577  1.00  0.00           C  
ATOM   3319  C   GLU B 220      15.346   8.439   4.182  1.00  0.00           C  
ATOM   3320  O   GLU B 220      14.927   8.653   5.320  1.00  0.00           O  
ATOM   3321  CB  GLU B 220      17.865   8.834   3.967  1.00  0.00           C  
ATOM   3322  CG  GLU B 220      18.314   7.480   3.377  1.00  0.00           C  
ATOM   3323  CD  GLU B 220      18.707   7.556   1.897  1.00  0.00           C  
ATOM   3324  OE1 GLU B 220      17.848   7.939   1.072  1.00  0.00           O  
ATOM   3325  OE2 GLU B 220      19.878   7.225   1.616  1.00  0.00           O  
ATOM   3326  N   CYS B 221      14.942   7.434   3.390  1.00  0.00           N  
ATOM   3327  CA  CYS B 221      13.964   6.382   3.685  1.00  0.00           C  
ATOM   3328  C   CYS B 221      12.541   6.881   4.070  1.00  0.00           C  
ATOM   3329  O   CYS B 221      12.180   6.858   5.248  1.00  0.00           O  
ATOM   3330  CB  CYS B 221      14.548   5.388   4.718  1.00  0.00           C  
ATOM   3331  SG  CYS B 221      13.628   3.822   4.846  1.00  0.00           S  
ATOM   3332  N   PRO B 222      11.718   7.228   3.053  1.00  0.00           N  
ATOM   3333  CA  PRO B 222      10.241   7.247   3.150  1.00  0.00           C  
ATOM   3334  C   PRO B 222       9.606   5.834   3.318  1.00  0.00           C  
ATOM   3335  O   PRO B 222      10.345   4.859   3.483  1.00  0.00           O  
ATOM   3336  CB  PRO B 222       9.802   7.972   1.855  1.00  0.00           C  
ATOM   3337  CG  PRO B 222      11.052   8.626   1.299  1.00  0.00           C  
ATOM   3338  CD  PRO B 222      12.150   7.673   1.735  1.00  0.00           C  
ATOM   3339  N   PRO B 223       8.256   5.721   3.234  1.00  0.00           N  
ATOM   3340  CA  PRO B 223       7.540   4.424   3.275  1.00  0.00           C  
ATOM   3341  C   PRO B 223       7.942   3.388   2.208  1.00  0.00           C  
ATOM   3342  O   PRO B 223       8.424   3.758   1.137  1.00  0.00           O  
ATOM   3343  CB  PRO B 223       6.061   4.820   3.128  1.00  0.00           C  
ATOM   3344  CG  PRO B 223       5.989   6.225   3.697  1.00  0.00           C  
ATOM   3345  CD  PRO B 223       7.301   6.833   3.229  1.00  0.00           C  
ATOM   3346  N   CYS B 224       7.710   2.106   2.546  1.00  0.00           N  
ATOM   3347  CA  CYS B 224       7.975   0.914   1.728  1.00  0.00           C  
ATOM   3348  C   CYS B 224       7.364   0.983   0.301  1.00  0.00           C  
ATOM   3349  O   CYS B 224       6.175   1.292   0.186  1.00  0.00           O  
ATOM   3350  CB  CYS B 224       7.428  -0.325   2.490  1.00  0.00           C  
ATOM   3351  SG  CYS B 224       8.709  -1.412   3.172  1.00  0.00           S  
ATOM   3352  N   PRO B 225       8.157   0.666  -0.754  1.00  0.00           N  
ATOM   3353  CA  PRO B 225       7.657   0.639  -2.142  1.00  0.00           C  
ATOM   3354  C   PRO B 225       6.660  -0.506  -2.416  1.00  0.00           C  
ATOM   3355  O   PRO B 225       7.030  -1.678  -2.338  1.00  0.00           O  
ATOM   3356  CB  PRO B 225       8.933   0.500  -2.990  1.00  0.00           C  
ATOM   3357  CG  PRO B 225       9.928  -0.201  -2.082  1.00  0.00           C  
ATOM   3358  CD  PRO B 225       9.594   0.375  -0.712  1.00  0.00           C  
ATOM   3359  N   ALA B 226       5.418  -0.116  -2.740  1.00  0.00           N  
ATOM   3360  CA  ALA B 226       4.305  -1.003  -3.086  1.00  0.00           C  
ATOM   3361  C   ALA B 226       3.289  -0.247  -3.981  1.00  0.00           C  
ATOM   3362  O   ALA B 226       3.444   0.965  -4.143  1.00  0.00           O  
ATOM   3363  CB  ALA B 226       3.682  -1.529  -1.779  1.00  0.00           C  
ATOM   3364  N   PRO B 227       2.252  -0.939  -4.521  1.00  0.00           N  
ATOM   3365  CA  PRO B 227       1.225  -0.294  -5.366  1.00  0.00           C  
ATOM   3366  C   PRO B 227      -0.201  -0.227  -4.739  1.00  0.00           C  
ATOM   3367  O   PRO B 227      -0.984  -1.153  -4.962  1.00  0.00           O  
ATOM   3368  CB  PRO B 227       1.292  -1.200  -6.610  1.00  0.00           C  
ATOM   3369  CG  PRO B 227       1.444  -2.606  -6.037  1.00  0.00           C  
ATOM   3370  CD  PRO B 227       2.232  -2.393  -4.740  1.00  0.00           C  
ATOM   3371  N   PRO B 228      -0.553   0.838  -3.975  1.00  0.00           N  
ATOM   3372  CA  PRO B 228      -1.923   1.001  -3.448  1.00  0.00           C  
ATOM   3373  C   PRO B 228      -2.935   1.402  -4.542  1.00  0.00           C  
ATOM   3374  O   PRO B 228      -2.601   2.219  -5.400  1.00  0.00           O  
ATOM   3375  CB  PRO B 228      -1.763   2.110  -2.397  1.00  0.00           C  
ATOM   3376  CG  PRO B 228      -0.655   2.992  -2.946  1.00  0.00           C  
ATOM   3377  CD  PRO B 228       0.279   1.991  -3.618  1.00  0.00           C  
ATOM   3378  N   VAL B 229      -4.151   0.831  -4.456  1.00  0.00           N  
ATOM   3379  CA  VAL B 229      -5.329   1.075  -5.304  1.00  0.00           C  
ATOM   3380  C   VAL B 229      -5.134   0.623  -6.770  1.00  0.00           C  
ATOM   3381  O   VAL B 229      -4.601   1.373  -7.589  1.00  0.00           O  
ATOM   3382  CB  VAL B 229      -5.830   2.560  -5.257  1.00  0.00           C  
ATOM   3383  CG1 VAL B 229      -6.962   2.905  -6.251  1.00  0.00           C  
ATOM   3384  CG2 VAL B 229      -6.262   2.952  -3.832  1.00  0.00           C  
ATOM   3385  N   ALA B 230      -5.613  -0.595  -7.070  1.00  0.00           N  
ATOM   3386  CA  ALA B 230      -5.591  -1.214  -8.398  1.00  0.00           C  
ATOM   3387  C   ALA B 230      -5.981  -0.179  -9.470  1.00  0.00           C  
ATOM   3388  O   ALA B 230      -5.257   0.004 -10.449  1.00  0.00           O  
ATOM   3389  CB  ALA B 230      -6.516  -2.444  -8.383  1.00  0.00           C  
ATOM   3390  N   GLY B 231      -7.140   0.469  -9.263  1.00  0.00           N  
ATOM   3391  CA  GLY B 231      -7.769   1.394 -10.204  1.00  0.00           C  
ATOM   3392  C   GLY B 231      -8.663   0.628 -11.205  1.00  0.00           C  
ATOM   3393  O   GLY B 231      -8.464  -0.573 -11.407  1.00  0.00           O  
ATOM   3394  N   PRO B 232      -9.651   1.304 -11.836  1.00  0.00           N  
ATOM   3395  CA  PRO B 232     -10.584   0.673 -12.787  1.00  0.00           C  
ATOM   3396  C   PRO B 232      -9.946   0.091 -14.057  1.00  0.00           C  
ATOM   3397  O   PRO B 232      -9.215   0.792 -14.759  1.00  0.00           O  
ATOM   3398  CB  PRO B 232     -11.602   1.770 -13.124  1.00  0.00           C  
ATOM   3399  CG  PRO B 232     -10.975   3.077 -12.687  1.00  0.00           C  
ATOM   3400  CD  PRO B 232     -10.044   2.683 -11.548  1.00  0.00           C  
ATOM   3401  N   SER B 233     -10.281  -1.181 -14.324  1.00  0.00           N  
ATOM   3402  CA  SER B 233      -9.907  -1.911 -15.530  1.00  0.00           C  
ATOM   3403  C   SER B 233     -10.892  -1.603 -16.669  1.00  0.00           C  
ATOM   3404  O   SER B 233     -12.101  -1.760 -16.492  1.00  0.00           O  
ATOM   3405  CB  SER B 233      -9.888  -3.418 -15.218  1.00  0.00           C  
ATOM   3406  OG  SER B 233      -8.752  -3.743 -14.444  1.00  0.00           O  
ATOM   3407  N   VAL B 234     -10.338  -1.183 -17.816  1.00  0.00           N  
ATOM   3408  CA  VAL B 234     -11.074  -0.854 -19.037  1.00  0.00           C  
ATOM   3409  C   VAL B 234     -11.119  -2.091 -19.951  1.00  0.00           C  
ATOM   3410  O   VAL B 234     -10.115  -2.797 -20.061  1.00  0.00           O  
ATOM   3411  CB  VAL B 234     -10.352   0.290 -19.811  1.00  0.00           C  
ATOM   3412  CG1 VAL B 234     -11.021   0.695 -21.144  1.00  0.00           C  
ATOM   3413  CG2 VAL B 234     -10.188   1.540 -18.928  1.00  0.00           C  
ATOM   3414  N   PHE B 235     -12.271  -2.313 -20.606  1.00  0.00           N  
ATOM   3415  CA  PHE B 235     -12.480  -3.377 -21.591  1.00  0.00           C  
ATOM   3416  C   PHE B 235     -13.280  -2.826 -22.779  1.00  0.00           C  
ATOM   3417  O   PHE B 235     -13.992  -1.831 -22.633  1.00  0.00           O  
ATOM   3418  CB  PHE B 235     -13.196  -4.583 -20.939  1.00  0.00           C  
ATOM   3419  CG  PHE B 235     -12.449  -5.203 -19.773  1.00  0.00           C  
ATOM   3420  CD1 PHE B 235     -12.828  -4.916 -18.444  1.00  0.00           C  
ATOM   3421  CD2 PHE B 235     -11.265  -5.931 -20.006  1.00  0.00           C  
ATOM   3422  CE1 PHE B 235     -12.067  -5.400 -17.389  1.00  0.00           C  
ATOM   3423  CE2 PHE B 235     -10.514  -6.401 -18.937  1.00  0.00           C  
ATOM   3424  CZ  PHE B 235     -10.920  -6.147 -17.633  1.00  0.00           C  
ATOM   3425  N   LEU B 236     -13.140  -3.485 -23.940  1.00  0.00           N  
ATOM   3426  CA  LEU B 236     -13.736  -3.058 -25.206  1.00  0.00           C  
ATOM   3427  C   LEU B 236     -14.139  -4.286 -26.037  1.00  0.00           C  
ATOM   3428  O   LEU B 236     -13.456  -5.307 -25.967  1.00  0.00           O  
ATOM   3429  CB  LEU B 236     -12.726  -2.134 -25.926  1.00  0.00           C  
ATOM   3430  CG  LEU B 236     -13.259  -1.436 -27.190  1.00  0.00           C  
ATOM   3431  CD1 LEU B 236     -14.453  -0.528 -26.859  1.00  0.00           C  
ATOM   3432  CD2 LEU B 236     -12.135  -0.652 -27.882  1.00  0.00           C  
ATOM   3433  N   PHE B 237     -15.265  -4.176 -26.768  1.00  0.00           N  
ATOM   3434  CA  PHE B 237     -15.944  -5.308 -27.411  1.00  0.00           C  
ATOM   3435  C   PHE B 237     -16.447  -4.924 -28.820  1.00  0.00           C  
ATOM   3436  O   PHE B 237     -16.945  -3.810 -28.985  1.00  0.00           O  
ATOM   3437  CB  PHE B 237     -17.136  -5.737 -26.525  1.00  0.00           C  
ATOM   3438  CG  PHE B 237     -16.738  -6.158 -25.122  1.00  0.00           C  
ATOM   3439  CD1 PHE B 237     -16.856  -5.248 -24.049  1.00  0.00           C  
ATOM   3440  CD2 PHE B 237     -16.059  -7.376 -24.918  1.00  0.00           C  
ATOM   3441  CE1 PHE B 237     -16.342  -5.579 -22.804  1.00  0.00           C  
ATOM   3442  CE2 PHE B 237     -15.558  -7.690 -23.663  1.00  0.00           C  
ATOM   3443  CZ  PHE B 237     -15.700  -6.795 -22.612  1.00  0.00           C  
ATOM   3444  N   PRO B 238     -16.325  -5.848 -29.806  1.00  0.00           N  
ATOM   3445  CA  PRO B 238     -16.727  -5.590 -31.204  1.00  0.00           C  
ATOM   3446  C   PRO B 238     -18.255  -5.669 -31.452  1.00  0.00           C  
ATOM   3447  O   PRO B 238     -18.984  -6.145 -30.580  1.00  0.00           O  
ATOM   3448  CB  PRO B 238     -15.990  -6.712 -31.961  1.00  0.00           C  
ATOM   3449  CG  PRO B 238     -15.982  -7.882 -30.996  1.00  0.00           C  
ATOM   3450  CD  PRO B 238     -15.772  -7.199 -29.652  1.00  0.00           C  
ATOM   3451  N   PRO B 239     -18.706  -5.287 -32.673  1.00  0.00           N  
ATOM   3452  CA  PRO B 239     -20.045  -5.640 -33.184  1.00  0.00           C  
ATOM   3453  C   PRO B 239     -20.190  -7.138 -33.491  1.00  0.00           C  
ATOM   3454  O   PRO B 239     -19.196  -7.822 -33.742  1.00  0.00           O  
ATOM   3455  CB  PRO B 239     -20.164  -4.827 -34.485  1.00  0.00           C  
ATOM   3456  CG  PRO B 239     -18.736  -4.674 -34.973  1.00  0.00           C  
ATOM   3457  CD  PRO B 239     -17.955  -4.527 -33.674  1.00  0.00           C  
ATOM   3458  N   LYS B 240     -21.449  -7.598 -33.518  1.00  0.00           N  
ATOM   3459  CA  LYS B 240     -21.816  -8.923 -34.018  1.00  0.00           C  
ATOM   3460  C   LYS B 240     -21.893  -8.851 -35.564  1.00  0.00           C  
ATOM   3461  O   LYS B 240     -22.282  -7.806 -36.089  1.00  0.00           O  
ATOM   3462  CB  LYS B 240     -23.169  -9.337 -33.390  1.00  0.00           C  
ATOM   3463  CG  LYS B 240     -23.270  -9.137 -31.859  1.00  0.00           C  
ATOM   3464  CD  LYS B 240     -22.166  -9.841 -31.043  1.00  0.00           C  
ATOM   3465  CE  LYS B 240     -22.171  -9.476 -29.550  1.00  0.00           C  
ATOM   3466  NZ  LYS B 240     -23.406  -9.909 -28.874  1.00  0.00           N  
ATOM   3467  N   PRO B 241     -21.489  -9.927 -36.281  1.00  0.00           N  
ATOM   3468  CA  PRO B 241     -21.357  -9.894 -37.752  1.00  0.00           C  
ATOM   3469  C   PRO B 241     -22.659  -9.642 -38.539  1.00  0.00           C  
ATOM   3470  O   PRO B 241     -22.581  -9.063 -39.619  1.00  0.00           O  
ATOM   3471  CB  PRO B 241     -20.697 -11.239 -38.102  1.00  0.00           C  
ATOM   3472  CG  PRO B 241     -21.045 -12.154 -36.939  1.00  0.00           C  
ATOM   3473  CD  PRO B 241     -21.058 -11.214 -35.741  1.00  0.00           C  
ATOM   3474  N   LYS B 242     -23.826 -10.000 -37.975  1.00  0.00           N  
ATOM   3475  CA  LYS B 242     -25.141  -9.664 -38.534  1.00  0.00           C  
ATOM   3476  C   LYS B 242     -25.429  -8.147 -38.555  1.00  0.00           C  
ATOM   3477  O   LYS B 242     -26.093  -7.680 -39.478  1.00  0.00           O  
ATOM   3478  CB  LYS B 242     -26.227 -10.469 -37.786  1.00  0.00           C  
ATOM   3479  CG  LYS B 242     -27.669 -10.193 -38.254  1.00  0.00           C  
ATOM   3480  CD  LYS B 242     -28.675 -11.238 -37.754  1.00  0.00           C  
ATOM   3481  CE  LYS B 242     -30.105 -10.936 -38.224  1.00  0.00           C  
ATOM   3482  NZ  LYS B 242     -31.031 -12.019 -37.858  1.00  0.00           N  
ATOM   3483  N   ASP B 243     -24.900  -7.409 -37.564  1.00  0.00           N  
ATOM   3484  CA  ASP B 243     -25.006  -5.948 -37.440  1.00  0.00           C  
ATOM   3485  C   ASP B 243     -24.257  -5.218 -38.564  1.00  0.00           C  
ATOM   3486  O   ASP B 243     -24.801  -4.275 -39.138  1.00  0.00           O  
ATOM   3487  CB  ASP B 243     -24.546  -5.394 -36.067  1.00  0.00           C  
ATOM   3488  CG  ASP B 243     -24.963  -6.204 -34.835  1.00  0.00           C  
ATOM   3489  OD1 ASP B 243     -26.017  -6.878 -34.892  1.00  0.00           O  
ATOM   3490  OD2 ASP B 243     -24.235  -6.089 -33.826  1.00  0.00           O  
ATOM   3491  N   THR B 244     -23.035  -5.696 -38.857  1.00  0.00           N  
ATOM   3492  CA  THR B 244     -22.132  -5.191 -39.889  1.00  0.00           C  
ATOM   3493  C   THR B 244     -22.671  -5.346 -41.323  1.00  0.00           C  
ATOM   3494  O   THR B 244     -22.411  -4.478 -42.155  1.00  0.00           O  
ATOM   3495  CB  THR B 244     -20.768  -5.934 -39.819  1.00  0.00           C  
ATOM   3496  OG1 THR B 244     -20.208  -5.770 -38.530  1.00  0.00           O  
ATOM   3497  CG2 THR B 244     -19.714  -5.505 -40.856  1.00  0.00           C  
ATOM   3498  N   LEU B 245     -23.375  -6.457 -41.588  1.00  0.00           N  
ATOM   3499  CA  LEU B 245     -23.728  -6.894 -42.937  1.00  0.00           C  
ATOM   3500  C   LEU B 245     -25.156  -6.508 -43.352  1.00  0.00           C  
ATOM   3501  O   LEU B 245     -25.390  -6.350 -44.550  1.00  0.00           O  
ATOM   3502  CB  LEU B 245     -23.521  -8.420 -43.022  1.00  0.00           C  
ATOM   3503  CG  LEU B 245     -22.052  -8.859 -42.814  1.00  0.00           C  
ATOM   3504  CD1 LEU B 245     -21.952 -10.388 -42.674  1.00  0.00           C  
ATOM   3505  CD2 LEU B 245     -21.119  -8.305 -43.909  1.00  0.00           C  
ATOM   3506  N   MET B 246     -26.076  -6.357 -42.382  1.00  0.00           N  
ATOM   3507  CA  MET B 246     -27.464  -5.968 -42.628  1.00  0.00           C  
ATOM   3508  C   MET B 246     -27.628  -4.456 -42.428  1.00  0.00           C  
ATOM   3509  O   MET B 246     -27.240  -3.940 -41.380  1.00  0.00           O  
ATOM   3510  CB  MET B 246     -28.405  -6.734 -41.671  1.00  0.00           C  
ATOM   3511  CG  MET B 246     -28.388  -8.266 -41.819  1.00  0.00           C  
ATOM   3512  SD  MET B 246     -29.063  -8.902 -43.381  1.00  0.00           S  
ATOM   3513  CE  MET B 246     -27.546  -9.462 -44.197  1.00  0.00           C  
ATOM   3514  N   ILE B 247     -28.242  -3.786 -43.419  1.00  0.00           N  
ATOM   3515  CA  ILE B 247     -28.599  -2.362 -43.364  1.00  0.00           C  
ATOM   3516  C   ILE B 247     -29.864  -2.062 -42.525  1.00  0.00           C  
ATOM   3517  O   ILE B 247     -30.088  -0.901 -42.185  1.00  0.00           O  
ATOM   3518  CB  ILE B 247     -28.771  -1.749 -44.782  1.00  0.00           C  
ATOM   3519  CG1 ILE B 247     -29.871  -2.426 -45.637  1.00  0.00           C  
ATOM   3520  CG2 ILE B 247     -27.419  -1.697 -45.518  1.00  0.00           C  
ATOM   3521  CD1 ILE B 247     -30.222  -1.650 -46.914  1.00  0.00           C  
ATOM   3522  N   SER B 248     -30.618  -3.110 -42.148  1.00  0.00           N  
ATOM   3523  CA  SER B 248     -31.664  -3.068 -41.118  1.00  0.00           C  
ATOM   3524  C   SER B 248     -31.100  -2.907 -39.688  1.00  0.00           C  
ATOM   3525  O   SER B 248     -31.849  -2.532 -38.787  1.00  0.00           O  
ATOM   3526  CB  SER B 248     -32.549  -4.324 -41.266  1.00  0.00           C  
ATOM   3527  OG  SER B 248     -31.867  -5.510 -40.897  1.00  0.00           O  
ATOM   3528  N   ARG B 249     -29.793  -3.167 -39.526  1.00  0.00           N  
ATOM   3529  CA  ARG B 249     -28.988  -2.912 -38.336  1.00  0.00           C  
ATOM   3530  C   ARG B 249     -27.860  -1.920 -38.688  1.00  0.00           C  
ATOM   3531  O   ARG B 249     -27.848  -1.348 -39.779  1.00  0.00           O  
ATOM   3532  CB  ARG B 249     -28.419  -4.256 -37.834  1.00  0.00           C  
ATOM   3533  CG  ARG B 249     -29.475  -5.249 -37.324  1.00  0.00           C  
ATOM   3534  CD  ARG B 249     -28.818  -6.437 -36.608  1.00  0.00           C  
ATOM   3535  NE  ARG B 249     -29.791  -7.451 -36.187  1.00  0.00           N  
ATOM   3536  CZ  ARG B 249     -29.528  -8.455 -35.332  1.00  0.00           C  
ATOM   3537  NH1 ARG B 249     -30.509  -9.304 -34.999  1.00  0.00           N  
ATOM   3538  NH2 ARG B 249     -28.308  -8.624 -34.800  1.00  0.00           N  
ATOM   3539  N   THR B 250     -26.924  -1.739 -37.746  1.00  0.00           N  
ATOM   3540  CA  THR B 250     -25.690  -0.978 -37.914  1.00  0.00           C  
ATOM   3541  C   THR B 250     -24.683  -1.477 -36.857  1.00  0.00           C  
ATOM   3542  O   THR B 250     -25.095  -1.684 -35.712  1.00  0.00           O  
ATOM   3543  CB  THR B 250     -25.932   0.556 -37.768  1.00  0.00           C  
ATOM   3544  OG1 THR B 250     -24.728   1.281 -37.945  1.00  0.00           O  
ATOM   3545  CG2 THR B 250     -26.523   1.016 -36.420  1.00  0.00           C  
ATOM   3546  N   PRO B 251     -23.400  -1.695 -37.233  1.00  0.00           N  
ATOM   3547  CA  PRO B 251     -22.382  -2.115 -36.255  1.00  0.00           C  
ATOM   3548  C   PRO B 251     -22.039  -0.999 -35.251  1.00  0.00           C  
ATOM   3549  O   PRO B 251     -22.277   0.179 -35.518  1.00  0.00           O  
ATOM   3550  CB  PRO B 251     -21.191  -2.528 -37.128  1.00  0.00           C  
ATOM   3551  CG  PRO B 251     -21.309  -1.681 -38.378  1.00  0.00           C  
ATOM   3552  CD  PRO B 251     -22.814  -1.501 -38.565  1.00  0.00           C  
ATOM   3553  N   GLU B 252     -21.515  -1.414 -34.095  1.00  0.00           N  
ATOM   3554  CA  GLU B 252     -21.170  -0.552 -32.972  1.00  0.00           C  
ATOM   3555  C   GLU B 252     -20.116  -1.257 -32.111  1.00  0.00           C  
ATOM   3556  O   GLU B 252     -20.075  -2.485 -32.088  1.00  0.00           O  
ATOM   3557  CB  GLU B 252     -22.469  -0.168 -32.223  1.00  0.00           C  
ATOM   3558  CG  GLU B 252     -22.284   0.625 -30.917  1.00  0.00           C  
ATOM   3559  CD  GLU B 252     -23.613   1.204 -30.439  1.00  0.00           C  
ATOM   3560  OE1 GLU B 252     -24.241   0.561 -29.570  1.00  0.00           O  
ATOM   3561  OE2 GLU B 252     -23.974   2.283 -30.959  1.00  0.00           O  
ATOM   3562  N   VAL B 253     -19.273  -0.468 -31.435  1.00  0.00           N  
ATOM   3563  CA  VAL B 253     -18.218  -0.948 -30.547  1.00  0.00           C  
ATOM   3564  C   VAL B 253     -18.491  -0.383 -29.143  1.00  0.00           C  
ATOM   3565  O   VAL B 253     -18.540   0.836 -28.979  1.00  0.00           O  
ATOM   3566  CB  VAL B 253     -16.820  -0.506 -31.075  1.00  0.00           C  
ATOM   3567  CG1 VAL B 253     -15.668  -0.628 -30.062  1.00  0.00           C  
ATOM   3568  CG2 VAL B 253     -16.457  -1.300 -32.341  1.00  0.00           C  
ATOM   3569  N   THR B 254     -18.703  -1.291 -28.177  1.00  0.00           N  
ATOM   3570  CA  THR B 254     -19.125  -0.976 -26.812  1.00  0.00           C  
ATOM   3571  C   THR B 254     -17.950  -1.124 -25.836  1.00  0.00           C  
ATOM   3572  O   THR B 254     -17.290  -2.163 -25.826  1.00  0.00           O  
ATOM   3573  CB  THR B 254     -20.253  -1.938 -26.351  1.00  0.00           C  
ATOM   3574  OG1 THR B 254     -21.373  -1.720 -27.181  1.00  0.00           O  
ATOM   3575  CG2 THR B 254     -20.721  -1.782 -24.890  1.00  0.00           C  
ATOM   3576  N   CYS B 255     -17.748  -0.085 -25.013  1.00  0.00           N  
ATOM   3577  CA  CYS B 255     -16.766  -0.039 -23.934  1.00  0.00           C  
ATOM   3578  C   CYS B 255     -17.473  -0.283 -22.600  1.00  0.00           C  
ATOM   3579  O   CYS B 255     -18.524   0.309 -22.355  1.00  0.00           O  
ATOM   3580  CB  CYS B 255     -16.084   1.341 -23.955  1.00  0.00           C  
ATOM   3581  SG  CYS B 255     -14.610   1.542 -22.918  1.00  0.00           S  
ATOM   3582  N   VAL B 256     -16.863  -1.133 -21.762  1.00  0.00           N  
ATOM   3583  CA  VAL B 256     -17.330  -1.413 -20.409  1.00  0.00           C  
ATOM   3584  C   VAL B 256     -16.116  -1.290 -19.478  1.00  0.00           C  
ATOM   3585  O   VAL B 256     -15.146  -2.033 -19.631  1.00  0.00           O  
ATOM   3586  CB  VAL B 256     -17.923  -2.844 -20.256  1.00  0.00           C  
ATOM   3587  CG1 VAL B 256     -18.513  -3.080 -18.852  1.00  0.00           C  
ATOM   3588  CG2 VAL B 256     -18.981  -3.175 -21.327  1.00  0.00           C  
ATOM   3589  N   VAL B 257     -16.199  -0.344 -18.537  1.00  0.00           N  
ATOM   3590  CA  VAL B 257     -15.182  -0.091 -17.523  1.00  0.00           C  
ATOM   3591  C   VAL B 257     -15.780  -0.493 -16.166  1.00  0.00           C  
ATOM   3592  O   VAL B 257     -16.926  -0.148 -15.884  1.00  0.00           O  
ATOM   3593  CB  VAL B 257     -14.798   1.415 -17.467  1.00  0.00           C  
ATOM   3594  CG1 VAL B 257     -13.671   1.713 -16.459  1.00  0.00           C  
ATOM   3595  CG2 VAL B 257     -14.389   1.945 -18.853  1.00  0.00           C  
ATOM   3596  N   VAL B 258     -14.999  -1.224 -15.363  1.00  0.00           N  
ATOM   3597  CA  VAL B 258     -15.403  -1.727 -14.049  1.00  0.00           C  
ATOM   3598  C   VAL B 258     -14.337  -1.396 -13.000  1.00  0.00           C  
ATOM   3599  O   VAL B 258     -13.204  -1.078 -13.358  1.00  0.00           O  
ATOM   3600  CB  VAL B 258     -15.604  -3.268 -14.071  1.00  0.00           C  
ATOM   3601  CG1 VAL B 258     -16.812  -3.649 -14.937  1.00  0.00           C  
ATOM   3602  CG2 VAL B 258     -14.342  -4.061 -14.472  1.00  0.00           C  
ATOM   3603  N   ASP B 259     -14.736  -1.491 -11.722  1.00  0.00           N  
ATOM   3604  CA  ASP B 259     -13.903  -1.212 -10.547  1.00  0.00           C  
ATOM   3605  C   ASP B 259     -13.596   0.288 -10.369  1.00  0.00           C  
ATOM   3606  O   ASP B 259     -12.551   0.646  -9.823  1.00  0.00           O  
ATOM   3607  CB  ASP B 259     -12.654  -2.122 -10.400  1.00  0.00           C  
ATOM   3608  CG  ASP B 259     -12.958  -3.616 -10.511  1.00  0.00           C  
ATOM   3609  OD1 ASP B 259     -13.957  -4.035  -9.888  1.00  0.00           O  
ATOM   3610  OD2 ASP B 259     -12.149  -4.325 -11.147  1.00  0.00           O  
ATOM   3611  N   VAL B 260     -14.534   1.135 -10.824  1.00  0.00           N  
ATOM   3612  CA  VAL B 260     -14.486   2.592 -10.721  1.00  0.00           C  
ATOM   3613  C   VAL B 260     -14.927   3.030  -9.311  1.00  0.00           C  
ATOM   3614  O   VAL B 260     -15.819   2.406  -8.734  1.00  0.00           O  
ATOM   3615  CB  VAL B 260     -15.423   3.240 -11.786  1.00  0.00           C  
ATOM   3616  CG1 VAL B 260     -15.530   4.775 -11.699  1.00  0.00           C  
ATOM   3617  CG2 VAL B 260     -14.994   2.854 -13.213  1.00  0.00           C  
ATOM   3618  N   SER B 261     -14.291   4.094  -8.791  1.00  0.00           N  
ATOM   3619  CA  SER B 261     -14.552   4.685  -7.474  1.00  0.00           C  
ATOM   3620  C   SER B 261     -16.029   5.078  -7.277  1.00  0.00           C  
ATOM   3621  O   SER B 261     -16.633   5.645  -8.184  1.00  0.00           O  
ATOM   3622  CB  SER B 261     -13.625   5.908  -7.300  1.00  0.00           C  
ATOM   3623  OG  SER B 261     -13.768   6.512  -6.026  1.00  0.00           O  
ATOM   3624  N   HIS B 262     -16.568   4.802  -6.080  1.00  0.00           N  
ATOM   3625  CA  HIS B 262     -17.919   5.207  -5.680  1.00  0.00           C  
ATOM   3626  C   HIS B 262     -18.067   6.724  -5.433  1.00  0.00           C  
ATOM   3627  O   HIS B 262     -19.193   7.218  -5.485  1.00  0.00           O  
ATOM   3628  CB  HIS B 262     -18.377   4.359  -4.474  1.00  0.00           C  
ATOM   3629  CG  HIS B 262     -17.392   4.244  -3.334  1.00  0.00           C  
ATOM   3630  CD2 HIS B 262     -16.529   3.231  -2.976  1.00  0.00           C  
ATOM   3631  ND1 HIS B 262     -17.203   5.239  -2.390  1.00  0.00           N  
ATOM   3632  NE2 HIS B 262     -15.808   3.599  -1.838  1.00  0.00           N  
ATOM   3633  CE1 HIS B 262     -16.266   4.809  -1.543  1.00  0.00           C  
ATOM   3634  N   GLU B 263     -16.943   7.431  -5.212  1.00  0.00           N  
ATOM   3635  CA  GLU B 263     -16.879   8.888  -5.053  1.00  0.00           C  
ATOM   3636  C   GLU B 263     -16.707   9.637  -6.389  1.00  0.00           C  
ATOM   3637  O   GLU B 263     -16.903  10.851  -6.412  1.00  0.00           O  
ATOM   3638  CB  GLU B 263     -15.726   9.251  -4.086  1.00  0.00           C  
ATOM   3639  CG  GLU B 263     -15.785   8.577  -2.699  1.00  0.00           C  
ATOM   3640  CD  GLU B 263     -17.083   8.867  -1.941  1.00  0.00           C  
ATOM   3641  OE1 GLU B 263     -17.944   7.960  -1.918  1.00  0.00           O  
ATOM   3642  OE2 GLU B 263     -17.191   9.992  -1.408  1.00  0.00           O  
ATOM   3643  N   ASP B 264     -16.369   8.914  -7.470  1.00  0.00           N  
ATOM   3644  CA  ASP B 264     -16.260   9.437  -8.832  1.00  0.00           C  
ATOM   3645  C   ASP B 264     -16.774   8.346  -9.796  1.00  0.00           C  
ATOM   3646  O   ASP B 264     -15.959   7.716 -10.471  1.00  0.00           O  
ATOM   3647  CB  ASP B 264     -14.822   9.929  -9.153  1.00  0.00           C  
ATOM   3648  CG  ASP B 264     -14.658  10.605 -10.523  1.00  0.00           C  
ATOM   3649  OD1 ASP B 264     -13.501  10.638 -10.995  1.00  0.00           O  
ATOM   3650  OD2 ASP B 264     -15.664  11.134 -11.046  1.00  0.00           O  
ATOM   3651  N   PRO B 265     -18.103   8.074  -9.787  1.00  0.00           N  
ATOM   3652  CA  PRO B 265     -18.675   6.932 -10.521  1.00  0.00           C  
ATOM   3653  C   PRO B 265     -18.724   7.098 -12.052  1.00  0.00           C  
ATOM   3654  O   PRO B 265     -18.831   6.086 -12.734  1.00  0.00           O  
ATOM   3655  CB  PRO B 265     -20.064   6.768  -9.891  1.00  0.00           C  
ATOM   3656  CG  PRO B 265     -20.462   8.182  -9.504  1.00  0.00           C  
ATOM   3657  CD  PRO B 265     -19.142   8.785  -9.035  1.00  0.00           C  
ATOM   3658  N   GLU B 266     -18.607   8.335 -12.562  1.00  0.00           N  
ATOM   3659  CA  GLU B 266     -18.443   8.644 -13.984  1.00  0.00           C  
ATOM   3660  C   GLU B 266     -16.964   8.498 -14.399  1.00  0.00           C  
ATOM   3661  O   GLU B 266     -16.075   8.684 -13.566  1.00  0.00           O  
ATOM   3662  CB  GLU B 266     -18.980  10.080 -14.217  1.00  0.00           C  
ATOM   3663  CG  GLU B 266     -18.838  10.689 -15.632  1.00  0.00           C  
ATOM   3664  CD  GLU B 266     -19.669   9.983 -16.708  1.00  0.00           C  
ATOM   3665  OE1 GLU B 266     -19.257   8.880 -17.130  1.00  0.00           O  
ATOM   3666  OE2 GLU B 266     -20.689  10.582 -17.110  1.00  0.00           O  
ATOM   3667  N   VAL B 267     -16.733   8.207 -15.689  1.00  0.00           N  
ATOM   3668  CA  VAL B 267     -15.404   8.212 -16.304  1.00  0.00           C  
ATOM   3669  C   VAL B 267     -15.451   9.006 -17.626  1.00  0.00           C  
ATOM   3670  O   VAL B 267     -16.478   9.031 -18.303  1.00  0.00           O  
ATOM   3671  CB  VAL B 267     -14.853   6.777 -16.555  1.00  0.00           C  
ATOM   3672  CG1 VAL B 267     -14.829   5.929 -15.272  1.00  0.00           C  
ATOM   3673  CG2 VAL B 267     -15.538   5.992 -17.686  1.00  0.00           C  
ATOM   3674  N   GLN B 268     -14.333   9.672 -17.944  1.00  0.00           N  
ATOM   3675  CA  GLN B 268     -14.206  10.684 -18.996  1.00  0.00           C  
ATOM   3676  C   GLN B 268     -14.004  10.063 -20.392  1.00  0.00           C  
ATOM   3677  O   GLN B 268     -12.887  10.092 -20.911  1.00  0.00           O  
ATOM   3678  CB  GLN B 268     -13.048  11.630 -18.606  1.00  0.00           C  
ATOM   3679  CG  GLN B 268     -13.289  12.414 -17.298  1.00  0.00           C  
ATOM   3680  CD  GLN B 268     -12.034  13.136 -16.799  1.00  0.00           C  
ATOM   3681  OE1 GLN B 268     -11.199  13.577 -17.586  1.00  0.00           O  
ATOM   3682  NE2 GLN B 268     -11.902  13.274 -15.478  1.00  0.00           N  
ATOM   3683  N   PHE B 269     -15.086   9.511 -20.969  1.00  0.00           N  
ATOM   3684  CA  PHE B 269     -15.100   8.866 -22.285  1.00  0.00           C  
ATOM   3685  C   PHE B 269     -14.703   9.804 -23.439  1.00  0.00           C  
ATOM   3686  O   PHE B 269     -15.356  10.826 -23.650  1.00  0.00           O  
ATOM   3687  CB  PHE B 269     -16.489   8.263 -22.575  1.00  0.00           C  
ATOM   3688  CG  PHE B 269     -16.900   7.092 -21.703  1.00  0.00           C  
ATOM   3689  CD1 PHE B 269     -17.839   7.278 -20.667  1.00  0.00           C  
ATOM   3690  CD2 PHE B 269     -16.297   5.827 -21.865  1.00  0.00           C  
ATOM   3691  CE1 PHE B 269     -18.215   6.206 -19.872  1.00  0.00           C  
ATOM   3692  CE2 PHE B 269     -16.678   4.767 -21.050  1.00  0.00           C  
ATOM   3693  CZ  PHE B 269     -17.644   4.953 -20.067  1.00  0.00           C  
ATOM   3694  N   ASN B 270     -13.676   9.388 -24.192  1.00  0.00           N  
ATOM   3695  CA  ASN B 270     -13.273   9.976 -25.466  1.00  0.00           C  
ATOM   3696  C   ASN B 270     -12.790   8.852 -26.394  1.00  0.00           C  
ATOM   3697  O   ASN B 270     -12.124   7.920 -25.941  1.00  0.00           O  
ATOM   3698  CB  ASN B 270     -12.267  11.143 -25.291  1.00  0.00           C  
ATOM   3699  CG  ASN B 270     -10.893  10.812 -24.688  1.00  0.00           C  
ATOM   3700  OD1 ASN B 270     -10.759   9.971 -23.803  1.00  0.00           O  
ATOM   3701  ND2 ASN B 270      -9.855  11.515 -25.144  1.00  0.00           N  
ATOM   3702  N   TRP B 271     -13.194   8.941 -27.668  1.00  0.00           N  
ATOM   3703  CA  TRP B 271     -13.103   7.846 -28.630  1.00  0.00           C  
ATOM   3704  C   TRP B 271     -12.187   8.180 -29.805  1.00  0.00           C  
ATOM   3705  O   TRP B 271     -12.007   9.348 -30.142  1.00  0.00           O  
ATOM   3706  CB  TRP B 271     -14.519   7.494 -29.100  1.00  0.00           C  
ATOM   3707  CG  TRP B 271     -15.328   6.737 -28.093  1.00  0.00           C  
ATOM   3708  CD1 TRP B 271     -16.025   7.266 -27.065  1.00  0.00           C  
ATOM   3709  CD2 TRP B 271     -15.459   5.293 -27.960  1.00  0.00           C  
ATOM   3710  NE1 TRP B 271     -16.654   6.257 -26.363  1.00  0.00           N  
ATOM   3711  CE2 TRP B 271     -16.354   5.015 -26.884  1.00  0.00           C  
ATOM   3712  CE3 TRP B 271     -14.941   4.188 -28.671  1.00  0.00           C  
ATOM   3713  CZ2 TRP B 271     -16.753   3.706 -26.564  1.00  0.00           C  
ATOM   3714  CZ3 TRP B 271     -15.341   2.874 -28.369  1.00  0.00           C  
ATOM   3715  CH2 TRP B 271     -16.263   2.634 -27.332  1.00  0.00           C  
ATOM   3716  N   TYR B 272     -11.599   7.114 -30.370  1.00  0.00           N  
ATOM   3717  CA  TYR B 272     -10.567   7.148 -31.400  1.00  0.00           C  
ATOM   3718  C   TYR B 272     -10.853   6.069 -32.453  1.00  0.00           C  
ATOM   3719  O   TYR B 272     -11.407   5.017 -32.127  1.00  0.00           O  
ATOM   3720  CB  TYR B 272      -9.183   6.890 -30.757  1.00  0.00           C  
ATOM   3721  CG  TYR B 272      -8.654   7.942 -29.794  1.00  0.00           C  
ATOM   3722  CD1 TYR B 272      -7.583   8.773 -30.183  1.00  0.00           C  
ATOM   3723  CD2 TYR B 272      -9.192   8.069 -28.495  1.00  0.00           C  
ATOM   3724  CE1 TYR B 272      -7.081   9.746 -29.297  1.00  0.00           C  
ATOM   3725  CE2 TYR B 272      -8.716   9.064 -27.624  1.00  0.00           C  
ATOM   3726  CZ  TYR B 272      -7.660   9.904 -28.025  1.00  0.00           C  
ATOM   3727  OH  TYR B 272      -7.198  10.873 -27.183  1.00  0.00           O  
ATOM   3728  N   VAL B 273     -10.423   6.347 -33.693  1.00  0.00           N  
ATOM   3729  CA  VAL B 273     -10.422   5.420 -34.822  1.00  0.00           C  
ATOM   3730  C   VAL B 273      -9.103   5.610 -35.583  1.00  0.00           C  
ATOM   3731  O   VAL B 273      -8.798   6.731 -35.995  1.00  0.00           O  
ATOM   3732  CB  VAL B 273     -11.632   5.654 -35.781  1.00  0.00           C  
ATOM   3733  CG1 VAL B 273     -11.517   4.981 -37.169  1.00  0.00           C  
ATOM   3734  CG2 VAL B 273     -12.947   5.213 -35.118  1.00  0.00           C  
ATOM   3735  N   ASP B 274      -8.342   4.511 -35.743  1.00  0.00           N  
ATOM   3736  CA  ASP B 274      -7.034   4.466 -36.420  1.00  0.00           C  
ATOM   3737  C   ASP B 274      -5.969   5.356 -35.739  1.00  0.00           C  
ATOM   3738  O   ASP B 274      -5.144   5.967 -36.419  1.00  0.00           O  
ATOM   3739  CB  ASP B 274      -7.119   4.674 -37.959  1.00  0.00           C  
ATOM   3740  CG  ASP B 274      -8.136   3.767 -38.666  1.00  0.00           C  
ATOM   3741  OD1 ASP B 274      -8.341   2.632 -38.183  1.00  0.00           O  
ATOM   3742  OD2 ASP B 274      -8.634   4.194 -39.732  1.00  0.00           O  
ATOM   3743  N   GLY B 275      -6.022   5.413 -34.396  1.00  0.00           N  
ATOM   3744  CA  GLY B 275      -5.133   6.196 -33.537  1.00  0.00           C  
ATOM   3745  C   GLY B 275      -5.488   7.693 -33.478  1.00  0.00           C  
ATOM   3746  O   GLY B 275      -4.880   8.406 -32.680  1.00  0.00           O  
ATOM   3747  N   MET B 276      -6.448   8.171 -34.289  1.00  0.00           N  
ATOM   3748  CA  MET B 276      -6.852   9.576 -34.392  1.00  0.00           C  
ATOM   3749  C   MET B 276      -8.202   9.777 -33.696  1.00  0.00           C  
ATOM   3750  O   MET B 276      -9.103   8.957 -33.878  1.00  0.00           O  
ATOM   3751  CB  MET B 276      -6.939   9.979 -35.881  1.00  0.00           C  
ATOM   3752  CG  MET B 276      -5.651   9.729 -36.685  1.00  0.00           C  
ATOM   3753  SD  MET B 276      -4.170  10.565 -36.049  1.00  0.00           S  
ATOM   3754  CE  MET B 276      -2.905   9.741 -37.048  1.00  0.00           C  
ATOM   3755  N   GLU B 277      -8.316  10.856 -32.903  1.00  0.00           N  
ATOM   3756  CA  GLU B 277      -9.479  11.119 -32.058  1.00  0.00           C  
ATOM   3757  C   GLU B 277     -10.719  11.522 -32.877  1.00  0.00           C  
ATOM   3758  O   GLU B 277     -10.655  12.470 -33.659  1.00  0.00           O  
ATOM   3759  CB  GLU B 277      -9.123  12.171 -30.986  1.00  0.00           C  
ATOM   3760  CG  GLU B 277     -10.154  12.232 -29.838  1.00  0.00           C  
ATOM   3761  CD  GLU B 277      -9.818  13.238 -28.737  1.00  0.00           C  
ATOM   3762  OE1 GLU B 277      -9.057  14.190 -29.014  1.00  0.00           O  
ATOM   3763  OE2 GLU B 277     -10.355  13.047 -27.623  1.00  0.00           O  
ATOM   3764  N   VAL B 278     -11.824  10.811 -32.622  1.00  0.00           N  
ATOM   3765  CA  VAL B 278     -13.176  11.123 -33.072  1.00  0.00           C  
ATOM   3766  C   VAL B 278     -14.009  11.457 -31.818  1.00  0.00           C  
ATOM   3767  O   VAL B 278     -14.844  10.669 -31.376  1.00  0.00           O  
ATOM   3768  CB  VAL B 278     -13.799   9.955 -33.899  1.00  0.00           C  
ATOM   3769  CG1 VAL B 278     -13.170   9.889 -35.302  1.00  0.00           C  
ATOM   3770  CG2 VAL B 278     -13.743   8.556 -33.246  1.00  0.00           C  
ATOM   3771  N   HIS B 279     -13.694  12.625 -31.227  1.00  0.00           N  
ATOM   3772  CA  HIS B 279     -14.189  13.092 -29.929  1.00  0.00           C  
ATOM   3773  C   HIS B 279     -15.728  13.122 -29.852  1.00  0.00           C  
ATOM   3774  O   HIS B 279     -16.369  13.652 -30.761  1.00  0.00           O  
ATOM   3775  CB  HIS B 279     -13.578  14.470 -29.613  1.00  0.00           C  
ATOM   3776  CG  HIS B 279     -13.710  14.870 -28.166  1.00  0.00           C  
ATOM   3777  ND1 HIS B 279     -12.816  14.455 -27.193  1.00  0.00           N  
ATOM   3778  CD2 HIS B 279     -14.636  15.651 -27.509  1.00  0.00           C  
ATOM   3779  CE1 HIS B 279     -13.229  14.969 -26.033  1.00  0.00           C  
ATOM   3780  NE2 HIS B 279     -14.330  15.702 -26.147  1.00  0.00           N  
ATOM   3781  N   ASN B 280     -16.267  12.510 -28.783  1.00  0.00           N  
ATOM   3782  CA  ASN B 280     -17.674  12.146 -28.608  1.00  0.00           C  
ATOM   3783  C   ASN B 280     -18.052  11.032 -29.610  1.00  0.00           C  
ATOM   3784  O   ASN B 280     -17.787   9.866 -29.315  1.00  0.00           O  
ATOM   3785  CB  ASN B 280     -18.610  13.390 -28.619  1.00  0.00           C  
ATOM   3786  CG  ASN B 280     -19.989  13.115 -28.005  1.00  0.00           C  
ATOM   3787  OD1 ASN B 280     -20.765  12.319 -28.533  1.00  0.00           O  
ATOM   3788  ND2 ASN B 280     -20.309  13.774 -26.890  1.00  0.00           N  
ATOM   3789  N   ALA B 281     -18.654  11.408 -30.755  1.00  0.00           N  
ATOM   3790  CA  ALA B 281     -19.092  10.529 -31.845  1.00  0.00           C  
ATOM   3791  C   ALA B 281     -20.102   9.461 -31.380  1.00  0.00           C  
ATOM   3792  O   ALA B 281     -19.875   8.267 -31.571  1.00  0.00           O  
ATOM   3793  CB  ALA B 281     -17.867   9.946 -32.579  1.00  0.00           C  
ATOM   3794  N   LYS B 282     -21.194   9.933 -30.754  1.00  0.00           N  
ATOM   3795  CA  LYS B 282     -22.260   9.142 -30.126  1.00  0.00           C  
ATOM   3796  C   LYS B 282     -21.784   8.431 -28.843  1.00  0.00           C  
ATOM   3797  O   LYS B 282     -22.091   7.256 -28.644  1.00  0.00           O  
ATOM   3798  CB  LYS B 282     -22.961   8.188 -31.130  1.00  0.00           C  
ATOM   3799  CG  LYS B 282     -23.625   8.905 -32.317  1.00  0.00           C  
ATOM   3800  CD  LYS B 282     -24.241   7.908 -33.307  1.00  0.00           C  
ATOM   3801  CE  LYS B 282     -24.925   8.579 -34.504  1.00  0.00           C  
ATOM   3802  NZ  LYS B 282     -25.454   7.573 -35.440  1.00  0.00           N  
ATOM   3803  N   THR B 283     -21.076   9.178 -27.979  1.00  0.00           N  
ATOM   3804  CA  THR B 283     -20.740   8.781 -26.609  1.00  0.00           C  
ATOM   3805  C   THR B 283     -22.009   8.862 -25.739  1.00  0.00           C  
ATOM   3806  O   THR B 283     -22.671   9.901 -25.725  1.00  0.00           O  
ATOM   3807  CB  THR B 283     -19.641   9.724 -26.038  1.00  0.00           C  
ATOM   3808  OG1 THR B 283     -18.399   9.282 -26.528  1.00  0.00           O  
ATOM   3809  CG2 THR B 283     -19.497   9.854 -24.511  1.00  0.00           C  
ATOM   3810  N   LYS B 284     -22.328   7.747 -25.060  1.00  0.00           N  
ATOM   3811  CA  LYS B 284     -23.548   7.554 -24.273  1.00  0.00           C  
ATOM   3812  C   LYS B 284     -23.168   7.118 -22.842  1.00  0.00           C  
ATOM   3813  O   LYS B 284     -23.237   5.923 -22.547  1.00  0.00           O  
ATOM   3814  CB  LYS B 284     -24.464   6.511 -24.968  1.00  0.00           C  
ATOM   3815  CG  LYS B 284     -24.884   6.834 -26.414  1.00  0.00           C  
ATOM   3816  CD  LYS B 284     -25.678   8.139 -26.583  1.00  0.00           C  
ATOM   3817  CE  LYS B 284     -25.982   8.442 -28.056  1.00  0.00           C  
ATOM   3818  NZ  LYS B 284     -26.706   9.716 -28.198  1.00  0.00           N  
ATOM   3819  N   PRO B 285     -22.737   8.071 -21.983  1.00  0.00           N  
ATOM   3820  CA  PRO B 285     -22.263   7.752 -20.627  1.00  0.00           C  
ATOM   3821  C   PRO B 285     -23.417   7.351 -19.692  1.00  0.00           C  
ATOM   3822  O   PRO B 285     -24.453   8.018 -19.674  1.00  0.00           O  
ATOM   3823  CB  PRO B 285     -21.574   9.049 -20.179  1.00  0.00           C  
ATOM   3824  CG  PRO B 285     -22.329  10.155 -20.896  1.00  0.00           C  
ATOM   3825  CD  PRO B 285     -22.700   9.515 -22.230  1.00  0.00           C  
ATOM   3826  N   ARG B 286     -23.213   6.255 -18.953  1.00  0.00           N  
ATOM   3827  CA  ARG B 286     -24.171   5.717 -17.994  1.00  0.00           C  
ATOM   3828  C   ARG B 286     -23.419   4.936 -16.916  1.00  0.00           C  
ATOM   3829  O   ARG B 286     -22.424   4.278 -17.221  1.00  0.00           O  
ATOM   3830  CB  ARG B 286     -25.224   4.836 -18.711  1.00  0.00           C  
ATOM   3831  CG  ARG B 286     -24.645   3.634 -19.490  1.00  0.00           C  
ATOM   3832  CD  ARG B 286     -25.708   2.732 -20.131  1.00  0.00           C  
ATOM   3833  NE  ARG B 286     -26.383   3.377 -21.266  1.00  0.00           N  
ATOM   3834  CZ  ARG B 286     -25.892   3.487 -22.512  1.00  0.00           C  
ATOM   3835  NH1 ARG B 286     -26.628   4.090 -23.454  1.00  0.00           N  
ATOM   3836  NH2 ARG B 286     -24.685   3.001 -22.834  1.00  0.00           N  
ATOM   3837  N   GLU B 287     -23.944   5.004 -15.685  1.00  0.00           N  
ATOM   3838  CA  GLU B 287     -23.464   4.253 -14.529  1.00  0.00           C  
ATOM   3839  C   GLU B 287     -24.528   3.213 -14.159  1.00  0.00           C  
ATOM   3840  O   GLU B 287     -25.719   3.531 -14.147  1.00  0.00           O  
ATOM   3841  CB  GLU B 287     -23.207   5.190 -13.323  1.00  0.00           C  
ATOM   3842  CG  GLU B 287     -22.055   6.203 -13.492  1.00  0.00           C  
ATOM   3843  CD  GLU B 287     -22.370   7.379 -14.415  1.00  0.00           C  
ATOM   3844  OE1 GLU B 287     -23.292   8.148 -14.064  1.00  0.00           O  
ATOM   3845  OE2 GLU B 287     -21.692   7.480 -15.459  1.00  0.00           O  
ATOM   3846  N   GLU B 288     -24.064   2.000 -13.832  1.00  0.00           N  
ATOM   3847  CA  GLU B 288     -24.899   0.891 -13.388  1.00  0.00           C  
ATOM   3848  C   GLU B 288     -24.178   0.159 -12.249  1.00  0.00           C  
ATOM   3849  O   GLU B 288     -23.011  -0.210 -12.380  1.00  0.00           O  
ATOM   3850  CB  GLU B 288     -25.343  -0.024 -14.558  1.00  0.00           C  
ATOM   3851  CG  GLU B 288     -24.262  -0.479 -15.565  1.00  0.00           C  
ATOM   3852  CD  GLU B 288     -23.927   0.553 -16.644  1.00  0.00           C  
ATOM   3853  OE1 GLU B 288     -24.813   0.808 -17.489  1.00  0.00           O  
ATOM   3854  OE2 GLU B 288     -22.785   1.057 -16.615  1.00  0.00           O  
ATOM   3855  N   GLN B 289     -24.891   0.025 -11.123  1.00  0.00           N  
ATOM   3856  CA  GLN B 289     -24.342  -0.372  -9.829  1.00  0.00           C  
ATOM   3857  C   GLN B 289     -24.074  -1.886  -9.775  1.00  0.00           C  
ATOM   3858  O   GLN B 289     -24.937  -2.674 -10.164  1.00  0.00           O  
ATOM   3859  CB  GLN B 289     -25.336   0.053  -8.722  1.00  0.00           C  
ATOM   3860  CG  GLN B 289     -25.805   1.528  -8.772  1.00  0.00           C  
ATOM   3861  CD  GLN B 289     -24.666   2.541  -8.653  1.00  0.00           C  
ATOM   3862  OE1 GLN B 289     -24.190   2.808  -7.554  1.00  0.00           O  
ATOM   3863  NE2 GLN B 289     -24.234   3.125  -9.773  1.00  0.00           N  
ATOM   3864  N   PHE B 290     -22.889  -2.255  -9.264  1.00  0.00           N  
ATOM   3865  CA  PHE B 290     -22.493  -3.637  -9.002  1.00  0.00           C  
ATOM   3866  C   PHE B 290     -21.298  -3.581  -8.040  1.00  0.00           C  
ATOM   3867  O   PHE B 290     -20.353  -2.837  -8.303  1.00  0.00           O  
ATOM   3868  CB  PHE B 290     -22.141  -4.366 -10.322  1.00  0.00           C  
ATOM   3869  CG  PHE B 290     -22.509  -5.837 -10.312  1.00  0.00           C  
ATOM   3870  CD1 PHE B 290     -23.782  -6.247 -10.763  1.00  0.00           C  
ATOM   3871  CD2 PHE B 290     -21.674  -6.784  -9.682  1.00  0.00           C  
ATOM   3872  CE1 PHE B 290     -24.164  -7.577 -10.657  1.00  0.00           C  
ATOM   3873  CE2 PHE B 290     -22.069  -8.112  -9.589  1.00  0.00           C  
ATOM   3874  CZ  PHE B 290     -23.307  -8.507 -10.081  1.00  0.00           C  
ATOM   3875  N   ASN B 291     -21.381  -4.350  -6.937  1.00  0.00           N  
ATOM   3876  CA  ASN B 291     -20.471  -4.353  -5.774  1.00  0.00           C  
ATOM   3877  C   ASN B 291     -20.236  -2.943  -5.169  1.00  0.00           C  
ATOM   3878  O   ASN B 291     -21.116  -2.088  -5.280  1.00  0.00           O  
ATOM   3879  CB  ASN B 291     -19.201  -5.262  -5.914  1.00  0.00           C  
ATOM   3880  CG  ASN B 291     -18.285  -4.916  -7.099  1.00  0.00           C  
ATOM   3881  OD1 ASN B 291     -17.592  -3.901  -7.067  1.00  0.00           O  
ATOM   3882  ND2 ASN B 291     -18.301  -5.786  -8.125  1.00  0.00           N  
ATOM   3883  N   SER B 292     -19.085  -2.732  -4.511  1.00  0.00           N  
ATOM   3884  CA  SER B 292     -18.677  -1.450  -3.935  1.00  0.00           C  
ATOM   3885  C   SER B 292     -18.072  -0.473  -4.964  1.00  0.00           C  
ATOM   3886  O   SER B 292     -18.074   0.728  -4.702  1.00  0.00           O  
ATOM   3887  CB  SER B 292     -17.712  -1.725  -2.761  1.00  0.00           C  
ATOM   3888  OG  SER B 292     -16.493  -2.301  -3.192  1.00  0.00           O  
ATOM   3889  N   THR B 293     -17.559  -0.998  -6.088  1.00  0.00           N  
ATOM   3890  CA  THR B 293     -16.855  -0.244  -7.125  1.00  0.00           C  
ATOM   3891  C   THR B 293     -17.496  -0.582  -8.489  1.00  0.00           C  
ATOM   3892  O   THR B 293     -17.326  -1.678  -9.025  1.00  0.00           O  
ATOM   3893  CB  THR B 293     -15.339  -0.580  -7.117  1.00  0.00           C  
ATOM   3894  OG1 THR B 293     -15.084  -1.968  -7.240  1.00  0.00           O  
ATOM   3895  CG2 THR B 293     -14.620  -0.084  -5.854  1.00  0.00           C  
ATOM   3896  N   PHE B 294     -18.301   0.379  -8.966  1.00  0.00           N  
ATOM   3897  CA  PHE B 294     -19.362   0.204  -9.962  1.00  0.00           C  
ATOM   3898  C   PHE B 294     -18.863   0.054 -11.410  1.00  0.00           C  
ATOM   3899  O   PHE B 294     -17.716   0.382 -11.719  1.00  0.00           O  
ATOM   3900  CB  PHE B 294     -20.319   1.414  -9.840  1.00  0.00           C  
ATOM   3901  CG  PHE B 294     -20.755   1.747  -8.419  1.00  0.00           C  
ATOM   3902  CD1 PHE B 294     -21.301   0.755  -7.575  1.00  0.00           C  
ATOM   3903  CD2 PHE B 294     -20.644   3.070  -7.938  1.00  0.00           C  
ATOM   3904  CE1 PHE B 294     -21.677   1.078  -6.279  1.00  0.00           C  
ATOM   3905  CE2 PHE B 294     -21.033   3.372  -6.640  1.00  0.00           C  
ATOM   3906  CZ  PHE B 294     -21.535   2.378  -5.810  1.00  0.00           C  
ATOM   3907  N   ARG B 295     -19.782  -0.418 -12.271  1.00  0.00           N  
ATOM   3908  CA  ARG B 295     -19.630  -0.483 -13.725  1.00  0.00           C  
ATOM   3909  C   ARG B 295     -20.084   0.837 -14.378  1.00  0.00           C  
ATOM   3910  O   ARG B 295     -20.998   1.491 -13.873  1.00  0.00           O  
ATOM   3911  CB  ARG B 295     -20.429  -1.699 -14.249  1.00  0.00           C  
ATOM   3912  CG  ARG B 295     -20.423  -1.868 -15.784  1.00  0.00           C  
ATOM   3913  CD  ARG B 295     -21.110  -3.147 -16.280  1.00  0.00           C  
ATOM   3914  NE  ARG B 295     -22.509  -3.247 -15.843  1.00  0.00           N  
ATOM   3915  CZ  ARG B 295     -22.971  -3.903 -14.765  1.00  0.00           C  
ATOM   3916  NH1 ARG B 295     -22.158  -4.642 -14.000  1.00  0.00           N  
ATOM   3917  NH2 ARG B 295     -24.268  -3.821 -14.450  1.00  0.00           N  
ATOM   3918  N   VAL B 296     -19.435   1.181 -15.502  1.00  0.00           N  
ATOM   3919  CA  VAL B 296     -19.726   2.357 -16.318  1.00  0.00           C  
ATOM   3920  C   VAL B 296     -19.570   1.960 -17.801  1.00  0.00           C  
ATOM   3921  O   VAL B 296     -18.597   1.282 -18.137  1.00  0.00           O  
ATOM   3922  CB  VAL B 296     -18.740   3.530 -16.036  1.00  0.00           C  
ATOM   3923  CG1 VAL B 296     -19.286   4.867 -16.566  1.00  0.00           C  
ATOM   3924  CG2 VAL B 296     -18.405   3.686 -14.545  1.00  0.00           C  
ATOM   3925  N   VAL B 297     -20.524   2.364 -18.658  1.00  0.00           N  
ATOM   3926  CA  VAL B 297     -20.595   1.951 -20.066  1.00  0.00           C  
ATOM   3927  C   VAL B 297     -20.788   3.163 -21.002  1.00  0.00           C  
ATOM   3928  O   VAL B 297     -21.435   4.138 -20.622  1.00  0.00           O  
ATOM   3929  CB  VAL B 297     -21.758   0.924 -20.282  1.00  0.00           C  
ATOM   3930  CG1 VAL B 297     -22.090   0.574 -21.750  1.00  0.00           C  
ATOM   3931  CG2 VAL B 297     -21.484  -0.388 -19.526  1.00  0.00           C  
ATOM   3932  N   SER B 298     -20.241   3.044 -22.225  1.00  0.00           N  
ATOM   3933  CA  SER B 298     -20.426   3.963 -23.353  1.00  0.00           C  
ATOM   3934  C   SER B 298     -20.143   3.222 -24.675  1.00  0.00           C  
ATOM   3935  O   SER B 298     -19.656   2.092 -24.649  1.00  0.00           O  
ATOM   3936  CB  SER B 298     -19.552   5.219 -23.156  1.00  0.00           C  
ATOM   3937  OG  SER B 298     -19.753   6.202 -24.152  1.00  0.00           O  
ATOM   3938  N   VAL B 299     -20.482   3.857 -25.811  1.00  0.00           N  
ATOM   3939  CA  VAL B 299     -20.410   3.254 -27.146  1.00  0.00           C  
ATOM   3940  C   VAL B 299     -19.855   4.236 -28.200  1.00  0.00           C  
ATOM   3941  O   VAL B 299     -19.770   5.439 -27.953  1.00  0.00           O  
ATOM   3942  CB  VAL B 299     -21.817   2.768 -27.616  1.00  0.00           C  
ATOM   3943  CG1 VAL B 299     -22.421   1.715 -26.670  1.00  0.00           C  
ATOM   3944  CG2 VAL B 299     -22.836   3.893 -27.898  1.00  0.00           C  
ATOM   3945  N   LEU B 300     -19.509   3.671 -29.367  1.00  0.00           N  
ATOM   3946  CA  LEU B 300     -19.137   4.364 -30.597  1.00  0.00           C  
ATOM   3947  C   LEU B 300     -19.769   3.580 -31.748  1.00  0.00           C  
ATOM   3948  O   LEU B 300     -19.344   2.453 -32.004  1.00  0.00           O  
ATOM   3949  CB  LEU B 300     -17.594   4.416 -30.716  1.00  0.00           C  
ATOM   3950  CG  LEU B 300     -17.018   4.993 -32.034  1.00  0.00           C  
ATOM   3951  CD1 LEU B 300     -17.325   6.491 -32.196  1.00  0.00           C  
ATOM   3952  CD2 LEU B 300     -15.510   4.719 -32.168  1.00  0.00           C  
ATOM   3953  N   THR B 301     -20.762   4.182 -32.422  1.00  0.00           N  
ATOM   3954  CA  THR B 301     -21.418   3.588 -33.589  1.00  0.00           C  
ATOM   3955  C   THR B 301     -20.479   3.585 -34.813  1.00  0.00           C  
ATOM   3956  O   THR B 301     -19.799   4.581 -35.062  1.00  0.00           O  
ATOM   3957  CB  THR B 301     -22.718   4.336 -33.973  1.00  0.00           C  
ATOM   3958  OG1 THR B 301     -23.526   4.523 -32.824  1.00  0.00           O  
ATOM   3959  CG2 THR B 301     -23.571   3.622 -35.040  1.00  0.00           C  
ATOM   3960  N   VAL B 302     -20.451   2.451 -35.525  1.00  0.00           N  
ATOM   3961  CA  VAL B 302     -19.539   2.162 -36.631  1.00  0.00           C  
ATOM   3962  C   VAL B 302     -20.334   2.026 -37.949  1.00  0.00           C  
ATOM   3963  O   VAL B 302     -21.528   1.726 -37.918  1.00  0.00           O  
ATOM   3964  CB  VAL B 302     -18.764   0.844 -36.318  1.00  0.00           C  
ATOM   3965  CG1 VAL B 302     -17.879   0.299 -37.455  1.00  0.00           C  
ATOM   3966  CG2 VAL B 302     -17.921   0.999 -35.037  1.00  0.00           C  
ATOM   3967  N   VAL B 303     -19.658   2.262 -39.084  1.00  0.00           N  
ATOM   3968  CA  VAL B 303     -20.216   2.112 -40.432  1.00  0.00           C  
ATOM   3969  C   VAL B 303     -19.959   0.686 -40.962  1.00  0.00           C  
ATOM   3970  O   VAL B 303     -18.901   0.116 -40.696  1.00  0.00           O  
ATOM   3971  CB  VAL B 303     -19.583   3.152 -41.402  1.00  0.00           C  
ATOM   3972  CG1 VAL B 303     -19.933   2.958 -42.894  1.00  0.00           C  
ATOM   3973  CG2 VAL B 303     -19.943   4.589 -40.981  1.00  0.00           C  
ATOM   3974  N   HIS B 304     -20.944   0.156 -41.710  1.00  0.00           N  
ATOM   3975  CA  HIS B 304     -21.014  -1.196 -42.284  1.00  0.00           C  
ATOM   3976  C   HIS B 304     -19.743  -1.670 -43.010  1.00  0.00           C  
ATOM   3977  O   HIS B 304     -19.257  -2.759 -42.710  1.00  0.00           O  
ATOM   3978  CB  HIS B 304     -22.240  -1.292 -43.216  1.00  0.00           C  
ATOM   3979  CG  HIS B 304     -23.564  -1.030 -42.541  1.00  0.00           C  
ATOM   3980  ND1 HIS B 304     -23.991   0.261 -42.205  1.00  0.00           N  
ATOM   3981  CD2 HIS B 304     -24.528  -1.933 -42.148  1.00  0.00           C  
ATOM   3982  CE1 HIS B 304     -25.169   0.089 -41.623  1.00  0.00           C  
ATOM   3983  NE2 HIS B 304     -25.536  -1.190 -41.565  1.00  0.00           N  
ATOM   3984  N   GLN B 305     -19.214  -0.838 -43.923  1.00  0.00           N  
ATOM   3985  CA  GLN B 305     -17.999  -1.137 -44.683  1.00  0.00           C  
ATOM   3986  C   GLN B 305     -16.711  -0.911 -43.868  1.00  0.00           C  
ATOM   3987  O   GLN B 305     -15.730  -1.609 -44.110  1.00  0.00           O  
ATOM   3988  CB  GLN B 305     -18.007  -0.322 -45.998  1.00  0.00           C  
ATOM   3989  CG  GLN B 305     -16.813  -0.557 -46.954  1.00  0.00           C  
ATOM   3990  CD  GLN B 305     -16.637  -2.024 -47.367  1.00  0.00           C  
ATOM   3991  OE1 GLN B 305     -17.599  -2.684 -47.753  1.00  0.00           O  
ATOM   3992  NE2 GLN B 305     -15.408  -2.537 -47.303  1.00  0.00           N  
ATOM   3993  N   ASP B 306     -16.719   0.047 -42.929  1.00  0.00           N  
ATOM   3994  CA  ASP B 306     -15.551   0.423 -42.127  1.00  0.00           C  
ATOM   3995  C   ASP B 306     -15.141  -0.592 -41.046  1.00  0.00           C  
ATOM   3996  O   ASP B 306     -13.977  -0.565 -40.644  1.00  0.00           O  
ATOM   3997  CB  ASP B 306     -15.607   1.867 -41.591  1.00  0.00           C  
ATOM   3998  CG  ASP B 306     -15.681   2.921 -42.700  1.00  0.00           C  
ATOM   3999  OD1 ASP B 306     -16.736   3.001 -43.363  1.00  0.00           O  
ATOM   4000  OD2 ASP B 306     -14.669   3.642 -42.854  1.00  0.00           O  
ATOM   4001  N   TRP B 307     -16.045  -1.502 -40.636  1.00  0.00           N  
ATOM   4002  CA  TRP B 307     -15.666  -2.682 -39.851  1.00  0.00           C  
ATOM   4003  C   TRP B 307     -14.988  -3.750 -40.733  1.00  0.00           C  
ATOM   4004  O   TRP B 307     -13.994  -4.334 -40.300  1.00  0.00           O  
ATOM   4005  CB  TRP B 307     -16.869  -3.247 -39.070  1.00  0.00           C  
ATOM   4006  CG  TRP B 307     -16.530  -4.376 -38.135  1.00  0.00           C  
ATOM   4007  CD1 TRP B 307     -16.747  -5.691 -38.364  1.00  0.00           C  
ATOM   4008  CD2 TRP B 307     -15.791  -4.311 -36.877  1.00  0.00           C  
ATOM   4009  NE1 TRP B 307     -16.209  -6.440 -37.338  1.00  0.00           N  
ATOM   4010  CE2 TRP B 307     -15.580  -5.644 -36.406  1.00  0.00           C  
ATOM   4011  CE3 TRP B 307     -15.257  -3.262 -36.092  1.00  0.00           C  
ATOM   4012  CZ2 TRP B 307     -14.848  -5.922 -35.240  1.00  0.00           C  
ATOM   4013  CZ3 TRP B 307     -14.533  -3.528 -34.912  1.00  0.00           C  
ATOM   4014  CH2 TRP B 307     -14.315  -4.854 -34.497  1.00  0.00           C  
ATOM   4015  N   LEU B 308     -15.500  -3.944 -41.964  1.00  0.00           N  
ATOM   4016  CA  LEU B 308     -14.949  -4.846 -42.986  1.00  0.00           C  
ATOM   4017  C   LEU B 308     -13.562  -4.409 -43.508  1.00  0.00           C  
ATOM   4018  O   LEU B 308     -12.807  -5.265 -43.970  1.00  0.00           O  
ATOM   4019  CB  LEU B 308     -15.950  -4.993 -44.159  1.00  0.00           C  
ATOM   4020  CG  LEU B 308     -17.327  -5.584 -43.774  1.00  0.00           C  
ATOM   4021  CD1 LEU B 308     -18.352  -5.411 -44.916  1.00  0.00           C  
ATOM   4022  CD2 LEU B 308     -17.221  -7.050 -43.309  1.00  0.00           C  
ATOM   4023  N   ASN B 309     -13.231  -3.109 -43.385  1.00  0.00           N  
ATOM   4024  CA  ASN B 309     -11.910  -2.535 -43.679  1.00  0.00           C  
ATOM   4025  C   ASN B 309     -10.837  -2.925 -42.642  1.00  0.00           C  
ATOM   4026  O   ASN B 309      -9.655  -2.786 -42.952  1.00  0.00           O  
ATOM   4027  CB  ASN B 309     -12.018  -0.992 -43.792  1.00  0.00           C  
ATOM   4028  CG  ASN B 309     -12.803  -0.484 -45.009  1.00  0.00           C  
ATOM   4029  OD1 ASN B 309     -13.041  -1.212 -45.970  1.00  0.00           O  
ATOM   4030  ND2 ASN B 309     -13.199   0.791 -44.982  1.00  0.00           N  
ATOM   4031  N   GLY B 310     -11.236  -3.438 -41.463  1.00  0.00           N  
ATOM   4032  CA  GLY B 310     -10.320  -3.930 -40.431  1.00  0.00           C  
ATOM   4033  C   GLY B 310      -9.725  -2.802 -39.575  1.00  0.00           C  
ATOM   4034  O   GLY B 310      -8.692  -3.019 -38.943  1.00  0.00           O  
ATOM   4035  N   LYS B 311     -10.356  -1.615 -39.563  1.00  0.00           N  
ATOM   4036  CA  LYS B 311      -9.951  -0.433 -38.799  1.00  0.00           C  
ATOM   4037  C   LYS B 311      -9.963  -0.644 -37.275  1.00  0.00           C  
ATOM   4038  O   LYS B 311     -10.731  -1.466 -36.770  1.00  0.00           O  
ATOM   4039  CB  LYS B 311     -10.883   0.735 -39.181  1.00  0.00           C  
ATOM   4040  CG  LYS B 311     -10.608   1.295 -40.583  1.00  0.00           C  
ATOM   4041  CD  LYS B 311     -11.469   2.527 -40.888  1.00  0.00           C  
ATOM   4042  CE  LYS B 311     -11.116   3.183 -42.227  1.00  0.00           C  
ATOM   4043  NZ  LYS B 311     -11.947   4.373 -42.471  1.00  0.00           N  
ATOM   4044  N   GLU B 312      -9.136   0.153 -36.577  1.00  0.00           N  
ATOM   4045  CA  GLU B 312      -9.149   0.276 -35.120  1.00  0.00           C  
ATOM   4046  C   GLU B 312     -10.376   1.073 -34.659  1.00  0.00           C  
ATOM   4047  O   GLU B 312     -10.744   2.064 -35.289  1.00  0.00           O  
ATOM   4048  CB  GLU B 312      -7.834   0.932 -34.635  1.00  0.00           C  
ATOM   4049  CG  GLU B 312      -7.787   1.289 -33.129  1.00  0.00           C  
ATOM   4050  CD  GLU B 312      -6.486   1.979 -32.729  1.00  0.00           C  
ATOM   4051  OE1 GLU B 312      -6.563   3.182 -32.393  1.00  0.00           O  
ATOM   4052  OE2 GLU B 312      -5.442   1.293 -32.754  1.00  0.00           O  
ATOM   4053  N   TYR B 313     -10.940   0.633 -33.530  1.00  0.00           N  
ATOM   4054  CA  TYR B 313     -11.973   1.318 -32.768  1.00  0.00           C  
ATOM   4055  C   TYR B 313     -11.527   1.232 -31.308  1.00  0.00           C  
ATOM   4056  O   TYR B 313     -11.269   0.129 -30.827  1.00  0.00           O  
ATOM   4057  CB  TYR B 313     -13.337   0.651 -33.023  1.00  0.00           C  
ATOM   4058  CG  TYR B 313     -13.794   0.792 -34.463  1.00  0.00           C  
ATOM   4059  CD1 TYR B 313     -14.497   1.944 -34.864  1.00  0.00           C  
ATOM   4060  CD2 TYR B 313     -13.440  -0.177 -35.423  1.00  0.00           C  
ATOM   4061  CE1 TYR B 313     -14.798   2.153 -36.222  1.00  0.00           C  
ATOM   4062  CE2 TYR B 313     -13.749   0.024 -36.781  1.00  0.00           C  
ATOM   4063  CZ  TYR B 313     -14.413   1.198 -37.181  1.00  0.00           C  
ATOM   4064  OH  TYR B 313     -14.676   1.420 -38.497  1.00  0.00           O  
ATOM   4065  N   LYS B 314     -11.363   2.398 -30.672  1.00  0.00           N  
ATOM   4066  CA  LYS B 314     -10.614   2.553 -29.429  1.00  0.00           C  
ATOM   4067  C   LYS B 314     -11.381   3.423 -28.428  1.00  0.00           C  
ATOM   4068  O   LYS B 314     -11.728   4.560 -28.745  1.00  0.00           O  
ATOM   4069  CB  LYS B 314      -9.200   3.077 -29.786  1.00  0.00           C  
ATOM   4070  CG  LYS B 314      -8.414   3.791 -28.665  1.00  0.00           C  
ATOM   4071  CD  LYS B 314      -7.030   4.265 -29.130  1.00  0.00           C  
ATOM   4072  CE  LYS B 314      -6.455   5.354 -28.220  1.00  0.00           C  
ATOM   4073  NZ  LYS B 314      -5.060   5.665 -28.570  1.00  0.00           N  
ATOM   4074  N   CYS B 315     -11.564   2.870 -27.219  1.00  0.00           N  
ATOM   4075  CA  CYS B 315     -12.066   3.561 -26.033  1.00  0.00           C  
ATOM   4076  C   CYS B 315     -10.876   4.092 -25.219  1.00  0.00           C  
ATOM   4077  O   CYS B 315      -9.836   3.435 -25.162  1.00  0.00           O  
ATOM   4078  CB  CYS B 315     -12.892   2.557 -25.206  1.00  0.00           C  
ATOM   4079  SG  CYS B 315     -13.716   3.194 -23.715  1.00  0.00           S  
ATOM   4080  N   LYS B 316     -11.071   5.250 -24.572  1.00  0.00           N  
ATOM   4081  CA  LYS B 316     -10.109   5.867 -23.665  1.00  0.00           C  
ATOM   4082  C   LYS B 316     -10.885   6.642 -22.592  1.00  0.00           C  
ATOM   4083  O   LYS B 316     -11.895   7.270 -22.913  1.00  0.00           O  
ATOM   4084  CB  LYS B 316      -9.126   6.736 -24.478  1.00  0.00           C  
ATOM   4085  CG  LYS B 316      -7.979   7.364 -23.668  1.00  0.00           C  
ATOM   4086  CD  LYS B 316      -6.941   8.018 -24.595  1.00  0.00           C  
ATOM   4087  CE  LYS B 316      -5.668   8.509 -23.894  1.00  0.00           C  
ATOM   4088  NZ  LYS B 316      -4.877   7.394 -23.348  1.00  0.00           N  
ATOM   4089  N   VAL B 317     -10.428   6.545 -21.334  1.00  0.00           N  
ATOM   4090  CA  VAL B 317     -11.115   7.105 -20.167  1.00  0.00           C  
ATOM   4091  C   VAL B 317     -10.118   7.627 -19.118  1.00  0.00           C  
ATOM   4092  O   VAL B 317      -8.966   7.198 -19.104  1.00  0.00           O  
ATOM   4093  CB  VAL B 317     -12.041   6.059 -19.477  1.00  0.00           C  
ATOM   4094  CG1 VAL B 317     -13.191   5.606 -20.388  1.00  0.00           C  
ATOM   4095  CG2 VAL B 317     -11.307   4.842 -18.882  1.00  0.00           C  
ATOM   4096  N   SER B 318     -10.611   8.513 -18.237  1.00  0.00           N  
ATOM   4097  CA  SER B 318      -9.892   9.051 -17.081  1.00  0.00           C  
ATOM   4098  C   SER B 318     -10.879   9.257 -15.918  1.00  0.00           C  
ATOM   4099  O   SER B 318     -12.073   9.436 -16.154  1.00  0.00           O  
ATOM   4100  CB  SER B 318      -9.174  10.356 -17.486  1.00  0.00           C  
ATOM   4101  OG  SER B 318      -8.350  10.844 -16.446  1.00  0.00           O  
ATOM   4102  N   ASN B 319     -10.362   9.218 -14.681  1.00  0.00           N  
ATOM   4103  CA  ASN B 319     -11.128   9.343 -13.432  1.00  0.00           C  
ATOM   4104  C   ASN B 319     -10.171   9.557 -12.245  1.00  0.00           C  
ATOM   4105  O   ASN B 319      -8.955   9.558 -12.426  1.00  0.00           O  
ATOM   4106  CB  ASN B 319     -12.087   8.133 -13.233  1.00  0.00           C  
ATOM   4107  CG  ASN B 319     -11.402   6.760 -13.259  1.00  0.00           C  
ATOM   4108  OD1 ASN B 319     -10.772   6.358 -12.284  1.00  0.00           O  
ATOM   4109  ND2 ASN B 319     -11.526   6.033 -14.372  1.00  0.00           N  
ATOM   4110  N   LYS B 320     -10.747   9.726 -11.042  1.00  0.00           N  
ATOM   4111  CA  LYS B 320     -10.044   9.916  -9.768  1.00  0.00           C  
ATOM   4112  C   LYS B 320      -9.111   8.751  -9.361  1.00  0.00           C  
ATOM   4113  O   LYS B 320      -8.132   8.995  -8.655  1.00  0.00           O  
ATOM   4114  CB  LYS B 320     -11.105  10.228  -8.684  1.00  0.00           C  
ATOM   4115  CG  LYS B 320     -10.589  10.496  -7.257  1.00  0.00           C  
ATOM   4116  CD  LYS B 320      -9.658  11.717  -7.155  1.00  0.00           C  
ATOM   4117  CE  LYS B 320      -9.128  11.964  -5.736  1.00  0.00           C  
ATOM   4118  NZ  LYS B 320      -8.229  10.883  -5.294  1.00  0.00           N  
ATOM   4119  N   GLY B 321      -9.409   7.526  -9.826  1.00  0.00           N  
ATOM   4120  CA  GLY B 321      -8.601   6.326  -9.597  1.00  0.00           C  
ATOM   4121  C   GLY B 321      -7.524   6.122 -10.680  1.00  0.00           C  
ATOM   4122  O   GLY B 321      -6.783   5.142 -10.594  1.00  0.00           O  
ATOM   4123  N   LEU B 322      -7.445   7.009 -11.689  1.00  0.00           N  
ATOM   4124  CA  LEU B 322      -6.528   6.936 -12.826  1.00  0.00           C  
ATOM   4125  C   LEU B 322      -5.595   8.165 -12.787  1.00  0.00           C  
ATOM   4126  O   LEU B 322      -6.066   9.269 -13.063  1.00  0.00           O  
ATOM   4127  CB  LEU B 322      -7.370   6.908 -14.133  1.00  0.00           C  
ATOM   4128  CG  LEU B 322      -7.355   5.544 -14.853  1.00  0.00           C  
ATOM   4129  CD1 LEU B 322      -7.832   4.392 -13.953  1.00  0.00           C  
ATOM   4130  CD2 LEU B 322      -8.178   5.610 -16.148  1.00  0.00           C  
ATOM   4131  N   PRO B 323      -4.287   7.976 -12.480  1.00  0.00           N  
ATOM   4132  CA  PRO B 323      -3.300   9.070 -12.588  1.00  0.00           C  
ATOM   4133  C   PRO B 323      -2.904   9.419 -14.041  1.00  0.00           C  
ATOM   4134  O   PRO B 323      -2.297  10.468 -14.258  1.00  0.00           O  
ATOM   4135  CB  PRO B 323      -2.108   8.544 -11.775  1.00  0.00           C  
ATOM   4136  CG  PRO B 323      -2.155   7.039 -11.975  1.00  0.00           C  
ATOM   4137  CD  PRO B 323      -3.649   6.732 -12.035  1.00  0.00           C  
ATOM   4138  N   ALA B 324      -3.267   8.548 -14.997  1.00  0.00           N  
ATOM   4139  CA  ALA B 324      -3.071   8.704 -16.434  1.00  0.00           C  
ATOM   4140  C   ALA B 324      -4.181   7.914 -17.159  1.00  0.00           C  
ATOM   4141  O   ALA B 324      -4.593   6.870 -16.649  1.00  0.00           O  
ATOM   4142  CB  ALA B 324      -1.677   8.172 -16.806  1.00  0.00           C  
ATOM   4143  N   PRO B 325      -4.670   8.425 -18.316  1.00  0.00           N  
ATOM   4144  CA  PRO B 325      -5.809   7.821 -19.029  1.00  0.00           C  
ATOM   4145  C   PRO B 325      -5.500   6.446 -19.654  1.00  0.00           C  
ATOM   4146  O   PRO B 325      -4.660   6.359 -20.550  1.00  0.00           O  
ATOM   4147  CB  PRO B 325      -6.164   8.874 -20.094  1.00  0.00           C  
ATOM   4148  CG  PRO B 325      -4.863   9.616 -20.358  1.00  0.00           C  
ATOM   4149  CD  PRO B 325      -4.210   9.645 -18.983  1.00  0.00           C  
ATOM   4150  N   ILE B 326      -6.200   5.403 -19.176  1.00  0.00           N  
ATOM   4151  CA  ILE B 326      -6.125   4.038 -19.704  1.00  0.00           C  
ATOM   4152  C   ILE B 326      -7.003   3.910 -20.966  1.00  0.00           C  
ATOM   4153  O   ILE B 326      -8.086   4.496 -21.020  1.00  0.00           O  
ATOM   4154  CB  ILE B 326      -6.584   2.984 -18.647  1.00  0.00           C  
ATOM   4155  CG1 ILE B 326      -5.670   3.026 -17.399  1.00  0.00           C  
ATOM   4156  CG2 ILE B 326      -6.664   1.532 -19.183  1.00  0.00           C  
ATOM   4157  CD1 ILE B 326      -6.185   2.195 -16.214  1.00  0.00           C  
ATOM   4158  N   GLU B 327      -6.507   3.134 -21.943  1.00  0.00           N  
ATOM   4159  CA  GLU B 327      -7.152   2.880 -23.230  1.00  0.00           C  
ATOM   4160  C   GLU B 327      -7.111   1.384 -23.578  1.00  0.00           C  
ATOM   4161  O   GLU B 327      -6.257   0.655 -23.068  1.00  0.00           O  
ATOM   4162  CB  GLU B 327      -6.451   3.733 -24.313  1.00  0.00           C  
ATOM   4163  CG  GLU B 327      -4.948   3.430 -24.519  1.00  0.00           C  
ATOM   4164  CD  GLU B 327      -4.324   4.318 -25.591  1.00  0.00           C  
ATOM   4165  OE1 GLU B 327      -4.327   5.552 -25.389  1.00  0.00           O  
ATOM   4166  OE2 GLU B 327      -3.882   3.758 -26.618  1.00  0.00           O  
ATOM   4167  N   LYS B 328      -8.020   0.981 -24.480  1.00  0.00           N  
ATOM   4168  CA  LYS B 328      -8.059  -0.329 -25.134  1.00  0.00           C  
ATOM   4169  C   LYS B 328      -8.444  -0.145 -26.607  1.00  0.00           C  
ATOM   4170  O   LYS B 328      -9.119   0.827 -26.945  1.00  0.00           O  
ATOM   4171  CB  LYS B 328      -9.067  -1.273 -24.432  1.00  0.00           C  
ATOM   4172  CG  LYS B 328      -8.742  -1.632 -22.970  1.00  0.00           C  
ATOM   4173  CD  LYS B 328      -7.406  -2.362 -22.761  1.00  0.00           C  
ATOM   4174  CE  LYS B 328      -7.011  -2.442 -21.281  1.00  0.00           C  
ATOM   4175  NZ  LYS B 328      -5.600  -2.830 -21.127  1.00  0.00           N  
ATOM   4176  N   THR B 329      -8.024  -1.105 -27.444  1.00  0.00           N  
ATOM   4177  CA  THR B 329      -8.287  -1.153 -28.885  1.00  0.00           C  
ATOM   4178  C   THR B 329      -8.977  -2.484 -29.246  1.00  0.00           C  
ATOM   4179  O   THR B 329      -8.786  -3.486 -28.553  1.00  0.00           O  
ATOM   4180  CB  THR B 329      -6.954  -1.068 -29.684  1.00  0.00           C  
ATOM   4181  OG1 THR B 329      -6.118  -2.197 -29.487  1.00  0.00           O  
ATOM   4182  CG2 THR B 329      -6.137   0.199 -29.384  1.00  0.00           C  
ATOM   4183  N   ILE B 330      -9.748  -2.468 -30.345  1.00  0.00           N  
ATOM   4184  CA  ILE B 330     -10.425  -3.638 -30.905  1.00  0.00           C  
ATOM   4185  C   ILE B 330     -10.634  -3.397 -32.417  1.00  0.00           C  
ATOM   4186  O   ILE B 330     -10.898  -2.267 -32.832  1.00  0.00           O  
ATOM   4187  CB  ILE B 330     -11.776  -3.935 -30.161  1.00  0.00           C  
ATOM   4188  CG1 ILE B 330     -11.982  -5.437 -29.862  1.00  0.00           C  
ATOM   4189  CG2 ILE B 330     -13.053  -3.286 -30.744  1.00  0.00           C  
ATOM   4190  CD1 ILE B 330     -12.107  -6.364 -31.079  1.00  0.00           C  
ATOM   4191  N   SER B 331     -10.493  -4.468 -33.211  1.00  0.00           N  
ATOM   4192  CA  SER B 331     -10.593  -4.462 -34.673  1.00  0.00           C  
ATOM   4193  C   SER B 331     -11.047  -5.839 -35.183  1.00  0.00           C  
ATOM   4194  O   SER B 331     -10.992  -6.820 -34.438  1.00  0.00           O  
ATOM   4195  CB  SER B 331      -9.244  -4.009 -35.283  1.00  0.00           C  
ATOM   4196  OG  SER B 331      -8.224  -4.978 -35.133  1.00  0.00           O  
ATOM   4197  N   LYS B 332     -11.489  -5.886 -36.452  1.00  0.00           N  
ATOM   4198  CA  LYS B 332     -11.935  -7.116 -37.111  1.00  0.00           C  
ATOM   4199  C   LYS B 332     -10.742  -8.019 -37.476  1.00  0.00           C  
ATOM   4200  O   LYS B 332      -9.762  -7.526 -38.037  1.00  0.00           O  
ATOM   4201  CB  LYS B 332     -12.746  -6.757 -38.376  1.00  0.00           C  
ATOM   4202  CG  LYS B 332     -13.511  -7.955 -38.963  1.00  0.00           C  
ATOM   4203  CD  LYS B 332     -14.177  -7.675 -40.315  1.00  0.00           C  
ATOM   4204  CE  LYS B 332     -14.919  -8.894 -40.886  1.00  0.00           C  
ATOM   4205  NZ  LYS B 332     -14.024 -10.036 -41.139  1.00  0.00           N  
ATOM   4206  N   THR B 333     -10.885  -9.329 -37.213  1.00  0.00           N  
ATOM   4207  CA  THR B 333     -10.005 -10.371 -37.743  1.00  0.00           C  
ATOM   4208  C   THR B 333     -10.466 -10.755 -39.166  1.00  0.00           C  
ATOM   4209  O   THR B 333     -11.654 -11.001 -39.375  1.00  0.00           O  
ATOM   4210  CB  THR B 333      -9.968 -11.619 -36.814  1.00  0.00           C  
ATOM   4211  OG1 THR B 333      -9.086 -12.598 -37.335  1.00  0.00           O  
ATOM   4212  CG2 THR B 333     -11.317 -12.320 -36.566  1.00  0.00           C  
ATOM   4213  N   LYS B 334      -9.531 -10.738 -40.128  1.00  0.00           N  
ATOM   4214  CA  LYS B 334      -9.835 -10.903 -41.551  1.00  0.00           C  
ATOM   4215  C   LYS B 334      -9.042 -12.069 -42.150  1.00  0.00           C  
ATOM   4216  O   LYS B 334      -7.932 -12.362 -41.703  1.00  0.00           O  
ATOM   4217  CB  LYS B 334      -9.536  -9.588 -42.298  1.00  0.00           C  
ATOM   4218  CG  LYS B 334     -10.360  -8.387 -41.790  1.00  0.00           C  
ATOM   4219  CD  LYS B 334     -10.380  -7.188 -42.753  1.00  0.00           C  
ATOM   4220  CE  LYS B 334      -8.989  -6.655 -43.126  1.00  0.00           C  
ATOM   4221  NZ  LYS B 334      -9.082  -5.524 -44.062  1.00  0.00           N  
ATOM   4222  N   GLY B 335      -9.639 -12.692 -43.175  1.00  0.00           N  
ATOM   4223  CA  GLY B 335      -9.055 -13.790 -43.935  1.00  0.00           C  
ATOM   4224  C   GLY B 335      -9.500 -13.669 -45.397  1.00  0.00           C  
ATOM   4225  O   GLY B 335     -10.218 -12.741 -45.774  1.00  0.00           O  
ATOM   4226  N   GLN B 336      -9.064 -14.639 -46.218  1.00  0.00           N  
ATOM   4227  CA  GLN B 336      -9.425 -14.792 -47.632  1.00  0.00           C  
ATOM   4228  C   GLN B 336     -10.936 -15.095 -47.762  1.00  0.00           C  
ATOM   4229  O   GLN B 336     -11.355 -16.123 -47.229  1.00  0.00           O  
ATOM   4230  CB  GLN B 336      -8.604 -15.955 -48.245  1.00  0.00           C  
ATOM   4231  CG  GLN B 336      -7.088 -15.692 -48.397  1.00  0.00           C  
ATOM   4232  CD  GLN B 336      -6.276 -15.818 -47.103  1.00  0.00           C  
ATOM   4233  OE1 GLN B 336      -6.657 -16.538 -46.181  1.00  0.00           O  
ATOM   4234  NE2 GLN B 336      -5.134 -15.130 -47.038  1.00  0.00           N  
ATOM   4235  N   PRO B 337     -11.731 -14.199 -48.398  1.00  0.00           N  
ATOM   4236  CA  PRO B 337     -13.204 -14.294 -48.397  1.00  0.00           C  
ATOM   4237  C   PRO B 337     -13.740 -15.518 -49.165  1.00  0.00           C  
ATOM   4238  O   PRO B 337     -13.797 -15.497 -50.394  1.00  0.00           O  
ATOM   4239  CB  PRO B 337     -13.659 -12.952 -48.998  1.00  0.00           C  
ATOM   4240  CG  PRO B 337     -12.507 -12.515 -49.886  1.00  0.00           C  
ATOM   4241  CD  PRO B 337     -11.282 -13.010 -49.127  1.00  0.00           C  
ATOM   4242  N   ARG B 338     -14.113 -16.560 -48.404  1.00  0.00           N  
ATOM   4243  CA  ARG B 338     -14.738 -17.786 -48.894  1.00  0.00           C  
ATOM   4244  C   ARG B 338     -16.172 -17.862 -48.352  1.00  0.00           C  
ATOM   4245  O   ARG B 338     -16.417 -17.482 -47.205  1.00  0.00           O  
ATOM   4246  CB  ARG B 338     -13.907 -19.014 -48.468  1.00  0.00           C  
ATOM   4247  CG  ARG B 338     -12.548 -19.107 -49.188  1.00  0.00           C  
ATOM   4248  CD  ARG B 338     -11.734 -20.367 -48.840  1.00  0.00           C  
ATOM   4249  NE  ARG B 338     -11.052 -20.269 -47.540  1.00  0.00           N  
ATOM   4250  CZ  ARG B 338     -10.498 -21.292 -46.863  1.00  0.00           C  
ATOM   4251  NH1 ARG B 338     -10.593 -22.557 -47.296  1.00  0.00           N  
ATOM   4252  NH2 ARG B 338      -9.825 -21.040 -45.733  1.00  0.00           N  
ATOM   4253  N   GLU B 339     -17.087 -18.330 -49.215  1.00  0.00           N  
ATOM   4254  CA  GLU B 339     -18.530 -18.333 -48.990  1.00  0.00           C  
ATOM   4255  C   GLU B 339     -18.987 -19.621 -48.260  1.00  0.00           C  
ATOM   4256  O   GLU B 339     -18.501 -20.698 -48.613  1.00  0.00           O  
ATOM   4257  CB  GLU B 339     -19.202 -18.198 -50.375  1.00  0.00           C  
ATOM   4258  CG  GLU B 339     -20.741 -18.102 -50.339  1.00  0.00           C  
ATOM   4259  CD  GLU B 339     -21.357 -17.896 -51.723  1.00  0.00           C  
ATOM   4260  OE1 GLU B 339     -22.201 -16.982 -51.836  1.00  0.00           O  
ATOM   4261  OE2 GLU B 339     -20.990 -18.664 -52.640  1.00  0.00           O  
ATOM   4262  N   PRO B 340     -19.923 -19.507 -47.284  1.00  0.00           N  
ATOM   4263  CA  PRO B 340     -20.535 -20.668 -46.609  1.00  0.00           C  
ATOM   4264  C   PRO B 340     -21.315 -21.604 -47.547  1.00  0.00           C  
ATOM   4265  O   PRO B 340     -22.203 -21.169 -48.279  1.00  0.00           O  
ATOM   4266  CB  PRO B 340     -21.462 -20.053 -45.547  1.00  0.00           C  
ATOM   4267  CG  PRO B 340     -21.775 -18.670 -46.080  1.00  0.00           C  
ATOM   4268  CD  PRO B 340     -20.470 -18.266 -46.739  1.00  0.00           C  
ATOM   4269  N   GLN B 341     -20.950 -22.887 -47.461  1.00  0.00           N  
ATOM   4270  CA  GLN B 341     -21.537 -24.027 -48.150  1.00  0.00           C  
ATOM   4271  C   GLN B 341     -22.645 -24.588 -47.240  1.00  0.00           C  
ATOM   4272  O   GLN B 341     -22.445 -25.608 -46.578  1.00  0.00           O  
ATOM   4273  CB  GLN B 341     -20.404 -25.055 -48.417  1.00  0.00           C  
ATOM   4274  CG  GLN B 341     -19.151 -24.482 -49.117  1.00  0.00           C  
ATOM   4275  CD  GLN B 341     -19.417 -24.035 -50.553  1.00  0.00           C  
ATOM   4276  OE1 GLN B 341     -19.561 -24.871 -51.441  1.00  0.00           O  
ATOM   4277  NE2 GLN B 341     -19.454 -22.721 -50.789  1.00  0.00           N  
ATOM   4278  N   VAL B 342     -23.769 -23.853 -47.165  1.00  0.00           N  
ATOM   4279  CA  VAL B 342     -24.897 -24.173 -46.293  1.00  0.00           C  
ATOM   4280  C   VAL B 342     -25.732 -25.343 -46.854  1.00  0.00           C  
ATOM   4281  O   VAL B 342     -26.116 -25.333 -48.024  1.00  0.00           O  
ATOM   4282  CB  VAL B 342     -25.797 -22.929 -46.026  1.00  0.00           C  
ATOM   4283  CG1 VAL B 342     -26.503 -22.356 -47.272  1.00  0.00           C  
ATOM   4284  CG2 VAL B 342     -26.824 -23.171 -44.899  1.00  0.00           C  
ATOM   4285  N   TYR B 343     -25.987 -26.325 -45.982  1.00  0.00           N  
ATOM   4286  CA  TYR B 343     -26.823 -27.498 -46.224  1.00  0.00           C  
ATOM   4287  C   TYR B 343     -27.666 -27.764 -44.969  1.00  0.00           C  
ATOM   4288  O   TYR B 343     -27.402 -27.194 -43.911  1.00  0.00           O  
ATOM   4289  CB  TYR B 343     -25.949 -28.718 -46.602  1.00  0.00           C  
ATOM   4290  CG  TYR B 343     -25.061 -28.520 -47.820  1.00  0.00           C  
ATOM   4291  CD1 TYR B 343     -23.662 -28.418 -47.667  1.00  0.00           C  
ATOM   4292  CD2 TYR B 343     -25.631 -28.402 -49.104  1.00  0.00           C  
ATOM   4293  CE1 TYR B 343     -22.843 -28.176 -48.786  1.00  0.00           C  
ATOM   4294  CE2 TYR B 343     -24.811 -28.159 -50.223  1.00  0.00           C  
ATOM   4295  CZ  TYR B 343     -23.416 -28.044 -50.065  1.00  0.00           C  
ATOM   4296  OH  TYR B 343     -22.618 -27.814 -51.148  1.00  0.00           O  
ATOM   4297  N   THR B 344     -28.685 -28.621 -45.107  1.00  0.00           N  
ATOM   4298  CA  THR B 344     -29.577 -28.998 -44.012  1.00  0.00           C  
ATOM   4299  C   THR B 344     -29.955 -30.480 -44.148  1.00  0.00           C  
ATOM   4300  O   THR B 344     -30.122 -30.988 -45.258  1.00  0.00           O  
ATOM   4301  CB  THR B 344     -30.863 -28.133 -43.975  1.00  0.00           C  
ATOM   4302  OG1 THR B 344     -31.512 -28.133 -45.230  1.00  0.00           O  
ATOM   4303  CG2 THR B 344     -30.627 -26.676 -43.561  1.00  0.00           C  
ATOM   4304  N   LEU B 345     -30.034 -31.135 -42.979  1.00  0.00           N  
ATOM   4305  CA  LEU B 345     -30.163 -32.580 -42.808  1.00  0.00           C  
ATOM   4306  C   LEU B 345     -31.321 -32.861 -41.831  1.00  0.00           C  
ATOM   4307  O   LEU B 345     -31.461 -32.131 -40.846  1.00  0.00           O  
ATOM   4308  CB  LEU B 345     -28.834 -33.109 -42.216  1.00  0.00           C  
ATOM   4309  CG  LEU B 345     -27.606 -32.957 -43.141  1.00  0.00           C  
ATOM   4310  CD1 LEU B 345     -26.304 -33.327 -42.406  1.00  0.00           C  
ATOM   4311  CD2 LEU B 345     -27.767 -33.751 -44.449  1.00  0.00           C  
ATOM   4312  N   PRO B 346     -32.148 -33.894 -42.110  1.00  0.00           N  
ATOM   4313  CA  PRO B 346     -33.294 -34.230 -41.247  1.00  0.00           C  
ATOM   4314  C   PRO B 346     -32.890 -34.973 -39.948  1.00  0.00           C  
ATOM   4315  O   PRO B 346     -31.772 -35.487 -39.872  1.00  0.00           O  
ATOM   4316  CB  PRO B 346     -34.136 -35.133 -42.167  1.00  0.00           C  
ATOM   4317  CG  PRO B 346     -33.116 -35.864 -43.022  1.00  0.00           C  
ATOM   4318  CD  PRO B 346     -32.062 -34.792 -43.266  1.00  0.00           C  
ATOM   4319  N   PRO B 347     -33.837 -35.098 -38.988  1.00  0.00           N  
ATOM   4320  CA  PRO B 347     -33.728 -36.040 -37.856  1.00  0.00           C  
ATOM   4321  C   PRO B 347     -33.658 -37.513 -38.300  1.00  0.00           C  
ATOM   4322  O   PRO B 347     -34.236 -37.874 -39.327  1.00  0.00           O  
ATOM   4323  CB  PRO B 347     -35.010 -35.779 -37.042  1.00  0.00           C  
ATOM   4324  CG  PRO B 347     -36.000 -35.213 -38.045  1.00  0.00           C  
ATOM   4325  CD  PRO B 347     -35.109 -34.378 -38.946  1.00  0.00           C  
ATOM   4326  N   SER B 348     -32.961 -38.333 -37.499  1.00  0.00           N  
ATOM   4327  CA  SER B 348     -32.873 -39.787 -37.662  1.00  0.00           C  
ATOM   4328  C   SER B 348     -34.224 -40.490 -37.402  1.00  0.00           C  
ATOM   4329  O   SER B 348     -35.065 -39.959 -36.678  1.00  0.00           O  
ATOM   4330  CB  SER B 348     -31.744 -40.304 -36.745  1.00  0.00           C  
ATOM   4331  OG  SER B 348     -32.085 -40.222 -35.376  1.00  0.00           O  
ATOM   4332  N   ARG B 349     -34.401 -41.691 -37.982  1.00  0.00           N  
ATOM   4333  CA  ARG B 349     -35.599 -42.522 -37.796  1.00  0.00           C  
ATOM   4334  C   ARG B 349     -35.761 -43.041 -36.353  1.00  0.00           C  
ATOM   4335  O   ARG B 349     -36.889 -43.174 -35.880  1.00  0.00           O  
ATOM   4336  CB  ARG B 349     -35.595 -43.654 -38.850  1.00  0.00           C  
ATOM   4337  CG  ARG B 349     -36.843 -44.566 -38.870  1.00  0.00           C  
ATOM   4338  CD  ARG B 349     -38.187 -43.824 -38.991  1.00  0.00           C  
ATOM   4339  NE  ARG B 349     -38.224 -42.933 -40.160  1.00  0.00           N  
ATOM   4340  CZ  ARG B 349     -39.225 -42.095 -40.475  1.00  0.00           C  
ATOM   4341  NH1 ARG B 349     -39.136 -41.355 -41.587  1.00  0.00           N  
ATOM   4342  NH2 ARG B 349     -40.312 -41.984 -39.697  1.00  0.00           N  
ATOM   4343  N   GLU B 350     -34.628 -43.262 -35.667  1.00  0.00           N  
ATOM   4344  CA  GLU B 350     -34.542 -43.583 -34.244  1.00  0.00           C  
ATOM   4345  C   GLU B 350     -34.795 -42.375 -33.310  1.00  0.00           C  
ATOM   4346  O   GLU B 350     -34.905 -42.590 -32.104  1.00  0.00           O  
ATOM   4347  CB  GLU B 350     -33.199 -44.290 -33.968  1.00  0.00           C  
ATOM   4348  CG  GLU B 350     -31.953 -43.511 -34.438  1.00  0.00           C  
ATOM   4349  CD  GLU B 350     -30.639 -44.227 -34.122  1.00  0.00           C  
ATOM   4350  OE1 GLU B 350     -30.538 -44.797 -33.014  1.00  0.00           O  
ATOM   4351  OE2 GLU B 350     -29.740 -44.161 -34.988  1.00  0.00           O  
ATOM   4352  N   GLU B 351     -34.926 -41.155 -33.866  1.00  0.00           N  
ATOM   4353  CA  GLU B 351     -35.395 -39.958 -33.159  1.00  0.00           C  
ATOM   4354  C   GLU B 351     -36.900 -39.694 -33.374  1.00  0.00           C  
ATOM   4355  O   GLU B 351     -37.513 -39.075 -32.505  1.00  0.00           O  
ATOM   4356  CB  GLU B 351     -34.492 -38.753 -33.500  1.00  0.00           C  
ATOM   4357  CG  GLU B 351     -34.940 -37.425 -32.863  1.00  0.00           C  
ATOM   4358  CD  GLU B 351     -33.863 -36.349 -32.914  1.00  0.00           C  
ATOM   4359  OE1 GLU B 351     -33.537 -35.915 -34.039  1.00  0.00           O  
ATOM   4360  OE2 GLU B 351     -33.396 -35.968 -31.815  1.00  0.00           O  
ATOM   4361  N   MET B 352     -37.495 -40.221 -34.462  1.00  0.00           N  
ATOM   4362  CA  MET B 352     -38.950 -40.232 -34.678  1.00  0.00           C  
ATOM   4363  C   MET B 352     -39.718 -41.186 -33.735  1.00  0.00           C  
ATOM   4364  O   MET B 352     -40.947 -41.160 -33.746  1.00  0.00           O  
ATOM   4365  CB  MET B 352     -39.286 -40.502 -36.168  1.00  0.00           C  
ATOM   4366  CG  MET B 352     -39.435 -39.221 -37.009  1.00  0.00           C  
ATOM   4367  SD  MET B 352     -37.887 -38.412 -37.487  1.00  0.00           S  
ATOM   4368  CE  MET B 352     -37.603 -39.203 -39.091  1.00  0.00           C  
ATOM   4369  N   THR B 353     -39.010 -41.969 -32.903  1.00  0.00           N  
ATOM   4370  CA  THR B 353     -39.578 -42.731 -31.785  1.00  0.00           C  
ATOM   4371  C   THR B 353     -40.054 -41.826 -30.620  1.00  0.00           C  
ATOM   4372  O   THR B 353     -40.909 -42.255 -29.846  1.00  0.00           O  
ATOM   4373  CB  THR B 353     -38.536 -43.737 -31.224  1.00  0.00           C  
ATOM   4374  OG1 THR B 353     -37.470 -43.097 -30.543  1.00  0.00           O  
ATOM   4375  CG2 THR B 353     -37.963 -44.687 -32.289  1.00  0.00           C  
ATOM   4376  N   LYS B 354     -39.513 -40.597 -30.536  1.00  0.00           N  
ATOM   4377  CA  LYS B 354     -39.877 -39.563 -29.567  1.00  0.00           C  
ATOM   4378  C   LYS B 354     -41.068 -38.730 -30.085  1.00  0.00           C  
ATOM   4379  O   LYS B 354     -41.362 -38.741 -31.281  1.00  0.00           O  
ATOM   4380  CB  LYS B 354     -38.669 -38.621 -29.372  1.00  0.00           C  
ATOM   4381  CG  LYS B 354     -37.327 -39.279 -29.008  1.00  0.00           C  
ATOM   4382  CD  LYS B 354     -36.187 -38.244 -29.025  1.00  0.00           C  
ATOM   4383  CE  LYS B 354     -34.795 -38.885 -29.092  1.00  0.00           C  
ATOM   4384  NZ  LYS B 354     -33.747 -37.880 -29.346  1.00  0.00           N  
ATOM   4385  N   ASN B 355     -41.692 -37.967 -29.171  1.00  0.00           N  
ATOM   4386  CA  ASN B 355     -42.725 -36.968 -29.483  1.00  0.00           C  
ATOM   4387  C   ASN B 355     -42.172 -35.683 -30.145  1.00  0.00           C  
ATOM   4388  O   ASN B 355     -42.943 -34.977 -30.794  1.00  0.00           O  
ATOM   4389  CB  ASN B 355     -43.556 -36.645 -28.214  1.00  0.00           C  
ATOM   4390  CG  ASN B 355     -42.790 -35.936 -27.086  1.00  0.00           C  
ATOM   4391  ND2 ASN B 355     -43.328 -34.819 -26.593  1.00  0.00           N  
ATOM   4392  OD1 ASN B 355     -41.734 -36.393 -26.656  1.00  0.00           O  
ATOM   4393  N   GLN B 356     -40.867 -35.414 -29.973  1.00  0.00           N  
ATOM   4394  CA  GLN B 356     -40.134 -34.289 -30.560  1.00  0.00           C  
ATOM   4395  C   GLN B 356     -39.063 -34.824 -31.525  1.00  0.00           C  
ATOM   4396  O   GLN B 356     -38.679 -35.988 -31.432  1.00  0.00           O  
ATOM   4397  CB  GLN B 356     -39.447 -33.482 -29.430  1.00  0.00           C  
ATOM   4398  CG  GLN B 356     -40.367 -32.892 -28.338  1.00  0.00           C  
ATOM   4399  CD  GLN B 356     -41.498 -32.016 -28.881  1.00  0.00           C  
ATOM   4400  OE1 GLN B 356     -42.630 -32.472 -29.021  1.00  0.00           O  
ATOM   4401  NE2 GLN B 356     -41.197 -30.754 -29.190  1.00  0.00           N  
ATOM   4402  N   VAL B 357     -38.565 -33.955 -32.416  1.00  0.00           N  
ATOM   4403  CA  VAL B 357     -37.449 -34.257 -33.315  1.00  0.00           C  
ATOM   4404  C   VAL B 357     -36.527 -33.029 -33.451  1.00  0.00           C  
ATOM   4405  O   VAL B 357     -36.953 -31.905 -33.178  1.00  0.00           O  
ATOM   4406  CB  VAL B 357     -37.929 -34.705 -34.725  1.00  0.00           C  
ATOM   4407  CG1 VAL B 357     -38.747 -36.008 -34.698  1.00  0.00           C  
ATOM   4408  CG2 VAL B 357     -38.668 -33.624 -35.529  1.00  0.00           C  
ATOM   4409  N   SER B 358     -35.271 -33.274 -33.858  1.00  0.00           N  
ATOM   4410  CA  SER B 358     -34.232 -32.254 -33.952  1.00  0.00           C  
ATOM   4411  C   SER B 358     -33.760 -32.113 -35.405  1.00  0.00           C  
ATOM   4412  O   SER B 358     -33.184 -33.048 -35.959  1.00  0.00           O  
ATOM   4413  CB  SER B 358     -33.085 -32.638 -33.000  1.00  0.00           C  
ATOM   4414  OG  SER B 358     -32.142 -31.593 -32.906  1.00  0.00           O  
ATOM   4415  N   LEU B 359     -33.989 -30.923 -35.979  1.00  0.00           N  
ATOM   4416  CA  LEU B 359     -33.516 -30.534 -37.307  1.00  0.00           C  
ATOM   4417  C   LEU B 359     -32.055 -30.060 -37.216  1.00  0.00           C  
ATOM   4418  O   LEU B 359     -31.678 -29.470 -36.202  1.00  0.00           O  
ATOM   4419  CB  LEU B 359     -34.408 -29.404 -37.869  1.00  0.00           C  
ATOM   4420  CG  LEU B 359     -35.935 -29.606 -37.734  1.00  0.00           C  
ATOM   4421  CD1 LEU B 359     -36.690 -28.430 -38.383  1.00  0.00           C  
ATOM   4422  CD2 LEU B 359     -36.418 -30.959 -38.282  1.00  0.00           C  
ATOM   4423  N   THR B 360     -31.271 -30.314 -38.274  1.00  0.00           N  
ATOM   4424  CA  THR B 360     -29.835 -30.030 -38.323  1.00  0.00           C  
ATOM   4425  C   THR B 360     -29.495 -29.162 -39.549  1.00  0.00           C  
ATOM   4426  O   THR B 360     -30.124 -29.303 -40.599  1.00  0.00           O  
ATOM   4427  CB  THR B 360     -29.040 -31.362 -38.419  1.00  0.00           C  
ATOM   4428  OG1 THR B 360     -29.194 -32.072 -37.208  1.00  0.00           O  
ATOM   4429  CG2 THR B 360     -27.532 -31.248 -38.696  1.00  0.00           C  
ATOM   4430  N   CYS B 361     -28.488 -28.291 -39.378  1.00  0.00           N  
ATOM   4431  CA  CYS B 361     -27.943 -27.416 -40.411  1.00  0.00           C  
ATOM   4432  C   CYS B 361     -26.415 -27.498 -40.386  1.00  0.00           C  
ATOM   4433  O   CYS B 361     -25.799 -27.072 -39.409  1.00  0.00           O  
ATOM   4434  CB  CYS B 361     -28.456 -25.982 -40.204  1.00  0.00           C  
ATOM   4435  SG  CYS B 361     -27.864 -24.745 -41.391  1.00  0.00           S  
ATOM   4436  N   LEU B 362     -25.849 -28.025 -41.481  1.00  0.00           N  
ATOM   4437  CA  LEU B 362     -24.418 -28.084 -41.766  1.00  0.00           C  
ATOM   4438  C   LEU B 362     -24.000 -26.764 -42.432  1.00  0.00           C  
ATOM   4439  O   LEU B 362     -24.613 -26.373 -43.424  1.00  0.00           O  
ATOM   4440  CB  LEU B 362     -24.189 -29.323 -42.672  1.00  0.00           C  
ATOM   4441  CG  LEU B 362     -22.728 -29.738 -42.988  1.00  0.00           C  
ATOM   4442  CD1 LEU B 362     -22.691 -31.152 -43.608  1.00  0.00           C  
ATOM   4443  CD2 LEU B 362     -21.957 -28.743 -43.877  1.00  0.00           C  
ATOM   4444  N   VAL B 363     -22.948 -26.122 -41.904  1.00  0.00           N  
ATOM   4445  CA  VAL B 363     -22.328 -24.949 -42.521  1.00  0.00           C  
ATOM   4446  C   VAL B 363     -20.808 -25.202 -42.562  1.00  0.00           C  
ATOM   4447  O   VAL B 363     -20.247 -25.696 -41.586  1.00  0.00           O  
ATOM   4448  CB  VAL B 363     -22.605 -23.633 -41.735  1.00  0.00           C  
ATOM   4449  CG1 VAL B 363     -22.228 -22.386 -42.556  1.00  0.00           C  
ATOM   4450  CG2 VAL B 363     -24.073 -23.497 -41.287  1.00  0.00           C  
ATOM   4451  N   LYS B 364     -20.186 -24.915 -43.714  1.00  0.00           N  
ATOM   4452  CA  LYS B 364     -18.837 -25.357 -44.080  1.00  0.00           C  
ATOM   4453  C   LYS B 364     -18.205 -24.351 -45.050  1.00  0.00           C  
ATOM   4454  O   LYS B 364     -18.930 -23.625 -45.722  1.00  0.00           O  
ATOM   4455  CB  LYS B 364     -18.981 -26.781 -44.685  1.00  0.00           C  
ATOM   4456  CG  LYS B 364     -17.800 -27.357 -45.493  1.00  0.00           C  
ATOM   4457  CD  LYS B 364     -18.154 -28.716 -46.112  1.00  0.00           C  
ATOM   4458  CE  LYS B 364     -16.999 -29.333 -46.913  1.00  0.00           C  
ATOM   4459  NZ  LYS B 364     -17.431 -30.540 -47.637  1.00  0.00           N  
ATOM   4460  N   GLY B 365     -16.868 -24.360 -45.157  1.00  0.00           N  
ATOM   4461  CA  GLY B 365     -16.146 -23.726 -46.264  1.00  0.00           C  
ATOM   4462  C   GLY B 365     -15.987 -22.202 -46.141  1.00  0.00           C  
ATOM   4463  O   GLY B 365     -15.281 -21.629 -46.970  1.00  0.00           O  
ATOM   4464  N   PHE B 366     -16.604 -21.544 -45.144  1.00  0.00           N  
ATOM   4465  CA  PHE B 366     -16.498 -20.099 -44.938  1.00  0.00           C  
ATOM   4466  C   PHE B 366     -15.177 -19.702 -44.266  1.00  0.00           C  
ATOM   4467  O   PHE B 366     -14.634 -20.464 -43.466  1.00  0.00           O  
ATOM   4468  CB  PHE B 366     -17.719 -19.562 -44.168  1.00  0.00           C  
ATOM   4469  CG  PHE B 366     -17.947 -20.091 -42.763  1.00  0.00           C  
ATOM   4470  CD1 PHE B 366     -18.700 -21.265 -42.566  1.00  0.00           C  
ATOM   4471  CD2 PHE B 366     -17.322 -19.484 -41.654  1.00  0.00           C  
ATOM   4472  CE1 PHE B 366     -18.900 -21.752 -41.283  1.00  0.00           C  
ATOM   4473  CE2 PHE B 366     -17.514 -20.001 -40.381  1.00  0.00           C  
ATOM   4474  CZ  PHE B 366     -18.312 -21.120 -40.194  1.00  0.00           C  
ATOM   4475  N   TYR B 367     -14.703 -18.495 -44.601  1.00  0.00           N  
ATOM   4476  CA  TYR B 367     -13.473 -17.921 -44.066  1.00  0.00           C  
ATOM   4477  C   TYR B 367     -13.534 -16.400 -44.315  1.00  0.00           C  
ATOM   4478  O   TYR B 367     -13.853 -16.017 -45.441  1.00  0.00           O  
ATOM   4479  CB  TYR B 367     -12.268 -18.571 -44.780  1.00  0.00           C  
ATOM   4480  CG  TYR B 367     -10.977 -18.513 -43.989  1.00  0.00           C  
ATOM   4481  CD1 TYR B 367     -10.759 -19.446 -42.956  1.00  0.00           C  
ATOM   4482  CD2 TYR B 367      -9.991 -17.550 -44.281  1.00  0.00           C  
ATOM   4483  CE1 TYR B 367      -9.557 -19.427 -42.224  1.00  0.00           C  
ATOM   4484  CE2 TYR B 367      -8.788 -17.529 -43.547  1.00  0.00           C  
ATOM   4485  CZ  TYR B 367      -8.570 -18.468 -42.519  1.00  0.00           C  
ATOM   4486  OH  TYR B 367      -7.403 -18.445 -41.814  1.00  0.00           O  
ATOM   4487  N   PRO B 368     -13.269 -15.546 -43.297  1.00  0.00           N  
ATOM   4488  CA  PRO B 368     -12.932 -15.877 -41.896  1.00  0.00           C  
ATOM   4489  C   PRO B 368     -14.148 -16.365 -41.074  1.00  0.00           C  
ATOM   4490  O   PRO B 368     -15.214 -16.615 -41.635  1.00  0.00           O  
ATOM   4491  CB  PRO B 368     -12.363 -14.545 -41.370  1.00  0.00           C  
ATOM   4492  CG  PRO B 368     -13.156 -13.487 -42.116  1.00  0.00           C  
ATOM   4493  CD  PRO B 368     -13.304 -14.096 -43.504  1.00  0.00           C  
ATOM   4494  N   SER B 369     -13.954 -16.509 -39.754  1.00  0.00           N  
ATOM   4495  CA  SER B 369     -14.955 -17.005 -38.803  1.00  0.00           C  
ATOM   4496  C   SER B 369     -16.085 -15.997 -38.460  1.00  0.00           C  
ATOM   4497  O   SER B 369     -16.981 -16.354 -37.697  1.00  0.00           O  
ATOM   4498  CB  SER B 369     -14.201 -17.485 -37.543  1.00  0.00           C  
ATOM   4499  OG  SER B 369     -15.032 -18.212 -36.661  1.00  0.00           O  
ATOM   4500  N   ASP B 370     -16.023 -14.767 -39.002  1.00  0.00           N  
ATOM   4501  CA  ASP B 370     -16.940 -13.647 -38.748  1.00  0.00           C  
ATOM   4502  C   ASP B 370     -18.270 -13.836 -39.508  1.00  0.00           C  
ATOM   4503  O   ASP B 370     -18.474 -13.225 -40.557  1.00  0.00           O  
ATOM   4504  CB  ASP B 370     -16.320 -12.247 -39.034  1.00  0.00           C  
ATOM   4505  CG  ASP B 370     -14.903 -11.989 -38.499  1.00  0.00           C  
ATOM   4506  OD1 ASP B 370     -14.025 -12.857 -38.693  1.00  0.00           O  
ATOM   4507  OD2 ASP B 370     -14.685 -10.851 -38.033  1.00  0.00           O  
ATOM   4508  N   ILE B 371     -19.135 -14.704 -38.966  1.00  0.00           N  
ATOM   4509  CA  ILE B 371     -20.366 -15.172 -39.600  1.00  0.00           C  
ATOM   4510  C   ILE B 371     -21.488 -15.298 -38.549  1.00  0.00           C  
ATOM   4511  O   ILE B 371     -21.203 -15.495 -37.365  1.00  0.00           O  
ATOM   4512  CB  ILE B 371     -20.109 -16.568 -40.254  1.00  0.00           C  
ATOM   4513  CG1 ILE B 371     -21.165 -16.938 -41.312  1.00  0.00           C  
ATOM   4514  CG2 ILE B 371     -19.954 -17.721 -39.246  1.00  0.00           C  
ATOM   4515  CD1 ILE B 371     -20.718 -18.057 -42.260  1.00  0.00           C  
ATOM   4516  N   ALA B 372     -22.743 -15.223 -39.015  1.00  0.00           N  
ATOM   4517  CA  ALA B 372     -23.945 -15.502 -38.230  1.00  0.00           C  
ATOM   4518  C   ALA B 372     -24.722 -16.669 -38.860  1.00  0.00           C  
ATOM   4519  O   ALA B 372     -24.693 -16.834 -40.080  1.00  0.00           O  
ATOM   4520  CB  ALA B 372     -24.810 -14.233 -38.184  1.00  0.00           C  
ATOM   4521  N   VAL B 373     -25.422 -17.438 -38.009  1.00  0.00           N  
ATOM   4522  CA  VAL B 373     -26.284 -18.553 -38.404  1.00  0.00           C  
ATOM   4523  C   VAL B 373     -27.497 -18.642 -37.456  1.00  0.00           C  
ATOM   4524  O   VAL B 373     -27.367 -18.383 -36.257  1.00  0.00           O  
ATOM   4525  CB  VAL B 373     -25.511 -19.907 -38.459  1.00  0.00           C  
ATOM   4526  CG1 VAL B 373     -24.907 -20.345 -37.110  1.00  0.00           C  
ATOM   4527  CG2 VAL B 373     -26.356 -21.057 -39.045  1.00  0.00           C  
ATOM   4528  N   GLU B 374     -28.660 -18.980 -38.033  1.00  0.00           N  
ATOM   4529  CA  GLU B 374     -29.974 -18.949 -37.392  1.00  0.00           C  
ATOM   4530  C   GLU B 374     -30.957 -19.876 -38.133  1.00  0.00           C  
ATOM   4531  O   GLU B 374     -30.547 -20.608 -39.036  1.00  0.00           O  
ATOM   4532  CB  GLU B 374     -30.449 -17.475 -37.307  1.00  0.00           C  
ATOM   4533  CG  GLU B 374     -30.700 -16.790 -38.667  1.00  0.00           C  
ATOM   4534  CD  GLU B 374     -30.930 -15.290 -38.510  1.00  0.00           C  
ATOM   4535  OE1 GLU B 374     -32.038 -14.916 -38.070  1.00  0.00           O  
ATOM   4536  OE2 GLU B 374     -29.986 -14.527 -38.811  1.00  0.00           O  
ATOM   4537  N   TRP B 375     -32.237 -19.841 -37.725  1.00  0.00           N  
ATOM   4538  CA  TRP B 375     -33.343 -20.532 -38.393  1.00  0.00           C  
ATOM   4539  C   TRP B 375     -34.540 -19.590 -38.570  1.00  0.00           C  
ATOM   4540  O   TRP B 375     -34.783 -18.716 -37.736  1.00  0.00           O  
ATOM   4541  CB  TRP B 375     -33.782 -21.792 -37.616  1.00  0.00           C  
ATOM   4542  CG  TRP B 375     -32.841 -22.961 -37.615  1.00  0.00           C  
ATOM   4543  CD1 TRP B 375     -31.694 -23.039 -36.906  1.00  0.00           C  
ATOM   4544  CD2 TRP B 375     -32.935 -24.220 -38.355  1.00  0.00           C  
ATOM   4545  NE1 TRP B 375     -31.089 -24.254 -37.133  1.00  0.00           N  
ATOM   4546  CE2 TRP B 375     -31.809 -25.030 -38.013  1.00  0.00           C  
ATOM   4547  CE3 TRP B 375     -33.863 -24.778 -39.265  1.00  0.00           C  
ATOM   4548  CZ2 TRP B 375     -31.620 -26.320 -38.534  1.00  0.00           C  
ATOM   4549  CZ3 TRP B 375     -33.672 -26.061 -39.818  1.00  0.00           C  
ATOM   4550  CH2 TRP B 375     -32.551 -26.831 -39.455  1.00  0.00           C  
ATOM   4551  N   GLU B 376     -35.280 -19.840 -39.657  1.00  0.00           N  
ATOM   4552  CA  GLU B 376     -36.509 -19.167 -40.054  1.00  0.00           C  
ATOM   4553  C   GLU B 376     -37.569 -20.216 -40.437  1.00  0.00           C  
ATOM   4554  O   GLU B 376     -37.244 -21.379 -40.677  1.00  0.00           O  
ATOM   4555  CB  GLU B 376     -36.218 -18.226 -41.246  1.00  0.00           C  
ATOM   4556  CG  GLU B 376     -35.230 -17.086 -40.927  1.00  0.00           C  
ATOM   4557  CD  GLU B 376     -35.052 -16.149 -42.120  1.00  0.00           C  
ATOM   4558  OE1 GLU B 376     -34.285 -16.520 -43.035  1.00  0.00           O  
ATOM   4559  OE2 GLU B 376     -35.713 -15.089 -42.118  1.00  0.00           O  
ATOM   4560  N   SER B 377     -38.831 -19.776 -40.510  1.00  0.00           N  
ATOM   4561  CA  SER B 377     -39.948 -20.564 -41.013  1.00  0.00           C  
ATOM   4562  C   SER B 377     -40.988 -19.604 -41.600  1.00  0.00           C  
ATOM   4563  O   SER B 377     -41.442 -18.701 -40.897  1.00  0.00           O  
ATOM   4564  CB  SER B 377     -40.515 -21.477 -39.905  1.00  0.00           C  
ATOM   4565  OG  SER B 377     -41.519 -22.336 -40.412  1.00  0.00           O  
ATOM   4566  N   ASN B 378     -41.327 -19.812 -42.886  1.00  0.00           N  
ATOM   4567  CA  ASN B 378     -42.279 -19.008 -43.667  1.00  0.00           C  
ATOM   4568  C   ASN B 378     -41.823 -17.539 -43.865  1.00  0.00           C  
ATOM   4569  O   ASN B 378     -42.662 -16.643 -43.960  1.00  0.00           O  
ATOM   4570  CB  ASN B 378     -43.710 -19.127 -43.066  1.00  0.00           C  
ATOM   4571  CG  ASN B 378     -44.834 -19.013 -44.101  1.00  0.00           C  
ATOM   4572  OD1 ASN B 378     -45.558 -18.021 -44.127  1.00  0.00           O  
ATOM   4573  ND2 ASN B 378     -44.997 -20.028 -44.953  1.00  0.00           N  
ATOM   4574  N   GLY B 379     -40.496 -17.317 -43.928  1.00  0.00           N  
ATOM   4575  CA  GLY B 379     -39.880 -15.998 -44.105  1.00  0.00           C  
ATOM   4576  C   GLY B 379     -39.854 -15.159 -42.814  1.00  0.00           C  
ATOM   4577  O   GLY B 379     -39.574 -13.964 -42.889  1.00  0.00           O  
ATOM   4578  N   GLN B 380     -40.158 -15.765 -41.654  1.00  0.00           N  
ATOM   4579  CA  GLN B 380     -40.188 -15.141 -40.330  1.00  0.00           C  
ATOM   4580  C   GLN B 380     -39.242 -15.905 -39.383  1.00  0.00           C  
ATOM   4581  O   GLN B 380     -39.058 -17.104 -39.581  1.00  0.00           O  
ATOM   4582  CB  GLN B 380     -41.642 -15.205 -39.800  1.00  0.00           C  
ATOM   4583  CG  GLN B 380     -42.655 -14.341 -40.581  1.00  0.00           C  
ATOM   4584  CD  GLN B 380     -42.335 -12.845 -40.526  1.00  0.00           C  
ATOM   4585  NE2 GLN B 380     -42.229 -12.199 -41.688  1.00  0.00           N  
ATOM   4586  OE1 GLN B 380     -42.196 -12.274 -39.447  1.00  0.00           O  
ATOM   4587  N   PRO B 381     -38.664 -15.225 -38.363  1.00  0.00           N  
ATOM   4588  CA  PRO B 381     -37.750 -15.867 -37.397  1.00  0.00           C  
ATOM   4589  C   PRO B 381     -38.449 -16.929 -36.521  1.00  0.00           C  
ATOM   4590  O   PRO B 381     -39.374 -16.596 -35.778  1.00  0.00           O  
ATOM   4591  CB  PRO B 381     -37.206 -14.686 -36.574  1.00  0.00           C  
ATOM   4592  CG  PRO B 381     -38.291 -13.622 -36.655  1.00  0.00           C  
ATOM   4593  CD  PRO B 381     -38.843 -13.803 -38.063  1.00  0.00           C  
ATOM   4594  N   GLU B 382     -37.997 -18.187 -36.652  1.00  0.00           N  
ATOM   4595  CA  GLU B 382     -38.509 -19.350 -35.924  1.00  0.00           C  
ATOM   4596  C   GLU B 382     -38.021 -19.376 -34.460  1.00  0.00           C  
ATOM   4597  O   GLU B 382     -36.987 -18.789 -34.143  1.00  0.00           O  
ATOM   4598  CB  GLU B 382     -38.124 -20.614 -36.733  1.00  0.00           C  
ATOM   4599  CG  GLU B 382     -38.469 -21.994 -36.131  1.00  0.00           C  
ATOM   4600  CD  GLU B 382     -39.951 -22.254 -35.844  1.00  0.00           C  
ATOM   4601  OE1 GLU B 382     -40.796 -21.647 -36.536  1.00  0.00           O  
ATOM   4602  OE2 GLU B 382     -40.215 -23.085 -34.947  1.00  0.00           O  
ATOM   4603  N   ASN B 383     -38.794 -20.052 -33.598  1.00  0.00           N  
ATOM   4604  CA  ASN B 383     -38.551 -20.216 -32.161  1.00  0.00           C  
ATOM   4605  C   ASN B 383     -37.786 -21.515 -31.839  1.00  0.00           C  
ATOM   4606  O   ASN B 383     -37.904 -22.497 -32.567  1.00  0.00           O  
ATOM   4607  CB  ASN B 383     -39.906 -20.155 -31.405  1.00  0.00           C  
ATOM   4608  CG  ASN B 383     -41.018 -21.058 -31.965  1.00  0.00           C  
ATOM   4609  OD1 ASN B 383     -41.691 -20.695 -32.927  1.00  0.00           O  
ATOM   4610  ND2 ASN B 383     -41.226 -22.226 -31.357  1.00  0.00           N  
ATOM   4611  N   ASN B 384     -37.065 -21.497 -30.702  1.00  0.00           N  
ATOM   4612  CA  ASN B 384     -36.395 -22.640 -30.051  1.00  0.00           C  
ATOM   4613  C   ASN B 384     -35.204 -23.236 -30.835  1.00  0.00           C  
ATOM   4614  O   ASN B 384     -34.894 -24.413 -30.638  1.00  0.00           O  
ATOM   4615  CB  ASN B 384     -37.409 -23.736 -29.613  1.00  0.00           C  
ATOM   4616  CG  ASN B 384     -38.479 -23.233 -28.642  1.00  0.00           C  
ATOM   4617  OD1 ASN B 384     -39.593 -22.915 -29.050  1.00  0.00           O  
ATOM   4618  ND2 ASN B 384     -38.153 -23.167 -27.350  1.00  0.00           N  
ATOM   4619  N   TYR B 385     -34.516 -22.422 -31.659  1.00  0.00           N  
ATOM   4620  CA  TYR B 385     -33.242 -22.808 -32.280  1.00  0.00           C  
ATOM   4621  C   TYR B 385     -32.049 -22.435 -31.382  1.00  0.00           C  
ATOM   4622  O   TYR B 385     -32.172 -21.585 -30.498  1.00  0.00           O  
ATOM   4623  CB  TYR B 385     -33.130 -22.220 -33.705  1.00  0.00           C  
ATOM   4624  CG  TYR B 385     -32.846 -20.733 -33.832  1.00  0.00           C  
ATOM   4625  CD1 TYR B 385     -31.518 -20.253 -33.863  1.00  0.00           C  
ATOM   4626  CD2 TYR B 385     -33.916 -19.826 -33.942  1.00  0.00           C  
ATOM   4627  CE1 TYR B 385     -31.269 -18.872 -33.979  1.00  0.00           C  
ATOM   4628  CE2 TYR B 385     -33.668 -18.446 -34.072  1.00  0.00           C  
ATOM   4629  CZ  TYR B 385     -32.344 -17.968 -34.083  1.00  0.00           C  
ATOM   4630  OH  TYR B 385     -32.104 -16.630 -34.199  1.00  0.00           O  
ATOM   4631  N   LYS B 386     -30.906 -23.090 -31.643  1.00  0.00           N  
ATOM   4632  CA  LYS B 386     -29.657 -22.889 -30.914  1.00  0.00           C  
ATOM   4633  C   LYS B 386     -28.486 -23.389 -31.779  1.00  0.00           C  
ATOM   4634  O   LYS B 386     -28.652 -24.371 -32.503  1.00  0.00           O  
ATOM   4635  CB  LYS B 386     -29.730 -23.640 -29.562  1.00  0.00           C  
ATOM   4636  CG  LYS B 386     -28.854 -23.037 -28.450  1.00  0.00           C  
ATOM   4637  CD  LYS B 386     -29.351 -21.694 -27.883  1.00  0.00           C  
ATOM   4638  CE  LYS B 386     -30.665 -21.809 -27.092  1.00  0.00           C  
ATOM   4639  NZ  LYS B 386     -31.066 -20.509 -26.531  1.00  0.00           N  
ATOM   4640  N   THR B 387     -27.320 -22.733 -31.668  1.00  0.00           N  
ATOM   4641  CA  THR B 387     -26.118 -23.056 -32.443  1.00  0.00           C  
ATOM   4642  C   THR B 387     -24.865 -23.107 -31.550  1.00  0.00           C  
ATOM   4643  O   THR B 387     -24.699 -22.250 -30.682  1.00  0.00           O  
ATOM   4644  CB  THR B 387     -25.918 -22.042 -33.611  1.00  0.00           C  
ATOM   4645  OG1 THR B 387     -24.746 -22.321 -34.355  1.00  0.00           O  
ATOM   4646  CG2 THR B 387     -25.813 -20.565 -33.183  1.00  0.00           C  
ATOM   4647  N   THR B 388     -24.003 -24.109 -31.800  1.00  0.00           N  
ATOM   4648  CA  THR B 388     -22.683 -24.264 -31.178  1.00  0.00           C  
ATOM   4649  C   THR B 388     -21.681 -23.206 -31.713  1.00  0.00           C  
ATOM   4650  O   THR B 388     -21.922 -22.658 -32.789  1.00  0.00           O  
ATOM   4651  CB  THR B 388     -22.094 -25.671 -31.477  1.00  0.00           C  
ATOM   4652  OG1 THR B 388     -21.879 -25.875 -32.863  1.00  0.00           O  
ATOM   4653  CG2 THR B 388     -22.937 -26.836 -30.941  1.00  0.00           C  
ATOM   4654  N   PRO B 389     -20.564 -22.938 -30.989  1.00  0.00           N  
ATOM   4655  CA  PRO B 389     -19.516 -22.020 -31.485  1.00  0.00           C  
ATOM   4656  C   PRO B 389     -18.774 -22.539 -32.744  1.00  0.00           C  
ATOM   4657  O   PRO B 389     -18.707 -23.756 -32.931  1.00  0.00           O  
ATOM   4658  CB  PRO B 389     -18.546 -21.889 -30.295  1.00  0.00           C  
ATOM   4659  CG  PRO B 389     -19.350 -22.305 -29.077  1.00  0.00           C  
ATOM   4660  CD  PRO B 389     -20.267 -23.385 -29.628  1.00  0.00           C  
ATOM   4661  N   PRO B 390     -18.181 -21.624 -33.551  1.00  0.00           N  
ATOM   4662  CA  PRO B 390     -17.300 -21.991 -34.681  1.00  0.00           C  
ATOM   4663  C   PRO B 390     -16.058 -22.813 -34.293  1.00  0.00           C  
ATOM   4664  O   PRO B 390     -15.562 -22.693 -33.171  1.00  0.00           O  
ATOM   4665  CB  PRO B 390     -16.878 -20.639 -35.283  1.00  0.00           C  
ATOM   4666  CG  PRO B 390     -17.950 -19.660 -34.849  1.00  0.00           C  
ATOM   4667  CD  PRO B 390     -18.341 -20.170 -33.470  1.00  0.00           C  
ATOM   4668  N   MET B 391     -15.573 -23.613 -35.253  1.00  0.00           N  
ATOM   4669  CA  MET B 391     -14.358 -24.414 -35.125  1.00  0.00           C  
ATOM   4670  C   MET B 391     -13.644 -24.495 -36.481  1.00  0.00           C  
ATOM   4671  O   MET B 391     -14.303 -24.456 -37.520  1.00  0.00           O  
ATOM   4672  CB  MET B 391     -14.735 -25.798 -34.545  1.00  0.00           C  
ATOM   4673  CG  MET B 391     -13.572 -26.793 -34.370  1.00  0.00           C  
ATOM   4674  SD  MET B 391     -12.214 -26.261 -33.289  1.00  0.00           S  
ATOM   4675  CE  MET B 391     -13.092 -26.066 -31.716  1.00  0.00           C  
ATOM   4676  N   LEU B 392     -12.305 -24.611 -36.439  1.00  0.00           N  
ATOM   4677  CA  LEU B 392     -11.433 -24.797 -37.601  1.00  0.00           C  
ATOM   4678  C   LEU B 392     -11.685 -26.166 -38.259  1.00  0.00           C  
ATOM   4679  O   LEU B 392     -11.582 -27.193 -37.589  1.00  0.00           O  
ATOM   4680  CB  LEU B 392      -9.966 -24.615 -37.140  1.00  0.00           C  
ATOM   4681  CG  LEU B 392      -8.871 -24.791 -38.223  1.00  0.00           C  
ATOM   4682  CD1 LEU B 392      -8.983 -23.747 -39.355  1.00  0.00           C  
ATOM   4683  CD2 LEU B 392      -7.462 -24.824 -37.590  1.00  0.00           C  
ATOM   4684  N   ASP B 393     -12.015 -26.137 -39.558  1.00  0.00           N  
ATOM   4685  CA  ASP B 393     -12.390 -27.288 -40.378  1.00  0.00           C  
ATOM   4686  C   ASP B 393     -11.134 -28.013 -40.898  1.00  0.00           C  
ATOM   4687  O   ASP B 393     -10.064 -27.409 -41.006  1.00  0.00           O  
ATOM   4688  CB  ASP B 393     -13.293 -26.818 -41.549  1.00  0.00           C  
ATOM   4689  CG  ASP B 393     -14.277 -27.864 -42.093  1.00  0.00           C  
ATOM   4690  OD1 ASP B 393     -14.202 -29.046 -41.690  1.00  0.00           O  
ATOM   4691  OD2 ASP B 393     -15.121 -27.457 -42.919  1.00  0.00           O  
ATOM   4692  N   SER B 394     -11.303 -29.304 -41.227  1.00  0.00           N  
ATOM   4693  CA  SER B 394     -10.265 -30.191 -41.760  1.00  0.00           C  
ATOM   4694  C   SER B 394      -9.800 -29.858 -43.195  1.00  0.00           C  
ATOM   4695  O   SER B 394      -8.762 -30.377 -43.603  1.00  0.00           O  
ATOM   4696  CB  SER B 394     -10.732 -31.654 -41.605  1.00  0.00           C  
ATOM   4697  OG  SER B 394     -11.773 -31.999 -42.498  1.00  0.00           O  
ATOM   4698  N   ASP B 395     -10.542 -28.995 -43.914  1.00  0.00           N  
ATOM   4699  CA  ASP B 395     -10.194 -28.476 -45.244  1.00  0.00           C  
ATOM   4700  C   ASP B 395      -9.497 -27.095 -45.178  1.00  0.00           C  
ATOM   4701  O   ASP B 395      -9.183 -26.533 -46.228  1.00  0.00           O  
ATOM   4702  CB  ASP B 395     -11.401 -28.471 -46.221  1.00  0.00           C  
ATOM   4703  CG  ASP B 395     -12.714 -27.909 -45.661  1.00  0.00           C  
ATOM   4704  OD1 ASP B 395     -12.635 -26.910 -44.913  1.00  0.00           O  
ATOM   4705  OD2 ASP B 395     -13.776 -28.426 -46.068  1.00  0.00           O  
ATOM   4706  N   GLY B 396      -9.257 -26.575 -43.960  1.00  0.00           N  
ATOM   4707  CA  GLY B 396      -8.551 -25.315 -43.717  1.00  0.00           C  
ATOM   4708  C   GLY B 396      -9.496 -24.105 -43.631  1.00  0.00           C  
ATOM   4709  O   GLY B 396      -9.009 -22.986 -43.466  1.00  0.00           O  
ATOM   4710  N   SER B 397     -10.822 -24.308 -43.730  1.00  0.00           N  
ATOM   4711  CA  SER B 397     -11.844 -23.281 -43.512  1.00  0.00           C  
ATOM   4712  C   SER B 397     -12.288 -23.238 -42.034  1.00  0.00           C  
ATOM   4713  O   SER B 397     -11.633 -23.829 -41.178  1.00  0.00           O  
ATOM   4714  CB  SER B 397     -13.003 -23.529 -44.503  1.00  0.00           C  
ATOM   4715  OG  SER B 397     -13.874 -24.568 -44.097  1.00  0.00           O  
ATOM   4716  N   PHE B 398     -13.410 -22.556 -41.769  1.00  0.00           N  
ATOM   4717  CA  PHE B 398     -14.198 -22.700 -40.547  1.00  0.00           C  
ATOM   4718  C   PHE B 398     -15.539 -23.370 -40.872  1.00  0.00           C  
ATOM   4719  O   PHE B 398     -16.036 -23.245 -41.995  1.00  0.00           O  
ATOM   4720  CB  PHE B 398     -14.396 -21.325 -39.874  1.00  0.00           C  
ATOM   4721  CG  PHE B 398     -13.263 -20.922 -38.949  1.00  0.00           C  
ATOM   4722  CD1 PHE B 398     -12.060 -20.406 -39.471  1.00  0.00           C  
ATOM   4723  CD2 PHE B 398     -13.343 -21.217 -37.572  1.00  0.00           C  
ATOM   4724  CE1 PHE B 398     -10.991 -20.147 -38.623  1.00  0.00           C  
ATOM   4725  CE2 PHE B 398     -12.263 -20.954 -36.741  1.00  0.00           C  
ATOM   4726  CZ  PHE B 398     -11.092 -20.419 -37.265  1.00  0.00           C  
ATOM   4727  N   PHE B 399     -16.103 -24.057 -39.868  1.00  0.00           N  
ATOM   4728  CA  PHE B 399     -17.406 -24.710 -39.943  1.00  0.00           C  
ATOM   4729  C   PHE B 399     -18.232 -24.375 -38.695  1.00  0.00           C  
ATOM   4730  O   PHE B 399     -17.692 -23.960 -37.668  1.00  0.00           O  
ATOM   4731  CB  PHE B 399     -17.224 -26.227 -40.147  1.00  0.00           C  
ATOM   4732  CG  PHE B 399     -16.826 -27.068 -38.948  1.00  0.00           C  
ATOM   4733  CD1 PHE B 399     -15.478 -27.148 -38.563  1.00  0.00           C  
ATOM   4734  CD2 PHE B 399     -17.803 -27.703 -38.151  1.00  0.00           C  
ATOM   4735  CE1 PHE B 399     -15.109 -27.925 -37.477  1.00  0.00           C  
ATOM   4736  CE2 PHE B 399     -17.413 -28.496 -37.081  1.00  0.00           C  
ATOM   4737  CZ  PHE B 399     -16.071 -28.609 -36.746  1.00  0.00           C  
ATOM   4738  N   LEU B 400     -19.546 -24.575 -38.845  1.00  0.00           N  
ATOM   4739  CA  LEU B 400     -20.567 -24.303 -37.844  1.00  0.00           C  
ATOM   4740  C   LEU B 400     -21.680 -25.347 -37.953  1.00  0.00           C  
ATOM   4741  O   LEU B 400     -21.878 -25.937 -39.017  1.00  0.00           O  
ATOM   4742  CB  LEU B 400     -21.129 -22.875 -38.065  1.00  0.00           C  
ATOM   4743  CG  LEU B 400     -20.596 -21.847 -37.054  1.00  0.00           C  
ATOM   4744  CD1 LEU B 400     -20.948 -20.413 -37.480  1.00  0.00           C  
ATOM   4745  CD2 LEU B 400     -21.090 -22.151 -35.631  1.00  0.00           C  
ATOM   4746  N   TYR B 401     -22.419 -25.506 -36.847  1.00  0.00           N  
ATOM   4747  CA  TYR B 401     -23.652 -26.276 -36.805  1.00  0.00           C  
ATOM   4748  C   TYR B 401     -24.700 -25.524 -35.994  1.00  0.00           C  
ATOM   4749  O   TYR B 401     -24.466 -25.201 -34.829  1.00  0.00           O  
ATOM   4750  CB  TYR B 401     -23.418 -27.681 -36.234  1.00  0.00           C  
ATOM   4751  CG  TYR B 401     -22.782 -28.642 -37.215  1.00  0.00           C  
ATOM   4752  CD1 TYR B 401     -21.392 -28.858 -37.195  1.00  0.00           C  
ATOM   4753  CD2 TYR B 401     -23.587 -29.319 -38.154  1.00  0.00           C  
ATOM   4754  CE1 TYR B 401     -20.813 -29.761 -38.102  1.00  0.00           C  
ATOM   4755  CE2 TYR B 401     -23.001 -30.208 -39.073  1.00  0.00           C  
ATOM   4756  CZ  TYR B 401     -21.614 -30.442 -39.041  1.00  0.00           C  
ATOM   4757  OH  TYR B 401     -21.053 -31.326 -39.916  1.00  0.00           O  
ATOM   4758  N   SER B 402     -25.852 -25.310 -36.639  1.00  0.00           N  
ATOM   4759  CA  SER B 402     -27.067 -24.801 -36.023  1.00  0.00           C  
ATOM   4760  C   SER B 402     -28.114 -25.923 -36.011  1.00  0.00           C  
ATOM   4761  O   SER B 402     -28.058 -26.841 -36.829  1.00  0.00           O  
ATOM   4762  CB  SER B 402     -27.510 -23.540 -36.786  1.00  0.00           C  
ATOM   4763  OG  SER B 402     -28.573 -22.882 -36.133  1.00  0.00           O  
ATOM   4764  N   LYS B 403     -29.029 -25.842 -35.041  1.00  0.00           N  
ATOM   4765  CA  LYS B 403     -29.984 -26.893 -34.716  1.00  0.00           C  
ATOM   4766  C   LYS B 403     -31.308 -26.252 -34.290  1.00  0.00           C  
ATOM   4767  O   LYS B 403     -31.299 -25.147 -33.748  1.00  0.00           O  
ATOM   4768  CB  LYS B 403     -29.359 -27.752 -33.598  1.00  0.00           C  
ATOM   4769  CG  LYS B 403     -30.153 -29.010 -33.198  1.00  0.00           C  
ATOM   4770  CD  LYS B 403     -29.545 -29.754 -31.996  1.00  0.00           C  
ATOM   4771  CE  LYS B 403     -30.143 -29.325 -30.648  1.00  0.00           C  
ATOM   4772  NZ  LYS B 403     -29.921 -27.901 -30.356  1.00  0.00           N  
ATOM   4773  N   LEU B 404     -32.419 -26.963 -34.530  1.00  0.00           N  
ATOM   4774  CA  LEU B 404     -33.760 -26.484 -34.225  1.00  0.00           C  
ATOM   4775  C   LEU B 404     -34.614 -27.618 -33.647  1.00  0.00           C  
ATOM   4776  O   LEU B 404     -34.824 -28.630 -34.314  1.00  0.00           O  
ATOM   4777  CB  LEU B 404     -34.341 -25.807 -35.489  1.00  0.00           C  
ATOM   4778  CG  LEU B 404     -35.833 -25.421 -35.456  1.00  0.00           C  
ATOM   4779  CD1 LEU B 404     -36.195 -24.436 -34.338  1.00  0.00           C  
ATOM   4780  CD2 LEU B 404     -36.331 -24.942 -36.825  1.00  0.00           C  
ATOM   4781  N   THR B 405     -35.107 -27.393 -32.420  1.00  0.00           N  
ATOM   4782  CA  THR B 405     -36.032 -28.270 -31.708  1.00  0.00           C  
ATOM   4783  C   THR B 405     -37.470 -28.007 -32.191  1.00  0.00           C  
ATOM   4784  O   THR B 405     -37.943 -26.873 -32.081  1.00  0.00           O  
ATOM   4785  CB  THR B 405     -35.975 -27.992 -30.178  1.00  0.00           C  
ATOM   4786  OG1 THR B 405     -34.665 -28.243 -29.705  1.00  0.00           O  
ATOM   4787  CG2 THR B 405     -36.950 -28.818 -29.319  1.00  0.00           C  
ATOM   4788  N   VAL B 406     -38.132 -29.055 -32.705  1.00  0.00           N  
ATOM   4789  CA  VAL B 406     -39.524 -29.012 -33.160  1.00  0.00           C  
ATOM   4790  C   VAL B 406     -40.280 -30.270 -32.703  1.00  0.00           C  
ATOM   4791  O   VAL B 406     -39.673 -31.237 -32.243  1.00  0.00           O  
ATOM   4792  CB  VAL B 406     -39.653 -28.884 -34.711  1.00  0.00           C  
ATOM   4793  CG1 VAL B 406     -38.964 -27.620 -35.227  1.00  0.00           C  
ATOM   4794  CG2 VAL B 406     -39.179 -30.109 -35.518  1.00  0.00           C  
ATOM   4795  N   ASP B 407     -41.610 -30.221 -32.848  1.00  0.00           N  
ATOM   4796  CA  ASP B 407     -42.521 -31.332 -32.569  1.00  0.00           C  
ATOM   4797  C   ASP B 407     -42.506 -32.325 -33.742  1.00  0.00           C  
ATOM   4798  O   ASP B 407     -42.333 -31.902 -34.887  1.00  0.00           O  
ATOM   4799  CB  ASP B 407     -43.979 -30.866 -32.313  1.00  0.00           C  
ATOM   4800  CG  ASP B 407     -44.148 -29.593 -31.472  1.00  0.00           C  
ATOM   4801  OD1 ASP B 407     -45.194 -28.937 -31.669  1.00  0.00           O  
ATOM   4802  OD2 ASP B 407     -43.258 -29.282 -30.652  1.00  0.00           O  
ATOM   4803  N   LYS B 408     -42.766 -33.612 -33.452  1.00  0.00           N  
ATOM   4804  CA  LYS B 408     -43.032 -34.625 -34.480  1.00  0.00           C  
ATOM   4805  C   LYS B 408     -44.323 -34.325 -35.273  1.00  0.00           C  
ATOM   4806  O   LYS B 408     -44.379 -34.648 -36.458  1.00  0.00           O  
ATOM   4807  CB  LYS B 408     -43.037 -36.040 -33.860  1.00  0.00           C  
ATOM   4808  CG  LYS B 408     -43.237 -37.175 -34.886  1.00  0.00           C  
ATOM   4809  CD  LYS B 408     -43.108 -38.575 -34.271  1.00  0.00           C  
ATOM   4810  CE  LYS B 408     -43.351 -39.713 -35.276  1.00  0.00           C  
ATOM   4811  NZ  LYS B 408     -44.731 -39.725 -35.791  1.00  0.00           N  
ATOM   4812  N   SER B 409     -45.307 -33.677 -34.620  1.00  0.00           N  
ATOM   4813  CA  SER B 409     -46.554 -33.194 -35.214  1.00  0.00           C  
ATOM   4814  C   SER B 409     -46.351 -32.106 -36.287  1.00  0.00           C  
ATOM   4815  O   SER B 409     -47.026 -32.165 -37.315  1.00  0.00           O  
ATOM   4816  CB  SER B 409     -47.519 -32.758 -34.090  1.00  0.00           C  
ATOM   4817  OG  SER B 409     -47.089 -31.577 -33.439  1.00  0.00           O  
ATOM   4818  N   ARG B 410     -45.414 -31.168 -36.051  1.00  0.00           N  
ATOM   4819  CA  ARG B 410     -45.020 -30.130 -37.009  1.00  0.00           C  
ATOM   4820  C   ARG B 410     -44.072 -30.655 -38.103  1.00  0.00           C  
ATOM   4821  O   ARG B 410     -44.075 -30.108 -39.205  1.00  0.00           O  
ATOM   4822  CB  ARG B 410     -44.407 -28.922 -36.271  1.00  0.00           C  
ATOM   4823  CG  ARG B 410     -45.421 -28.151 -35.402  1.00  0.00           C  
ATOM   4824  CD  ARG B 410     -44.856 -26.856 -34.791  1.00  0.00           C  
ATOM   4825  NE  ARG B 410     -43.971 -27.114 -33.644  1.00  0.00           N  
ATOM   4826  CZ  ARG B 410     -42.872 -26.427 -33.283  1.00  0.00           C  
ATOM   4827  NH1 ARG B 410     -42.256 -26.758 -32.141  1.00  0.00           N  
ATOM   4828  NH2 ARG B 410     -42.379 -25.424 -34.028  1.00  0.00           N  
ATOM   4829  N   TRP B 411     -43.302 -31.712 -37.797  1.00  0.00           N  
ATOM   4830  CA  TRP B 411     -42.398 -32.375 -38.732  1.00  0.00           C  
ATOM   4831  C   TRP B 411     -43.131 -33.182 -39.818  1.00  0.00           C  
ATOM   4832  O   TRP B 411     -42.806 -33.027 -40.994  1.00  0.00           O  
ATOM   4833  CB  TRP B 411     -41.399 -33.240 -37.938  1.00  0.00           C  
ATOM   4834  CG  TRP B 411     -40.487 -34.122 -38.739  1.00  0.00           C  
ATOM   4835  CD1 TRP B 411     -40.448 -35.474 -38.693  1.00  0.00           C  
ATOM   4836  CD2 TRP B 411     -39.500 -33.726 -39.734  1.00  0.00           C  
ATOM   4837  NE1 TRP B 411     -39.507 -35.937 -39.590  1.00  0.00           N  
ATOM   4838  CE2 TRP B 411     -38.898 -34.904 -40.271  1.00  0.00           C  
ATOM   4839  CE3 TRP B 411     -39.058 -32.485 -40.247  1.00  0.00           C  
ATOM   4840  CZ2 TRP B 411     -37.916 -34.853 -41.276  1.00  0.00           C  
ATOM   4841  CZ3 TRP B 411     -38.065 -32.423 -41.242  1.00  0.00           C  
ATOM   4842  CH2 TRP B 411     -37.503 -33.601 -41.768  1.00  0.00           C  
ATOM   4843  N   GLN B 412     -44.086 -34.034 -39.402  1.00  0.00           N  
ATOM   4844  CA  GLN B 412     -44.761 -34.996 -40.279  1.00  0.00           C  
ATOM   4845  C   GLN B 412     -45.815 -34.373 -41.215  1.00  0.00           C  
ATOM   4846  O   GLN B 412     -46.155 -35.011 -42.210  1.00  0.00           O  
ATOM   4847  CB  GLN B 412     -45.312 -36.163 -39.432  1.00  0.00           C  
ATOM   4848  CG  GLN B 412     -46.552 -35.849 -38.569  1.00  0.00           C  
ATOM   4849  CD  GLN B 412     -46.850 -36.948 -37.544  1.00  0.00           C  
ATOM   4850  NE2 GLN B 412     -47.592 -36.605 -36.490  1.00  0.00           N  
ATOM   4851  OE1 GLN B 412     -46.433 -38.094 -37.695  1.00  0.00           O  
ATOM   4852  N   GLN B 413     -46.274 -33.141 -40.924  1.00  0.00           N  
ATOM   4853  CA  GLN B 413     -47.093 -32.334 -41.839  1.00  0.00           C  
ATOM   4854  C   GLN B 413     -46.252 -31.564 -42.879  1.00  0.00           C  
ATOM   4855  O   GLN B 413     -46.832 -31.033 -43.825  1.00  0.00           O  
ATOM   4856  CB  GLN B 413     -48.021 -31.396 -41.036  1.00  0.00           C  
ATOM   4857  CG  GLN B 413     -47.305 -30.313 -40.209  1.00  0.00           C  
ATOM   4858  CD  GLN B 413     -48.297 -29.407 -39.482  1.00  0.00           C  
ATOM   4859  NE2 GLN B 413     -48.569 -29.694 -38.208  1.00  0.00           N  
ATOM   4860  OE1 GLN B 413     -48.813 -28.457 -40.064  1.00  0.00           O  
ATOM   4861  N   GLY B 414     -44.917 -31.525 -42.705  1.00  0.00           N  
ATOM   4862  CA  GLY B 414     -43.986 -30.903 -43.643  1.00  0.00           C  
ATOM   4863  C   GLY B 414     -43.947 -29.375 -43.500  1.00  0.00           C  
ATOM   4864  O   GLY B 414     -43.784 -28.696 -44.513  1.00  0.00           O  
ATOM   4865  N   ASN B 415     -44.098 -28.836 -42.272  1.00  0.00           N  
ATOM   4866  CA  ASN B 415     -44.004 -27.399 -41.972  1.00  0.00           C  
ATOM   4867  C   ASN B 415     -42.623 -26.831 -42.363  1.00  0.00           C  
ATOM   4868  O   ASN B 415     -41.612 -27.479 -42.095  1.00  0.00           O  
ATOM   4869  CB  ASN B 415     -44.302 -27.151 -40.476  1.00  0.00           C  
ATOM   4870  CG  ASN B 415     -44.588 -25.679 -40.162  1.00  0.00           C  
ATOM   4871  ND2 ASN B 415     -43.671 -25.011 -39.459  1.00  0.00           N  
ATOM   4872  OD1 ASN B 415     -45.621 -25.148 -40.558  1.00  0.00           O  
ATOM   4873  N   VAL B 416     -42.635 -25.661 -43.022  1.00  0.00           N  
ATOM   4874  CA  VAL B 416     -41.523 -25.078 -43.781  1.00  0.00           C  
ATOM   4875  C   VAL B 416     -40.372 -24.461 -42.947  1.00  0.00           C  
ATOM   4876  O   VAL B 416     -40.024 -23.293 -43.118  1.00  0.00           O  
ATOM   4877  CB  VAL B 416     -42.051 -24.074 -44.848  1.00  0.00           C  
ATOM   4878  CG1 VAL B 416     -42.810 -24.801 -45.973  1.00  0.00           C  
ATOM   4879  CG2 VAL B 416     -42.907 -22.928 -44.266  1.00  0.00           C  
ATOM   4880  N   PHE B 417     -39.755 -25.288 -42.087  1.00  0.00           N  
ATOM   4881  CA  PHE B 417     -38.538 -24.974 -41.336  1.00  0.00           C  
ATOM   4882  C   PHE B 417     -37.319 -24.907 -42.273  1.00  0.00           C  
ATOM   4883  O   PHE B 417     -37.135 -25.803 -43.099  1.00  0.00           O  
ATOM   4884  CB  PHE B 417     -38.310 -26.056 -40.265  1.00  0.00           C  
ATOM   4885  CG  PHE B 417     -39.451 -26.262 -39.283  1.00  0.00           C  
ATOM   4886  CD1 PHE B 417     -39.861 -25.214 -38.433  1.00  0.00           C  
ATOM   4887  CD2 PHE B 417     -40.121 -27.503 -39.220  1.00  0.00           C  
ATOM   4888  CE1 PHE B 417     -40.902 -25.419 -37.538  1.00  0.00           C  
ATOM   4889  CE2 PHE B 417     -41.154 -27.689 -38.311  1.00  0.00           C  
ATOM   4890  CZ  PHE B 417     -41.537 -26.651 -37.472  1.00  0.00           C  
ATOM   4891  N   SER B 418     -36.511 -23.847 -42.116  1.00  0.00           N  
ATOM   4892  CA  SER B 418     -35.345 -23.558 -42.948  1.00  0.00           C  
ATOM   4893  C   SER B 418     -34.232 -22.946 -42.091  1.00  0.00           C  
ATOM   4894  O   SER B 418     -34.514 -22.132 -41.217  1.00  0.00           O  
ATOM   4895  CB  SER B 418     -35.747 -22.561 -44.054  1.00  0.00           C  
ATOM   4896  OG  SER B 418     -36.615 -23.154 -44.996  1.00  0.00           O  
ATOM   4897  N   CYS B 419     -32.974 -23.304 -42.389  1.00  0.00           N  
ATOM   4898  CA  CYS B 419     -31.790 -22.644 -41.835  1.00  0.00           C  
ATOM   4899  C   CYS B 419     -31.512 -21.333 -42.593  1.00  0.00           C  
ATOM   4900  O   CYS B 419     -32.026 -21.144 -43.694  1.00  0.00           O  
ATOM   4901  CB  CYS B 419     -30.607 -23.623 -41.928  1.00  0.00           C  
ATOM   4902  SG  CYS B 419     -29.089 -23.161 -41.043  1.00  0.00           S  
ATOM   4903  N   SER B 420     -30.695 -20.455 -42.000  1.00  0.00           N  
ATOM   4904  CA  SER B 420     -30.248 -19.210 -42.614  1.00  0.00           C  
ATOM   4905  C   SER B 420     -28.827 -18.882 -42.138  1.00  0.00           C  
ATOM   4906  O   SER B 420     -28.504 -19.134 -40.979  1.00  0.00           O  
ATOM   4907  CB  SER B 420     -31.270 -18.095 -42.310  1.00  0.00           C  
ATOM   4908  OG  SER B 420     -30.836 -16.836 -42.778  1.00  0.00           O  
ATOM   4909  N   VAL B 421     -28.014 -18.328 -43.051  1.00  0.00           N  
ATOM   4910  CA  VAL B 421     -26.629 -17.917 -42.810  1.00  0.00           C  
ATOM   4911  C   VAL B 421     -26.411 -16.520 -43.428  1.00  0.00           C  
ATOM   4912  O   VAL B 421     -26.991 -16.221 -44.473  1.00  0.00           O  
ATOM   4913  CB  VAL B 421     -25.617 -18.921 -43.447  1.00  0.00           C  
ATOM   4914  CG1 VAL B 421     -24.143 -18.487 -43.328  1.00  0.00           C  
ATOM   4915  CG2 VAL B 421     -25.737 -20.335 -42.849  1.00  0.00           C  
ATOM   4916  N   MET B 422     -25.577 -15.697 -42.769  1.00  0.00           N  
ATOM   4917  CA  MET B 422     -25.197 -14.354 -43.211  1.00  0.00           C  
ATOM   4918  C   MET B 422     -23.678 -14.190 -43.054  1.00  0.00           C  
ATOM   4919  O   MET B 422     -23.181 -14.323 -41.935  1.00  0.00           O  
ATOM   4920  CB  MET B 422     -25.949 -13.290 -42.378  1.00  0.00           C  
ATOM   4921  CG  MET B 422     -27.475 -13.303 -42.544  1.00  0.00           C  
ATOM   4922  SD  MET B 422     -28.342 -12.228 -41.372  1.00  0.00           S  
ATOM   4923  CE  MET B 422     -30.057 -12.685 -41.736  1.00  0.00           C  
ATOM   4924  N   HIS B 423     -22.980 -13.897 -44.166  1.00  0.00           N  
ATOM   4925  CA  HIS B 423     -21.518 -13.775 -44.229  1.00  0.00           C  
ATOM   4926  C   HIS B 423     -21.086 -12.654 -45.185  1.00  0.00           C  
ATOM   4927  O   HIS B 423     -21.848 -12.255 -46.062  1.00  0.00           O  
ATOM   4928  CB  HIS B 423     -20.901 -15.126 -44.663  1.00  0.00           C  
ATOM   4929  CG  HIS B 423     -19.419 -15.251 -44.384  1.00  0.00           C  
ATOM   4930  ND1 HIS B 423     -18.854 -14.903 -43.155  1.00  0.00           N  
ATOM   4931  CD2 HIS B 423     -18.407 -15.657 -45.229  1.00  0.00           C  
ATOM   4932  CE1 HIS B 423     -17.550 -15.089 -43.305  1.00  0.00           C  
ATOM   4933  NE2 HIS B 423     -17.226 -15.539 -44.517  1.00  0.00           N  
ATOM   4934  N   GLU B 424     -19.838 -12.190 -45.008  1.00  0.00           N  
ATOM   4935  CA  GLU B 424     -19.197 -11.142 -45.807  1.00  0.00           C  
ATOM   4936  C   GLU B 424     -18.856 -11.560 -47.252  1.00  0.00           C  
ATOM   4937  O   GLU B 424     -18.651 -10.673 -48.079  1.00  0.00           O  
ATOM   4938  CB  GLU B 424     -17.968 -10.627 -45.026  1.00  0.00           C
[truncated: 438,704 more chars]
