# Supplementary material for: Reconstruction of 3D structures of MET antibodies from electron microscopy 2D class averages
Source: PLoS One. 2017 Apr 13;12(4):e0175758. doi: 10.1371/journal.pone.0175758 (PMC5391116; doi:10.1371/journal.pone.0175758)
Supplement: S2 File — (ZIP) [file pone.0175758.s002.zip › IgG2-pdbs/0.9186_img2_m_609.pdb]

MODEL        1
ATOM      1  CH3 ACE A   0      34.081 -45.523 -59.477  1.00  0.00           C  
ATOM      2  C   ACE A   0      34.256 -45.656 -57.968  1.00  0.00           C  
ATOM      3  O   ACE A   0      33.282 -45.928 -57.268  1.00  0.00           O  
ATOM      4  N   ASP A   1      35.498 -45.449 -57.491  1.00  0.00           N  
ATOM      5  CA  ASP A   1      35.945 -45.509 -56.090  1.00  0.00           C  
ATOM      6  C   ASP A   1      35.975 -46.936 -55.518  1.00  0.00           C  
ATOM      7  O   ASP A   1      34.942 -47.603 -55.473  1.00  0.00           O  
ATOM      8  CB  ASP A   1      35.198 -44.559 -55.111  1.00  0.00           C  
ATOM      9  CG  ASP A   1      35.086 -43.102 -55.575  1.00  0.00           C  
ATOM     10  OD1 ASP A   1      34.056 -42.477 -55.243  1.00  0.00           O  
ATOM     11  OD2 ASP A   1      36.069 -42.602 -56.161  1.00  0.00           O  
ATOM     12  N   ILE A   2      37.156 -47.353 -55.028  1.00  0.00           N  
ATOM     13  CA  ILE A   2      37.313 -48.578 -54.242  1.00  0.00           C  
ATOM     14  C   ILE A   2      36.977 -48.241 -52.775  1.00  0.00           C  
ATOM     15  O   ILE A   2      37.807 -47.663 -52.070  1.00  0.00           O  
ATOM     16  CB  ILE A   2      38.744 -49.189 -54.355  1.00  0.00           C  
ATOM     17  CG1 ILE A   2      39.047 -49.583 -55.820  1.00  0.00           C  
ATOM     18  CG2 ILE A   2      38.946 -50.409 -53.426  1.00  0.00           C  
ATOM     19  CD1 ILE A   2      40.465 -50.125 -56.059  1.00  0.00           C  
ATOM     20  N   GLN A   3      35.734 -48.568 -52.382  1.00  0.00           N  
ATOM     21  CA  GLN A   3      35.188 -48.299 -51.054  1.00  0.00           C  
ATOM     22  C   GLN A   3      35.685 -49.332 -50.026  1.00  0.00           C  
ATOM     23  O   GLN A   3      36.026 -50.459 -50.388  1.00  0.00           O  
ATOM     24  CB  GLN A   3      33.644 -48.247 -51.150  1.00  0.00           C  
ATOM     25  CG  GLN A   3      32.896 -47.799 -49.868  1.00  0.00           C  
ATOM     26  CD  GLN A   3      33.359 -46.439 -49.327  1.00  0.00           C  
ATOM     27  OE1 GLN A   3      33.489 -45.477 -50.079  1.00  0.00           O  
ATOM     28  NE2 GLN A   3      33.603 -46.349 -48.017  1.00  0.00           N  
ATOM     29  N   MET A   4      35.717 -48.905 -48.755  1.00  0.00           N  
ATOM     30  CA  MET A   4      36.260 -49.658 -47.633  1.00  0.00           C  
ATOM     31  C   MET A   4      35.266 -49.677 -46.459  1.00  0.00           C  
ATOM     32  O   MET A   4      34.473 -48.747 -46.310  1.00  0.00           O  
ATOM     33  CB  MET A   4      37.616 -49.008 -47.266  1.00  0.00           C  
ATOM     34  CG  MET A   4      38.501 -49.851 -46.347  1.00  0.00           C  
ATOM     35  SD  MET A   4      38.987 -51.399 -47.141  1.00  0.00           S  
ATOM     36  CE  MET A   4      39.285 -52.398 -45.684  1.00  0.00           C  
ATOM     37  N   THR A   5      35.337 -50.742 -45.644  1.00  0.00           N  
ATOM     38  CA  THR A   5      34.483 -50.988 -44.478  1.00  0.00           C  
ATOM     39  C   THR A   5      35.324 -51.550 -43.314  1.00  0.00           C  
ATOM     40  O   THR A   5      36.307 -52.252 -43.554  1.00  0.00           O  
ATOM     41  CB  THR A   5      33.373 -52.020 -44.832  1.00  0.00           C  
ATOM     42  OG1 THR A   5      32.519 -51.459 -45.810  1.00  0.00           O  
ATOM     43  CG2 THR A   5      32.477 -52.496 -43.670  1.00  0.00           C  
ATOM     44  N   GLN A   6      34.902 -51.245 -42.075  1.00  0.00           N  
ATOM     45  CA  GLN A   6      35.506 -51.718 -40.828  1.00  0.00           C  
ATOM     46  C   GLN A   6      34.412 -52.123 -39.825  1.00  0.00           C  
ATOM     47  O   GLN A   6      33.306 -51.582 -39.870  1.00  0.00           O  
ATOM     48  CB  GLN A   6      36.435 -50.612 -40.279  1.00  0.00           C  
ATOM     49  CG  GLN A   6      37.173 -50.974 -38.972  1.00  0.00           C  
ATOM     50  CD  GLN A   6      38.333 -50.030 -38.669  1.00  0.00           C  
ATOM     51  NE2 GLN A   6      38.496 -49.659 -37.402  1.00  0.00           N  
ATOM     52  OE1 GLN A   6      39.093 -49.654 -39.556  1.00  0.00           O  
ATOM     53  N   SER A   7      34.757 -53.057 -38.924  1.00  0.00           N  
ATOM     54  CA  SER A   7      33.888 -53.537 -37.848  1.00  0.00           C  
ATOM     55  C   SER A   7      34.726 -54.147 -36.703  1.00  0.00           C  
ATOM     56  O   SER A   7      35.817 -54.652 -36.972  1.00  0.00           O  
ATOM     57  CB  SER A   7      32.861 -54.548 -38.415  1.00  0.00           C  
ATOM     58  OG  SER A   7      31.587 -53.946 -38.512  1.00  0.00           O  
ATOM     59  N   PRO A   8      34.207 -54.149 -35.450  1.00  0.00           N  
ATOM     60  CA  PRO A   8      32.918 -53.577 -35.000  1.00  0.00           C  
ATOM     61  C   PRO A   8      32.966 -52.047 -34.797  1.00  0.00           C  
ATOM     62  O   PRO A   8      33.982 -51.423 -35.089  1.00  0.00           O  
ATOM     63  CB  PRO A   8      32.684 -54.318 -33.670  1.00  0.00           C  
ATOM     64  CG  PRO A   8      34.079 -54.521 -33.105  1.00  0.00           C  
ATOM     65  CD  PRO A   8      34.915 -54.802 -34.345  1.00  0.00           C  
ATOM     66  N   SER A   9      31.867 -51.467 -34.288  1.00  0.00           N  
ATOM     67  CA  SER A   9      31.784 -50.043 -33.938  1.00  0.00           C  
ATOM     68  C   SER A   9      32.667 -49.647 -32.736  1.00  0.00           C  
ATOM     69  O   SER A   9      33.157 -48.518 -32.702  1.00  0.00           O  
ATOM     70  CB  SER A   9      30.312 -49.669 -33.670  1.00  0.00           C  
ATOM     71  OG  SER A   9      29.597 -49.592 -34.884  1.00  0.00           O  
ATOM     72  N   SER A  10      32.865 -50.580 -31.788  1.00  0.00           N  
ATOM     73  CA  SER A  10      33.673 -50.402 -30.583  1.00  0.00           C  
ATOM     74  C   SER A  10      34.007 -51.759 -29.941  1.00  0.00           C  
ATOM     75  O   SER A  10      33.350 -52.764 -30.222  1.00  0.00           O  
ATOM     76  CB  SER A  10      32.980 -49.428 -29.597  1.00  0.00           C  
ATOM     77  OG  SER A  10      31.804 -49.974 -29.029  1.00  0.00           O  
ATOM     78  N   LEU A  11      35.030 -51.737 -29.075  1.00  0.00           N  
ATOM     79  CA  LEU A  11      35.545 -52.867 -28.301  1.00  0.00           C  
ATOM     80  C   LEU A  11      35.741 -52.439 -26.839  1.00  0.00           C  
ATOM     81  O   LEU A  11      35.862 -51.244 -26.564  1.00  0.00           O  
ATOM     82  CB  LEU A  11      36.908 -53.283 -28.895  1.00  0.00           C  
ATOM     83  CG  LEU A  11      36.821 -54.047 -30.229  1.00  0.00           C  
ATOM     84  CD1 LEU A  11      38.196 -54.064 -30.912  1.00  0.00           C  
ATOM     85  CD2 LEU A  11      36.250 -55.468 -30.036  1.00  0.00           C  
ATOM     86  N   SER A  12      35.832 -53.433 -25.941  1.00  0.00           N  
ATOM     87  CA  SER A  12      36.206 -53.242 -24.541  1.00  0.00           C  
ATOM     88  C   SER A  12      36.958 -54.478 -24.020  1.00  0.00           C  
ATOM     89  O   SER A  12      36.471 -55.600 -24.171  1.00  0.00           O  
ATOM     90  CB  SER A  12      34.983 -52.846 -23.681  1.00  0.00           C  
ATOM     91  OG  SER A  12      34.052 -53.903 -23.539  1.00  0.00           O  
ATOM     92  N   ALA A  13      38.127 -54.237 -23.405  1.00  0.00           N  
ATOM     93  CA  ALA A  13      39.017 -55.246 -22.831  1.00  0.00           C  
ATOM     94  C   ALA A  13      40.060 -54.555 -21.940  1.00  0.00           C  
ATOM     95  O   ALA A  13      40.457 -53.427 -22.223  1.00  0.00           O  
ATOM     96  CB  ALA A  13      39.687 -56.063 -23.950  1.00  0.00           C  
ATOM     97  N   SER A  14      40.490 -55.242 -20.871  1.00  0.00           N  
ATOM     98  CA  SER A  14      41.480 -54.745 -19.909  1.00  0.00           C  
ATOM     99  C   SER A  14      42.911 -54.774 -20.483  1.00  0.00           C  
ATOM    100  O   SER A  14      43.154 -55.422 -21.500  1.00  0.00           O  
ATOM    101  CB  SER A  14      41.392 -55.602 -18.629  1.00  0.00           C  
ATOM    102  OG  SER A  14      40.188 -55.338 -17.937  1.00  0.00           O  
ATOM    103  N   VAL A  15      43.847 -54.090 -19.802  1.00  0.00           N  
ATOM    104  CA  VAL A  15      45.280 -54.158 -20.111  1.00  0.00           C  
ATOM    105  C   VAL A  15      45.846 -55.582 -19.922  1.00  0.00           C  
ATOM    106  O   VAL A  15      45.474 -56.277 -18.976  1.00  0.00           O  
ATOM    107  CB  VAL A  15      46.122 -53.170 -19.256  1.00  0.00           C  
ATOM    108  CG1 VAL A  15      45.865 -51.711 -19.663  1.00  0.00           C  
ATOM    109  CG2 VAL A  15      45.987 -53.353 -17.729  1.00  0.00           C  
ATOM    110  N   GLY A  16      46.717 -55.989 -20.860  1.00  0.00           N  
ATOM    111  CA  GLY A  16      47.312 -57.322 -20.916  1.00  0.00           C  
ATOM    112  C   GLY A  16      46.456 -58.326 -21.710  1.00  0.00           C  
ATOM    113  O   GLY A  16      46.972 -59.389 -22.053  1.00  0.00           O  
ATOM    114  N   ASP A  17      45.192 -57.998 -22.042  1.00  0.00           N  
ATOM    115  CA  ASP A  17      44.309 -58.813 -22.887  1.00  0.00           C  
ATOM    116  C   ASP A  17      44.634 -58.634 -24.380  1.00  0.00           C  
ATOM    117  O   ASP A  17      45.216 -57.623 -24.770  1.00  0.00           O  
ATOM    118  CB  ASP A  17      42.798 -58.532 -22.667  1.00  0.00           C  
ATOM    119  CG  ASP A  17      42.288 -58.601 -21.222  1.00  0.00           C  
ATOM    120  OD1 ASP A  17      43.020 -59.112 -20.347  1.00  0.00           O  
ATOM    121  OD2 ASP A  17      41.125 -58.183 -21.029  1.00  0.00           O  
ATOM    122  N   ARG A  18      44.202 -59.615 -25.186  1.00  0.00           N  
ATOM    123  CA  ARG A  18      44.220 -59.562 -26.646  1.00  0.00           C  
ATOM    124  C   ARG A  18      42.815 -59.211 -27.160  1.00  0.00           C  
ATOM    125  O   ARG A  18      41.827 -59.716 -26.625  1.00  0.00           O  
ATOM    126  CB  ARG A  18      44.721 -60.926 -27.174  1.00  0.00           C  
ATOM    127  CG  ARG A  18      44.671 -61.098 -28.704  1.00  0.00           C  
ATOM    128  CD  ARG A  18      45.400 -62.364 -29.176  1.00  0.00           C  
ATOM    129  NE  ARG A  18      45.134 -62.643 -30.597  1.00  0.00           N  
ATOM    130  CZ  ARG A  18      45.980 -63.194 -31.485  1.00  0.00           C  
ATOM    131  NH1 ARG A  18      45.552 -63.423 -32.734  1.00  0.00           N  
ATOM    132  NH2 ARG A  18      47.242 -63.507 -31.160  1.00  0.00           N  
ATOM    133  N   VAL A  19      42.762 -58.389 -28.220  1.00  0.00           N  
ATOM    134  CA  VAL A  19      41.529 -58.021 -28.915  1.00  0.00           C  
ATOM    135  C   VAL A  19      41.828 -57.807 -30.413  1.00  0.00           C  
ATOM    136  O   VAL A  19      42.949 -57.429 -30.757  1.00  0.00           O  
ATOM    137  CB  VAL A  19      40.876 -56.757 -28.277  1.00  0.00           C  
ATOM    138  CG1 VAL A  19      41.624 -55.436 -28.546  1.00  0.00           C  
ATOM    139  CG2 VAL A  19      39.392 -56.619 -28.651  1.00  0.00           C  
ATOM    140  N   THR A  20      40.834 -58.086 -31.272  1.00  0.00           N  
ATOM    141  CA  THR A  20      40.975 -58.088 -32.731  1.00  0.00           C  
ATOM    142  C   THR A  20      39.908 -57.203 -33.405  1.00  0.00           C  
ATOM    143  O   THR A  20      38.792 -57.087 -32.898  1.00  0.00           O  
ATOM    144  CB  THR A  20      40.830 -59.531 -33.296  1.00  0.00           C  
ATOM    145  OG1 THR A  20      39.531 -60.067 -33.112  1.00  0.00           O  
ATOM    146  CG2 THR A  20      41.852 -60.520 -32.710  1.00  0.00           C  
ATOM    147  N   ILE A  21      40.288 -56.620 -34.555  1.00  0.00           N  
ATOM    148  CA  ILE A  21      39.454 -55.755 -35.396  1.00  0.00           C  
ATOM    149  C   ILE A  21      39.519 -56.290 -36.840  1.00  0.00           C  
ATOM    150  O   ILE A  21      40.577 -56.754 -37.267  1.00  0.00           O  
ATOM    151  CB  ILE A  21      39.963 -54.277 -35.384  1.00  0.00           C  
ATOM    152  CG1 ILE A  21      40.011 -53.716 -33.944  1.00  0.00           C  
ATOM    153  CG2 ILE A  21      39.124 -53.328 -36.275  1.00  0.00           C  
ATOM    154  CD1 ILE A  21      40.706 -52.358 -33.802  1.00  0.00           C  
ATOM    155  N   THR A  22      38.389 -56.217 -37.561  1.00  0.00           N  
ATOM    156  CA  THR A  22      38.240 -56.720 -38.929  1.00  0.00           C  
ATOM    157  C   THR A  22      37.965 -55.565 -39.912  1.00  0.00           C  
ATOM    158  O   THR A  22      37.404 -54.539 -39.526  1.00  0.00           O  
ATOM    159  CB  THR A  22      37.062 -57.734 -39.021  1.00  0.00           C  
ATOM    160  OG1 THR A  22      35.785 -57.132 -38.887  1.00  0.00           O  
ATOM    161  CG2 THR A  22      37.183 -58.898 -38.024  1.00  0.00           C  
ATOM    162  N   CYS A  23      38.372 -55.775 -41.173  1.00  0.00           N  
ATOM    163  CA  CYS A  23      38.178 -54.853 -42.292  1.00  0.00           C  
ATOM    164  C   CYS A  23      37.923 -55.639 -43.583  1.00  0.00           C  
ATOM    165  O   CYS A  23      38.386 -56.773 -43.713  1.00  0.00           O  
ATOM    166  CB  CYS A  23      39.400 -53.918 -42.422  1.00  0.00           C  
ATOM    167  SG  CYS A  23      39.306 -52.437 -41.383  1.00  0.00           S  
ATOM    168  N   SER A  24      37.203 -55.013 -44.528  1.00  0.00           N  
ATOM    169  CA  SER A  24      36.918 -55.596 -45.837  1.00  0.00           C  
ATOM    170  C   SER A  24      36.728 -54.504 -46.899  1.00  0.00           C  
ATOM    171  O   SER A  24      36.151 -53.454 -46.611  1.00  0.00           O  
ATOM    172  CB  SER A  24      35.721 -56.566 -45.741  1.00  0.00           C  
ATOM    173  OG  SER A  24      35.487 -57.235 -46.965  1.00  0.00           O  
ATOM    174  N   VAL A  25      37.233 -54.792 -48.106  1.00  0.00           N  
ATOM    175  CA  VAL A  25      37.238 -53.915 -49.277  1.00  0.00           C  
ATOM    176  C   VAL A  25      36.231 -54.401 -50.340  1.00  0.00           C  
ATOM    177  O   VAL A  25      35.942 -55.596 -50.419  1.00  0.00           O  
ATOM    178  CB  VAL A  25      38.673 -53.877 -49.884  1.00  0.00           C  
ATOM    179  CG1 VAL A  25      39.235 -55.261 -50.244  1.00  0.00           C  
ATOM    180  CG2 VAL A  25      38.826 -52.925 -51.082  1.00  0.00           C  
ATOM    181  N   SER A  26      35.731 -53.453 -51.152  1.00  0.00           N  
ATOM    182  CA  SER A  26      34.775 -53.668 -52.243  1.00  0.00           C  
ATOM    183  C   SER A  26      35.318 -54.430 -53.475  1.00  0.00           C  
ATOM    184  O   SER A  26      34.523 -54.747 -54.359  1.00  0.00           O  
ATOM    185  CB  SER A  26      34.169 -52.299 -52.632  1.00  0.00           C  
ATOM    186  OG  SER A  26      35.070 -51.500 -53.379  1.00  0.00           O  
ATOM    187  N   SER A  27      36.634 -54.695 -53.533  1.00  0.00           N  
ATOM    188  CA  SER A  27      37.307 -55.368 -54.644  1.00  0.00           C  
ATOM    189  C   SER A  27      38.463 -56.215 -54.096  1.00  0.00           C  
ATOM    190  O   SER A  27      39.320 -55.678 -53.394  1.00  0.00           O  
ATOM    191  CB  SER A  27      37.777 -54.312 -55.669  1.00  0.00           C  
ATOM    192  OG  SER A  27      38.438 -54.905 -56.771  1.00  0.00           O  
ATOM    193  N   SER A  28      38.467 -57.514 -54.447  1.00  0.00           N  
ATOM    194  CA  SER A  28      39.444 -58.517 -54.013  1.00  0.00           C  
ATOM    195  C   SER A  28      40.894 -58.182 -54.414  1.00  0.00           C  
ATOM    196  O   SER A  28      41.122 -57.665 -55.507  1.00  0.00           O  
ATOM    197  CB  SER A  28      38.998 -59.902 -54.526  1.00  0.00           C  
ATOM    198  OG  SER A  28      39.091 -60.018 -55.933  1.00  0.00           O  
ATOM    199  N   VAL A  29      41.834 -58.479 -53.501  1.00  0.00           N  
ATOM    200  CA  VAL A  29      43.235 -58.078 -53.605  1.00  0.00           C  
ATOM    201  C   VAL A  29      44.125 -59.333 -53.557  1.00  0.00           C  
ATOM    202  O   VAL A  29      44.107 -60.061 -52.561  1.00  0.00           O  
ATOM    203  CB  VAL A  29      43.655 -57.155 -52.421  1.00  0.00           C  
ATOM    204  CG1 VAL A  29      44.966 -56.408 -52.719  1.00  0.00           C  
ATOM    205  CG2 VAL A  29      42.559 -56.152 -52.016  1.00  0.00           C  
ATOM    206  N   SER A  30      44.897 -59.553 -54.634  1.00  0.00           N  
ATOM    207  CA  SER A  30      45.864 -60.650 -54.746  1.00  0.00           C  
ATOM    208  C   SER A  30      47.196 -60.330 -54.035  1.00  0.00           C  
ATOM    209  O   SER A  30      47.846 -61.249 -53.540  1.00  0.00           O  
ATOM    210  CB  SER A  30      46.073 -60.973 -56.241  1.00  0.00           C  
ATOM    211  OG  SER A  30      46.909 -62.098 -56.431  1.00  0.00           O  
ATOM    212  N   SER A  31      47.564 -59.038 -53.986  1.00  0.00           N  
ATOM    213  CA  SER A  31      48.779 -58.526 -53.346  1.00  0.00           C  
ATOM    214  C   SER A  31      48.664 -58.368 -51.816  1.00  0.00           C  
ATOM    215  O   SER A  31      49.676 -58.086 -51.173  1.00  0.00           O  
ATOM    216  CB  SER A  31      49.145 -57.182 -54.000  1.00  0.00           C  
ATOM    217  OG  SER A  31      49.640 -57.386 -55.307  1.00  0.00           O  
ATOM    218  N   ILE A  32      47.451 -58.563 -51.262  1.00  0.00           N  
ATOM    219  CA  ILE A  32      47.103 -58.519 -49.833  1.00  0.00           C  
ATOM    220  C   ILE A  32      47.332 -57.106 -49.217  1.00  0.00           C  
ATOM    221  O   ILE A  32      47.630 -56.971 -48.033  1.00  0.00           O  
ATOM    222  CB  ILE A  32      47.823 -59.643 -48.998  1.00  0.00           C  
ATOM    223  CG1 ILE A  32      47.926 -61.003 -49.740  1.00  0.00           C  
ATOM    224  CG2 ILE A  32      47.191 -59.905 -47.609  1.00  0.00           C  
ATOM    225  CD1 ILE A  32      46.583 -61.665 -50.095  1.00  0.00           C  
ATOM    226  N   TYR A  33      47.176 -56.054 -50.043  1.00  0.00           N  
ATOM    227  CA  TYR A  33      47.330 -54.656 -49.640  1.00  0.00           C  
ATOM    228  C   TYR A  33      46.162 -54.172 -48.768  1.00  0.00           C  
ATOM    229  O   TYR A  33      45.055 -54.001 -49.280  1.00  0.00           O  
ATOM    230  CB  TYR A  33      47.465 -53.748 -50.883  1.00  0.00           C  
ATOM    231  CG  TYR A  33      48.732 -53.871 -51.715  1.00  0.00           C  
ATOM    232  CD1 TYR A  33      50.003 -53.961 -51.105  1.00  0.00           C  
ATOM    233  CD2 TYR A  33      48.645 -53.813 -53.122  1.00  0.00           C  
ATOM    234  CE1 TYR A  33      51.170 -54.000 -51.895  1.00  0.00           C  
ATOM    235  CE2 TYR A  33      49.810 -53.835 -53.912  1.00  0.00           C  
ATOM    236  CZ  TYR A  33      51.074 -53.934 -53.298  1.00  0.00           C  
ATOM    237  OH  TYR A  33      52.203 -53.960 -54.065  1.00  0.00           O  
ATOM    238  N   LEU A  34      46.465 -53.890 -47.490  1.00  0.00           N  
ATOM    239  CA  LEU A  34      45.606 -53.129 -46.591  1.00  0.00           C  
ATOM    240  C   LEU A  34      46.440 -52.553 -45.440  1.00  0.00           C  
ATOM    241  O   LEU A  34      47.269 -53.253 -44.861  1.00  0.00           O  
ATOM    242  CB  LEU A  34      44.432 -53.977 -46.053  1.00  0.00           C  
ATOM    243  CG  LEU A  34      43.188 -53.131 -45.711  1.00  0.00           C  
ATOM    244  CD1 LEU A  34      42.386 -52.800 -46.985  1.00  0.00           C  
ATOM    245  CD2 LEU A  34      42.329 -53.766 -44.607  1.00  0.00           C  
ATOM    246  N   HIS A  35      46.174 -51.279 -45.131  1.00  0.00           N  
ATOM    247  CA  HIS A  35      46.793 -50.502 -44.062  1.00  0.00           C  
ATOM    248  C   HIS A  35      45.983 -50.645 -42.769  1.00  0.00           C  
ATOM    249  O   HIS A  35      44.819 -51.043 -42.802  1.00  0.00           O  
ATOM    250  CB  HIS A  35      46.839 -49.013 -44.475  1.00  0.00           C  
ATOM    251  CG  HIS A  35      47.345 -48.730 -45.867  1.00  0.00           C  
ATOM    252  ND1 HIS A  35      47.051 -47.554 -46.538  1.00  0.00           N  
ATOM    253  CD2 HIS A  35      48.089 -49.484 -46.748  1.00  0.00           C  
ATOM    254  CE1 HIS A  35      47.571 -47.659 -47.761  1.00  0.00           C  
ATOM    255  NE2 HIS A  35      48.210 -48.805 -47.955  1.00  0.00           N  
ATOM    256  N   TRP A  36      46.624 -50.263 -41.660  1.00  0.00           N  
ATOM    257  CA  TRP A  36      46.040 -50.154 -40.330  1.00  0.00           C  
ATOM    258  C   TRP A  36      46.620 -48.914 -39.644  1.00  0.00           C  
ATOM    259  O   TRP A  36      47.745 -48.527 -39.950  1.00  0.00           O  
ATOM    260  CB  TRP A  36      46.292 -51.446 -39.526  1.00  0.00           C  
ATOM    261  CG  TRP A  36      45.499 -52.632 -39.985  1.00  0.00           C  
ATOM    262  CD1 TRP A  36      45.915 -53.598 -40.837  1.00  0.00           C  
ATOM    263  CD2 TRP A  36      44.102 -52.935 -39.691  1.00  0.00           C  
ATOM    264  NE1 TRP A  36      44.883 -54.485 -41.069  1.00  0.00           N  
ATOM    265  CE2 TRP A  36      43.739 -54.129 -40.386  1.00  0.00           C  
ATOM    266  CE3 TRP A  36      43.106 -52.324 -38.894  1.00  0.00           C  
ATOM    267  CZ2 TRP A  36      42.462 -54.704 -40.272  1.00  0.00           C  
ATOM    268  CZ3 TRP A  36      41.826 -52.898 -38.761  1.00  0.00           C  
ATOM    269  CH2 TRP A  36      41.511 -54.095 -39.434  1.00  0.00           C  
ATOM    270  N   TYR A  37      45.833 -48.295 -38.749  1.00  0.00           N  
ATOM    271  CA  TYR A  37      46.181 -47.055 -38.042  1.00  0.00           C  
ATOM    272  C   TYR A  37      45.666 -47.110 -36.594  1.00  0.00           C  
ATOM    273  O   TYR A  37      44.829 -47.957 -36.274  1.00  0.00           O  
ATOM    274  CB  TYR A  37      45.595 -45.824 -38.778  1.00  0.00           C  
ATOM    275  CG  TYR A  37      46.002 -45.657 -40.233  1.00  0.00           C  
ATOM    276  CD1 TYR A  37      47.149 -44.910 -40.575  1.00  0.00           C  
ATOM    277  CD2 TYR A  37      45.244 -46.269 -41.253  1.00  0.00           C  
ATOM    278  CE1 TYR A  37      47.564 -44.820 -41.918  1.00  0.00           C  
ATOM    279  CE2 TYR A  37      45.654 -46.175 -42.592  1.00  0.00           C  
ATOM    280  CZ  TYR A  37      46.821 -45.461 -42.930  1.00  0.00           C  
ATOM    281  OH  TYR A  37      47.229 -45.398 -44.231  1.00  0.00           O  
ATOM    282  N   GLN A  38      46.169 -46.190 -35.754  1.00  0.00           N  
ATOM    283  CA  GLN A  38      45.834 -46.074 -34.333  1.00  0.00           C  
ATOM    284  C   GLN A  38      45.938 -44.599 -33.901  1.00  0.00           C  
ATOM    285  O   GLN A  38      46.919 -43.935 -34.246  1.00  0.00           O  
ATOM    286  CB  GLN A  38      46.761 -47.020 -33.534  1.00  0.00           C  
ATOM    287  CG  GLN A  38      46.543 -47.033 -32.006  1.00  0.00           C  
ATOM    288  CD  GLN A  38      47.429 -48.062 -31.295  1.00  0.00           C  
ATOM    289  OE1 GLN A  38      47.701 -49.136 -31.824  1.00  0.00           O  
ATOM    290  NE2 GLN A  38      47.851 -47.764 -30.065  1.00  0.00           N  
ATOM    291  N   GLN A  39      44.929 -44.114 -33.152  1.00  0.00           N  
ATOM    292  CA  GLN A  39      44.803 -42.709 -32.760  1.00  0.00           C  
ATOM    293  C   GLN A  39      44.038 -42.572 -31.437  1.00  0.00           C  
ATOM    294  O   GLN A  39      42.851 -42.896 -31.395  1.00  0.00           O  
ATOM    295  CB  GLN A  39      44.061 -41.944 -33.878  1.00  0.00           C  
ATOM    296  CG  GLN A  39      44.042 -40.416 -33.686  1.00  0.00           C  
ATOM    297  CD  GLN A  39      43.165 -39.672 -34.698  1.00  0.00           C  
ATOM    298  OE1 GLN A  39      42.653 -40.250 -35.652  1.00  0.00           O  
ATOM    299  NE2 GLN A  39      43.003 -38.364 -34.498  1.00  0.00           N  
ATOM    300  N   LYS A  40      44.693 -42.009 -30.408  1.00  0.00           N  
ATOM    301  CA  LYS A  40      44.014 -41.478 -29.222  1.00  0.00           C  
ATOM    302  C   LYS A  40      43.588 -40.010 -29.463  1.00  0.00           C  
ATOM    303  O   LYS A  40      44.254 -39.324 -30.241  1.00  0.00           O  
ATOM    304  CB  LYS A  40      44.947 -41.569 -27.994  1.00  0.00           C  
ATOM    305  CG  LYS A  40      45.157 -43.011 -27.502  1.00  0.00           C  
ATOM    306  CD  LYS A  40      45.611 -43.118 -26.038  1.00  0.00           C  
ATOM    307  CE  LYS A  40      46.993 -42.507 -25.754  1.00  0.00           C  
ATOM    308  NZ  LYS A  40      47.402 -42.756 -24.359  1.00  0.00           N  
ATOM    309  N   PRO A  41      42.528 -39.531 -28.763  1.00  0.00           N  
ATOM    310  CA  PRO A  41      42.179 -38.093 -28.701  1.00  0.00           C  
ATOM    311  C   PRO A  41      43.348 -37.175 -28.288  1.00  0.00           C  
ATOM    312  O   PRO A  41      44.021 -37.457 -27.296  1.00  0.00           O  
ATOM    313  CB  PRO A  41      41.033 -38.042 -27.676  1.00  0.00           C  
ATOM    314  CG  PRO A  41      40.390 -39.412 -27.761  1.00  0.00           C  
ATOM    315  CD  PRO A  41      41.581 -40.331 -27.984  1.00  0.00           C  
ATOM    316  N   GLY A  42      43.572 -36.113 -29.080  1.00  0.00           N  
ATOM    317  CA  GLY A  42      44.660 -35.153 -28.875  1.00  0.00           C  
ATOM    318  C   GLY A  42      45.951 -35.553 -29.614  1.00  0.00           C  
ATOM    319  O   GLY A  42      46.981 -34.915 -29.391  1.00  0.00           O  
ATOM    320  N   LYS A  43      45.908 -36.581 -30.477  1.00  0.00           N  
ATOM    321  CA  LYS A  43      47.029 -37.061 -31.288  1.00  0.00           C  
ATOM    322  C   LYS A  43      46.546 -37.245 -32.737  1.00  0.00           C  
ATOM    323  O   LYS A  43      45.382 -37.587 -32.946  1.00  0.00           O  
ATOM    324  CB  LYS A  43      47.526 -38.396 -30.680  1.00  0.00           C  
ATOM    325  CG  LYS A  43      48.876 -38.901 -31.227  1.00  0.00           C  
ATOM    326  CD  LYS A  43      49.278 -40.294 -30.705  1.00  0.00           C  
ATOM    327  CE  LYS A  43      48.448 -41.467 -31.263  1.00  0.00           C  
ATOM    328  NZ  LYS A  43      48.677 -41.681 -32.704  1.00  0.00           N  
ATOM    329  N   ALA A  44      47.456 -37.054 -33.709  1.00  0.00           N  
ATOM    330  CA  ALA A  44      47.249 -37.387 -35.124  1.00  0.00           C  
ATOM    331  C   ALA A  44      47.390 -38.912 -35.343  1.00  0.00           C  
ATOM    332  O   ALA A  44      48.197 -39.536 -34.653  1.00  0.00           O  
ATOM    333  CB  ALA A  44      48.309 -36.633 -35.945  1.00  0.00           C  
ATOM    334  N   PRO A  45      46.621 -39.503 -36.287  1.00  0.00           N  
ATOM    335  CA  PRO A  45      46.703 -40.952 -36.568  1.00  0.00           C  
ATOM    336  C   PRO A  45      48.043 -41.336 -37.222  1.00  0.00           C  
ATOM    337  O   PRO A  45      48.538 -40.595 -38.069  1.00  0.00           O  
ATOM    338  CB  PRO A  45      45.514 -41.205 -37.508  1.00  0.00           C  
ATOM    339  CG  PRO A  45      45.332 -39.891 -38.240  1.00  0.00           C  
ATOM    340  CD  PRO A  45      45.702 -38.831 -37.209  1.00  0.00           C  
ATOM    341  N   LYS A  46      48.610 -42.472 -36.792  1.00  0.00           N  
ATOM    342  CA  LYS A  46      49.858 -43.024 -37.324  1.00  0.00           C  
ATOM    343  C   LYS A  46      49.634 -44.488 -37.726  1.00  0.00           C  
ATOM    344  O   LYS A  46      48.816 -45.171 -37.109  1.00  0.00           O  
ATOM    345  CB  LYS A  46      50.973 -42.916 -36.260  1.00  0.00           C  
ATOM    346  CG  LYS A  46      51.408 -41.480 -35.901  1.00  0.00           C  
ATOM    347  CD  LYS A  46      52.021 -40.697 -37.079  1.00  0.00           C  
ATOM    348  CE  LYS A  46      52.655 -39.357 -36.672  1.00  0.00           C  
ATOM    349  NZ  LYS A  46      53.884 -39.549 -35.883  1.00  0.00           N  
ATOM    350  N   LEU A  47      50.374 -44.927 -38.760  1.00  0.00           N  
ATOM    351  CA  LEU A  47      50.320 -46.272 -39.344  1.00  0.00           C  
ATOM    352  C   LEU A  47      50.768 -47.340 -38.332  1.00  0.00           C  
ATOM    353  O   LEU A  47      51.713 -47.114 -37.574  1.00  0.00           O  
ATOM    354  CB  LEU A  47      51.197 -46.273 -40.618  1.00  0.00           C  
ATOM    355  CG  LEU A  47      50.856 -47.262 -41.759  1.00  0.00           C  
ATOM    356  CD1 LEU A  47      51.813 -47.041 -42.939  1.00  0.00           C  
ATOM    357  CD2 LEU A  47      50.870 -48.750 -41.393  1.00  0.00           C  
ATOM    358  N   LEU A  48      50.071 -48.483 -38.366  1.00  0.00           N  
ATOM    359  CA  LEU A  48      50.282 -49.636 -37.508  1.00  0.00           C  
ATOM    360  C   LEU A  48      50.908 -50.798 -38.302  1.00  0.00           C  
ATOM    361  O   LEU A  48      52.011 -51.223 -37.959  1.00  0.00           O  
ATOM    362  CB  LEU A  48      48.922 -49.985 -36.867  1.00  0.00           C  
ATOM    363  CG  LEU A  48      48.988 -50.900 -35.632  1.00  0.00           C  
ATOM    364  CD1 LEU A  48      49.829 -50.279 -34.496  1.00  0.00           C  
ATOM    365  CD2 LEU A  48      47.563 -51.243 -35.164  1.00  0.00           C  
ATOM    366  N   ILE A  49      50.223 -51.285 -39.353  1.00  0.00           N  
ATOM    367  CA  ILE A  49      50.713 -52.367 -40.219  1.00  0.00           C  
ATOM    368  C   ILE A  49      50.270 -52.094 -41.667  1.00  0.00           C  
ATOM    369  O   ILE A  49      49.074 -51.935 -41.905  1.00  0.00           O  
ATOM    370  CB  ILE A  49      50.155 -53.772 -39.818  1.00  0.00           C  
ATOM    371  CG1 ILE A  49      50.322 -54.070 -38.312  1.00  0.00           C  
ATOM    372  CG2 ILE A  49      50.795 -54.904 -40.653  1.00  0.00           C  
ATOM    373  CD1 ILE A  49      49.769 -55.426 -37.874  1.00  0.00           C  
ATOM    374  N   TYR A  50      51.233 -52.082 -42.605  1.00  0.00           N  
ATOM    375  CA  TYR A  50      50.989 -51.983 -44.047  1.00  0.00           C  
ATOM    376  C   TYR A  50      51.080 -53.376 -44.689  1.00  0.00           C  
ATOM    377  O   TYR A  50      51.944 -54.177 -44.327  1.00  0.00           O  
ATOM    378  CB  TYR A  50      51.950 -50.960 -44.697  1.00  0.00           C  
ATOM    379  CG  TYR A  50      53.442 -51.187 -44.506  1.00  0.00           C  
ATOM    380  CD1 TYR A  50      54.114 -50.599 -43.413  1.00  0.00           C  
ATOM    381  CD2 TYR A  50      54.166 -51.961 -45.435  1.00  0.00           C  
ATOM    382  CE1 TYR A  50      55.498 -50.793 -43.250  1.00  0.00           C  
ATOM    383  CE2 TYR A  50      55.553 -52.145 -45.277  1.00  0.00           C  
ATOM    384  CZ  TYR A  50      56.218 -51.569 -44.178  1.00  0.00           C  
ATOM    385  OH  TYR A  50      57.558 -51.768 -44.010  1.00  0.00           O  
ATOM    386  N   SER A  51      50.147 -53.637 -45.620  1.00  0.00           N  
ATOM    387  CA  SER A  51      49.929 -54.906 -46.327  1.00  0.00           C  
ATOM    388  C   SER A  51      49.552 -56.093 -45.404  1.00  0.00           C  
ATOM    389  O   SER A  51      49.674 -57.245 -45.820  1.00  0.00           O  
ATOM    390  CB  SER A  51      51.125 -55.200 -47.269  1.00  0.00           C  
ATOM    391  OG  SER A  51      50.800 -56.169 -48.247  1.00  0.00           O  
ATOM    392  N   THR A  52      49.114 -55.790 -44.165  1.00  0.00           N  
ATOM    393  CA  THR A  52      48.733 -56.714 -43.083  1.00  0.00           C  
ATOM    394  C   THR A  52      49.811 -57.773 -42.724  1.00  0.00           C  
ATOM    395  O   THR A  52      49.481 -58.845 -42.223  1.00  0.00           O  
ATOM    396  CB  THR A  52      47.343 -57.378 -43.326  1.00  0.00           C  
ATOM    397  OG1 THR A  52      47.370 -58.471 -44.226  1.00  0.00           O  
ATOM    398  CG2 THR A  52      46.273 -56.375 -43.773  1.00  0.00           C  
ATOM    399  N   SER A  53      51.090 -57.440 -42.974  1.00  0.00           N  
ATOM    400  CA  SER A  53      52.216 -58.370 -42.868  1.00  0.00           C  
ATOM    401  C   SER A  53      53.548 -57.697 -42.493  1.00  0.00           C  
ATOM    402  O   SER A  53      54.460 -58.416 -42.085  1.00  0.00           O  
ATOM    403  CB  SER A  53      52.315 -59.191 -44.174  1.00  0.00           C  
ATOM    404  OG  SER A  53      52.606 -58.372 -45.293  1.00  0.00           O  
ATOM    405  N   ASN A  54      53.650 -56.361 -42.627  1.00  0.00           N  
ATOM    406  CA  ASN A  54      54.864 -55.589 -42.345  1.00  0.00           C  
ATOM    407  C   ASN A  54      54.484 -54.387 -41.476  1.00  0.00           C  
ATOM    408  O   ASN A  54      53.714 -53.530 -41.909  1.00  0.00           O  
ATOM    409  CB  ASN A  54      55.516 -55.147 -43.674  1.00  0.00           C  
ATOM    410  CG  ASN A  54      56.175 -56.297 -44.438  1.00  0.00           C  
ATOM    411  OD1 ASN A  54      57.237 -56.774 -44.048  1.00  0.00           O  
ATOM    412  ND2 ASN A  54      55.551 -56.745 -45.530  1.00  0.00           N  
ATOM    413  N   LEU A  55      55.032 -54.364 -40.253  1.00  0.00           N  
ATOM    414  CA  LEU A  55      54.788 -53.348 -39.229  1.00  0.00           C  
ATOM    415  C   LEU A  55      55.495 -52.026 -39.579  1.00  0.00           C  
ATOM    416  O   LEU A  55      56.591 -52.045 -40.142  1.00  0.00           O  
ATOM    417  CB  LEU A  55      55.269 -53.892 -37.862  1.00  0.00           C  
ATOM    418  CG  LEU A  55      54.299 -54.878 -37.165  1.00  0.00           C  
ATOM    419  CD1 LEU A  55      53.947 -56.129 -37.994  1.00  0.00           C  
ATOM    420  CD2 LEU A  55      54.840 -55.285 -35.783  1.00  0.00           C  
ATOM    421  N   ALA A  56      54.854 -50.904 -39.214  1.00  0.00           N  
ATOM    422  CA  ALA A  56      55.376 -49.549 -39.394  1.00  0.00           C  
ATOM    423  C   ALA A  56      56.436 -49.155 -38.350  1.00  0.00           C  
ATOM    424  O   ALA A  56      56.739 -49.929 -37.439  1.00  0.00           O  
ATOM    425  CB  ALA A  56      54.193 -48.572 -39.419  1.00  0.00           C  
ATOM    426  N   SER A  57      56.999 -47.950 -38.532  1.00  0.00           N  
ATOM    427  CA  SER A  57      58.057 -47.362 -37.709  1.00  0.00           C  
ATOM    428  C   SER A  57      57.643 -47.204 -36.231  1.00  0.00           C  
ATOM    429  O   SER A  57      56.667 -46.511 -35.942  1.00  0.00           O  
ATOM    430  CB  SER A  57      58.464 -46.016 -38.348  1.00  0.00           C  
ATOM    431  OG  SER A  57      59.559 -45.413 -37.682  1.00  0.00           O  
ATOM    432  N   GLY A  58      58.407 -47.854 -35.336  1.00  0.00           N  
ATOM    433  CA  GLY A  58      58.246 -47.768 -33.883  1.00  0.00           C  
ATOM    434  C   GLY A  58      57.151 -48.690 -33.318  1.00  0.00           C  
ATOM    435  O   GLY A  58      56.897 -48.621 -32.117  1.00  0.00           O  
ATOM    436  N   VAL A  59      56.505 -49.533 -34.144  1.00  0.00           N  
ATOM    437  CA  VAL A  59      55.411 -50.425 -33.747  1.00  0.00           C  
ATOM    438  C   VAL A  59      55.979 -51.758 -33.188  1.00  0.00           C  
ATOM    439  O   VAL A  59      56.662 -52.457 -33.940  1.00  0.00           O  
ATOM    440  CB  VAL A  59      54.516 -50.738 -34.981  1.00  0.00           C  
ATOM    441  CG1 VAL A  59      53.445 -51.819 -34.723  1.00  0.00           C  
ATOM    442  CG2 VAL A  59      53.840 -49.454 -35.498  1.00  0.00           C  
ATOM    443  N   PRO A  60      55.702 -52.097 -31.902  1.00  0.00           N  
ATOM    444  CA  PRO A  60      56.102 -53.391 -31.301  1.00  0.00           C  
ATOM    445  C   PRO A  60      55.506 -54.634 -31.989  1.00  0.00           C  
ATOM    446  O   PRO A  60      54.396 -54.570 -32.518  1.00  0.00           O  
ATOM    447  CB  PRO A  60      55.629 -53.286 -29.838  1.00  0.00           C  
ATOM    448  CG  PRO A  60      55.489 -51.803 -29.568  1.00  0.00           C  
ATOM    449  CD  PRO A  60      55.018 -51.263 -30.909  1.00  0.00           C  
ATOM    450  N   SER A  61      56.258 -55.748 -31.940  1.00  0.00           N  
ATOM    451  CA  SER A  61      55.960 -57.045 -32.567  1.00  0.00           C  
ATOM    452  C   SER A  61      54.639 -57.737 -32.161  1.00  0.00           C  
ATOM    453  O   SER A  61      54.210 -58.647 -32.871  1.00  0.00           O  
ATOM    454  CB  SER A  61      57.178 -57.972 -32.367  1.00  0.00           C  
ATOM    455  OG  SER A  61      57.320 -58.373 -31.017  1.00  0.00           O  
ATOM    456  N   ARG A  62      54.010 -57.293 -31.059  1.00  0.00           N  
ATOM    457  CA  ARG A  62      52.701 -57.748 -30.572  1.00  0.00           C  
ATOM    458  C   ARG A  62      51.532 -57.426 -31.527  1.00  0.00           C  
ATOM    459  O   ARG A  62      50.527 -58.138 -31.499  1.00  0.00           O  
ATOM    460  CB  ARG A  62      52.475 -57.166 -29.159  1.00  0.00           C  
ATOM    461  CG  ARG A  62      52.281 -55.639 -29.110  1.00  0.00           C  
ATOM    462  CD  ARG A  62      52.482 -55.054 -27.706  1.00  0.00           C  
ATOM    463  NE  ARG A  62      52.209 -53.612 -27.672  1.00  0.00           N  
ATOM    464  CZ  ARG A  62      50.993 -53.047 -27.623  1.00  0.00           C  
ATOM    465  NH1 ARG A  62      49.879 -53.789 -27.583  1.00  0.00           N  
ATOM    466  NH2 ARG A  62      50.889 -51.713 -27.610  1.00  0.00           N  
ATOM    467  N   PHE A  63      51.692 -56.395 -32.375  1.00  0.00           N  
ATOM    468  CA  PHE A  63      50.785 -56.104 -33.482  1.00  0.00           C  
ATOM    469  C   PHE A  63      51.042 -57.067 -34.652  1.00  0.00           C  
ATOM    470  O   PHE A  63      52.195 -57.264 -35.038  1.00  0.00           O  
ATOM    471  CB  PHE A  63      50.935 -54.637 -33.919  1.00  0.00           C  
ATOM    472  CG  PHE A  63      50.398 -53.638 -32.913  1.00  0.00           C  
ATOM    473  CD1 PHE A  63      51.257 -53.038 -31.967  1.00  0.00           C  
ATOM    474  CD2 PHE A  63      49.009 -53.413 -32.817  1.00  0.00           C  
ATOM    475  CE1 PHE A  63      50.742 -52.172 -31.014  1.00  0.00           C  
ATOM    476  CE2 PHE A  63      48.516 -52.538 -31.859  1.00  0.00           C  
ATOM    477  CZ  PHE A  63      49.377 -51.919 -30.965  1.00  0.00           C  
ATOM    478  N   SER A  64      49.958 -57.642 -35.186  1.00  0.00           N  
ATOM    479  CA  SER A  64      49.985 -58.602 -36.289  1.00  0.00           C  
ATOM    480  C   SER A  64      48.674 -58.530 -37.084  1.00  0.00           C  
ATOM    481  O   SER A  64      47.696 -57.963 -36.597  1.00  0.00           O  
ATOM    482  CB  SER A  64      50.277 -60.019 -35.739  1.00  0.00           C  
ATOM    483  OG  SER A  64      51.653 -60.312 -35.853  1.00  0.00           O  
ATOM    484  N   GLY A  65      48.682 -59.084 -38.305  1.00  0.00           N  
ATOM    485  CA  GLY A  65      47.516 -59.099 -39.181  1.00  0.00           C  
ATOM    486  C   GLY A  65      47.605 -60.287 -40.144  1.00  0.00           C  
ATOM    487  O   GLY A  65      48.563 -61.061 -40.123  1.00  0.00           O  
ATOM    488  N   SER A  66      46.582 -60.400 -41.002  1.00  0.00           N  
ATOM    489  CA  SER A  66      46.438 -61.406 -42.057  1.00  0.00           C  
ATOM    490  C   SER A  66      45.268 -60.994 -42.972  1.00  0.00           C  
ATOM    491  O   SER A  66      44.432 -60.188 -42.562  1.00  0.00           O  
ATOM    492  CB  SER A  66      46.228 -62.808 -41.427  1.00  0.00           C  
ATOM    493  OG  SER A  66      46.136 -63.829 -42.401  1.00  0.00           O  
ATOM    494  N   GLY A  67      45.205 -61.571 -44.181  1.00  0.00           N  
ATOM    495  CA  GLY A  67      44.088 -61.352 -45.092  1.00  0.00           C  
ATOM    496  C   GLY A  67      44.285 -62.153 -46.381  1.00  0.00           C  
ATOM    497  O   GLY A  67      45.377 -62.644 -46.670  1.00  0.00           O  
ATOM    498  N   SER A  68      43.202 -62.248 -47.166  1.00  0.00           N  
ATOM    499  CA  SER A  68      43.152 -62.912 -48.466  1.00  0.00           C  
ATOM    500  C   SER A  68      41.934 -62.391 -49.244  1.00  0.00           C  
ATOM    501  O   SER A  68      40.826 -62.409 -48.711  1.00  0.00           O  
ATOM    502  CB  SER A  68      43.168 -64.451 -48.286  1.00  0.00           C  
ATOM    503  OG  SER A  68      41.951 -64.972 -47.785  1.00  0.00           O  
ATOM    504  N   GLY A  69      42.145 -61.935 -50.489  1.00  0.00           N  
ATOM    505  CA  GLY A  69      41.076 -61.395 -51.332  1.00  0.00           C  
ATOM    506  C   GLY A  69      40.517 -60.107 -50.710  1.00  0.00           C  
ATOM    507  O   GLY A  69      41.253 -59.135 -50.543  1.00  0.00           O  
ATOM    508  N   THR A  70      39.209 -60.109 -50.398  1.00  0.00           N  
ATOM    509  CA  THR A  70      38.515 -58.985 -49.771  1.00  0.00           C  
ATOM    510  C   THR A  70      38.694 -58.918 -48.237  1.00  0.00           C  
ATOM    511  O   THR A  70      38.632 -57.806 -47.715  1.00  0.00           O  
ATOM    512  CB  THR A  70      36.988 -59.011 -50.062  1.00  0.00           C  
ATOM    513  OG1 THR A  70      36.331 -60.102 -49.443  1.00  0.00           O  
ATOM    514  CG2 THR A  70      36.638 -58.996 -51.555  1.00  0.00           C  
ATOM    515  N   ASP A  71      38.886 -60.056 -47.540  1.00  0.00           N  
ATOM    516  CA  ASP A  71      38.961 -60.095 -46.070  1.00  0.00           C  
ATOM    517  C   ASP A  71      40.345 -59.669 -45.557  1.00  0.00           C  
ATOM    518  O   ASP A  71      41.356 -59.999 -46.176  1.00  0.00           O  
ATOM    519  CB  ASP A  71      38.546 -61.450 -45.442  1.00  0.00           C  
ATOM    520  CG  ASP A  71      39.141 -62.708 -46.082  1.00  0.00           C  
ATOM    521  OD1 ASP A  71      40.314 -63.012 -45.769  1.00  0.00           O  
ATOM    522  OD2 ASP A  71      38.398 -63.363 -46.845  1.00  0.00           O  
ATOM    523  N   PHE A  72      40.347 -58.962 -44.415  1.00  0.00           N  
ATOM    524  CA  PHE A  72      41.535 -58.490 -43.708  1.00  0.00           C  
ATOM    525  C   PHE A  72      41.264 -58.424 -42.196  1.00  0.00           C  
ATOM    526  O   PHE A  72      40.120 -58.231 -41.779  1.00  0.00           O  
ATOM    527  CB  PHE A  72      41.970 -57.108 -44.235  1.00  0.00           C  
ATOM    528  CG  PHE A  72      42.480 -57.069 -45.667  1.00  0.00           C  
ATOM    529  CD1 PHE A  72      41.652 -56.612 -46.715  1.00  0.00           C  
ATOM    530  CD2 PHE A  72      43.743 -57.608 -45.981  1.00  0.00           C  
ATOM    531  CE1 PHE A  72      42.115 -56.639 -48.025  1.00  0.00           C  
ATOM    532  CE2 PHE A  72      44.184 -57.628 -47.294  1.00  0.00           C  
ATOM    533  CZ  PHE A  72      43.378 -57.139 -48.312  1.00  0.00           C  
ATOM    534  N   THR A  73      42.332 -58.583 -41.400  1.00  0.00           N  
ATOM    535  CA  THR A  73      42.282 -58.659 -39.938  1.00  0.00           C  
ATOM    536  C   THR A  73      43.499 -57.961 -39.299  1.00  0.00           C  
ATOM    537  O   THR A  73      44.536 -57.781 -39.941  1.00  0.00           O  
ATOM    538  CB  THR A  73      42.261 -60.139 -39.446  1.00  0.00           C  
ATOM    539  OG1 THR A  73      43.492 -60.806 -39.666  1.00  0.00           O  
ATOM    540  CG2 THR A  73      41.125 -60.990 -40.036  1.00  0.00           C  
ATOM    541  N   LEU A  74      43.317 -57.607 -38.017  1.00  0.00           N  
ATOM    542  CA  LEU A  74      44.314 -57.053 -37.107  1.00  0.00           C  
ATOM    543  C   LEU A  74      44.137 -57.725 -35.739  1.00  0.00           C  
ATOM    544  O   LEU A  74      43.004 -58.003 -35.346  1.00  0.00           O  
ATOM    545  CB  LEU A  74      44.098 -55.523 -37.001  1.00  0.00           C  
ATOM    546  CG  LEU A  74      45.077 -54.731 -36.098  1.00  0.00           C  
ATOM    547  CD1 LEU A  74      46.534 -54.810 -36.596  1.00  0.00           C  
ATOM    548  CD2 LEU A  74      44.608 -53.274 -35.910  1.00  0.00           C  
ATOM    549  N   THR A  75      45.253 -57.902 -35.020  1.00  0.00           N  
ATOM    550  CA  THR A  75      45.271 -58.238 -33.601  1.00  0.00           C  
ATOM    551  C   THR A  75      46.142 -57.223 -32.841  1.00  0.00           C  
ATOM    552  O   THR A  75      47.199 -56.817 -33.327  1.00  0.00           O  
ATOM    553  CB  THR A  75      45.763 -59.689 -33.331  1.00  0.00           C  
ATOM    554  OG1 THR A  75      45.752 -59.960 -31.942  1.00  0.00           O  
ATOM    555  CG2 THR A  75      47.174 -60.032 -33.838  1.00  0.00           C  
ATOM    556  N   ILE A  76      45.649 -56.848 -31.654  1.00  0.00           N  
ATOM    557  CA  ILE A  76      46.288 -55.960 -30.699  1.00  0.00           C  
ATOM    558  C   ILE A  76      46.503 -56.805 -29.432  1.00  0.00           C  
ATOM    559  O   ILE A  76      45.662 -56.811 -28.530  1.00  0.00           O  
ATOM    560  CB  ILE A  76      45.392 -54.720 -30.385  1.00  0.00           C  
ATOM    561  CG1 ILE A  76      45.011 -53.939 -31.670  1.00  0.00           C  
ATOM    562  CG2 ILE A  76      46.071 -53.771 -29.375  1.00  0.00           C  
ATOM    563  CD1 ILE A  76      43.679 -54.368 -32.309  1.00  0.00           C  
ATOM    564  N   SER A  77      47.608 -57.568 -29.429  1.00  0.00           N  
ATOM    565  CA  SER A  77      47.973 -58.463 -28.333  1.00  0.00           C  
ATOM    566  C   SER A  77      48.622 -57.666 -27.193  1.00  0.00           C  
ATOM    567  O   SER A  77      49.454 -56.797 -27.462  1.00  0.00           O  
ATOM    568  CB  SER A  77      48.936 -59.549 -28.846  1.00  0.00           C  
ATOM    569  OG  SER A  77      48.303 -60.360 -29.816  1.00  0.00           O  
ATOM    570  N   SER A  78      48.235 -57.997 -25.950  1.00  0.00           N  
ATOM    571  CA  SER A  78      48.713 -57.405 -24.695  1.00  0.00           C  
ATOM    572  C   SER A  78      48.483 -55.883 -24.639  1.00  0.00           C  
ATOM    573  O   SER A  78      49.438 -55.119 -24.777  1.00  0.00           O  
ATOM    574  CB  SER A  78      50.184 -57.804 -24.423  1.00  0.00           C  
ATOM    575  OG  SER A  78      50.261 -59.174 -24.083  1.00  0.00           O  
ATOM    576  N   LEU A  79      47.206 -55.494 -24.476  1.00  0.00           N  
ATOM    577  CA  LEU A  79      46.701 -54.117 -24.471  1.00  0.00           C  
ATOM    578  C   LEU A  79      47.424 -53.186 -23.482  1.00  0.00           C  
ATOM    579  O   LEU A  79      47.715 -53.589 -22.355  1.00  0.00           O  
ATOM    580  CB  LEU A  79      45.179 -54.146 -24.194  1.00  0.00           C  
ATOM    581  CG  LEU A  79      44.317 -54.477 -25.436  1.00  0.00           C  
ATOM    582  CD1 LEU A  79      42.907 -54.962 -25.055  1.00  0.00           C  
ATOM    583  CD2 LEU A  79      44.231 -53.280 -26.392  1.00  0.00           C  
ATOM    584  N   GLN A  80      47.700 -51.961 -23.949  1.00  0.00           N  
ATOM    585  CA  GLN A  80      48.440 -50.912 -23.242  1.00  0.00           C  
ATOM    586  C   GLN A  80      47.575 -49.641 -23.105  1.00  0.00           C  
ATOM    587  O   GLN A  80      46.578 -49.528 -23.820  1.00  0.00           O  
ATOM    588  CB  GLN A  80      49.731 -50.609 -24.047  1.00  0.00           C  
ATOM    589  CG  GLN A  80      50.716 -51.789 -24.183  1.00  0.00           C  
ATOM    590  CD  GLN A  80      51.164 -52.372 -22.840  1.00  0.00           C  
ATOM    591  OE1 GLN A  80      51.538 -51.636 -21.929  1.00  0.00           O  
ATOM    592  NE2 GLN A  80      51.141 -53.701 -22.715  1.00  0.00           N  
ATOM    593  N   PRO A  81      47.987 -48.671 -22.247  1.00  0.00           N  
ATOM    594  CA  PRO A  81      47.343 -47.340 -22.148  1.00  0.00           C  
ATOM    595  C   PRO A  81      47.195 -46.540 -23.460  1.00  0.00           C  
ATOM    596  O   PRO A  81      46.251 -45.761 -23.587  1.00  0.00           O  
ATOM    597  CB  PRO A  81      48.205 -46.582 -21.126  1.00  0.00           C  
ATOM    598  CG  PRO A  81      48.789 -47.676 -20.251  1.00  0.00           C  
ATOM    599  CD  PRO A  81      49.051 -48.798 -21.246  1.00  0.00           C  
ATOM    600  N   GLU A  82      48.120 -46.760 -24.409  1.00  0.00           N  
ATOM    601  CA  GLU A  82      48.132 -46.155 -25.743  1.00  0.00           C  
ATOM    602  C   GLU A  82      47.142 -46.808 -26.722  1.00  0.00           C  
ATOM    603  O   GLU A  82      46.762 -46.163 -27.699  1.00  0.00           O  
ATOM    604  CB  GLU A  82      49.576 -46.174 -26.303  1.00  0.00           C  
ATOM    605  CG  GLU A  82      50.462 -44.991 -25.850  1.00  0.00           C  
ATOM    606  CD  GLU A  82      50.583 -44.838 -24.331  1.00  0.00           C  
ATOM    607  OE1 GLU A  82      51.093 -45.788 -23.699  1.00  0.00           O  
ATOM    608  OE2 GLU A  82      50.125 -43.786 -23.831  1.00  0.00           O  
ATOM    609  N   ASP A  83      46.745 -48.059 -26.441  1.00  0.00           N  
ATOM    610  CA  ASP A  83      45.863 -48.883 -27.272  1.00  0.00           C  
ATOM    611  C   ASP A  83      44.367 -48.626 -27.048  1.00  0.00           C  
ATOM    612  O   ASP A  83      43.569 -49.185 -27.798  1.00  0.00           O  
ATOM    613  CB  ASP A  83      46.154 -50.392 -27.139  1.00  0.00           C  
ATOM    614  CG  ASP A  83      47.607 -50.812 -27.355  1.00  0.00           C  
ATOM    615  OD1 ASP A  83      48.401 -50.033 -27.926  1.00  0.00           O  
ATOM    616  OD2 ASP A  83      47.894 -51.969 -26.988  1.00  0.00           O  
ATOM    617  N   PHE A  84      43.996 -47.781 -26.070  1.00  0.00           N  
ATOM    618  CA  PHE A  84      42.612 -47.346 -25.852  1.00  0.00           C  
ATOM    619  C   PHE A  84      42.328 -46.145 -26.765  1.00  0.00           C  
ATOM    620  O   PHE A  84      42.279 -44.997 -26.322  1.00  0.00           O  
ATOM    621  CB  PHE A  84      42.368 -47.103 -24.350  1.00  0.00           C  
ATOM    622  CG  PHE A  84      42.680 -48.338 -23.520  1.00  0.00           C  
ATOM    623  CD1 PHE A  84      41.988 -49.542 -23.759  1.00  0.00           C  
ATOM    624  CD2 PHE A  84      43.737 -48.329 -22.592  1.00  0.00           C  
ATOM    625  CE1 PHE A  84      42.368 -50.707 -23.108  1.00  0.00           C  
ATOM    626  CE2 PHE A  84      44.093 -49.501 -21.936  1.00  0.00           C  
ATOM    627  CZ  PHE A  84      43.418 -50.688 -22.202  1.00  0.00           C  
ATOM    628  N   ALA A  85      42.234 -46.481 -28.058  1.00  0.00           N  
ATOM    629  CA  ALA A  85      42.344 -45.607 -29.211  1.00  0.00           C  
ATOM    630  C   ALA A  85      41.312 -46.013 -30.267  1.00  0.00           C  
ATOM    631  O   ALA A  85      40.845 -47.153 -30.256  1.00  0.00           O  
ATOM    632  CB  ALA A  85      43.764 -45.793 -29.776  1.00  0.00           C  
ATOM    633  N   THR A  86      41.024 -45.084 -31.190  1.00  0.00           N  
ATOM    634  CA  THR A  86      40.231 -45.338 -32.388  1.00  0.00           C  
ATOM    635  C   THR A  86      41.159 -45.779 -33.534  1.00  0.00           C  
ATOM    636  O   THR A  86      42.073 -45.040 -33.900  1.00  0.00           O  
ATOM    637  CB  THR A  86      39.429 -44.093 -32.842  1.00  0.00           C  
ATOM    638  OG1 THR A  86      38.635 -43.641 -31.764  1.00  0.00           O  
ATOM    639  CG2 THR A  86      38.475 -44.367 -34.021  1.00  0.00           C  
ATOM    640  N   TYR A  87      40.909 -46.990 -34.047  1.00  0.00           N  
ATOM    641  CA  TYR A  87      41.669 -47.621 -35.125  1.00  0.00           C  
ATOM    642  C   TYR A  87      40.986 -47.374 -36.474  1.00  0.00           C  
ATOM    643  O   TYR A  87      39.774 -47.174 -36.511  1.00  0.00           O  
ATOM    644  CB  TYR A  87      41.773 -49.134 -34.845  1.00  0.00           C  
ATOM    645  CG  TYR A  87      42.642 -49.496 -33.651  1.00  0.00           C  
ATOM    646  CD1 TYR A  87      43.931 -50.034 -33.846  1.00  0.00           C  
ATOM    647  CD2 TYR A  87      42.170 -49.289 -32.338  1.00  0.00           C  
ATOM    648  CE1 TYR A  87      44.741 -50.336 -32.736  1.00  0.00           C  
ATOM    649  CE2 TYR A  87      42.991 -49.568 -31.231  1.00  0.00           C  
ATOM    650  CZ  TYR A  87      44.281 -50.088 -31.431  1.00  0.00           C  
ATOM    651  OH  TYR A  87      45.089 -50.348 -30.365  1.00  0.00           O  
ATOM    652  N   TYR A  88      41.779 -47.413 -37.555  1.00  0.00           N  
ATOM    653  CA  TYR A  88      41.311 -47.249 -38.937  1.00  0.00           C  
ATOM    654  C   TYR A  88      42.040 -48.244 -39.853  1.00  0.00           C  
ATOM    655  O   TYR A  88      42.974 -48.913 -39.409  1.00  0.00           O  
ATOM    656  CB  TYR A  88      41.503 -45.792 -39.429  1.00  0.00           C  
ATOM    657  CG  TYR A  88      41.043 -44.712 -38.468  1.00  0.00           C  
ATOM    658  CD1 TYR A  88      41.940 -44.207 -37.503  1.00  0.00           C  
ATOM    659  CD2 TYR A  88      39.721 -44.225 -38.515  1.00  0.00           C  
ATOM    660  CE1 TYR A  88      41.514 -43.230 -36.589  1.00  0.00           C  
ATOM    661  CE2 TYR A  88      39.294 -43.249 -37.593  1.00  0.00           C  
ATOM    662  CZ  TYR A  88      40.194 -42.749 -36.631  1.00  0.00           C  
ATOM    663  OH  TYR A  88      39.792 -41.805 -35.734  1.00  0.00           O  
ATOM    664  N   CYS A  89      41.606 -48.313 -41.120  1.00  0.00           N  
ATOM    665  CA  CYS A  89      42.205 -49.141 -42.171  1.00  0.00           C  
ATOM    666  C   CYS A  89      41.948 -48.488 -43.537  1.00  0.00           C  
ATOM    667  O   CYS A  89      40.947 -47.792 -43.680  1.00  0.00           O  
ATOM    668  CB  CYS A  89      41.657 -50.585 -42.070  1.00  0.00           C  
ATOM    669  SG  CYS A  89      39.912 -50.846 -42.513  1.00  0.00           S  
ATOM    670  N   GLN A  90      42.847 -48.715 -44.513  1.00  0.00           N  
ATOM    671  CA  GLN A  90      42.779 -48.127 -45.858  1.00  0.00           C  
ATOM    672  C   GLN A  90      43.401 -49.067 -46.902  1.00  0.00           C  
ATOM    673  O   GLN A  90      44.310 -49.824 -46.575  1.00  0.00           O  
ATOM    674  CB  GLN A  90      43.432 -46.722 -45.850  1.00  0.00           C  
ATOM    675  CG  GLN A  90      43.546 -46.030 -47.224  1.00  0.00           C  
ATOM    676  CD  GLN A  90      44.036 -44.589 -47.121  1.00  0.00           C  
ATOM    677  OE1 GLN A  90      45.090 -44.321 -46.549  1.00  0.00           O  
ATOM    678  NE2 GLN A  90      43.286 -43.657 -47.708  1.00  0.00           N  
ATOM    679  N   VAL A  91      42.908 -48.992 -48.147  1.00  0.00           N  
ATOM    680  CA  VAL A  91      43.352 -49.822 -49.270  1.00  0.00           C  
ATOM    681  C   VAL A  91      44.636 -49.295 -49.949  1.00  0.00           C  
ATOM    682  O   VAL A  91      44.948 -48.107 -49.860  1.00  0.00           O  
ATOM    683  CB  VAL A  91      42.239 -49.898 -50.359  1.00  0.00           C  
ATOM    684  CG1 VAL A  91      40.931 -50.451 -49.788  1.00  0.00           C  
ATOM    685  CG2 VAL A  91      41.964 -48.587 -51.119  1.00  0.00           C  
ATOM    686  N   TYR A  92      45.296 -50.199 -50.689  1.00  0.00           N  
ATOM    687  CA  TYR A  92      46.276 -49.887 -51.735  1.00  0.00           C  
ATOM    688  C   TYR A  92      46.170 -50.893 -52.902  1.00  0.00           C  
ATOM    689  O   TYR A  92      47.101 -51.035 -53.691  1.00  0.00           O  
ATOM    690  CB  TYR A  92      47.685 -49.668 -51.132  1.00  0.00           C  
ATOM    691  CG  TYR A  92      48.794 -49.248 -52.085  1.00  0.00           C  
ATOM    692  CD1 TYR A  92      48.853 -47.919 -52.555  1.00  0.00           C  
ATOM    693  CD2 TYR A  92      49.777 -50.176 -52.491  1.00  0.00           C  
ATOM    694  CE1 TYR A  92      49.890 -47.523 -53.421  1.00  0.00           C  
ATOM    695  CE2 TYR A  92      50.808 -49.782 -53.365  1.00  0.00           C  
ATOM    696  CZ  TYR A  92      50.866 -48.452 -53.828  1.00  0.00           C  
ATOM    697  OH  TYR A  92      51.871 -48.060 -54.666  1.00  0.00           O  
ATOM    698  N   SER A  93      44.996 -51.537 -53.030  1.00  0.00           N  
ATOM    699  CA  SER A  93      44.614 -52.397 -54.152  1.00  0.00           C  
ATOM    700  C   SER A  93      44.419 -51.639 -55.483  1.00  0.00           C  
ATOM    701  O   SER A  93      44.436 -52.273 -56.538  1.00  0.00           O  
ATOM    702  CB  SER A  93      43.361 -53.187 -53.734  1.00  0.00           C  
ATOM    703  OG  SER A  93      42.216 -52.366 -53.605  1.00  0.00           O  
ATOM    704  N   GLY A  94      44.266 -50.309 -55.406  1.00  0.00           N  
ATOM    705  CA  GLY A  94      44.146 -49.417 -56.547  1.00  0.00           C  
ATOM    706  C   GLY A  94      43.620 -48.072 -56.039  1.00  0.00           C  
ATOM    707  O   GLY A  94      42.975 -47.991 -54.990  1.00  0.00           O  
ATOM    708  N   TYR A  95      43.877 -47.013 -56.819  1.00  0.00           N  
ATOM    709  CA  TYR A  95      43.339 -45.670 -56.590  1.00  0.00           C  
ATOM    710  C   TYR A  95      41.894 -45.567 -57.125  1.00  0.00           C  
ATOM    711  O   TYR A  95      41.567 -46.262 -58.090  1.00  0.00           O  
ATOM    712  CB  TYR A  95      44.241 -44.642 -57.306  1.00  0.00           C  
ATOM    713  CG  TYR A  95      45.655 -44.553 -56.763  1.00  0.00           C  
ATOM    714  CD1 TYR A  95      45.879 -44.068 -55.458  1.00  0.00           C  
ATOM    715  CD2 TYR A  95      46.753 -44.945 -57.558  1.00  0.00           C  
ATOM    716  CE1 TYR A  95      47.186 -43.981 -54.945  1.00  0.00           C  
ATOM    717  CE2 TYR A  95      48.062 -44.858 -57.046  1.00  0.00           C  
ATOM    718  CZ  TYR A  95      48.279 -44.378 -55.740  1.00  0.00           C  
ATOM    719  OH  TYR A  95      49.548 -44.303 -55.247  1.00  0.00           O  
ATOM    720  N   PRO A  96      41.071 -44.660 -56.555  1.00  0.00           N  
ATOM    721  CA  PRO A  96      41.349 -43.825 -55.373  1.00  0.00           C  
ATOM    722  C   PRO A  96      41.087 -44.558 -54.043  1.00  0.00           C  
ATOM    723  O   PRO A  96      40.197 -45.406 -53.970  1.00  0.00           O  
ATOM    724  CB  PRO A  96      40.391 -42.652 -55.577  1.00  0.00           C  
ATOM    725  CG  PRO A  96      39.178 -43.254 -56.260  1.00  0.00           C  
ATOM    726  CD  PRO A  96      39.773 -44.338 -57.148  1.00  0.00           C  
ATOM    727  N   LEU A  97      41.884 -44.206 -53.021  1.00  0.00           N  
ATOM    728  CA  LEU A  97      41.849 -44.824 -51.694  1.00  0.00           C  
ATOM    729  C   LEU A  97      40.723 -44.243 -50.814  1.00  0.00           C  
ATOM    730  O   LEU A  97      40.361 -43.077 -50.978  1.00  0.00           O  
ATOM    731  CB  LEU A  97      43.218 -44.646 -50.987  1.00  0.00           C  
ATOM    732  CG  LEU A  97      44.507 -44.828 -51.830  1.00  0.00           C  
ATOM    733  CD1 LEU A  97      45.771 -44.655 -50.959  1.00  0.00           C  
ATOM    734  CD2 LEU A  97      44.549 -46.125 -52.659  1.00  0.00           C  
ATOM    735  N   THR A  98      40.225 -45.062 -49.871  1.00  0.00           N  
ATOM    736  CA  THR A  98      39.226 -44.684 -48.864  1.00  0.00           C  
ATOM    737  C   THR A  98      39.501 -45.430 -47.542  1.00  0.00           C  
ATOM    738  O   THR A  98      40.070 -46.524 -47.561  1.00  0.00           O  
ATOM    739  CB  THR A  98      37.772 -45.036 -49.299  1.00  0.00           C  
ATOM    740  OG1 THR A  98      37.553 -46.429 -49.380  1.00  0.00           O  
ATOM    741  CG2 THR A  98      37.323 -44.404 -50.622  1.00  0.00           C  
ATOM    742  N   PHE A  99      39.057 -44.828 -46.424  1.00  0.00           N  
ATOM    743  CA  PHE A  99      39.128 -45.414 -45.083  1.00  0.00           C  
ATOM    744  C   PHE A  99      37.867 -46.219 -44.728  1.00  0.00           C  
ATOM    745  O   PHE A  99      36.785 -45.919 -45.236  1.00  0.00           O  
ATOM    746  CB  PHE A  99      39.359 -44.311 -44.034  1.00  0.00           C  
ATOM    747  CG  PHE A  99      40.746 -43.702 -44.038  1.00  0.00           C  
ATOM    748  CD1 PHE A  99      41.061 -42.665 -44.937  1.00  0.00           C  
ATOM    749  CD2 PHE A  99      41.772 -44.254 -43.241  1.00  0.00           C  
ATOM    750  CE1 PHE A  99      42.343 -42.142 -44.967  1.00  0.00           C  
ATOM    751  CE2 PHE A  99      43.048 -43.710 -43.283  1.00  0.00           C  
ATOM    752  CZ  PHE A  99      43.332 -42.653 -44.137  1.00  0.00           C  
ATOM    753  N   GLY A 100      38.039 -47.218 -43.847  1.00  0.00           N  
ATOM    754  CA  GLY A 100      36.981 -48.140 -43.431  1.00  0.00           C  
ATOM    755  C   GLY A 100      36.098 -47.602 -42.296  1.00  0.00           C  
ATOM    756  O   GLY A 100      34.995 -48.120 -42.117  1.00  0.00           O  
ATOM    757  N   GLY A 101      36.550 -46.581 -41.548  1.00  0.00           N  
ATOM    758  CA  GLY A 101      35.831 -46.011 -40.406  1.00  0.00           C  
ATOM    759  C   GLY A 101      36.565 -46.331 -39.095  1.00  0.00           C  
ATOM    760  O   GLY A 101      37.680 -46.851 -39.105  1.00  0.00           O  
ATOM    761  N   GLY A 102      35.940 -45.957 -37.966  1.00  0.00           N  
ATOM    762  CA  GLY A 102      36.537 -46.017 -36.633  1.00  0.00           C  
ATOM    763  C   GLY A 102      36.116 -47.282 -35.868  1.00  0.00           C  
ATOM    764  O   GLY A 102      35.024 -47.812 -36.077  1.00  0.00           O  
ATOM    765  N   THR A 103      36.972 -47.704 -34.923  1.00  0.00           N  
ATOM    766  CA  THR A 103      36.684 -48.716 -33.902  1.00  0.00           C  
ATOM    767  C   THR A 103      37.445 -48.326 -32.624  1.00  0.00           C  
ATOM    768  O   THR A 103      38.660 -48.535 -32.572  1.00  0.00           O  
ATOM    769  CB  THR A 103      37.143 -50.150 -34.305  1.00  0.00           C  
ATOM    770  OG1 THR A 103      36.526 -50.554 -35.506  1.00  0.00           O  
ATOM    771  CG2 THR A 103      36.839 -51.235 -33.250  1.00  0.00           C  
ATOM    772  N   LYS A 104      36.744 -47.755 -31.627  1.00  0.00           N  
ATOM    773  CA  LYS A 104      37.362 -47.379 -30.351  1.00  0.00           C  
ATOM    774  C   LYS A 104      37.457 -48.579 -29.398  1.00  0.00           C  
ATOM    775  O   LYS A 104      36.430 -49.158 -29.049  1.00  0.00           O  
ATOM    776  CB  LYS A 104      36.652 -46.174 -29.697  1.00  0.00           C  
ATOM    777  CG  LYS A 104      37.384 -45.698 -28.422  1.00  0.00           C  
ATOM    778  CD  LYS A 104      36.816 -44.429 -27.773  1.00  0.00           C  
ATOM    779  CE  LYS A 104      37.691 -43.917 -26.613  1.00  0.00           C  
ATOM    780  NZ  LYS A 104      37.828 -44.910 -25.532  1.00  0.00           N  
ATOM    781  N   VAL A 105      38.687 -48.871 -28.949  1.00  0.00           N  
ATOM    782  CA  VAL A 105      38.977 -49.818 -27.875  1.00  0.00           C  
ATOM    783  C   VAL A 105      38.946 -49.073 -26.520  1.00  0.00           C  
ATOM    784  O   VAL A 105      39.303 -47.894 -26.454  1.00  0.00           O  
ATOM    785  CB  VAL A 105      40.366 -50.486 -28.085  1.00  0.00           C  
ATOM    786  CG1 VAL A 105      40.741 -51.519 -27.003  1.00  0.00           C  
ATOM    787  CG2 VAL A 105      40.465 -51.169 -29.463  1.00  0.00           C  
ATOM    788  N   GLU A 106      38.472 -49.771 -25.480  1.00  0.00           N  
ATOM    789  CA  GLU A 106      38.133 -49.216 -24.169  1.00  0.00           C  
ATOM    790  C   GLU A 106      38.662 -50.134 -23.057  1.00  0.00           C  
ATOM    791  O   GLU A 106      38.752 -51.341 -23.267  1.00  0.00           O  
ATOM    792  CB  GLU A 106      36.594 -49.090 -24.140  1.00  0.00           C  
ATOM    793  CG  GLU A 106      35.962 -48.554 -22.847  1.00  0.00           C  
ATOM    794  CD  GLU A 106      34.443 -48.507 -22.973  1.00  0.00           C  
ATOM    795  OE1 GLU A 106      33.969 -47.669 -23.769  1.00  0.00           O  
ATOM    796  OE2 GLU A 106      33.786 -49.303 -22.270  1.00  0.00           O  
ATOM    797  N   ILE A 107      38.980 -49.555 -21.886  1.00  0.00           N  
ATOM    798  CA  ILE A 107      39.356 -50.296 -20.678  1.00  0.00           C  
ATOM    799  C   ILE A 107      38.099 -50.954 -20.080  1.00  0.00           C  
ATOM    800  O   ILE A 107      37.174 -50.234 -19.698  1.00  0.00           O  
ATOM    801  CB  ILE A 107      39.981 -49.372 -19.585  1.00  0.00           C  
ATOM    802  CG1 ILE A 107      41.241 -48.642 -20.098  1.00  0.00           C  
ATOM    803  CG2 ILE A 107      40.301 -50.096 -18.257  1.00  0.00           C  
ATOM    804  CD1 ILE A 107      41.635 -47.408 -19.277  1.00  0.00           C  
ATOM    805  N   LYS A 108      38.095 -52.295 -19.997  1.00  0.00           N  
ATOM    806  CA  LYS A 108      37.038 -53.043 -19.316  1.00  0.00           C  
ATOM    807  C   LYS A 108      37.182 -52.904 -17.790  1.00  0.00           C  
ATOM    808  O   LYS A 108      38.292 -53.000 -17.266  1.00  0.00           O  
ATOM    809  CB  LYS A 108      37.020 -54.510 -19.793  1.00  0.00           C  
ATOM    810  CG  LYS A 108      35.923 -55.399 -19.169  1.00  0.00           C  
ATOM    811  CD  LYS A 108      34.488 -54.904 -19.443  1.00  0.00           C  
ATOM    812  CE  LYS A 108      33.400 -55.784 -18.811  1.00  0.00           C  
ATOM    813  NZ  LYS A 108      33.451 -55.744 -17.338  1.00  0.00           N  
ATOM    814  N   ARG A 109      36.047 -52.644 -17.128  1.00  0.00           N  
ATOM    815  CA  ARG A 109      35.970 -52.249 -15.724  1.00  0.00           C  
ATOM    816  C   ARG A 109      34.622 -52.705 -15.132  1.00  0.00           C  
ATOM    817  O   ARG A 109      33.704 -53.053 -15.878  1.00  0.00           O  
ATOM    818  CB  ARG A 109      36.222 -50.715 -15.680  1.00  0.00           C  
ATOM    819  CG  ARG A 109      36.166 -50.029 -14.305  1.00  0.00           C  
ATOM    820  CD  ARG A 109      36.450 -48.525 -14.410  1.00  0.00           C  
ATOM    821  NE  ARG A 109      36.520 -47.875 -13.096  1.00  0.00           N  
ATOM    822  CZ  ARG A 109      37.589 -47.844 -12.282  1.00  0.00           C  
ATOM    823  NH1 ARG A 109      38.740 -48.442 -12.618  1.00  0.00           N  
ATOM    824  NH2 ARG A 109      37.499 -47.203 -11.110  1.00  0.00           N  
ATOM    825  N   THR A 110      34.526 -52.710 -13.792  1.00  0.00           N  
ATOM    826  CA  THR A 110      33.279 -52.931 -13.051  1.00  0.00           C  
ATOM    827  C   THR A 110      32.336 -51.707 -13.156  1.00  0.00           C  
ATOM    828  O   THR A 110      32.816 -50.582 -13.306  1.00  0.00           O  
ATOM    829  CB  THR A 110      33.580 -53.242 -11.556  1.00  0.00           C  
ATOM    830  OG1 THR A 110      32.389 -53.552 -10.852  1.00  0.00           O  
ATOM    831  CG2 THR A 110      34.283 -52.113 -10.778  1.00  0.00           C  
ATOM    832  N   VAL A 111      31.016 -51.941 -13.085  1.00  0.00           N  
ATOM    833  CA  VAL A 111      30.010 -50.881 -13.185  1.00  0.00           C  
ATOM    834  C   VAL A 111      30.013 -49.936 -11.962  1.00  0.00           C  
ATOM    835  O   VAL A 111      30.329 -50.366 -10.851  1.00  0.00           O  
ATOM    836  CB  VAL A 111      28.577 -51.445 -13.393  1.00  0.00           C  
ATOM    837  CG1 VAL A 111      28.487 -52.290 -14.676  1.00  0.00           C  
ATOM    838  CG2 VAL A 111      27.991 -52.211 -12.190  1.00  0.00           C  
ATOM    839  N   ALA A 112      29.669 -48.662 -12.207  1.00  0.00           N  
ATOM    840  CA  ALA A 112      29.658 -47.598 -11.203  1.00  0.00           C  
ATOM    841  C   ALA A 112      28.598 -46.553 -11.572  1.00  0.00           C  
ATOM    842  O   ALA A 112      28.476 -46.215 -12.747  1.00  0.00           O  
ATOM    843  CB  ALA A 112      31.057 -46.961 -11.118  1.00  0.00           C  
ATOM    844  N   ALA A 113      27.863 -46.065 -10.561  1.00  0.00           N  
ATOM    845  CA  ALA A 113      26.773 -45.094 -10.701  1.00  0.00           C  
ATOM    846  C   ALA A 113      27.276 -43.657 -10.996  1.00  0.00           C  
ATOM    847  O   ALA A 113      28.381 -43.313 -10.576  1.00  0.00           O  
ATOM    848  CB  ALA A 113      25.957 -45.119  -9.397  1.00  0.00           C  
ATOM    849  N   PRO A 114      26.453 -42.835 -11.695  1.00  0.00           N  
ATOM    850  CA  PRO A 114      26.786 -41.431 -12.000  1.00  0.00           C  
ATOM    851  C   PRO A 114      26.732 -40.514 -10.764  1.00  0.00           C  
ATOM    852  O   PRO A 114      25.719 -40.496 -10.063  1.00  0.00           O  
ATOM    853  CB  PRO A 114      25.734 -41.037 -13.051  1.00  0.00           C  
ATOM    854  CG  PRO A 114      24.528 -41.911 -12.751  1.00  0.00           C  
ATOM    855  CD  PRO A 114      25.156 -43.209 -12.269  1.00  0.00           C  
ATOM    856  N   SER A 115      27.819 -39.753 -10.542  1.00  0.00           N  
ATOM    857  CA  SER A 115      27.903 -38.725  -9.502  1.00  0.00           C  
ATOM    858  C   SER A 115      27.177 -37.458  -9.983  1.00  0.00           C  
ATOM    859  O   SER A 115      27.767 -36.650 -10.701  1.00  0.00           O  
ATOM    860  CB  SER A 115      29.381 -38.441  -9.163  1.00  0.00           C  
ATOM    861  OG  SER A 115      29.971 -39.565  -8.544  1.00  0.00           O  
ATOM    862  N   VAL A 116      25.889 -37.356  -9.620  1.00  0.00           N  
ATOM    863  CA  VAL A 116      24.982 -36.282 -10.018  1.00  0.00           C  
ATOM    864  C   VAL A 116      25.201 -34.990  -9.215  1.00  0.00           C  
ATOM    865  O   VAL A 116      25.328 -35.033  -7.990  1.00  0.00           O  
ATOM    866  CB  VAL A 116      23.497 -36.743  -9.909  1.00  0.00           C  
ATOM    867  CG1 VAL A 116      23.117 -37.296  -8.518  1.00  0.00           C  
ATOM    868  CG2 VAL A 116      22.468 -35.690 -10.372  1.00  0.00           C  
ATOM    869  N   PHE A 117      25.230 -33.864  -9.947  1.00  0.00           N  
ATOM    870  CA  PHE A 117      25.371 -32.514  -9.412  1.00  0.00           C  
ATOM    871  C   PHE A 117      24.547 -31.579 -10.305  1.00  0.00           C  
ATOM    872  O   PHE A 117      24.826 -31.507 -11.502  1.00  0.00           O  
ATOM    873  CB  PHE A 117      26.858 -32.086  -9.415  1.00  0.00           C  
ATOM    874  CG  PHE A 117      27.818 -32.979  -8.649  1.00  0.00           C  
ATOM    875  CD1 PHE A 117      27.778 -33.037  -7.240  1.00  0.00           C  
ATOM    876  CD2 PHE A 117      28.703 -33.829  -9.348  1.00  0.00           C  
ATOM    877  CE1 PHE A 117      28.637 -33.889  -6.558  1.00  0.00           C  
ATOM    878  CE2 PHE A 117      29.557 -34.669  -8.647  1.00  0.00           C  
ATOM    879  CZ  PHE A 117      29.524 -34.697  -7.257  1.00  0.00           C  
ATOM    880  N   ILE A 118      23.572 -30.867  -9.712  1.00  0.00           N  
ATOM    881  CA  ILE A 118      22.802 -29.815 -10.383  1.00  0.00           C  
ATOM    882  C   ILE A 118      23.453 -28.440 -10.118  1.00  0.00           C  
ATOM    883  O   ILE A 118      24.096 -28.256  -9.083  1.00  0.00           O  
ATOM    884  CB  ILE A 118      21.321 -29.798  -9.897  1.00  0.00           C  
ATOM    885  CG1 ILE A 118      20.410 -28.985 -10.846  1.00  0.00           C  
ATOM    886  CG2 ILE A 118      21.132 -29.338  -8.432  1.00  0.00           C  
ATOM    887  CD1 ILE A 118      18.924 -29.349 -10.745  1.00  0.00           C  
ATOM    888  N   PHE A 119      23.287 -27.515 -11.076  1.00  0.00           N  
ATOM    889  CA  PHE A 119      23.959 -26.218 -11.114  1.00  0.00           C  
ATOM    890  C   PHE A 119      22.926 -25.129 -11.514  1.00  0.00           C  
ATOM    891  O   PHE A 119      22.609 -25.020 -12.700  1.00  0.00           O  
ATOM    892  CB  PHE A 119      25.144 -26.321 -12.101  1.00  0.00           C  
ATOM    893  CG  PHE A 119      26.203 -27.354 -11.757  1.00  0.00           C  
ATOM    894  CD1 PHE A 119      26.361 -28.506 -12.556  1.00  0.00           C  
ATOM    895  CD2 PHE A 119      26.985 -27.217 -10.591  1.00  0.00           C  
ATOM    896  CE1 PHE A 119      27.301 -29.465 -12.214  1.00  0.00           C  
ATOM    897  CE2 PHE A 119      27.912 -28.194 -10.260  1.00  0.00           C  
ATOM    898  CZ  PHE A 119      28.080 -29.304 -11.077  1.00  0.00           C  
ATOM    899  N   PRO A 120      22.394 -24.364 -10.525  1.00  0.00           N  
ATOM    900  CA  PRO A 120      21.363 -23.314 -10.742  1.00  0.00           C  
ATOM    901  C   PRO A 120      21.791 -22.126 -11.640  1.00  0.00           C  
ATOM    902  O   PRO A 120      22.914 -21.659 -11.470  1.00  0.00           O  
ATOM    903  CB  PRO A 120      21.096 -22.785  -9.316  1.00  0.00           C  
ATOM    904  CG  PRO A 120      21.490 -23.913  -8.390  1.00  0.00           C  
ATOM    905  CD  PRO A 120      22.664 -24.548  -9.098  1.00  0.00           C  
ATOM    906  N   PRO A 121      20.893 -21.597 -12.511  1.00  0.00           N  
ATOM    907  CA  PRO A 121      21.112 -20.344 -13.276  1.00  0.00           C  
ATOM    908  C   PRO A 121      21.521 -19.110 -12.448  1.00  0.00           C  
ATOM    909  O   PRO A 121      20.837 -18.772 -11.482  1.00  0.00           O  
ATOM    910  CB  PRO A 121      19.765 -20.107 -13.984  1.00  0.00           C  
ATOM    911  CG  PRO A 121      19.212 -21.500 -14.168  1.00  0.00           C  
ATOM    912  CD  PRO A 121      19.607 -22.191 -12.869  1.00  0.00           C  
ATOM    913  N   SER A 122      22.622 -18.461 -12.866  1.00  0.00           N  
ATOM    914  CA  SER A 122      23.120 -17.200 -12.304  1.00  0.00           C  
ATOM    915  C   SER A 122      22.258 -15.981 -12.687  1.00  0.00           C  
ATOM    916  O   SER A 122      21.486 -16.040 -13.647  1.00  0.00           O  
ATOM    917  CB  SER A 122      24.599 -17.014 -12.718  1.00  0.00           C  
ATOM    918  OG  SER A 122      24.757 -16.818 -14.112  1.00  0.00           O  
ATOM    919  N   ASP A 123      22.433 -14.886 -11.927  1.00  0.00           N  
ATOM    920  CA  ASP A 123      21.737 -13.604 -12.092  1.00  0.00           C  
ATOM    921  C   ASP A 123      22.051 -12.910 -13.432  1.00  0.00           C  
ATOM    922  O   ASP A 123      21.161 -12.277 -13.993  1.00  0.00           O  
ATOM    923  CB  ASP A 123      21.992 -12.600 -10.934  1.00  0.00           C  
ATOM    924  CG  ASP A 123      23.460 -12.239 -10.638  1.00  0.00           C  
ATOM    925  OD1 ASP A 123      23.665 -11.092 -10.189  1.00  0.00           O  
ATOM    926  OD2 ASP A 123      24.341 -13.109 -10.820  1.00  0.00           O  
ATOM    927  N   GLU A 124      23.302 -13.030 -13.909  1.00  0.00           N  
ATOM    928  CA  GLU A 124      23.776 -12.402 -15.144  1.00  0.00           C  
ATOM    929  C   GLU A 124      23.331 -13.131 -16.422  1.00  0.00           C  
ATOM    930  O   GLU A 124      23.276 -12.498 -17.479  1.00  0.00           O  
ATOM    931  CB  GLU A 124      25.296 -12.186 -15.082  1.00  0.00           C  
ATOM    932  CG  GLU A 124      25.708 -11.269 -13.909  1.00  0.00           C  
ATOM    933  CD  GLU A 124      27.149 -10.767 -13.978  1.00  0.00           C  
ATOM    934  OE1 GLU A 124      27.615 -10.506 -15.111  1.00  0.00           O  
ATOM    935  OE2 GLU A 124      27.753 -10.626 -12.892  1.00  0.00           O  
ATOM    936  N   GLN A 125      22.951 -14.415 -16.293  1.00  0.00           N  
ATOM    937  CA  GLN A 125      22.226 -15.157 -17.323  1.00  0.00           C  
ATOM    938  C   GLN A 125      20.763 -14.684 -17.409  1.00  0.00           C  
ATOM    939  O   GLN A 125      20.281 -14.423 -18.511  1.00  0.00           O  
ATOM    940  CB  GLN A 125      22.367 -16.668 -17.047  1.00  0.00           C  
ATOM    941  CG  GLN A 125      21.809 -17.546 -18.180  1.00  0.00           C  
ATOM    942  CD  GLN A 125      22.193 -19.021 -18.059  1.00  0.00           C  
ATOM    943  NE2 GLN A 125      22.007 -19.624 -16.882  1.00  0.00           N  
ATOM    944  OE1 GLN A 125      22.648 -19.617 -19.030  1.00  0.00           O  
ATOM    945  N   LEU A 126      20.128 -14.496 -16.236  1.00  0.00           N  
ATOM    946  CA  LEU A 126      18.780 -13.951 -16.026  1.00  0.00           C  
ATOM    947  C   LEU A 126      18.740 -12.406 -16.121  1.00  0.00           C  
ATOM    948  O   LEU A 126      18.030 -11.750 -15.359  1.00  0.00           O  
ATOM    949  CB  LEU A 126      18.272 -14.440 -14.651  1.00  0.00           C  
ATOM    950  CG  LEU A 126      18.161 -15.971 -14.492  1.00  0.00           C  
ATOM    951  CD1 LEU A 126      18.014 -16.344 -13.009  1.00  0.00           C  
ATOM    952  CD2 LEU A 126      17.027 -16.562 -15.343  1.00  0.00           C  
ATOM    953  N   LYS A 127      19.518 -11.860 -17.060  1.00  0.00           N  
ATOM    954  CA  LYS A 127      19.730 -10.439 -17.319  1.00  0.00           C  
ATOM    955  C   LYS A 127      20.184 -10.236 -18.777  1.00  0.00           C  
ATOM    956  O   LYS A 127      19.932  -9.173 -19.343  1.00  0.00           O  
ATOM    957  CB  LYS A 127      20.692  -9.875 -16.248  1.00  0.00           C  
ATOM    958  CG  LYS A 127      21.166  -8.422 -16.425  1.00  0.00           C  
ATOM    959  CD  LYS A 127      21.767  -7.813 -15.141  1.00  0.00           C  
ATOM    960  CE  LYS A 127      22.871  -8.665 -14.487  1.00  0.00           C  
ATOM    961  NZ  LYS A 127      23.454  -8.005 -13.307  1.00  0.00           N  
ATOM    962  N   SER A 128      20.760 -11.292 -19.384  1.00  0.00           N  
ATOM    963  CA  SER A 128      20.961 -11.448 -20.826  1.00  0.00           C  
ATOM    964  C   SER A 128      19.682 -11.910 -21.566  1.00  0.00           C  
ATOM    965  O   SER A 128      19.713 -12.009 -22.793  1.00  0.00           O  
ATOM    966  CB  SER A 128      22.114 -12.448 -21.045  1.00  0.00           C  
ATOM    967  OG  SER A 128      23.341 -11.857 -20.670  1.00  0.00           O  
ATOM    968  N   GLY A 129      18.588 -12.177 -20.828  1.00  0.00           N  
ATOM    969  CA  GLY A 129      17.285 -12.572 -21.369  1.00  0.00           C  
ATOM    970  C   GLY A 129      17.153 -14.093 -21.561  1.00  0.00           C  
ATOM    971  O   GLY A 129      16.146 -14.536 -22.112  1.00  0.00           O  
ATOM    972  N   THR A 130      18.141 -14.881 -21.108  1.00  0.00           N  
ATOM    973  CA  THR A 130      18.209 -16.335 -21.257  1.00  0.00           C  
ATOM    974  C   THR A 130      18.162 -17.030 -19.879  1.00  0.00           C  
ATOM    975  O   THR A 130      18.180 -16.372 -18.839  1.00  0.00           O  
ATOM    976  CB  THR A 130      19.530 -16.733 -21.978  1.00  0.00           C  
ATOM    977  OG1 THR A 130      20.684 -16.461 -21.203  1.00  0.00           O  
ATOM    978  CG2 THR A 130      19.700 -16.065 -23.353  1.00  0.00           C  
ATOM    979  N   ALA A 131      18.101 -18.368 -19.907  1.00  0.00           N  
ATOM    980  CA  ALA A 131      18.209 -19.243 -18.744  1.00  0.00           C  
ATOM    981  C   ALA A 131      18.676 -20.622 -19.217  1.00  0.00           C  
ATOM    982  O   ALA A 131      18.288 -21.057 -20.301  1.00  0.00           O  
ATOM    983  CB  ALA A 131      16.859 -19.327 -18.013  1.00  0.00           C  
ATOM    984  N   SER A 132      19.490 -21.300 -18.398  1.00  0.00           N  
ATOM    985  CA  SER A 132      19.938 -22.663 -18.663  1.00  0.00           C  
ATOM    986  C   SER A 132      20.363 -23.307 -17.347  1.00  0.00           C  
ATOM    987  O   SER A 132      21.405 -22.931 -16.806  1.00  0.00           O  
ATOM    988  CB  SER A 132      21.089 -22.704 -19.696  1.00  0.00           C  
ATOM    989  OG  SER A 132      20.607 -22.627 -21.019  1.00  0.00           O  
ATOM    990  N   VAL A 133      19.550 -24.258 -16.860  1.00  0.00           N  
ATOM    991  CA  VAL A 133      19.874 -25.066 -15.689  1.00  0.00           C  
ATOM    992  C   VAL A 133      20.806 -26.196 -16.158  1.00  0.00           C  
ATOM    993  O   VAL A 133      20.396 -27.021 -16.976  1.00  0.00           O  
ATOM    994  CB  VAL A 133      18.624 -25.716 -15.023  1.00  0.00           C  
ATOM    995  CG1 VAL A 133      18.972 -26.294 -13.638  1.00  0.00           C  
ATOM    996  CG2 VAL A 133      17.435 -24.748 -14.879  1.00  0.00           C  
ATOM    997  N   VAL A 134      22.052 -26.176 -15.669  1.00  0.00           N  
ATOM    998  CA  VAL A 134      23.094 -27.125 -16.058  1.00  0.00           C  
ATOM    999  C   VAL A 134      23.179 -28.255 -15.015  1.00  0.00           C  
ATOM   1000  O   VAL A 134      22.799 -28.072 -13.859  1.00  0.00           O  
ATOM   1001  CB  VAL A 134      24.466 -26.397 -16.191  1.00  0.00           C  
ATOM   1002  CG1 VAL A 134      25.692 -27.300 -16.446  1.00  0.00           C  
ATOM   1003  CG2 VAL A 134      24.402 -25.322 -17.290  1.00  0.00           C  
ATOM   1004  N   CYS A 135      23.665 -29.415 -15.463  1.00  0.00           N  
ATOM   1005  CA  CYS A 135      23.922 -30.603 -14.661  1.00  0.00           C  
ATOM   1006  C   CYS A 135      25.057 -31.385 -15.328  1.00  0.00           C  
ATOM   1007  O   CYS A 135      25.252 -31.280 -16.543  1.00  0.00           O  
ATOM   1008  CB  CYS A 135      22.628 -31.424 -14.529  1.00  0.00           C  
ATOM   1009  SG  CYS A 135      22.701 -32.990 -13.624  1.00  0.00           S  
ATOM   1010  N   LEU A 136      25.791 -32.163 -14.525  1.00  0.00           N  
ATOM   1011  CA  LEU A 136      26.868 -32.995 -15.036  1.00  0.00           C  
ATOM   1012  C   LEU A 136      27.024 -34.236 -14.153  1.00  0.00           C  
ATOM   1013  O   LEU A 136      27.077 -34.132 -12.926  1.00  0.00           O  
ATOM   1014  CB  LEU A 136      28.158 -32.152 -15.208  1.00  0.00           C  
ATOM   1015  CG  LEU A 136      28.821 -32.336 -16.589  1.00  0.00           C  
ATOM   1016  CD1 LEU A 136      29.624 -31.115 -17.065  1.00  0.00           C  
ATOM   1017  CD2 LEU A 136      29.614 -33.650 -16.662  1.00  0.00           C  
ATOM   1018  N   LEU A 137      27.066 -35.384 -14.840  1.00  0.00           N  
ATOM   1019  CA  LEU A 137      27.135 -36.729 -14.293  1.00  0.00           C  
ATOM   1020  C   LEU A 137      28.565 -37.219 -14.511  1.00  0.00           C  
ATOM   1021  O   LEU A 137      28.958 -37.442 -15.656  1.00  0.00           O  
ATOM   1022  CB  LEU A 137      26.115 -37.627 -15.036  1.00  0.00           C  
ATOM   1023  CG  LEU A 137      24.628 -37.236 -14.861  1.00  0.00           C  
ATOM   1024  CD1 LEU A 137      24.219 -37.089 -13.387  1.00  0.00           C  
ATOM   1025  CD2 LEU A 137      24.197 -36.014 -15.705  1.00  0.00           C  
ATOM   1026  N   ASN A 138      29.331 -37.323 -13.416  1.00  0.00           N  
ATOM   1027  CA  ASN A 138      30.766 -37.598 -13.464  1.00  0.00           C  
ATOM   1028  C   ASN A 138      31.069 -39.034 -13.028  1.00  0.00           C  
ATOM   1029  O   ASN A 138      30.429 -39.552 -12.112  1.00  0.00           O  
ATOM   1030  CB  ASN A 138      31.519 -36.578 -12.580  1.00  0.00           C  
ATOM   1031  CG  ASN A 138      31.401 -35.145 -13.106  1.00  0.00           C  
ATOM   1032  OD1 ASN A 138      30.620 -34.349 -12.591  1.00  0.00           O  
ATOM   1033  ND2 ASN A 138      32.176 -34.816 -14.144  1.00  0.00           N  
ATOM   1034  N   ASN A 139      32.092 -39.609 -13.684  1.00  0.00           N  
ATOM   1035  CA  ASN A 139      32.810 -40.845 -13.353  1.00  0.00           C  
ATOM   1036  C   ASN A 139      31.893 -42.058 -13.108  1.00  0.00           C  
ATOM   1037  O   ASN A 139      31.636 -42.428 -11.962  1.00  0.00           O  
ATOM   1038  CB  ASN A 139      33.787 -40.587 -12.174  1.00  0.00           C  
ATOM   1039  CG  ASN A 139      34.942 -39.629 -12.504  1.00  0.00           C  
ATOM   1040  OD1 ASN A 139      35.183 -39.284 -13.659  1.00  0.00           O  
ATOM   1041  ND2 ASN A 139      35.684 -39.219 -11.475  1.00  0.00           N  
ATOM   1042  N   PHE A 140      31.442 -42.656 -14.218  1.00  0.00           N  
ATOM   1043  CA  PHE A 140      30.633 -43.870 -14.261  1.00  0.00           C  
ATOM   1044  C   PHE A 140      31.160 -44.826 -15.348  1.00  0.00           C  
ATOM   1045  O   PHE A 140      31.896 -44.407 -16.243  1.00  0.00           O  
ATOM   1046  CB  PHE A 140      29.153 -43.472 -14.461  1.00  0.00           C  
ATOM   1047  CG  PHE A 140      28.804 -42.720 -15.736  1.00  0.00           C  
ATOM   1048  CD1 PHE A 140      28.664 -41.316 -15.727  1.00  0.00           C  
ATOM   1049  CD2 PHE A 140      28.743 -43.405 -16.965  1.00  0.00           C  
ATOM   1050  CE1 PHE A 140      28.413 -40.644 -16.916  1.00  0.00           C  
ATOM   1051  CE2 PHE A 140      28.526 -42.712 -18.145  1.00  0.00           C  
ATOM   1052  CZ  PHE A 140      28.355 -41.337 -18.118  1.00  0.00           C  
ATOM   1053  N   TYR A 141      30.741 -46.097 -15.264  1.00  0.00           N  
ATOM   1054  CA  TYR A 141      31.054 -47.136 -16.246  1.00  0.00           C  
ATOM   1055  C   TYR A 141      29.841 -48.087 -16.345  1.00  0.00           C  
ATOM   1056  O   TYR A 141      29.286 -48.414 -15.295  1.00  0.00           O  
ATOM   1057  CB  TYR A 141      32.340 -47.874 -15.798  1.00  0.00           C  
ATOM   1058  CG  TYR A 141      32.892 -48.794 -16.870  1.00  0.00           C  
ATOM   1059  CD1 TYR A 141      33.723 -48.266 -17.880  1.00  0.00           C  
ATOM   1060  CD2 TYR A 141      32.495 -50.147 -16.923  1.00  0.00           C  
ATOM   1061  CE1 TYR A 141      34.104 -49.071 -18.971  1.00  0.00           C  
ATOM   1062  CE2 TYR A 141      32.875 -50.950 -18.017  1.00  0.00           C  
ATOM   1063  CZ  TYR A 141      33.663 -50.406 -19.048  1.00  0.00           C  
ATOM   1064  OH  TYR A 141      33.970 -51.166 -20.138  1.00  0.00           O  
ATOM   1065  N   PRO A 142      29.428 -48.529 -17.559  1.00  0.00           N  
ATOM   1066  CA  PRO A 142      30.041 -48.297 -18.887  1.00  0.00           C  
ATOM   1067  C   PRO A 142      29.777 -46.906 -19.485  1.00  0.00           C  
ATOM   1068  O   PRO A 142      29.087 -46.089 -18.878  1.00  0.00           O  
ATOM   1069  CB  PRO A 142      29.427 -49.406 -19.777  1.00  0.00           C  
ATOM   1070  CG  PRO A 142      28.746 -50.375 -18.828  1.00  0.00           C  
ATOM   1071  CD  PRO A 142      28.313 -49.458 -17.699  1.00  0.00           C  
ATOM   1072  N   ARG A 143      30.332 -46.700 -20.691  1.00  0.00           N  
ATOM   1073  CA  ARG A 143      30.179 -45.518 -21.546  1.00  0.00           C  
ATOM   1074  C   ARG A 143      28.715 -45.124 -21.830  1.00  0.00           C  
ATOM   1075  O   ARG A 143      28.416 -43.931 -21.870  1.00  0.00           O  
ATOM   1076  CB  ARG A 143      30.960 -45.790 -22.850  1.00  0.00           C  
ATOM   1077  CG  ARG A 143      31.030 -44.616 -23.844  1.00  0.00           C  
ATOM   1078  CD  ARG A 143      31.855 -44.976 -25.088  1.00  0.00           C  
ATOM   1079  NE  ARG A 143      32.139 -43.799 -25.919  1.00  0.00           N  
ATOM   1080  CZ  ARG A 143      32.668 -43.830 -27.155  1.00  0.00           C  
ATOM   1081  NH1 ARG A 143      32.883 -42.681 -27.805  1.00  0.00           N  
ATOM   1082  NH2 ARG A 143      32.985 -44.991 -27.746  1.00  0.00           N  
ATOM   1083  N   GLU A 144      27.841 -46.134 -21.995  1.00  0.00           N  
ATOM   1084  CA  GLU A 144      26.396 -45.986 -22.159  1.00  0.00           C  
ATOM   1085  C   GLU A 144      25.735 -45.446 -20.878  1.00  0.00           C  
ATOM   1086  O   GLU A 144      25.935 -46.022 -19.809  1.00  0.00           O  
ATOM   1087  CB  GLU A 144      25.806 -47.348 -22.602  1.00  0.00           C  
ATOM   1088  CG  GLU A 144      24.263 -47.449 -22.660  1.00  0.00           C  
ATOM   1089  CD  GLU A 144      23.606 -46.404 -23.565  1.00  0.00           C  
ATOM   1090  OE1 GLU A 144      24.082 -46.255 -24.711  1.00  0.00           O  
ATOM   1091  OE2 GLU A 144      22.646 -45.766 -23.084  1.00  0.00           O  
ATOM   1092  N   ALA A 145      24.941 -44.379 -21.040  1.00  0.00           N  
ATOM   1093  CA  ALA A 145      24.178 -43.716 -19.986  1.00  0.00           C  
ATOM   1094  C   ALA A 145      23.105 -42.818 -20.608  1.00  0.00           C  
ATOM   1095  O   ALA A 145      23.302 -42.311 -21.714  1.00  0.00           O  
ATOM   1096  CB  ALA A 145      25.124 -42.889 -19.093  1.00  0.00           C  
ATOM   1097  N   LYS A 146      22.012 -42.605 -19.856  1.00  0.00           N  
ATOM   1098  CA  LYS A 146      20.926 -41.705 -20.233  1.00  0.00           C  
ATOM   1099  C   LYS A 146      20.624 -40.735 -19.085  1.00  0.00           C  
ATOM   1100  O   LYS A 146      20.706 -41.098 -17.912  1.00  0.00           O  
ATOM   1101  CB  LYS A 146      19.690 -42.522 -20.680  1.00  0.00           C  
ATOM   1102  CG  LYS A 146      18.458 -41.692 -21.113  1.00  0.00           C  
ATOM   1103  CD  LYS A 146      18.732 -40.705 -22.266  1.00  0.00           C  
ATOM   1104  CE  LYS A 146      17.503 -39.873 -22.650  1.00  0.00           C  
ATOM   1105  NZ  LYS A 146      17.862 -38.806 -23.603  1.00  0.00           N  
ATOM   1106  N   VAL A 147      20.283 -39.504 -19.476  1.00  0.00           N  
ATOM   1107  CA  VAL A 147      20.026 -38.368 -18.603  1.00  0.00           C  
ATOM   1108  C   VAL A 147      18.744 -37.655 -19.071  1.00  0.00           C  
ATOM   1109  O   VAL A 147      18.398 -37.720 -20.253  1.00  0.00           O  
ATOM   1110  CB  VAL A 147      21.223 -37.374 -18.666  1.00  0.00           C  
ATOM   1111  CG1 VAL A 147      22.523 -38.012 -18.142  1.00  0.00           C  
ATOM   1112  CG2 VAL A 147      21.470 -36.766 -20.062  1.00  0.00           C  
ATOM   1113  N   GLN A 148      18.059 -36.987 -18.131  1.00  0.00           N  
ATOM   1114  CA  GLN A 148      16.826 -36.242 -18.388  1.00  0.00           C  
ATOM   1115  C   GLN A 148      16.736 -35.002 -17.484  1.00  0.00           C  
ATOM   1116  O   GLN A 148      17.642 -34.734 -16.690  1.00  0.00           O  
ATOM   1117  CB  GLN A 148      15.591 -37.177 -18.265  1.00  0.00           C  
ATOM   1118  CG  GLN A 148      15.359 -37.761 -16.854  1.00  0.00           C  
ATOM   1119  CD  GLN A 148      13.979 -38.391 -16.674  1.00  0.00           C  
ATOM   1120  NE2 GLN A 148      13.939 -39.632 -16.188  1.00  0.00           N  
ATOM   1121  OE1 GLN A 148      12.961 -37.753 -16.928  1.00  0.00           O  
ATOM   1122  N   TRP A 149      15.619 -34.278 -17.635  1.00  0.00           N  
ATOM   1123  CA  TRP A 149      15.261 -33.112 -16.842  1.00  0.00           C  
ATOM   1124  C   TRP A 149      13.799 -33.179 -16.408  1.00  0.00           C  
ATOM   1125  O   TRP A 149      12.956 -33.684 -17.146  1.00  0.00           O  
ATOM   1126  CB  TRP A 149      15.525 -31.830 -17.650  1.00  0.00           C  
ATOM   1127  CG  TRP A 149      16.950 -31.402 -17.638  1.00  0.00           C  
ATOM   1128  CD1 TRP A 149      17.875 -31.629 -18.596  1.00  0.00           C  
ATOM   1129  CD2 TRP A 149      17.653 -30.762 -16.537  1.00  0.00           C  
ATOM   1130  NE1 TRP A 149      19.091 -31.135 -18.177  1.00  0.00           N  
ATOM   1131  CE2 TRP A 149      19.017 -30.589 -16.914  1.00  0.00           C  
ATOM   1132  CE3 TRP A 149      17.271 -30.306 -15.255  1.00  0.00           C  
ATOM   1133  CZ2 TRP A 149      19.951 -29.980 -16.065  1.00  0.00           C  
ATOM   1134  CZ3 TRP A 149      18.203 -29.705 -14.390  1.00  0.00           C  
ATOM   1135  CH2 TRP A 149      19.542 -29.545 -14.794  1.00  0.00           C  
ATOM   1136  N   LYS A 150      13.545 -32.611 -15.221  1.00  0.00           N  
ATOM   1137  CA  LYS A 150      12.230 -32.383 -14.636  1.00  0.00           C  
ATOM   1138  C   LYS A 150      12.186 -30.969 -14.040  1.00  0.00           C  
ATOM   1139  O   LYS A 150      13.233 -30.396 -13.726  1.00  0.00           O  
ATOM   1140  CB  LYS A 150      11.928 -33.464 -13.576  1.00  0.00           C  
ATOM   1141  CG  LYS A 150      11.645 -34.851 -14.182  1.00  0.00           C  
ATOM   1142  CD  LYS A 150      11.307 -35.916 -13.135  1.00  0.00           C  
ATOM   1143  CE  LYS A 150      10.923 -37.251 -13.787  1.00  0.00           C  
ATOM   1144  NZ  LYS A 150      10.543 -38.251 -12.779  1.00  0.00           N  
ATOM   1145  N   VAL A 151      10.963 -30.432 -13.911  1.00  0.00           N  
ATOM   1146  CA  VAL A 151      10.697 -29.072 -13.435  1.00  0.00           C  
ATOM   1147  C   VAL A 151       9.897 -29.185 -12.112  1.00  0.00           C  
ATOM   1148  O   VAL A 151      10.326 -29.937 -11.236  1.00  0.00           O  
ATOM   1149  CB  VAL A 151       9.965 -28.214 -14.519  1.00  0.00           C  
ATOM   1150  CG1 VAL A 151      10.013 -26.703 -14.216  1.00  0.00           C  
ATOM   1151  CG2 VAL A 151      10.543 -28.434 -15.930  1.00  0.00           C  
ATOM   1152  N   ASP A 152       8.778 -28.456 -11.963  1.00  0.00           N  
ATOM   1153  CA  ASP A 152       7.830 -28.570 -10.852  1.00  0.00           C  
ATOM   1154  C   ASP A 152       7.089 -29.913 -10.920  1.00  0.00           C  
ATOM   1155  O   ASP A 152       6.536 -30.248 -11.969  1.00  0.00           O  
ATOM   1156  CB  ASP A 152       6.829 -27.392 -10.788  1.00  0.00           C  
ATOM   1157  CG  ASP A 152       7.483 -26.007 -10.768  1.00  0.00           C  
ATOM   1158  OD1 ASP A 152       8.266 -25.755  -9.827  1.00  0.00           O  
ATOM   1159  OD2 ASP A 152       7.138 -25.193 -11.649  1.00  0.00           O  
ATOM   1160  N   ASN A 153       7.109 -30.649  -9.796  1.00  0.00           N  
ATOM   1161  CA  ASN A 153       6.585 -32.014  -9.639  1.00  0.00           C  
ATOM   1162  C   ASN A 153       7.406 -33.031 -10.469  1.00  0.00           C  
ATOM   1163  O   ASN A 153       8.584 -32.791 -10.740  1.00  0.00           O  
ATOM   1164  CB  ASN A 153       5.053 -32.090  -9.910  1.00  0.00           C  
ATOM   1165  CG  ASN A 153       4.233 -31.084  -9.097  1.00  0.00           C  
ATOM   1166  ND2 ASN A 153       3.523 -30.182  -9.777  1.00  0.00           N  
ATOM   1167  OD1 ASN A 153       4.237 -31.125  -7.868  1.00  0.00           O  
ATOM   1168  N   ALA A 154       6.778 -34.156 -10.851  1.00  0.00           N  
ATOM   1169  CA  ALA A 154       7.371 -35.206 -11.684  1.00  0.00           C  
ATOM   1170  C   ALA A 154       7.386 -34.885 -13.195  1.00  0.00           C  
ATOM   1171  O   ALA A 154       7.828 -35.733 -13.970  1.00  0.00           O  
ATOM   1172  CB  ALA A 154       6.617 -36.518 -11.409  1.00  0.00           C  
ATOM   1173  N   LEU A 155       6.898 -33.694 -13.590  1.00  0.00           N  
ATOM   1174  CA  LEU A 155       6.755 -33.231 -14.972  1.00  0.00           C  
ATOM   1175  C   LEU A 155       8.114 -33.105 -15.679  1.00  0.00           C  
ATOM   1176  O   LEU A 155       8.952 -32.318 -15.241  1.00  0.00           O  
ATOM   1177  CB  LEU A 155       6.017 -31.872 -14.981  1.00  0.00           C  
ATOM   1178  CG  LEU A 155       4.593 -31.896 -14.377  1.00  0.00           C  
ATOM   1179  CD1 LEU A 155       4.033 -30.466 -14.224  1.00  0.00           C  
ATOM   1180  CD2 LEU A 155       3.638 -32.823 -15.158  1.00  0.00           C  
ATOM   1181  N   GLN A 156       8.292 -33.894 -16.751  1.00  0.00           N  
ATOM   1182  CA  GLN A 156       9.516 -33.963 -17.548  1.00  0.00           C  
ATOM   1183  C   GLN A 156       9.643 -32.760 -18.497  1.00  0.00           C  
ATOM   1184  O   GLN A 156       8.657 -32.369 -19.124  1.00  0.00           O  
ATOM   1185  CB  GLN A 156       9.518 -35.303 -18.317  1.00  0.00           C  
ATOM   1186  CG  GLN A 156      10.831 -35.616 -19.065  1.00  0.00           C  
ATOM   1187  CD  GLN A 156      10.739 -36.911 -19.872  1.00  0.00           C  
ATOM   1188  NE2 GLN A 156      11.590 -37.888 -19.558  1.00  0.00           N  
ATOM   1189  OE1 GLN A 156       9.922 -37.024 -20.782  1.00  0.00           O  
ATOM   1190  N   SER A 157      10.875 -32.242 -18.617  1.00  0.00           N  
ATOM   1191  CA  SER A 157      11.281 -31.282 -19.640  1.00  0.00           C  
ATOM   1192  C   SER A 157      12.046 -32.037 -20.737  1.00  0.00           C  
ATOM   1193  O   SER A 157      12.963 -32.800 -20.427  1.00  0.00           O  
ATOM   1194  CB  SER A 157      12.155 -30.188 -18.997  1.00  0.00           C  
ATOM   1195  OG  SER A 157      12.526 -29.194 -19.933  1.00  0.00           O  
ATOM   1196  N   GLY A 158      11.665 -31.784 -22.001  1.00  0.00           N  
ATOM   1197  CA  GLY A 158      12.313 -32.360 -23.181  1.00  0.00           C  
ATOM   1198  C   GLY A 158      13.614 -31.626 -23.554  1.00  0.00           C  
ATOM   1199  O   GLY A 158      14.341 -32.109 -24.422  1.00  0.00           O  
ATOM   1200  N   ASN A 159      13.910 -30.480 -22.913  1.00  0.00           N  
ATOM   1201  CA  ASN A 159      15.127 -29.693 -23.106  1.00  0.00           C  
ATOM   1202  C   ASN A 159      16.314 -30.388 -22.426  1.00  0.00           C  
ATOM   1203  O   ASN A 159      16.321 -30.523 -21.204  1.00  0.00           O  
ATOM   1204  CB  ASN A 159      14.924 -28.271 -22.534  1.00  0.00           C  
ATOM   1205  CG  ASN A 159      13.840 -27.461 -23.254  1.00  0.00           C  
ATOM   1206  OD1 ASN A 159      13.776 -27.445 -24.480  1.00  0.00           O  
ATOM   1207  ND2 ASN A 159      12.994 -26.768 -22.490  1.00  0.00           N  
ATOM   1208  N   SER A 160      17.286 -30.803 -23.248  1.00  0.00           N  
ATOM   1209  CA  SER A 160      18.526 -31.452 -22.831  1.00  0.00           C  
ATOM   1210  C   SER A 160      19.594 -31.202 -23.909  1.00  0.00           C  
ATOM   1211  O   SER A 160      19.266 -31.081 -25.090  1.00  0.00           O  
ATOM   1212  CB  SER A 160      18.274 -32.957 -22.575  1.00  0.00           C  
ATOM   1213  OG  SER A 160      19.426 -33.593 -22.057  1.00  0.00           O  
ATOM   1214  N   GLN A 161      20.858 -31.142 -23.467  1.00  0.00           N  
ATOM   1215  CA  GLN A 161      22.039 -30.955 -24.304  1.00  0.00           C  
ATOM   1216  C   GLN A 161      23.117 -31.899 -23.762  1.00  0.00           C  
ATOM   1217  O   GLN A 161      23.771 -31.584 -22.767  1.00  0.00           O  
ATOM   1218  CB  GLN A 161      22.432 -29.461 -24.330  1.00  0.00           C  
ATOM   1219  CG  GLN A 161      23.738 -29.148 -25.087  1.00  0.00           C  
ATOM   1220  CD  GLN A 161      24.033 -27.649 -25.127  1.00  0.00           C  
ATOM   1221  NE2 GLN A 161      25.156 -27.232 -24.539  1.00  0.00           N  
ATOM   1222  OE1 GLN A 161      23.264 -26.876 -25.694  1.00  0.00           O  
ATOM   1223  N   GLU A 162      23.217 -33.066 -24.414  1.00  0.00           N  
ATOM   1224  CA  GLU A 162      24.031 -34.199 -23.984  1.00  0.00           C  
ATOM   1225  C   GLU A 162      25.355 -34.219 -24.760  1.00  0.00           C  
ATOM   1226  O   GLU A 162      25.361 -34.006 -25.972  1.00  0.00           O  
ATOM   1227  CB  GLU A 162      23.221 -35.503 -24.174  1.00  0.00           C  
ATOM   1228  CG  GLU A 162      21.858 -35.475 -23.441  1.00  0.00           C  
ATOM   1229  CD  GLU A 162      21.030 -36.761 -23.538  1.00  0.00           C  
ATOM   1230  OE1 GLU A 162      21.577 -37.796 -23.980  1.00  0.00           O  
ATOM   1231  OE2 GLU A 162      19.843 -36.693 -23.148  1.00  0.00           O  
ATOM   1232  N   SER A 163      26.453 -34.468 -24.030  1.00  0.00           N  
ATOM   1233  CA  SER A 163      27.819 -34.455 -24.549  1.00  0.00           C  
ATOM   1234  C   SER A 163      28.719 -35.271 -23.613  1.00  0.00           C  
ATOM   1235  O   SER A 163      28.590 -35.136 -22.398  1.00  0.00           O  
ATOM   1236  CB  SER A 163      28.305 -32.994 -24.681  1.00  0.00           C  
ATOM   1237  OG  SER A 163      29.610 -32.937 -25.209  1.00  0.00           O  
ATOM   1238  N   VAL A 164      29.624 -36.076 -24.194  1.00  0.00           N  
ATOM   1239  CA  VAL A 164      30.576 -36.917 -23.464  1.00  0.00           C  
ATOM   1240  C   VAL A 164      32.028 -36.541 -23.807  1.00  0.00           C  
ATOM   1241  O   VAL A 164      32.315 -36.133 -24.933  1.00  0.00           O  
ATOM   1242  CB  VAL A 164      30.394 -38.430 -23.802  1.00  0.00           C  
ATOM   1243  CG1 VAL A 164      29.035 -38.969 -23.332  1.00  0.00           C  
ATOM   1244  CG2 VAL A 164      30.649 -38.822 -25.275  1.00  0.00           C  
ATOM   1245  N   THR A 165      32.919 -36.764 -22.829  1.00  0.00           N  
ATOM   1246  CA  THR A 165      34.365 -36.870 -23.029  1.00  0.00           C  
ATOM   1247  C   THR A 165      34.733 -38.333 -23.366  1.00  0.00           C  
ATOM   1248  O   THR A 165      33.892 -39.229 -23.265  1.00  0.00           O  
ATOM   1249  CB  THR A 165      35.126 -36.476 -21.727  1.00  0.00           C  
ATOM   1250  OG1 THR A 165      34.802 -37.321 -20.632  1.00  0.00           O  
ATOM   1251  CG2 THR A 165      34.924 -35.012 -21.321  1.00  0.00           C  
ATOM   1252  N   GLU A 166      36.011 -38.555 -23.713  1.00  0.00           N  
ATOM   1253  CA  GLU A 166      36.641 -39.877 -23.737  1.00  0.00           C  
ATOM   1254  C   GLU A 166      36.842 -40.435 -22.310  1.00  0.00           C  
ATOM   1255  O   GLU A 166      36.547 -39.758 -21.320  1.00  0.00           O  
ATOM   1256  CB  GLU A 166      37.961 -39.829 -24.551  1.00  0.00           C  
ATOM   1257  CG  GLU A 166      39.154 -39.052 -23.944  1.00  0.00           C  
ATOM   1258  CD  GLU A 166      38.966 -37.536 -23.971  1.00  0.00           C  
ATOM   1259  OE1 GLU A 166      39.141 -36.963 -25.067  1.00  0.00           O  
ATOM   1260  OE2 GLU A 166      38.615 -36.985 -22.906  1.00  0.00           O  
ATOM   1261  N   GLN A 167      37.335 -41.680 -22.235  1.00  0.00           N  
ATOM   1262  CA  GLN A 167      37.613 -42.383 -20.984  1.00  0.00           C  
ATOM   1263  C   GLN A 167      38.765 -41.709 -20.215  1.00  0.00           C  
ATOM   1264  O   GLN A 167      39.807 -41.424 -20.808  1.00  0.00           O  
ATOM   1265  CB  GLN A 167      37.929 -43.853 -21.312  1.00  0.00           C  
ATOM   1266  CG  GLN A 167      37.918 -44.774 -20.080  1.00  0.00           C  
ATOM   1267  CD  GLN A 167      37.900 -46.250 -20.473  1.00  0.00           C  
ATOM   1268  OE1 GLN A 167      38.570 -46.657 -21.422  1.00  0.00           O  
ATOM   1269  NE2 GLN A 167      37.144 -47.067 -19.737  1.00  0.00           N  
ATOM   1270  N   ASP A 168      38.531 -41.466 -18.915  1.00  0.00           N  
ATOM   1271  CA  ASP A 168      39.429 -40.778 -17.984  1.00  0.00           C  
ATOM   1272  C   ASP A 168      40.746 -41.563 -17.819  1.00  0.00           C  
ATOM   1273  O   ASP A 168      40.711 -42.766 -17.566  1.00  0.00           O  
ATOM   1274  CB  ASP A 168      38.689 -40.533 -16.644  1.00  0.00           C  
ATOM   1275  CG  ASP A 168      39.343 -39.538 -15.679  1.00  0.00           C  
ATOM   1276  OD1 ASP A 168      38.585 -38.707 -15.135  1.00  0.00           O  
ATOM   1277  OD2 ASP A 168      40.561 -39.670 -15.432  1.00  0.00           O  
ATOM   1278  N   SER A 169      41.881 -40.862 -17.980  1.00  0.00           N  
ATOM   1279  CA  SER A 169      43.234 -41.420 -17.900  1.00  0.00           C  
ATOM   1280  C   SER A 169      43.653 -41.888 -16.489  1.00  0.00           C  
ATOM   1281  O   SER A 169      44.531 -42.744 -16.388  1.00  0.00           O  
ATOM   1282  CB  SER A 169      44.225 -40.403 -18.503  1.00  0.00           C  
ATOM   1283  OG  SER A 169      44.380 -39.254 -17.692  1.00  0.00           O  
ATOM   1284  N   LYS A 170      43.011 -41.338 -15.445  1.00  0.00           N  
ATOM   1285  CA  LYS A 170      43.203 -41.708 -14.047  1.00  0.00           C  
ATOM   1286  C   LYS A 170      42.165 -42.767 -13.639  1.00  0.00           C  
ATOM   1287  O   LYS A 170      42.545 -43.876 -13.263  1.00  0.00           O  
ATOM   1288  CB  LYS A 170      43.106 -40.422 -13.188  1.00  0.00           C  
ATOM   1289  CG  LYS A 170      43.232 -40.624 -11.666  1.00  0.00           C  
ATOM   1290  CD  LYS A 170      42.785 -39.377 -10.888  1.00  0.00           C  
ATOM   1291  CE  LYS A 170      42.732 -39.607  -9.373  1.00  0.00           C  
ATOM   1292  NZ  LYS A 170      42.139 -38.450  -8.686  1.00  0.00           N  
ATOM   1293  N   ASP A 171      40.880 -42.378 -13.685  1.00  0.00           N  
ATOM   1294  CA  ASP A 171      39.762 -43.108 -13.078  1.00  0.00           C  
ATOM   1295  C   ASP A 171      39.188 -44.247 -13.944  1.00  0.00           C  
ATOM   1296  O   ASP A 171      38.486 -45.094 -13.395  1.00  0.00           O  
ATOM   1297  CB  ASP A 171      38.644 -42.147 -12.599  1.00  0.00           C  
ATOM   1298  CG  ASP A 171      39.136 -41.024 -11.672  1.00  0.00           C  
ATOM   1299  OD1 ASP A 171      38.607 -39.899 -11.795  1.00  0.00           O  
ATOM   1300  OD2 ASP A 171      39.975 -41.324 -10.793  1.00  0.00           O  
ATOM   1301  N   SER A 172      39.502 -44.272 -15.254  1.00  0.00           N  
ATOM   1302  CA  SER A 172      39.073 -45.278 -16.244  1.00  0.00           C  
ATOM   1303  C   SER A 172      37.546 -45.305 -16.484  1.00  0.00           C  
ATOM   1304  O   SER A 172      36.985 -46.352 -16.805  1.00  0.00           O  
ATOM   1305  CB  SER A 172      39.663 -46.669 -15.911  1.00  0.00           C  
ATOM   1306  OG  SER A 172      41.071 -46.644 -16.032  1.00  0.00           O  
ATOM   1307  N   THR A 173      36.904 -44.139 -16.324  1.00  0.00           N  
ATOM   1308  CA  THR A 173      35.456 -43.939 -16.378  1.00  0.00           C  
ATOM   1309  C   THR A 173      35.107 -42.788 -17.339  1.00  0.00           C  
ATOM   1310  O   THR A 173      35.947 -41.937 -17.625  1.00  0.00           O  
ATOM   1311  CB  THR A 173      34.927 -43.540 -14.973  1.00  0.00           C  
ATOM   1312  OG1 THR A 173      35.656 -42.451 -14.431  1.00  0.00           O  
ATOM   1313  CG2 THR A 173      34.948 -44.691 -13.960  1.00  0.00           C  
ATOM   1314  N   TYR A 174      33.848 -42.786 -17.799  1.00  0.00           N  
ATOM   1315  CA  TYR A 174      33.260 -41.755 -18.651  1.00  0.00           C  
ATOM   1316  C   TYR A 174      32.407 -40.780 -17.827  1.00  0.00           C  
ATOM   1317  O   TYR A 174      31.989 -41.106 -16.714  1.00  0.00           O  
ATOM   1318  CB  TYR A 174      32.397 -42.441 -19.726  1.00  0.00           C  
ATOM   1319  CG  TYR A 174      33.207 -43.148 -20.796  1.00  0.00           C  
ATOM   1320  CD1 TYR A 174      33.556 -42.464 -21.979  1.00  0.00           C  
ATOM   1321  CD2 TYR A 174      33.615 -44.483 -20.614  1.00  0.00           C  
ATOM   1322  CE1 TYR A 174      34.276 -43.123 -22.992  1.00  0.00           C  
ATOM   1323  CE2 TYR A 174      34.341 -45.139 -21.622  1.00  0.00           C  
ATOM   1324  CZ  TYR A 174      34.650 -44.470 -22.825  1.00  0.00           C  
ATOM   1325  OH  TYR A 174      35.295 -45.129 -23.829  1.00  0.00           O  
ATOM   1326  N   SER A 175      32.152 -39.608 -18.421  1.00  0.00           N  
ATOM   1327  CA  SER A 175      31.277 -38.565 -17.888  1.00  0.00           C  
ATOM   1328  C   SER A 175      30.318 -38.103 -19.005  1.00  0.00           C  
ATOM   1329  O   SER A 175      30.648 -38.247 -20.185  1.00  0.00           O  
ATOM   1330  CB  SER A 175      32.142 -37.399 -17.372  1.00  0.00           C  
ATOM   1331  OG  SER A 175      32.939 -37.792 -16.272  1.00  0.00           O  
ATOM   1332  N   LEU A 176      29.154 -37.556 -18.615  1.00  0.00           N  
ATOM   1333  CA  LEU A 176      28.088 -37.120 -19.523  1.00  0.00           C  
ATOM   1334  C   LEU A 176      27.415 -35.851 -18.981  1.00  0.00           C  
ATOM   1335  O   LEU A 176      27.130 -35.767 -17.787  1.00  0.00           O  
ATOM   1336  CB  LEU A 176      27.094 -38.289 -19.749  1.00  0.00           C  
ATOM   1337  CG  LEU A 176      25.792 -38.004 -20.542  1.00  0.00           C  
ATOM   1338  CD1 LEU A 176      26.029 -37.416 -21.946  1.00  0.00           C  
ATOM   1339  CD2 LEU A 176      24.926 -39.275 -20.626  1.00  0.00           C  
ATOM   1340  N   SER A 177      27.162 -34.898 -19.888  1.00  0.00           N  
ATOM   1341  CA  SER A 177      26.485 -33.632 -19.633  1.00  0.00           C  
ATOM   1342  C   SER A 177      24.963 -33.751 -19.822  1.00  0.00           C  
ATOM   1343  O   SER A 177      24.490 -34.647 -20.520  1.00  0.00           O  
ATOM   1344  CB  SER A 177      27.119 -32.569 -20.561  1.00  0.00           C  
ATOM   1345  OG  SER A 177      26.558 -31.280 -20.398  1.00  0.00           O  
ATOM   1346  N   SER A 178      24.230 -32.816 -19.202  1.00  0.00           N  
ATOM   1347  CA  SER A 178      22.786 -32.669 -19.320  1.00  0.00           C  
ATOM   1348  C   SER A 178      22.470 -31.203 -19.004  1.00  0.00           C  
ATOM   1349  O   SER A 178      22.750 -30.778 -17.889  1.00  0.00           O  
ATOM   1350  CB  SER A 178      22.096 -33.643 -18.337  1.00  0.00           C  
ATOM   1351  OG  SER A 178      20.700 -33.672 -18.541  1.00  0.00           O  
ATOM   1352  N   THR A 179      21.924 -30.438 -19.963  1.00  0.00           N  
ATOM   1353  CA  THR A 179      21.636 -29.014 -19.763  1.00  0.00           C  
ATOM   1354  C   THR A 179      20.287 -28.640 -20.393  1.00  0.00           C  
ATOM   1355  O   THR A 179      20.130 -28.699 -21.612  1.00  0.00           O  
ATOM   1356  CB  THR A 179      22.760 -28.101 -20.333  1.00  0.00           C  
ATOM   1357  OG1 THR A 179      23.933 -28.275 -19.564  1.00  0.00           O  
ATOM   1358  CG2 THR A 179      22.449 -26.592 -20.375  1.00  0.00           C  
ATOM   1359  N   LEU A 180      19.365 -28.209 -19.518  1.00  0.00           N  
ATOM   1360  CA  LEU A 180      18.085 -27.573 -19.823  1.00  0.00           C  
ATOM   1361  C   LEU A 180      18.354 -26.166 -20.392  1.00  0.00           C  
ATOM   1362  O   LEU A 180      19.305 -25.522 -19.952  1.00  0.00           O  
ATOM   1363  CB  LEU A 180      17.282 -27.521 -18.495  1.00  0.00           C  
ATOM   1364  CG  LEU A 180      15.743 -27.561 -18.605  1.00  0.00           C  
ATOM   1365  CD1 LEU A 180      15.096 -27.872 -17.237  1.00  0.00           C  
ATOM   1366  CD2 LEU A 180      15.150 -26.275 -19.205  1.00  0.00           C  
ATOM   1367  N   THR A 181      17.520 -25.711 -21.340  1.00  0.00           N  
ATOM   1368  CA  THR A 181      17.638 -24.387 -21.954  1.00  0.00           C  
ATOM   1369  C   THR A 181      16.250 -23.738 -22.121  1.00  0.00           C  
ATOM   1370  O   THR A 181      15.287 -24.420 -22.473  1.00  0.00           O  
ATOM   1371  CB  THR A 181      18.419 -24.441 -23.299  1.00  0.00           C  
ATOM   1372  OG1 THR A 181      18.544 -23.152 -23.876  1.00  0.00           O  
ATOM   1373  CG2 THR A 181      17.796 -25.357 -24.369  1.00  0.00           C  
ATOM   1374  N   LEU A 182      16.187 -22.434 -21.811  1.00  0.00           N  
ATOM   1375  CA  LEU A 182      14.976 -21.627 -21.668  1.00  0.00           C  
ATOM   1376  C   LEU A 182      15.282 -20.147 -21.980  1.00  0.00           C  
ATOM   1377  O   LEU A 182      16.446 -19.767 -22.131  1.00  0.00           O  
ATOM   1378  CB  LEU A 182      14.475 -21.747 -20.200  1.00  0.00           C  
ATOM   1379  CG  LEU A 182      13.683 -23.017 -19.824  1.00  0.00           C  
ATOM   1380  CD1 LEU A 182      13.319 -23.000 -18.321  1.00  0.00           C  
ATOM   1381  CD2 LEU A 182      12.455 -23.262 -20.726  1.00  0.00           C  
ATOM   1382  N   SER A 183      14.221 -19.322 -22.001  1.00  0.00           N  
ATOM   1383  CA  SER A 183      14.320 -17.871 -21.823  1.00  0.00           C  
ATOM   1384  C   SER A 183      14.280 -17.515 -20.320  1.00  0.00           C  
ATOM   1385  O   SER A 183      13.898 -18.352 -19.498  1.00  0.00           O  
ATOM   1386  CB  SER A 183      13.201 -17.177 -22.632  1.00  0.00           C  
ATOM   1387  OG  SER A 183      11.931 -17.245 -22.012  1.00  0.00           O  
ATOM   1388  N   LYS A 184      14.630 -16.259 -19.991  1.00  0.00           N  
ATOM   1389  CA  LYS A 184      14.509 -15.688 -18.642  1.00  0.00           C  
ATOM   1390  C   LYS A 184      13.077 -15.776 -18.074  1.00  0.00           C  
ATOM   1391  O   LYS A 184      12.922 -16.122 -16.904  1.00  0.00           O  
ATOM   1392  CB  LYS A 184      15.049 -14.238 -18.655  1.00  0.00           C  
ATOM   1393  CG  LYS A 184      14.829 -13.428 -17.361  1.00  0.00           C  
ATOM   1394  CD  LYS A 184      15.273 -11.963 -17.488  1.00  0.00           C  
ATOM   1395  CE  LYS A 184      14.960 -11.131 -16.232  1.00  0.00           C  
ATOM   1396  NZ  LYS A 184      13.512 -10.936 -16.040  1.00  0.00           N  
ATOM   1397  N   ALA A 185      12.074 -15.487 -18.923  1.00  0.00           N  
ATOM   1398  CA  ALA A 185      10.652 -15.519 -18.581  1.00  0.00           C  
ATOM   1399  C   ALA A 185      10.132 -16.915 -18.200  1.00  0.00           C  
ATOM   1400  O   ALA A 185       9.287 -17.007 -17.313  1.00  0.00           O  
ATOM   1401  CB  ALA A 185       9.841 -14.944 -19.750  1.00  0.00           C  
ATOM   1402  N   ASP A 186      10.659 -17.971 -18.844  1.00  0.00           N  
ATOM   1403  CA  ASP A 186      10.323 -19.371 -18.556  1.00  0.00           C  
ATOM   1404  C   ASP A 186      10.895 -19.864 -17.219  1.00  0.00           C  
ATOM   1405  O   ASP A 186      10.242 -20.673 -16.559  1.00  0.00           O  
ATOM   1406  CB  ASP A 186      10.694 -20.344 -19.693  1.00  0.00           C  
ATOM   1407  CG  ASP A 186      10.266 -19.888 -21.088  1.00  0.00           C  
ATOM   1408  OD1 ASP A 186      11.106 -20.010 -22.006  1.00  0.00           O  
ATOM   1409  OD2 ASP A 186       9.093 -19.471 -21.229  1.00  0.00           O  
ATOM   1410  N   TYR A 187      12.059 -19.326 -16.812  1.00  0.00           N  
ATOM   1411  CA  TYR A 187      12.636 -19.560 -15.487  1.00  0.00           C  
ATOM   1412  C   TYR A 187      11.839 -18.864 -14.361  1.00  0.00           C  
ATOM   1413  O   TYR A 187      11.828 -19.368 -13.240  1.00  0.00           O  
ATOM   1414  CB  TYR A 187      14.125 -19.162 -15.493  1.00  0.00           C  
ATOM   1415  CG  TYR A 187      14.886 -19.484 -14.216  1.00  0.00           C  
ATOM   1416  CD1 TYR A 187      15.361 -20.791 -13.986  1.00  0.00           C  
ATOM   1417  CD2 TYR A 187      15.116 -18.483 -13.247  1.00  0.00           C  
ATOM   1418  CE1 TYR A 187      16.052 -21.095 -12.797  1.00  0.00           C  
ATOM   1419  CE2 TYR A 187      15.825 -18.786 -12.069  1.00  0.00           C  
ATOM   1420  CZ  TYR A 187      16.291 -20.092 -11.840  1.00  0.00           C  
ATOM   1421  OH  TYR A 187      16.974 -20.384 -10.697  1.00  0.00           O  
ATOM   1422  N   GLU A 188      11.167 -17.748 -14.684  1.00  0.00           N  
ATOM   1423  CA  GLU A 188      10.311 -16.983 -13.773  1.00  0.00           C  
ATOM   1424  C   GLU A 188       8.870 -17.528 -13.682  1.00  0.00           C  
ATOM   1425  O   GLU A 188       8.190 -17.223 -12.703  1.00  0.00           O  
ATOM   1426  CB  GLU A 188      10.348 -15.498 -14.193  1.00  0.00           C  
ATOM   1427  CG  GLU A 188      11.734 -14.854 -13.961  1.00  0.00           C  
ATOM   1428  CD  GLU A 188      11.846 -13.429 -14.505  1.00  0.00           C  
ATOM   1429  OE1 GLU A 188      11.517 -13.226 -15.693  1.00  0.00           O  
ATOM   1430  OE2 GLU A 188      12.308 -12.558 -13.737  1.00  0.00           O  
ATOM   1431  N   LYS A 189       8.435 -18.347 -14.661  1.00  0.00           N  
ATOM   1432  CA  LYS A 189       7.154 -19.069 -14.646  1.00  0.00           C  
ATOM   1433  C   LYS A 189       7.191 -20.379 -13.830  1.00  0.00           C  
ATOM   1434  O   LYS A 189       6.125 -20.921 -13.542  1.00  0.00           O  
ATOM   1435  CB  LYS A 189       6.694 -19.339 -16.097  1.00  0.00           C  
ATOM   1436  CG  LYS A 189       6.088 -18.102 -16.790  1.00  0.00           C  
ATOM   1437  CD  LYS A 189       5.585 -18.358 -18.225  1.00  0.00           C  
ATOM   1438  CE  LYS A 189       6.699 -18.773 -19.197  1.00  0.00           C  
ATOM   1439  NZ  LYS A 189       6.231 -18.873 -20.589  1.00  0.00           N  
ATOM   1440  N   HIS A 190       8.395 -20.858 -13.475  1.00  0.00           N  
ATOM   1441  CA  HIS A 190       8.635 -22.095 -12.725  1.00  0.00           C  
ATOM   1442  C   HIS A 190       9.507 -21.818 -11.487  1.00  0.00           C  
ATOM   1443  O   HIS A 190       9.993 -20.697 -11.325  1.00  0.00           O  
ATOM   1444  CB  HIS A 190       9.273 -23.120 -13.682  1.00  0.00           C  
ATOM   1445  CG  HIS A 190       8.322 -23.656 -14.720  1.00  0.00           C  
ATOM   1446  ND1 HIS A 190       7.240 -24.453 -14.392  1.00  0.00           N  
ATOM   1447  CD2 HIS A 190       8.279 -23.521 -16.092  1.00  0.00           C  
ATOM   1448  CE1 HIS A 190       6.611 -24.755 -15.529  1.00  0.00           C  
ATOM   1449  NE2 HIS A 190       7.186 -24.223 -16.602  1.00  0.00           N  
ATOM   1450  N   LYS A 191       9.660 -22.828 -10.612  1.00  0.00           N  
ATOM   1451  CA  LYS A 191      10.372 -22.696  -9.338  1.00  0.00           C  
ATOM   1452  C   LYS A 191      11.398 -23.815  -9.121  1.00  0.00           C  
ATOM   1453  O   LYS A 191      12.568 -23.513  -8.887  1.00  0.00           O  
ATOM   1454  CB  LYS A 191       9.352 -22.592  -8.181  1.00  0.00           C  
ATOM   1455  CG  LYS A 191       9.981 -22.446  -6.777  1.00  0.00           C  
ATOM   1456  CD  LYS A 191       8.950 -22.265  -5.652  1.00  0.00           C  
ATOM   1457  CE  LYS A 191       8.075 -23.508  -5.411  1.00  0.00           C  
ATOM   1458  NZ  LYS A 191       7.121 -23.289  -4.312  1.00  0.00           N  
ATOM   1459  N   VAL A 192      10.937 -25.072  -9.155  1.00  0.00           N  
ATOM   1460  CA  VAL A 192      11.747 -26.257  -8.883  1.00  0.00           C  
ATOM   1461  C   VAL A 192      12.353 -26.783 -10.195  1.00  0.00           C  
ATOM   1462  O   VAL A 192      11.700 -26.719 -11.235  1.00  0.00           O  
ATOM   1463  CB  VAL A 192      10.883 -27.382  -8.247  1.00  0.00           C  
ATOM   1464  CG1 VAL A 192      11.627 -28.714  -8.008  1.00  0.00           C  
ATOM   1465  CG2 VAL A 192      10.239 -26.913  -6.929  1.00  0.00           C  
ATOM   1466  N   TYR A 193      13.592 -27.291 -10.107  1.00  0.00           N  
ATOM   1467  CA  TYR A 193      14.321 -27.920 -11.212  1.00  0.00           C  
ATOM   1468  C   TYR A 193      15.096 -29.111 -10.647  1.00  0.00           C  
ATOM   1469  O   TYR A 193      15.664 -28.993  -9.561  1.00  0.00           O  
ATOM   1470  CB  TYR A 193      15.271 -26.909 -11.889  1.00  0.00           C  
ATOM   1471  CG  TYR A 193      14.594 -25.626 -12.331  1.00  0.00           C  
ATOM   1472  CD1 TYR A 193      13.902 -25.573 -13.558  1.00  0.00           C  
ATOM   1473  CD2 TYR A 193      14.588 -24.508 -11.470  1.00  0.00           C  
ATOM   1474  CE1 TYR A 193      13.186 -24.413 -13.910  1.00  0.00           C  
ATOM   1475  CE2 TYR A 193      13.866 -23.354 -11.818  1.00  0.00           C  
ATOM   1476  CZ  TYR A 193      13.158 -23.313 -13.032  1.00  0.00           C  
ATOM   1477  OH  TYR A 193      12.440 -22.205 -13.357  1.00  0.00           O  
ATOM   1478  N   ALA A 194      15.102 -30.231 -11.387  1.00  0.00           N  
ATOM   1479  CA  ALA A 194      15.682 -31.496 -10.946  1.00  0.00           C  
ATOM   1480  C   ALA A 194      16.324 -32.243 -12.120  1.00  0.00           C  
ATOM   1481  O   ALA A 194      15.700 -32.370 -13.173  1.00  0.00           O  
ATOM   1482  CB  ALA A 194      14.587 -32.342 -10.277  1.00  0.00           C  
ATOM   1483  N   CYS A 195      17.547 -32.748 -11.896  1.00  0.00           N  
ATOM   1484  CA  CYS A 195      18.328 -33.514 -12.864  1.00  0.00           C  
ATOM   1485  C   CYS A 195      18.275 -35.004 -12.496  1.00  0.00           C  
ATOM   1486  O   CYS A 195      19.222 -35.522 -11.907  1.00  0.00           O  
ATOM   1487  CB  CYS A 195      19.771 -32.970 -12.889  1.00  0.00           C  
ATOM   1488  SG  CYS A 195      20.891 -33.803 -14.053  1.00  0.00           S  
ATOM   1489  N   GLU A 196      17.161 -35.663 -12.850  1.00  0.00           N  
ATOM   1490  CA  GLU A 196      17.003 -37.111 -12.720  1.00  0.00           C  
ATOM   1491  C   GLU A 196      17.759 -37.840 -13.842  1.00  0.00           C  
ATOM   1492  O   GLU A 196      17.754 -37.364 -14.977  1.00  0.00           O  
ATOM   1493  CB  GLU A 196      15.498 -37.448 -12.692  1.00  0.00           C  
ATOM   1494  CG  GLU A 196      15.186 -38.953 -12.542  1.00  0.00           C  
ATOM   1495  CD  GLU A 196      13.690 -39.224 -12.388  1.00  0.00           C  
ATOM   1496  OE1 GLU A 196      13.079 -38.611 -11.486  1.00  0.00           O  
ATOM   1497  OE2 GLU A 196      13.167 -40.041 -13.176  1.00  0.00           O  
ATOM   1498  N   VAL A 197      18.398 -38.972 -13.507  1.00  0.00           N  
ATOM   1499  CA  VAL A 197      19.130 -39.816 -14.456  1.00  0.00           C  
ATOM   1500  C   VAL A 197      18.990 -41.297 -14.060  1.00  0.00           C  
ATOM   1501  O   VAL A 197      18.673 -41.600 -12.907  1.00  0.00           O  
ATOM   1502  CB  VAL A 197      20.647 -39.441 -14.553  1.00  0.00           C  
ATOM   1503  CG1 VAL A 197      20.859 -37.938 -14.806  1.00  0.00           C  
ATOM   1504  CG2 VAL A 197      21.548 -39.912 -13.392  1.00  0.00           C  
ATOM   1505  N   THR A 198      19.243 -42.188 -15.032  1.00  0.00           N  
ATOM   1506  CA  THR A 198      19.223 -43.645 -14.872  1.00  0.00           C  
ATOM   1507  C   THR A 198      20.399 -44.252 -15.664  1.00  0.00           C  
ATOM   1508  O   THR A 198      20.748 -43.747 -16.732  1.00  0.00           O  
ATOM   1509  CB  THR A 198      17.894 -44.264 -15.393  1.00  0.00           C  
ATOM   1510  OG1 THR A 198      17.726 -44.109 -16.794  1.00  0.00           O  
ATOM   1511  CG2 THR A 198      16.642 -43.718 -14.688  1.00  0.00           C  
ATOM   1512  N   HIS A 199      20.997 -45.322 -15.118  1.00  0.00           N  
ATOM   1513  CA  HIS A 199      22.244 -45.898 -15.621  1.00  0.00           C  
ATOM   1514  C   HIS A 199      22.296 -47.426 -15.436  1.00  0.00           C  
ATOM   1515  O   HIS A 199      21.448 -48.006 -14.764  1.00  0.00           O  
ATOM   1516  CB  HIS A 199      23.416 -45.172 -14.915  1.00  0.00           C  
ATOM   1517  CG  HIS A 199      24.782 -45.507 -15.451  1.00  0.00           C  
ATOM   1518  CD2 HIS A 199      25.201 -45.522 -16.763  1.00  0.00           C  
ATOM   1519  ND1 HIS A 199      25.831 -45.942 -14.640  1.00  0.00           N  
ATOM   1520  NE2 HIS A 199      26.510 -45.962 -16.755  1.00  0.00           N  
ATOM   1521  CE1 HIS A 199      26.824 -46.183 -15.482  1.00  0.00           C  
ATOM   1522  N   GLN A 200      23.323 -48.049 -16.037  1.00  0.00           N  
ATOM   1523  CA  GLN A 200      23.685 -49.457 -15.873  1.00  0.00           C  
ATOM   1524  C   GLN A 200      24.201 -49.772 -14.453  1.00  0.00           C  
ATOM   1525  O   GLN A 200      23.981 -50.883 -13.971  1.00  0.00           O  
ATOM   1526  CB  GLN A 200      24.782 -49.811 -16.904  1.00  0.00           C  
ATOM   1527  CG  GLN A 200      24.505 -49.413 -18.374  1.00  0.00           C  
ATOM   1528  CD  GLN A 200      23.176 -49.928 -18.933  1.00  0.00           C  
ATOM   1529  NE2 GLN A 200      22.522 -49.125 -19.775  1.00  0.00           N  
ATOM   1530  OE1 GLN A 200      22.756 -51.044 -18.634  1.00  0.00           O  
ATOM   1531  N   GLY A 201      24.870 -48.794 -13.813  1.00  0.00           N  
ATOM   1532  CA  GLY A 201      25.411 -48.901 -12.458  1.00  0.00           C  
ATOM   1533  C   GLY A 201      24.343 -48.633 -11.384  1.00  0.00           C  
ATOM   1534  O   GLY A 201      24.481 -49.140 -10.274  1.00  0.00           O  
ATOM   1535  N   LEU A 202      23.278 -47.877 -11.715  1.00  0.00           N  
ATOM   1536  CA  LEU A 202      22.105 -47.662 -10.866  1.00  0.00           C  
ATOM   1537  C   LEU A 202      20.958 -47.137 -11.739  1.00  0.00           C  
ATOM   1538  O   LEU A 202      20.988 -45.978 -12.150  1.00  0.00           O  
ATOM   1539  CB  LEU A 202      22.430 -46.731  -9.667  1.00  0.00           C  
ATOM   1540  CG  LEU A 202      21.247 -46.467  -8.704  1.00  0.00           C  
ATOM   1541  CD1 LEU A 202      20.614 -47.765  -8.161  1.00  0.00           C  
ATOM   1542  CD2 LEU A 202      21.669 -45.529  -7.557  1.00  0.00           C  
ATOM   1543  N   SER A 203      19.980 -48.017 -12.014  1.00  0.00           N  
ATOM   1544  CA  SER A 203      18.836 -47.754 -12.892  1.00  0.00           C  
ATOM   1545  C   SER A 203      17.708 -46.939 -12.222  1.00  0.00           C  
ATOM   1546  O   SER A 203      16.797 -46.502 -12.922  1.00  0.00           O  
ATOM   1547  CB  SER A 203      18.340 -49.104 -13.450  1.00  0.00           C  
ATOM   1548  OG  SER A 203      17.363 -48.942 -14.460  1.00  0.00           O  
ATOM   1549  N   SER A 204      17.788 -46.736 -10.895  1.00  0.00           N  
ATOM   1550  CA  SER A 204      16.863 -45.905 -10.123  1.00  0.00           C  
ATOM   1551  C   SER A 204      17.044 -44.399 -10.431  1.00  0.00           C  
ATOM   1552  O   SER A 204      18.127 -44.014 -10.875  1.00  0.00           O  
ATOM   1553  CB  SER A 204      17.101 -46.168  -8.621  1.00  0.00           C  
ATOM   1554  OG  SER A 204      16.629 -47.451  -8.266  1.00  0.00           O  
ATOM   1555  N   PRO A 205      16.012 -43.565 -10.147  1.00  0.00           N  
ATOM   1556  CA  PRO A 205      16.124 -42.089 -10.115  1.00  0.00           C  
ATOM   1557  C   PRO A 205      17.259 -41.545  -9.222  1.00  0.00           C  
ATOM   1558  O   PRO A 205      17.120 -41.504  -7.999  1.00  0.00           O  
ATOM   1559  CB  PRO A 205      14.733 -41.632  -9.635  1.00  0.00           C  
ATOM   1560  CG  PRO A 205      13.797 -42.725 -10.107  1.00  0.00           C  
ATOM   1561  CD  PRO A 205      14.628 -43.983  -9.896  1.00  0.00           C  
ATOM   1562  N   VAL A 206      18.362 -41.140  -9.867  1.00  0.00           N  
ATOM   1563  CA  VAL A 206      19.531 -40.523  -9.243  1.00  0.00           C  
ATOM   1564  C   VAL A 206      19.454 -39.014  -9.536  1.00  0.00           C  
ATOM   1565  O   VAL A 206      19.594 -38.619 -10.694  1.00  0.00           O  
ATOM   1566  CB  VAL A 206      20.837 -41.151  -9.818  1.00  0.00           C  
ATOM   1567  CG1 VAL A 206      22.125 -40.358  -9.539  1.00  0.00           C  
ATOM   1568  CG2 VAL A 206      21.024 -42.589  -9.309  1.00  0.00           C  
ATOM   1569  N   THR A 207      19.135 -38.217  -8.501  1.00  0.00           N  
ATOM   1570  CA  THR A 207      18.656 -36.839  -8.659  1.00  0.00           C  
ATOM   1571  C   THR A 207      19.300 -35.861  -7.656  1.00  0.00           C  
ATOM   1572  O   THR A 207      19.524 -36.225  -6.501  1.00  0.00           O  
ATOM   1573  CB  THR A 207      17.112 -36.775  -8.455  1.00  0.00           C  
ATOM   1574  OG1 THR A 207      16.464 -37.693  -9.315  1.00  0.00           O  
ATOM   1575  CG2 THR A 207      16.466 -35.399  -8.708  1.00  0.00           C  
ATOM   1576  N   LYS A 208      19.513 -34.615  -8.116  1.00  0.00           N  
ATOM   1577  CA  LYS A 208      19.733 -33.422  -7.290  1.00  0.00           C  
ATOM   1578  C   LYS A 208      18.753 -32.332  -7.750  1.00  0.00           C  
ATOM   1579  O   LYS A 208      18.426 -32.275  -8.935  1.00  0.00           O  
ATOM   1580  CB  LYS A 208      21.184 -32.914  -7.431  1.00  0.00           C  
ATOM   1581  CG  LYS A 208      22.264 -33.863  -6.894  1.00  0.00           C  
ATOM   1582  CD  LYS A 208      22.240 -34.088  -5.375  1.00  0.00           C  
ATOM   1583  CE  LYS A 208      23.370 -35.025  -4.922  1.00  0.00           C  
ATOM   1584  NZ  LYS A 208      23.324 -35.271  -3.471  1.00  0.00           N  
ATOM   1585  N   SER A 209      18.313 -31.487  -6.802  1.00  0.00           N  
ATOM   1586  CA  SER A 209      17.280 -30.471  -7.020  1.00  0.00           C  
ATOM   1587  C   SER A 209      17.539 -29.205  -6.176  1.00  0.00           C  
ATOM   1588  O   SER A 209      18.331 -29.242  -5.233  1.00  0.00           O  
ATOM   1589  CB  SER A 209      15.900 -31.123  -6.753  1.00  0.00           C  
ATOM   1590  OG  SER A 209      14.817 -30.255  -7.016  1.00  0.00           O  
ATOM   1591  N   PHE A 210      16.857 -28.107  -6.546  1.00  0.00           N  
ATOM   1592  CA  PHE A 210      16.855 -26.812  -5.857  1.00  0.00           C  
ATOM   1593  C   PHE A 210      15.551 -26.062  -6.193  1.00  0.00           C  
ATOM   1594  O   PHE A 210      14.865 -26.421  -7.154  1.00  0.00           O  
ATOM   1595  CB  PHE A 210      18.117 -26.002  -6.250  1.00  0.00           C  
ATOM   1596  CG  PHE A 210      18.125 -25.420  -7.655  1.00  0.00           C  
ATOM   1597  CD1 PHE A 210      17.594 -24.136  -7.908  1.00  0.00           C  
ATOM   1598  CD2 PHE A 210      18.503 -26.229  -8.747  1.00  0.00           C  
ATOM   1599  CE1 PHE A 210      17.490 -23.667  -9.211  1.00  0.00           C  
ATOM   1600  CE2 PHE A 210      18.407 -25.736 -10.039  1.00  0.00           C  
ATOM   1601  CZ  PHE A 210      17.900 -24.464 -10.271  1.00  0.00           C  
ATOM   1602  N   ASN A 211      15.262 -25.012  -5.405  1.00  0.00           N  
ATOM   1603  CA  ASN A 211      14.097 -24.131  -5.558  1.00  0.00           C  
ATOM   1604  C   ASN A 211      14.562 -22.685  -5.800  1.00  0.00           C  
ATOM   1605  O   ASN A 211      15.521 -22.232  -5.175  1.00  0.00           O  
ATOM   1606  CB  ASN A 211      13.229 -24.165  -4.270  1.00  0.00           C  
ATOM   1607  CG  ASN A 211      12.479 -25.479  -4.008  1.00  0.00           C  
ATOM   1608  OD1 ASN A 211      12.968 -26.570  -4.290  1.00  0.00           O  
ATOM   1609  ND2 ASN A 211      11.277 -25.379  -3.438  1.00  0.00           N  
ATOM   1610  N   ARG A 212      13.804 -21.967  -6.646  1.00  0.00           N  
ATOM   1611  CA  ARG A 212      13.911 -20.522  -6.883  1.00  0.00           C  
ATOM   1612  C   ARG A 212      13.175 -19.687  -5.803  1.00  0.00           C  
ATOM   1613  O   ARG A 212      13.226 -18.459  -5.855  1.00  0.00           O  
ATOM   1614  CB  ARG A 212      13.382 -20.241  -8.313  1.00  0.00           C  
ATOM   1615  CG  ARG A 212      13.659 -18.835  -8.887  1.00  0.00           C  
ATOM   1616  CD  ARG A 212      13.052 -18.612 -10.279  1.00  0.00           C  
ATOM   1617  NE  ARG A 212      11.585 -18.538 -10.255  1.00  0.00           N  
ATOM   1618  CZ  ARG A 212      10.848 -17.472  -9.909  1.00  0.00           C  
ATOM   1619  NH1 ARG A 212      11.416 -16.316  -9.537  1.00  0.00           N  
ATOM   1620  NH2 ARG A 212       9.515 -17.571  -9.944  1.00  0.00           N  
ATOM   1621  N   GLY A 213      12.516 -20.351  -4.831  1.00  0.00           N  
ATOM   1622  CA  GLY A 213      11.691 -19.755  -3.771  1.00  0.00           C  
ATOM   1623  C   GLY A 213      12.437 -18.813  -2.803  1.00  0.00           C  
ATOM   1624  O   GLY A 213      11.784 -18.137  -2.011  1.00  0.00           O  
ATOM   1625  N   GLU A 214      13.777 -18.752  -2.880  1.00  0.00           N  
ATOM   1626  CA  GLU A 214      14.631 -17.791  -2.183  1.00  0.00           C  
ATOM   1627  C   GLU A 214      15.763 -17.303  -3.106  1.00  0.00           C  
ATOM   1628  O   GLU A 214      16.140 -16.133  -3.023  1.00  0.00           O  
ATOM   1629  CB  GLU A 214      15.137 -18.421  -0.861  1.00  0.00           C  
ATOM   1630  CG  GLU A 214      16.143 -17.592  -0.032  1.00  0.00           C  
ATOM   1631  CD  GLU A 214      15.582 -16.251   0.449  1.00  0.00           C  
ATOM   1632  OE1 GLU A 214      16.229 -15.223   0.153  1.00  0.00           O  
ATOM   1633  OE2 GLU A 214      14.516 -16.276   1.100  1.00  0.00           O  
ATOM   1634  N   CYS A 215      16.275 -18.200  -3.970  1.00  0.00           N  
ATOM   1635  CA  CYS A 215      17.380 -17.950  -4.897  1.00  0.00           C  
ATOM   1636  C   CYS A 215      16.957 -17.023  -6.050  1.00  0.00           C  
ATOM   1637  O   CYS A 215      16.077 -17.391  -6.828  1.00  0.00           O  
ATOM   1638  CB  CYS A 215      17.896 -19.301  -5.432  1.00  0.00           C  
ATOM   1639  SG  CYS A 215      18.368 -20.475  -4.134  1.00  0.00           S  
ATOM   1640  N   NMA A 215A     17.607 -15.851  -6.127  1.00  0.00           N  
ATOM   1641  CA  NMA A 215A     17.345 -14.827  -7.131  1.00  0.00           C  
ATOM   1642  CH3 ACE B   0      62.804 -41.051 -34.977  1.00  0.00           C  
ATOM   1643  C   ACE B   0      63.145 -40.259 -36.234  1.00  0.00           C  
ATOM   1644  O   ACE B   0      62.897 -40.741 -37.338  1.00  0.00           O  
ATOM   1645  N   GLN B   1      63.712 -39.054 -36.045  1.00  0.00           N  
ATOM   1646  CA  GLN B   1      64.114 -38.059 -37.053  1.00  0.00           C  
ATOM   1647  C   GLN B   1      62.926 -37.367 -37.742  1.00  0.00           C  
ATOM   1648  O   GLN B   1      62.764 -36.157 -37.588  1.00  0.00           O  
ATOM   1649  CB  GLN B   1      65.119 -38.616 -38.092  1.00  0.00           C  
ATOM   1650  CG  GLN B   1      66.465 -39.056 -37.481  1.00  0.00           C  
ATOM   1651  CD  GLN B   1      67.493 -39.580 -38.494  1.00  0.00           C  
ATOM   1652  OE1 GLN B   1      68.591 -39.963 -38.099  1.00  0.00           O  
ATOM   1653  NE2 GLN B   1      67.171 -39.606 -39.791  1.00  0.00           N  
ATOM   1654  N   VAL B   2      62.148 -38.141 -38.515  1.00  0.00           N  
ATOM   1655  CA  VAL B   2      61.012 -37.669 -39.298  1.00  0.00           C  
ATOM   1656  C   VAL B   2      59.768 -37.365 -38.441  1.00  0.00           C  
ATOM   1657  O   VAL B   2      59.375 -38.172 -37.601  1.00  0.00           O  
ATOM   1658  CB  VAL B   2      60.655 -38.657 -40.451  1.00  0.00           C  
ATOM   1659  CG1 VAL B   2      60.541 -40.124 -39.997  1.00  0.00           C  
ATOM   1660  CG2 VAL B   2      59.395 -38.262 -41.248  1.00  0.00           C  
ATOM   1661  N   GLN B   3      59.162 -36.207 -38.741  1.00  0.00           N  
ATOM   1662  CA  GLN B   3      57.852 -35.760 -38.282  1.00  0.00           C  
ATOM   1663  C   GLN B   3      57.462 -34.545 -39.137  1.00  0.00           C  
ATOM   1664  O   GLN B   3      58.266 -33.625 -39.291  1.00  0.00           O  
ATOM   1665  CB  GLN B   3      57.851 -35.454 -36.760  1.00  0.00           C  
ATOM   1666  CG  GLN B   3      56.531 -34.897 -36.175  1.00  0.00           C  
ATOM   1667  CD  GLN B   3      55.303 -35.772 -36.453  1.00  0.00           C  
ATOM   1668  OE1 GLN B   3      55.367 -36.998 -36.379  1.00  0.00           O  
ATOM   1669  NE2 GLN B   3      54.170 -35.142 -36.759  1.00  0.00           N  
ATOM   1670  N   LEU B   4      56.232 -34.571 -39.673  1.00  0.00           N  
ATOM   1671  CA  LEU B   4      55.666 -33.496 -40.487  1.00  0.00           C  
ATOM   1672  C   LEU B   4      55.063 -32.388 -39.603  1.00  0.00           C  
ATOM   1673  O   LEU B   4      54.581 -32.664 -38.503  1.00  0.00           O  
ATOM   1674  CB  LEU B   4      54.591 -34.097 -41.420  1.00  0.00           C  
ATOM   1675  CG  LEU B   4      55.127 -35.027 -42.529  1.00  0.00           C  
ATOM   1676  CD1 LEU B   4      53.968 -35.699 -43.286  1.00  0.00           C  
ATOM   1677  CD2 LEU B   4      56.086 -34.310 -43.495  1.00  0.00           C  
ATOM   1678  N   VAL B   5      55.075 -31.158 -40.133  1.00  0.00           N  
ATOM   1679  CA  VAL B   5      54.457 -29.971 -39.538  1.00  0.00           C  
ATOM   1680  C   VAL B   5      53.682 -29.207 -40.624  1.00  0.00           C  
ATOM   1681  O   VAL B   5      53.995 -29.350 -41.805  1.00  0.00           O  
ATOM   1682  CB  VAL B   5      55.513 -29.021 -38.899  1.00  0.00           C  
ATOM   1683  CG1 VAL B   5      56.184 -29.663 -37.674  1.00  0.00           C  
ATOM   1684  CG2 VAL B   5      56.570 -28.470 -39.882  1.00  0.00           C  
ATOM   1685  N   GLN B   6      52.669 -28.422 -40.216  1.00  0.00           N  
ATOM   1686  CA  GLN B   6      51.753 -27.783 -41.160  1.00  0.00           C  
ATOM   1687  C   GLN B   6      51.109 -26.494 -40.635  1.00  0.00           C  
ATOM   1688  O   GLN B   6      51.167 -26.196 -39.442  1.00  0.00           O  
ATOM   1689  CB  GLN B   6      50.725 -28.816 -41.672  1.00  0.00           C  
ATOM   1690  CG  GLN B   6      49.832 -29.438 -40.589  1.00  0.00           C  
ATOM   1691  CD  GLN B   6      48.856 -30.416 -41.225  1.00  0.00           C  
ATOM   1692  NE2 GLN B   6      47.703 -29.917 -41.677  1.00  0.00           N  
ATOM   1693  OE1 GLN B   6      49.142 -31.605 -41.303  1.00  0.00           O  
ATOM   1694  N   SER B   7      50.528 -25.755 -41.590  1.00  0.00           N  
ATOM   1695  CA  SER B   7      49.959 -24.418 -41.454  1.00  0.00           C  
ATOM   1696  C   SER B   7      48.811 -24.221 -42.470  1.00  0.00           C  
ATOM   1697  O   SER B   7      48.449 -25.153 -43.191  1.00  0.00           O  
ATOM   1698  CB  SER B   7      51.100 -23.380 -41.586  1.00  0.00           C  
ATOM   1699  OG  SER B   7      51.621 -23.320 -42.900  1.00  0.00           O  
ATOM   1700  N   GLY B   8      48.257 -22.999 -42.504  1.00  0.00           N  
ATOM   1701  CA  GLY B   8      47.213 -22.595 -43.446  1.00  0.00           C  
ATOM   1702  C   GLY B   8      45.812 -23.013 -42.973  1.00  0.00           C  
ATOM   1703  O   GLY B   8      45.648 -23.658 -41.937  1.00  0.00           O  
ATOM   1704  N   ALA B   9      44.809 -22.613 -43.775  1.00  0.00           N  
ATOM   1705  CA  ALA B   9      43.365 -22.810 -43.603  1.00  0.00           C  
ATOM   1706  C   ALA B   9      42.724 -22.023 -42.447  1.00  0.00           C  
ATOM   1707  O   ALA B   9      43.398 -21.612 -41.503  1.00  0.00           O  
ATOM   1708  CB  ALA B   9      42.999 -24.301 -43.545  1.00  0.00           C  
ATOM   1709  N   GLU B  10      41.405 -21.814 -42.584  1.00  0.00           N  
ATOM   1710  CA  GLU B  10      40.562 -21.010 -41.700  1.00  0.00           C  
ATOM   1711  C   GLU B  10      39.079 -21.292 -42.006  1.00  0.00           C  
ATOM   1712  O   GLU B  10      38.764 -22.018 -42.953  1.00  0.00           O  
ATOM   1713  CB  GLU B  10      40.915 -19.506 -41.863  1.00  0.00           C  
ATOM   1714  CG  GLU B  10      40.640 -18.929 -43.269  1.00  0.00           C  
ATOM   1715  CD  GLU B  10      41.051 -17.463 -43.419  1.00  0.00           C  
ATOM   1716  OE1 GLU B  10      41.584 -17.137 -44.502  1.00  0.00           O  
ATOM   1717  OE2 GLU B  10      40.806 -16.689 -42.468  1.00  0.00           O  
ATOM   1718  N   VAL B  11      38.194 -20.669 -41.207  1.00  0.00           N  
ATOM   1719  CA  VAL B  11      36.753 -20.629 -41.453  1.00  0.00           C  
ATOM   1720  C   VAL B  11      36.412 -19.707 -42.643  1.00  0.00           C  
ATOM   1721  O   VAL B  11      36.896 -18.577 -42.708  1.00  0.00           O  
ATOM   1722  CB  VAL B  11      35.960 -20.198 -40.181  1.00  0.00           C  
ATOM   1723  CG1 VAL B  11      36.325 -18.799 -39.637  1.00  0.00           C  
ATOM   1724  CG2 VAL B  11      34.431 -20.301 -40.359  1.00  0.00           C  
ATOM   1725  N   LYS B  12      35.585 -20.230 -43.559  1.00  0.00           N  
ATOM   1726  CA  LYS B  12      35.068 -19.542 -44.743  1.00  0.00           C  
ATOM   1727  C   LYS B  12      33.537 -19.727 -44.816  1.00  0.00           C  
ATOM   1728  O   LYS B  12      32.925 -20.204 -43.858  1.00  0.00           O  
ATOM   1729  CB  LYS B  12      35.791 -20.083 -46.009  1.00  0.00           C  
ATOM   1730  CG  LYS B  12      37.302 -19.792 -46.112  1.00  0.00           C  
ATOM   1731  CD  LYS B  12      37.648 -18.293 -46.148  1.00  0.00           C  
ATOM   1732  CE  LYS B  12      39.125 -18.015 -46.467  1.00  0.00           C  
ATOM   1733  NZ  LYS B  12      39.425 -18.153 -47.899  1.00  0.00           N  
ATOM   1734  N   LYS B  13      32.945 -19.342 -45.957  1.00  0.00           N  
ATOM   1735  CA  LYS B  13      31.548 -19.615 -46.309  1.00  0.00           C  
ATOM   1736  C   LYS B  13      31.500 -20.747 -47.360  1.00  0.00           C  
ATOM   1737  O   LYS B  13      32.476 -20.909 -48.094  1.00  0.00           O  
ATOM   1738  CB  LYS B  13      30.914 -18.326 -46.880  1.00  0.00           C  
ATOM   1739  CG  LYS B  13      30.867 -17.132 -45.905  1.00  0.00           C  
ATOM   1740  CD  LYS B  13      30.124 -17.420 -44.590  1.00  0.00           C  
ATOM   1741  CE  LYS B  13      29.952 -16.171 -43.720  1.00  0.00           C  
ATOM   1742  NZ  LYS B  13      29.238 -16.484 -42.471  1.00  0.00           N  
ATOM   1743  N   PRO B  14      30.379 -21.511 -47.444  1.00  0.00           N  
ATOM   1744  CA  PRO B  14      30.188 -22.549 -48.480  1.00  0.00           C  
ATOM   1745  C   PRO B  14      30.328 -22.024 -49.921  1.00  0.00           C  
ATOM   1746  O   PRO B  14      29.724 -21.003 -50.258  1.00  0.00           O  
ATOM   1747  CB  PRO B  14      28.772 -23.089 -48.209  1.00  0.00           C  
ATOM   1748  CG  PRO B  14      28.527 -22.805 -46.740  1.00  0.00           C  
ATOM   1749  CD  PRO B  14      29.237 -21.476 -46.530  1.00  0.00           C  
ATOM   1750  N   GLY B  15      31.144 -22.723 -50.724  1.00  0.00           N  
ATOM   1751  CA  GLY B  15      31.431 -22.360 -52.111  1.00  0.00           C  
ATOM   1752  C   GLY B  15      32.722 -21.531 -52.250  1.00  0.00           C  
ATOM   1753  O   GLY B  15      33.095 -21.207 -53.378  1.00  0.00           O  
ATOM   1754  N   ALA B  16      33.417 -21.205 -51.143  1.00  0.00           N  
ATOM   1755  CA  ALA B  16      34.709 -20.509 -51.134  1.00  0.00           C  
ATOM   1756  C   ALA B  16      35.885 -21.417 -51.547  1.00  0.00           C  
ATOM   1757  O   ALA B  16      35.694 -22.611 -51.777  1.00  0.00           O  
ATOM   1758  CB  ALA B  16      34.942 -19.936 -49.727  1.00  0.00           C  
ATOM   1759  N   SER B  17      37.085 -20.821 -51.614  1.00  0.00           N  
ATOM   1760  CA  SER B  17      38.356 -21.512 -51.840  1.00  0.00           C  
ATOM   1761  C   SER B  17      39.312 -21.197 -50.678  1.00  0.00           C  
ATOM   1762  O   SER B  17      39.224 -20.114 -50.095  1.00  0.00           O  
ATOM   1763  CB  SER B  17      38.961 -21.031 -53.175  1.00  0.00           C  
ATOM   1764  OG  SER B  17      38.173 -21.461 -54.267  1.00  0.00           O  
ATOM   1765  N   VAL B  18      40.222 -22.136 -50.371  1.00  0.00           N  
ATOM   1766  CA  VAL B  18      41.247 -21.986 -49.334  1.00  0.00           C  
ATOM   1767  C   VAL B  18      42.348 -23.049 -49.528  1.00  0.00           C  
ATOM   1768  O   VAL B  18      42.076 -24.108 -50.095  1.00  0.00           O  
ATOM   1769  CB  VAL B  18      40.647 -22.080 -47.890  1.00  0.00           C  
ATOM   1770  CG1 VAL B  18      40.324 -23.508 -47.409  1.00  0.00           C  
ATOM   1771  CG2 VAL B  18      41.517 -21.359 -46.844  1.00  0.00           C  
ATOM   1772  N   LYS B  19      43.565 -22.750 -49.051  1.00  0.00           N  
ATOM   1773  CA  LYS B  19      44.740 -23.606 -49.201  1.00  0.00           C  
ATOM   1774  C   LYS B  19      45.280 -24.038 -47.828  1.00  0.00           C  
ATOM   1775  O   LYS B  19      45.306 -23.232 -46.896  1.00  0.00           O  
ATOM   1776  CB  LYS B  19      45.794 -22.822 -50.012  1.00  0.00           C  
ATOM   1777  CG  LYS B  19      47.045 -23.632 -50.396  1.00  0.00           C  
ATOM   1778  CD  LYS B  19      48.014 -22.832 -51.273  1.00  0.00           C  
ATOM   1779  CE  LYS B  19      49.258 -23.646 -51.647  1.00  0.00           C  
ATOM   1780  NZ  LYS B  19      50.201 -22.851 -52.450  1.00  0.00           N  
ATOM   1781  N   VAL B  20      45.752 -25.293 -47.767  1.00  0.00           N  
ATOM   1782  CA  VAL B  20      46.534 -25.861 -46.668  1.00  0.00           C  
ATOM   1783  C   VAL B  20      47.984 -26.098 -47.140  1.00  0.00           C  
ATOM   1784  O   VAL B  20      48.214 -26.393 -48.316  1.00  0.00           O  
ATOM   1785  CB  VAL B  20      45.936 -27.212 -46.177  1.00  0.00           C  
ATOM   1786  CG1 VAL B  20      44.655 -27.003 -45.362  1.00  0.00           C  
ATOM   1787  CG2 VAL B  20      45.698 -28.253 -47.285  1.00  0.00           C  
ATOM   1788  N   SER B  21      48.936 -25.932 -46.208  1.00  0.00           N  
ATOM   1789  CA  SER B  21      50.378 -25.951 -46.469  1.00  0.00           C  
ATOM   1790  C   SER B  21      51.090 -26.839 -45.440  1.00  0.00           C  
ATOM   1791  O   SER B  21      50.656 -26.890 -44.294  1.00  0.00           O  
ATOM   1792  CB  SER B  21      50.907 -24.505 -46.378  1.00  0.00           C  
ATOM   1793  OG  SER B  21      50.442 -23.725 -47.461  1.00  0.00           O  
ATOM   1794  N   CYS B  22      52.181 -27.504 -45.854  1.00  0.00           N  
ATOM   1795  CA  CYS B  22      52.940 -28.442 -45.023  1.00  0.00           C  
ATOM   1796  C   CYS B  22      54.430 -28.424 -45.390  1.00  0.00           C  
ATOM   1797  O   CYS B  22      54.774 -28.220 -46.554  1.00  0.00           O  
ATOM   1798  CB  CYS B  22      52.296 -29.844 -45.119  1.00  0.00           C  
ATOM   1799  SG  CYS B  22      53.177 -31.269 -44.409  1.00  0.00           S  
ATOM   1800  N   LYS B  23      55.275 -28.666 -44.376  1.00  0.00           N  
ATOM   1801  CA  LYS B  23      56.723 -28.802 -44.500  1.00  0.00           C  
ATOM   1802  C   LYS B  23      57.187 -30.084 -43.794  1.00  0.00           C  
ATOM   1803  O   LYS B  23      56.620 -30.476 -42.773  1.00  0.00           O  
ATOM   1804  CB  LYS B  23      57.412 -27.530 -43.959  1.00  0.00           C  
ATOM   1805  CG  LYS B  23      58.940 -27.525 -44.156  1.00  0.00           C  
ATOM   1806  CD  LYS B  23      59.584 -26.160 -43.888  1.00  0.00           C  
ATOM   1807  CE  LYS B  23      61.100 -26.188 -44.129  1.00  0.00           C  
ATOM   1808  NZ  LYS B  23      61.705 -24.864 -43.913  1.00  0.00           N  
ATOM   1809  N   ALA B  24      58.221 -30.703 -44.375  1.00  0.00           N  
ATOM   1810  CA  ALA B  24      58.809 -31.960 -43.935  1.00  0.00           C  
ATOM   1811  C   ALA B  24      60.243 -31.770 -43.429  1.00  0.00           C  
ATOM   1812  O   ALA B  24      60.893 -30.768 -43.736  1.00  0.00           O  
ATOM   1813  CB  ALA B  24      58.800 -32.912 -45.134  1.00  0.00           C  
ATOM   1814  N   SER B  25      60.702 -32.779 -42.676  1.00  0.00           N  
ATOM   1815  CA  SER B  25      62.038 -32.874 -42.098  1.00  0.00           C  
ATOM   1816  C   SER B  25      62.364 -34.341 -41.786  1.00  0.00           C  
ATOM   1817  O   SER B  25      61.451 -35.159 -41.667  1.00  0.00           O  
ATOM   1818  CB  SER B  25      62.125 -31.985 -40.834  1.00  0.00           C  
ATOM   1819  OG  SER B  25      62.596 -30.697 -41.173  1.00  0.00           O  
ATOM   1820  N   GLY B  26      63.667 -34.638 -41.641  1.00  0.00           N  
ATOM   1821  CA  GLY B  26      64.173 -35.950 -41.233  1.00  0.00           C  
ATOM   1822  C   GLY B  26      64.296 -36.958 -42.388  1.00  0.00           C  
ATOM   1823  O   GLY B  26      64.586 -38.123 -42.117  1.00  0.00           O  
ATOM   1824  N   TYR B  27      64.092 -36.537 -43.649  1.00  0.00           N  
ATOM   1825  CA  TYR B  27      64.240 -37.374 -44.841  1.00  0.00           C  
ATOM   1826  C   TYR B  27      64.501 -36.508 -46.083  1.00  0.00           C  
ATOM   1827  O   TYR B  27      64.020 -35.377 -46.159  1.00  0.00           O  
ATOM   1828  CB  TYR B  27      63.007 -38.297 -45.022  1.00  0.00           C  
ATOM   1829  CG  TYR B  27      61.676 -37.625 -45.333  1.00  0.00           C  
ATOM   1830  CD1 TYR B  27      60.852 -37.178 -44.281  1.00  0.00           C  
ATOM   1831  CD2 TYR B  27      61.243 -37.469 -46.667  1.00  0.00           C  
ATOM   1832  CE1 TYR B  27      59.596 -36.602 -44.558  1.00  0.00           C  
ATOM   1833  CE2 TYR B  27      59.985 -36.897 -46.945  1.00  0.00           C  
ATOM   1834  CZ  TYR B  27      59.155 -36.476 -45.889  1.00  0.00           C  
ATOM   1835  OH  TYR B  27      57.922 -35.957 -46.152  1.00  0.00           O  
ATOM   1836  N   THR B  28      65.233 -37.091 -47.049  1.00  0.00           N  
ATOM   1837  CA  THR B  28      65.482 -36.521 -48.375  1.00  0.00           C  
ATOM   1838  C   THR B  28      64.203 -36.632 -49.225  1.00  0.00           C  
ATOM   1839  O   THR B  28      63.766 -37.741 -49.533  1.00  0.00           O  
ATOM   1840  CB  THR B  28      66.643 -37.270 -49.081  1.00  0.00           C  
ATOM   1841  OG1 THR B  28      67.841 -37.021 -48.372  1.00  0.00           O  
ATOM   1842  CG2 THR B  28      66.881 -36.912 -50.560  1.00  0.00           C  
ATOM   1843  N   PHE B  29      63.600 -35.469 -49.515  1.00  0.00           N  
ATOM   1844  CA  PHE B  29      62.216 -35.340 -49.980  1.00  0.00           C  
ATOM   1845  C   PHE B  29      61.952 -35.897 -51.391  1.00  0.00           C  
ATOM   1846  O   PHE B  29      60.838 -36.355 -51.639  1.00  0.00           O  
ATOM   1847  CB  PHE B  29      61.824 -33.857 -49.866  1.00  0.00           C  
ATOM   1848  CG  PHE B  29      60.333 -33.568 -49.864  1.00  0.00           C  
ATOM   1849  CD1 PHE B  29      59.610 -33.637 -48.655  1.00  0.00           C  
ATOM   1850  CD2 PHE B  29      59.629 -33.360 -51.068  1.00  0.00           C  
ATOM   1851  CE1 PHE B  29      58.248 -33.375 -48.647  1.00  0.00           C  
ATOM   1852  CE2 PHE B  29      58.268 -33.100 -51.039  1.00  0.00           C  
ATOM   1853  CZ  PHE B  29      57.588 -33.085 -49.830  1.00  0.00           C  
ATOM   1854  N   THR B  30      62.964 -35.877 -52.278  1.00  0.00           N  
ATOM   1855  CA  THR B  30      62.861 -36.399 -53.647  1.00  0.00           C  
ATOM   1856  C   THR B  30      62.765 -37.945 -53.731  1.00  0.00           C  
ATOM   1857  O   THR B  30      62.324 -38.461 -54.757  1.00  0.00           O  
ATOM   1858  CB  THR B  30      64.023 -35.875 -54.543  1.00  0.00           C  
ATOM   1859  OG1 THR B  30      63.826 -36.225 -55.902  1.00  0.00           O  
ATOM   1860  CG2 THR B  30      65.425 -36.365 -54.150  1.00  0.00           C  
ATOM   1861  N   ASP B  31      63.141 -38.648 -52.648  1.00  0.00           N  
ATOM   1862  CA  ASP B  31      63.060 -40.110 -52.525  1.00  0.00           C  
ATOM   1863  C   ASP B  31      61.664 -40.605 -52.084  1.00  0.00           C  
ATOM   1864  O   ASP B  31      61.425 -41.811 -52.151  1.00  0.00           O  
ATOM   1865  CB  ASP B  31      64.141 -40.696 -51.578  1.00  0.00           C  
ATOM   1866  CG  ASP B  31      65.566 -40.169 -51.787  1.00  0.00           C  
ATOM   1867  OD1 ASP B  31      65.911 -39.838 -52.941  1.00  0.00           O  
ATOM   1868  OD2 ASP B  31      66.317 -40.179 -50.787  1.00  0.00           O  
ATOM   1869  N   TYR B  32      60.784 -39.698 -51.622  1.00  0.00           N  
ATOM   1870  CA  TYR B  32      59.483 -40.024 -51.033  1.00  0.00           C  
ATOM   1871  C   TYR B  32      58.356 -39.293 -51.776  1.00  0.00           C  
ATOM   1872  O   TYR B  32      58.393 -38.071 -51.902  1.00  0.00           O  
ATOM   1873  CB  TYR B  32      59.469 -39.619 -49.538  1.00  0.00           C  
ATOM   1874  CG  TYR B  32      60.316 -40.470 -48.600  1.00  0.00           C  
ATOM   1875  CD1 TYR B  32      61.717 -40.332 -48.586  1.00  0.00           C  
ATOM   1876  CD2 TYR B  32      59.709 -41.380 -47.708  1.00  0.00           C  
ATOM   1877  CE1 TYR B  32      62.507 -41.093 -47.704  1.00  0.00           C  
ATOM   1878  CE2 TYR B  32      60.493 -42.139 -46.819  1.00  0.00           C  
ATOM   1879  CZ  TYR B  32      61.893 -41.995 -46.812  1.00  0.00           C  
ATOM   1880  OH  TYR B  32      62.649 -42.718 -45.938  1.00  0.00           O  
ATOM   1881  N   TYR B  33      57.319 -40.060 -52.152  1.00  0.00           N  
ATOM   1882  CA  TYR B  33      55.997 -39.568 -52.557  1.00  0.00           C  
ATOM   1883  C   TYR B  33      55.268 -38.907 -51.370  1.00  0.00           C  
ATOM   1884  O   TYR B  33      55.669 -39.088 -50.220  1.00  0.00           O  
ATOM   1885  CB  TYR B  33      55.159 -40.738 -53.136  1.00  0.00           C  
ATOM   1886  CG  TYR B  33      55.699 -41.371 -54.410  1.00  0.00           C  
ATOM   1887  CD1 TYR B  33      56.827 -42.221 -54.371  1.00  0.00           C  
ATOM   1888  CD2 TYR B  33      55.060 -41.131 -55.644  1.00  0.00           C  
ATOM   1889  CE1 TYR B  33      57.332 -42.789 -55.557  1.00  0.00           C  
ATOM   1890  CE2 TYR B  33      55.562 -41.702 -56.830  1.00  0.00           C  
ATOM   1891  CZ  TYR B  33      56.703 -42.523 -56.788  1.00  0.00           C  
ATOM   1892  OH  TYR B  33      57.197 -43.067 -57.938  1.00  0.00           O  
ATOM   1893  N   MET B  34      54.212 -38.143 -51.675  1.00  0.00           N  
ATOM   1894  CA  MET B  34      53.410 -37.439 -50.677  1.00  0.00           C  
ATOM   1895  C   MET B  34      51.923 -37.731 -50.869  1.00  0.00           C  
ATOM   1896  O   MET B  34      51.501 -38.223 -51.916  1.00  0.00           O  
ATOM   1897  CB  MET B  34      53.694 -35.924 -50.752  1.00  0.00           C  
ATOM   1898  CG  MET B  34      55.135 -35.533 -50.390  1.00  0.00           C  
ATOM   1899  SD  MET B  34      55.713 -36.031 -48.737  1.00  0.00           S  
ATOM   1900  CE  MET B  34      54.728 -34.947 -47.669  1.00  0.00           C  
ATOM   1901  N   HIS B  35      51.163 -37.416 -49.816  1.00  0.00           N  
ATOM   1902  CA  HIS B  35      49.714 -37.512 -49.755  1.00  0.00           C  
ATOM   1903  C   HIS B  35      49.173 -36.327 -48.951  1.00  0.00           C  
ATOM   1904  O   HIS B  35      49.893 -35.727 -48.149  1.00  0.00           O  
ATOM   1905  CB  HIS B  35      49.291 -38.828 -49.058  1.00  0.00           C  
ATOM   1906  CG  HIS B  35      49.789 -40.106 -49.681  1.00  0.00           C  
ATOM   1907  CD2 HIS B  35      49.252 -40.919 -50.654  1.00  0.00           C  
ATOM   1908  ND1 HIS B  35      50.960 -40.728 -49.279  1.00  0.00           N  
ATOM   1909  NE2 HIS B  35      50.080 -42.025 -50.855  1.00  0.00           N  
ATOM   1910  CE1 HIS B  35      51.082 -41.842 -50.003  1.00  0.00           C  
ATOM   1911  N   TRP B  36      47.869 -36.091 -49.120  1.00  0.00           N  
ATOM   1912  CA  TRP B  36      47.043 -35.413 -48.131  1.00  0.00           C  
ATOM   1913  C   TRP B  36      45.885 -36.341 -47.743  1.00  0.00           C  
ATOM   1914  O   TRP B  36      45.562 -37.298 -48.451  1.00  0.00           O  
ATOM   1915  CB  TRP B  36      46.577 -34.025 -48.625  1.00  0.00           C  
ATOM   1916  CG  TRP B  36      47.609 -32.935 -48.571  1.00  0.00           C  
ATOM   1917  CD1 TRP B  36      48.636 -32.767 -49.433  1.00  0.00           C  
ATOM   1918  CD2 TRP B  36      47.768 -31.892 -47.558  1.00  0.00           C  
ATOM   1919  NE1 TRP B  36      49.394 -31.679 -49.049  1.00  0.00           N  
ATOM   1920  CE2 TRP B  36      48.909 -31.101 -47.895  1.00  0.00           C  
ATOM   1921  CE3 TRP B  36      47.065 -31.531 -46.385  1.00  0.00           C  
ATOM   1922  CZ2 TRP B  36      49.324 -30.009 -47.113  1.00  0.00           C  
ATOM   1923  CZ3 TRP B  36      47.500 -30.469 -45.566  1.00  0.00           C  
ATOM   1924  CH2 TRP B  36      48.624 -29.705 -45.931  1.00  0.00           C  
ATOM   1925  N   VAL B  37      45.307 -36.019 -46.587  1.00  0.00           N  
ATOM   1926  CA  VAL B  37      44.300 -36.774 -45.854  1.00  0.00           C  
ATOM   1927  C   VAL B  37      43.510 -35.792 -44.965  1.00  0.00           C  
ATOM   1928  O   VAL B  37      43.923 -34.643 -44.805  1.00  0.00           O  
ATOM   1929  CB  VAL B  37      44.943 -37.904 -44.984  1.00  0.00           C  
ATOM   1930  CG1 VAL B  37      44.802 -39.275 -45.650  1.00  0.00           C  
ATOM   1931  CG2 VAL B  37      46.422 -37.679 -44.591  1.00  0.00           C  
ATOM   1932  N   ARG B  38      42.360 -36.231 -44.431  1.00  0.00           N  
ATOM   1933  CA  ARG B  38      41.508 -35.401 -43.577  1.00  0.00           C  
ATOM   1934  C   ARG B  38      40.715 -36.257 -42.580  1.00  0.00           C  
ATOM   1935  O   ARG B  38      40.657 -37.478 -42.718  1.00  0.00           O  
ATOM   1936  CB  ARG B  38      40.621 -34.468 -44.444  1.00  0.00           C  
ATOM   1937  CG  ARG B  38      39.452 -35.160 -45.173  1.00  0.00           C  
ATOM   1938  CD  ARG B  38      38.632 -34.197 -46.039  1.00  0.00           C  
ATOM   1939  NE  ARG B  38      37.591 -34.903 -46.798  1.00  0.00           N  
ATOM   1940  CZ  ARG B  38      36.943 -34.423 -47.871  1.00  0.00           C  
ATOM   1941  NH1 ARG B  38      37.254 -33.230 -48.395  1.00  0.00           N  
ATOM   1942  NH2 ARG B  38      35.964 -35.144 -48.432  1.00  0.00           N  
ATOM   1943  N   GLN B  39      40.117 -35.579 -41.589  1.00  0.00           N  
ATOM   1944  CA  GLN B  39      39.339 -36.179 -40.514  1.00  0.00           C  
ATOM   1945  C   GLN B  39      38.097 -35.326 -40.250  1.00  0.00           C  
ATOM   1946  O   GLN B  39      38.234 -34.172 -39.847  1.00  0.00           O  
ATOM   1947  CB  GLN B  39      40.234 -36.308 -39.265  1.00  0.00           C  
ATOM   1948  CG  GLN B  39      39.520 -36.922 -38.044  1.00  0.00           C  
ATOM   1949  CD  GLN B  39      40.507 -37.455 -37.006  1.00  0.00           C  
ATOM   1950  OE1 GLN B  39      41.483 -36.792 -36.662  1.00  0.00           O  
ATOM   1951  NE2 GLN B  39      40.246 -38.660 -36.499  1.00  0.00           N  
ATOM   1952  N   ALA B  40      36.911 -35.923 -40.448  1.00  0.00           N  
ATOM   1953  CA  ALA B  40      35.605 -35.314 -40.192  1.00  0.00           C  
ATOM   1954  C   ALA B  40      35.386 -34.966 -38.698  1.00  0.00           C  
ATOM   1955  O   ALA B  40      36.093 -35.516 -37.850  1.00  0.00           O  
ATOM   1956  CB  ALA B  40      34.528 -36.293 -40.693  1.00  0.00           C  
ATOM   1957  N   PRO B  41      34.389 -34.103 -38.376  1.00  0.00           N  
ATOM   1958  CA  PRO B  41      34.003 -33.804 -36.976  1.00  0.00           C  
ATOM   1959  C   PRO B  41      33.619 -35.015 -36.098  1.00  0.00           C  
ATOM   1960  O   PRO B  41      33.876 -34.979 -34.896  1.00  0.00           O  
ATOM   1961  CB  PRO B  41      32.834 -32.815 -37.115  1.00  0.00           C  
ATOM   1962  CG  PRO B  41      33.052 -32.154 -38.465  1.00  0.00           C  
ATOM   1963  CD  PRO B  41      33.613 -33.285 -39.313  1.00  0.00           C  
ATOM   1964  N   GLY B  42      33.068 -36.075 -36.720  1.00  0.00           N  
ATOM   1965  CA  GLY B  42      32.734 -37.350 -36.077  1.00  0.00           C  
ATOM   1966  C   GLY B  42      33.955 -38.272 -35.891  1.00  0.00           C  
ATOM   1967  O   GLY B  42      33.782 -39.405 -35.442  1.00  0.00           O  
ATOM   1968  N   GLN B  43      35.168 -37.805 -36.242  1.00  0.00           N  
ATOM   1969  CA  GLN B  43      36.474 -38.465 -36.123  1.00  0.00           C  
ATOM   1970  C   GLN B  43      36.711 -39.624 -37.112  1.00  0.00           C  
ATOM   1971  O   GLN B  43      37.717 -40.318 -36.980  1.00  0.00           O  
ATOM   1972  CB  GLN B  43      36.805 -38.837 -34.651  1.00  0.00           C  
ATOM   1973  CG  GLN B  43      36.808 -37.644 -33.671  1.00  0.00           C  
ATOM   1974  CD  GLN B  43      37.835 -36.567 -34.029  1.00  0.00           C  
ATOM   1975  OE1 GLN B  43      39.037 -36.818 -33.996  1.00  0.00           O  
ATOM   1976  NE2 GLN B  43      37.367 -35.363 -34.367  1.00  0.00           N  
ATOM   1977  N   GLY B  44      35.833 -39.784 -38.118  1.00  0.00           N  
ATOM   1978  CA  GLY B  44      36.025 -40.721 -39.223  1.00  0.00           C  
ATOM   1979  C   GLY B  44      36.980 -40.088 -40.242  1.00  0.00           C  
ATOM   1980  O   GLY B  44      36.822 -38.918 -40.595  1.00  0.00           O  
ATOM   1981  N   LEU B  45      37.957 -40.874 -40.720  1.00  0.00           N  
ATOM   1982  CA  LEU B  45      38.955 -40.431 -41.693  1.00  0.00           C  
ATOM   1983  C   LEU B  45      38.421 -40.485 -43.133  1.00  0.00           C  
ATOM   1984  O   LEU B  45      37.583 -41.327 -43.458  1.00  0.00           O  
ATOM   1985  CB  LEU B  45      40.234 -41.294 -41.554  1.00  0.00           C  
ATOM   1986  CG  LEU B  45      40.999 -41.116 -40.225  1.00  0.00           C  
ATOM   1987  CD1 LEU B  45      42.265 -41.984 -40.190  1.00  0.00           C  
ATOM   1988  CD2 LEU B  45      41.345 -39.653 -39.928  1.00  0.00           C  
ATOM   1989  N   GLU B  46      38.977 -39.599 -43.970  1.00  0.00           N  
ATOM   1990  CA  GLU B  46      38.851 -39.591 -45.424  1.00  0.00           C  
ATOM   1991  C   GLU B  46      40.234 -39.344 -46.038  1.00  0.00           C  
ATOM   1992  O   GLU B  46      41.106 -38.753 -45.400  1.00  0.00           O  
ATOM   1993  CB  GLU B  46      37.874 -38.488 -45.884  1.00  0.00           C  
ATOM   1994  CG  GLU B  46      36.386 -38.843 -45.737  1.00  0.00           C  
ATOM   1995  CD  GLU B  46      35.516 -37.716 -46.294  1.00  0.00           C  
ATOM   1996  OE1 GLU B  46      35.054 -37.851 -47.449  1.00  0.00           O  
ATOM   1997  OE2 GLU B  46      35.375 -36.699 -45.582  1.00  0.00           O  
ATOM   1998  N   TRP B  47      40.395 -39.781 -47.295  1.00  0.00           N  
ATOM   1999  CA  TRP B  47      41.576 -39.502 -48.111  1.00  0.00           C  
ATOM   2000  C   TRP B  47      41.495 -38.087 -48.720  1.00  0.00           C  
ATOM   2001  O   TRP B  47      40.447 -37.445 -48.628  1.00  0.00           O  
ATOM   2002  CB  TRP B  47      41.671 -40.607 -49.179  1.00  0.00           C  
ATOM   2003  CG  TRP B  47      42.992 -40.750 -49.874  1.00  0.00           C  
ATOM   2004  CD1 TRP B  47      44.192 -40.872 -49.258  1.00  0.00           C  
ATOM   2005  CD2 TRP B  47      43.264 -40.866 -51.303  1.00  0.00           C  
ATOM   2006  NE1 TRP B  47      45.180 -41.068 -50.198  1.00  0.00           N  
ATOM   2007  CE2 TRP B  47      44.665 -41.086 -51.475  1.00  0.00           C  
ATOM   2008  CE3 TRP B  47      42.472 -40.819 -52.473  1.00  0.00           C  
ATOM   2009  CZ2 TRP B  47      45.244 -41.272 -52.739  1.00  0.00           C  
ATOM   2010  CZ3 TRP B  47      43.046 -40.979 -53.749  1.00  0.00           C  
ATOM   2011  CH2 TRP B  47      44.425 -41.212 -53.880  1.00  0.00           C  
ATOM   2012  N   MET B  48      42.597 -37.624 -49.333  1.00  0.00           N  
ATOM   2013  CA  MET B  48      42.626 -36.347 -50.054  1.00  0.00           C  
ATOM   2014  C   MET B  48      43.487 -36.362 -51.330  1.00  0.00           C  
ATOM   2015  O   MET B  48      43.380 -35.415 -52.106  1.00  0.00           O  
ATOM   2016  CB  MET B  48      42.950 -35.177 -49.102  1.00  0.00           C  
ATOM   2017  CG  MET B  48      42.251 -33.868 -49.471  1.00  0.00           C  
ATOM   2018  SD  MET B  48      40.450 -33.924 -49.291  1.00  0.00           S  
ATOM   2019  CE  MET B  48      39.996 -32.590 -50.419  1.00  0.00           C  
ATOM   2020  N   GLY B  49      44.253 -37.437 -51.580  1.00  0.00           N  
ATOM   2021  CA  GLY B  49      44.908 -37.658 -52.867  1.00  0.00           C  
ATOM   2022  C   GLY B  49      46.375 -38.068 -52.709  1.00  0.00           C  
ATOM   2023  O   GLY B  49      46.918 -38.138 -51.606  1.00  0.00           O  
ATOM   2024  N   ARG B  50      46.988 -38.337 -53.870  1.00  0.00           N  
ATOM   2025  CA  ARG B  50      48.379 -38.741 -54.074  1.00  0.00           C  
ATOM   2026  C   ARG B  50      49.146 -37.605 -54.776  1.00  0.00           C  
ATOM   2027  O   ARG B  50      48.545 -36.867 -55.558  1.00  0.00           O  
ATOM   2028  CB  ARG B  50      48.343 -40.015 -54.956  1.00  0.00           C  
ATOM   2029  CG  ARG B  50      49.690 -40.630 -55.392  1.00  0.00           C  
ATOM   2030  CD  ARG B  50      50.528 -41.185 -54.231  1.00  0.00           C  
ATOM   2031  NE  ARG B  50      51.659 -41.975 -54.741  1.00  0.00           N  
ATOM   2032  CZ  ARG B  50      52.232 -43.033 -54.138  1.00  0.00           C  
ATOM   2033  NH1 ARG B  50      53.214 -43.693 -54.764  1.00  0.00           N  
ATOM   2034  NH2 ARG B  50      51.838 -43.455 -52.929  1.00  0.00           N  
ATOM   2035  N   VAL B  51      50.461 -37.516 -54.517  1.00  0.00           N  
ATOM   2036  CA  VAL B  51      51.388 -36.643 -55.242  1.00  0.00           C  
ATOM   2037  C   VAL B  51      52.747 -37.356 -55.394  1.00  0.00           C  
ATOM   2038  O   VAL B  51      53.160 -38.095 -54.501  1.00  0.00           O  
ATOM   2039  CB  VAL B  51      51.672 -35.277 -54.540  1.00  0.00           C  
ATOM   2040  CG1 VAL B  51      52.047 -34.195 -55.577  1.00  0.00           C  
ATOM   2041  CG2 VAL B  51      50.524 -34.765 -53.658  1.00  0.00           C  
ATOM   2042  N   ASN B  52      53.428 -37.088 -56.518  1.00  0.00           N  
ATOM   2043  CA  ASN B  52      54.797 -37.532 -56.808  1.00  0.00           C  
ATOM   2044  C   ASN B  52      55.831 -36.564 -56.192  1.00  0.00           C  
ATOM   2045  O   ASN B  52      55.510 -35.391 -55.989  1.00  0.00           O  
ATOM   2046  CB  ASN B  52      54.944 -37.604 -58.349  1.00  0.00           C  
ATOM   2047  CG  ASN B  52      54.460 -38.918 -58.973  1.00  0.00           C  
ATOM   2048  OD1 ASN B  52      55.181 -39.533 -59.754  1.00  0.00           O  
ATOM   2049  ND2 ASN B  52      53.246 -39.366 -58.645  1.00  0.00           N  
ATOM   2050  N   PRO B  53      57.078 -37.047 -55.969  1.00  0.00           N  
ATOM   2051  CA  PRO B  53      58.216 -36.165 -55.640  1.00  0.00           C  
ATOM   2052  C   PRO B  53      58.627 -35.270 -56.825  1.00  0.00           C  
ATOM   2053  O   PRO B  53      58.868 -34.079 -56.631  1.00  0.00           O  
ATOM   2054  CB  PRO B  53      59.331 -37.144 -55.249  1.00  0.00           C  
ATOM   2055  CG  PRO B  53      59.029 -38.424 -56.011  1.00  0.00           C  
ATOM   2056  CD  PRO B  53      57.506 -38.444 -56.104  1.00  0.00           C  
ATOM   2057  N   ASN B  54      58.626 -35.862 -58.031  1.00  0.00           N  
ATOM   2058  CA  ASN B  54      58.767 -35.204 -59.335  1.00  0.00           C  
ATOM   2059  C   ASN B  54      57.525 -34.384 -59.753  1.00  0.00           C  
ATOM   2060  O   ASN B  54      57.602 -33.673 -60.754  1.00  0.00           O  
ATOM   2061  CB  ASN B  54      59.145 -36.257 -60.410  1.00  0.00           C  
ATOM   2062  CG  ASN B  54      58.203 -37.468 -60.483  1.00  0.00           C  
ATOM   2063  OD1 ASN B  54      58.342 -38.411 -59.706  1.00  0.00           O  
ATOM   2064  ND2 ASN B  54      57.236 -37.443 -61.402  1.00  0.00           N  
ATOM   2065  N   ARG B  55      56.419 -34.499 -58.990  1.00  0.00           N  
ATOM   2066  CA  ARG B  55      55.145 -33.790 -59.147  1.00  0.00           C  
ATOM   2067  C   ARG B  55      54.346 -34.263 -60.387  1.00  0.00           C  
ATOM   2068  O   ARG B  55      54.772 -35.191 -61.077  1.00  0.00           O  
ATOM   2069  CB  ARG B  55      55.403 -32.260 -59.095  1.00  0.00           C  
ATOM   2070  CG  ARG B  55      54.256 -31.407 -58.524  1.00  0.00           C  
ATOM   2071  CD  ARG B  55      54.579 -29.907 -58.543  1.00  0.00           C  
ATOM   2072  NE  ARG B  55      54.512 -29.340 -59.896  1.00  0.00           N  
ATOM   2073  CZ  ARG B  55      53.398 -28.899 -60.504  1.00  0.00           C  
ATOM   2074  NH1 ARG B  55      53.477 -28.434 -61.757  1.00  0.00           N  
ATOM   2075  NH2 ARG B  55      52.210 -28.915 -59.881  1.00  0.00           N  
ATOM   2076  N   ARG B  56      53.177 -33.640 -60.618  1.00  0.00           N  
ATOM   2077  CA  ARG B  56      52.228 -33.840 -61.724  1.00  0.00           C  
ATOM   2078  C   ARG B  56      51.392 -35.133 -61.648  1.00  0.00           C  
ATOM   2079  O   ARG B  56      50.203 -35.070 -61.963  1.00  0.00           O  
ATOM   2080  CB  ARG B  56      52.902 -33.611 -63.107  1.00  0.00           C  
ATOM   2081  CG  ARG B  56      52.012 -33.829 -64.350  1.00  0.00           C  
ATOM   2082  CD  ARG B  56      50.857 -32.822 -64.484  1.00  0.00           C  
ATOM   2083  NE  ARG B  56      49.962 -33.161 -65.601  1.00  0.00           N  
ATOM   2084  CZ  ARG B  56      48.963 -34.060 -65.576  1.00  0.00           C  
ATOM   2085  NH1 ARG B  56      48.237 -34.260 -66.684  1.00  0.00           N  
ATOM   2086  NH2 ARG B  56      48.676 -34.765 -64.471  1.00  0.00           N  
ATOM   2087  N   GLY B  57      51.989 -36.261 -61.227  1.00  0.00           N  
ATOM   2088  CA  GLY B  57      51.293 -37.536 -61.057  1.00  0.00           C  
ATOM   2089  C   GLY B  57      50.433 -37.462 -59.791  1.00  0.00           C  
ATOM   2090  O   GLY B  57      50.968 -37.352 -58.687  1.00  0.00           O  
ATOM   2091  N   THR B  58      49.105 -37.507 -59.973  1.00  0.00           N  
ATOM   2092  CA  THR B  58      48.103 -37.345 -58.920  1.00  0.00           C  
ATOM   2093  C   THR B  58      46.836 -38.149 -59.276  1.00  0.00           C  
ATOM   2094  O   THR B  58      46.545 -38.354 -60.456  1.00  0.00           O  
ATOM   2095  CB  THR B  58      47.690 -35.851 -58.726  1.00  0.00           C  
ATOM   2096  OG1 THR B  58      46.991 -35.323 -59.840  1.00  0.00           O  
ATOM   2097  CG2 THR B  58      48.840 -34.887 -58.391  1.00  0.00           C  
ATOM   2098  N   THR B  59      46.106 -38.571 -58.232  1.00  0.00           N  
ATOM   2099  CA  THR B  59      44.827 -39.280 -58.310  1.00  0.00           C  
ATOM   2100  C   THR B  59      43.977 -38.881 -57.086  1.00  0.00           C  
ATOM   2101  O   THR B  59      44.535 -38.608 -56.021  1.00  0.00           O  
ATOM   2102  CB  THR B  59      45.013 -40.826 -58.310  1.00  0.00           C  
ATOM   2103  OG1 THR B  59      45.722 -41.273 -57.169  1.00  0.00           O  
ATOM   2104  CG2 THR B  59      45.724 -41.387 -59.549  1.00  0.00           C  
ATOM   2105  N   TYR B  60      42.646 -38.820 -57.276  1.00  0.00           N  
ATOM   2106  CA  TYR B  60      41.689 -38.290 -56.297  1.00  0.00           C  
ATOM   2107  C   TYR B  60      40.396 -39.122 -56.272  1.00  0.00           C  
ATOM   2108  O   TYR B  60      39.981 -39.643 -57.309  1.00  0.00           O  
ATOM   2109  CB  TYR B  60      41.337 -36.825 -56.647  1.00  0.00           C  
ATOM   2110  CG  TYR B  60      42.513 -35.883 -56.841  1.00  0.00           C  
ATOM   2111  CD1 TYR B  60      43.261 -35.438 -55.732  1.00  0.00           C  
ATOM   2112  CD2 TYR B  60      42.871 -35.464 -58.139  1.00  0.00           C  
ATOM   2113  CE1 TYR B  60      44.358 -34.576 -55.923  1.00  0.00           C  
ATOM   2114  CE2 TYR B  60      43.960 -34.593 -58.327  1.00  0.00           C  
ATOM   2115  CZ  TYR B  60      44.701 -34.143 -57.219  1.00  0.00           C  
ATOM   2116  OH  TYR B  60      45.750 -33.293 -57.413  1.00  0.00           O  
ATOM   2117  N   ASN B  61      39.762 -39.184 -55.090  1.00  0.00           N  
ATOM   2118  CA  ASN B  61      38.425 -39.750 -54.880  1.00  0.00           C  
ATOM   2119  C   ASN B  61      37.344 -38.737 -55.301  1.00  0.00           C  
ATOM   2120  O   ASN B  61      37.579 -37.531 -55.200  1.00  0.00           O  
ATOM   2121  CB  ASN B  61      38.265 -40.118 -53.386  1.00  0.00           C  
ATOM   2122  CG  ASN B  61      37.211 -41.193 -53.128  1.00  0.00           C  
ATOM   2123  OD1 ASN B  61      36.056 -40.873 -52.860  1.00  0.00           O  
ATOM   2124  ND2 ASN B  61      37.603 -42.466 -53.198  1.00  0.00           N  
ATOM   2125  N   GLN B  62      36.173 -39.237 -55.736  1.00  0.00           N  
ATOM   2126  CA  GLN B  62      35.060 -38.427 -56.251  1.00  0.00           C  
ATOM   2127  C   GLN B  62      34.366 -37.501 -55.228  1.00  0.00           C  
ATOM   2128  O   GLN B  62      33.591 -36.639 -55.643  1.00  0.00           O  
ATOM   2129  CB  GLN B  62      34.045 -39.328 -56.996  1.00  0.00           C  
ATOM   2130  CG  GLN B  62      34.605 -40.142 -58.186  1.00  0.00           C  
ATOM   2131  CD  GLN B  62      35.497 -39.343 -59.141  1.00  0.00           C  
ATOM   2132  OE1 GLN B  62      35.050 -38.367 -59.739  1.00  0.00           O  
ATOM   2133  NE2 GLN B  62      36.759 -39.755 -59.281  1.00  0.00           N  
ATOM   2134  N   LYS B  63      34.708 -37.629 -53.933  1.00  0.00           N  
ATOM   2135  CA  LYS B  63      34.370 -36.677 -52.869  1.00  0.00           C  
ATOM   2136  C   LYS B  63      35.011 -35.280 -53.042  1.00  0.00           C  
ATOM   2137  O   LYS B  63      34.521 -34.328 -52.433  1.00  0.00           O  
ATOM   2138  CB  LYS B  63      34.788 -37.289 -51.509  1.00  0.00           C  
ATOM   2139  CG  LYS B  63      33.995 -38.537 -51.068  1.00  0.00           C  
ATOM   2140  CD  LYS B  63      32.473 -38.346 -50.917  1.00  0.00           C  
ATOM   2141  CE  LYS B  63      32.048 -37.220 -49.960  1.00  0.00           C  
ATOM   2142  NZ  LYS B  63      32.415 -37.496 -48.559  1.00  0.00           N  
ATOM   2143  N   PHE B  64      36.082 -35.178 -53.851  1.00  0.00           N  
ATOM   2144  CA  PHE B  64      36.898 -33.974 -54.025  1.00  0.00           C  
ATOM   2145  C   PHE B  64      37.528 -33.801 -55.421  1.00  0.00           C  
ATOM   2146  O   PHE B  64      38.141 -32.759 -55.655  1.00  0.00           O  
ATOM   2147  CB  PHE B  64      37.904 -33.822 -52.862  1.00  0.00           C  
ATOM   2148  CG  PHE B  64      38.707 -35.066 -52.526  1.00  0.00           C  
ATOM   2149  CD1 PHE B  64      39.830 -35.429 -53.297  1.00  0.00           C  
ATOM   2150  CD2 PHE B  64      38.235 -35.958 -51.540  1.00  0.00           C  
ATOM   2151  CE1 PHE B  64      40.479 -36.631 -53.049  1.00  0.00           C  
ATOM   2152  CE2 PHE B  64      38.893 -37.156 -51.313  1.00  0.00           C  
ATOM   2153  CZ  PHE B  64      40.012 -37.491 -52.064  1.00  0.00           C  
ATOM   2154  N   GLU B  65      37.354 -34.780 -56.330  1.00  0.00           N  
ATOM   2155  CA  GLU B  65      37.855 -34.755 -57.710  1.00  0.00           C  
ATOM   2156  C   GLU B  65      37.304 -33.564 -58.522  1.00  0.00           C  
ATOM   2157  O   GLU B  65      36.131 -33.215 -58.383  1.00  0.00           O  
ATOM   2158  CB  GLU B  65      37.521 -36.108 -58.390  1.00  0.00           C  
ATOM   2159  CG  GLU B  65      37.973 -36.289 -59.859  1.00  0.00           C  
ATOM   2160  CD  GLU B  65      39.492 -36.273 -60.034  1.00  0.00           C  
ATOM   2161  OE1 GLU B  65      40.075 -37.379 -60.040  1.00  0.00           O  
ATOM   2162  OE2 GLU B  65      40.044 -35.156 -60.146  1.00  0.00           O  
ATOM   2163  N   GLY B  66      38.174 -32.983 -59.362  1.00  0.00           N  
ATOM   2164  CA  GLY B  66      37.861 -31.883 -60.275  1.00  0.00           C  
ATOM   2165  C   GLY B  66      37.787 -30.508 -59.585  1.00  0.00           C  
ATOM   2166  O   GLY B  66      37.572 -29.517 -60.280  1.00  0.00           O  
ATOM   2167  N   ARG B  67      37.960 -30.437 -58.252  1.00  0.00           N  
ATOM   2168  CA  ARG B  67      37.903 -29.202 -57.465  1.00  0.00           C  
ATOM   2169  C   ARG B  67      39.249 -28.851 -56.806  1.00  0.00           C  
ATOM   2170  O   ARG B  67      39.370 -27.755 -56.262  1.00  0.00           O  
ATOM   2171  CB  ARG B  67      36.811 -29.316 -56.378  1.00  0.00           C  
ATOM   2172  CG  ARG B  67      35.438 -29.805 -56.877  1.00  0.00           C  
ATOM   2173  CD  ARG B  67      34.267 -29.412 -55.959  1.00  0.00           C  
ATOM   2174  NE  ARG B  67      34.463 -29.818 -54.558  1.00  0.00           N  
ATOM   2175  CZ  ARG B  67      34.373 -31.067 -54.072  1.00  0.00           C  
ATOM   2176  NH1 ARG B  67      34.047 -32.103 -54.858  1.00  0.00           N  
ATOM   2177  NH2 ARG B  67      34.607 -31.284 -52.772  1.00  0.00           N  
ATOM   2178  N   VAL B  68      40.220 -29.776 -56.839  1.00  0.00           N  
ATOM   2179  CA  VAL B  68      41.463 -29.691 -56.076  1.00  0.00           C  
ATOM   2180  C   VAL B  68      42.704 -29.715 -56.984  1.00  0.00           C  
ATOM   2181  O   VAL B  68      42.637 -30.199 -58.115  1.00  0.00           O  
ATOM   2182  CB  VAL B  68      41.559 -30.882 -55.089  1.00  0.00           C  
ATOM   2183  CG1 VAL B  68      40.494 -30.782 -53.988  1.00  0.00           C  
ATOM   2184  CG2 VAL B  68      41.560 -32.279 -55.746  1.00  0.00           C  
ATOM   2185  N   THR B  69      43.818 -29.186 -56.449  1.00  0.00           N  
ATOM   2186  CA  THR B  69      45.121 -29.155 -57.111  1.00  0.00           C  
ATOM   2187  C   THR B  69      46.226 -29.332 -56.057  1.00  0.00           C  
ATOM   2188  O   THR B  69      46.313 -28.535 -55.121  1.00  0.00           O  
ATOM   2189  CB  THR B  69      45.366 -27.810 -57.857  1.00  0.00           C  
ATOM   2190  OG1 THR B  69      44.417 -27.656 -58.893  1.00  0.00           O  
ATOM   2191  CG2 THR B  69      46.766 -27.645 -58.484  1.00  0.00           C  
ATOM   2192  N   MET B  70      47.069 -30.355 -56.261  1.00  0.00           N  
ATOM   2193  CA  MET B  70      48.261 -30.631 -55.459  1.00  0.00           C  
ATOM   2194  C   MET B  70      49.500 -29.970 -56.079  1.00  0.00           C  
ATOM   2195  O   MET B  70      49.554 -29.763 -57.293  1.00  0.00           O  
ATOM   2196  CB  MET B  70      48.483 -32.153 -55.417  1.00  0.00           C  
ATOM   2197  CG  MET B  70      47.401 -32.939 -54.667  1.00  0.00           C  
ATOM   2198  SD  MET B  70      47.614 -32.979 -52.872  1.00  0.00           S  
ATOM   2199  CE  MET B  70      46.965 -34.638 -52.554  1.00  0.00           C  
ATOM   2200  N   THR B  71      50.506 -29.724 -55.229  1.00  0.00           N  
ATOM   2201  CA  THR B  71      51.840 -29.288 -55.637  1.00  0.00           C  
ATOM   2202  C   THR B  71      52.847 -29.586 -54.510  1.00  0.00           C  
ATOM   2203  O   THR B  71      52.487 -29.527 -53.336  1.00  0.00           O  
ATOM   2204  CB  THR B  71      51.876 -27.790 -56.081  1.00  0.00           C  
ATOM   2205  OG1 THR B  71      53.178 -27.386 -56.451  1.00  0.00           O  
ATOM   2206  CG2 THR B  71      51.396 -26.772 -55.036  1.00  0.00           C  
ATOM   2207  N   THR B  72      54.079 -29.945 -54.900  1.00  0.00           N  
ATOM   2208  CA  THR B  72      55.187 -30.309 -54.016  1.00  0.00           C  
ATOM   2209  C   THR B  72      56.492 -29.689 -54.551  1.00  0.00           C  
ATOM   2210  O   THR B  72      56.601 -29.399 -55.744  1.00  0.00           O  
ATOM   2211  CB  THR B  72      55.396 -31.852 -53.966  1.00  0.00           C  
ATOM   2212  OG1 THR B  72      55.508 -32.413 -55.264  1.00  0.00           O  
ATOM   2213  CG2 THR B  72      54.316 -32.604 -53.177  1.00  0.00           C  
ATOM   2214  N   ASP B  73      57.459 -29.527 -53.636  1.00  0.00           N  
ATOM   2215  CA  ASP B  73      58.810 -29.056 -53.925  1.00  0.00           C  
ATOM   2216  C   ASP B  73      59.793 -29.874 -53.073  1.00  0.00           C  
ATOM   2217  O   ASP B  73      59.624 -29.958 -51.856  1.00  0.00           O  
ATOM   2218  CB  ASP B  73      58.954 -27.534 -53.676  1.00  0.00           C  
ATOM   2219  CG  ASP B  73      60.346 -26.961 -53.974  1.00  0.00           C  
ATOM   2220  OD1 ASP B  73      61.047 -27.524 -54.843  1.00  0.00           O  
ATOM   2221  OD2 ASP B  73      60.677 -25.935 -53.343  1.00  0.00           O  
ATOM   2222  N   THR B  74      60.822 -30.418 -53.739  1.00  0.00           N  
ATOM   2223  CA  THR B  74      61.916 -31.164 -53.122  1.00  0.00           C  
ATOM   2224  C   THR B  74      63.039 -30.251 -52.582  1.00  0.00           C  
ATOM   2225  O   THR B  74      63.751 -30.679 -51.673  1.00  0.00           O  
ATOM   2226  CB  THR B  74      62.531 -32.184 -54.122  1.00  0.00           C  
ATOM   2227  OG1 THR B  74      63.359 -31.582 -55.102  1.00  0.00           O  
ATOM   2228  CG2 THR B  74      61.500 -33.083 -54.830  1.00  0.00           C  
ATOM   2229  N   SER B  75      63.164 -29.023 -53.120  1.00  0.00           N  
ATOM   2230  CA  SER B  75      64.172 -28.038 -52.725  1.00  0.00           C  
ATOM   2231  C   SER B  75      63.875 -27.432 -51.341  1.00  0.00           C  
ATOM   2232  O   SER B  75      64.770 -27.398 -50.499  1.00  0.00           O  
ATOM   2233  CB  SER B  75      64.305 -26.966 -53.827  1.00  0.00           C  
ATOM   2234  OG  SER B  75      65.336 -26.040 -53.546  1.00  0.00           O  
ATOM   2235  N   THR B  76      62.619 -27.000 -51.127  1.00  0.00           N  
ATOM   2236  CA  THR B  76      62.142 -26.481 -49.841  1.00  0.00           C  
ATOM   2237  C   THR B  76      61.682 -27.604 -48.879  1.00  0.00           C  
ATOM   2238  O   THR B  76      61.608 -27.360 -47.676  1.00  0.00           O  
ATOM   2239  CB  THR B  76      60.974 -25.468 -50.023  1.00  0.00           C  
ATOM   2240  OG1 THR B  76      61.310 -24.522 -51.020  1.00  0.00           O  
ATOM   2241  CG2 THR B  76      60.618 -24.641 -48.771  1.00  0.00           C  
ATOM   2242  N   SER B  77      61.416 -28.814 -49.417  1.00  0.00           N  
ATOM   2243  CA  SER B  77      60.963 -30.019 -48.710  1.00  0.00           C  
ATOM   2244  C   SER B  77      59.543 -29.823 -48.139  1.00  0.00           C  
ATOM   2245  O   SER B  77      59.368 -29.793 -46.921  1.00  0.00           O  
ATOM   2246  CB  SER B  77      62.033 -30.473 -47.678  1.00  0.00           C  
ATOM   2247  OG  SER B  77      61.681 -31.664 -47.004  1.00  0.00           O  
ATOM   2248  N   THR B  78      58.570 -29.625 -49.045  1.00  0.00           N  
ATOM   2249  CA  THR B  78      57.204 -29.193 -48.731  1.00  0.00           C  
ATOM   2250  C   THR B  78      56.167 -29.850 -49.663  1.00  0.00           C  
ATOM   2251  O   THR B  78      56.483 -30.217 -50.797  1.00  0.00           O  
ATOM   2252  CB  THR B  78      57.057 -27.653 -48.899  1.00  0.00           C  
ATOM   2253  OG1 THR B  78      57.465 -27.235 -50.190  1.00  0.00           O  
ATOM   2254  CG2 THR B  78      57.830 -26.834 -47.861  1.00  0.00           C  
ATOM   2255  N   ALA B  79      54.933 -29.948 -49.141  1.00  0.00           N  
ATOM   2256  CA  ALA B  79      53.733 -30.406 -49.837  1.00  0.00           C  
ATOM   2257  C   ALA B  79      52.578 -29.435 -49.555  1.00  0.00           C  
ATOM   2258  O   ALA B  79      52.532 -28.829 -48.486  1.00  0.00           O  
ATOM   2259  CB  ALA B  79      53.376 -31.823 -49.361  1.00  0.00           C  
ATOM   2260  N   TYR B  80      51.672 -29.302 -50.529  1.00  0.00           N  
ATOM   2261  CA  TYR B  80      50.570 -28.339 -50.516  1.00  0.00           C  
ATOM   2262  C   TYR B  80      49.321 -28.956 -51.153  1.00  0.00           C  
ATOM   2263  O   TYR B  80      49.434 -29.893 -51.947  1.00  0.00           O  
ATOM   2264  CB  TYR B  80      50.967 -27.087 -51.325  1.00  0.00           C  
ATOM   2265  CG  TYR B  80      52.243 -26.381 -50.899  1.00  0.00           C  
ATOM   2266  CD1 TYR B  80      52.219 -25.479 -49.820  1.00  0.00           C  
ATOM   2267  CD2 TYR B  80      53.456 -26.625 -51.578  1.00  0.00           C  
ATOM   2268  CE1 TYR B  80      53.400 -24.833 -49.407  1.00  0.00           C  
ATOM   2269  CE2 TYR B  80      54.635 -25.973 -51.174  1.00  0.00           C  
ATOM   2270  CZ  TYR B  80      54.610 -25.082 -50.084  1.00  0.00           C  
ATOM   2271  OH  TYR B  80      55.758 -24.464 -49.682  1.00  0.00           O  
ATOM   2272  N   MET B  81      48.158 -28.373 -50.827  1.00  0.00           N  
ATOM   2273  CA  MET B  81      46.873 -28.744 -51.407  1.00  0.00           C  
ATOM   2274  C   MET B  81      45.941 -27.523 -51.430  1.00  0.00           C  
ATOM   2275  O   MET B  81      45.645 -26.964 -50.374  1.00  0.00           O  
ATOM   2276  CB  MET B  81      46.300 -29.969 -50.655  1.00  0.00           C  
ATOM   2277  CG  MET B  81      44.874 -30.377 -51.041  1.00  0.00           C  
ATOM   2278  SD  MET B  81      44.679 -30.758 -52.803  1.00  0.00           S  
ATOM   2279  CE  MET B  81      43.798 -32.329 -52.678  1.00  0.00           C  
ATOM   2280  N   GLU B  82      45.487 -27.158 -52.639  1.00  0.00           N  
ATOM   2281  CA  GLU B  82      44.499 -26.111 -52.901  1.00  0.00           C  
ATOM   2282  C   GLU B  82      43.103 -26.745 -53.006  1.00  0.00           C  
ATOM   2283  O   GLU B  82      42.966 -27.809 -53.610  1.00  0.00           O  
ATOM   2284  CB  GLU B  82      44.895 -25.390 -54.211  1.00  0.00           C  
ATOM   2285  CG  GLU B  82      43.986 -24.217 -54.639  1.00  0.00           C  
ATOM   2286  CD  GLU B  82      44.004 -23.064 -53.636  1.00  0.00           C  
ATOM   2287  OE1 GLU B  82      45.048 -22.378 -53.582  1.00  0.00           O  
ATOM   2288  OE2 GLU B  82      42.987 -22.903 -52.928  1.00  0.00           O  
ATOM   2289  N   LEU B  83      42.101 -26.065 -52.427  1.00  0.00           N  
ATOM   2290  CA  LEU B  83      40.709 -26.515 -52.349  1.00  0.00           C  
ATOM   2291  C   LEU B  83      39.804 -25.437 -52.952  1.00  0.00           C  
ATOM   2292  O   LEU B  83      40.050 -24.251 -52.729  1.00  0.00           O  
ATOM   2293  CB  LEU B  83      40.316 -26.751 -50.872  1.00  0.00           C  
ATOM   2294  CG  LEU B  83      41.272 -27.664 -50.076  1.00  0.00           C  
ATOM   2295  CD1 LEU B  83      40.927 -27.655 -48.579  1.00  0.00           C  
ATOM   2296  CD2 LEU B  83      41.311 -29.092 -50.635  1.00  0.00           C  
ATOM   2297  N   ARG B  84      38.761 -25.868 -53.678  1.00  0.00           N  
ATOM   2298  CA  ARG B  84      37.785 -24.982 -54.317  1.00  0.00           C  
ATOM   2299  C   ARG B  84      36.367 -25.529 -54.127  1.00  0.00           C  
ATOM   2300  O   ARG B  84      36.180 -26.746 -54.067  1.00  0.00           O  
ATOM   2301  CB  ARG B  84      38.098 -24.793 -55.819  1.00  0.00           C  
ATOM   2302  CG  ARG B  84      39.557 -24.410 -56.134  1.00  0.00           C  
ATOM   2303  CD  ARG B  84      39.796 -24.184 -57.631  1.00  0.00           C  
ATOM   2304  NE  ARG B  84      41.228 -24.061 -57.938  1.00  0.00           N  
ATOM   2305  CZ  ARG B  84      42.089 -25.084 -58.087  1.00  0.00           C  
ATOM   2306  NH1 ARG B  84      43.367 -24.831 -58.389  1.00  0.00           N  
ATOM   2307  NH2 ARG B  84      41.699 -26.358 -57.946  1.00  0.00           N  
ATOM   2308  N   SER B  85      35.396 -24.603 -54.051  1.00  0.00           N  
ATOM   2309  CA  SER B  85      33.962 -24.840 -53.850  1.00  0.00           C  
ATOM   2310  C   SER B  85      33.685 -25.721 -52.612  1.00  0.00           C  
ATOM   2311  O   SER B  85      33.153 -26.824 -52.740  1.00  0.00           O  
ATOM   2312  CB  SER B  85      33.318 -25.340 -55.162  1.00  0.00           C  
ATOM   2313  OG  SER B  85      31.916 -25.474 -55.044  1.00  0.00           O  
ATOM   2314  N   LEU B  86      34.132 -25.215 -51.450  1.00  0.00           N  
ATOM   2315  CA  LEU B  86      34.154 -25.895 -50.154  1.00  0.00           C  
ATOM   2316  C   LEU B  86      32.765 -26.376 -49.695  1.00  0.00           C  
ATOM   2317  O   LEU B  86      31.834 -25.573 -49.615  1.00  0.00           O  
ATOM   2318  CB  LEU B  86      34.778 -24.946 -49.113  1.00  0.00           C  
ATOM   2319  CG  LEU B  86      36.302 -24.739 -49.257  1.00  0.00           C  
ATOM   2320  CD1 LEU B  86      36.783 -23.559 -48.389  1.00  0.00           C  
ATOM   2321  CD2 LEU B  86      37.093 -26.024 -48.959  1.00  0.00           C  
ATOM   2322  N   ARG B  87      32.683 -27.683 -49.402  1.00  0.00           N  
ATOM   2323  CA  ARG B  87      31.481 -28.392 -48.963  1.00  0.00           C  
ATOM   2324  C   ARG B  87      31.524 -28.710 -47.457  1.00  0.00           C  
ATOM   2325  O   ARG B  87      32.529 -28.457 -46.790  1.00  0.00           O  
ATOM   2326  CB  ARG B  87      31.381 -29.728 -49.733  1.00  0.00           C  
ATOM   2327  CG  ARG B  87      31.387 -29.639 -51.265  1.00  0.00           C  
ATOM   2328  CD  ARG B  87      31.195 -31.040 -51.855  1.00  0.00           C  
ATOM   2329  NE  ARG B  87      31.053 -31.035 -53.314  1.00  0.00           N  
ATOM   2330  CZ  ARG B  87      30.972 -32.149 -54.062  1.00  0.00           C  
ATOM   2331  NH1 ARG B  87      30.806 -32.039 -55.386  1.00  0.00           N  
ATOM   2332  NH2 ARG B  87      31.047 -33.369 -53.504  1.00  0.00           N  
ATOM   2333  N   SER B  88      30.443 -29.350 -46.972  1.00  0.00           N  
ATOM   2334  CA  SER B  88      30.397 -30.079 -45.701  1.00  0.00           C  
ATOM   2335  C   SER B  88      31.308 -31.331 -45.698  1.00  0.00           C  
ATOM   2336  O   SER B  88      31.799 -31.702 -44.634  1.00  0.00           O  
ATOM   2337  CB  SER B  88      28.929 -30.431 -45.383  1.00  0.00           C  
ATOM   2338  OG  SER B  88      28.790 -31.038 -44.113  1.00  0.00           O  
ATOM   2339  N   ASP B  89      31.565 -31.919 -46.885  1.00  0.00           N  
ATOM   2340  CA  ASP B  89      32.608 -32.931 -47.128  1.00  0.00           C  
ATOM   2341  C   ASP B  89      34.012 -32.384 -46.814  1.00  0.00           C  
ATOM   2342  O   ASP B  89      34.827 -33.086 -46.217  1.00  0.00           O  
ATOM   2343  CB  ASP B  89      32.624 -33.481 -48.582  1.00  0.00           C  
ATOM   2344  CG  ASP B  89      31.271 -33.879 -49.180  1.00  0.00           C  
ATOM   2345  OD1 ASP B  89      31.202 -33.907 -50.430  1.00  0.00           O  
ATOM   2346  OD2 ASP B  89      30.368 -34.251 -48.401  1.00  0.00           O  
ATOM   2347  N   ASP B  90      34.239 -31.129 -47.230  1.00  0.00           N  
ATOM   2348  CA  ASP B  90      35.496 -30.389 -47.111  1.00  0.00           C  
ATOM   2349  C   ASP B  90      35.639 -29.649 -45.765  1.00  0.00           C  
ATOM   2350  O   ASP B  90      36.664 -29.003 -45.561  1.00  0.00           O  
ATOM   2351  CB  ASP B  90      35.737 -29.446 -48.320  1.00  0.00           C  
ATOM   2352  CG  ASP B  90      35.479 -30.080 -49.698  1.00  0.00           C  
ATOM   2353  OD1 ASP B  90      35.736 -31.295 -49.851  1.00  0.00           O  
ATOM   2354  OD2 ASP B  90      35.091 -29.319 -50.610  1.00  0.00           O  
ATOM   2355  N   THR B  91      34.651 -29.788 -44.863  1.00  0.00           N  
ATOM   2356  CA  THR B  91      34.730 -29.358 -43.467  1.00  0.00           C  
ATOM   2357  C   THR B  91      35.330 -30.513 -42.645  1.00  0.00           C  
ATOM   2358  O   THR B  91      34.661 -31.528 -42.440  1.00  0.00           O  
ATOM   2359  CB  THR B  91      33.329 -28.991 -42.909  1.00  0.00           C  
ATOM   2360  OG1 THR B  91      32.856 -27.857 -43.607  1.00  0.00           O  
ATOM   2361  CG2 THR B  91      33.277 -28.666 -41.404  1.00  0.00           C  
ATOM   2362  N   ALA B  92      36.603 -30.354 -42.246  1.00  0.00           N  
ATOM   2363  CA  ALA B  92      37.426 -31.402 -41.643  1.00  0.00           C  
ATOM   2364  C   ALA B  92      38.752 -30.831 -41.118  1.00  0.00           C  
ATOM   2365  O   ALA B  92      39.153 -29.734 -41.506  1.00  0.00           O  
ATOM   2366  CB  ALA B  92      37.707 -32.494 -42.697  1.00  0.00           C  
ATOM   2367  N   VAL B  93      39.434 -31.621 -40.272  1.00  0.00           N  
ATOM   2368  CA  VAL B  93      40.814 -31.396 -39.847  1.00  0.00           C  
ATOM   2369  C   VAL B  93      41.744 -32.059 -40.879  1.00  0.00           C  
ATOM   2370  O   VAL B  93      41.870 -33.283 -40.887  1.00  0.00           O  
ATOM   2371  CB  VAL B  93      41.100 -31.995 -38.438  1.00  0.00           C  
ATOM   2372  CG1 VAL B  93      42.571 -31.831 -37.991  1.00  0.00           C  
ATOM   2373  CG2 VAL B  93      40.171 -31.390 -37.370  1.00  0.00           C  
ATOM   2374  N   TYR B  94      42.346 -31.239 -41.754  1.00  0.00           N  
ATOM   2375  CA  TYR B  94      43.262 -31.679 -42.808  1.00  0.00           C  
ATOM   2376  C   TYR B  94      44.644 -32.016 -42.244  1.00  0.00           C  
ATOM   2377  O   TYR B  94      45.108 -31.353 -41.320  1.00  0.00           O  
ATOM   2378  CB  TYR B  94      43.368 -30.599 -43.904  1.00  0.00           C  
ATOM   2379  CG  TYR B  94      42.200 -30.604 -44.871  1.00  0.00           C  
ATOM   2380  CD1 TYR B  94      40.916 -30.227 -44.432  1.00  0.00           C  
ATOM   2381  CD2 TYR B  94      42.385 -31.018 -46.206  1.00  0.00           C  
ATOM   2382  CE1 TYR B  94      39.816 -30.305 -45.301  1.00  0.00           C  
ATOM   2383  CE2 TYR B  94      41.288 -31.063 -47.084  1.00  0.00           C  
ATOM   2384  CZ  TYR B  94      40.001 -30.717 -46.632  1.00  0.00           C  
ATOM   2385  OH  TYR B  94      38.938 -30.771 -47.483  1.00  0.00           O  
ATOM   2386  N   TYR B  95      45.270 -33.032 -42.849  1.00  0.00           N  
ATOM   2387  CA  TYR B  95      46.598 -33.531 -42.520  1.00  0.00           C  
ATOM   2388  C   TYR B  95      47.387 -33.773 -43.814  1.00  0.00           C  
ATOM   2389  O   TYR B  95      46.825 -34.294 -44.774  1.00  0.00           O  
ATOM   2390  CB  TYR B  95      46.471 -34.860 -41.752  1.00  0.00           C  
ATOM   2391  CG  TYR B  95      45.836 -34.805 -40.374  1.00  0.00           C  
ATOM   2392  CD1 TYR B  95      44.512 -35.253 -40.186  1.00  0.00           C  
ATOM   2393  CD2 TYR B  95      46.592 -34.377 -39.264  1.00  0.00           C  
ATOM   2394  CE1 TYR B  95      43.960 -35.299 -38.892  1.00  0.00           C  
ATOM   2395  CE2 TYR B  95      46.037 -34.420 -37.970  1.00  0.00           C  
ATOM   2396  CZ  TYR B  95      44.724 -34.892 -37.782  1.00  0.00           C  
ATOM   2397  OH  TYR B  95      44.190 -34.961 -36.527  1.00  0.00           O  
ATOM   2398  N   CYS B  96      48.693 -33.465 -43.803  1.00  0.00           N  
ATOM   2399  CA  CYS B  96      49.647 -33.994 -44.785  1.00  0.00           C  
ATOM   2400  C   CYS B  96      50.197 -35.345 -44.303  1.00  0.00           C  
ATOM   2401  O   CYS B  96      50.142 -35.630 -43.106  1.00  0.00           O  
ATOM   2402  CB  CYS B  96      50.772 -32.975 -45.030  1.00  0.00           C  
ATOM   2403  SG  CYS B  96      51.695 -32.392 -43.581  1.00  0.00           S  
ATOM   2404  N   ALA B  97      50.722 -36.147 -45.241  1.00  0.00           N  
ATOM   2405  CA  ALA B  97      51.305 -37.457 -44.952  1.00  0.00           C  
ATOM   2406  C   ALA B  97      52.362 -37.854 -45.992  1.00  0.00           C  
ATOM   2407  O   ALA B  97      52.340 -37.371 -47.123  1.00  0.00           O  
ATOM   2408  CB  ALA B  97      50.195 -38.509 -44.824  1.00  0.00           C  
ATOM   2409  N   ARG B  98      53.282 -38.733 -45.564  1.00  0.00           N  
ATOM   2410  CA  ARG B  98      54.439 -39.205 -46.328  1.00  0.00           C  
ATOM   2411  C   ARG B  98      54.109 -40.468 -47.158  1.00  0.00           C  
ATOM   2412  O   ARG B  98      53.025 -41.035 -47.023  1.00  0.00           O  
ATOM   2413  CB  ARG B  98      55.584 -39.432 -45.301  1.00  0.00           C  
ATOM   2414  CG  ARG B  98      56.986 -39.635 -45.907  1.00  0.00           C  
ATOM   2415  CD  ARG B  98      58.125 -39.687 -44.881  1.00  0.00           C  
ATOM   2416  NE  ARG B  98      58.221 -40.981 -44.191  1.00  0.00           N  
ATOM   2417  CZ  ARG B  98      59.347 -41.478 -43.644  1.00  0.00           C  
ATOM   2418  NH1 ARG B  98      60.506 -40.809 -43.696  1.00  0.00           N  
ATOM   2419  NH2 ARG B  98      59.319 -42.672 -43.043  1.00  0.00           N  
ATOM   2420  N   ALA B  99      55.076 -40.915 -47.979  1.00  0.00           N  
ATOM   2421  CA  ALA B  99      55.157 -42.266 -48.548  1.00  0.00           C  
ATOM   2422  C   ALA B  99      55.406 -43.347 -47.477  1.00  0.00           C  
ATOM   2423  O   ALA B  99      55.449 -43.039 -46.286  1.00  0.00           O  
ATOM   2424  CB  ALA B  99      56.250 -42.297 -49.626  1.00  0.00           C  
ATOM   2425  N   ASN B 100      55.511 -44.611 -47.929  1.00  0.00           N  
ATOM   2426  CA  ASN B 100      55.460 -45.820 -47.095  1.00  0.00           C  
ATOM   2427  C   ASN B 100      54.066 -45.956 -46.438  1.00  0.00           C  
ATOM   2428  O   ASN B 100      53.946 -46.331 -45.271  1.00  0.00           O  
ATOM   2429  CB  ASN B 100      56.657 -45.876 -46.107  1.00  0.00           C  
ATOM   2430  CG  ASN B 100      56.895 -47.242 -45.451  1.00  0.00           C  
ATOM   2431  OD1 ASN B 100      56.827 -48.281 -46.104  1.00  0.00           O  
ATOM   2432  ND2 ASN B 100      57.191 -47.238 -44.150  1.00  0.00           N  
ATOM   2433  N   TRP B 101      53.035 -45.639 -47.245  1.00  0.00           N  
ATOM   2434  CA  TRP B 101      51.609 -45.798 -46.971  1.00  0.00           C  
ATOM   2435  C   TRP B 101      51.084 -44.951 -45.797  1.00  0.00           C  
ATOM   2436  O   TRP B 101      50.213 -45.403 -45.053  1.00  0.00           O  
ATOM   2437  CB  TRP B 101      51.251 -47.299 -46.912  1.00  0.00           C  
ATOM   2438  CG  TRP B 101      51.627 -48.055 -48.155  1.00  0.00           C  
ATOM   2439  CD1 TRP B 101      50.965 -47.986 -49.331  1.00  0.00           C  
ATOM   2440  CD2 TRP B 101      52.804 -48.884 -48.412  1.00  0.00           C  
ATOM   2441  NE1 TRP B 101      51.620 -48.741 -50.277  1.00  0.00           N  
ATOM   2442  CE2 TRP B 101      52.762 -49.319 -49.772  1.00  0.00           C  
ATOM   2443  CE3 TRP B 101      53.914 -49.309 -47.643  1.00  0.00           C  
ATOM   2444  CZ2 TRP B 101      53.752 -50.143 -50.334  1.00  0.00           C  
ATOM   2445  CZ3 TRP B 101      54.922 -50.120 -48.200  1.00  0.00           C  
ATOM   2446  CH2 TRP B 101      54.841 -50.544 -49.540  1.00  0.00           C  
ATOM   2447  N   LEU B 102      51.584 -43.703 -45.710  1.00  0.00           N  
ATOM   2448  CA  LEU B 102      51.218 -42.674 -44.732  1.00  0.00           C  
ATOM   2449  C   LEU B 102      51.708 -43.047 -43.316  1.00  0.00           C  
ATOM   2450  O   LEU B 102      50.893 -43.110 -42.393  1.00  0.00           O  
ATOM   2451  CB  LEU B 102      49.703 -42.313 -44.784  1.00  0.00           C  
ATOM   2452  CG  LEU B 102      49.158 -41.771 -46.133  1.00  0.00           C  
ATOM   2453  CD1 LEU B 102      48.890 -42.869 -47.182  1.00  0.00           C  
ATOM   2454  CD2 LEU B 102      47.879 -40.934 -45.922  1.00  0.00           C  
ATOM   2455  N   ASP B 103      53.023 -43.306 -43.169  1.00  0.00           N  
ATOM   2456  CA  ASP B 103      53.637 -43.697 -41.887  1.00  0.00           C  
ATOM   2457  C   ASP B 103      53.692 -42.551 -40.862  1.00  0.00           C  
ATOM   2458  O   ASP B 103      53.427 -42.790 -39.683  1.00  0.00           O  
ATOM   2459  CB  ASP B 103      54.999 -44.428 -41.993  1.00  0.00           C  
ATOM   2460  CG  ASP B 103      56.088 -43.787 -42.860  1.00  0.00           C  
ATOM   2461  OD1 ASP B 103      55.903 -42.653 -43.353  1.00  0.00           O  
ATOM   2462  OD2 ASP B 103      57.148 -44.442 -42.965  1.00  0.00           O  
ATOM   2463  N   TYR B 104      54.011 -41.338 -41.342  1.00  0.00           N  
ATOM   2464  CA  TYR B 104      54.067 -40.108 -40.560  1.00  0.00           C  
ATOM   2465  C   TYR B 104      53.076 -39.103 -41.147  1.00  0.00           C  
ATOM   2466  O   TYR B 104      53.091 -38.863 -42.353  1.00  0.00           O  
ATOM   2467  CB  TYR B 104      55.509 -39.559 -40.546  1.00  0.00           C  
ATOM   2468  CG  TYR B 104      56.427 -40.346 -39.627  1.00  0.00           C  
ATOM   2469  CD1 TYR B 104      56.564 -39.963 -38.278  1.00  0.00           C  
ATOM   2470  CD2 TYR B 104      57.105 -41.488 -40.099  1.00  0.00           C  
ATOM   2471  CE1 TYR B 104      57.353 -40.733 -37.401  1.00  0.00           C  
ATOM   2472  CE2 TYR B 104      57.880 -42.269 -39.220  1.00  0.00           C  
ATOM   2473  CZ  TYR B 104      58.002 -41.893 -37.867  1.00  0.00           C  
ATOM   2474  OH  TYR B 104      58.749 -42.640 -37.004  1.00  0.00           O  
ATOM   2475  N   TRP B 105      52.238 -38.551 -40.257  1.00  0.00           N  
ATOM   2476  CA  TRP B 105      51.237 -37.523 -40.533  1.00  0.00           C  
ATOM   2477  C   TRP B 105      51.630 -36.223 -39.813  1.00  0.00           C  
ATOM   2478  O   TRP B 105      52.382 -36.265 -38.837  1.00  0.00           O  
ATOM   2479  CB  TRP B 105      49.847 -37.982 -40.035  1.00  0.00           C  
ATOM   2480  CG  TRP B 105      49.167 -39.132 -40.729  1.00  0.00           C  
ATOM   2481  CD1 TRP B 105      49.699 -40.346 -41.002  1.00  0.00           C  
ATOM   2482  CD2 TRP B 105      47.761 -39.226 -41.126  1.00  0.00           C  
ATOM   2483  NE1 TRP B 105      48.736 -41.166 -41.548  1.00  0.00           N  
ATOM   2484  CE2 TRP B 105      47.518 -40.531 -41.651  1.00  0.00           C  
ATOM   2485  CE3 TRP B 105      46.657 -38.344 -41.073  1.00  0.00           C  
ATOM   2486  CZ2 TRP B 105      46.252 -40.934 -42.112  1.00  0.00           C  
ATOM   2487  CZ3 TRP B 105      45.379 -38.738 -41.518  1.00  0.00           C  
ATOM   2488  CH2 TRP B 105      45.178 -40.028 -42.045  1.00  0.00           C  
ATOM   2489  N   GLY B 106      51.094 -35.093 -40.301  1.00  0.00           N  
ATOM   2490  CA  GLY B 106      51.340 -33.756 -39.759  1.00  0.00           C  
ATOM   2491  C   GLY B 106      50.538 -33.477 -38.480  1.00  0.00           C  
ATOM   2492  O   GLY B 106      49.778 -34.316 -37.995  1.00  0.00           O  
ATOM   2493  N   GLN B 107      50.741 -32.265 -37.937  1.00  0.00           N  
ATOM   2494  CA  GLN B 107      50.136 -31.777 -36.691  1.00  0.00           C  
ATOM   2495  C   GLN B 107      48.624 -31.489 -36.783  1.00  0.00           C  
ATOM   2496  O   GLN B 107      47.947 -31.544 -35.757  1.00  0.00           O  
ATOM   2497  CB  GLN B 107      50.894 -30.509 -36.228  1.00  0.00           C  
ATOM   2498  CG  GLN B 107      52.396 -30.692 -35.915  1.00  0.00           C  
ATOM   2499  CD  GLN B 107      52.680 -31.726 -34.824  1.00  0.00           C  
ATOM   2500  OE1 GLN B 107      52.775 -32.918 -35.104  1.00  0.00           O  
ATOM   2501  NE2 GLN B 107      52.830 -31.272 -33.580  1.00  0.00           N  
ATOM   2502  N   GLY B 108      48.128 -31.209 -37.998  1.00  0.00           N  
ATOM   2503  CA  GLY B 108      46.722 -30.959 -38.295  1.00  0.00           C  
ATOM   2504  C   GLY B 108      46.414 -29.456 -38.271  1.00  0.00           C  
ATOM   2505  O   GLY B 108      46.811 -28.745 -37.347  1.00  0.00           O  
ATOM   2506  N   THR B 109      45.647 -29.003 -39.275  1.00  0.00           N  
ATOM   2507  CA  THR B 109      45.038 -27.673 -39.376  1.00  0.00           C  
ATOM   2508  C   THR B 109      43.707 -27.824 -40.130  1.00  0.00           C  
ATOM   2509  O   THR B 109      43.632 -28.581 -41.098  1.00  0.00           O  
ATOM   2510  CB  THR B 109      45.918 -26.637 -40.133  1.00  0.00           C  
ATOM   2511  OG1 THR B 109      46.257 -27.042 -41.450  1.00  0.00           O  
ATOM   2512  CG2 THR B 109      47.200 -26.253 -39.386  1.00  0.00           C  
ATOM   2513  N   THR B 110      42.669 -27.127 -39.642  1.00  0.00           N  
ATOM   2514  CA  THR B 110      41.287 -27.338 -40.064  1.00  0.00           C  
ATOM   2515  C   THR B 110      40.796 -26.312 -41.102  1.00  0.00           C  
ATOM   2516  O   THR B 110      41.073 -25.119 -40.988  1.00  0.00           O  
ATOM   2517  CB  THR B 110      40.333 -27.365 -38.834  1.00  0.00           C  
ATOM   2518  OG1 THR B 110      39.003 -27.668 -39.214  1.00  0.00           O  
ATOM   2519  CG2 THR B 110      40.271 -26.056 -38.023  1.00  0.00           C  
ATOM   2520  N   VAL B 111      40.029 -26.839 -42.068  1.00  0.00           N  
ATOM   2521  CA  VAL B 111      39.205 -26.106 -43.021  1.00  0.00           C  
ATOM   2522  C   VAL B 111      37.747 -26.318 -42.583  1.00  0.00           C  
ATOM   2523  O   VAL B 111      37.370 -27.457 -42.305  1.00  0.00           O  
ATOM   2524  CB  VAL B 111      39.353 -26.718 -44.445  1.00  0.00           C  
ATOM   2525  CG1 VAL B 111      38.372 -26.157 -45.494  1.00  0.00           C  
ATOM   2526  CG2 VAL B 111      40.793 -26.599 -44.974  1.00  0.00           C  
ATOM   2527  N   THR B 112      36.952 -25.241 -42.534  1.00  0.00           N  
ATOM   2528  CA  THR B 112      35.532 -25.309 -42.189  1.00  0.00           C  
ATOM   2529  C   THR B 112      34.733 -24.291 -43.019  1.00  0.00           C  
ATOM   2530  O   THR B 112      35.268 -23.247 -43.395  1.00  0.00           O  
ATOM   2531  CB  THR B 112      35.265 -25.045 -40.673  1.00  0.00           C  
ATOM   2532  OG1 THR B 112      35.429 -23.691 -40.295  1.00  0.00           O  
ATOM   2533  CG2 THR B 112      36.084 -25.917 -39.708  1.00  0.00           C  
ATOM   2534  N   VAL B 113      33.449 -24.609 -43.249  1.00  0.00           N  
ATOM   2535  CA  VAL B 113      32.477 -23.705 -43.859  1.00  0.00           C  
ATOM   2536  C   VAL B 113      31.106 -23.833 -43.183  1.00  0.00           C  
ATOM   2537  O   VAL B 113      30.708 -24.927 -42.782  1.00  0.00           O  
ATOM   2538  CB  VAL B 113      32.296 -23.928 -45.387  1.00  0.00           C  
ATOM   2539  CG1 VAL B 113      33.511 -23.437 -46.180  1.00  0.00           C  
ATOM   2540  CG2 VAL B 113      31.915 -25.359 -45.805  1.00  0.00           C  
ATOM   2541  N   SER B 114      30.414 -22.687 -43.087  1.00  0.00           N  
ATOM   2542  CA  SER B 114      29.075 -22.542 -42.520  1.00  0.00           C  
ATOM   2543  C   SER B 114      28.532 -21.154 -42.884  1.00  0.00           C  
ATOM   2544  O   SER B 114      29.308 -20.206 -43.023  1.00  0.00           O  
ATOM   2545  CB  SER B 114      29.124 -22.737 -40.988  1.00  0.00           C  
ATOM   2546  OG  SER B 114      27.841 -22.654 -40.396  1.00  0.00           O  
ATOM   2547  N   SER B 115      27.197 -21.052 -42.988  1.00  0.00           N  
ATOM   2548  CA  SER B 115      26.471 -19.791 -43.149  1.00  0.00           C  
ATOM   2549  C   SER B 115      26.557 -18.867 -41.914  1.00  0.00           C  
ATOM   2550  O   SER B 115      26.432 -17.653 -42.076  1.00  0.00           O  
ATOM   2551  CB  SER B 115      25.017 -20.103 -43.557  1.00  0.00           C  
ATOM   2552  OG  SER B 115      24.286 -20.709 -42.508  1.00  0.00           O  
ATOM   2553  N   ALA B 116      26.810 -19.447 -40.725  1.00  0.00           N  
ATOM   2554  CA  ALA B 116      27.023 -18.748 -39.457  1.00  0.00           C  
ATOM   2555  C   ALA B 116      28.284 -17.871 -39.471  1.00  0.00           C  
ATOM   2556  O   ALA B 116      29.326 -18.297 -39.975  1.00  0.00           O  
ATOM   2557  CB  ALA B 116      27.107 -19.785 -38.327  1.00  0.00           C  
ATOM   2558  N   SER B 117      28.152 -16.660 -38.908  1.00  0.00           N  
ATOM   2559  CA  SER B 117      29.233 -15.686 -38.746  1.00  0.00           C  
ATOM   2560  C   SER B 117      29.860 -15.816 -37.344  1.00  0.00           C  
ATOM   2561  O   SER B 117      29.210 -16.328 -36.429  1.00  0.00           O  
ATOM   2562  CB  SER B 117      28.641 -14.280 -38.984  1.00  0.00           C  
ATOM   2563  OG  SER B 117      29.645 -13.285 -39.009  1.00  0.00           O  
ATOM   2564  N   THR B 118      31.110 -15.341 -37.206  1.00  0.00           N  
ATOM   2565  CA  THR B 118      31.881 -15.365 -35.960  1.00  0.00           C  
ATOM   2566  C   THR B 118      31.224 -14.527 -34.839  1.00  0.00           C  
ATOM   2567  O   THR B 118      30.745 -13.422 -35.099  1.00  0.00           O  
ATOM   2568  CB  THR B 118      33.332 -14.857 -36.183  1.00  0.00           C  
ATOM   2569  OG1 THR B 118      33.950 -15.663 -37.169  1.00  0.00           O  
ATOM   2570  CG2 THR B 118      34.249 -14.860 -34.941  1.00  0.00           C  
ATOM   2571  N   LYS B 119      31.204 -15.095 -33.624  1.00  0.00           N  
ATOM   2572  CA  LYS B 119      30.503 -14.575 -32.452  1.00  0.00           C  
ATOM   2573  C   LYS B 119      31.260 -14.999 -31.185  1.00  0.00           C  
ATOM   2574  O   LYS B 119      31.608 -16.172 -31.055  1.00  0.00           O  
ATOM   2575  CB  LYS B 119      29.040 -15.090 -32.501  1.00  0.00           C  
ATOM   2576  CG  LYS B 119      28.174 -14.900 -31.240  1.00  0.00           C  
ATOM   2577  CD  LYS B 119      27.940 -13.445 -30.815  1.00  0.00           C  
ATOM   2578  CE  LYS B 119      26.931 -13.365 -29.659  1.00  0.00           C  
ATOM   2579  NZ  LYS B 119      26.803 -11.993 -29.142  1.00  0.00           N  
ATOM   2580  N   GLY B 120      31.469 -14.043 -30.265  1.00  0.00           N  
ATOM   2581  CA  GLY B 120      32.101 -14.278 -28.968  1.00  0.00           C  
ATOM   2582  C   GLY B 120      31.062 -14.801 -27.953  1.00  0.00           C  
ATOM   2583  O   GLY B 120      29.896 -14.406 -28.033  1.00  0.00           O  
ATOM   2584  N   PRO B 121      31.465 -15.662 -26.990  1.00  0.00           N  
ATOM   2585  CA  PRO B 121      30.563 -16.284 -26.004  1.00  0.00           C  
ATOM   2586  C   PRO B 121      29.962 -15.315 -24.981  1.00  0.00           C  
ATOM   2587  O   PRO B 121      30.674 -14.482 -24.417  1.00  0.00           O  
ATOM   2588  CB  PRO B 121      31.449 -17.333 -25.309  1.00  0.00           C  
ATOM   2589  CG  PRO B 121      32.858 -16.790 -25.437  1.00  0.00           C  
ATOM   2590  CD  PRO B 121      32.826 -16.165 -26.826  1.00  0.00           C  
ATOM   2591  N   SER B 122      28.666 -15.526 -24.713  1.00  0.00           N  
ATOM   2592  CA  SER B 122      27.964 -15.013 -23.544  1.00  0.00           C  
ATOM   2593  C   SER B 122      28.181 -16.022 -22.403  1.00  0.00           C  
ATOM   2594  O   SER B 122      27.398 -16.961 -22.253  1.00  0.00           O  
ATOM   2595  CB  SER B 122      26.475 -14.834 -23.899  1.00  0.00           C  
ATOM   2596  OG  SER B 122      26.317 -13.792 -24.840  1.00  0.00           O  
ATOM   2597  N   VAL B 123      29.294 -15.846 -21.673  1.00  0.00           N  
ATOM   2598  CA  VAL B 123      29.745 -16.731 -20.596  1.00  0.00           C  
ATOM   2599  C   VAL B 123      28.857 -16.565 -19.350  1.00  0.00           C  
ATOM   2600  O   VAL B 123      28.575 -15.431 -18.961  1.00  0.00           O  
ATOM   2601  CB  VAL B 123      31.221 -16.419 -20.208  1.00  0.00           C  
ATOM   2602  CG1 VAL B 123      31.755 -17.256 -19.025  1.00  0.00           C  
ATOM   2603  CG2 VAL B 123      32.160 -16.571 -21.420  1.00  0.00           C  
ATOM   2604  N   PHE B 124      28.429 -17.697 -18.765  1.00  0.00           N  
ATOM   2605  CA  PHE B 124      27.485 -17.753 -17.648  1.00  0.00           C  
ATOM   2606  C   PHE B 124      27.948 -18.833 -16.648  1.00  0.00           C  
ATOM   2607  O   PHE B 124      27.948 -20.006 -17.015  1.00  0.00           O  
ATOM   2608  CB  PHE B 124      26.088 -18.137 -18.203  1.00  0.00           C  
ATOM   2609  CG  PHE B 124      25.471 -17.183 -19.214  1.00  0.00           C  
ATOM   2610  CD1 PHE B 124      25.409 -15.795 -18.962  1.00  0.00           C  
ATOM   2611  CD2 PHE B 124      24.859 -17.693 -20.379  1.00  0.00           C  
ATOM   2612  CE1 PHE B 124      24.812 -14.949 -19.883  1.00  0.00           C  
ATOM   2613  CE2 PHE B 124      24.244 -16.830 -21.277  1.00  0.00           C  
ATOM   2614  CZ  PHE B 124      24.225 -15.465 -21.031  1.00  0.00           C  
ATOM   2615  N   PRO B 125      28.296 -18.466 -15.391  1.00  0.00           N  
ATOM   2616  CA  PRO B 125      28.474 -19.467 -14.325  1.00  0.00           C  
ATOM   2617  C   PRO B 125      27.123 -19.967 -13.778  1.00  0.00           C  
ATOM   2618  O   PRO B 125      26.064 -19.561 -14.262  1.00  0.00           O  
ATOM   2619  CB  PRO B 125      29.278 -18.699 -13.270  1.00  0.00           C  
ATOM   2620  CG  PRO B 125      28.741 -17.287 -13.370  1.00  0.00           C  
ATOM   2621  CD  PRO B 125      28.478 -17.112 -14.868  1.00  0.00           C  
ATOM   2622  N   LEU B 126      27.197 -20.842 -12.767  1.00  0.00           N  
ATOM   2623  CA  LEU B 126      26.036 -21.364 -12.057  1.00  0.00           C  
ATOM   2624  C   LEU B 126      26.294 -21.326 -10.539  1.00  0.00           C  
ATOM   2625  O   LEU B 126      27.446 -21.413 -10.111  1.00  0.00           O  
ATOM   2626  CB  LEU B 126      25.748 -22.809 -12.517  1.00  0.00           C  
ATOM   2627  CG  LEU B 126      25.317 -23.078 -13.988  1.00  0.00           C  
ATOM   2628  CD1 LEU B 126      24.152 -22.213 -14.515  1.00  0.00           C  
ATOM   2629  CD2 LEU B 126      26.509 -23.126 -14.961  1.00  0.00           C  
ATOM   2630  N   ALA B 127      25.197 -21.208  -9.763  1.00  0.00           N  
ATOM   2631  CA  ALA B 127      25.146 -21.052  -8.297  1.00  0.00           C  
ATOM   2632  C   ALA B 127      25.672 -19.658  -7.840  1.00  0.00           C  
ATOM   2633  O   ALA B 127      26.060 -18.867  -8.706  1.00  0.00           O  
ATOM   2634  CB  ALA B 127      25.827 -22.268  -7.622  1.00  0.00           C  
ATOM   2635  N   PRO B 128      25.703 -19.329  -6.521  1.00  0.00           N  
ATOM   2636  CA  PRO B 128      25.158 -20.067  -5.360  1.00  0.00           C  
ATOM   2637  C   PRO B 128      23.618 -20.087  -5.279  1.00  0.00           C  
ATOM   2638  O   PRO B 128      22.944 -19.310  -5.957  1.00  0.00           O  
ATOM   2639  CB  PRO B 128      25.755 -19.312  -4.158  1.00  0.00           C  
ATOM   2640  CG  PRO B 128      25.878 -17.877  -4.633  1.00  0.00           C  
ATOM   2641  CD  PRO B 128      26.282 -18.049  -6.090  1.00  0.00           C  
ATOM   2642  N   CYS B 129      23.118 -20.975  -4.410  1.00  0.00           N  
ATOM   2643  CA  CYS B 129      21.713 -21.154  -4.034  1.00  0.00           C  
ATOM   2644  C   CYS B 129      21.684 -22.013  -2.748  1.00  0.00           C  
ATOM   2645  O   CYS B 129      22.704 -22.127  -2.064  1.00  0.00           O  
ATOM   2646  CB  CYS B 129      20.927 -21.735  -5.245  1.00  0.00           C  
ATOM   2647  SG  CYS B 129      19.140 -22.076  -5.128  1.00  0.00           S  
ATOM   2648  N   SER B 130      20.536 -22.650  -2.457  1.00  0.00           N  
ATOM   2649  CA  SER B 130      20.381 -23.749  -1.495  1.00  0.00           C  
ATOM   2650  C   SER B 130      21.231 -24.991  -1.859  1.00  0.00           C  
ATOM   2651  O   SER B 130      21.519 -25.801  -0.978  1.00  0.00           O  
ATOM   2652  CB  SER B 130      18.877 -24.090  -1.400  1.00  0.00           C  
ATOM   2653  OG  SER B 130      18.607 -25.061  -0.408  1.00  0.00           O  
ATOM   2654  N   ARG B 131      21.650 -25.089  -3.136  1.00  0.00           N  
ATOM   2655  CA  ARG B 131      22.631 -26.033  -3.655  1.00  0.00           C  
ATOM   2656  C   ARG B 131      24.063 -25.574  -3.301  1.00  0.00           C  
ATOM   2657  O   ARG B 131      24.803 -25.118  -4.172  1.00  0.00           O  
ATOM   2658  CB  ARG B 131      22.366 -26.204  -5.171  1.00  0.00           C  
ATOM   2659  CG  ARG B 131      23.243 -27.230  -5.925  1.00  0.00           C  
ATOM   2660  CD  ARG B 131      23.376 -28.601  -5.242  1.00  0.00           C  
ATOM   2661  NE  ARG B 131      22.062 -29.174  -4.911  1.00  0.00           N  
ATOM   2662  CZ  ARG B 131      21.804 -30.033  -3.910  1.00  0.00           C  
ATOM   2663  NH1 ARG B 131      20.547 -30.448  -3.716  1.00  0.00           N  
ATOM   2664  NH2 ARG B 131      22.776 -30.472  -3.096  1.00  0.00           N  
ATOM   2665  N   SER B 132      24.413 -25.709  -2.011  1.00  0.00           N  
ATOM   2666  CA  SER B 132      25.772 -25.558  -1.491  1.00  0.00           C  
ATOM   2667  C   SER B 132      26.523 -26.889  -1.667  1.00  0.00           C  
ATOM   2668  O   SER B 132      25.907 -27.951  -1.545  1.00  0.00           O  
ATOM   2669  CB  SER B 132      25.694 -25.122  -0.015  1.00  0.00           C  
ATOM   2670  OG  SER B 132      26.983 -24.909   0.532  1.00  0.00           O  
ATOM   2671  N   THR B 133      27.826 -26.803  -1.982  1.00  0.00           N  
ATOM   2672  CA  THR B 133      28.626 -27.957  -2.396  1.00  0.00           C  
ATOM   2673  C   THR B 133      29.985 -28.073  -1.676  1.00  0.00           C  
ATOM   2674  O   THR B 133      30.628 -29.096  -1.888  1.00  0.00           O  
ATOM   2675  CB  THR B 133      28.876 -27.943  -3.933  1.00  0.00           C  
ATOM   2676  OG1 THR B 133      29.803 -26.949  -4.324  1.00  0.00           O  
ATOM   2677  CG2 THR B 133      27.595 -27.811  -4.776  1.00  0.00           C  
ATOM   2678  N   SER B 134      30.403 -27.092  -0.849  1.00  0.00           N  
ATOM   2679  CA  SER B 134      31.691 -27.095  -0.133  1.00  0.00           C  
ATOM   2680  C   SER B 134      31.825 -28.299   0.827  1.00  0.00           C  
ATOM   2681  O   SER B 134      31.283 -28.276   1.931  1.00  0.00           O  
ATOM   2682  CB  SER B 134      31.897 -25.734   0.567  1.00  0.00           C  
ATOM   2683  OG  SER B 134      33.161 -25.659   1.203  1.00  0.00           O  
ATOM   2684  N   GLU B 135      32.509 -29.344   0.337  1.00  0.00           N  
ATOM   2685  CA  GLU B 135      32.515 -30.712   0.857  1.00  0.00           C  
ATOM   2686  C   GLU B 135      33.750 -31.443   0.292  1.00  0.00           C  
ATOM   2687  O   GLU B 135      34.457 -30.891  -0.553  1.00  0.00           O  
ATOM   2688  CB  GLU B 135      31.160 -31.380   0.478  1.00  0.00           C  
ATOM   2689  CG  GLU B 135      30.893 -32.824   0.956  1.00  0.00           C  
ATOM   2690  CD  GLU B 135      31.062 -32.998   2.465  1.00  0.00           C  
ATOM   2691  OE1 GLU B 135      32.089 -33.602   2.849  1.00  0.00           O  
ATOM   2692  OE2 GLU B 135      30.179 -32.511   3.202  1.00  0.00           O  
ATOM   2693  N   SER B 136      33.975 -32.688   0.748  1.00  0.00           N  
ATOM   2694  CA  SER B 136      35.004 -33.629   0.291  1.00  0.00           C  
ATOM   2695  C   SER B 136      35.088 -33.825  -1.243  1.00  0.00           C  
ATOM   2696  O   SER B 136      36.172 -34.124  -1.741  1.00  0.00           O  
ATOM   2697  CB  SER B 136      34.783 -34.970   1.027  1.00  0.00           C  
ATOM   2698  OG  SER B 136      35.815 -35.903   0.767  1.00  0.00           O  
ATOM   2699  N   THR B 137      33.963 -33.630  -1.950  1.00  0.00           N  
ATOM   2700  CA  THR B 137      33.854 -33.648  -3.407  1.00  0.00           C  
ATOM   2701  C   THR B 137      32.982 -32.444  -3.831  1.00  0.00           C  
ATOM   2702  O   THR B 137      31.806 -32.596  -4.168  1.00  0.00           O  
ATOM   2703  CB  THR B 137      33.245 -34.995  -3.906  1.00  0.00           C  
ATOM   2704  OG1 THR B 137      31.970 -35.257  -3.348  1.00  0.00           O  
ATOM   2705  CG2 THR B 137      34.145 -36.209  -3.628  1.00  0.00           C  
ATOM   2706  N   ALA B 138      33.585 -31.242  -3.768  1.00  0.00           N  
ATOM   2707  CA  ALA B 138      32.925 -29.964  -4.033  1.00  0.00           C  
ATOM   2708  C   ALA B 138      32.820 -29.642  -5.530  1.00  0.00           C  
ATOM   2709  O   ALA B 138      33.717 -29.012  -6.091  1.00  0.00           O  
ATOM   2710  CB  ALA B 138      33.631 -28.849  -3.241  1.00  0.00           C  
ATOM   2711  N   ALA B 139      31.706 -30.086  -6.133  1.00  0.00           N  
ATOM   2712  CA  ALA B 139      31.368 -29.864  -7.534  1.00  0.00           C  
ATOM   2713  C   ALA B 139      30.953 -28.412  -7.814  1.00  0.00           C  
ATOM   2714  O   ALA B 139      30.122 -27.863  -7.092  1.00  0.00           O  
ATOM   2715  CB  ALA B 139      30.248 -30.830  -7.926  1.00  0.00           C  
ATOM   2716  N   LEU B 140      31.524 -27.843  -8.884  1.00  0.00           N  
ATOM   2717  CA  LEU B 140      31.248 -26.499  -9.394  1.00  0.00           C  
ATOM   2718  C   LEU B 140      30.976 -26.607 -10.900  1.00  0.00           C  
ATOM   2719  O   LEU B 140      31.558 -27.481 -11.539  1.00  0.00           O  
ATOM   2720  CB  LEU B 140      32.479 -25.594  -9.157  1.00  0.00           C  
ATOM   2721  CG  LEU B 140      32.982 -25.493  -7.700  1.00  0.00           C  
ATOM   2722  CD1 LEU B 140      34.279 -24.661  -7.624  1.00  0.00           C  
ATOM   2723  CD2 LEU B 140      31.896 -24.993  -6.729  1.00  0.00           C  
ATOM   2724  N   GLY B 141      30.116 -25.725 -11.438  1.00  0.00           N  
ATOM   2725  CA  GLY B 141      29.710 -25.758 -12.844  1.00  0.00           C  
ATOM   2726  C   GLY B 141      29.847 -24.377 -13.493  1.00  0.00           C  
ATOM   2727  O   GLY B 141      29.741 -23.343 -12.832  1.00  0.00           O  
ATOM   2728  N   CYS B 142      30.040 -24.394 -14.821  1.00  0.00           N  
ATOM   2729  CA  CYS B 142      30.068 -23.230 -15.706  1.00  0.00           C  
ATOM   2730  C   CYS B 142      29.571 -23.613 -17.104  1.00  0.00           C  
ATOM   2731  O   CYS B 142      29.592 -24.790 -17.473  1.00  0.00           O  
ATOM   2732  CB  CYS B 142      31.469 -22.591 -15.733  1.00  0.00           C  
ATOM   2733  SG  CYS B 142      32.830 -23.641 -16.313  1.00  0.00           S  
ATOM   2734  N   LEU B 143      29.121 -22.591 -17.848  1.00  0.00           N  
ATOM   2735  CA  LEU B 143      28.515 -22.726 -19.167  1.00  0.00           C  
ATOM   2736  C   LEU B 143      29.070 -21.653 -20.111  1.00  0.00           C  
ATOM   2737  O   LEU B 143      29.173 -20.483 -19.739  1.00  0.00           O  
ATOM   2738  CB  LEU B 143      26.979 -22.618 -19.014  1.00  0.00           C  
ATOM   2739  CG  LEU B 143      26.141 -22.858 -20.290  1.00  0.00           C  
ATOM   2740  CD1 LEU B 143      26.329 -24.286 -20.851  1.00  0.00           C  
ATOM   2741  CD2 LEU B 143      24.658 -22.513 -20.035  1.00  0.00           C  
ATOM   2742  N   VAL B 144      29.355 -22.088 -21.343  1.00  0.00           N  
ATOM   2743  CA  VAL B 144      29.644 -21.245 -22.495  1.00  0.00           C  
ATOM   2744  C   VAL B 144      28.415 -21.355 -23.415  1.00  0.00           C  
ATOM   2745  O   VAL B 144      27.921 -22.466 -23.619  1.00  0.00           O  
ATOM   2746  CB  VAL B 144      30.869 -21.776 -23.295  1.00  0.00           C  
ATOM   2747  CG1 VAL B 144      31.368 -20.740 -24.313  1.00  0.00           C  
ATOM   2748  CG2 VAL B 144      32.035 -22.208 -22.391  1.00  0.00           C  
ATOM   2749  N   LYS B 145      27.915 -20.222 -23.931  1.00  0.00           N  
ATOM   2750  CA  LYS B 145      26.676 -20.197 -24.710  1.00  0.00           C  
ATOM   2751  C   LYS B 145      26.731 -19.057 -25.734  1.00  0.00           C  
ATOM   2752  O   LYS B 145      27.184 -17.963 -25.397  1.00  0.00           O  
ATOM   2753  CB  LYS B 145      25.478 -20.069 -23.738  1.00  0.00           C  
ATOM   2754  CG  LYS B 145      24.102 -20.382 -24.356  1.00  0.00           C  
ATOM   2755  CD  LYS B 145      22.960 -20.225 -23.336  1.00  0.00           C  
ATOM   2756  CE  LYS B 145      21.588 -20.706 -23.834  1.00  0.00           C  
ATOM   2757  NZ  LYS B 145      21.494 -22.177 -23.871  1.00  0.00           N  
ATOM   2758  N   ASP B 146      26.244 -19.340 -26.955  1.00  0.00           N  
ATOM   2759  CA  ASP B 146      26.118 -18.421 -28.090  1.00  0.00           C  
ATOM   2760  C   ASP B 146      27.492 -17.929 -28.582  1.00  0.00           C  
ATOM   2761  O   ASP B 146      27.900 -16.813 -28.256  1.00  0.00           O  
ATOM   2762  CB  ASP B 146      25.105 -17.273 -27.812  1.00  0.00           C  
ATOM   2763  CG  ASP B 146      24.744 -16.406 -29.028  1.00  0.00           C  
ATOM   2764  OD1 ASP B 146      24.982 -16.851 -30.173  1.00  0.00           O  
ATOM   2765  OD2 ASP B 146      24.183 -15.316 -28.785  1.00  0.00           O  
ATOM   2766  N   TYR B 147      28.176 -18.788 -29.353  1.00  0.00           N  
ATOM   2767  CA  TYR B 147      29.472 -18.496 -29.960  1.00  0.00           C  
ATOM   2768  C   TYR B 147      29.657 -19.311 -31.244  1.00  0.00           C  
ATOM   2769  O   TYR B 147      29.076 -20.388 -31.376  1.00  0.00           O  
ATOM   2770  CB  TYR B 147      30.606 -18.762 -28.947  1.00  0.00           C  
ATOM   2771  CG  TYR B 147      30.903 -20.222 -28.660  1.00  0.00           C  
ATOM   2772  CD1 TYR B 147      31.841 -20.913 -29.454  1.00  0.00           C  
ATOM   2773  CD2 TYR B 147      30.228 -20.899 -27.625  1.00  0.00           C  
ATOM   2774  CE1 TYR B 147      32.111 -22.268 -29.210  1.00  0.00           C  
ATOM   2775  CE2 TYR B 147      30.521 -22.249 -27.357  1.00  0.00           C  
ATOM   2776  CZ  TYR B 147      31.470 -22.928 -28.145  1.00  0.00           C  
ATOM   2777  OH  TYR B 147      31.772 -24.226 -27.879  1.00  0.00           O  
ATOM   2778  N   PHE B 148      30.528 -18.812 -32.129  1.00  0.00           N  
ATOM   2779  CA  PHE B 148      30.919 -19.486 -33.365  1.00  0.00           C  
ATOM   2780  C   PHE B 148      32.264 -18.902 -33.844  1.00  0.00           C  
ATOM   2781  O   PHE B 148      32.494 -17.711 -33.638  1.00  0.00           O  
ATOM   2782  CB  PHE B 148      29.798 -19.288 -34.418  1.00  0.00           C  
ATOM   2783  CG  PHE B 148      29.963 -20.106 -35.685  1.00  0.00           C  
ATOM   2784  CD1 PHE B 148      30.664 -19.587 -36.795  1.00  0.00           C  
ATOM   2785  CD2 PHE B 148      29.590 -21.467 -35.683  1.00  0.00           C  
ATOM   2786  CE1 PHE B 148      30.959 -20.410 -37.874  1.00  0.00           C  
ATOM   2787  CE2 PHE B 148      29.904 -22.275 -36.768  1.00  0.00           C  
ATOM   2788  CZ  PHE B 148      30.595 -21.750 -37.851  1.00  0.00           C  
ATOM   2789  N   PRO B 149      33.119 -19.703 -34.520  1.00  0.00           N  
ATOM   2790  CA  PRO B 149      33.155 -21.179 -34.522  1.00  0.00           C  
ATOM   2791  C   PRO B 149      33.836 -21.747 -33.256  1.00  0.00           C  
ATOM   2792  O   PRO B 149      34.141 -21.004 -32.324  1.00  0.00           O  
ATOM   2793  CB  PRO B 149      33.968 -21.471 -35.798  1.00  0.00           C  
ATOM   2794  CG  PRO B 149      34.971 -20.332 -35.884  1.00  0.00           C  
ATOM   2795  CD  PRO B 149      34.178 -19.138 -35.360  1.00  0.00           C  
ATOM   2796  N   GLU B 150      34.121 -23.058 -33.279  1.00  0.00           N  
ATOM   2797  CA  GLU B 150      35.141 -23.702 -32.442  1.00  0.00           C  
ATOM   2798  C   GLU B 150      36.563 -23.258 -32.874  1.00  0.00           C  
ATOM   2799  O   GLU B 150      36.735 -22.849 -34.025  1.00  0.00           O  
ATOM   2800  CB  GLU B 150      34.969 -25.235 -32.595  1.00  0.00           C  
ATOM   2801  CG  GLU B 150      33.839 -25.841 -31.739  1.00  0.00           C  
ATOM   2802  CD  GLU B 150      34.220 -25.947 -30.261  1.00  0.00           C  
ATOM   2803  OE1 GLU B 150      33.923 -24.989 -29.515  1.00  0.00           O  
ATOM   2804  OE2 GLU B 150      34.805 -26.988 -29.896  1.00  0.00           O  
ATOM   2805  N   PRO B 151      37.581 -23.377 -31.989  1.00  0.00           N  
ATOM   2806  CA  PRO B 151      37.519 -23.922 -30.621  1.00  0.00           C  
ATOM   2807  C   PRO B 151      37.197 -22.876 -29.538  1.00  0.00           C  
ATOM   2808  O   PRO B 151      37.310 -21.670 -29.771  1.00  0.00           O  
ATOM   2809  CB  PRO B 151      38.949 -24.459 -30.436  1.00  0.00           C  
ATOM   2810  CG  PRO B 151      39.825 -23.466 -31.183  1.00  0.00           C  
ATOM   2811  CD  PRO B 151      38.964 -23.098 -32.387  1.00  0.00           C  
ATOM   2812  N   VAL B 152      36.893 -23.397 -28.340  1.00  0.00           N  
ATOM   2813  CA  VAL B 152      36.984 -22.677 -27.071  1.00  0.00           C  
ATOM   2814  C   VAL B 152      37.942 -23.434 -26.135  1.00  0.00           C  
ATOM   2815  O   VAL B 152      38.036 -24.661 -26.202  1.00  0.00           O  
ATOM   2816  CB  VAL B 152      35.608 -22.531 -26.359  1.00  0.00           C  
ATOM   2817  CG1 VAL B 152      34.684 -21.594 -27.144  1.00  0.00           C  
ATOM   2818  CG2 VAL B 152      34.897 -23.853 -26.028  1.00  0.00           C  
ATOM   2819  N   THR B 153      38.633 -22.668 -25.281  1.00  0.00           N  
ATOM   2820  CA  THR B 153      39.550 -23.163 -24.261  1.00  0.00           C  
ATOM   2821  C   THR B 153      38.947 -22.810 -22.894  1.00  0.00           C  
ATOM   2822  O   THR B 153      38.893 -21.633 -22.540  1.00  0.00           O  
ATOM   2823  CB  THR B 153      40.943 -22.489 -24.394  1.00  0.00           C  
ATOM   2824  OG1 THR B 153      41.525 -22.902 -25.615  1.00  0.00           O  
ATOM   2825  CG2 THR B 153      41.944 -22.812 -23.270  1.00  0.00           C  
ATOM   2826  N   VAL B 154      38.480 -23.840 -22.175  1.00  0.00           N  
ATOM   2827  CA  VAL B 154      37.848 -23.705 -20.865  1.00  0.00           C  
ATOM   2828  C   VAL B 154      38.648 -24.540 -19.854  1.00  0.00           C  
ATOM   2829  O   VAL B 154      38.794 -25.750 -20.039  1.00  0.00           O  
ATOM   2830  CB  VAL B 154      36.377 -24.208 -20.880  1.00  0.00           C  
ATOM   2831  CG1 VAL B 154      35.691 -24.118 -19.503  1.00  0.00           C  
ATOM   2832  CG2 VAL B 154      35.537 -23.459 -21.927  1.00  0.00           C  
ATOM   2833  N   SER B 155      39.145 -23.867 -18.806  1.00  0.00           N  
ATOM   2834  CA  SER B 155      39.922 -24.477 -17.735  1.00  0.00           C  
ATOM   2835  C   SER B 155      39.759 -23.647 -16.454  1.00  0.00           C  
ATOM   2836  O   SER B 155      39.753 -22.415 -16.512  1.00  0.00           O  
ATOM   2837  CB  SER B 155      41.398 -24.616 -18.169  1.00  0.00           C  
ATOM   2838  OG  SER B 155      42.158 -25.303 -17.197  1.00  0.00           O  
ATOM   2839  N   TRP B 156      39.632 -24.350 -15.321  1.00  0.00           N  
ATOM   2840  CA  TRP B 156      39.422 -23.763 -14.001  1.00  0.00           C  
ATOM   2841  C   TRP B 156      40.716 -23.156 -13.446  1.00  0.00           C  
ATOM   2842  O   TRP B 156      41.734 -23.842 -13.359  1.00  0.00           O  
ATOM   2843  CB  TRP B 156      38.797 -24.813 -13.065  1.00  0.00           C  
ATOM   2844  CG  TRP B 156      37.404 -25.226 -13.452  1.00  0.00           C  
ATOM   2845  CD1 TRP B 156      37.079 -26.068 -14.462  1.00  0.00           C  
ATOM   2846  CD2 TRP B 156      36.135 -24.752 -12.908  1.00  0.00           C  
ATOM   2847  NE1 TRP B 156      35.708 -26.152 -14.575  1.00  0.00           N  
ATOM   2848  CE2 TRP B 156      35.069 -25.376 -13.629  1.00  0.00           C  
ATOM   2849  CE3 TRP B 156      35.770 -23.863 -11.868  1.00  0.00           C  
ATOM   2850  CZ2 TRP B 156      33.717 -25.139 -13.325  1.00  0.00           C  
ATOM   2851  CZ3 TRP B 156      34.418 -23.618 -11.557  1.00  0.00           C  
ATOM   2852  CH2 TRP B 156      33.394 -24.251 -12.285  1.00  0.00           C  
ATOM   2853  N   ASN B 157      40.631 -21.859 -13.103  1.00  0.00           N  
ATOM   2854  CA  ASN B 157      41.703 -20.997 -12.583  1.00  0.00           C  
ATOM   2855  C   ASN B 157      42.883 -20.859 -13.570  1.00  0.00           C  
ATOM   2856  O   ASN B 157      44.024 -20.689 -13.140  1.00  0.00           O  
ATOM   2857  CB  ASN B 157      42.126 -21.435 -11.159  1.00  0.00           C  
ATOM   2858  CG  ASN B 157      40.960 -21.369 -10.169  1.00  0.00           C  
ATOM   2859  OD1 ASN B 157      40.632 -20.303  -9.655  1.00  0.00           O  
ATOM   2860  ND2 ASN B 157      40.320 -22.509  -9.910  1.00  0.00           N  
ATOM   2861  N   SER B 158      42.579 -20.943 -14.880  1.00  0.00           N  
ATOM   2862  CA  SER B 158      43.512 -20.908 -16.013  1.00  0.00           C  
ATOM   2863  C   SER B 158      44.562 -22.041 -15.974  1.00  0.00           C  
ATOM   2864  O   SER B 158      45.723 -21.819 -16.319  1.00  0.00           O  
ATOM   2865  CB  SER B 158      44.133 -19.497 -16.164  1.00  0.00           C  
ATOM   2866  OG  SER B 158      43.138 -18.568 -16.545  1.00  0.00           O  
ATOM   2867  N   GLY B 159      44.129 -23.240 -15.545  1.00  0.00           N  
ATOM   2868  CA  GLY B 159      44.966 -24.436 -15.443  1.00  0.00           C  
ATOM   2869  C   GLY B 159      45.631 -24.587 -14.064  1.00  0.00           C  
ATOM   2870  O   GLY B 159      46.283 -25.606 -13.840  1.00  0.00           O  
ATOM   2871  N   ALA B 160      45.460 -23.623 -13.138  1.00  0.00           N  
ATOM   2872  CA  ALA B 160      45.959 -23.706 -11.759  1.00  0.00           C  
ATOM   2873  C   ALA B 160      45.166 -24.690 -10.872  1.00  0.00           C  
ATOM   2874  O   ALA B 160      45.678 -25.085  -9.826  1.00  0.00           O  
ATOM   2875  CB  ALA B 160      45.983 -22.305 -11.133  1.00  0.00           C  
ATOM   2876  N   LEU B 161      43.962 -25.085 -11.318  1.00  0.00           N  
ATOM   2877  CA  LEU B 161      43.158 -26.155 -10.740  1.00  0.00           C  
ATOM   2878  C   LEU B 161      42.879 -27.178 -11.850  1.00  0.00           C  
ATOM   2879  O   LEU B 161      42.401 -26.799 -12.921  1.00  0.00           O  
ATOM   2880  CB  LEU B 161      41.866 -25.551 -10.142  1.00  0.00           C  
ATOM   2881  CG  LEU B 161      40.910 -26.553  -9.454  1.00  0.00           C  
ATOM   2882  CD1 LEU B 161      41.561 -27.304  -8.275  1.00  0.00           C  
ATOM   2883  CD2 LEU B 161      39.605 -25.858  -9.029  1.00  0.00           C  
ATOM   2884  N   THR B 162      43.193 -28.449 -11.567  1.00  0.00           N  
ATOM   2885  CA  THR B 162      43.090 -29.562 -12.514  1.00  0.00           C  
ATOM   2886  C   THR B 162      42.459 -30.825 -11.882  1.00  0.00           C  
ATOM   2887  O   THR B 162      42.023 -31.706 -12.626  1.00  0.00           O  
ATOM   2888  CB  THR B 162      44.486 -29.894 -13.121  1.00  0.00           C  
ATOM   2889  OG1 THR B 162      44.394 -30.885 -14.127  1.00  0.00           O  
ATOM   2890  CG2 THR B 162      45.530 -30.381 -12.099  1.00  0.00           C  
ATOM   2891  N   SER B 163      42.400 -30.894 -10.539  1.00  0.00           N  
ATOM   2892  CA  SER B 163      41.840 -32.018  -9.790  1.00  0.00           C  
ATOM   2893  C   SER B 163      40.309 -32.074  -9.928  1.00  0.00           C  
ATOM   2894  O   SER B 163      39.621 -31.195  -9.413  1.00  0.00           O  
ATOM   2895  CB  SER B 163      42.292 -31.916  -8.317  1.00  0.00           C  
ATOM   2896  OG  SER B 163      41.845 -33.027  -7.564  1.00  0.00           O  
ATOM   2897  N   GLY B 164      39.824 -33.119 -10.620  1.00  0.00           N  
ATOM   2898  CA  GLY B 164      38.404 -33.377 -10.840  1.00  0.00           C  
ATOM   2899  C   GLY B 164      37.816 -32.577 -12.015  1.00  0.00           C  
ATOM   2900  O   GLY B 164      36.596 -32.602 -12.176  1.00  0.00           O  
ATOM   2901  N   VAL B 165      38.643 -31.871 -12.814  1.00  0.00           N  
ATOM   2902  CA  VAL B 165      38.206 -31.101 -13.984  1.00  0.00           C  
ATOM   2903  C   VAL B 165      37.767 -32.028 -15.135  1.00  0.00           C  
ATOM   2904  O   VAL B 165      38.511 -32.941 -15.495  1.00  0.00           O  
ATOM   2905  CB  VAL B 165      39.314 -30.132 -14.507  1.00  0.00           C  
ATOM   2906  CG1 VAL B 165      39.020 -29.477 -15.878  1.00  0.00           C  
ATOM   2907  CG2 VAL B 165      39.601 -29.015 -13.492  1.00  0.00           C  
ATOM   2908  N   HIS B 166      36.590 -31.734 -15.704  1.00  0.00           N  
ATOM   2909  CA  HIS B 166      36.070 -32.356 -16.919  1.00  0.00           C  
ATOM   2910  C   HIS B 166      35.465 -31.252 -17.795  1.00  0.00           C  
ATOM   2911  O   HIS B 166      34.465 -30.651 -17.400  1.00  0.00           O  
ATOM   2912  CB  HIS B 166      35.037 -33.455 -16.583  1.00  0.00           C  
ATOM   2913  CG  HIS B 166      35.581 -34.627 -15.798  1.00  0.00           C  
ATOM   2914  CD2 HIS B 166      36.341 -35.687 -16.247  1.00  0.00           C  
ATOM   2915  ND1 HIS B 166      35.362 -34.783 -14.424  1.00  0.00           N  
ATOM   2916  NE2 HIS B 166      36.598 -36.479 -15.143  1.00  0.00           N  
ATOM   2917  CE1 HIS B 166      35.998 -35.902 -14.102  1.00  0.00           C  
ATOM   2918  N   THR B 167      36.086 -31.014 -18.962  1.00  0.00           N  
ATOM   2919  CA  THR B 167      35.622 -30.081 -19.992  1.00  0.00           C  
ATOM   2920  C   THR B 167      35.193 -30.896 -21.224  1.00  0.00           C  
ATOM   2921  O   THR B 167      35.914 -31.806 -21.636  1.00  0.00           O  
ATOM   2922  CB  THR B 167      36.747 -29.101 -20.422  1.00  0.00           C  
ATOM   2923  OG1 THR B 167      37.098 -28.292 -19.313  1.00  0.00           O  
ATOM   2924  CG2 THR B 167      36.400 -28.158 -21.592  1.00  0.00           C  
ATOM   2925  N   PHE B 168      34.015 -30.557 -21.765  1.00  0.00           N  
ATOM   2926  CA  PHE B 168      33.305 -31.327 -22.789  1.00  0.00           C  
ATOM   2927  C   PHE B 168      33.448 -30.687 -24.179  1.00  0.00           C  
ATOM   2928  O   PHE B 168      33.718 -29.490 -24.250  1.00  0.00           O  
ATOM   2929  CB  PHE B 168      31.821 -31.419 -22.365  1.00  0.00           C  
ATOM   2930  CG  PHE B 168      31.632 -32.328 -21.167  1.00  0.00           C  
ATOM   2931  CD1 PHE B 168      31.988 -31.878 -19.877  1.00  0.00           C  
ATOM   2932  CD2 PHE B 168      31.340 -33.692 -21.362  1.00  0.00           C  
ATOM   2933  CE1 PHE B 168      32.075 -32.779 -18.831  1.00  0.00           C  
ATOM   2934  CE2 PHE B 168      31.383 -34.571 -20.289  1.00  0.00           C  
ATOM   2935  CZ  PHE B 168      31.779 -34.117 -19.040  1.00  0.00           C  
ATOM   2936  N   PRO B 169      33.231 -31.474 -25.261  1.00  0.00           N  
ATOM   2937  CA  PRO B 169      33.109 -30.923 -26.623  1.00  0.00           C  
ATOM   2938  C   PRO B 169      31.770 -30.190 -26.846  1.00  0.00           C  
ATOM   2939  O   PRO B 169      30.785 -30.470 -26.160  1.00  0.00           O  
ATOM   2940  CB  PRO B 169      33.262 -32.161 -27.519  1.00  0.00           C  
ATOM   2941  CG  PRO B 169      32.715 -33.311 -26.690  1.00  0.00           C  
ATOM   2942  CD  PRO B 169      33.100 -32.935 -25.261  1.00  0.00           C  
ATOM   2943  N   ALA B 170      31.780 -29.234 -27.788  1.00  0.00           N  
ATOM   2944  CA  ALA B 170      30.650 -28.362 -28.105  1.00  0.00           C  
ATOM   2945  C   ALA B 170      29.492 -29.092 -28.799  1.00  0.00           C  
ATOM   2946  O   ALA B 170      29.723 -30.033 -29.560  1.00  0.00           O  
ATOM   2947  CB  ALA B 170      31.157 -27.227 -29.001  1.00  0.00           C  
ATOM   2948  N   VAL B 171      28.270 -28.600 -28.543  1.00  0.00           N  
ATOM   2949  CA  VAL B 171      27.037 -29.047 -29.185  1.00  0.00           C  
ATOM   2950  C   VAL B 171      26.339 -27.821 -29.792  1.00  0.00           C  
ATOM   2951  O   VAL B 171      26.205 -26.795 -29.121  1.00  0.00           O  
ATOM   2952  CB  VAL B 171      26.068 -29.719 -28.168  1.00  0.00           C  
ATOM   2953  CG1 VAL B 171      24.682 -30.066 -28.753  1.00  0.00           C  
ATOM   2954  CG2 VAL B 171      26.692 -30.985 -27.555  1.00  0.00           C  
ATOM   2955  N   LEU B 172      25.898 -27.961 -31.053  1.00  0.00           N  
ATOM   2956  CA  LEU B 172      25.147 -26.947 -31.784  1.00  0.00           C  
ATOM   2957  C   LEU B 172      23.690 -26.908 -31.288  1.00  0.00           C  
ATOM   2958  O   LEU B 172      22.960 -27.884 -31.467  1.00  0.00           O  
ATOM   2959  CB  LEU B 172      25.249 -27.257 -33.299  1.00  0.00           C  
ATOM   2960  CG  LEU B 172      24.642 -26.192 -34.244  1.00  0.00           C  
ATOM   2961  CD1 LEU B 172      25.445 -24.875 -34.232  1.00  0.00           C  
ATOM   2962  CD2 LEU B 172      24.452 -26.751 -35.672  1.00  0.00           C  
ATOM   2963  N   GLN B 173      23.298 -25.768 -30.701  1.00  0.00           N  
ATOM   2964  CA  GLN B 173      21.936 -25.458 -30.257  1.00  0.00           C  
ATOM   2965  C   GLN B 173      21.166 -24.664 -31.338  1.00  0.00           C  
ATOM   2966  O   GLN B 173      20.507 -23.670 -31.025  1.00  0.00           O  
ATOM   2967  CB  GLN B 173      21.980 -24.781 -28.864  1.00  0.00           C  
ATOM   2968  CG  GLN B 173      22.871 -23.524 -28.772  1.00  0.00           C  
ATOM   2969  CD  GLN B 173      22.704 -22.739 -27.470  1.00  0.00           C  
ATOM   2970  OE1 GLN B 173      22.297 -23.280 -26.445  1.00  0.00           O  
ATOM   2971  NE2 GLN B 173      23.062 -21.454 -27.495  1.00  0.00           N  
ATOM   2972  N   SER B 174      21.263 -25.140 -32.593  1.00  0.00           N  
ATOM   2973  CA  SER B 174      20.618 -24.617 -33.804  1.00  0.00           C  
ATOM   2974  C   SER B 174      21.045 -23.165 -34.114  1.00  0.00           C  
ATOM   2975  O   SER B 174      22.246 -22.918 -34.241  1.00  0.00           O  
ATOM   2976  CB  SER B 174      19.085 -24.847 -33.743  1.00  0.00           C  
ATOM   2977  OG  SER B 174      18.798 -26.227 -33.837  1.00  0.00           O  
ATOM   2978  N   SER B 175      20.076 -22.238 -34.231  1.00  0.00           N  
ATOM   2979  CA  SER B 175      20.286 -20.811 -34.507  1.00  0.00           C  
ATOM   2980  C   SER B 175      20.976 -20.043 -33.355  1.00  0.00           C  
ATOM   2981  O   SER B 175      21.499 -18.956 -33.597  1.00  0.00           O  
ATOM   2982  CB  SER B 175      18.924 -20.186 -34.883  1.00  0.00           C  
ATOM   2983  OG  SER B 175      19.053 -18.852 -35.332  1.00  0.00           O  
ATOM   2984  N   GLY B 176      21.007 -20.635 -32.148  1.00  0.00           N  
ATOM   2985  CA  GLY B 176      21.730 -20.126 -30.983  1.00  0.00           C  
ATOM   2986  C   GLY B 176      23.233 -20.450 -31.035  1.00  0.00           C  
ATOM   2987  O   GLY B 176      23.912 -20.235 -30.034  1.00  0.00           O  
ATOM   2988  N   LEU B 177      23.746 -20.982 -32.162  1.00  0.00           N  
ATOM   2989  CA  LEU B 177      25.146 -21.339 -32.427  1.00  0.00           C  
ATOM   2990  C   LEU B 177      25.624 -22.489 -31.515  1.00  0.00           C  
ATOM   2991  O   LEU B 177      24.826 -23.382 -31.240  1.00  0.00           O  
ATOM   2992  CB  LEU B 177      26.059 -20.086 -32.425  1.00  0.00           C  
ATOM   2993  CG  LEU B 177      25.601 -18.921 -33.334  1.00  0.00           C  
ATOM   2994  CD1 LEU B 177      26.517 -17.694 -33.153  1.00  0.00           C  
ATOM   2995  CD2 LEU B 177      25.479 -19.337 -34.814  1.00  0.00           C  
ATOM   2996  N   TYR B 178      26.899 -22.492 -31.088  1.00  0.00           N  
ATOM   2997  CA  TYR B 178      27.441 -23.501 -30.171  1.00  0.00           C  
ATOM   2998  C   TYR B 178      27.179 -23.153 -28.697  1.00  0.00           C  
ATOM   2999  O   TYR B 178      27.010 -21.984 -28.343  1.00  0.00           O  
ATOM   3000  CB  TYR B 178      28.957 -23.671 -30.401  1.00  0.00           C  
ATOM   3001  CG  TYR B 178      29.361 -24.314 -31.715  1.00  0.00           C  
ATOM   3002  CD1 TYR B 178      28.896 -25.605 -32.045  1.00  0.00           C  
ATOM   3003  CD2 TYR B 178      30.242 -23.646 -32.589  1.00  0.00           C  
ATOM   3004  CE1 TYR B 178      29.291 -26.215 -33.251  1.00  0.00           C  
ATOM   3005  CE2 TYR B 178      30.643 -24.259 -33.791  1.00  0.00           C  
ATOM   3006  CZ  TYR B 178      30.165 -25.541 -34.126  1.00  0.00           C  
ATOM   3007  OH  TYR B 178      30.552 -26.125 -35.296  1.00  0.00           O  
ATOM   3008  N   SER B 179      27.214 -24.205 -27.868  1.00  0.00           N  
ATOM   3009  CA  SER B 179      27.202 -24.157 -26.411  1.00  0.00           C  
ATOM   3010  C   SER B 179      28.015 -25.350 -25.877  1.00  0.00           C  
ATOM   3011  O   SER B 179      28.009 -26.420 -26.491  1.00  0.00           O  
ATOM   3012  CB  SER B 179      25.744 -24.102 -25.911  1.00  0.00           C  
ATOM   3013  OG  SER B 179      25.649 -24.151 -24.500  1.00  0.00           O  
ATOM   3014  N   LEU B 180      28.722 -25.133 -24.757  1.00  0.00           N  
ATOM   3015  CA  LEU B 180      29.713 -26.055 -24.200  1.00  0.00           C  
ATOM   3016  C   LEU B 180      29.710 -25.954 -22.665  1.00  0.00           C  
ATOM   3017  O   LEU B 180      29.529 -24.861 -22.132  1.00  0.00           O  
ATOM   3018  CB  LEU B 180      31.077 -25.737 -24.868  1.00  0.00           C  
ATOM   3019  CG  LEU B 180      32.287 -26.609 -24.465  1.00  0.00           C  
ATOM   3020  CD1 LEU B 180      33.283 -26.754 -25.637  1.00  0.00           C  
ATOM   3021  CD2 LEU B 180      32.997 -26.099 -23.190  1.00  0.00           C  
ATOM   3022  N   SER B 181      29.908 -27.097 -21.989  1.00  0.00           N  
ATOM   3023  CA  SER B 181      29.851 -27.232 -20.529  1.00  0.00           C  
ATOM   3024  C   SER B 181      31.199 -27.696 -19.946  1.00  0.00           C  
ATOM   3025  O   SER B 181      31.996 -28.329 -20.641  1.00  0.00           O  
ATOM   3026  CB  SER B 181      28.700 -28.203 -20.182  1.00  0.00           C  
ATOM   3027  OG  SER B 181      28.976 -29.535 -20.577  1.00  0.00           O  
ATOM   3028  N   SER B 182      31.408 -27.388 -18.656  1.00  0.00           N  
ATOM   3029  CA  SER B 182      32.579 -27.798 -17.884  1.00  0.00           C  
ATOM   3030  C   SER B 182      32.247 -27.780 -16.382  1.00  0.00           C  
ATOM   3031  O   SER B 182      31.447 -26.956 -15.938  1.00  0.00           O  
ATOM   3032  CB  SER B 182      33.783 -26.893 -18.234  1.00  0.00           C  
ATOM   3033  OG  SER B 182      34.946 -27.217 -17.496  1.00  0.00           O  
ATOM   3034  N   VAL B 183      32.897 -28.686 -15.636  1.00  0.00           N  
ATOM   3035  CA  VAL B 183      32.828 -28.787 -14.178  1.00  0.00           C  
ATOM   3036  C   VAL B 183      34.216 -29.069 -13.581  1.00  0.00           C  
ATOM   3037  O   VAL B 183      35.122 -29.491 -14.300  1.00  0.00           O  
ATOM   3038  CB  VAL B 183      31.879 -29.928 -13.703  1.00  0.00           C  
ATOM   3039  CG1 VAL B 183      30.402 -29.592 -13.943  1.00  0.00           C  
ATOM   3040  CG2 VAL B 183      32.253 -31.334 -14.220  1.00  0.00           C  
ATOM   3041  N   VAL B 184      34.322 -28.865 -12.259  1.00  0.00           N  
ATOM   3042  CA  VAL B 184      35.442 -29.317 -11.443  1.00  0.00           C  
ATOM   3043  C   VAL B 184      34.928 -29.802 -10.081  1.00  0.00           C  
ATOM   3044  O   VAL B 184      34.077 -29.142  -9.488  1.00  0.00           O  
ATOM   3045  CB  VAL B 184      36.521 -28.218 -11.242  1.00  0.00           C  
ATOM   3046  CG1 VAL B 184      36.051 -26.980 -10.455  1.00  0.00           C  
ATOM   3047  CG2 VAL B 184      37.796 -28.782 -10.597  1.00  0.00           C  
ATOM   3048  N   THR B 185      35.473 -30.936  -9.616  1.00  0.00           N  
ATOM   3049  CA  THR B 185      35.178 -31.520  -8.311  1.00  0.00           C  
ATOM   3050  C   THR B 185      36.408 -31.327  -7.407  1.00  0.00           C  
ATOM   3051  O   THR B 185      37.340 -32.133  -7.441  1.00  0.00           O  
ATOM   3052  CB  THR B 185      34.827 -33.027  -8.439  1.00  0.00           C  
ATOM   3053  OG1 THR B 185      33.679 -33.154  -9.258  1.00  0.00           O  
ATOM   3054  CG2 THR B 185      34.509 -33.723  -7.106  1.00  0.00           C  
ATOM   3055  N   VAL B 186      36.395 -30.219  -6.648  1.00  0.00           N  
ATOM   3056  CA  VAL B 186      37.468 -29.788  -5.752  1.00  0.00           C  
ATOM   3057  C   VAL B 186      37.545 -30.710  -4.508  1.00  0.00           C  
ATOM   3058  O   VAL B 186      36.539 -30.834  -3.807  1.00  0.00           O  
ATOM   3059  CB  VAL B 186      37.207 -28.323  -5.284  1.00  0.00           C  
ATOM   3060  CG1 VAL B 186      38.066 -27.840  -4.093  1.00  0.00           C  
ATOM   3061  CG2 VAL B 186      37.374 -27.341  -6.457  1.00  0.00           C  
ATOM   3062  N   PRO B 187      38.714 -31.346  -4.253  1.00  0.00           N  
ATOM   3063  CA  PRO B 187      38.904 -32.180  -3.054  1.00  0.00           C  
ATOM   3064  C   PRO B 187      38.997 -31.333  -1.770  1.00  0.00           C  
ATOM   3065  O   PRO B 187      39.740 -30.351  -1.751  1.00  0.00           O  
ATOM   3066  CB  PRO B 187      40.206 -32.940  -3.353  1.00  0.00           C  
ATOM   3067  CG  PRO B 187      41.008 -31.998  -4.236  1.00  0.00           C  
ATOM   3068  CD  PRO B 187      39.936 -31.295  -5.063  1.00  0.00           C  
ATOM   3069  N   SER B 188      38.226 -31.729  -0.741  1.00  0.00           N  
ATOM   3070  CA  SER B 188      38.095 -31.085   0.577  1.00  0.00           C  
ATOM   3071  C   SER B 188      37.276 -29.773   0.533  1.00  0.00           C  
ATOM   3072  O   SER B 188      37.080 -29.194  -0.537  1.00  0.00           O  
ATOM   3073  CB  SER B 188      39.477 -30.937   1.264  1.00  0.00           C  
ATOM   3074  OG  SER B 188      39.361 -30.583   2.629  1.00  0.00           O  
ATOM   3075  N   SER B 189      36.781 -29.355   1.711  1.00  0.00           N  
ATOM   3076  CA  SER B 189      35.921 -28.188   1.940  1.00  0.00           C  
ATOM   3077  C   SER B 189      36.692 -26.856   1.821  1.00  0.00           C  
ATOM   3078  O   SER B 189      36.892 -26.167   2.823  1.00  0.00           O  
ATOM   3079  CB  SER B 189      35.264 -28.334   3.331  1.00  0.00           C  
ATOM   3080  OG  SER B 189      34.327 -29.389   3.347  1.00  0.00           O  
ATOM   3081  N   ASN B 190      37.123 -26.533   0.593  1.00  0.00           N  
ATOM   3082  CA  ASN B 190      37.962 -25.375   0.278  1.00  0.00           C  
ATOM   3083  C   ASN B 190      37.200 -24.300  -0.508  1.00  0.00           C  
ATOM   3084  O   ASN B 190      37.707 -23.182  -0.579  1.00  0.00           O  
ATOM   3085  CB  ASN B 190      39.193 -25.840  -0.533  1.00  0.00           C  
ATOM   3086  CG  ASN B 190      40.150 -26.752   0.240  1.00  0.00           C  
ATOM   3087  OD1 ASN B 190      40.413 -26.535   1.421  1.00  0.00           O  
ATOM   3088  ND2 ASN B 190      40.696 -27.765  -0.430  1.00  0.00           N  
ATOM   3089  N   PHE B 191      36.027 -24.614  -1.089  1.00  0.00           N  
ATOM   3090  CA  PHE B 191      35.235 -23.647  -1.858  1.00  0.00           C  
ATOM   3091  C   PHE B 191      34.591 -22.530  -1.007  1.00  0.00           C  
ATOM   3092  O   PHE B 191      34.417 -21.419  -1.503  1.00  0.00           O  
ATOM   3093  CB  PHE B 191      34.245 -24.373  -2.797  1.00  0.00           C  
ATOM   3094  CG  PHE B 191      33.308 -23.456  -3.569  1.00  0.00           C  
ATOM   3095  CD1 PHE B 191      31.932 -23.406  -3.255  1.00  0.00           C  
ATOM   3096  CD2 PHE B 191      33.828 -22.555  -4.524  1.00  0.00           C  
ATOM   3097  CE1 PHE B 191      31.107 -22.498  -3.907  1.00  0.00           C  
ATOM   3098  CE2 PHE B 191      32.987 -21.649  -5.158  1.00  0.00           C  
ATOM   3099  CZ  PHE B 191      31.631 -21.624  -4.852  1.00  0.00           C  
ATOM   3100  N   GLY B 192      34.300 -22.828   0.271  1.00  0.00           N  
ATOM   3101  CA  GLY B 192      33.755 -21.870   1.232  1.00  0.00           C  
ATOM   3102  C   GLY B 192      34.825 -20.923   1.811  1.00  0.00           C  
ATOM   3103  O   GLY B 192      34.462 -20.016   2.560  1.00  0.00           O  
ATOM   3104  N   THR B 193      36.118 -21.128   1.491  1.00  0.00           N  
ATOM   3105  CA  THR B 193      37.252 -20.357   2.013  1.00  0.00           C  
ATOM   3106  C   THR B 193      38.163 -19.801   0.893  1.00  0.00           C  
ATOM   3107  O   THR B 193      38.918 -18.869   1.170  1.00  0.00           O  
ATOM   3108  CB  THR B 193      38.116 -21.228   2.967  1.00  0.00           C  
ATOM   3109  OG1 THR B 193      38.656 -22.365   2.318  1.00  0.00           O  
ATOM   3110  CG2 THR B 193      37.344 -21.723   4.200  1.00  0.00           C  
ATOM   3111  N   GLN B 194      38.073 -20.340  -0.334  1.00  0.00           N  
ATOM   3112  CA  GLN B 194      38.778 -19.870  -1.529  1.00  0.00           C  
ATOM   3113  C   GLN B 194      37.830 -19.933  -2.733  1.00  0.00           C  
ATOM   3114  O   GLN B 194      37.139 -20.935  -2.909  1.00  0.00           O  
ATOM   3115  CB  GLN B 194      40.034 -20.728  -1.828  1.00  0.00           C  
ATOM   3116  CG  GLN B 194      41.224 -20.537  -0.863  1.00  0.00           C  
ATOM   3117  CD  GLN B 194      41.216 -21.477   0.346  1.00  0.00           C  
ATOM   3118  NE2 GLN B 194      41.630 -20.971   1.509  1.00  0.00           N  
ATOM   3119  OE1 GLN B 194      40.866 -22.648   0.237  1.00  0.00           O  
ATOM   3120  N   THR B 195      37.868 -18.889  -3.576  1.00  0.00           N  
ATOM   3121  CA  THR B 195      37.182 -18.868  -4.870  1.00  0.00           C  
ATOM   3122  C   THR B 195      37.915 -19.755  -5.901  1.00  0.00           C  
ATOM   3123  O   THR B 195      39.147 -19.779  -5.920  1.00  0.00           O  
ATOM   3124  CB  THR B 195      37.044 -17.416  -5.415  1.00  0.00           C  
ATOM   3125  OG1 THR B 195      36.345 -17.399  -6.647  1.00  0.00           O  
ATOM   3126  CG2 THR B 195      38.371 -16.665  -5.644  1.00  0.00           C  
ATOM   3127  N   TYR B 196      37.132 -20.458  -6.734  1.00  0.00           N  
ATOM   3128  CA  TYR B 196      37.626 -21.304  -7.817  1.00  0.00           C  
ATOM   3129  C   TYR B 196      36.805 -20.982  -9.069  1.00  0.00           C  
ATOM   3130  O   TYR B 196      35.713 -21.521  -9.241  1.00  0.00           O  
ATOM   3131  CB  TYR B 196      37.548 -22.793  -7.410  1.00  0.00           C  
ATOM   3132  CG  TYR B 196      38.452 -23.187  -6.253  1.00  0.00           C  
ATOM   3133  CD1 TYR B 196      39.852 -23.044  -6.364  1.00  0.00           C  
ATOM   3134  CD2 TYR B 196      37.900 -23.691  -5.057  1.00  0.00           C  
ATOM   3135  CE1 TYR B 196      40.692 -23.396  -5.291  1.00  0.00           C  
ATOM   3136  CE2 TYR B 196      38.740 -24.044  -3.985  1.00  0.00           C  
ATOM   3137  CZ  TYR B 196      40.136 -23.897  -4.100  1.00  0.00           C  
ATOM   3138  OH  TYR B 196      40.947 -24.241  -3.059  1.00  0.00           O  
ATOM   3139  N   THR B 197      37.339 -20.063  -9.887  1.00  0.00           N  
ATOM   3140  CA  THR B 197      36.697 -19.529 -11.087  1.00  0.00           C  
ATOM   3141  C   THR B 197      36.904 -20.451 -12.306  1.00  0.00           C  
ATOM   3142  O   THR B 197      37.923 -21.135 -12.396  1.00  0.00           O  
ATOM   3143  CB  THR B 197      37.288 -18.133 -11.438  1.00  0.00           C  
ATOM   3144  OG1 THR B 197      38.656 -18.186 -11.811  1.00  0.00           O  
ATOM   3145  CG2 THR B 197      37.137 -17.112 -10.299  1.00  0.00           C  
ATOM   3146  N   CYS B 198      35.937 -20.412 -13.233  1.00  0.00           N  
ATOM   3147  CA  CYS B 198      36.005 -21.053 -14.545  1.00  0.00           C  
ATOM   3148  C   CYS B 198      36.363 -19.984 -15.582  1.00  0.00           C  
ATOM   3149  O   CYS B 198      35.539 -19.110 -15.857  1.00  0.00           O  
ATOM   3150  CB  CYS B 198      34.657 -21.730 -14.842  1.00  0.00           C  
ATOM   3151  SG  CYS B 198      34.377 -22.338 -16.528  1.00  0.00           S  
ATOM   3152  N   ASN B 199      37.588 -20.072 -16.122  1.00  0.00           N  
ATOM   3153  CA  ASN B 199      38.116 -19.127 -17.103  1.00  0.00           C  
ATOM   3154  C   ASN B 199      37.869 -19.681 -18.510  1.00  0.00           C  
ATOM   3155  O   ASN B 199      38.570 -20.594 -18.948  1.00  0.00           O  
ATOM   3156  CB  ASN B 199      39.613 -18.856 -16.834  1.00  0.00           C  
ATOM   3157  CG  ASN B 199      39.843 -18.206 -15.466  1.00  0.00           C  
ATOM   3158  ND2 ASN B 199      39.777 -16.875 -15.397  1.00  0.00           N  
ATOM   3159  OD1 ASN B 199      40.066 -18.903 -14.482  1.00  0.00           O  
ATOM   3160  N   VAL B 200      36.854 -19.107 -19.169  1.00  0.00           N  
ATOM   3161  CA  VAL B 200      36.453 -19.419 -20.536  1.00  0.00           C  
ATOM   3162  C   VAL B 200      37.115 -18.415 -21.493  1.00  0.00           C  
ATOM   3163  O   VAL B 200      37.056 -17.214 -21.236  1.00  0.00           O  
ATOM   3164  CB  VAL B 200      34.910 -19.288 -20.697  1.00  0.00           C  
ATOM   3165  CG1 VAL B 200      34.407 -19.433 -22.151  1.00  0.00           C  
ATOM   3166  CG2 VAL B 200      34.160 -20.270 -19.777  1.00  0.00           C  
ATOM   3167  N   ASP B 201      37.681 -18.938 -22.588  1.00  0.00           N  
ATOM   3168  CA  ASP B 201      38.240 -18.180 -23.705  1.00  0.00           C  
ATOM   3169  C   ASP B 201      37.705 -18.805 -25.006  1.00  0.00           C  
ATOM   3170  O   ASP B 201      37.477 -20.012 -25.059  1.00  0.00           O  
ATOM   3171  CB  ASP B 201      39.792 -18.179 -23.653  1.00  0.00           C  
ATOM   3172  CG  ASP B 201      40.492 -17.219 -24.627  1.00  0.00           C  
ATOM   3173  OD1 ASP B 201      39.832 -16.274 -25.112  1.00  0.00           O  
ATOM   3174  OD2 ASP B 201      41.712 -17.417 -24.829  1.00  0.00           O  
ATOM   3175  N   HIS B 202      37.530 -17.966 -26.034  1.00  0.00           N  
ATOM   3176  CA  HIS B 202      37.092 -18.345 -27.373  1.00  0.00           C  
ATOM   3177  C   HIS B 202      38.117 -17.781 -28.353  1.00  0.00           C  
ATOM   3178  O   HIS B 202      38.121 -16.574 -28.579  1.00  0.00           O  
ATOM   3179  CB  HIS B 202      35.675 -17.784 -27.604  1.00  0.00           C  
ATOM   3180  CG  HIS B 202      35.163 -17.827 -29.023  1.00  0.00           C  
ATOM   3181  ND1 HIS B 202      35.086 -16.682 -29.821  1.00  0.00           N  
ATOM   3182  CD2 HIS B 202      34.698 -18.903 -29.746  1.00  0.00           C  
ATOM   3183  CE1 HIS B 202      34.580 -17.097 -30.972  1.00  0.00           C  
ATOM   3184  NE2 HIS B 202      34.332 -18.405 -30.984  1.00  0.00           N  
ATOM   3185  N   LYS B 203      38.986 -18.650 -28.889  1.00  0.00           N  
ATOM   3186  CA  LYS B 203      40.153 -18.250 -29.675  1.00  0.00           C  
ATOM   3187  C   LYS B 203      39.895 -17.472 -30.995  1.00  0.00           C  
ATOM   3188  O   LYS B 203      40.708 -16.599 -31.302  1.00  0.00           O  
ATOM   3189  CB  LYS B 203      41.093 -19.468 -29.858  1.00  0.00           C  
ATOM   3190  CG  LYS B 203      42.549 -19.144 -30.250  1.00  0.00           C  
ATOM   3191  CD  LYS B 203      43.261 -18.117 -29.344  1.00  0.00           C  
ATOM   3192  CE  LYS B 203      43.167 -18.417 -27.835  1.00  0.00           C  
ATOM   3193  NZ  LYS B 203      43.746 -17.328 -27.031  1.00  0.00           N  
ATOM   3194  N   PRO B 204      38.758 -17.700 -31.702  1.00  0.00           N  
ATOM   3195  CA  PRO B 204      38.345 -16.858 -32.846  1.00  0.00           C  
ATOM   3196  C   PRO B 204      37.921 -15.397 -32.560  1.00  0.00           C  
ATOM   3197  O   PRO B 204      37.605 -14.703 -33.528  1.00  0.00           O  
ATOM   3198  CB  PRO B 204      37.205 -17.652 -33.510  1.00  0.00           C  
ATOM   3199  CG  PRO B 204      37.407 -19.089 -33.062  1.00  0.00           C  
ATOM   3200  CD  PRO B 204      37.964 -18.929 -31.658  1.00  0.00           C  
ATOM   3201  N   SER B 205      37.914 -14.935 -31.292  1.00  0.00           N  
ATOM   3202  CA  SER B 205      37.600 -13.539 -30.939  1.00  0.00           C  
ATOM   3203  C   SER B 205      38.365 -13.009 -29.710  1.00  0.00           C  
ATOM   3204  O   SER B 205      38.564 -11.797 -29.623  1.00  0.00           O  
ATOM   3205  CB  SER B 205      36.070 -13.339 -30.819  1.00  0.00           C  
ATOM   3206  OG  SER B 205      35.550 -13.807 -29.589  1.00  0.00           O  
ATOM   3207  N   ASN B 206      38.783 -13.908 -28.802  1.00  0.00           N  
ATOM   3208  CA  ASN B 206      39.497 -13.669 -27.539  1.00  0.00           C  
ATOM   3209  C   ASN B 206      38.629 -12.870 -26.549  1.00  0.00           C  
ATOM   3210  O   ASN B 206      38.844 -11.672 -26.371  1.00  0.00           O  
ATOM   3211  CB  ASN B 206      40.893 -13.039 -27.790  1.00  0.00           C  
ATOM   3212  CG  ASN B 206      41.815 -13.962 -28.592  1.00  0.00           C  
ATOM   3213  OD1 ASN B 206      42.333 -14.942 -28.060  1.00  0.00           O  
ATOM   3214  ND2 ASN B 206      42.026 -13.654 -29.874  1.00  0.00           N  
ATOM   3215  N   THR B 207      37.643 -13.563 -25.953  1.00  0.00           N  
ATOM   3216  CA  THR B 207      36.633 -12.997 -25.052  1.00  0.00           C  
ATOM   3217  C   THR B 207      36.588 -13.816 -23.747  1.00  0.00           C  
ATOM   3218  O   THR B 207      36.445 -15.037 -23.809  1.00  0.00           O  
ATOM   3219  CB  THR B 207      35.229 -13.068 -25.715  1.00  0.00           C  
ATOM   3220  OG1 THR B 207      35.197 -12.205 -26.834  1.00  0.00           O  
ATOM   3221  CG2 THR B 207      34.023 -12.719 -24.822  1.00  0.00           C  
ATOM   3222  N   LYS B 208      36.691 -13.119 -22.600  1.00  0.00           N  
ATOM   3223  CA  LYS B 208      36.680 -13.689 -21.244  1.00  0.00           C  
ATOM   3224  C   LYS B 208      35.876 -12.757 -20.314  1.00  0.00           C  
ATOM   3225  O   LYS B 208      35.925 -11.540 -20.513  1.00  0.00           O  
ATOM   3226  CB  LYS B 208      38.133 -13.846 -20.727  1.00  0.00           C  
ATOM   3227  CG  LYS B 208      39.095 -14.588 -21.682  1.00  0.00           C  
ATOM   3228  CD  LYS B 208      40.418 -15.025 -21.037  1.00  0.00           C  
ATOM   3229  CE  LYS B 208      41.301 -13.853 -20.588  1.00  0.00           C  
ATOM   3230  NZ  LYS B 208      42.585 -14.330 -20.048  1.00  0.00           N  
ATOM   3231  N   VAL B 209      35.142 -13.319 -19.329  1.00  0.00           N  
ATOM   3232  CA  VAL B 209      34.224 -12.560 -18.459  1.00  0.00           C  
ATOM   3233  C   VAL B 209      34.187 -13.156 -17.027  1.00  0.00           C  
ATOM   3234  O   VAL B 209      34.196 -14.380 -16.888  1.00  0.00           O  
ATOM   3235  CB  VAL B 209      32.754 -12.569 -19.004  1.00  0.00           C  
ATOM   3236  CG1 VAL B 209      31.836 -11.568 -18.275  1.00  0.00           C  
ATOM   3237  CG2 VAL B 209      32.645 -12.301 -20.519  1.00  0.00           C  
ATOM   3238  N   ASP B 210      34.099 -12.278 -16.004  1.00  0.00           N  
ATOM   3239  CA  ASP B 210      33.972 -12.592 -14.565  1.00  0.00           C  
ATOM   3240  C   ASP B 210      32.728 -11.889 -13.966  1.00  0.00           C  
ATOM   3241  O   ASP B 210      32.261 -10.906 -14.545  1.00  0.00           O  
ATOM   3242  CB  ASP B 210      35.242 -12.220 -13.758  1.00  0.00           C  
ATOM   3243  CG  ASP B 210      36.561 -12.749 -14.338  1.00  0.00           C  
ATOM   3244  OD1 ASP B 210      36.591 -13.943 -14.713  1.00  0.00           O  
ATOM   3245  OD2 ASP B 210      37.545 -11.979 -14.306  1.00  0.00           O  
ATOM   3246  N   LYS B 211      32.182 -12.430 -12.853  1.00  0.00           N  
ATOM   3247  CA  LYS B 211      30.822 -12.130 -12.352  1.00  0.00           C  
ATOM   3248  C   LYS B 211      30.767 -11.684 -10.865  1.00  0.00           C  
ATOM   3249  O   LYS B 211      31.810 -11.477 -10.248  1.00  0.00           O  
ATOM   3250  CB  LYS B 211      29.918 -13.368 -12.575  1.00  0.00           C  
ATOM   3251  CG  LYS B 211      29.919 -14.008 -13.977  1.00  0.00           C  
ATOM   3252  CD  LYS B 211      29.786 -13.059 -15.174  1.00  0.00           C  
ATOM   3253  CE  LYS B 211      28.766 -13.541 -16.210  1.00  0.00           C  
ATOM   3254  NZ  LYS B 211      28.484 -12.492 -17.204  1.00  0.00           N  
ATOM   3255  N   THR B 212      29.530 -11.506 -10.346  1.00  0.00           N  
ATOM   3256  CA  THR B 212      29.179 -10.886  -9.051  1.00  0.00           C  
ATOM   3257  C   THR B 212      28.157 -11.734  -8.228  1.00  0.00           C  
ATOM   3258  O   THR B 212      27.762 -12.806  -8.686  1.00  0.00           O  
ATOM   3259  CB  THR B 212      28.579  -9.472  -9.306  1.00  0.00           C  
ATOM   3260  OG1 THR B 212      27.324  -9.537  -9.963  1.00  0.00           O  
ATOM   3261  CG2 THR B 212      29.499  -8.542 -10.112  1.00  0.00           C  
ATOM   3262  N   VAL B 213      27.789 -11.261  -7.010  1.00  0.00           N  
ATOM   3263  CA  VAL B 213      26.944 -11.959  -6.009  1.00  0.00           C  
ATOM   3264  C   VAL B 213      25.749 -11.099  -5.482  1.00  0.00           C  
ATOM   3265  O   VAL B 213      25.384 -10.136  -6.156  1.00  0.00           O  
ATOM   3266  CB  VAL B 213      27.793 -12.529  -4.831  1.00  0.00           C  
ATOM   3267  CG1 VAL B 213      28.800 -13.590  -5.307  1.00  0.00           C  
ATOM   3268  CG2 VAL B 213      28.484 -11.457  -3.968  1.00  0.00           C  
ATOM   3269  N   GLU B 214      25.080 -11.524  -4.378  1.00  0.00           N  
ATOM   3270  CA  GLU B 214      23.609 -11.432  -4.237  1.00  0.00           C  
ATOM   3271  C   GLU B 214      22.976 -10.870  -2.921  1.00  0.00           C  
ATOM   3272  O   GLU B 214      21.875 -10.328  -3.020  1.00  0.00           O  
ATOM   3273  CB  GLU B 214      23.019 -12.832  -4.602  1.00  0.00           C  
ATOM   3274  CG  GLU B 214      23.781 -14.092  -4.098  1.00  0.00           C  
ATOM   3275  CD  GLU B 214      24.085 -14.104  -2.599  1.00  0.00           C  
ATOM   3276  OE1 GLU B 214      23.195 -14.525  -1.831  1.00  0.00           O  
ATOM   3277  OE2 GLU B 214      25.210 -13.681  -2.245  1.00  0.00           O  
ATOM   3278  N   ARG B 215      23.602 -10.989  -1.733  1.00  0.00           N  
ATOM   3279  CA  ARG B 215      22.966 -10.724  -0.413  1.00  0.00           C  
ATOM   3280  C   ARG B 215      22.140  -9.411  -0.256  1.00  0.00           C  
ATOM   3281  O   ARG B 215      20.948  -9.402  -0.559  1.00  0.00           O  
ATOM   3282  CB  ARG B 215      24.041 -10.847   0.691  1.00  0.00           C  
ATOM   3283  CG  ARG B 215      24.743 -12.219   0.752  1.00  0.00           C  
ATOM   3284  CD  ARG B 215      23.771 -13.393   0.951  1.00  0.00           C  
ATOM   3285  NE  ARG B 215      24.481 -14.647   1.229  1.00  0.00           N  
ATOM   3286  CZ  ARG B 215      23.965 -15.885   1.126  1.00  0.00           C  
ATOM   3287  NH1 ARG B 215      24.726 -16.935   1.459  1.00  0.00           N  
ATOM   3288  NH2 ARG B 215      22.710 -16.093   0.701  1.00  0.00           N  
ATOM   3289  N   LYS B 216      22.799  -8.339   0.257  1.00  0.00           N  
ATOM   3290  CA  LYS B 216      22.187  -7.103   0.800  1.00  0.00           C  
ATOM   3291  C   LYS B 216      22.336  -5.857  -0.126  1.00  0.00           C  
ATOM   3292  O   LYS B 216      23.455  -5.369  -0.286  1.00  0.00           O  
ATOM   3293  CB  LYS B 216      22.943  -6.750   2.108  1.00  0.00           C  
ATOM   3294  CG  LYS B 216      22.807  -7.726   3.293  1.00  0.00           C  
ATOM   3295  CD  LYS B 216      23.564  -7.262   4.553  1.00  0.00           C  
ATOM   3296  CE  LYS B 216      25.091  -7.178   4.372  1.00  0.00           C  
ATOM   3297  NZ  LYS B 216      25.768  -6.755   5.611  1.00  0.00           N  
ATOM   3298  N   CYS B 217      21.192  -5.278  -0.575  1.00  0.00           N  
ATOM   3299  CA  CYS B 217      20.983  -3.806  -0.667  1.00  0.00           C  
ATOM   3300  C   CYS B 217      20.321  -3.421   0.664  1.00  0.00           C  
ATOM   3301  O   CYS B 217      20.931  -2.753   1.499  1.00  0.00           O  
ATOM   3302  CB  CYS B 217      20.113  -3.369  -1.896  1.00  0.00           C  
ATOM   3303  SG  CYS B 217      19.993  -1.562  -2.269  1.00  0.00           S  
ATOM   3304  N   CYS B 218      19.137  -4.015   0.870  1.00  0.00           N  
ATOM   3305  CA  CYS B 218      18.585  -4.417   2.158  1.00  0.00           C  
ATOM   3306  C   CYS B 218      17.955  -5.808   1.945  1.00  0.00           C  
ATOM   3307  O   CYS B 218      18.493  -6.586   1.152  1.00  0.00           O  
ATOM   3308  CB  CYS B 218      17.663  -3.319   2.713  1.00  0.00           C  
ATOM   3309  SG  CYS B 218      16.169  -2.908   1.766  1.00  0.00           S  
ATOM   3310  N   VAL B 219      16.823  -6.102   2.604  1.00  0.00           N  
ATOM   3311  CA  VAL B 219      15.941  -7.224   2.260  1.00  0.00           C  
ATOM   3312  C   VAL B 219      15.026  -6.813   1.083  1.00  0.00           C  
ATOM   3313  O   VAL B 219      13.851  -6.493   1.262  1.00  0.00           O  
ATOM   3314  CB  VAL B 219      15.130  -7.717   3.492  1.00  0.00           C  
ATOM   3315  CG1 VAL B 219      16.023  -8.544   4.433  1.00  0.00           C  
ATOM   3316  CG2 VAL B 219      14.403  -6.610   4.285  1.00  0.00           C  
ATOM   3317  N   GLU B 220      15.641  -6.762  -0.110  1.00  0.00           N  
ATOM   3318  CA  GLU B 220      15.118  -6.104  -1.304  1.00  0.00           C  
ATOM   3319  C   GLU B 220      13.926  -6.847  -1.938  1.00  0.00           C  
ATOM   3320  O   GLU B 220      13.881  -8.077  -1.926  1.00  0.00           O  
ATOM   3321  CB  GLU B 220      16.295  -5.949  -2.297  1.00  0.00           C  
ATOM   3322  CG  GLU B 220      16.063  -5.017  -3.506  1.00  0.00           C  
ATOM   3323  CD  GLU B 220      16.117  -3.526  -3.150  1.00  0.00           C  
ATOM   3324  OE1 GLU B 220      15.302  -3.085  -2.309  1.00  0.00           O  
ATOM   3325  OE2 GLU B 220      16.987  -2.848  -3.736  1.00  0.00           O  
ATOM   3326  N   CYS B 221      13.012  -6.049  -2.509  1.00  0.00           N  
ATOM   3327  CA  CYS B 221      11.802  -6.434  -3.245  1.00  0.00           C  
ATOM   3328  C   CYS B 221      10.792  -7.317  -2.457  1.00  0.00           C  
ATOM   3329  O   CYS B 221      10.721  -8.526  -2.691  1.00  0.00           O  
ATOM   3330  CB  CYS B 221      12.187  -7.044  -4.616  1.00  0.00           C  
ATOM   3331  SG  CYS B 221      10.803  -7.162  -5.792  1.00  0.00           S  
ATOM   3332  N   PRO B 222       9.955  -6.680  -1.607  1.00  0.00           N  
ATOM   3333  CA  PRO B 222       8.654  -7.224  -1.160  1.00  0.00           C  
ATOM   3334  C   PRO B 222       7.592  -7.321  -2.295  1.00  0.00           C  
ATOM   3335  O   PRO B 222       7.930  -7.074  -3.456  1.00  0.00           O  
ATOM   3336  CB  PRO B 222       8.240  -6.277  -0.006  1.00  0.00           C  
ATOM   3337  CG  PRO B 222       9.488  -5.494   0.355  1.00  0.00           C  
ATOM   3338  CD  PRO B 222      10.219  -5.395  -0.972  1.00  0.00           C  
ATOM   3339  N   PRO B 223       6.314  -7.633  -1.959  1.00  0.00           N  
ATOM   3340  CA  PRO B 223       5.194  -7.658  -2.929  1.00  0.00           C  
ATOM   3341  C   PRO B 223       4.934  -6.350  -3.701  1.00  0.00           C  
ATOM   3342  O   PRO B 223       5.268  -5.267  -3.219  1.00  0.00           O  
ATOM   3343  CB  PRO B 223       3.977  -8.042  -2.070  1.00  0.00           C  
ATOM   3344  CG  PRO B 223       4.562  -8.848  -0.927  1.00  0.00           C  
ATOM   3345  CD  PRO B 223       5.868  -8.119  -0.650  1.00  0.00           C  
ATOM   3346  N   CYS B 224       4.321  -6.507  -4.891  1.00  0.00           N  
ATOM   3347  CA  CYS B 224       3.933  -5.447  -5.832  1.00  0.00           C  
ATOM   3348  C   CYS B 224       3.091  -4.311  -5.187  1.00  0.00           C  
ATOM   3349  O   CYS B 224       2.111  -4.621  -4.506  1.00  0.00           O  
ATOM   3350  CB  CYS B 224       3.147  -6.103  -7.000  1.00  0.00           C  
ATOM   3351  SG  CYS B 224       4.046  -6.156  -8.573  1.00  0.00           S  
ATOM   3352  N   PRO B 225       3.453  -3.026  -5.430  1.00  0.00           N  
ATOM   3353  CA  PRO B 225       2.685  -1.874  -4.916  1.00  0.00           C  
ATOM   3354  C   PRO B 225       1.299  -1.717  -5.574  1.00  0.00           C  
ATOM   3355  O   PRO B 225       1.211  -1.370  -6.753  1.00  0.00           O  
ATOM   3356  CB  PRO B 225       3.595  -0.669  -5.204  1.00  0.00           C  
ATOM   3357  CG  PRO B 225       4.431  -1.088  -6.400  1.00  0.00           C  
ATOM   3358  CD  PRO B 225       4.649  -2.574  -6.150  1.00  0.00           C  
ATOM   3359  N   ALA B 226       0.254  -1.972  -4.774  1.00  0.00           N  
ATOM   3360  CA  ALA B 226      -1.158  -1.854  -5.144  1.00  0.00           C  
ATOM   3361  C   ALA B 226      -1.958  -1.231  -3.972  1.00  0.00           C  
ATOM   3362  O   ALA B 226      -1.434  -1.204  -2.857  1.00  0.00           O  
ATOM   3363  CB  ALA B 226      -1.670  -3.251  -5.550  1.00  0.00           C  
ATOM   3364  N   PRO B 227      -3.217  -0.774  -4.209  1.00  0.00           N  
ATOM   3365  CA  PRO B 227      -4.059  -0.188  -3.145  1.00  0.00           C  
ATOM   3366  C   PRO B 227      -5.310  -1.032  -2.751  1.00  0.00           C  
ATOM   3367  O   PRO B 227      -6.192  -0.494  -2.078  1.00  0.00           O  
ATOM   3368  CB  PRO B 227      -4.424   1.156  -3.801  1.00  0.00           C  
ATOM   3369  CG  PRO B 227      -4.680   0.799  -5.262  1.00  0.00           C  
ATOM   3370  CD  PRO B 227      -3.734  -0.377  -5.526  1.00  0.00           C  
ATOM   3371  N   PRO B 228      -5.401  -2.328  -3.144  1.00  0.00           N  
ATOM   3372  CA  PRO B 228      -6.512  -3.198  -2.708  1.00  0.00           C  
ATOM   3373  C   PRO B 228      -6.391  -3.617  -1.227  1.00  0.00           C  
ATOM   3374  O   PRO B 228      -5.600  -3.019  -0.497  1.00  0.00           O  
ATOM   3375  CB  PRO B 228      -6.393  -4.411  -3.644  1.00  0.00           C  
ATOM   3376  CG  PRO B 228      -4.903  -4.533  -3.914  1.00  0.00           C  
ATOM   3377  CD  PRO B 228      -4.441  -3.081  -3.955  1.00  0.00           C  
ATOM   3378  N   VAL B 229      -7.162  -4.650  -0.845  1.00  0.00           N  
ATOM   3379  CA  VAL B 229      -7.205  -5.311   0.471  1.00  0.00           C  
ATOM   3380  C   VAL B 229      -6.867  -6.820   0.411  1.00  0.00           C  
ATOM   3381  O   VAL B 229      -7.581  -7.594  -0.223  1.00  0.00           O  
ATOM   3382  CB  VAL B 229      -8.557  -5.090   1.233  1.00  0.00           C  
ATOM   3383  CG1 VAL B 229      -8.714  -5.893   2.543  1.00  0.00           C  
ATOM   3384  CG2 VAL B 229      -8.793  -3.593   1.516  1.00  0.00           C  
ATOM   3385  N   ALA B 230      -5.789  -7.199   1.117  1.00  0.00           N  
ATOM   3386  CA  ALA B 230      -5.305  -8.575   1.255  1.00  0.00           C  
ATOM   3387  C   ALA B 230      -5.856  -9.203   2.549  1.00  0.00           C  
ATOM   3388  O   ALA B 230      -6.982  -8.908   2.951  1.00  0.00           O  
ATOM   3389  CB  ALA B 230      -3.768  -8.565   1.196  1.00  0.00           C  
ATOM   3390  N   GLY B 231      -5.043 -10.077   3.167  1.00  0.00           N  
ATOM   3391  CA  GLY B 231      -5.402 -10.885   4.331  1.00  0.00           C  
ATOM   3392  C   GLY B 231      -6.076 -12.204   3.890  1.00  0.00           C  
ATOM   3393  O   GLY B 231      -6.603 -12.279   2.776  1.00  0.00           O  
ATOM   3394  N   PRO B 232      -6.066 -13.251   4.747  1.00  0.00           N  
ATOM   3395  CA  PRO B 232      -6.650 -14.566   4.425  1.00  0.00           C  
ATOM   3396  C   PRO B 232      -8.165 -14.577   4.170  1.00  0.00           C  
ATOM   3397  O   PRO B 232      -8.935 -14.091   5.000  1.00  0.00           O  
ATOM   3398  CB  PRO B 232      -6.276 -15.463   5.612  1.00  0.00           C  
ATOM   3399  CG  PRO B 232      -5.866 -14.531   6.733  1.00  0.00           C  
ATOM   3400  CD  PRO B 232      -5.343 -13.292   6.017  1.00  0.00           C  
ATOM   3401  N   SER B 233      -8.540 -15.172   3.028  1.00  0.00           N  
ATOM   3402  CA  SER B 233      -9.919 -15.417   2.624  1.00  0.00           C  
ATOM   3403  C   SER B 233     -10.439 -16.717   3.259  1.00  0.00           C  
ATOM   3404  O   SER B 233      -9.809 -17.766   3.111  1.00  0.00           O  
ATOM   3405  CB  SER B 233      -9.986 -15.496   1.088  1.00  0.00           C  
ATOM   3406  OG  SER B 233      -9.854 -14.207   0.526  1.00  0.00           O  
ATOM   3407  N   VAL B 234     -11.588 -16.609   3.941  1.00  0.00           N  
ATOM   3408  CA  VAL B 234     -12.280 -17.712   4.608  1.00  0.00           C  
ATOM   3409  C   VAL B 234     -13.339 -18.296   3.657  1.00  0.00           C  
ATOM   3410  O   VAL B 234     -14.014 -17.533   2.964  1.00  0.00           O  
ATOM   3411  CB  VAL B 234     -13.012 -17.198   5.885  1.00  0.00           C  
ATOM   3412  CG1 VAL B 234     -13.815 -18.275   6.651  1.00  0.00           C  
ATOM   3413  CG2 VAL B 234     -12.028 -16.517   6.853  1.00  0.00           C  
ATOM   3414  N   PHE B 235     -13.480 -19.632   3.661  1.00  0.00           N  
ATOM   3415  CA  PHE B 235     -14.494 -20.368   2.900  1.00  0.00           C  
ATOM   3416  C   PHE B 235     -15.081 -21.484   3.776  1.00  0.00           C  
ATOM   3417  O   PHE B 235     -14.433 -21.926   4.726  1.00  0.00           O  
ATOM   3418  CB  PHE B 235     -13.886 -20.934   1.597  1.00  0.00           C  
ATOM   3419  CG  PHE B 235     -13.311 -19.885   0.663  1.00  0.00           C  
ATOM   3420  CD1 PHE B 235     -11.918 -19.659   0.608  1.00  0.00           C  
ATOM   3421  CD2 PHE B 235     -14.175 -19.010  -0.027  1.00  0.00           C  
ATOM   3422  CE1 PHE B 235     -11.417 -18.621  -0.167  1.00  0.00           C  
ATOM   3423  CE2 PHE B 235     -13.654 -17.974  -0.790  1.00  0.00           C  
ATOM   3424  CZ  PHE B 235     -12.280 -17.788  -0.869  1.00  0.00           C  
ATOM   3425  N   LEU B 236     -16.307 -21.914   3.438  1.00  0.00           N  
ATOM   3426  CA  LEU B 236     -17.076 -22.894   4.206  1.00  0.00           C  
ATOM   3427  C   LEU B 236     -17.908 -23.768   3.256  1.00  0.00           C  
ATOM   3428  O   LEU B 236     -18.360 -23.269   2.225  1.00  0.00           O  
ATOM   3429  CB  LEU B 236     -17.930 -22.129   5.244  1.00  0.00           C  
ATOM   3430  CG  LEU B 236     -18.664 -23.011   6.270  1.00  0.00           C  
ATOM   3431  CD1 LEU B 236     -17.669 -23.830   7.107  1.00  0.00           C  
ATOM   3432  CD2 LEU B 236     -19.572 -22.153   7.161  1.00  0.00           C  
ATOM   3433  N   PHE B 237     -18.053 -25.062   3.598  1.00  0.00           N  
ATOM   3434  CA  PHE B 237     -18.584 -26.097   2.703  1.00  0.00           C  
ATOM   3435  C   PHE B 237     -19.527 -27.056   3.462  1.00  0.00           C  
ATOM   3436  O   PHE B 237     -19.217 -27.411   4.599  1.00  0.00           O  
ATOM   3437  CB  PHE B 237     -17.398 -26.889   2.106  1.00  0.00           C  
ATOM   3438  CG  PHE B 237     -16.424 -26.033   1.317  1.00  0.00           C  
ATOM   3439  CD1 PHE B 237     -15.229 -25.581   1.918  1.00  0.00           C  
ATOM   3440  CD2 PHE B 237     -16.800 -25.514   0.061  1.00  0.00           C  
ATOM   3441  CE1 PHE B 237     -14.423 -24.670   1.252  1.00  0.00           C  
ATOM   3442  CE2 PHE B 237     -15.975 -24.608  -0.591  1.00  0.00           C  
ATOM   3443  CZ  PHE B 237     -14.792 -24.189   0.003  1.00  0.00           C  
ATOM   3444  N   PRO B 238     -20.651 -27.471   2.824  1.00  0.00           N  
ATOM   3445  CA  PRO B 238     -21.655 -28.353   3.455  1.00  0.00           C  
ATOM   3446  C   PRO B 238     -21.248 -29.848   3.506  1.00  0.00           C  
ATOM   3447  O   PRO B 238     -20.278 -30.232   2.848  1.00  0.00           O  
ATOM   3448  CB  PRO B 238     -22.879 -28.149   2.541  1.00  0.00           C  
ATOM   3449  CG  PRO B 238     -22.292 -27.929   1.160  1.00  0.00           C  
ATOM   3450  CD  PRO B 238     -21.046 -27.107   1.458  1.00  0.00           C  
ATOM   3451  N   PRO B 239     -22.048 -30.685   4.212  1.00  0.00           N  
ATOM   3452  CA  PRO B 239     -22.012 -32.152   4.060  1.00  0.00           C  
ATOM   3453  C   PRO B 239     -22.552 -32.624   2.701  1.00  0.00           C  
ATOM   3454  O   PRO B 239     -23.343 -31.922   2.067  1.00  0.00           O  
ATOM   3455  CB  PRO B 239     -22.927 -32.658   5.190  1.00  0.00           C  
ATOM   3456  CG  PRO B 239     -23.923 -31.534   5.406  1.00  0.00           C  
ATOM   3457  CD  PRO B 239     -23.077 -30.290   5.176  1.00  0.00           C  
ATOM   3458  N   LYS B 240     -22.148 -33.843   2.317  1.00  0.00           N  
ATOM   3459  CA  LYS B 240     -22.727 -34.567   1.184  1.00  0.00           C  
ATOM   3460  C   LYS B 240     -24.038 -35.240   1.661  1.00  0.00           C  
ATOM   3461  O   LYS B 240     -24.105 -35.648   2.822  1.00  0.00           O  
ATOM   3462  CB  LYS B 240     -21.696 -35.605   0.676  1.00  0.00           C  
ATOM   3463  CG  LYS B 240     -20.263 -35.059   0.472  1.00  0.00           C  
ATOM   3464  CD  LYS B 240     -20.164 -33.838  -0.466  1.00  0.00           C  
ATOM   3465  CE  LYS B 240     -18.767 -33.198  -0.504  1.00  0.00           C  
ATOM   3466  NZ  LYS B 240     -17.749 -34.112  -1.048  1.00  0.00           N  
ATOM   3467  N   PRO B 241     -25.077 -35.315   0.795  1.00  0.00           N  
ATOM   3468  CA  PRO B 241     -26.420 -35.774   1.207  1.00  0.00           C  
ATOM   3469  C   PRO B 241     -26.509 -37.229   1.708  1.00  0.00           C  
ATOM   3470  O   PRO B 241     -27.364 -37.502   2.546  1.00  0.00           O  
ATOM   3471  CB  PRO B 241     -27.302 -35.511  -0.026  1.00  0.00           C  
ATOM   3472  CG  PRO B 241     -26.335 -35.498  -1.198  1.00  0.00           C  
ATOM   3473  CD  PRO B 241     -25.068 -34.898  -0.605  1.00  0.00           C  
ATOM   3474  N   LYS B 242     -25.601 -38.116   1.263  1.00  0.00           N  
ATOM   3475  CA  LYS B 242     -25.464 -39.480   1.787  1.00  0.00           C  
ATOM   3476  C   LYS B 242     -25.027 -39.528   3.267  1.00  0.00           C  
ATOM   3477  O   LYS B 242     -25.457 -40.429   3.986  1.00  0.00           O  
ATOM   3478  CB  LYS B 242     -24.527 -40.285   0.859  1.00  0.00           C  
ATOM   3479  CG  LYS B 242     -24.272 -41.737   1.306  1.00  0.00           C  
ATOM   3480  CD  LYS B 242     -23.640 -42.603   0.208  1.00  0.00           C  
ATOM   3481  CE  LYS B 242     -23.385 -44.041   0.681  1.00  0.00           C  
ATOM   3482  NZ  LYS B 242     -22.913 -44.894  -0.422  1.00  0.00           N  
ATOM   3483  N   ASP B 243     -24.215 -38.548   3.698  1.00  0.00           N  
ATOM   3484  CA  ASP B 243     -23.738 -38.382   5.078  1.00  0.00           C  
ATOM   3485  C   ASP B 243     -24.880 -38.042   6.046  1.00  0.00           C  
ATOM   3486  O   ASP B 243     -24.948 -38.626   7.128  1.00  0.00           O  
ATOM   3487  CB  ASP B 243     -22.601 -37.339   5.235  1.00  0.00           C  
ATOM   3488  CG  ASP B 243     -21.521 -37.347   4.148  1.00  0.00           C  
ATOM   3489  OD1 ASP B 243     -21.276 -38.423   3.556  1.00  0.00           O  
ATOM   3490  OD2 ASP B 243     -20.914 -36.270   3.966  1.00  0.00           O  
ATOM   3491  N   THR B 244     -25.758 -37.121   5.612  1.00  0.00           N  
ATOM   3492  CA  THR B 244     -26.935 -36.638   6.333  1.00  0.00           C  
ATOM   3493  C   THR B 244     -28.004 -37.718   6.580  1.00  0.00           C  
ATOM   3494  O   THR B 244     -28.653 -37.686   7.624  1.00  0.00           O  
ATOM   3495  CB  THR B 244     -27.611 -35.483   5.542  1.00  0.00           C  
ATOM   3496  OG1 THR B 244     -26.676 -34.440   5.340  1.00  0.00           O  
ATOM   3497  CG2 THR B 244     -28.872 -34.876   6.184  1.00  0.00           C  
ATOM   3498  N   LEU B 245     -28.186 -38.623   5.606  1.00  0.00           N  
ATOM   3499  CA  LEU B 245     -29.321 -39.542   5.552  1.00  0.00           C  
ATOM   3500  C   LEU B 245     -29.000 -40.944   6.092  1.00  0.00           C  
ATOM   3501  O   LEU B 245     -29.921 -41.609   6.567  1.00  0.00           O  
ATOM   3502  CB  LEU B 245     -29.820 -39.610   4.095  1.00  0.00           C  
ATOM   3503  CG  LEU B 245     -30.352 -38.261   3.558  1.00  0.00           C  
ATOM   3504  CD1 LEU B 245     -30.609 -38.337   2.042  1.00  0.00           C  
ATOM   3505  CD2 LEU B 245     -31.585 -37.769   4.340  1.00  0.00           C  
ATOM   3506  N   MET B 246     -27.727 -41.371   6.021  1.00  0.00           N  
ATOM   3507  CA  MET B 246     -27.273 -42.670   6.516  1.00  0.00           C  
ATOM   3508  C   MET B 246     -26.694 -42.519   7.929  1.00  0.00           C  
ATOM   3509  O   MET B 246     -25.821 -41.676   8.137  1.00  0.00           O  
ATOM   3510  CB  MET B 246     -26.204 -43.256   5.566  1.00  0.00           C  
ATOM   3511  CG  MET B 246     -26.681 -43.522   4.126  1.00  0.00           C  
ATOM   3512  SD  MET B 246     -27.911 -44.846   3.949  1.00  0.00           S  
ATOM   3513  CE  MET B 246     -29.392 -43.877   3.562  1.00  0.00           C  
ATOM   3514  N   ILE B 247     -27.159 -43.371   8.860  1.00  0.00           N  
ATOM   3515  CA  ILE B 247     -26.646 -43.465  10.233  1.00  0.00           C  
ATOM   3516  C   ILE B 247     -25.309 -44.234  10.354  1.00  0.00           C  
ATOM   3517  O   ILE B 247     -24.659 -44.134  11.394  1.00  0.00           O  
ATOM   3518  CB  ILE B 247     -27.685 -44.094  11.202  1.00  0.00           C  
ATOM   3519  CG1 ILE B 247     -28.126 -45.529  10.817  1.00  0.00           C  
ATOM   3520  CG2 ILE B 247     -28.891 -43.153  11.389  1.00  0.00           C  
ATOM   3521  CD1 ILE B 247     -28.929 -46.240  11.915  1.00  0.00           C  
ATOM   3522  N   SER B 248     -24.892 -44.922   9.275  1.00  0.00           N  
ATOM   3523  CA  SER B 248     -23.537 -45.455   9.089  1.00  0.00           C  
ATOM   3524  C   SER B 248     -22.480 -44.353   8.847  1.00  0.00           C  
ATOM   3525  O   SER B 248     -21.289 -44.620   9.003  1.00  0.00           O  
ATOM   3526  CB  SER B 248     -23.572 -46.499   7.952  1.00  0.00           C  
ATOM   3527  OG  SER B 248     -23.797 -45.908   6.684  1.00  0.00           O  
ATOM   3528  N   ARG B 249     -22.944 -43.142   8.501  1.00  0.00           N  
ATOM   3529  CA  ARG B 249     -22.180 -41.903   8.403  1.00  0.00           C  
ATOM   3530  C   ARG B 249     -22.745 -40.875   9.405  1.00  0.00           C  
ATOM   3531  O   ARG B 249     -23.583 -41.215  10.242  1.00  0.00           O  
ATOM   3532  CB  ARG B 249     -22.275 -41.384   6.952  1.00  0.00           C  
ATOM   3533  CG  ARG B 249     -21.601 -42.284   5.904  1.00  0.00           C  
ATOM   3534  CD  ARG B 249     -21.510 -41.578   4.544  1.00  0.00           C  
ATOM   3535  NE  ARG B 249     -20.954 -42.441   3.496  1.00  0.00           N  
ATOM   3536  CZ  ARG B 249     -20.535 -42.010   2.293  1.00  0.00           C  
ATOM   3537  NH1 ARG B 249     -20.017 -42.890   1.427  1.00  0.00           N  
ATOM   3538  NH2 ARG B 249     -20.617 -40.718   1.942  1.00  0.00           N  
ATOM   3539  N   THR B 250     -22.269 -39.628   9.295  1.00  0.00           N  
ATOM   3540  CA  THR B 250     -22.769 -38.465  10.023  1.00  0.00           C  
ATOM   3541  C   THR B 250     -22.372 -37.206   9.224  1.00  0.00           C  
ATOM   3542  O   THR B 250     -21.237 -37.155   8.742  1.00  0.00           O  
ATOM   3543  CB  THR B 250     -22.200 -38.403  11.474  1.00  0.00           C  
ATOM   3544  OG1 THR B 250     -22.701 -37.275  12.170  1.00  0.00           O  
ATOM   3545  CG2 THR B 250     -20.663 -38.336  11.588  1.00  0.00           C  
ATOM   3546  N   PRO B 251     -23.292 -36.223   9.060  1.00  0.00           N  
ATOM   3547  CA  PRO B 251     -22.952 -34.974   8.358  1.00  0.00           C  
ATOM   3548  C   PRO B 251     -21.966 -34.103   9.157  1.00  0.00           C  
ATOM   3549  O   PRO B 251     -21.840 -34.252  10.373  1.00  0.00           O  
ATOM   3550  CB  PRO B 251     -24.312 -34.301   8.139  1.00  0.00           C  
ATOM   3551  CG  PRO B 251     -25.176 -34.781   9.288  1.00  0.00           C  
ATOM   3552  CD  PRO B 251     -24.667 -36.192   9.572  1.00  0.00           C  
ATOM   3553  N   GLU B 252     -21.261 -33.229   8.433  1.00  0.00           N  
ATOM   3554  CA  GLU B 252     -20.228 -32.346   8.957  1.00  0.00           C  
ATOM   3555  C   GLU B 252     -20.069 -31.152   8.008  1.00  0.00           C  
ATOM   3556  O   GLU B 252     -20.337 -31.285   6.816  1.00  0.00           O  
ATOM   3557  CB  GLU B 252     -18.937 -33.170   9.184  1.00  0.00           C  
ATOM   3558  CG  GLU B 252     -17.691 -32.369   9.599  1.00  0.00           C  
ATOM   3559  CD  GLU B 252     -16.583 -33.299  10.086  1.00  0.00           C  
ATOM   3560  OE1 GLU B 252     -15.696 -33.617   9.265  1.00  0.00           O  
ATOM   3561  OE2 GLU B 252     -16.650 -33.675  11.278  1.00  0.00           O  
ATOM   3562  N   VAL B 253     -19.654 -30.004   8.558  1.00  0.00           N  
ATOM   3563  CA  VAL B 253     -19.423 -28.766   7.820  1.00  0.00           C  
ATOM   3564  C   VAL B 253     -17.948 -28.374   8.009  1.00  0.00           C  
ATOM   3565  O   VAL B 253     -17.514 -28.176   9.143  1.00  0.00           O  
ATOM   3566  CB  VAL B 253     -20.378 -27.644   8.328  1.00  0.00           C  
ATOM   3567  CG1 VAL B 253     -19.999 -26.216   7.898  1.00  0.00           C  
ATOM   3568  CG2 VAL B 253     -21.820 -27.933   7.879  1.00  0.00           C  
ATOM   3569  N   THR B 254     -17.210 -28.316   6.889  1.00  0.00           N  
ATOM   3570  CA  THR B 254     -15.762 -28.111   6.853  1.00  0.00           C  
ATOM   3571  C   THR B 254     -15.430 -26.680   6.407  1.00  0.00           C  
ATOM   3572  O   THR B 254     -15.929 -26.230   5.375  1.00  0.00           O  
ATOM   3573  CB  THR B 254     -15.094 -29.090   5.850  1.00  0.00           C  
ATOM   3574  OG1 THR B 254     -15.305 -30.403   6.323  1.00  0.00           O  
ATOM   3575  CG2 THR B 254     -13.578 -28.912   5.637  1.00  0.00           C  
ATOM   3576  N   CYS B 255     -14.561 -26.019   7.185  1.00  0.00           N  
ATOM   3577  CA  CYS B 255     -14.014 -24.695   6.908  1.00  0.00           C  
ATOM   3578  C   CYS B 255     -12.597 -24.841   6.352  1.00  0.00           C  
ATOM   3579  O   CYS B 255     -11.809 -25.611   6.901  1.00  0.00           O  
ATOM   3580  CB  CYS B 255     -14.015 -23.883   8.215  1.00  0.00           C  
ATOM   3581  SG  CYS B 255     -13.678 -22.107   8.078  1.00  0.00           S  
ATOM   3582  N   VAL B 256     -12.304 -24.081   5.288  1.00  0.00           N  
ATOM   3583  CA  VAL B 256     -10.979 -24.008   4.683  1.00  0.00           C  
ATOM   3584  C   VAL B 256     -10.643 -22.520   4.508  1.00  0.00           C  
ATOM   3585  O   VAL B 256     -11.351 -21.811   3.792  1.00  0.00           O  
ATOM   3586  CB  VAL B 256     -10.912 -24.694   3.287  1.00  0.00           C  
ATOM   3587  CG1 VAL B 256      -9.480 -24.705   2.716  1.00  0.00           C  
ATOM   3588  CG2 VAL B 256     -11.482 -26.125   3.291  1.00  0.00           C  
ATOM   3589  N   VAL B 257      -9.571 -22.084   5.178  1.00  0.00           N  
ATOM   3590  CA  VAL B 257      -9.051 -20.723   5.115  1.00  0.00           C  
ATOM   3591  C   VAL B 257      -7.695 -20.786   4.397  1.00  0.00           C  
ATOM   3592  O   VAL B 257      -6.889 -21.663   4.702  1.00  0.00           O  
ATOM   3593  CB  VAL B 257      -8.831 -20.134   6.538  1.00  0.00           C  
ATOM   3594  CG1 VAL B 257      -8.352 -18.669   6.515  1.00  0.00           C  
ATOM   3595  CG2 VAL B 257     -10.105 -20.236   7.394  1.00  0.00           C  
ATOM   3596  N   VAL B 258      -7.478 -19.866   3.450  1.00  0.00           N  
ATOM   3597  CA  VAL B 258      -6.264 -19.784   2.637  1.00  0.00           C  
ATOM   3598  C   VAL B 258      -5.716 -18.354   2.639  1.00  0.00           C  
ATOM   3599  O   VAL B 258      -6.437 -17.422   2.993  1.00  0.00           O  
ATOM   3600  CB  VAL B 258      -6.539 -20.200   1.165  1.00  0.00           C  
ATOM   3601  CG1 VAL B 258      -6.877 -21.694   1.074  1.00  0.00           C  
ATOM   3602  CG2 VAL B 258      -7.598 -19.331   0.455  1.00  0.00           C  
ATOM   3603  N   ASP B 259      -4.445 -18.222   2.229  1.00  0.00           N  
ATOM   3604  CA  ASP B 259      -3.699 -16.961   2.157  1.00  0.00           C  
ATOM   3605  C   ASP B 259      -3.340 -16.393   3.544  1.00  0.00           C  
ATOM   3606  O   ASP B 259      -3.220 -15.178   3.704  1.00  0.00           O  
ATOM   3607  CB  ASP B 259      -4.296 -15.903   1.189  1.00  0.00           C  
ATOM   3608  CG  ASP B 259      -4.596 -16.441  -0.210  1.00  0.00           C  
ATOM   3609  OD1 ASP B 259      -3.720 -17.160  -0.736  1.00  0.00           O  
ATOM   3610  OD2 ASP B 259      -5.654 -16.063  -0.760  1.00  0.00           O  
ATOM   3611  N   VAL B 260      -3.158 -17.300   4.518  1.00  0.00           N  
ATOM   3612  CA  VAL B 260      -2.767 -17.003   5.894  1.00  0.00           C  
ATOM   3613  C   VAL B 260      -1.243 -16.780   5.965  1.00  0.00           C  
ATOM   3614  O   VAL B 260      -0.498 -17.450   5.249  1.00  0.00           O  
ATOM   3615  CB  VAL B 260      -3.166 -18.180   6.836  1.00  0.00           C  
ATOM   3616  CG1 VAL B 260      -2.705 -18.019   8.298  1.00  0.00           C  
ATOM   3617  CG2 VAL B 260      -4.687 -18.414   6.820  1.00  0.00           C  
ATOM   3618  N   SER B 261      -0.818 -15.842   6.830  1.00  0.00           N  
ATOM   3619  CA  SER B 261       0.581 -15.470   7.065  1.00  0.00           C  
ATOM   3620  C   SER B 261       1.462 -16.673   7.453  1.00  0.00           C  
ATOM   3621  O   SER B 261       1.044 -17.497   8.261  1.00  0.00           O  
ATOM   3622  CB  SER B 261       0.615 -14.382   8.162  1.00  0.00           C  
ATOM   3623  OG  SER B 261       1.929 -13.918   8.416  1.00  0.00           O  
ATOM   3624  N   HIS B 262       2.681 -16.727   6.895  1.00  0.00           N  
ATOM   3625  CA  HIS B 262       3.691 -17.734   7.236  1.00  0.00           C  
ATOM   3626  C   HIS B 262       4.306 -17.549   8.640  1.00  0.00           C  
ATOM   3627  O   HIS B 262       4.843 -18.517   9.176  1.00  0.00           O  
ATOM   3628  CB  HIS B 262       4.758 -17.794   6.122  1.00  0.00           C  
ATOM   3629  CG  HIS B 262       5.321 -16.466   5.672  1.00  0.00           C  
ATOM   3630  CD2 HIS B 262       5.049 -15.689   4.567  1.00  0.00           C  
ATOM   3631  ND1 HIS B 262       6.292 -15.775   6.377  1.00  0.00           N  
ATOM   3632  NE2 HIS B 262       5.828 -14.531   4.594  1.00  0.00           N  
ATOM   3633  CE1 HIS B 262       6.548 -14.652   5.702  1.00  0.00           C  
ATOM   3634  N   GLU B 263       4.184 -16.339   9.218  1.00  0.00           N  
ATOM   3635  CA  GLU B 263       4.619 -16.005  10.579  1.00  0.00           C  
ATOM   3636  C   GLU B 263       3.536 -16.270  11.644  1.00  0.00           C  
ATOM   3637  O   GLU B 263       3.867 -16.280  12.829  1.00  0.00           O  
ATOM   3638  CB  GLU B 263       5.065 -14.524  10.629  1.00  0.00           C  
ATOM   3639  CG  GLU B 263       6.162 -14.125   9.619  1.00  0.00           C  
ATOM   3640  CD  GLU B 263       7.438 -14.959   9.754  1.00  0.00           C  
ATOM   3641  OE1 GLU B 263       7.620 -15.862   8.907  1.00  0.00           O  
ATOM   3642  OE2 GLU B 263       8.201 -14.682  10.703  1.00  0.00           O  
ATOM   3643  N   ASP B 264       2.283 -16.498  11.216  1.00  0.00           N  
ATOM   3644  CA  ASP B 264       1.155 -16.863  12.073  1.00  0.00           C  
ATOM   3645  C   ASP B 264       0.282 -17.870  11.294  1.00  0.00           C  
ATOM   3646  O   ASP B 264      -0.794 -17.491  10.829  1.00  0.00           O  
ATOM   3647  CB  ASP B 264       0.376 -15.615  12.572  1.00  0.00           C  
ATOM   3648  CG  ASP B 264      -0.748 -15.912  13.576  1.00  0.00           C  
ATOM   3649  OD1 ASP B 264      -1.644 -15.046  13.684  1.00  0.00           O  
ATOM   3650  OD2 ASP B 264      -0.669 -16.954  14.264  1.00  0.00           O  
ATOM   3651  N   PRO B 265       0.788 -19.111  11.083  1.00  0.00           N  
ATOM   3652  CA  PRO B 265       0.131 -20.088  10.197  1.00  0.00           C  
ATOM   3653  C   PRO B 265      -1.158 -20.715  10.760  1.00  0.00           C  
ATOM   3654  O   PRO B 265      -1.937 -21.230   9.966  1.00  0.00           O  
ATOM   3655  CB  PRO B 265       1.233 -21.120   9.931  1.00  0.00           C  
ATOM   3656  CG  PRO B 265       2.054 -21.122  11.209  1.00  0.00           C  
ATOM   3657  CD  PRO B 265       2.045 -19.651  11.614  1.00  0.00           C  
ATOM   3658  N   GLU B 266      -1.383 -20.630  12.082  1.00  0.00           N  
ATOM   3659  CA  GLU B 266      -2.636 -21.001  12.745  1.00  0.00           C  
ATOM   3660  C   GLU B 266      -3.655 -19.846  12.652  1.00  0.00           C  
ATOM   3661  O   GLU B 266      -3.255 -18.683  12.578  1.00  0.00           O  
ATOM   3662  CB  GLU B 266      -2.297 -21.371  14.212  1.00  0.00           C  
ATOM   3663  CG  GLU B 266      -3.467 -21.714  15.164  1.00  0.00           C  
ATOM   3664  CD  GLU B 266      -4.220 -22.997  14.799  1.00  0.00           C  
ATOM   3665  OE1 GLU B 266      -5.009 -22.952  13.829  1.00  0.00           O  
ATOM   3666  OE2 GLU B 266      -4.012 -23.994  15.523  1.00  0.00           O  
ATOM   3667  N   VAL B 267      -4.951 -20.191  12.700  1.00  0.00           N  
ATOM   3668  CA  VAL B 267      -6.050 -19.230  12.812  1.00  0.00           C  
ATOM   3669  C   VAL B 267      -7.018 -19.682  13.925  1.00  0.00           C  
ATOM   3670  O   VAL B 267      -7.177 -20.877  14.169  1.00  0.00           O  
ATOM   3671  CB  VAL B 267      -6.820 -19.039  11.471  1.00  0.00           C  
ATOM   3672  CG1 VAL B 267      -5.889 -18.632  10.317  1.00  0.00           C  
ATOM   3673  CG2 VAL B 267      -7.701 -20.223  11.038  1.00  0.00           C  
ATOM   3674  N   GLN B 268      -7.622 -18.697  14.605  1.00  0.00           N  
ATOM   3675  CA  GLN B 268      -8.376 -18.852  15.851  1.00  0.00           C  
ATOM   3676  C   GLN B 268      -9.827 -19.313  15.609  1.00  0.00           C  
ATOM   3677  O   GLN B 268     -10.748 -18.503  15.728  1.00  0.00           O  
ATOM   3678  CB  GLN B 268      -8.312 -17.509  16.615  1.00  0.00           C  
ATOM   3679  CG  GLN B 268      -6.886 -17.095  17.038  1.00  0.00           C  
ATOM   3680  CD  GLN B 268      -6.816 -15.654  17.552  1.00  0.00           C  
ATOM   3681  OE1 GLN B 268      -7.762 -15.146  18.150  1.00  0.00           O  
ATOM   3682  NE2 GLN B 268      -5.678 -14.990  17.334  1.00  0.00           N  
ATOM   3683  N   PHE B 269     -10.002 -20.603  15.272  1.00  0.00           N  
ATOM   3684  CA  PHE B 269     -11.297 -21.231  14.995  1.00  0.00           C  
ATOM   3685  C   PHE B 269     -12.271 -21.193  16.186  1.00  0.00           C  
ATOM   3686  O   PHE B 269     -11.956 -21.719  17.253  1.00  0.00           O  
ATOM   3687  CB  PHE B 269     -11.101 -22.694  14.546  1.00  0.00           C  
ATOM   3688  CG  PHE B 269     -10.418 -22.891  13.205  1.00  0.00           C  
ATOM   3689  CD1 PHE B 269      -9.071 -23.304  13.151  1.00  0.00           C  
ATOM   3690  CD2 PHE B 269     -11.095 -22.593  12.003  1.00  0.00           C  
ATOM   3691  CE1 PHE B 269      -8.451 -23.485  11.925  1.00  0.00           C  
ATOM   3692  CE2 PHE B 269     -10.452 -22.770  10.783  1.00  0.00           C  
ATOM   3693  CZ  PHE B 269      -9.140 -23.228  10.745  1.00  0.00           C  
ATOM   3694  N   ASN B 270     -13.458 -20.622  15.939  1.00  0.00           N  
ATOM   3695  CA  ASN B 270     -14.618 -20.676  16.823  1.00  0.00           C  
ATOM   3696  C   ASN B 270     -15.886 -20.770  15.963  1.00  0.00           C  
ATOM   3697  O   ASN B 270     -15.974 -20.122  14.919  1.00  0.00           O  
ATOM   3698  CB  ASN B 270     -14.630 -19.525  17.862  1.00  0.00           C  
ATOM   3699  CG  ASN B 270     -14.750 -18.088  17.329  1.00  0.00           C  
ATOM   3700  OD1 ASN B 270     -14.214 -17.739  16.281  1.00  0.00           O  
ATOM   3701  ND2 ASN B 270     -15.433 -17.226  18.084  1.00  0.00           N  
ATOM   3702  N   TRP B 271     -16.818 -21.628  16.398  1.00  0.00           N  
ATOM   3703  CA  TRP B 271     -17.945 -22.087  15.590  1.00  0.00           C  
ATOM   3704  C   TRP B 271     -19.290 -21.675  16.183  1.00  0.00           C  
ATOM   3705  O   TRP B 271     -19.404 -21.475  17.390  1.00  0.00           O  
ATOM   3706  CB  TRP B 271     -17.841 -23.608  15.432  1.00  0.00           C  
ATOM   3707  CG  TRP B 271     -16.781 -24.052  14.471  1.00  0.00           C  
ATOM   3708  CD1 TRP B 271     -15.466 -24.200  14.740  1.00  0.00           C  
ATOM   3709  CD2 TRP B 271     -16.929 -24.329  13.049  1.00  0.00           C  
ATOM   3710  NE1 TRP B 271     -14.808 -24.639  13.610  1.00  0.00           N  
ATOM   3711  CE2 TRP B 271     -15.666 -24.754  12.536  1.00  0.00           C  
ATOM   3712  CE3 TRP B 271     -18.016 -24.303  12.149  1.00  0.00           C  
ATOM   3713  CZ2 TRP B 271     -15.506 -25.180  11.206  1.00  0.00           C  
ATOM   3714  CZ3 TRP B 271     -17.872 -24.737  10.819  1.00  0.00           C  
ATOM   3715  CH2 TRP B 271     -16.625 -25.197  10.353  1.00  0.00           C  
ATOM   3716  N   TYR B 272     -20.270 -21.522  15.279  1.00  0.00           N  
ATOM   3717  CA  TYR B 272     -21.603 -20.989  15.539  1.00  0.00           C  
ATOM   3718  C   TYR B 272     -22.648 -21.824  14.785  1.00  0.00           C  
ATOM   3719  O   TYR B 272     -22.360 -22.350  13.709  1.00  0.00           O  
ATOM   3720  CB  TYR B 272     -21.676 -19.518  15.065  1.00  0.00           C  
ATOM   3721  CG  TYR B 272     -20.820 -18.503  15.806  1.00  0.00           C  
ATOM   3722  CD1 TYR B 272     -21.428 -17.565  16.666  1.00  0.00           C  
ATOM   3723  CD2 TYR B 272     -19.422 -18.456  15.611  1.00  0.00           C  
ATOM   3724  CE1 TYR B 272     -20.645 -16.617  17.352  1.00  0.00           C  
ATOM   3725  CE2 TYR B 272     -18.636 -17.535  16.323  1.00  0.00           C  
ATOM   3726  CZ  TYR B 272     -19.247 -16.614  17.196  1.00  0.00           C  
ATOM   3727  OH  TYR B 272     -18.487 -15.721  17.891  1.00  0.00           O  
ATOM   3728  N   VAL B 273     -23.858 -21.886  15.360  1.00  0.00           N  
ATOM   3729  CA  VAL B 273     -25.056 -22.468  14.762  1.00  0.00           C  
ATOM   3730  C   VAL B 273     -26.240 -21.546  15.091  1.00  0.00           C  
ATOM   3731  O   VAL B 273     -26.482 -21.270  16.267  1.00  0.00           O  
ATOM   3732  CB  VAL B 273     -25.340 -23.911  15.288  1.00  0.00           C  
ATOM   3733  CG1 VAL B 273     -26.758 -24.455  14.997  1.00  0.00           C  
ATOM   3734  CG2 VAL B 273     -24.301 -24.903  14.743  1.00  0.00           C  
ATOM   3735  N   ASP B 274     -26.943 -21.080  14.042  1.00  0.00           N  
ATOM   3736  CA  ASP B 274     -28.099 -20.170  14.122  1.00  0.00           C  
ATOM   3737  C   ASP B 274     -27.751 -18.805  14.759  1.00  0.00           C  
ATOM   3738  O   ASP B 274     -28.561 -18.238  15.493  1.00  0.00           O  
ATOM   3739  CB  ASP B 274     -29.372 -20.827  14.729  1.00  0.00           C  
ATOM   3740  CG  ASP B 274     -29.766 -22.162  14.082  1.00  0.00           C  
ATOM   3741  OD1 ASP B 274     -29.505 -22.321  12.869  1.00  0.00           O  
ATOM   3742  OD2 ASP B 274     -30.400 -22.973  14.793  1.00  0.00           O  
ATOM   3743  N   GLY B 275     -26.534 -18.312  14.465  1.00  0.00           N  
ATOM   3744  CA  GLY B 275     -25.980 -17.051  14.959  1.00  0.00           C  
ATOM   3745  C   GLY B 275     -25.447 -17.131  16.402  1.00  0.00           C  
ATOM   3746  O   GLY B 275     -24.844 -16.160  16.855  1.00  0.00           O  
ATOM   3747  N   MET B 276     -25.652 -18.254  17.114  1.00  0.00           N  
ATOM   3748  CA  MET B 276     -25.261 -18.455  18.512  1.00  0.00           C  
ATOM   3749  C   MET B 276     -24.037 -19.374  18.579  1.00  0.00           C  
ATOM   3750  O   MET B 276     -24.000 -20.382  17.872  1.00  0.00           O  
ATOM   3751  CB  MET B 276     -26.446 -19.066  19.294  1.00  0.00           C  
ATOM   3752  CG  MET B 276     -27.751 -18.254  19.211  1.00  0.00           C  
ATOM   3753  SD  MET B 276     -27.629 -16.538  19.791  1.00  0.00           S  
ATOM   3754  CE  MET B 276     -29.223 -15.908  19.206  1.00  0.00           C  
ATOM   3755  N   GLU B 277     -23.053 -19.004  19.416  1.00  0.00           N  
ATOM   3756  CA  GLU B 277     -21.762 -19.686  19.496  1.00  0.00           C  
ATOM   3757  C   GLU B 277     -21.872 -21.075  20.150  1.00  0.00           C  
ATOM   3758  O   GLU B 277     -22.377 -21.190  21.266  1.00  0.00           O  
ATOM   3759  CB  GLU B 277     -20.736 -18.784  20.215  1.00  0.00           C  
ATOM   3760  CG  GLU B 277     -19.278 -19.254  20.016  1.00  0.00           C  
ATOM   3761  CD  GLU B 277     -18.229 -18.366  20.684  1.00  0.00           C  
ATOM   3762  OE1 GLU B 277     -18.582 -17.648  21.644  1.00  0.00           O  
ATOM   3763  OE2 GLU B 277     -17.065 -18.439  20.231  1.00  0.00           O  
ATOM   3764  N   VAL B 278     -21.340 -22.079  19.442  1.00  0.00           N  
ATOM   3765  CA  VAL B 278     -21.098 -23.438  19.916  1.00  0.00           C  
ATOM   3766  C   VAL B 278     -19.571 -23.647  19.944  1.00  0.00           C  
ATOM   3767  O   VAL B 278     -19.005 -24.343  19.102  1.00  0.00           O  
ATOM   3768  CB  VAL B 278     -21.822 -24.500  19.031  1.00  0.00           C  
ATOM   3769  CG1 VAL B 278     -23.335 -24.497  19.309  1.00  0.00           C  
ATOM   3770  CG2 VAL B 278     -21.580 -24.395  17.509  1.00  0.00           C  
ATOM   3771  N   HIS B 279     -18.925 -22.956  20.903  1.00  0.00           N  
ATOM   3772  CA  HIS B 279     -17.471 -22.822  21.033  1.00  0.00           C  
ATOM   3773  C   HIS B 279     -16.749 -24.181  21.105  1.00  0.00           C  
ATOM   3774  O   HIS B 279     -17.162 -25.046  21.879  1.00  0.00           O  
ATOM   3775  CB  HIS B 279     -17.146 -21.942  22.254  1.00  0.00           C  
ATOM   3776  CG  HIS B 279     -15.728 -21.429  22.267  1.00  0.00           C  
ATOM   3777  ND1 HIS B 279     -15.340 -20.294  21.576  1.00  0.00           N  
ATOM   3778  CD2 HIS B 279     -14.589 -21.893  22.886  1.00  0.00           C  
ATOM   3779  CE1 HIS B 279     -14.032 -20.132  21.785  1.00  0.00           C  
ATOM   3780  NE2 HIS B 279     -13.508 -21.069  22.566  1.00  0.00           N  
ATOM   3781  N   ASN B 280     -15.718 -24.335  20.257  1.00  0.00           N  
ATOM   3782  CA  ASN B 280     -15.052 -25.595  19.917  1.00  0.00           C  
ATOM   3783  C   ASN B 280     -16.020 -26.497  19.121  1.00  0.00           C  
ATOM   3784  O   ASN B 280     -16.131 -26.309  17.909  1.00  0.00           O  
ATOM   3785  CB  ASN B 280     -14.393 -26.265  21.158  1.00  0.00           C  
ATOM   3786  CG  ASN B 280     -13.334 -27.312  20.788  1.00  0.00           C  
ATOM   3787  OD1 ASN B 280     -13.648 -28.340  20.189  1.00  0.00           O  
ATOM   3788  ND2 ASN B 280     -12.072 -27.063  21.145  1.00  0.00           N  
ATOM   3789  N   ALA B 281     -16.692 -27.441  19.807  1.00  0.00           N  
ATOM   3790  CA  ALA B 281     -17.661 -28.399  19.262  1.00  0.00           C  
ATOM   3791  C   ALA B 281     -17.063 -29.286  18.152  1.00  0.00           C  
ATOM   3792  O   ALA B 281     -17.590 -29.330  17.042  1.00  0.00           O  
ATOM   3793  CB  ALA B 281     -18.951 -27.665  18.842  1.00  0.00           C  
ATOM   3794  N   LYS B 282     -15.949 -29.958  18.488  1.00  0.00           N  
ATOM   3795  CA  LYS B 282     -15.123 -30.790  17.604  1.00  0.00           C  
ATOM   3796  C   LYS B 282     -14.351 -29.954  16.563  1.00  0.00           C  
ATOM   3797  O   LYS B 282     -14.306 -30.324  15.391  1.00  0.00           O  
ATOM   3798  CB  LYS B 282     -15.921 -31.964  16.976  1.00  0.00           C  
ATOM   3799  CG  LYS B 282     -16.528 -32.932  18.004  1.00  0.00           C  
ATOM   3800  CD  LYS B 282     -17.360 -34.028  17.327  1.00  0.00           C  
ATOM   3801  CE  LYS B 282     -17.978 -35.025  18.315  1.00  0.00           C  
ATOM   3802  NZ  LYS B 282     -18.802 -36.022  17.612  1.00  0.00           N  
ATOM   3803  N   THR B 283     -13.724 -28.861  17.029  1.00  0.00           N  
ATOM   3804  CA  THR B 283     -12.747 -28.070  16.274  1.00  0.00           C  
ATOM   3805  C   THR B 283     -11.429 -28.864  16.175  1.00  0.00           C  
ATOM   3806  O   THR B 283     -10.909 -29.307  17.202  1.00  0.00           O  
ATOM   3807  CB  THR B 283     -12.498 -26.711  16.989  1.00  0.00           C  
ATOM   3808  OG1 THR B 283     -13.550 -25.844  16.640  1.00  0.00           O  
ATOM   3809  CG2 THR B 283     -11.186 -25.955  16.708  1.00  0.00           C  
ATOM   3810  N   LYS B 284     -10.945 -29.046  14.936  1.00  0.00           N  
ATOM   3811  CA  LYS B 284      -9.782 -29.868  14.593  1.00  0.00           C  
ATOM   3812  C   LYS B 284      -8.779 -29.020  13.783  1.00  0.00           C  
ATOM   3813  O   LYS B 284      -8.754 -29.140  12.556  1.00  0.00           O  
ATOM   3814  CB  LYS B 284     -10.238 -31.126  13.807  1.00  0.00           C  
ATOM   3815  CG  LYS B 284     -11.262 -32.033  14.514  1.00  0.00           C  
ATOM   3816  CD  LYS B 284     -10.789 -32.629  15.849  1.00  0.00           C  
ATOM   3817  CE  LYS B 284     -11.890 -33.445  16.539  1.00  0.00           C  
ATOM   3818  NZ  LYS B 284     -11.429 -33.972  17.834  1.00  0.00           N  
ATOM   3819  N   PRO B 285      -7.993 -28.149  14.460  1.00  0.00           N  
ATOM   3820  CA  PRO B 285      -7.070 -27.229  13.778  1.00  0.00           C  
ATOM   3821  C   PRO B 285      -5.850 -27.962  13.194  1.00  0.00           C  
ATOM   3822  O   PRO B 285      -5.252 -28.796  13.874  1.00  0.00           O  
ATOM   3823  CB  PRO B 285      -6.680 -26.238  14.884  1.00  0.00           C  
ATOM   3824  CG  PRO B 285      -6.748 -27.045  16.169  1.00  0.00           C  
ATOM   3825  CD  PRO B 285      -7.907 -28.003  15.916  1.00  0.00           C  
ATOM   3826  N   ARG B 286      -5.529 -27.643  11.935  1.00  0.00           N  
ATOM   3827  CA  ARG B 286      -4.401 -28.210  11.204  1.00  0.00           C  
ATOM   3828  C   ARG B 286      -3.941 -27.214  10.139  1.00  0.00           C  
ATOM   3829  O   ARG B 286      -4.773 -26.529   9.544  1.00  0.00           O  
ATOM   3830  CB  ARG B 286      -4.784 -29.577  10.585  1.00  0.00           C  
ATOM   3831  CG  ARG B 286      -5.978 -29.537   9.607  1.00  0.00           C  
ATOM   3832  CD  ARG B 286      -6.294 -30.886   8.948  1.00  0.00           C  
ATOM   3833  NE  ARG B 286      -6.867 -31.854   9.894  1.00  0.00           N  
ATOM   3834  CZ  ARG B 286      -8.145 -31.887  10.306  1.00  0.00           C  
ATOM   3835  NH1 ARG B 286      -8.531 -32.840  11.164  1.00  0.00           N  
ATOM   3836  NH2 ARG B 286      -9.044 -30.992   9.873  1.00  0.00           N  
ATOM   3837  N   GLU B 287      -2.622 -27.192   9.903  1.00  0.00           N  
ATOM   3838  CA  GLU B 287      -1.973 -26.409   8.857  1.00  0.00           C  
ATOM   3839  C   GLU B 287      -1.430 -27.377   7.801  1.00  0.00           C  
ATOM   3840  O   GLU B 287      -0.848 -28.406   8.153  1.00  0.00           O  
ATOM   3841  CB  GLU B 287      -0.813 -25.561   9.435  1.00  0.00           C  
ATOM   3842  CG  GLU B 287      -1.222 -24.436  10.409  1.00  0.00           C  
ATOM   3843  CD  GLU B 287      -1.642 -24.915  11.798  1.00  0.00           C  
ATOM   3844  OE1 GLU B 287      -0.775 -25.500  12.484  1.00  0.00           O  
ATOM   3845  OE2 GLU B 287      -2.824 -24.701  12.140  1.00  0.00           O  
ATOM   3846  N   GLU B 288      -1.605 -27.004   6.527  1.00  0.00           N  
ATOM   3847  CA  GLU B 288      -1.109 -27.746   5.375  1.00  0.00           C  
ATOM   3848  C   GLU B 288      -0.571 -26.748   4.341  1.00  0.00           C  
ATOM   3849  O   GLU B 288      -1.259 -25.796   3.973  1.00  0.00           O  
ATOM   3850  CB  GLU B 288      -2.154 -28.746   4.817  1.00  0.00           C  
ATOM   3851  CG  GLU B 288      -3.595 -28.233   4.598  1.00  0.00           C  
ATOM   3852  CD  GLU B 288      -4.457 -28.206   5.862  1.00  0.00           C  
ATOM   3853  OE1 GLU B 288      -4.772 -29.308   6.364  1.00  0.00           O  
ATOM   3854  OE2 GLU B 288      -4.800 -27.087   6.294  1.00  0.00           O  
ATOM   3855  N   GLN B 289       0.690 -26.967   3.947  1.00  0.00           N  
ATOM   3856  CA  GLN B 289       1.509 -26.015   3.203  1.00  0.00           C  
ATOM   3857  C   GLN B 289       1.109 -25.971   1.718  1.00  0.00           C  
ATOM   3858  O   GLN B 289       0.956 -27.023   1.095  1.00  0.00           O  
ATOM   3859  CB  GLN B 289       2.996 -26.414   3.364  1.00  0.00           C  
ATOM   3860  CG  GLN B 289       3.475 -26.643   4.818  1.00  0.00           C  
ATOM   3861  CD  GLN B 289       3.325 -25.416   5.718  1.00  0.00           C  
ATOM   3862  OE1 GLN B 289       4.151 -24.510   5.668  1.00  0.00           O  
ATOM   3863  NE2 GLN B 289       2.286 -25.384   6.556  1.00  0.00           N  
ATOM   3864  N   PHE B 290       0.980 -24.748   1.181  1.00  0.00           N  
ATOM   3865  CA  PHE B 290       0.737 -24.486  -0.237  1.00  0.00           C  
ATOM   3866  C   PHE B 290       1.094 -23.014  -0.483  1.00  0.00           C  
ATOM   3867  O   PHE B 290       0.630 -22.153   0.265  1.00  0.00           O  
ATOM   3868  CB  PHE B 290      -0.733 -24.797  -0.609  1.00  0.00           C  
ATOM   3869  CG  PHE B 290      -0.895 -25.342  -2.015  1.00  0.00           C  
ATOM   3870  CD1 PHE B 290      -0.846 -26.734  -2.240  1.00  0.00           C  
ATOM   3871  CD2 PHE B 290      -0.901 -24.473  -3.126  1.00  0.00           C  
ATOM   3872  CE1 PHE B 290      -0.886 -27.232  -3.535  1.00  0.00           C  
ATOM   3873  CE2 PHE B 290      -0.946 -24.988  -4.415  1.00  0.00           C  
ATOM   3874  CZ  PHE B 290      -0.945 -26.363  -4.617  1.00  0.00           C  
ATOM   3875  N   ASN B 291       1.929 -22.764  -1.510  1.00  0.00           N  
ATOM   3876  CA  ASN B 291       2.569 -21.478  -1.854  1.00  0.00           C  
ATOM   3877  C   ASN B 291       3.314 -20.820  -0.662  1.00  0.00           C  
ATOM   3878  O   ASN B 291       3.776 -21.536   0.227  1.00  0.00           O  
ATOM   3879  CB  ASN B 291       1.711 -20.515  -2.746  1.00  0.00           C  
ATOM   3880  CG  ASN B 291       0.359 -20.105  -2.139  1.00  0.00           C  
ATOM   3881  OD1 ASN B 291       0.321 -19.316  -1.197  1.00  0.00           O  
ATOM   3882  ND2 ASN B 291      -0.729 -20.653  -2.709  1.00  0.00           N  
ATOM   3883  N   SER B 292       3.456 -19.485  -0.678  1.00  0.00           N  
ATOM   3884  CA  SER B 292       4.075 -18.699   0.391  1.00  0.00           C  
ATOM   3885  C   SER B 292       3.130 -18.416   1.577  1.00  0.00           C  
ATOM   3886  O   SER B 292       3.627 -18.140   2.668  1.00  0.00           O  
ATOM   3887  CB  SER B 292       4.640 -17.400  -0.221  1.00  0.00           C  
ATOM   3888  OG  SER B 292       3.621 -16.549  -0.713  1.00  0.00           O  
ATOM   3889  N   THR B 293       1.809 -18.474   1.345  1.00  0.00           N  
ATOM   3890  CA  THR B 293       0.767 -18.138   2.314  1.00  0.00           C  
ATOM   3891  C   THR B 293      -0.237 -19.309   2.372  1.00  0.00           C  
ATOM   3892  O   THR B 293      -1.023 -19.527   1.448  1.00  0.00           O  
ATOM   3893  CB  THR B 293       0.063 -16.810   1.927  1.00  0.00           C  
ATOM   3894  OG1 THR B 293      -0.459 -16.830   0.610  1.00  0.00           O  
ATOM   3895  CG2 THR B 293       0.981 -15.585   2.045  1.00  0.00           C  
ATOM   3896  N   PHE B 294      -0.107 -20.087   3.456  1.00  0.00           N  
ATOM   3897  CA  PHE B 294      -0.575 -21.470   3.591  1.00  0.00           C  
ATOM   3898  C   PHE B 294      -2.092 -21.614   3.805  1.00  0.00           C  
ATOM   3899  O   PHE B 294      -2.774 -20.649   4.155  1.00  0.00           O  
ATOM   3900  CB  PHE B 294       0.202 -22.112   4.765  1.00  0.00           C  
ATOM   3901  CG  PHE B 294       1.709 -21.895   4.732  1.00  0.00           C  
ATOM   3902  CD1 PHE B 294       2.462 -22.200   3.577  1.00  0.00           C  
ATOM   3903  CD2 PHE B 294       2.378 -21.411   5.877  1.00  0.00           C  
ATOM   3904  CE1 PHE B 294       3.833 -21.979   3.564  1.00  0.00           C  
ATOM   3905  CE2 PHE B 294       3.751 -21.205   5.845  1.00  0.00           C  
ATOM   3906  CZ  PHE B 294       4.473 -21.475   4.690  1.00  0.00           C  
ATOM   3907  N   ARG B 295      -2.568 -22.857   3.612  1.00  0.00           N  
ATOM   3908  CA  ARG B 295      -3.926 -23.305   3.924  1.00  0.00           C  
ATOM   3909  C   ARG B 295      -4.017 -23.784   5.386  1.00  0.00           C  
ATOM   3910  O   ARG B 295      -3.044 -24.316   5.922  1.00  0.00           O  
ATOM   3911  CB  ARG B 295      -4.319 -24.415   2.922  1.00  0.00           C  
ATOM   3912  CG  ARG B 295      -5.709 -25.043   3.159  1.00  0.00           C  
ATOM   3913  CD  ARG B 295      -6.140 -26.049   2.084  1.00  0.00           C  
ATOM   3914  NE  ARG B 295      -5.189 -27.159   1.930  1.00  0.00           N  
ATOM   3915  CZ  ARG B 295      -4.191 -27.244   1.034  1.00  0.00           C  
ATOM   3916  NH1 ARG B 295      -4.023 -26.312   0.088  1.00  0.00           N  
ATOM   3917  NH2 ARG B 295      -3.349 -28.283   1.084  1.00  0.00           N  
ATOM   3918  N   VAL B 296      -5.202 -23.591   5.986  1.00  0.00           N  
ATOM   3919  CA  VAL B 296      -5.539 -24.007   7.345  1.00  0.00           C  
ATOM   3920  C   VAL B 296      -6.997 -24.511   7.344  1.00  0.00           C  
ATOM   3921  O   VAL B 296      -7.852 -23.861   6.739  1.00  0.00           O  
ATOM   3922  CB  VAL B 296      -5.446 -22.830   8.362  1.00  0.00           C  
ATOM   3923  CG1 VAL B 296      -5.387 -23.340   9.812  1.00  0.00           C  
ATOM   3924  CG2 VAL B 296      -4.241 -21.912   8.109  1.00  0.00           C  
ATOM   3925  N   VAL B 297      -7.260 -25.657   7.996  1.00  0.00           N  
ATOM   3926  CA  VAL B 297      -8.561 -26.341   7.969  1.00  0.00           C  
ATOM   3927  C   VAL B 297      -9.035 -26.710   9.391  1.00  0.00           C  
ATOM   3928  O   VAL B 297      -8.213 -27.003  10.259  1.00  0.00           O  
ATOM   3929  CB  VAL B 297      -8.488 -27.629   7.083  1.00  0.00           C  
ATOM   3930  CG1 VAL B 297      -9.718 -28.564   7.143  1.00  0.00           C  
ATOM   3931  CG2 VAL B 297      -8.228 -27.273   5.608  1.00  0.00           C  
ATOM   3932  N   SER B 298     -10.367 -26.716   9.575  1.00  0.00           N  
ATOM   3933  CA  SER B 298     -11.079 -27.198  10.763  1.00  0.00           C  
ATOM   3934  C   SER B 298     -12.525 -27.573  10.383  1.00  0.00           C  
ATOM   3935  O   SER B 298     -12.957 -27.287   9.267  1.00  0.00           O  
ATOM   3936  CB  SER B 298     -10.996 -26.144  11.887  1.00  0.00           C  
ATOM   3937  OG  SER B 298     -11.570 -26.578  13.104  1.00  0.00           O  
ATOM   3938  N   VAL B 299     -13.242 -28.238  11.306  1.00  0.00           N  
ATOM   3939  CA  VAL B 299     -14.580 -28.791  11.072  1.00  0.00           C  
ATOM   3940  C   VAL B 299     -15.524 -28.563  12.272  1.00  0.00           C  
ATOM   3941  O   VAL B 299     -15.076 -28.212  13.363  1.00  0.00           O  
ATOM   3942  CB  VAL B 299     -14.509 -30.323  10.782  1.00  0.00           C  
ATOM   3943  CG1 VAL B 299     -13.656 -30.650   9.544  1.00  0.00           C  
ATOM   3944  CG2 VAL B 299     -14.080 -31.195  11.983  1.00  0.00           C  
ATOM   3945  N   LEU B 300     -16.821 -28.795  12.018  1.00  0.00           N  
ATOM   3946  CA  LEU B 300     -17.907 -28.844  12.993  1.00  0.00           C  
ATOM   3947  C   LEU B 300     -18.827 -29.987  12.564  1.00  0.00           C  
ATOM   3948  O   LEU B 300     -19.480 -29.868  11.526  1.00  0.00           O  
ATOM   3949  CB  LEU B 300     -18.648 -27.485  13.012  1.00  0.00           C  
ATOM   3950  CG  LEU B 300     -19.923 -27.402  13.890  1.00  0.00           C  
ATOM   3951  CD1 LEU B 300     -19.605 -27.526  15.388  1.00  0.00           C  
ATOM   3952  CD2 LEU B 300     -20.736 -26.128  13.599  1.00  0.00           C  
ATOM   3953  N   THR B 301     -18.869 -31.067  13.361  1.00  0.00           N  
ATOM   3954  CA  THR B 301     -19.751 -32.211  13.120  1.00  0.00           C  
ATOM   3955  C   THR B 301     -21.224 -31.846  13.399  1.00  0.00           C  
ATOM   3956  O   THR B 301     -21.509 -31.184  14.398  1.00  0.00           O  
ATOM   3957  CB  THR B 301     -19.376 -33.433  13.995  1.00  0.00           C  
ATOM   3958  OG1 THR B 301     -17.984 -33.682  13.907  1.00  0.00           O  
ATOM   3959  CG2 THR B 301     -20.114 -34.733  13.621  1.00  0.00           C  
ATOM   3960  N   VAL B 302     -22.113 -32.268  12.492  1.00  0.00           N  
ATOM   3961  CA  VAL B 302     -23.533 -31.923  12.465  1.00  0.00           C  
ATOM   3962  C   VAL B 302     -24.388 -33.186  12.710  1.00  0.00           C  
ATOM   3963  O   VAL B 302     -23.925 -34.300  12.462  1.00  0.00           O  
ATOM   3964  CB  VAL B 302     -23.875 -31.289  11.080  1.00  0.00           C  
ATOM   3965  CG1 VAL B 302     -25.369 -31.017  10.816  1.00  0.00           C  
ATOM   3966  CG2 VAL B 302     -23.069 -29.994  10.861  1.00  0.00           C  
ATOM   3967  N   VAL B 303     -25.619 -32.990  13.208  1.00  0.00           N  
ATOM   3968  CA  VAL B 303     -26.604 -34.052  13.439  1.00  0.00           C  
ATOM   3969  C   VAL B 303     -27.493 -34.237  12.191  1.00  0.00           C  
ATOM   3970  O   VAL B 303     -27.831 -33.256  11.529  1.00  0.00           O  
ATOM   3971  CB  VAL B 303     -27.494 -33.711  14.670  1.00  0.00           C  
ATOM   3972  CG1 VAL B 303     -28.703 -34.648  14.887  1.00  0.00           C  
ATOM   3973  CG2 VAL B 303     -26.655 -33.661  15.960  1.00  0.00           C  
ATOM   3974  N   HIS B 304     -27.854 -35.504  11.916  1.00  0.00           N  
ATOM   3975  CA  HIS B 304     -28.629 -35.992  10.766  1.00  0.00           C  
ATOM   3976  C   HIS B 304     -29.907 -35.197  10.447  1.00  0.00           C  
ATOM   3977  O   HIS B 304     -30.088 -34.797   9.298  1.00  0.00           O  
ATOM   3978  CB  HIS B 304     -28.955 -37.487  10.967  1.00  0.00           C  
ATOM   3979  CG  HIS B 304     -27.745 -38.381  11.097  1.00  0.00           C  
ATOM   3980  ND1 HIS B 304     -26.985 -38.446  12.271  1.00  0.00           N  
ATOM   3981  CD2 HIS B 304     -27.194 -39.230  10.163  1.00  0.00           C  
ATOM   3982  CE1 HIS B 304     -26.015 -39.308  12.001  1.00  0.00           C  
ATOM   3983  NE2 HIS B 304     -26.093 -39.804  10.767  1.00  0.00           N  
ATOM   3984  N   GLN B 305     -30.749 -34.959  11.467  1.00  0.00           N  
ATOM   3985  CA  GLN B 305     -31.995 -34.202  11.327  1.00  0.00           C  
ATOM   3986  C   GLN B 305     -31.770 -32.679  11.281  1.00  0.00           C  
ATOM   3987  O   GLN B 305     -32.550 -31.988  10.631  1.00  0.00           O  
ATOM   3988  CB  GLN B 305     -32.968 -34.613  12.458  1.00  0.00           C  
ATOM   3989  CG  GLN B 305     -34.364 -33.944  12.433  1.00  0.00           C  
ATOM   3990  CD  GLN B 305     -35.125 -34.162  11.120  1.00  0.00           C  
ATOM   3991  OE1 GLN B 305     -35.207 -35.283  10.623  1.00  0.00           O  
ATOM   3992  NE2 GLN B 305     -35.699 -33.098  10.558  1.00  0.00           N  
ATOM   3993  N   ASP B 306     -30.729 -32.174  11.959  1.00  0.00           N  
ATOM   3994  CA  ASP B 306     -30.431 -30.742  12.064  1.00  0.00           C  
ATOM   3995  C   ASP B 306     -29.876 -30.090  10.786  1.00  0.00           C  
ATOM   3996  O   ASP B 306     -30.007 -28.872  10.659  1.00  0.00           O  
ATOM   3997  CB  ASP B 306     -29.617 -30.370  13.319  1.00  0.00           C  
ATOM   3998  CG  ASP B 306     -30.328 -30.723  14.628  1.00  0.00           C  
ATOM   3999  OD1 ASP B 306     -30.450 -31.931  14.921  1.00  0.00           O  
ATOM   4000  OD2 ASP B 306     -30.730 -29.762  15.322  1.00  0.00           O  
ATOM   4001  N   TRP B 307     -29.337 -30.880   9.838  1.00  0.00           N  
ATOM   4002  CA  TRP B 307     -29.066 -30.396   8.479  1.00  0.00           C  
ATOM   4003  C   TRP B 307     -30.364 -30.288   7.652  1.00  0.00           C  
ATOM   4004  O   TRP B 307     -30.530 -29.301   6.936  1.00  0.00           O  
ATOM   4005  CB  TRP B 307     -27.998 -31.260   7.778  1.00  0.00           C  
ATOM   4006  CG  TRP B 307     -27.568 -30.746   6.431  1.00  0.00           C  
ATOM   4007  CD1 TRP B 307     -27.969 -31.225   5.232  1.00  0.00           C  
ATOM   4008  CD2 TRP B 307     -26.757 -29.568   6.134  1.00  0.00           C  
ATOM   4009  NE1 TRP B 307     -27.458 -30.441   4.219  1.00  0.00           N  
ATOM   4010  CE2 TRP B 307     -26.726 -29.384   4.718  1.00  0.00           C  
ATOM   4011  CE3 TRP B 307     -26.060 -28.620   6.919  1.00  0.00           C  
ATOM   4012  CZ2 TRP B 307     -26.070 -28.299   4.115  1.00  0.00           C  
ATOM   4013  CZ3 TRP B 307     -25.385 -27.535   6.325  1.00  0.00           C  
ATOM   4014  CH2 TRP B 307     -25.404 -27.366   4.929  1.00  0.00           C  
ATOM   4015  N   LEU B 308     -31.274 -31.268   7.808  1.00  0.00           N  
ATOM   4016  CA  LEU B 308     -32.605 -31.306   7.183  1.00  0.00           C  
ATOM   4017  C   LEU B 308     -33.551 -30.193   7.685  1.00  0.00           C  
ATOM   4018  O   LEU B 308     -34.464 -29.816   6.949  1.00  0.00           O  
ATOM   4019  CB  LEU B 308     -33.248 -32.700   7.389  1.00  0.00           C  
ATOM   4020  CG  LEU B 308     -32.461 -33.882   6.774  1.00  0.00           C  
ATOM   4021  CD1 LEU B 308     -32.997 -35.238   7.282  1.00  0.00           C  
ATOM   4022  CD2 LEU B 308     -32.421 -33.815   5.235  1.00  0.00           C  
ATOM   4023  N   ASN B 309     -33.294 -29.654   8.893  1.00  0.00           N  
ATOM   4024  CA  ASN B 309     -33.982 -28.490   9.469  1.00  0.00           C  
ATOM   4025  C   ASN B 309     -33.607 -27.163   8.778  1.00  0.00           C  
ATOM   4026  O   ASN B 309     -34.347 -26.194   8.946  1.00  0.00           O  
ATOM   4027  CB  ASN B 309     -33.695 -28.407  10.991  1.00  0.00           C  
ATOM   4028  CG  ASN B 309     -34.323 -29.528  11.832  1.00  0.00           C  
ATOM   4029  OD1 ASN B 309     -35.230 -30.231  11.391  1.00  0.00           O  
ATOM   4030  ND2 ASN B 309     -33.851 -29.689  13.070  1.00  0.00           N  
ATOM   4031  N   GLY B 310     -32.515 -27.132   7.991  1.00  0.00           N  
ATOM   4032  CA  GLY B 310     -32.101 -25.964   7.210  1.00  0.00           C  
ATOM   4033  C   GLY B 310     -31.349 -24.921   8.049  1.00  0.00           C  
ATOM   4034  O   GLY B 310     -31.275 -23.765   7.633  1.00  0.00           O  
ATOM   4035  N   LYS B 311     -30.811 -25.315   9.217  1.00  0.00           N  
ATOM   4036  CA  LYS B 311     -30.048 -24.472  10.140  1.00  0.00           C  
ATOM   4037  C   LYS B 311     -28.748 -23.909   9.538  1.00  0.00           C  
ATOM   4038  O   LYS B 311     -28.163 -24.525   8.644  1.00  0.00           O  
ATOM   4039  CB  LYS B 311     -29.734 -25.297  11.403  1.00  0.00           C  
ATOM   4040  CG  LYS B 311     -30.960 -25.523  12.300  1.00  0.00           C  
ATOM   4041  CD  LYS B 311     -30.593 -26.245  13.602  1.00  0.00           C  
ATOM   4042  CE  LYS B 311     -31.775 -26.360  14.571  1.00  0.00           C  
ATOM   4043  NZ  LYS B 311     -31.377 -27.037  15.816  1.00  0.00           N  
ATOM   4044  N   GLU B 312     -28.306 -22.766  10.090  1.00  0.00           N  
ATOM   4045  CA  GLU B 312     -26.992 -22.182   9.829  1.00  0.00           C  
ATOM   4046  C   GLU B 312     -25.893 -22.995  10.526  1.00  0.00           C  
ATOM   4047  O   GLU B 312     -26.074 -23.434  11.661  1.00  0.00           O  
ATOM   4048  CB  GLU B 312     -26.973 -20.703  10.280  1.00  0.00           C  
ATOM   4049  CG  GLU B 312     -25.589 -20.010  10.228  1.00  0.00           C  
ATOM   4050  CD  GLU B 312     -25.632 -18.572  10.736  1.00  0.00           C  
ATOM   4051  OE1 GLU B 312     -25.038 -18.333  11.811  1.00  0.00           O  
ATOM   4052  OE2 GLU B 312     -26.245 -17.736  10.039  1.00  0.00           O  
ATOM   4053  N   TYR B 313     -24.760 -23.123   9.829  1.00  0.00           N  
ATOM   4054  CA  TYR B 313     -23.504 -23.657  10.333  1.00  0.00           C  
ATOM   4055  C   TYR B 313     -22.426 -22.687   9.849  1.00  0.00           C  
ATOM   4056  O   TYR B 313     -22.354 -22.422   8.649  1.00  0.00           O  
ATOM   4057  CB  TYR B 313     -23.302 -25.091   9.811  1.00  0.00           C  
ATOM   4058  CG  TYR B 313     -24.345 -26.056  10.343  1.00  0.00           C  
ATOM   4059  CD1 TYR B 313     -24.148 -26.684  11.587  1.00  0.00           C  
ATOM   4060  CD2 TYR B 313     -25.554 -26.258   9.645  1.00  0.00           C  
ATOM   4061  CE1 TYR B 313     -25.170 -27.466  12.156  1.00  0.00           C  
ATOM   4062  CE2 TYR B 313     -26.574 -27.048  10.206  1.00  0.00           C  
ATOM   4063  CZ  TYR B 313     -26.387 -27.636  11.471  1.00  0.00           C  
ATOM   4064  OH  TYR B 313     -27.385 -28.364  12.039  1.00  0.00           O  
ATOM   4065  N   LYS B 314     -21.677 -22.115  10.801  1.00  0.00           N  
ATOM   4066  CA  LYS B 314     -20.865 -20.921  10.594  1.00  0.00           C  
ATOM   4067  C   LYS B 314     -19.469 -21.092  11.202  1.00  0.00           C  
ATOM   4068  O   LYS B 314     -19.350 -21.366  12.395  1.00  0.00           O  
ATOM   4069  CB  LYS B 314     -21.658 -19.705  11.135  1.00  0.00           C  
ATOM   4070  CG  LYS B 314     -20.844 -18.444  11.499  1.00  0.00           C  
ATOM   4071  CD  LYS B 314     -21.731 -17.304  12.021  1.00  0.00           C  
ATOM   4072  CE  LYS B 314     -20.931 -16.263  12.810  1.00  0.00           C  
ATOM   4073  NZ  LYS B 314     -21.757 -15.093  13.145  1.00  0.00           N  
ATOM   4074  N   CYS B 315     -18.450 -20.859  10.361  1.00  0.00           N  
ATOM   4075  CA  CYS B 315     -17.043 -20.743  10.737  1.00  0.00           C  
ATOM   4076  C   CYS B 315     -16.710 -19.264  10.987  1.00  0.00           C  
ATOM   4077  O   CYS B 315     -17.243 -18.394  10.297  1.00  0.00           O  
ATOM   4078  CB  CYS B 315     -16.190 -21.309   9.585  1.00  0.00           C  
ATOM   4079  SG  CYS B 315     -14.390 -21.371   9.843  1.00  0.00           S  
ATOM   4080  N   LYS B 316     -15.803 -19.015  11.942  1.00  0.00           N  
ATOM   4081  CA  LYS B 316     -15.273 -17.693  12.261  1.00  0.00           C  
ATOM   4082  C   LYS B 316     -13.831 -17.858  12.760  1.00  0.00           C  
ATOM   4083  O   LYS B 316     -13.550 -18.809  13.490  1.00  0.00           O  
ATOM   4084  CB  LYS B 316     -16.210 -16.998  13.272  1.00  0.00           C  
ATOM   4085  CG  LYS B 316     -15.841 -15.546  13.618  1.00  0.00           C  
ATOM   4086  CD  LYS B 316     -16.949 -14.877  14.450  1.00  0.00           C  
ATOM   4087  CE  LYS B 316     -16.759 -13.374  14.688  1.00  0.00           C  
ATOM   4088  NZ  LYS B 316     -16.858 -12.603  13.438  1.00  0.00           N  
ATOM   4089  N   VAL B 317     -12.938 -16.959  12.318  1.00  0.00           N  
ATOM   4090  CA  VAL B 317     -11.498 -17.037  12.580  1.00  0.00           C  
ATOM   4091  C   VAL B 317     -10.880 -15.641  12.769  1.00  0.00           C  
ATOM   4092  O   VAL B 317     -11.446 -14.653  12.305  1.00  0.00           O  
ATOM   4093  CB  VAL B 317     -10.733 -17.754  11.428  1.00  0.00           C  
ATOM   4094  CG1 VAL B 317     -11.151 -19.225  11.278  1.00  0.00           C  
ATOM   4095  CG2 VAL B 317     -10.786 -17.031  10.070  1.00  0.00           C  
ATOM   4096  N   SER B 318      -9.702 -15.609  13.413  1.00  0.00           N  
ATOM   4097  CA  SER B 318      -8.867 -14.421  13.600  1.00  0.00           C  
ATOM   4098  C   SER B 318      -7.383 -14.823  13.534  1.00  0.00           C  
ATOM   4099  O   SER B 318      -7.049 -15.973  13.817  1.00  0.00           O  
ATOM   4100  CB  SER B 318      -9.238 -13.740  14.935  1.00  0.00           C  
ATOM   4101  OG  SER B 318      -8.561 -12.510  15.100  1.00  0.00           O  
ATOM   4102  N   ASN B 319      -6.521 -13.870  13.152  1.00  0.00           N  
ATOM   4103  CA  ASN B 319      -5.073 -14.050  12.977  1.00  0.00           C  
ATOM   4104  C   ASN B 319      -4.383 -12.681  12.834  1.00  0.00           C  
ATOM   4105  O   ASN B 319      -5.054 -11.651  12.833  1.00  0.00           O  
ATOM   4106  CB  ASN B 319      -4.761 -15.018  11.797  1.00  0.00           C  
ATOM   4107  CG  ASN B 319      -5.375 -14.607  10.452  1.00  0.00           C  
ATOM   4108  OD1 ASN B 319      -4.871 -13.708   9.784  1.00  0.00           O  
ATOM   4109  ND2 ASN B 319      -6.463 -15.267  10.047  1.00  0.00           N  
ATOM   4110  N   LYS B 320      -3.045 -12.701  12.705  1.00  0.00           N  
ATOM   4111  CA  LYS B 320      -2.178 -11.531  12.527  1.00  0.00           C  
ATOM   4112  C   LYS B 320      -2.470 -10.694  11.259  1.00  0.00           C  
ATOM   4113  O   LYS B 320      -2.206  -9.491  11.269  1.00  0.00           O  
ATOM   4114  CB  LYS B 320      -0.709 -12.018  12.587  1.00  0.00           C  
ATOM   4115  CG  LYS B 320       0.389 -10.945  12.451  1.00  0.00           C  
ATOM   4116  CD  LYS B 320       0.357  -9.882  13.563  1.00  0.00           C  
ATOM   4117  CE  LYS B 320       1.438  -8.803  13.409  1.00  0.00           C  
ATOM   4118  NZ  LYS B 320       1.209  -7.971  12.214  1.00  0.00           N  
ATOM   4119  N   GLY B 321      -3.024 -11.327  10.211  1.00  0.00           N  
ATOM   4120  CA  GLY B 321      -3.428 -10.679   8.961  1.00  0.00           C  
ATOM   4121  C   GLY B 321      -4.879 -10.162   9.004  1.00  0.00           C  
ATOM   4122  O   GLY B 321      -5.331  -9.600   8.007  1.00  0.00           O  
ATOM   4123  N   LEU B 322      -5.604 -10.361  10.120  1.00  0.00           N  
ATOM   4124  CA  LEU B 322      -7.006  -9.992  10.310  1.00  0.00           C  
ATOM   4125  C   LEU B 322      -7.093  -8.952  11.447  1.00  0.00           C  
ATOM   4126  O   LEU B 322      -6.893  -9.327  12.603  1.00  0.00           O  
ATOM   4127  CB  LEU B 322      -7.808 -11.278  10.659  1.00  0.00           C  
ATOM   4128  CG  LEU B 322      -8.750 -11.749   9.532  1.00  0.00           C  
ATOM   4129  CD1 LEU B 322      -8.012 -11.992   8.205  1.00  0.00           C  
ATOM   4130  CD2 LEU B 322      -9.528 -12.999   9.967  1.00  0.00           C  
ATOM   4131  N   PRO B 323      -7.414  -7.672  11.131  1.00  0.00           N  
ATOM   4132  CA  PRO B 323      -7.683  -6.661  12.174  1.00  0.00           C  
ATOM   4133  C   PRO B 323      -9.051  -6.828  12.875  1.00  0.00           C  
ATOM   4134  O   PRO B 323      -9.265  -6.211  13.918  1.00  0.00           O  
ATOM   4135  CB  PRO B 323      -7.586  -5.335  11.406  1.00  0.00           C  
ATOM   4136  CG  PRO B 323      -8.074  -5.676  10.008  1.00  0.00           C  
ATOM   4137  CD  PRO B 323      -7.566  -7.099   9.790  1.00  0.00           C  
ATOM   4138  N   ALA B 324      -9.932  -7.663  12.300  1.00  0.00           N  
ATOM   4139  CA  ALA B 324     -11.244  -8.033  12.818  1.00  0.00           C  
ATOM   4140  C   ALA B 324     -11.590  -9.442  12.292  1.00  0.00           C  
ATOM   4141  O   ALA B 324     -11.198  -9.765  11.168  1.00  0.00           O  
ATOM   4142  CB  ALA B 324     -12.275  -6.994  12.346  1.00  0.00           C  
ATOM   4143  N   PRO B 325     -12.289 -10.269  13.107  1.00  0.00           N  
ATOM   4144  CA  PRO B 325     -12.571 -11.672  12.758  1.00  0.00           C  
ATOM   4145  C   PRO B 325     -13.554 -11.841  11.582  1.00  0.00           C  
ATOM   4146  O   PRO B 325     -14.715 -11.447  11.699  1.00  0.00           O  
ATOM   4147  CB  PRO B 325     -13.126 -12.263  14.066  1.00  0.00           C  
ATOM   4148  CG  PRO B 325     -13.741 -11.080  14.797  1.00  0.00           C  
ATOM   4149  CD  PRO B 325     -12.800  -9.938  14.440  1.00  0.00           C  
ATOM   4150  N   ILE B 326     -13.070 -12.438  10.480  1.00  0.00           N  
ATOM   4151  CA  ILE B 326     -13.868 -12.778   9.299  1.00  0.00           C  
ATOM   4152  C   ILE B 326     -14.638 -14.093   9.541  1.00  0.00           C  
ATOM   4153  O   ILE B 326     -14.100 -15.011  10.164  1.00  0.00           O  
ATOM   4154  CB  ILE B 326     -12.977 -12.929   8.025  1.00  0.00           C  
ATOM   4155  CG1 ILE B 326     -12.255 -11.599   7.701  1.00  0.00           C  
ATOM   4156  CG2 ILE B 326     -13.737 -13.425   6.768  1.00  0.00           C  
ATOM   4157  CD1 ILE B 326     -11.179 -11.717   6.611  1.00  0.00           C  
ATOM   4158  N   GLU B 327     -15.877 -14.145   9.029  1.00  0.00           N  
ATOM   4159  CA  GLU B 327     -16.794 -15.276   9.147  1.00  0.00           C  
ATOM   4160  C   GLU B 327     -17.448 -15.595   7.793  1.00  0.00           C  
ATOM   4161  O   GLU B 327     -17.520 -14.726   6.922  1.00  0.00           O  
ATOM   4162  CB  GLU B 327     -17.854 -14.946  10.224  1.00  0.00           C  
ATOM   4163  CG  GLU B 327     -18.734 -13.710   9.924  1.00  0.00           C  
ATOM   4164  CD  GLU B 327     -19.744 -13.440  11.036  1.00  0.00           C  
ATOM   4165  OE1 GLU B 327     -19.292 -13.182  12.173  1.00  0.00           O  
ATOM   4166  OE2 GLU B 327     -20.957 -13.529  10.747  1.00  0.00           O  
ATOM   4167  N   LYS B 328     -17.949 -16.836   7.678  1.00  0.00           N  
ATOM   4168  CA  LYS B 328     -18.797 -17.322   6.588  1.00  0.00           C  
ATOM   4169  C   LYS B 328     -19.891 -18.228   7.166  1.00  0.00           C  
ATOM   4170  O   LYS B 328     -19.689 -18.832   8.219  1.00  0.00           O  
ATOM   4171  CB  LYS B 328     -17.964 -18.094   5.534  1.00  0.00           C  
ATOM   4172  CG  LYS B 328     -16.894 -17.273   4.793  1.00  0.00           C  
ATOM   4173  CD  LYS B 328     -17.434 -16.085   3.979  1.00  0.00           C  
ATOM   4174  CE  LYS B 328     -16.315 -15.151   3.499  1.00  0.00           C  
ATOM   4175  NZ  LYS B 328     -16.859 -13.868   3.027  1.00  0.00           N  
ATOM   4176  N   THR B 329     -21.017 -18.319   6.442  1.00  0.00           N  
ATOM   4177  CA  THR B 329     -22.184 -19.136   6.784  1.00  0.00           C  
ATOM   4178  C   THR B 329     -22.505 -20.099   5.623  1.00  0.00           C  
ATOM   4179  O   THR B 329     -22.197 -19.798   4.468  1.00  0.00           O  
ATOM   4180  CB  THR B 329     -23.430 -18.233   7.020  1.00  0.00           C  
ATOM   4181  OG1 THR B 329     -23.857 -17.562   5.846  1.00  0.00           O  
ATOM   4182  CG2 THR B 329     -23.229 -17.189   8.130  1.00  0.00           C  
ATOM   4183  N   ILE B 330     -23.144 -21.232   5.957  1.00  0.00           N  
ATOM   4184  CA  ILE B 330     -23.612 -22.238   5.003  1.00  0.00           C  
ATOM   4185  C   ILE B 330     -24.801 -22.992   5.639  1.00  0.00           C  
ATOM   4186  O   ILE B 330     -24.805 -23.231   6.848  1.00  0.00           O  
ATOM   4187  CB  ILE B 330     -22.454 -23.210   4.577  1.00  0.00           C  
ATOM   4188  CG1 ILE B 330     -22.436 -23.498   3.058  1.00  0.00           C  
ATOM   4189  CG2 ILE B 330     -22.286 -24.504   5.407  1.00  0.00           C  
ATOM   4190  CD1 ILE B 330     -23.659 -24.229   2.488  1.00  0.00           C  
ATOM   4191  N   SER B 331     -25.795 -23.335   4.809  1.00  0.00           N  
ATOM   4192  CA  SER B 331     -27.038 -24.005   5.201  1.00  0.00           C  
ATOM   4193  C   SER B 331     -27.600 -24.820   4.025  1.00  0.00           C  
ATOM   4194  O   SER B 331     -27.185 -24.617   2.882  1.00  0.00           O  
ATOM   4195  CB  SER B 331     -28.042 -22.958   5.743  1.00  0.00           C  
ATOM   4196  OG  SER B 331     -28.554 -22.116   4.727  1.00  0.00           O  
ATOM   4197  N   LYS B 332     -28.541 -25.730   4.329  1.00  0.00           N  
ATOM   4198  CA  LYS B 332     -29.205 -26.575   3.334  1.00  0.00           C  
ATOM   4199  C   LYS B 332     -30.228 -25.771   2.510  1.00  0.00           C  
ATOM   4200  O   LYS B 332     -31.025 -25.033   3.093  1.00  0.00           O  
ATOM   4201  CB  LYS B 332     -29.898 -27.760   4.045  1.00  0.00           C  
ATOM   4202  CG  LYS B 332     -30.357 -28.860   3.074  1.00  0.00           C  
ATOM   4203  CD  LYS B 332     -31.205 -29.960   3.725  1.00  0.00           C  
ATOM   4204  CE  LYS B 332     -31.664 -31.037   2.729  1.00  0.00           C  
ATOM   4205  NZ  LYS B 332     -32.515 -30.492   1.658  1.00  0.00           N  
ATOM   4206  N   THR B 333     -30.226 -25.987   1.185  1.00  0.00           N  
ATOM   4207  CA  THR B 333     -31.293 -25.551   0.282  1.00  0.00           C  
ATOM   4208  C   THR B 333     -32.436 -26.590   0.303  1.00  0.00           C  
ATOM   4209  O   THR B 333     -32.174 -27.785   0.169  1.00  0.00           O  
ATOM   4210  CB  THR B 333     -30.766 -25.332  -1.165  1.00  0.00           C  
ATOM   4211  OG1 THR B 333     -31.812 -24.882  -2.009  1.00  0.00           O  
ATOM   4212  CG2 THR B 333     -30.136 -26.559  -1.852  1.00  0.00           C  
ATOM   4213  N   LYS B 334     -33.672 -26.122   0.533  1.00  0.00           N  
ATOM   4214  CA  LYS B 334     -34.832 -26.985   0.759  1.00  0.00           C  
ATOM   4215  C   LYS B 334     -35.951 -26.675  -0.241  1.00  0.00           C  
ATOM   4216  O   LYS B 334     -36.089 -25.535  -0.686  1.00  0.00           O  
ATOM   4217  CB  LYS B 334     -35.325 -26.820   2.211  1.00  0.00           C  
ATOM   4218  CG  LYS B 334     -34.266 -27.189   3.269  1.00  0.00           C  
ATOM   4219  CD  LYS B 334     -34.839 -27.415   4.678  1.00  0.00           C  
ATOM   4220  CE  LYS B 334     -35.635 -26.224   5.233  1.00  0.00           C  
ATOM   4221  NZ  LYS B 334     -36.170 -26.515   6.573  1.00  0.00           N  
ATOM   4222  N   GLY B 335     -36.739 -27.713  -0.549  1.00  0.00           N  
ATOM   4223  CA  GLY B 335     -37.896 -27.646  -1.433  1.00  0.00           C  
ATOM   4224  C   GLY B 335     -38.969 -28.611  -0.916  1.00  0.00           C  
ATOM   4225  O   GLY B 335     -38.793 -29.276   0.107  1.00  0.00           O  
ATOM   4226  N   GLN B 336     -40.089 -28.683  -1.654  1.00  0.00           N  
ATOM   4227  CA  GLN B 336     -41.214 -29.594  -1.417  1.00  0.00           C  
ATOM   4228  C   GLN B 336     -40.760 -31.059  -1.614  1.00  0.00           C  
ATOM   4229  O   GLN B 336     -40.342 -31.378  -2.727  1.00  0.00           O  
ATOM   4230  CB  GLN B 336     -42.357 -29.262  -2.411  1.00  0.00           C  
ATOM   4231  CG  GLN B 336     -43.070 -27.910  -2.179  1.00  0.00           C  
ATOM   4232  CD  GLN B 336     -42.301 -26.679  -2.672  1.00  0.00           C  
ATOM   4233  OE1 GLN B 336     -41.489 -26.764  -3.592  1.00  0.00           O  
ATOM   4234  NE2 GLN B 336     -42.572 -25.518  -2.073  1.00  0.00           N  
ATOM   4235  N   PRO B 337     -40.788 -31.901  -0.551  1.00  0.00           N  
ATOM   4236  CA  PRO B 337     -40.188 -33.249  -0.582  1.00  0.00           C  
ATOM   4237  C   PRO B 337     -40.909 -34.218  -1.541  1.00  0.00           C  
ATOM   4238  O   PRO B 337     -41.962 -34.755  -1.196  1.00  0.00           O  
ATOM   4239  CB  PRO B 337     -40.229 -33.704   0.887  1.00  0.00           C  
ATOM   4240  CG  PRO B 337     -41.398 -32.949   1.494  1.00  0.00           C  
ATOM   4241  CD  PRO B 337     -41.355 -31.610   0.768  1.00  0.00           C  
ATOM   4242  N   ARG B 338     -40.313 -34.407  -2.728  1.00  0.00           N  
ATOM   4243  CA  ARG B 338     -40.752 -35.347  -3.758  1.00  0.00           C  
ATOM   4244  C   ARG B 338     -39.689 -36.442  -3.915  1.00  0.00           C  
ATOM   4245  O   ARG B 338     -38.492 -36.154  -3.838  1.00  0.00           O  
ATOM   4246  CB  ARG B 338     -40.998 -34.603  -5.087  1.00  0.00           C  
ATOM   4247  CG  ARG B 338     -42.223 -33.671  -5.043  1.00  0.00           C  
ATOM   4248  CD  ARG B 338     -42.539 -32.978  -6.383  1.00  0.00           C  
ATOM   4249  NE  ARG B 338     -41.660 -31.831  -6.656  1.00  0.00           N  
ATOM   4250  CZ  ARG B 338     -41.523 -31.209  -7.842  1.00  0.00           C  
ATOM   4251  NH1 ARG B 338     -42.144 -31.651  -8.945  1.00  0.00           N  
ATOM   4252  NH2 ARG B 338     -40.756 -30.114  -7.922  1.00  0.00           N  
ATOM   4253  N   GLU B 339     -40.166 -37.681  -4.102  1.00  0.00           N  
ATOM   4254  CA  GLU B 339     -39.362 -38.901  -4.106  1.00  0.00           C  
ATOM   4255  C   GLU B 339     -38.813 -39.213  -5.520  1.00  0.00           C  
ATOM   4256  O   GLU B 339     -39.565 -39.069  -6.486  1.00  0.00           O  
ATOM   4257  CB  GLU B 339     -40.268 -40.039  -3.586  1.00  0.00           C  
ATOM   4258  CG  GLU B 339     -39.568 -41.406  -3.440  1.00  0.00           C  
ATOM   4259  CD  GLU B 339     -40.481 -42.484  -2.854  1.00  0.00           C  
ATOM   4260  OE1 GLU B 339     -40.023 -43.160  -1.909  1.00  0.00           O  
ATOM   4261  OE2 GLU B 339     -41.612 -42.627  -3.370  1.00  0.00           O  
ATOM   4262  N   PRO B 340     -37.534 -39.658  -5.627  1.00  0.00           N  
ATOM   4263  CA  PRO B 340     -36.940 -40.114  -6.898  1.00  0.00           C  
ATOM   4264  C   PRO B 340     -37.644 -41.329  -7.524  1.00  0.00           C  
ATOM   4265  O   PRO B 340     -37.818 -42.362  -6.877  1.00  0.00           O  
ATOM   4266  CB  PRO B 340     -35.479 -40.442  -6.546  1.00  0.00           C  
ATOM   4267  CG  PRO B 340     -35.510 -40.737  -5.060  1.00  0.00           C  
ATOM   4268  CD  PRO B 340     -36.550 -39.756  -4.552  1.00  0.00           C  
ATOM   4269  N   GLN B 341     -38.005 -41.152  -8.799  1.00  0.00           N  
ATOM   4270  CA  GLN B 341     -38.617 -42.123  -9.694  1.00  0.00           C  
ATOM   4271  C   GLN B 341     -37.474 -42.848 -10.428  1.00  0.00           C  
ATOM   4272  O   GLN B 341     -37.201 -42.553 -11.593  1.00  0.00           O  
ATOM   4273  CB  GLN B 341     -39.555 -41.352 -10.661  1.00  0.00           C  
ATOM   4274  CG  GLN B 341     -40.571 -40.410  -9.976  1.00  0.00           C  
ATOM   4275  CD  GLN B 341     -41.624 -41.156  -9.159  1.00  0.00           C  
ATOM   4276  OE1 GLN B 341     -42.530 -41.761  -9.727  1.00  0.00           O  
ATOM   4277  NE2 GLN B 341     -41.526 -41.091  -7.829  1.00  0.00           N  
ATOM   4278  N   VAL B 342     -36.772 -43.730  -9.693  1.00  0.00           N  
ATOM   4279  CA  VAL B 342     -35.601 -44.453 -10.184  1.00  0.00           C  
ATOM   4280  C   VAL B 342     -36.002 -45.603 -11.131  1.00  0.00           C  
ATOM   4281  O   VAL B 342     -36.868 -46.414 -10.800  1.00  0.00           O  
ATOM   4282  CB  VAL B 342     -34.712 -44.981  -9.018  1.00  0.00           C  
ATOM   4283  CG1 VAL B 342     -35.386 -46.032  -8.110  1.00  0.00           C  
ATOM   4284  CG2 VAL B 342     -33.343 -45.500  -9.505  1.00  0.00           C  
ATOM   4285  N   TYR B 343     -35.345 -45.632 -12.297  1.00  0.00           N  
ATOM   4286  CA  TYR B 343     -35.466 -46.656 -13.330  1.00  0.00           C  
ATOM   4287  C   TYR B 343     -34.065 -46.961 -13.881  1.00  0.00           C  
ATOM   4288  O   TYR B 343     -33.119 -46.219 -13.618  1.00  0.00           O  
ATOM   4289  CB  TYR B 343     -36.435 -46.192 -14.443  1.00  0.00           C  
ATOM   4290  CG  TYR B 343     -37.836 -45.841 -13.969  1.00  0.00           C  
ATOM   4291  CD1 TYR B 343     -38.268 -44.498 -13.968  1.00  0.00           C  
ATOM   4292  CD2 TYR B 343     -38.701 -46.851 -13.497  1.00  0.00           C  
ATOM   4293  CE1 TYR B 343     -39.544 -44.164 -13.475  1.00  0.00           C  
ATOM   4294  CE2 TYR B 343     -39.976 -46.516 -13.003  1.00  0.00           C  
ATOM   4295  CZ  TYR B 343     -40.399 -45.172 -12.990  1.00  0.00           C  
ATOM   4296  OH  TYR B 343     -41.637 -44.844 -12.518  1.00  0.00           O  
ATOM   4297  N   THR B 344     -33.947 -48.065 -14.629  1.00  0.00           N  
ATOM   4298  CA  THR B 344     -32.692 -48.494 -15.243  1.00  0.00           C  
ATOM   4299  C   THR B 344     -32.980 -49.106 -16.621  1.00  0.00           C  
ATOM   4300  O   THR B 344     -33.999 -49.772 -16.813  1.00  0.00           O  
ATOM   4301  CB  THR B 344     -31.927 -49.519 -14.366  1.00  0.00           C  
ATOM   4302  OG1 THR B 344     -32.758 -50.604 -14.012  1.00  0.00           O  
ATOM   4303  CG2 THR B 344     -31.340 -48.928 -13.080  1.00  0.00           C  
ATOM   4304  N   LEU B 345     -32.063 -48.810 -17.556  1.00  0.00           N  
ATOM   4305  CA  LEU B 345     -32.178 -49.069 -18.988  1.00  0.00           C  
ATOM   4306  C   LEU B 345     -30.892 -49.773 -19.468  1.00  0.00           C  
ATOM   4307  O   LEU B 345     -29.806 -49.402 -19.016  1.00  0.00           O  
ATOM   4308  CB  LEU B 345     -32.333 -47.707 -19.707  1.00  0.00           C  
ATOM   4309  CG  LEU B 345     -33.630 -46.939 -19.369  1.00  0.00           C  
ATOM   4310  CD1 LEU B 345     -33.612 -45.521 -19.971  1.00  0.00           C  
ATOM   4311  CD2 LEU B 345     -34.888 -47.720 -19.785  1.00  0.00           C  
ATOM   4312  N   PRO B 346     -31.019 -50.784 -20.357  1.00  0.00           N  
ATOM   4313  CA  PRO B 346     -29.852 -51.528 -20.860  1.00  0.00           C  
ATOM   4314  C   PRO B 346     -29.044 -50.756 -21.934  1.00  0.00           C  
ATOM   4315  O   PRO B 346     -29.560 -49.787 -22.495  1.00  0.00           O  
ATOM   4316  CB  PRO B 346     -30.506 -52.789 -21.456  1.00  0.00           C  
ATOM   4317  CG  PRO B 346     -31.850 -52.310 -21.979  1.00  0.00           C  
ATOM   4318  CD  PRO B 346     -32.271 -51.295 -20.925  1.00  0.00           C  
ATOM   4319  N   PRO B 347     -27.827 -51.251 -22.267  1.00  0.00           N  
ATOM   4320  CA  PRO B 347     -27.085 -50.841 -23.476  1.00  0.00           C  
ATOM   4321  C   PRO B 347     -27.831 -51.169 -24.783  1.00  0.00           C  
ATOM   4322  O   PRO B 347     -28.572 -52.152 -24.838  1.00  0.00           O  
ATOM   4323  CB  PRO B 347     -25.772 -51.642 -23.385  1.00  0.00           C  
ATOM   4324  CG  PRO B 347     -26.113 -52.854 -22.536  1.00  0.00           C  
ATOM   4325  CD  PRO B 347     -27.097 -52.283 -21.532  1.00  0.00           C  
ATOM   4326  N   SER B 348     -27.600 -50.339 -25.812  1.00  0.00           N  
ATOM   4327  CA  SER B 348     -28.102 -50.536 -27.174  1.00  0.00           C  
ATOM   4328  C   SER B 348     -27.461 -51.759 -27.866  1.00  0.00           C  
ATOM   4329  O   SER B 348     -26.352 -52.157 -27.509  1.00  0.00           O  
ATOM   4330  CB  SER B 348     -27.885 -49.224 -27.959  1.00  0.00           C  
ATOM   4331  OG  SER B 348     -26.519 -48.978 -28.224  1.00  0.00           O  
ATOM   4332  N   ARG B 349     -28.163 -52.325 -28.865  1.00  0.00           N  
ATOM   4333  CA  ARG B 349     -27.679 -53.458 -29.666  1.00  0.00           C  
ATOM   4334  C   ARG B 349     -26.455 -53.108 -30.538  1.00  0.00           C  
ATOM   4335  O   ARG B 349     -25.594 -53.963 -30.744  1.00  0.00           O  
ATOM   4336  CB  ARG B 349     -28.857 -54.038 -30.482  1.00  0.00           C  
ATOM   4337  CG  ARG B 349     -28.552 -55.310 -31.305  1.00  0.00           C  
ATOM   4338  CD  ARG B 349     -27.929 -56.467 -30.503  1.00  0.00           C  
ATOM   4339  NE  ARG B 349     -28.745 -56.835 -29.337  1.00  0.00           N  
ATOM   4340  CZ  ARG B 349     -28.416 -57.745 -28.406  1.00  0.00           C  
ATOM   4341  NH1 ARG B 349     -29.268 -57.997 -27.405  1.00  0.00           N  
ATOM   4342  NH2 ARG B 349     -27.249 -58.405 -28.458  1.00  0.00           N  
ATOM   4343  N   GLU B 350     -26.378 -51.842 -30.976  1.00  0.00           N  
ATOM   4344  CA  GLU B 350     -25.232 -51.246 -31.661  1.00  0.00           C  
ATOM   4345  C   GLU B 350     -24.037 -50.929 -30.731  1.00  0.00           C  
ATOM   4346  O   GLU B 350     -22.977 -50.581 -31.249  1.00  0.00           O  
ATOM   4347  CB  GLU B 350     -25.711 -50.023 -32.470  1.00  0.00           C  
ATOM   4348  CG  GLU B 350     -26.476 -48.966 -31.647  1.00  0.00           C  
ATOM   4349  CD  GLU B 350     -26.909 -47.755 -32.473  1.00  0.00           C  
ATOM   4350  OE1 GLU B 350     -26.103 -47.306 -33.317  1.00  0.00           O  
ATOM   4351  OE2 GLU B 350     -28.035 -47.274 -32.220  1.00  0.00           O  
ATOM   4352  N   GLU B 351     -24.201 -51.090 -29.403  1.00  0.00           N  
ATOM   4353  CA  GLU B 351     -23.118 -51.060 -28.415  1.00  0.00           C  
ATOM   4354  C   GLU B 351     -22.615 -52.471 -28.043  1.00  0.00           C  
ATOM   4355  O   GLU B 351     -21.456 -52.591 -27.648  1.00  0.00           O  
ATOM   4356  CB  GLU B 351     -23.531 -50.201 -27.201  1.00  0.00           C  
ATOM   4357  CG  GLU B 351     -22.488 -50.161 -26.068  1.00  0.00           C  
ATOM   4358  CD  GLU B 351     -22.748 -49.047 -25.061  1.00  0.00           C  
ATOM   4359  OE1 GLU B 351     -23.780 -49.135 -24.362  1.00  0.00           O  
ATOM   4360  OE2 GLU B 351     -21.894 -48.134 -25.001  1.00  0.00           O  
ATOM   4361  N   MET B 352     -23.438 -53.519 -28.243  1.00  0.00           N  
ATOM   4362  CA  MET B 352     -23.019 -54.925 -28.138  1.00  0.00           C  
ATOM   4363  C   MET B 352     -22.077 -55.386 -29.273  1.00  0.00           C  
ATOM   4364  O   MET B 352     -21.564 -56.500 -29.195  1.00  0.00           O  
ATOM   4365  CB  MET B 352     -24.249 -55.859 -27.995  1.00  0.00           C  
ATOM   4366  CG  MET B 352     -24.643 -56.142 -26.533  1.00  0.00           C  
ATOM   4367  SD  MET B 352     -25.535 -54.810 -25.690  1.00  0.00           S  
ATOM   4368  CE  MET B 352     -27.241 -55.304 -26.045  1.00  0.00           C  
ATOM   4369  N   THR B 353     -21.816 -54.528 -30.275  1.00  0.00           N  
ATOM   4370  CA  THR B 353     -20.761 -54.710 -31.279  1.00  0.00           C  
ATOM   4371  C   THR B 353     -19.336 -54.548 -30.691  1.00  0.00           C  
ATOM   4372  O   THR B 353     -18.390 -55.078 -31.273  1.00  0.00           O  
ATOM   4373  CB  THR B 353     -20.929 -53.690 -32.438  1.00  0.00           C  
ATOM   4374  OG1 THR B 353     -20.637 -52.361 -32.042  1.00  0.00           O  
ATOM   4375  CG2 THR B 353     -22.317 -53.732 -33.098  1.00  0.00           C  
ATOM   4376  N   LYS B 354     -19.218 -53.845 -29.550  1.00  0.00           N  
ATOM   4377  CA  LYS B 354     -17.984 -53.640 -28.792  1.00  0.00           C  
ATOM   4378  C   LYS B 354     -17.755 -54.803 -27.805  1.00  0.00           C  
ATOM   4379  O   LYS B 354     -18.686 -55.546 -27.491  1.00  0.00           O  
ATOM   4380  CB  LYS B 354     -18.113 -52.330 -27.984  1.00  0.00           C  
ATOM   4381  CG  LYS B 354     -18.503 -51.065 -28.768  1.00  0.00           C  
ATOM   4382  CD  LYS B 354     -18.768 -49.888 -27.812  1.00  0.00           C  
ATOM   4383  CE  LYS B 354     -19.554 -48.746 -28.469  1.00  0.00           C  
ATOM   4384  NZ  LYS B 354     -19.996 -47.751 -27.476  1.00  0.00           N  
ATOM   4385  N   ASN B 355     -16.520 -54.894 -27.283  1.00  0.00           N  
ATOM   4386  CA  ASN B 355     -16.139 -55.809 -26.196  1.00  0.00           C  
ATOM   4387  C   ASN B 355     -16.670 -55.383 -24.806  1.00  0.00           C  
ATOM   4388  O   ASN B 355     -16.760 -56.236 -23.924  1.00  0.00           O  
ATOM   4389  CB  ASN B 355     -14.601 -56.011 -26.183  1.00  0.00           C  
ATOM   4390  CG  ASN B 355     -13.774 -54.767 -25.825  1.00  0.00           C  
ATOM   4391  ND2 ASN B 355     -12.867 -54.896 -24.855  1.00  0.00           N  
ATOM   4392  OD1 ASN B 355     -13.942 -53.705 -26.421  1.00  0.00           O  
ATOM   4393  N   GLN B 356     -17.008 -54.093 -24.645  1.00  0.00           N  
ATOM   4394  CA  GLN B 356     -17.584 -53.497 -23.436  1.00  0.00           C  
ATOM   4395  C   GLN B 356     -19.002 -52.988 -23.743  1.00  0.00           C  
ATOM   4396  O   GLN B 356     -19.338 -52.772 -24.905  1.00  0.00           O  
ATOM   4397  CB  GLN B 356     -16.700 -52.309 -22.982  1.00  0.00           C  
ATOM   4398  CG  GLN B 356     -15.222 -52.623 -22.661  1.00  0.00           C  
ATOM   4399  CD  GLN B 356     -15.030 -53.735 -21.628  1.00  0.00           C  
ATOM   4400  OE1 GLN B 356     -14.779 -54.884 -21.985  1.00  0.00           O  
ATOM   4401  NE2 GLN B 356     -15.150 -53.401 -20.342  1.00  0.00           N  
ATOM   4402  N   VAL B 357     -19.803 -52.763 -22.692  1.00  0.00           N  
ATOM   4403  CA  VAL B 357     -21.130 -52.151 -22.794  1.00  0.00           C  
ATOM   4404  C   VAL B 357     -21.367 -51.191 -21.611  1.00  0.00           C  
ATOM   4405  O   VAL B 357     -20.699 -51.305 -20.582  1.00  0.00           O  
ATOM   4406  CB  VAL B 357     -22.269 -53.211 -22.836  1.00  0.00           C  
ATOM   4407  CG1 VAL B 357     -22.188 -54.132 -24.067  1.00  0.00           C  
ATOM   4408  CG2 VAL B 357     -22.426 -54.043 -21.554  1.00  0.00           C  
ATOM   4409  N   SER B 358     -22.307 -50.250 -21.792  1.00  0.00           N  
ATOM   4410  CA  SER B 358     -22.601 -49.197 -20.826  1.00  0.00           C  
ATOM   4411  C   SER B 358     -24.047 -49.324 -20.329  1.00  0.00           C  
ATOM   4412  O   SER B 358     -24.984 -49.159 -21.110  1.00  0.00           O  
ATOM   4413  CB  SER B 358     -22.331 -47.836 -21.492  1.00  0.00           C  
ATOM   4414  OG  SER B 358     -22.415 -46.791 -20.548  1.00  0.00           O  
ATOM   4415  N   LEU B 359     -24.193 -49.586 -19.022  1.00  0.00           N  
ATOM   4416  CA  LEU B 359     -25.475 -49.628 -18.319  1.00  0.00           C  
ATOM   4417  C   LEU B 359     -25.904 -48.199 -17.945  1.00  0.00           C  
ATOM   4418  O   LEU B 359     -25.041 -47.368 -17.657  1.00  0.00           O  
ATOM   4419  CB  LEU B 359     -25.344 -50.495 -17.046  1.00  0.00           C  
ATOM   4420  CG  LEU B 359     -24.628 -51.855 -17.213  1.00  0.00           C  
ATOM   4421  CD1 LEU B 359     -24.621 -52.624 -15.879  1.00  0.00           C  
ATOM   4422  CD2 LEU B 359     -25.206 -52.707 -18.356  1.00  0.00           C  
ATOM   4423  N   THR B 360     -27.221 -47.945 -17.945  1.00  0.00           N  
ATOM   4424  CA  THR B 360     -27.806 -46.621 -17.716  1.00  0.00           C  
ATOM   4425  C   THR B 360     -28.836 -46.673 -16.572  1.00  0.00           C  
ATOM   4426  O   THR B 360     -29.526 -47.680 -16.408  1.00  0.00           O  
ATOM   4427  CB  THR B 360     -28.519 -46.133 -19.008  1.00  0.00           C  
ATOM   4428  OG1 THR B 360     -27.545 -45.896 -20.003  1.00  0.00           O  
ATOM   4429  CG2 THR B 360     -29.372 -44.859 -18.887  1.00  0.00           C  
ATOM   4430  N   CYS B 361     -28.916 -45.565 -15.818  1.00  0.00           N  
ATOM   4431  CA  CYS B 361     -29.861 -45.353 -14.727  1.00  0.00           C  
ATOM   4432  C   CYS B 361     -30.500 -43.970 -14.874  1.00  0.00           C  
ATOM   4433  O   CYS B 361     -29.805 -42.963 -14.744  1.00  0.00           O  
ATOM   4434  CB  CYS B 361     -29.147 -45.527 -13.377  1.00  0.00           C  
ATOM   4435  SG  CYS B 361     -30.167 -45.281 -11.898  1.00  0.00           S  
ATOM   4436  N   LEU B 362     -31.818 -43.969 -15.119  1.00  0.00           N  
ATOM   4437  CA  LEU B 362     -32.684 -42.794 -15.159  1.00  0.00           C  
ATOM   4438  C   LEU B 362     -33.154 -42.487 -13.729  1.00  0.00           C  
ATOM   4439  O   LEU B 362     -33.683 -43.379 -13.068  1.00  0.00           O  
ATOM   4440  CB  LEU B 362     -33.852 -43.126 -16.127  1.00  0.00           C  
ATOM   4441  CG  LEU B 362     -34.836 -41.988 -16.503  1.00  0.00           C  
ATOM   4442  CD1 LEU B 362     -35.710 -42.406 -17.706  1.00  0.00           C  
ATOM   4443  CD2 LEU B 362     -35.723 -41.496 -15.343  1.00  0.00           C  
ATOM   4444  N   VAL B 363     -32.990 -41.230 -13.291  1.00  0.00           N  
ATOM   4445  CA  VAL B 363     -33.535 -40.742 -12.023  1.00  0.00           C  
ATOM   4446  C   VAL B 363     -34.266 -39.417 -12.319  1.00  0.00           C  
ATOM   4447  O   VAL B 363     -33.752 -38.593 -13.074  1.00  0.00           O  
ATOM   4448  CB  VAL B 363     -32.436 -40.489 -10.950  1.00  0.00           C  
ATOM   4449  CG1 VAL B 363     -33.041 -40.291  -9.547  1.00  0.00           C  
ATOM   4450  CG2 VAL B 363     -31.393 -41.622 -10.875  1.00  0.00           C  
ATOM   4451  N   LYS B 364     -35.478 -39.269 -11.766  1.00  0.00           N  
ATOM   4452  CA  LYS B 364     -36.465 -38.256 -12.151  1.00  0.00           C  
ATOM   4453  C   LYS B 364     -37.362 -37.921 -10.953  1.00  0.00           C  
ATOM   4454  O   LYS B 364     -37.488 -38.739 -10.047  1.00  0.00           O  
ATOM   4455  CB  LYS B 364     -37.251 -38.833 -13.360  1.00  0.00           C  
ATOM   4456  CG  LYS B 364     -38.587 -38.168 -13.752  1.00  0.00           C  
ATOM   4457  CD  LYS B 364     -39.283 -38.932 -14.886  1.00  0.00           C  
ATOM   4458  CE  LYS B 364     -40.609 -38.293 -15.318  1.00  0.00           C  
ATOM   4459  NZ  LYS B 364     -41.332 -39.148 -16.275  1.00  0.00           N  
ATOM   4460  N   GLY B 365     -38.021 -36.753 -10.988  1.00  0.00           N  
ATOM   4461  CA  GLY B 365     -39.158 -36.445 -10.116  1.00  0.00           C  
ATOM   4462  C   GLY B 365     -38.780 -36.031  -8.685  1.00  0.00           C  
ATOM   4463  O   GLY B 365     -39.680 -35.635  -7.945  1.00  0.00           O  
ATOM   4464  N   PHE B 366     -37.497 -36.098  -8.287  1.00  0.00           N  
ATOM   4465  CA  PHE B 366     -37.042 -35.709  -6.952  1.00  0.00           C  
ATOM   4466  C   PHE B 366     -36.919 -34.188  -6.798  1.00  0.00           C  
ATOM   4467  O   PHE B 366     -36.611 -33.490  -7.764  1.00  0.00           O  
ATOM   4468  CB  PHE B 366     -35.732 -36.432  -6.586  1.00  0.00           C  
ATOM   4469  CG  PHE B 366     -34.517 -36.159  -7.454  1.00  0.00           C  
ATOM   4470  CD1 PHE B 366     -34.286 -36.935  -8.607  1.00  0.00           C  
ATOM   4471  CD2 PHE B 366     -33.670 -35.064  -7.185  1.00  0.00           C  
ATOM   4472  CE1 PHE B 366     -33.181 -36.677  -9.404  1.00  0.00           C  
ATOM   4473  CE2 PHE B 366     -32.583 -34.808  -8.008  1.00  0.00           C  
ATOM   4474  CZ  PHE B 366     -32.330 -35.621  -9.103  1.00  0.00           C  
ATOM   4475  N   TYR B 367     -37.146 -33.715  -5.566  1.00  0.00           N  
ATOM   4476  CA  TYR B 367     -37.065 -32.304  -5.203  1.00  0.00           C  
ATOM   4477  C   TYR B 367     -36.924 -32.236  -3.668  1.00  0.00           C  
ATOM   4478  O   TYR B 367     -37.695 -32.916  -2.991  1.00  0.00           O  
ATOM   4479  CB  TYR B 367     -38.345 -31.591  -5.692  1.00  0.00           C  
ATOM   4480  CG  TYR B 367     -38.179 -30.098  -5.895  1.00  0.00           C  
ATOM   4481  CD1 TYR B 367     -37.568 -29.626  -7.074  1.00  0.00           C  
ATOM   4482  CD2 TYR B 367     -38.638 -29.180  -4.931  1.00  0.00           C  
ATOM   4483  CE1 TYR B 367     -37.425 -28.245  -7.296  1.00  0.00           C  
ATOM   4484  CE2 TYR B 367     -38.494 -27.795  -5.150  1.00  0.00           C  
ATOM   4485  CZ  TYR B 367     -37.888 -27.327  -6.334  1.00  0.00           C  
ATOM   4486  OH  TYR B 367     -37.754 -25.986  -6.544  1.00  0.00           O  
ATOM   4487  N   PRO B 368     -35.950 -31.468  -3.122  1.00  0.00           N  
ATOM   4488  CA  PRO B 368     -34.932 -30.655  -3.821  1.00  0.00           C  
ATOM   4489  C   PRO B 368     -33.806 -31.502  -4.457  1.00  0.00           C  
ATOM   4490  O   PRO B 368     -33.906 -32.727  -4.508  1.00  0.00           O  
ATOM   4491  CB  PRO B 368     -34.415 -29.737  -2.697  1.00  0.00           C  
ATOM   4492  CG  PRO B 368     -34.504 -30.596  -1.450  1.00  0.00           C  
ATOM   4493  CD  PRO B 368     -35.797 -31.370  -1.668  1.00  0.00           C  
ATOM   4494  N   SER B 369     -32.757 -30.824  -4.949  1.00  0.00           N  
ATOM   4495  CA  SER B 369     -31.608 -31.426  -5.636  1.00  0.00           C  
ATOM   4496  C   SER B 369     -30.610 -32.167  -4.708  1.00  0.00           C  
ATOM   4497  O   SER B 369     -29.640 -32.729  -5.216  1.00  0.00           O  
ATOM   4498  CB  SER B 369     -30.923 -30.313  -6.459  1.00  0.00           C  
ATOM   4499  OG  SER B 369     -29.959 -30.822  -7.357  1.00  0.00           O  
ATOM   4500  N   ASP B 370     -30.840 -32.146  -3.382  1.00  0.00           N  
ATOM   4501  CA  ASP B 370     -29.984 -32.714  -2.331  1.00  0.00           C  
ATOM   4502  C   ASP B 370     -30.135 -34.247  -2.261  1.00  0.00           C  
ATOM   4503  O   ASP B 370     -30.837 -34.760  -1.389  1.00  0.00           O  
ATOM   4504  CB  ASP B 370     -30.186 -32.060  -0.932  1.00  0.00           C  
ATOM   4505  CG  ASP B 370     -30.255 -30.527  -0.881  1.00  0.00           C  
ATOM   4506  OD1 ASP B 370     -30.987 -29.934  -1.703  1.00  0.00           O  
ATOM   4507  OD2 ASP B 370     -29.685 -29.978   0.086  1.00  0.00           O  
ATOM   4508  N   ILE B 371     -29.485 -34.944  -3.205  1.00  0.00           N  
ATOM   4509  CA  ILE B 371     -29.629 -36.379  -3.440  1.00  0.00           C  
ATOM   4510  C   ILE B 371     -28.259 -36.997  -3.791  1.00  0.00           C  
ATOM   4511  O   ILE B 371     -27.382 -36.298  -4.302  1.00  0.00           O  
ATOM   4512  CB  ILE B 371     -30.621 -36.609  -4.625  1.00  0.00           C  
ATOM   4513  CG1 ILE B 371     -31.190 -38.040  -4.663  1.00  0.00           C  
ATOM   4514  CG2 ILE B 371     -30.054 -36.236  -6.008  1.00  0.00           C  
ATOM   4515  CD1 ILE B 371     -32.459 -38.174  -5.511  1.00  0.00           C  
ATOM   4516  N   ALA B 372     -28.126 -38.309  -3.545  1.00  0.00           N  
ATOM   4517  CA  ALA B 372     -26.991 -39.127  -3.971  1.00  0.00           C  
ATOM   4518  C   ALA B 372     -27.476 -40.251  -4.900  1.00  0.00           C  
ATOM   4519  O   ALA B 372     -28.598 -40.733  -4.741  1.00  0.00           O  
ATOM   4520  CB  ALA B 372     -26.306 -39.708  -2.724  1.00  0.00           C  
ATOM   4521  N   VAL B 373     -26.603 -40.661  -5.835  1.00  0.00           N  
ATOM   4522  CA  VAL B 373     -26.834 -41.761  -6.773  1.00  0.00           C  
ATOM   4523  C   VAL B 373     -25.509 -42.497  -7.057  1.00  0.00           C  
ATOM   4524  O   VAL B 373     -24.453 -41.866  -7.126  1.00  0.00           O  
ATOM   4525  CB  VAL B 373     -27.507 -41.280  -8.096  1.00  0.00           C  
ATOM   4526  CG1 VAL B 373     -26.671 -40.261  -8.895  1.00  0.00           C  
ATOM   4527  CG2 VAL B 373     -27.921 -42.445  -9.016  1.00  0.00           C  
ATOM   4528  N   GLU B 374     -25.603 -43.830  -7.185  1.00  0.00           N  
ATOM   4529  CA  GLU B 374     -24.479 -44.761  -7.269  1.00  0.00           C  
ATOM   4530  C   GLU B 374     -24.923 -46.082  -7.929  1.00  0.00           C  
ATOM   4531  O   GLU B 374     -26.051 -46.175  -8.415  1.00  0.00           O  
ATOM   4532  CB  GLU B 374     -23.878 -44.943  -5.851  1.00  0.00           C  
ATOM   4533  CG  GLU B 374     -24.819 -45.611  -4.824  1.00  0.00           C  
ATOM   4534  CD  GLU B 374     -24.252 -45.537  -3.409  1.00  0.00           C  
ATOM   4535  OE1 GLU B 374     -23.316 -46.313  -3.119  1.00  0.00           O  
ATOM   4536  OE2 GLU B 374     -24.745 -44.690  -2.633  1.00  0.00           O  
ATOM   4537  N   TRP B 375     -24.017 -47.075  -7.950  1.00  0.00           N  
ATOM   4538  CA  TRP B 375     -24.292 -48.443  -8.397  1.00  0.00           C  
ATOM   4539  C   TRP B 375     -23.736 -49.461  -7.393  1.00  0.00           C  
ATOM   4540  O   TRP B 375     -22.707 -49.222  -6.759  1.00  0.00           O  
ATOM   4541  CB  TRP B 375     -23.703 -48.716  -9.797  1.00  0.00           C  
ATOM   4542  CG  TRP B 375     -24.356 -48.034 -10.963  1.00  0.00           C  
ATOM   4543  CD1 TRP B 375     -24.232 -46.724 -11.270  1.00  0.00           C  
ATOM   4544  CD2 TRP B 375     -25.246 -48.596 -11.980  1.00  0.00           C  
ATOM   4545  NE1 TRP B 375     -24.954 -46.444 -12.407  1.00  0.00           N  
ATOM   4546  CE2 TRP B 375     -25.597 -47.558 -12.896  1.00  0.00           C  
ATOM   4547  CE3 TRP B 375     -25.779 -49.880 -12.242  1.00  0.00           C  
ATOM   4548  CZ2 TRP B 375     -26.421 -47.782 -14.011  1.00  0.00           C  
ATOM   4549  CZ3 TRP B 375     -26.630 -50.113 -13.342  1.00  0.00           C  
ATOM   4550  CH2 TRP B 375     -26.953 -49.065 -14.225  1.00  0.00           C  
ATOM   4551  N   GLU B 376     -24.437 -50.599  -7.320  1.00  0.00           N  
ATOM   4552  CA  GLU B 376     -24.120 -51.772  -6.517  1.00  0.00           C  
ATOM   4553  C   GLU B 376     -24.243 -53.038  -7.385  1.00  0.00           C  
ATOM   4554  O   GLU B 376     -24.848 -53.007  -8.457  1.00  0.00           O  
ATOM   4555  CB  GLU B 376     -25.083 -51.844  -5.310  1.00  0.00           C  
ATOM   4556  CG  GLU B 376     -24.967 -50.656  -4.334  1.00  0.00           C  
ATOM   4557  CD  GLU B 376     -25.884 -50.831  -3.125  1.00  0.00           C  
ATOM   4558  OE1 GLU B 376     -27.094 -50.553  -3.275  1.00  0.00           O  
ATOM   4559  OE2 GLU B 376     -25.370 -51.274  -2.076  1.00  0.00           O  
ATOM   4560  N   SER B 377     -23.680 -54.146  -6.890  1.00  0.00           N  
ATOM   4561  CA  SER B 377     -23.827 -55.473  -7.474  1.00  0.00           C  
ATOM   4562  C   SER B 377     -23.693 -56.509  -6.352  1.00  0.00           C  
ATOM   4563  O   SER B 377     -22.684 -56.509  -5.646  1.00  0.00           O  
ATOM   4564  CB  SER B 377     -22.815 -55.681  -8.621  1.00  0.00           C  
ATOM   4565  OG  SER B 377     -23.028 -56.917  -9.275  1.00  0.00           O  
ATOM   4566  N   ASN B 378     -24.728 -57.356  -6.202  1.00  0.00           N  
ATOM   4567  CA  ASN B 378     -24.837 -58.412  -5.183  1.00  0.00           C  
ATOM   4568  C   ASN B 378     -24.879 -57.863  -3.733  1.00  0.00           C  
ATOM   4569  O   ASN B 378     -24.411 -58.529  -2.810  1.00  0.00           O  
ATOM   4570  CB  ASN B 378     -23.732 -59.487  -5.398  1.00  0.00           C  
ATOM   4571  CG  ASN B 378     -24.145 -60.900  -4.971  1.00  0.00           C  
ATOM   4572  OD1 ASN B 378     -23.644 -61.421  -3.978  1.00  0.00           O  
ATOM   4573  ND2 ASN B 378     -25.051 -61.534  -5.720  1.00  0.00           N  
ATOM   4574  N   GLY B 379     -25.443 -56.652  -3.557  1.00  0.00           N  
ATOM   4575  CA  GLY B 379     -25.567 -55.972  -2.264  1.00  0.00           C  
ATOM   4576  C   GLY B 379     -24.256 -55.314  -1.794  1.00  0.00           C  
ATOM   4577  O   GLY B 379     -24.175 -54.915  -0.633  1.00  0.00           O  
ATOM   4578  N   GLN B 380     -23.241 -55.217  -2.670  1.00  0.00           N  
ATOM   4579  CA  GLN B 380     -21.925 -54.629  -2.412  1.00  0.00           C  
ATOM   4580  C   GLN B 380     -21.659 -53.507  -3.436  1.00  0.00           C  
ATOM   4581  O   GLN B 380     -22.176 -53.594  -4.548  1.00  0.00           O  
ATOM   4582  CB  GLN B 380     -20.862 -55.746  -2.554  1.00  0.00           C  
ATOM   4583  CG  GLN B 380     -20.932 -56.847  -1.476  1.00  0.00           C  
ATOM   4584  CD  GLN B 380     -20.687 -56.317  -0.060  1.00  0.00           C  
ATOM   4585  NE2 GLN B 380     -21.612 -56.588   0.863  1.00  0.00           N  
ATOM   4586  OE1 GLN B 380     -19.670 -55.680   0.202  1.00  0.00           O  
ATOM   4587  N   PRO B 381     -20.855 -52.479  -3.071  1.00  0.00           N  
ATOM   4588  CA  PRO B 381     -20.531 -51.361  -3.980  1.00  0.00           C  
ATOM   4589  C   PRO B 381     -19.701 -51.803  -5.204  1.00  0.00           C  
ATOM   4590  O   PRO B 381     -18.585 -52.297  -5.040  1.00  0.00           O  
ATOM   4591  CB  PRO B 381     -19.774 -50.370  -3.079  1.00  0.00           C  
ATOM   4592  CG  PRO B 381     -19.155 -51.230  -1.987  1.00  0.00           C  
ATOM   4593  CD  PRO B 381     -20.201 -52.315  -1.770  1.00  0.00           C  
ATOM   4594  N   GLU B 382     -20.284 -51.628  -6.401  1.00  0.00           N  
ATOM   4595  CA  GLU B 382     -19.686 -51.973  -7.693  1.00  0.00           C  
ATOM   4596  C   GLU B 382     -18.608 -50.954  -8.121  1.00  0.00           C  
ATOM   4597  O   GLU B 382     -18.635 -49.806  -7.680  1.00  0.00           O  
ATOM   4598  CB  GLU B 382     -20.839 -52.130  -8.715  1.00  0.00           C  
ATOM   4599  CG  GLU B 382     -20.469 -52.405 -10.190  1.00  0.00           C  
ATOM   4600  CD  GLU B 382     -19.651 -53.672 -10.455  1.00  0.00           C  
ATOM   4601  OE1 GLU B 382     -19.770 -54.623  -9.655  1.00  0.00           O  
ATOM   4602  OE2 GLU B 382     -18.933 -53.677 -11.481  1.00  0.00           O  
ATOM   4603  N   ASN B 383     -17.674 -51.411  -8.967  1.00  0.00           N  
ATOM   4604  CA  ASN B 383     -16.548 -50.645  -9.511  1.00  0.00           C  
ATOM   4605  C   ASN B 383     -16.873 -50.013 -10.878  1.00  0.00           C  
ATOM   4606  O   ASN B 383     -17.681 -50.552 -11.631  1.00  0.00           O  
ATOM   4607  CB  ASN B 383     -15.300 -51.564  -9.595  1.00  0.00           C  
ATOM   4608  CG  ASN B 383     -15.524 -52.926 -10.273  1.00  0.00           C  
ATOM   4609  OD1 ASN B 383     -16.007 -53.865  -9.645  1.00  0.00           O  
ATOM   4610  ND2 ASN B 383     -15.160 -53.044 -11.550  1.00  0.00           N  
ATOM   4611  N   ASN B 384     -16.172 -48.906 -11.188  1.00  0.00           N  
ATOM   4612  CA  ASN B 384     -16.135 -48.207 -12.488  1.00  0.00           C  
ATOM   4613  C   ASN B 384     -17.457 -47.526 -12.906  1.00  0.00           C  
ATOM   4614  O   ASN B 384     -17.674 -47.339 -14.105  1.00  0.00           O  
ATOM   4615  CB  ASN B 384     -15.565 -49.113 -13.619  1.00  0.00           C  
ATOM   4616  CG  ASN B 384     -14.149 -49.624 -13.343  1.00  0.00           C  
ATOM   4617  OD1 ASN B 384     -13.969 -50.749 -12.885  1.00  0.00           O  
ATOM   4618  ND2 ASN B 384     -13.135 -48.806 -13.632  1.00  0.00           N  
ATOM   4619  N   TYR B 385     -18.291 -47.110 -11.934  1.00  0.00           N  
ATOM   4620  CA  TYR B 385     -19.459 -46.259 -12.195  1.00  0.00           C  
ATOM   4621  C   TYR B 385     -19.089 -44.767 -12.119  1.00  0.00           C  
ATOM   4622  O   TYR B 385     -18.071 -44.404 -11.526  1.00  0.00           O  
ATOM   4623  CB  TYR B 385     -20.630 -46.637 -11.259  1.00  0.00           C  
ATOM   4624  CG  TYR B 385     -20.533 -46.212  -9.804  1.00  0.00           C  
ATOM   4625  CD1 TYR B 385     -21.013 -44.952  -9.387  1.00  0.00           C  
ATOM   4626  CD2 TYR B 385     -19.979 -47.094  -8.858  1.00  0.00           C  
ATOM   4627  CE1 TYR B 385     -20.914 -44.570  -8.035  1.00  0.00           C  
ATOM   4628  CE2 TYR B 385     -19.893 -46.719  -7.503  1.00  0.00           C  
ATOM   4629  CZ  TYR B 385     -20.353 -45.454  -7.092  1.00  0.00           C  
ATOM   4630  OH  TYR B 385     -20.261 -45.087  -5.781  1.00  0.00           O  
ATOM   4631  N   LYS B 386     -19.943 -43.930 -12.728  1.00  0.00           N  
ATOM   4632  CA  LYS B 386     -19.784 -42.480 -12.776  1.00  0.00           C  
ATOM   4633  C   LYS B 386     -21.148 -41.834 -13.080  1.00  0.00           C  
ATOM   4634  O   LYS B 386     -21.932 -42.415 -13.831  1.00  0.00           O  
ATOM   4635  CB  LYS B 386     -18.729 -42.119 -13.852  1.00  0.00           C  
ATOM   4636  CG  LYS B 386     -17.986 -40.796 -13.597  1.00  0.00           C  
ATOM   4637  CD  LYS B 386     -16.982 -40.826 -12.430  1.00  0.00           C  
ATOM   4638  CE  LYS B 386     -15.758 -41.719 -12.694  1.00  0.00           C  
ATOM   4639  NZ  LYS B 386     -14.808 -41.671 -11.571  1.00  0.00           N  
ATOM   4640  N   THR B 387     -21.396 -40.637 -12.524  1.00  0.00           N  
ATOM   4641  CA  THR B 387     -22.654 -39.903 -12.681  1.00  0.00           C  
ATOM   4642  C   THR B 387     -22.407 -38.420 -13.015  1.00  0.00           C  
ATOM   4643  O   THR B 387     -21.524 -37.800 -12.422  1.00  0.00           O  
ATOM   4644  CB  THR B 387     -23.542 -40.037 -11.406  1.00  0.00           C  
ATOM   4645  OG1 THR B 387     -24.751 -39.311 -11.528  1.00  0.00           O  
ATOM   4646  CG2 THR B 387     -22.883 -39.557 -10.098  1.00  0.00           C  
ATOM   4647  N   THR B 388     -23.211 -37.885 -13.951  1.00  0.00           N  
ATOM   4648  CA  THR B 388     -23.254 -36.464 -14.317  1.00  0.00           C  
ATOM   4649  C   THR B 388     -23.911 -35.614 -13.197  1.00  0.00           C  
ATOM   4650  O   THR B 388     -24.636 -36.179 -12.377  1.00  0.00           O  
ATOM   4651  CB  THR B 388     -24.076 -36.254 -15.620  1.00  0.00           C  
ATOM   4652  OG1 THR B 388     -25.430 -36.639 -15.463  1.00  0.00           O  
ATOM   4653  CG2 THR B 388     -23.506 -36.975 -16.849  1.00  0.00           C  
ATOM   4654  N   PRO B 389     -23.685 -34.276 -13.174  1.00  0.00           N  
ATOM   4655  CA  PRO B 389     -24.360 -33.388 -12.201  1.00  0.00           C  
ATOM   4656  C   PRO B 389     -25.894 -33.291 -12.403  1.00  0.00           C  
ATOM   4657  O   PRO B 389     -26.356 -33.482 -13.530  1.00  0.00           O  
ATOM   4658  CB  PRO B 389     -23.691 -32.018 -12.426  1.00  0.00           C  
ATOM   4659  CG  PRO B 389     -22.374 -32.324 -13.113  1.00  0.00           C  
ATOM   4660  CD  PRO B 389     -22.712 -33.531 -13.973  1.00  0.00           C  
ATOM   4661  N   PRO B 390     -26.652 -32.940 -11.334  1.00  0.00           N  
ATOM   4662  CA  PRO B 390     -28.098 -32.643 -11.427  1.00  0.00           C  
ATOM   4663  C   PRO B 390     -28.460 -31.483 -12.373  1.00  0.00           C  
ATOM   4664  O   PRO B 390     -27.655 -30.572 -12.570  1.00  0.00           O  
ATOM   4665  CB  PRO B 390     -28.506 -32.303  -9.983  1.00  0.00           C  
ATOM   4666  CG  PRO B 390     -27.457 -32.960  -9.109  1.00  0.00           C  
ATOM   4667  CD  PRO B 390     -26.192 -32.841  -9.946  1.00  0.00           C  
ATOM   4668  N   MET B 391     -29.686 -31.542 -12.912  1.00  0.00           N  
ATOM   4669  CA  MET B 391     -30.261 -30.507 -13.767  1.00  0.00           C  
ATOM   4670  C   MET B 391     -31.773 -30.409 -13.520  1.00  0.00           C  
ATOM   4671  O   MET B 391     -32.401 -31.413 -13.184  1.00  0.00           O  
ATOM   4672  CB  MET B 391     -29.899 -30.820 -15.238  1.00  0.00           C  
ATOM   4673  CG  MET B 391     -30.454 -29.842 -16.291  1.00  0.00           C  
ATOM   4674  SD  MET B 391     -29.957 -28.105 -16.116  1.00  0.00           S  
ATOM   4675  CE  MET B 391     -28.159 -28.248 -16.304  1.00  0.00           C  
ATOM   4676  N   LEU B 392     -32.325 -29.197 -13.697  1.00  0.00           N  
ATOM   4677  CA  LEU B 392     -33.755 -28.894 -13.608  1.00  0.00           C  
ATOM   4678  C   LEU B 392     -34.531 -29.583 -14.746  1.00  0.00           C  
ATOM   4679  O   LEU B 392     -34.211 -29.374 -15.915  1.00  0.00           O  
ATOM   4680  CB  LEU B 392     -33.926 -27.354 -13.613  1.00  0.00           C  
ATOM   4681  CG  LEU B 392     -35.379 -26.818 -13.543  1.00  0.00           C  
ATOM   4682  CD1 LEU B 392     -36.097 -27.216 -12.236  1.00  0.00           C  
ATOM   4683  CD2 LEU B 392     -35.422 -25.295 -13.798  1.00  0.00           C  
ATOM   4684  N   ASP B 393     -35.529 -30.393 -14.364  1.00  0.00           N  
ATOM   4685  CA  ASP B 393     -36.346 -31.226 -15.245  1.00  0.00           C  
ATOM   4686  C   ASP B 393     -37.493 -30.400 -15.858  1.00  0.00           C  
ATOM   4687  O   ASP B 393     -37.904 -29.385 -15.291  1.00  0.00           O  
ATOM   4688  CB  ASP B 393     -36.893 -32.440 -14.448  1.00  0.00           C  
ATOM   4689  CG  ASP B 393     -37.189 -33.701 -15.274  1.00  0.00           C  
ATOM   4690  OD1 ASP B 393     -37.127 -33.645 -16.522  1.00  0.00           O  
ATOM   4691  OD2 ASP B 393     -37.471 -34.734 -14.631  1.00  0.00           O  
ATOM   4692  N   SER B 394     -37.996 -30.872 -17.010  1.00  0.00           N  
ATOM   4693  CA  SER B 394     -39.098 -30.271 -17.768  1.00  0.00           C  
ATOM   4694  C   SER B 394     -40.483 -30.371 -17.091  1.00  0.00           C  
ATOM   4695  O   SER B 394     -41.393 -29.668 -17.527  1.00  0.00           O  
ATOM   4696  CB  SER B 394     -39.089 -30.847 -19.201  1.00  0.00           C  
ATOM   4697  OG  SER B 394     -39.513 -32.195 -19.258  1.00  0.00           O  
ATOM   4698  N   ASP B 395     -40.612 -31.203 -16.041  1.00  0.00           N  
ATOM   4699  CA  ASP B 395     -41.814 -31.339 -15.205  1.00  0.00           C  
ATOM   4700  C   ASP B 395     -41.744 -30.479 -13.919  1.00  0.00           C  
ATOM   4701  O   ASP B 395     -42.676 -30.530 -13.116  1.00  0.00           O  
ATOM   4702  CB  ASP B 395     -42.166 -32.820 -14.896  1.00  0.00           C  
ATOM   4703  CG  ASP B 395     -40.997 -33.706 -14.448  1.00  0.00           C  
ATOM   4704  OD1 ASP B 395     -40.150 -33.192 -13.683  1.00  0.00           O  
ATOM   4705  OD2 ASP B 395     -41.021 -34.905 -14.797  1.00  0.00           O  
ATOM   4706  N   GLY B 396     -40.658 -29.704 -13.746  1.00  0.00           N  
ATOM   4707  CA  GLY B 396     -40.464 -28.783 -12.625  1.00  0.00           C  
ATOM   4708  C   GLY B 396     -39.723 -29.429 -11.442  1.00  0.00           C  
ATOM   4709  O   GLY B 396     -39.535 -28.759 -10.426  1.00  0.00           O  
ATOM   4710  N   SER B 397     -39.297 -30.700 -11.557  1.00  0.00           N  
ATOM   4711  CA  SER B 397     -38.448 -31.390 -10.583  1.00  0.00           C  
ATOM   4712  C   SER B 397     -36.951 -31.200 -10.909  1.00  0.00           C  
ATOM   4713  O   SER B 397     -36.604 -30.353 -11.730  1.00  0.00           O  
ATOM   4714  CB  SER B 397     -38.887 -32.870 -10.515  1.00  0.00           C  
ATOM   4715  OG  SER B 397     -38.394 -33.650 -11.588  1.00  0.00           O  
ATOM   4716  N   PHE B 398     -36.096 -32.012 -10.275  1.00  0.00           N  
ATOM   4717  CA  PHE B 398     -34.720 -32.262 -10.703  1.00  0.00           C  
ATOM   4718  C   PHE B 398     -34.591 -33.705 -11.209  1.00  0.00           C  
ATOM   4719  O   PHE B 398     -35.342 -34.582 -10.774  1.00  0.00           O  
ATOM   4720  CB  PHE B 398     -33.742 -31.974  -9.544  1.00  0.00           C  
ATOM   4721  CG  PHE B 398     -33.315 -30.522  -9.444  1.00  0.00           C  
ATOM   4722  CD1 PHE B 398     -34.166 -29.564  -8.859  1.00  0.00           C  
ATOM   4723  CD2 PHE B 398     -32.135 -30.091 -10.086  1.00  0.00           C  
ATOM   4724  CE1 PHE B 398     -33.813 -28.220  -8.875  1.00  0.00           C  
ATOM   4725  CE2 PHE B 398     -31.801 -28.744 -10.093  1.00  0.00           C  
ATOM   4726  CZ  PHE B 398     -32.635 -27.813  -9.488  1.00  0.00           C  
ATOM   4727  N   PHE B 399     -33.622 -33.918 -12.111  1.00  0.00           N  
ATOM   4728  CA  PHE B 399     -33.284 -35.224 -12.668  1.00  0.00           C  
ATOM   4729  C   PHE B 399     -31.765 -35.428 -12.638  1.00  0.00           C  
ATOM   4730  O   PHE B 399     -30.996 -34.471 -12.528  1.00  0.00           O  
ATOM   4731  CB  PHE B 399     -33.875 -35.361 -14.085  1.00  0.00           C  
ATOM   4732  CG  PHE B 399     -33.173 -34.647 -15.226  1.00  0.00           C  
ATOM   4733  CD1 PHE B 399     -33.420 -33.284 -15.459  1.00  0.00           C  
ATOM   4734  CD2 PHE B 399     -32.202 -35.309 -16.007  1.00  0.00           C  
ATOM   4735  CE1 PHE B 399     -32.791 -32.632 -16.507  1.00  0.00           C  
ATOM   4736  CE2 PHE B 399     -31.600 -34.647 -17.068  1.00  0.00           C  
ATOM   4737  CZ  PHE B 399     -31.894 -33.315 -17.319  1.00  0.00           C  
ATOM   4738  N   LEU B 400     -31.388 -36.707 -12.738  1.00  0.00           N  
ATOM   4739  CA  LEU B 400     -30.017 -37.196 -12.697  1.00  0.00           C  
ATOM   4740  C   LEU B 400     -29.876 -38.400 -13.629  1.00  0.00           C  
ATOM   4741  O   LEU B 400     -30.859 -39.088 -13.911  1.00  0.00           O  
ATOM   4742  CB  LEU B 400     -29.659 -37.585 -11.239  1.00  0.00           C  
ATOM   4743  CG  LEU B 400     -28.768 -36.551 -10.534  1.00  0.00           C  
ATOM   4744  CD1 LEU B 400     -28.677 -36.830  -9.025  1.00  0.00           C  
ATOM   4745  CD2 LEU B 400     -27.375 -36.478 -11.178  1.00  0.00           C  
ATOM   4746  N   TYR B 401     -28.627 -38.654 -14.042  1.00  0.00           N  
ATOM   4747  CA  TYR B 401     -28.242 -39.868 -14.745  1.00  0.00           C  
ATOM   4748  C   TYR B 401     -26.920 -40.386 -14.189  1.00  0.00           C  
ATOM   4749  O   TYR B 401     -25.922 -39.665 -14.193  1.00  0.00           O  
ATOM   4750  CB  TYR B 401     -28.148 -39.635 -16.259  1.00  0.00           C  
ATOM   4751  CG  TYR B 401     -29.491 -39.587 -16.955  1.00  0.00           C  
ATOM   4752  CD1 TYR B 401     -30.106 -38.351 -17.225  1.00  0.00           C  
ATOM   4753  CD2 TYR B 401     -30.129 -40.788 -17.329  1.00  0.00           C  
ATOM   4754  CE1 TYR B 401     -31.347 -38.318 -17.882  1.00  0.00           C  
ATOM   4755  CE2 TYR B 401     -31.380 -40.751 -17.970  1.00  0.00           C  
ATOM   4756  CZ  TYR B 401     -31.987 -39.515 -18.260  1.00  0.00           C  
ATOM   4757  OH  TYR B 401     -33.188 -39.483 -18.906  1.00  0.00           O  
ATOM   4758  N   SER B 402     -26.956 -41.655 -13.767  1.00  0.00           N  
ATOM   4759  CA  SER B 402     -25.791 -42.437 -13.388  1.00  0.00           C  
ATOM   4760  C   SER B 402     -25.587 -43.546 -14.431  1.00  0.00           C  
ATOM   4761  O   SER B 402     -26.534 -43.953 -15.105  1.00  0.00           O  
ATOM   4762  CB  SER B 402     -25.998 -42.958 -11.955  1.00  0.00           C  
ATOM   4763  OG  SER B 402     -24.830 -43.567 -11.448  1.00  0.00           O  
ATOM   4764  N   LYS B 403     -24.331 -43.978 -14.570  1.00  0.00           N  
ATOM   4765  CA  LYS B 403     -23.876 -44.868 -15.630  1.00  0.00           C  
ATOM   4766  C   LYS B 403     -22.803 -45.806 -15.069  1.00  0.00           C  
ATOM   4767  O   LYS B 403     -22.085 -45.421 -14.146  1.00  0.00           O  
ATOM   4768  CB  LYS B 403     -23.345 -43.984 -16.776  1.00  0.00           C  
ATOM   4769  CG  LYS B 403     -22.937 -44.728 -18.061  1.00  0.00           C  
ATOM   4770  CD  LYS B 403     -22.300 -43.808 -19.118  1.00  0.00           C  
ATOM   4771  CE  LYS B 403     -20.767 -43.753 -19.032  1.00  0.00           C  
ATOM   4772  NZ  LYS B 403     -20.289 -43.228 -17.744  1.00  0.00           N  
ATOM   4773  N   LEU B 404     -22.704 -47.011 -15.647  1.00  0.00           N  
ATOM   4774  CA  LEU B 404     -21.765 -48.036 -15.209  1.00  0.00           C  
ATOM   4775  C   LEU B 404     -21.148 -48.746 -16.420  1.00  0.00           C  
ATOM   4776  O   LEU B 404     -21.870 -49.349 -17.213  1.00  0.00           O  
ATOM   4777  CB  LEU B 404     -22.483 -48.965 -14.202  1.00  0.00           C  
ATOM   4778  CG  LEU B 404     -21.742 -50.248 -13.778  1.00  0.00           C  
ATOM   4779  CD1 LEU B 404     -20.387 -49.988 -13.106  1.00  0.00           C  
ATOM   4780  CD2 LEU B 404     -22.630 -51.172 -12.938  1.00  0.00           C  
ATOM   4781  N   THR B 405     -19.811 -48.673 -16.504  1.00  0.00           N  
ATOM   4782  CA  THR B 405     -18.989 -49.357 -17.499  1.00  0.00           C  
ATOM   4783  C   THR B 405     -18.751 -50.814 -17.059  1.00  0.00           C  
ATOM   4784  O   THR B 405     -18.205 -51.033 -15.976  1.00  0.00           O  
ATOM   4785  CB  THR B 405     -17.606 -48.658 -17.633  1.00  0.00           C  
ATOM   4786  OG1 THR B 405     -17.797 -47.320 -18.052  1.00  0.00           O  
ATOM   4787  CG2 THR B 405     -16.622 -49.322 -18.615  1.00  0.00           C  
ATOM   4788  N   VAL B 406     -19.157 -51.770 -17.909  1.00  0.00           N  
ATOM   4789  CA  VAL B 406     -18.962 -53.206 -17.692  1.00  0.00           C  
ATOM   4790  C   VAL B 406     -18.519 -53.893 -18.993  1.00  0.00           C  
ATOM   4791  O   VAL B 406     -18.585 -53.302 -20.071  1.00  0.00           O  
ATOM   4792  CB  VAL B 406     -20.244 -53.919 -17.157  1.00  0.00           C  
ATOM   4793  CG1 VAL B 406     -20.708 -53.316 -15.831  1.00  0.00           C  
ATOM   4794  CG2 VAL B 406     -21.424 -53.988 -18.147  1.00  0.00           C  
ATOM   4795  N   ASP B 407     -18.077 -55.149 -18.855  1.00  0.00           N  
ATOM   4796  CA  ASP B 407     -17.694 -56.026 -19.961  1.00  0.00           C  
ATOM   4797  C   ASP B 407     -18.952 -56.622 -20.613  1.00  0.00           C  
ATOM   4798  O   ASP B 407     -19.939 -56.858 -19.913  1.00  0.00           O  
ATOM   4799  CB  ASP B 407     -16.753 -57.178 -19.520  1.00  0.00           C  
ATOM   4800  CG  ASP B 407     -15.660 -56.812 -18.506  1.00  0.00           C  
ATOM   4801  OD1 ASP B 407     -15.248 -57.742 -17.779  1.00  0.00           O  
ATOM   4802  OD2 ASP B 407     -15.244 -55.634 -18.456  1.00  0.00           O  
ATOM   4803  N   LYS B 408     -18.872 -56.931 -21.919  1.00  0.00           N  
ATOM   4804  CA  LYS B 408     -19.889 -57.727 -22.616  1.00  0.00           C  
ATOM   4805  C   LYS B 408     -19.976 -59.169 -22.067  1.00  0.00           C  
ATOM   4806  O   LYS B 408     -21.067 -59.736 -22.067  1.00  0.00           O  
ATOM   4807  CB  LYS B 408     -19.653 -57.692 -24.143  1.00  0.00           C  
ATOM   4808  CG  LYS B 408     -20.723 -58.446 -24.961  1.00  0.00           C  
ATOM   4809  CD  LYS B 408     -20.545 -58.289 -26.477  1.00  0.00           C  
ATOM   4810  CE  LYS B 408     -21.579 -59.075 -27.301  1.00  0.00           C  
ATOM   4811  NZ  LYS B 408     -21.455 -60.531 -27.122  1.00  0.00           N  
ATOM   4812  N   SER B 409     -18.845 -59.706 -21.573  1.00  0.00           N  
ATOM   4813  CA  SER B 409     -18.736 -61.002 -20.901  1.00  0.00           C  
ATOM   4814  C   SER B 409     -19.526 -61.085 -19.579  1.00  0.00           C  
ATOM   4815  O   SER B 409     -20.159 -62.113 -19.340  1.00  0.00           O  
ATOM   4816  CB  SER B 409     -17.245 -61.367 -20.735  1.00  0.00           C  
ATOM   4817  OG  SER B 409     -16.592 -60.547 -19.785  1.00  0.00           O  
ATOM   4818  N   ARG B 410     -19.505 -60.005 -18.775  1.00  0.00           N  
ATOM   4819  CA  ARG B 410     -20.283 -59.877 -17.539  1.00  0.00           C  
ATOM   4820  C   ARG B 410     -21.761 -59.528 -17.797  1.00  0.00           C  
ATOM   4821  O   ARG B 410     -22.609 -59.889 -16.981  1.00  0.00           O  
ATOM   4822  CB  ARG B 410     -19.626 -58.852 -16.592  1.00  0.00           C  
ATOM   4823  CG  ARG B 410     -18.264 -59.315 -16.035  1.00  0.00           C  
ATOM   4824  CD  ARG B 410     -17.677 -58.370 -14.969  1.00  0.00           C  
ATOM   4825  NE  ARG B 410     -17.098 -57.151 -15.554  1.00  0.00           N  
ATOM   4826  CZ  ARG B 410     -17.091 -55.912 -15.031  1.00  0.00           C  
ATOM   4827  NH1 ARG B 410     -16.418 -54.948 -15.674  1.00  0.00           N  
ATOM   4828  NH2 ARG B 410     -17.732 -55.614 -13.889  1.00  0.00           N  
ATOM   4829  N   TRP B 411     -22.050 -58.863 -18.928  1.00  0.00           N  
ATOM   4830  CA  TRP B 411     -23.399 -58.512 -19.360  1.00  0.00           C  
ATOM   4831  C   TRP B 411     -24.225 -59.724 -19.824  1.00  0.00           C  
ATOM   4832  O   TRP B 411     -25.362 -59.873 -19.380  1.00  0.00           O  
ATOM   4833  CB  TRP B 411     -23.312 -57.417 -20.442  1.00  0.00           C  
ATOM   4834  CG  TRP B 411     -24.595 -57.037 -21.120  1.00  0.00           C  
ATOM   4835  CD1 TRP B 411     -24.870 -57.181 -22.437  1.00  0.00           C  
ATOM   4836  CD2 TRP B 411     -25.799 -56.479 -20.518  1.00  0.00           C  
ATOM   4837  NE1 TRP B 411     -26.158 -56.752 -22.688  1.00  0.00           N  
ATOM   4838  CE2 TRP B 411     -26.785 -56.319 -21.538  1.00  0.00           C  
ATOM   4839  CE3 TRP B 411     -26.162 -56.101 -19.206  1.00  0.00           C  
ATOM   4840  CZ2 TRP B 411     -28.071 -55.820 -21.266  1.00  0.00           C  
ATOM   4841  CZ3 TRP B 411     -27.441 -55.587 -18.926  1.00  0.00           C  
ATOM   4842  CH2 TRP B 411     -28.400 -55.458 -19.946  1.00  0.00           C  
ATOM   4843  N   GLN B 412     -23.646 -60.549 -20.716  1.00  0.00           N  
ATOM   4844  CA  GLN B 412     -24.346 -61.649 -21.387  1.00  0.00           C  
ATOM   4845  C   GLN B 412     -24.588 -62.884 -20.497  1.00  0.00           C  
ATOM   4846  O   GLN B 412     -25.462 -63.680 -20.839  1.00  0.00           O  
ATOM   4847  CB  GLN B 412     -23.627 -61.982 -22.711  1.00  0.00           C  
ATOM   4848  CG  GLN B 412     -22.276 -62.719 -22.583  1.00  0.00           C  
ATOM   4849  CD  GLN B 412     -21.491 -62.742 -23.899  1.00  0.00           C  
ATOM   4850  NE2 GLN B 412     -20.176 -62.946 -23.814  1.00  0.00           N  
ATOM   4851  OE1 GLN B 412     -22.053 -62.591 -24.982  1.00  0.00           O  
ATOM   4852  N   GLN B 413     -23.867 -63.006 -19.367  1.00  0.00           N  
ATOM   4853  CA  GLN B 413     -24.149 -63.993 -18.317  1.00  0.00           C  
ATOM   4854  C   GLN B 413     -25.248 -63.531 -17.336  1.00  0.00           C  
ATOM   4855  O   GLN B 413     -25.718 -64.355 -16.552  1.00  0.00           O  
ATOM   4856  CB  GLN B 413     -22.844 -64.379 -17.584  1.00  0.00           C  
ATOM   4857  CG  GLN B 413     -22.179 -63.244 -16.785  1.00  0.00           C  
ATOM   4858  CD  GLN B 413     -20.921 -63.722 -16.061  1.00  0.00           C  
ATOM   4859  NE2 GLN B 413     -19.750 -63.505 -16.661  1.00  0.00           N  
ATOM   4860  OE1 GLN B 413     -21.006 -64.282 -14.972  1.00  0.00           O  
ATOM   4861  N   GLY B 414     -25.648 -62.246 -17.398  1.00  0.00           N  
ATOM   4862  CA  GLY B 414     -26.727 -61.684 -16.590  1.00  0.00           C  
ATOM   4863  C   GLY B 414     -26.279 -61.369 -15.156  1.00  0.00           C  
ATOM   4864  O   GLY B 414     -27.089 -61.524 -14.243  1.00  0.00           O  
ATOM   4865  N   ASN B 415     -25.016 -60.940 -14.952  1.00  0.00           N  
ATOM   4866  CA  ASN B 415     -24.475 -60.526 -13.648  1.00  0.00           C  
ATOM   4867  C   ASN B 415     -25.274 -59.347 -13.055  1.00  0.00           C  
ATOM   4868  O   ASN B 415     -25.607 -58.419 -13.791  1.00  0.00           O  
ATOM   4869  CB  ASN B 415     -22.978 -60.166 -13.789  1.00  0.00           C  
ATOM   4870  CG  ASN B 415     -22.256 -60.086 -12.439  1.00  0.00           C  
ATOM   4871  ND2 ASN B 415     -21.876 -58.879 -12.016  1.00  0.00           N  
ATOM   4872  OD1 ASN B 415     -22.053 -61.103 -11.782  1.00  0.00           O  
ATOM   4873  N   VAL B 416     -25.590 -59.448 -11.753  1.00  0.00           N  
ATOM   4874  CA  VAL B 416     -26.597 -58.657 -11.038  1.00  0.00           C  
ATOM   4875  C   VAL B 416     -26.211 -57.193 -10.708  1.00  0.00           C  
ATOM   4876  O   VAL B 416     -26.249 -56.775  -9.551  1.00  0.00           O  
ATOM   4877  CB  VAL B 416     -27.092 -59.412  -9.768  1.00  0.00           C  
ATOM   4878  CG1 VAL B 416     -27.923 -60.653 -10.144  1.00  0.00           C  
ATOM   4879  CG2 VAL B 416     -25.966 -59.790  -8.781  1.00  0.00           C  
ATOM   4880  N   PHE B 417     -25.897 -56.413 -11.755  1.00  0.00           N  
ATOM   4881  CA  PHE B 417     -25.679 -54.967 -11.699  1.00  0.00           C  
ATOM   4882  C   PHE B 417     -27.001 -54.223 -11.438  1.00  0.00           C  
ATOM   4883  O   PHE B 417     -28.003 -54.515 -12.094  1.00  0.00           O  
ATOM   4884  CB  PHE B 417     -25.071 -54.493 -13.032  1.00  0.00           C  
ATOM   4885  CG  PHE B 417     -23.773 -55.168 -13.440  1.00  0.00           C  
ATOM   4886  CD1 PHE B 417     -22.621 -55.049 -12.636  1.00  0.00           C  
ATOM   4887  CD2 PHE B 417     -23.710 -55.930 -14.627  1.00  0.00           C  
ATOM   4888  CE1 PHE B 417     -21.441 -55.668 -13.025  1.00  0.00           C  
ATOM   4889  CE2 PHE B 417     -22.517 -56.533 -15.002  1.00  0.00           C  
ATOM   4890  CZ  PHE B 417     -21.388 -56.396 -14.205  1.00  0.00           C  
ATOM   4891  N   SER B 418     -26.968 -53.274 -10.491  1.00  0.00           N  
ATOM   4892  CA  SER B 418     -28.127 -52.506 -10.041  1.00  0.00           C  
ATOM   4893  C   SER B 418     -27.706 -51.068  -9.721  1.00  0.00           C  
ATOM   4894  O   SER B 418     -26.638 -50.858  -9.153  1.00  0.00           O  
ATOM   4895  CB  SER B 418     -28.711 -53.163  -8.774  1.00  0.00           C  
ATOM   4896  OG  SER B 418     -29.305 -54.410  -9.065  1.00  0.00           O  
ATOM   4897  N   CYS B 419     -28.576 -50.098 -10.039  1.00  0.00           N  
ATOM   4898  CA  CYS B 419     -28.441 -48.708  -9.596  1.00  0.00           C  
ATOM   4899  C   CYS B 419     -28.935 -48.566  -8.145  1.00  0.00           C  
ATOM   4900  O   CYS B 419     -29.646 -49.441  -7.653  1.00  0.00           O  
ATOM   4901  CB  CYS B 419     -29.237 -47.816 -10.564  1.00  0.00           C  
ATOM   4902  SG  CYS B 419     -28.995 -46.022 -10.412  1.00  0.00           S  
ATOM   4903  N   SER B 420     -28.563 -47.463  -7.486  1.00  0.00           N  
ATOM   4904  CA  SER B 420     -29.016 -47.119  -6.143  1.00  0.00           C  
ATOM   4905  C   SER B 420     -29.123 -45.595  -6.010  1.00  0.00           C  
ATOM   4906  O   SER B 420     -28.295 -44.879  -6.569  1.00  0.00           O  
ATOM   4907  CB  SER B 420     -28.072 -47.763  -5.106  1.00  0.00           C  
ATOM   4908  OG  SER B 420     -28.388 -47.371  -3.787  1.00  0.00           O  
ATOM   4909  N   VAL B 421     -30.146 -45.139  -5.269  1.00  0.00           N  
ATOM   4910  CA  VAL B 421     -30.425 -43.729  -4.992  1.00  0.00           C  
ATOM   4911  C   VAL B 421     -30.752 -43.572  -3.492  1.00  0.00           C  
ATOM   4912  O   VAL B 421     -31.362 -44.469  -2.907  1.00  0.00           O  
ATOM   4913  CB  VAL B 421     -31.633 -43.211  -5.835  1.00  0.00           C  
ATOM   4914  CG1 VAL B 421     -32.053 -41.764  -5.507  1.00  0.00           C  
ATOM   4915  CG2 VAL B 421     -31.369 -43.289  -7.350  1.00  0.00           C  
ATOM   4916  N   MET B 422     -30.342 -42.435  -2.905  1.00  0.00           N  
ATOM   4917  CA  MET B 422     -30.593 -42.070  -1.509  1.00  0.00           C  
ATOM   4918  C   MET B 422     -31.058 -40.607  -1.455  1.00  0.00           C  
ATOM   4919  O   MET B 422     -30.312 -39.733  -1.896  1.00  0.00           O  
ATOM   4920  CB  MET B 422     -29.308 -42.266  -0.671  1.00  0.00           C  
ATOM   4921  CG  MET B 422     -28.816 -43.717  -0.578  1.00  0.00           C  
ATOM   4922  SD  MET B 422     -27.182 -43.881   0.187  1.00  0.00           S  
ATOM   4923  CE  MET B 422     -26.882 -45.647  -0.089  1.00  0.00           C  
ATOM   4924  N   HIS B 423     -32.265 -40.373  -0.909  1.00  0.00           N  
ATOM   4925  CA  HIS B 423     -32.909 -39.055  -0.834  1.00  0.00           C  
ATOM   4926  C   HIS B 423     -33.684 -38.879   0.479  1.00  0.00           C  
ATOM   4927  O   HIS B 423     -34.047 -39.860   1.125  1.00  0.00           O  
ATOM   4928  CB  HIS B 423     -33.849 -38.865  -2.049  1.00  0.00           C  
ATOM   4929  CG  HIS B 423     -34.254 -37.430  -2.303  1.00  0.00           C  
ATOM   4930  ND1 HIS B 423     -33.334 -36.379  -2.312  1.00  0.00           N  
ATOM   4931  CD2 HIS B 423     -35.513 -36.907  -2.514  1.00  0.00           C  
ATOM   4932  CE1 HIS B 423     -34.055 -35.284  -2.504  1.00  0.00           C  
ATOM   4933  NE2 HIS B 423     -35.357 -35.537  -2.635  1.00  0.00           N  
ATOM   4934  N   GLU B 424     -33.950 -37.611   0.829  1.00  0.00           N  
ATOM   4935  CA  GLU B 424     -34.692 -37.194   2.022  1.00  0.00           C  
ATOM   4936  C   GLU B 424     -36.199 -37.519   1.984  1.00  0.00           C  
ATOM   4937  O   GLU B 424     -36.816 -37.531   3.048  1.00  0.00           O  
ATOM   4938  CB  GLU B 424     -34.408 -35.695   2.265  1.00  0.00           C
[truncated: 438,704 more chars]
