# Supplementary material for: Reconstruction of 3D structures of MET antibodies from electron microscopy 2D class averages
Source: PLoS One. 2017 Apr 13;12(4):e0175758. doi: 10.1371/journal.pone.0175758 (PMC5391116; doi:10.1371/journal.pone.0175758)
Supplement: S2 File — (ZIP) [file pone.0175758.s002.zip › IgG2-pdbs/0.9219_img0_m_994.pdb]

MODEL        1
ATOM      1  CH3 ACE A   0     -51.757 -38.480 -36.446  1.00  0.00           C  
ATOM      2  C   ACE A   0     -52.114 -37.026 -36.152  1.00  0.00           C  
ATOM      3  O   ACE A   0     -51.648 -36.135 -36.860  1.00  0.00           O  
ATOM      4  N   ASP A   1     -52.929 -36.813 -35.103  1.00  0.00           N  
ATOM      5  CA  ASP A   1     -53.428 -35.523 -34.598  1.00  0.00           C  
ATOM      6  C   ASP A   1     -54.465 -34.864 -35.523  1.00  0.00           C  
ATOM      7  O   ASP A   1     -54.160 -34.572 -36.680  1.00  0.00           O  
ATOM      8  CB  ASP A   1     -52.331 -34.492 -34.209  1.00  0.00           C  
ATOM      9  CG  ASP A   1     -51.224 -35.032 -33.296  1.00  0.00           C  
ATOM     10  OD1 ASP A   1     -50.078 -34.555 -33.447  1.00  0.00           O  
ATOM     11  OD2 ASP A   1     -51.553 -35.831 -32.393  1.00  0.00           O  
ATOM     12  N   ILE A   2     -55.656 -34.579 -34.969  1.00  0.00           N  
ATOM     13  CA  ILE A   2     -56.669 -33.750 -35.623  1.00  0.00           C  
ATOM     14  C   ILE A   2     -56.333 -32.275 -35.327  1.00  0.00           C  
ATOM     15  O   ILE A   2     -56.616 -31.786 -34.232  1.00  0.00           O  
ATOM     16  CB  ILE A   2     -58.119 -34.089 -35.159  1.00  0.00           C  
ATOM     17  CG1 ILE A   2     -58.471 -35.553 -35.519  1.00  0.00           C  
ATOM     18  CG2 ILE A   2     -59.175 -33.129 -35.755  1.00  0.00           C  
ATOM     19  CD1 ILE A   2     -59.854 -36.018 -35.036  1.00  0.00           C  
ATOM     20  N   GLN A   3     -55.678 -31.628 -36.305  1.00  0.00           N  
ATOM     21  CA  GLN A   3     -55.220 -30.243 -36.221  1.00  0.00           C  
ATOM     22  C   GLN A   3     -56.375 -29.255 -36.468  1.00  0.00           C  
ATOM     23  O   GLN A   3     -57.351 -29.593 -37.141  1.00  0.00           O  
ATOM     24  CB  GLN A   3     -54.044 -30.045 -37.208  1.00  0.00           C  
ATOM     25  CG  GLN A   3     -53.313 -28.681 -37.133  1.00  0.00           C  
ATOM     26  CD  GLN A   3     -52.786 -28.340 -35.732  1.00  0.00           C  
ATOM     27  OE1 GLN A   3     -52.162 -29.172 -35.078  1.00  0.00           O  
ATOM     28  NE2 GLN A   3     -53.024 -27.112 -35.267  1.00  0.00           N  
ATOM     29  N   MET A   4     -56.229 -28.050 -35.901  1.00  0.00           N  
ATOM     30  CA  MET A   4     -57.239 -27.000 -35.894  1.00  0.00           C  
ATOM     31  C   MET A   4     -56.631 -25.659 -36.343  1.00  0.00           C  
ATOM     32  O   MET A   4     -55.436 -25.431 -36.149  1.00  0.00           O  
ATOM     33  CB  MET A   4     -57.827 -26.948 -34.465  1.00  0.00           C  
ATOM     34  CG  MET A   4     -59.130 -26.156 -34.338  1.00  0.00           C  
ATOM     35  SD  MET A   4     -60.454 -26.913 -35.305  1.00  0.00           S  
ATOM     36  CE  MET A   4     -61.482 -25.470 -35.577  1.00  0.00           C  
ATOM     37  N   THR A   5     -57.477 -24.797 -36.930  1.00  0.00           N  
ATOM     38  CA  THR A   5     -57.124 -23.474 -37.454  1.00  0.00           C  
ATOM     39  C   THR A   5     -58.227 -22.454 -37.106  1.00  0.00           C  
ATOM     40  O   THR A   5     -59.398 -22.827 -37.024  1.00  0.00           O  
ATOM     41  CB  THR A   5     -56.973 -23.531 -39.003  1.00  0.00           C  
ATOM     42  OG1 THR A   5     -55.880 -24.367 -39.327  1.00  0.00           O  
ATOM     43  CG2 THR A   5     -56.745 -22.188 -39.724  1.00  0.00           C  
ATOM     44  N   GLN A   6     -57.827 -21.183 -36.931  1.00  0.00           N  
ATOM     45  CA  GLN A   6     -58.704 -20.043 -36.655  1.00  0.00           C  
ATOM     46  C   GLN A   6     -58.268 -18.823 -37.483  1.00  0.00           C  
ATOM     47  O   GLN A   6     -57.088 -18.695 -37.816  1.00  0.00           O  
ATOM     48  CB  GLN A   6     -58.691 -19.766 -35.136  1.00  0.00           C  
ATOM     49  CG  GLN A   6     -59.596 -18.602 -34.681  1.00  0.00           C  
ATOM     50  CD  GLN A   6     -59.840 -18.597 -33.174  1.00  0.00           C  
ATOM     51  NE2 GLN A   6     -59.826 -17.416 -32.563  1.00  0.00           N  
ATOM     52  OE1 GLN A   6     -60.060 -19.638 -32.564  1.00  0.00           O  
ATOM     53  N   SER A   7     -59.234 -17.938 -37.781  1.00  0.00           N  
ATOM     54  CA  SER A   7     -59.020 -16.683 -38.503  1.00  0.00           C  
ATOM     55  C   SER A   7     -60.151 -15.678 -38.194  1.00  0.00           C  
ATOM     56  O   SER A   7     -61.266 -16.113 -37.904  1.00  0.00           O  
ATOM     57  CB  SER A   7     -58.896 -16.967 -40.021  1.00  0.00           C  
ATOM     58  OG  SER A   7     -57.549 -16.863 -40.427  1.00  0.00           O  
ATOM     59  N   PRO A   8     -59.889 -14.352 -38.306  1.00  0.00           N  
ATOM     60  CA  PRO A   8     -58.601 -13.707 -38.644  1.00  0.00           C  
ATOM     61  C   PRO A   8     -57.623 -13.630 -37.451  1.00  0.00           C  
ATOM     62  O   PRO A   8     -57.921 -14.157 -36.382  1.00  0.00           O  
ATOM     63  CB  PRO A   8     -59.051 -12.306 -39.098  1.00  0.00           C  
ATOM     64  CG  PRO A   8     -60.263 -12.006 -38.233  1.00  0.00           C  
ATOM     65  CD  PRO A   8     -60.951 -13.358 -38.121  1.00  0.00           C  
ATOM     66  N   SER A   9     -56.474 -12.965 -37.649  1.00  0.00           N  
ATOM     67  CA  SER A   9     -55.485 -12.711 -36.593  1.00  0.00           C  
ATOM     68  C   SER A   9     -55.978 -11.732 -35.504  1.00  0.00           C  
ATOM     69  O   SER A   9     -55.579 -11.877 -34.348  1.00  0.00           O  
ATOM     70  CB  SER A   9     -54.180 -12.194 -37.228  1.00  0.00           C  
ATOM     71  OG  SER A   9     -53.492 -13.252 -37.862  1.00  0.00           O  
ATOM     72  N   SER A  10     -56.839 -10.775 -35.887  1.00  0.00           N  
ATOM     73  CA  SER A  10     -57.424  -9.764 -35.008  1.00  0.00           C  
ATOM     74  C   SER A  10     -58.643  -9.099 -35.671  1.00  0.00           C  
ATOM     75  O   SER A  10     -58.812  -9.174 -36.890  1.00  0.00           O  
ATOM     76  CB  SER A  10     -56.351  -8.738 -34.564  1.00  0.00           C  
ATOM     77  OG  SER A  10     -55.908  -7.916 -35.630  1.00  0.00           O  
ATOM     78  N   LEU A  11     -59.457  -8.448 -34.828  1.00  0.00           N  
ATOM     79  CA  LEU A  11     -60.668  -7.707 -35.181  1.00  0.00           C  
ATOM     80  C   LEU A  11     -60.658  -6.345 -34.471  1.00  0.00           C  
ATOM     81  O   LEU A  11     -59.969  -6.187 -33.463  1.00  0.00           O  
ATOM     82  CB  LEU A  11     -61.893  -8.519 -34.707  1.00  0.00           C  
ATOM     83  CG  LEU A  11     -62.220  -9.750 -35.568  1.00  0.00           C  
ATOM     84  CD1 LEU A  11     -63.175 -10.682 -34.808  1.00  0.00           C  
ATOM     85  CD2 LEU A  11     -62.777  -9.348 -36.950  1.00  0.00           C  
ATOM     86  N   SER A  12     -61.479  -5.410 -34.978  1.00  0.00           N  
ATOM     87  CA  SER A  12     -61.755  -4.125 -34.337  1.00  0.00           C  
ATOM     88  C   SER A  12     -63.187  -3.669 -34.660  1.00  0.00           C  
ATOM     89  O   SER A  12     -63.571  -3.641 -35.830  1.00  0.00           O  
ATOM     90  CB  SER A  12     -60.671  -3.080 -34.687  1.00  0.00           C  
ATOM     91  OG  SER A  12     -60.712  -2.683 -36.046  1.00  0.00           O  
ATOM     92  N   ALA A  13     -63.938  -3.307 -33.607  1.00  0.00           N  
ATOM     93  CA  ALA A  13     -65.324  -2.843 -33.663  1.00  0.00           C  
ATOM     94  C   ALA A  13     -65.705  -2.221 -32.310  1.00  0.00           C  
ATOM     95  O   ALA A  13     -65.209  -2.658 -31.274  1.00  0.00           O  
ATOM     96  CB  ALA A  13     -66.262  -4.006 -34.031  1.00  0.00           C  
ATOM     97  N   SER A  14     -66.582  -1.206 -32.340  1.00  0.00           N  
ATOM     98  CA  SER A  14     -67.061  -0.492 -31.151  1.00  0.00           C  
ATOM     99  C   SER A  14     -68.077  -1.324 -30.344  1.00  0.00           C  
ATOM    100  O   SER A  14     -68.598  -2.319 -30.848  1.00  0.00           O  
ATOM    101  CB  SER A  14     -67.694   0.841 -31.604  1.00  0.00           C  
ATOM    102  OG  SER A  14     -66.698   1.730 -32.070  1.00  0.00           O  
ATOM    103  N   VAL A  15     -68.365  -0.888 -29.106  1.00  0.00           N  
ATOM    104  CA  VAL A  15     -69.432  -1.460 -28.277  1.00  0.00           C  
ATOM    105  C   VAL A  15     -70.826  -1.280 -28.920  1.00  0.00           C  
ATOM    106  O   VAL A  15     -71.109  -0.230 -29.500  1.00  0.00           O  
ATOM    107  CB  VAL A  15     -69.464  -0.857 -26.845  1.00  0.00           C  
ATOM    108  CG1 VAL A  15     -68.256  -1.314 -26.014  1.00  0.00           C  
ATOM    109  CG2 VAL A  15     -69.630   0.676 -26.787  1.00  0.00           C  
ATOM    110  N   GLY A  16     -71.651  -2.333 -28.822  1.00  0.00           N  
ATOM    111  CA  GLY A  16     -72.981  -2.404 -29.423  1.00  0.00           C  
ATOM    112  C   GLY A  16     -72.956  -2.944 -30.866  1.00  0.00           C  
ATOM    113  O   GLY A  16     -74.019  -3.299 -31.373  1.00  0.00           O  
ATOM    114  N   ASP A  17     -71.777  -3.049 -31.511  1.00  0.00           N  
ATOM    115  CA  ASP A  17     -71.601  -3.648 -32.841  1.00  0.00           C  
ATOM    116  C   ASP A  17     -71.580  -5.184 -32.770  1.00  0.00           C  
ATOM    117  O   ASP A  17     -71.290  -5.753 -31.719  1.00  0.00           O  
ATOM    118  CB  ASP A  17     -70.325  -3.164 -33.581  1.00  0.00           C  
ATOM    119  CG  ASP A  17     -70.130  -1.647 -33.700  1.00  0.00           C  
ATOM    120  OD1 ASP A  17     -71.094  -0.894 -33.436  1.00  0.00           O  
ATOM    121  OD2 ASP A  17     -69.014  -1.267 -34.116  1.00  0.00           O  
ATOM    122  N   ARG A  18     -71.850  -5.818 -33.920  1.00  0.00           N  
ATOM    123  CA  ARG A  18     -71.691  -7.254 -34.139  1.00  0.00           C  
ATOM    124  C   ARG A  18     -70.378  -7.515 -34.892  1.00  0.00           C  
ATOM    125  O   ARG A  18     -70.044  -6.764 -35.809  1.00  0.00           O  
ATOM    126  CB  ARG A  18     -72.929  -7.767 -34.910  1.00  0.00           C  
ATOM    127  CG  ARG A  18     -72.867  -9.243 -35.349  1.00  0.00           C  
ATOM    128  CD  ARG A  18     -74.211  -9.751 -35.891  1.00  0.00           C  
ATOM    129  NE  ARG A  18     -74.072 -11.069 -36.530  1.00  0.00           N  
ATOM    130  CZ  ARG A  18     -74.981 -12.060 -36.545  1.00  0.00           C  
ATOM    131  NH1 ARG A  18     -74.707 -13.184 -37.222  1.00  0.00           N  
ATOM    132  NH2 ARG A  18     -76.147 -11.961 -35.891  1.00  0.00           N  
ATOM    133  N   VAL A  19     -69.686  -8.602 -34.515  1.00  0.00           N  
ATOM    134  CA  VAL A  19     -68.471  -9.073 -35.178  1.00  0.00           C  
ATOM    135  C   VAL A  19     -68.406 -10.613 -35.098  1.00  0.00           C  
ATOM    136  O   VAL A  19     -68.942 -11.192 -34.153  1.00  0.00           O  
ATOM    137  CB  VAL A  19     -67.200  -8.416 -34.557  1.00  0.00           C  
ATOM    138  CG1 VAL A  19     -66.833  -8.921 -33.146  1.00  0.00           C  
ATOM    139  CG2 VAL A  19     -65.984  -8.509 -35.493  1.00  0.00           C  
ATOM    140  N   THR A  20     -67.787 -11.243 -36.110  1.00  0.00           N  
ATOM    141  CA  THR A  20     -67.756 -12.698 -36.288  1.00  0.00           C  
ATOM    142  C   THR A  20     -66.315 -13.218 -36.456  1.00  0.00           C  
ATOM    143  O   THR A  20     -65.466 -12.516 -37.006  1.00  0.00           O  
ATOM    144  CB  THR A  20     -68.570 -13.116 -37.546  1.00  0.00           C  
ATOM    145  OG1 THR A  20     -67.995 -12.648 -38.754  1.00  0.00           O  
ATOM    146  CG2 THR A  20     -70.040 -12.666 -37.499  1.00  0.00           C  
ATOM    147  N   ILE A  21     -66.095 -14.459 -35.989  1.00  0.00           N  
ATOM    148  CA  ILE A  21     -64.822 -15.186 -36.051  1.00  0.00           C  
ATOM    149  C   ILE A  21     -65.097 -16.573 -36.667  1.00  0.00           C  
ATOM    150  O   ILE A  21     -66.145 -17.159 -36.395  1.00  0.00           O  
ATOM    151  CB  ILE A  21     -64.200 -15.382 -34.631  1.00  0.00           C  
ATOM    152  CG1 ILE A  21     -63.991 -14.022 -33.924  1.00  0.00           C  
ATOM    153  CG2 ILE A  21     -62.863 -16.162 -34.644  1.00  0.00           C  
ATOM    154  CD1 ILE A  21     -63.598 -14.116 -32.445  1.00  0.00           C  
ATOM    155  N   THR A  22     -64.152 -17.067 -37.483  1.00  0.00           N  
ATOM    156  CA  THR A  22     -64.254 -18.341 -38.201  1.00  0.00           C  
ATOM    157  C   THR A  22     -63.185 -19.336 -37.710  1.00  0.00           C  
ATOM    158  O   THR A  22     -62.117 -18.926 -37.252  1.00  0.00           O  
ATOM    159  CB  THR A  22     -64.066 -18.130 -39.732  1.00  0.00           C  
ATOM    160  OG1 THR A  22     -62.737 -17.798 -40.098  1.00  0.00           O  
ATOM    161  CG2 THR A  22     -65.032 -17.091 -40.327  1.00  0.00           C  
ATOM    162  N   CYS A  23     -63.506 -20.632 -37.831  1.00  0.00           N  
ATOM    163  CA  CYS A  23     -62.639 -21.758 -37.484  1.00  0.00           C  
ATOM    164  C   CYS A  23     -62.863 -22.914 -38.465  1.00  0.00           C  
ATOM    165  O   CYS A  23     -63.954 -23.047 -39.020  1.00  0.00           O  
ATOM    166  CB  CYS A  23     -62.893 -22.188 -36.022  1.00  0.00           C  
ATOM    167  SG  CYS A  23     -61.923 -21.262 -34.806  1.00  0.00           S  
ATOM    168  N   SER A  24     -61.826 -23.747 -38.647  1.00  0.00           N  
ATOM    169  CA  SER A  24     -61.888 -24.931 -39.501  1.00  0.00           C  
ATOM    170  C   SER A  24     -60.914 -26.015 -39.017  1.00  0.00           C  
ATOM    171  O   SER A  24     -59.811 -25.700 -38.570  1.00  0.00           O  
ATOM    172  CB  SER A  24     -61.673 -24.537 -40.979  1.00  0.00           C  
ATOM    173  OG  SER A  24     -61.839 -25.641 -41.847  1.00  0.00           O  
ATOM    174  N   VAL A  25     -61.367 -27.272 -39.121  1.00  0.00           N  
ATOM    175  CA  VAL A  25     -60.671 -28.483 -38.686  1.00  0.00           C  
ATOM    176  C   VAL A  25     -60.162 -29.295 -39.896  1.00  0.00           C  
ATOM    177  O   VAL A  25     -60.748 -29.228 -40.977  1.00  0.00           O  
ATOM    178  CB  VAL A  25     -61.641 -29.355 -37.833  1.00  0.00           C  
ATOM    179  CG1 VAL A  25     -62.952 -29.713 -38.550  1.00  0.00           C  
ATOM    180  CG2 VAL A  25     -61.001 -30.627 -37.253  1.00  0.00           C  
ATOM    181  N   SER A  26     -59.081 -30.063 -39.674  1.00  0.00           N  
ATOM    182  CA  SER A  26     -58.424 -30.932 -40.657  1.00  0.00           C  
ATOM    183  C   SER A  26     -59.222 -32.186 -41.087  1.00  0.00           C  
ATOM    184  O   SER A  26     -58.771 -32.876 -42.001  1.00  0.00           O  
ATOM    185  CB  SER A  26     -57.022 -31.299 -40.116  1.00  0.00           C  
ATOM    186  OG  SER A  26     -57.075 -32.259 -39.078  1.00  0.00           O  
ATOM    187  N   SER A  27     -60.360 -32.476 -40.433  1.00  0.00           N  
ATOM    188  CA  SER A  27     -61.203 -33.642 -40.693  1.00  0.00           C  
ATOM    189  C   SER A  27     -62.672 -33.265 -40.461  1.00  0.00           C  
ATOM    190  O   SER A  27     -63.004 -32.781 -39.378  1.00  0.00           O  
ATOM    191  CB  SER A  27     -60.741 -34.813 -39.798  1.00  0.00           C  
ATOM    192  OG  SER A  27     -61.523 -35.975 -40.003  1.00  0.00           O  
ATOM    193  N   SER A  28     -63.517 -33.513 -41.477  1.00  0.00           N  
ATOM    194  CA  SER A  28     -64.951 -33.201 -41.497  1.00  0.00           C  
ATOM    195  C   SER A  28     -65.750 -33.896 -40.378  1.00  0.00           C  
ATOM    196  O   SER A  28     -65.467 -35.048 -40.050  1.00  0.00           O  
ATOM    197  CB  SER A  28     -65.510 -33.516 -42.902  1.00  0.00           C  
ATOM    198  OG  SER A  28     -65.524 -34.903 -43.183  1.00  0.00           O  
ATOM    199  N   VAL A  29     -66.723 -33.161 -39.815  1.00  0.00           N  
ATOM    200  CA  VAL A  29     -67.471 -33.561 -38.626  1.00  0.00           C  
ATOM    201  C   VAL A  29     -68.974 -33.591 -38.958  1.00  0.00           C  
ATOM    202  O   VAL A  29     -69.543 -32.560 -39.322  1.00  0.00           O  
ATOM    203  CB  VAL A  29     -67.267 -32.550 -37.456  1.00  0.00           C  
ATOM    204  CG1 VAL A  29     -67.697 -33.149 -36.106  1.00  0.00           C  
ATOM    205  CG2 VAL A  29     -65.826 -32.019 -37.361  1.00  0.00           C  
ATOM    206  N   SER A  30     -69.588 -34.778 -38.813  1.00  0.00           N  
ATOM    207  CA  SER A  30     -71.026 -34.992 -39.009  1.00  0.00           C  
ATOM    208  C   SER A  30     -71.851 -34.574 -37.774  1.00  0.00           C  
ATOM    209  O   SER A  30     -72.994 -34.146 -37.936  1.00  0.00           O  
ATOM    210  CB  SER A  30     -71.258 -36.470 -39.385  1.00  0.00           C  
ATOM    211  OG  SER A  30     -72.612 -36.734 -39.700  1.00  0.00           O  
ATOM    212  N   SER A  31     -71.255 -34.691 -36.575  1.00  0.00           N  
ATOM    213  CA  SER A  31     -71.862 -34.336 -35.289  1.00  0.00           C  
ATOM    214  C   SER A  31     -71.812 -32.828 -34.968  1.00  0.00           C  
ATOM    215  O   SER A  31     -72.422 -32.413 -33.983  1.00  0.00           O  
ATOM    216  CB  SER A  31     -71.162 -35.146 -34.182  1.00  0.00           C  
ATOM    217  OG  SER A  31     -71.542 -36.504 -34.248  1.00  0.00           O  
ATOM    218  N   ILE A  32     -71.106 -32.039 -35.802  1.00  0.00           N  
ATOM    219  CA  ILE A  32     -70.954 -30.577 -35.734  1.00  0.00           C  
ATOM    220  C   ILE A  32     -70.226 -30.123 -34.434  1.00  0.00           C  
ATOM    221  O   ILE A  32     -70.464 -29.030 -33.924  1.00  0.00           O  
ATOM    222  CB  ILE A  32     -72.316 -29.815 -35.938  1.00  0.00           C  
ATOM    223  CG1 ILE A  32     -73.239 -30.461 -37.008  1.00  0.00           C  
ATOM    224  CG2 ILE A  32     -72.158 -28.316 -36.289  1.00  0.00           C  
ATOM    225  CD1 ILE A  32     -72.668 -30.502 -38.435  1.00  0.00           C  
ATOM    226  N   TYR A  33     -69.326 -30.978 -33.913  1.00  0.00           N  
ATOM    227  CA  TYR A  33     -68.535 -30.717 -32.711  1.00  0.00           C  
ATOM    228  C   TYR A  33     -67.433 -29.675 -32.957  1.00  0.00           C  
ATOM    229  O   TYR A  33     -66.459 -29.976 -33.650  1.00  0.00           O  
ATOM    230  CB  TYR A  33     -67.907 -32.026 -32.183  1.00  0.00           C  
ATOM    231  CG  TYR A  33     -68.841 -33.074 -31.599  1.00  0.00           C  
ATOM    232  CD1 TYR A  33     -69.890 -32.714 -30.724  1.00  0.00           C  
ATOM    233  CD2 TYR A  33     -68.607 -34.439 -31.870  1.00  0.00           C  
ATOM    234  CE1 TYR A  33     -70.698 -33.707 -30.136  1.00  0.00           C  
ATOM    235  CE2 TYR A  33     -69.403 -35.433 -31.271  1.00  0.00           C  
ATOM    236  CZ  TYR A  33     -70.453 -35.067 -30.406  1.00  0.00           C  
ATOM    237  OH  TYR A  33     -71.227 -36.032 -29.830  1.00  0.00           O  
ATOM    238  N   LEU A  34     -67.584 -28.503 -32.319  1.00  0.00           N  
ATOM    239  CA  LEU A  34     -66.524 -27.514 -32.156  1.00  0.00           C  
ATOM    240  C   LEU A  34     -66.854 -26.592 -30.977  1.00  0.00           C  
ATOM    241  O   LEU A  34     -67.988 -26.130 -30.845  1.00  0.00           O  
ATOM    242  CB  LEU A  34     -66.286 -26.701 -33.446  1.00  0.00           C  
ATOM    243  CG  LEU A  34     -64.836 -26.190 -33.574  1.00  0.00           C  
ATOM    244  CD1 LEU A  34     -63.906 -27.308 -34.087  1.00  0.00           C  
ATOM    245  CD2 LEU A  34     -64.736 -24.898 -34.400  1.00  0.00           C  
ATOM    246  N   HIS A  35     -65.830 -26.331 -30.158  1.00  0.00           N  
ATOM    247  CA  HIS A  35     -65.857 -25.461 -28.987  1.00  0.00           C  
ATOM    248  C   HIS A  35     -65.482 -24.029 -29.384  1.00  0.00           C  
ATOM    249  O   HIS A  35     -64.893 -23.809 -30.441  1.00  0.00           O  
ATOM    250  CB  HIS A  35     -64.851 -25.984 -27.937  1.00  0.00           C  
ATOM    251  CG  HIS A  35     -64.901 -27.464 -27.655  1.00  0.00           C  
ATOM    252  ND1 HIS A  35     -63.831 -28.151 -27.104  1.00  0.00           N  
ATOM    253  CD2 HIS A  35     -65.874 -28.412 -27.884  1.00  0.00           C  
ATOM    254  CE1 HIS A  35     -64.170 -29.440 -27.066  1.00  0.00           C  
ATOM    255  NE2 HIS A  35     -65.394 -29.667 -27.527  1.00  0.00           N  
ATOM    256  N   TRP A  36     -65.797 -23.095 -28.481  1.00  0.00           N  
ATOM    257  CA  TRP A  36     -65.418 -21.689 -28.539  1.00  0.00           C  
ATOM    258  C   TRP A  36     -65.070 -21.219 -27.124  1.00  0.00           C  
ATOM    259  O   TRP A  36     -65.607 -21.765 -26.161  1.00  0.00           O  
ATOM    260  CB  TRP A  36     -66.548 -20.857 -29.177  1.00  0.00           C  
ATOM    261  CG  TRP A  36     -66.723 -21.065 -30.651  1.00  0.00           C  
ATOM    262  CD1 TRP A  36     -67.601 -21.907 -31.245  1.00  0.00           C  
ATOM    263  CD2 TRP A  36     -65.931 -20.488 -31.731  1.00  0.00           C  
ATOM    264  NE1 TRP A  36     -67.420 -21.872 -32.614  1.00  0.00           N  
ATOM    265  CE2 TRP A  36     -66.405 -21.010 -32.973  1.00  0.00           C  
ATOM    266  CE3 TRP A  36     -64.863 -19.563 -31.787  1.00  0.00           C  
ATOM    267  CZ2 TRP A  36     -65.866 -20.611 -34.208  1.00  0.00           C  
ATOM    268  CZ3 TRP A  36     -64.324 -19.144 -33.018  1.00  0.00           C  
ATOM    269  CH2 TRP A  36     -64.837 -19.655 -34.228  1.00  0.00           C  
ATOM    270  N   TYR A  37     -64.161 -20.239 -27.017  1.00  0.00           N  
ATOM    271  CA  TYR A  37     -63.645 -19.706 -25.751  1.00  0.00           C  
ATOM    272  C   TYR A  37     -63.438 -18.186 -25.861  1.00  0.00           C  
ATOM    273  O   TYR A  37     -63.426 -17.651 -26.971  1.00  0.00           O  
ATOM    274  CB  TYR A  37     -62.317 -20.405 -25.362  1.00  0.00           C  
ATOM    275  CG  TYR A  37     -62.369 -21.918 -25.240  1.00  0.00           C  
ATOM    276  CD1 TYR A  37     -62.674 -22.529 -24.005  1.00  0.00           C  
ATOM    277  CD2 TYR A  37     -62.131 -22.726 -26.372  1.00  0.00           C  
ATOM    278  CE1 TYR A  37     -62.793 -23.929 -23.914  1.00  0.00           C  
ATOM    279  CE2 TYR A  37     -62.244 -24.123 -26.279  1.00  0.00           C  
ATOM    280  CZ  TYR A  37     -62.587 -24.730 -25.055  1.00  0.00           C  
ATOM    281  OH  TYR A  37     -62.723 -26.085 -24.981  1.00  0.00           O  
ATOM    282  N   GLN A  38     -63.265 -17.527 -24.703  1.00  0.00           N  
ATOM    283  CA  GLN A  38     -63.072 -16.082 -24.577  1.00  0.00           C  
ATOM    284  C   GLN A  38     -62.196 -15.787 -23.345  1.00  0.00           C  
ATOM    285  O   GLN A  38     -62.436 -16.362 -22.279  1.00  0.00           O  
ATOM    286  CB  GLN A  38     -64.465 -15.407 -24.520  1.00  0.00           C  
ATOM    287  CG  GLN A  38     -64.455 -13.869 -24.392  1.00  0.00           C  
ATOM    288  CD  GLN A  38     -65.864 -13.267 -24.440  1.00  0.00           C  
ATOM    289  OE1 GLN A  38     -66.738 -13.758 -25.150  1.00  0.00           O  
ATOM    290  NE2 GLN A  38     -66.086 -12.166 -23.721  1.00  0.00           N  
ATOM    291  N   GLN A  39     -61.199 -14.897 -23.510  1.00  0.00           N  
ATOM    292  CA  GLN A  39     -60.195 -14.593 -22.486  1.00  0.00           C  
ATOM    293  C   GLN A  39     -59.665 -13.161 -22.644  1.00  0.00           C  
ATOM    294  O   GLN A  39     -59.019 -12.869 -23.648  1.00  0.00           O  
ATOM    295  CB  GLN A  39     -59.034 -15.602 -22.613  1.00  0.00           C  
ATOM    296  CG  GLN A  39     -58.007 -15.523 -21.467  1.00  0.00           C  
ATOM    297  CD  GLN A  39     -56.769 -16.399 -21.678  1.00  0.00           C  
ATOM    298  OE1 GLN A  39     -56.695 -17.193 -22.612  1.00  0.00           O  
ATOM    299  NE2 GLN A  39     -55.788 -16.269 -20.786  1.00  0.00           N  
ATOM    300  N   LYS A  40     -59.861 -12.322 -21.613  1.00  0.00           N  
ATOM    301  CA  LYS A  40     -59.116 -11.069 -21.449  1.00  0.00           C  
ATOM    302  C   LYS A  40     -57.792 -11.331 -20.692  1.00  0.00           C  
ATOM    303  O   LYS A  40     -57.745 -12.271 -19.897  1.00  0.00           O  
ATOM    304  CB  LYS A  40     -59.974 -10.039 -20.682  1.00  0.00           C  
ATOM    305  CG  LYS A  40     -61.147  -9.491 -21.516  1.00  0.00           C  
ATOM    306  CD  LYS A  40     -61.687  -8.138 -21.029  1.00  0.00           C  
ATOM    307  CE  LYS A  40     -62.314  -8.169 -19.626  1.00  0.00           C  
ATOM    308  NZ  LYS A  40     -62.911  -6.864 -19.287  1.00  0.00           N  
ATOM    309  N   PRO A  41     -56.757 -10.479 -20.903  1.00  0.00           N  
ATOM    310  CA  PRO A  41     -55.539 -10.458 -20.063  1.00  0.00           C  
ATOM    311  C   PRO A  41     -55.815 -10.344 -18.548  1.00  0.00           C  
ATOM    312  O   PRO A  41     -56.590  -9.482 -18.136  1.00  0.00           O  
ATOM    313  CB  PRO A  41     -54.760  -9.238 -20.586  1.00  0.00           C  
ATOM    314  CG  PRO A  41     -55.203  -9.097 -22.029  1.00  0.00           C  
ATOM    315  CD  PRO A  41     -56.676  -9.475 -21.968  1.00  0.00           C  
ATOM    316  N   GLY A  42     -55.191 -11.241 -17.768  1.00  0.00           N  
ATOM    317  CA  GLY A  42     -55.360 -11.319 -16.314  1.00  0.00           C  
ATOM    318  C   GLY A  42     -56.506 -12.261 -15.900  1.00  0.00           C  
ATOM    319  O   GLY A  42     -56.852 -12.287 -14.719  1.00  0.00           O  
ATOM    320  N   LYS A  43     -57.088 -13.021 -16.843  1.00  0.00           N  
ATOM    321  CA  LYS A  43     -58.157 -13.994 -16.613  1.00  0.00           C  
ATOM    322  C   LYS A  43     -57.793 -15.307 -17.328  1.00  0.00           C  
ATOM    323  O   LYS A  43     -57.152 -15.263 -18.377  1.00  0.00           O  
ATOM    324  CB  LYS A  43     -59.478 -13.397 -17.158  1.00  0.00           C  
ATOM    325  CG  LYS A  43     -60.758 -14.153 -16.749  1.00  0.00           C  
ATOM    326  CD  LYS A  43     -62.040 -13.616 -17.415  1.00  0.00           C  
ATOM    327  CE  LYS A  43     -62.169 -13.918 -18.921  1.00  0.00           C  
ATOM    328  NZ  LYS A  43     -62.348 -15.355 -19.192  1.00  0.00           N  
ATOM    329  N   ALA A  44     -58.242 -16.445 -16.772  1.00  0.00           N  
ATOM    330  CA  ALA A  44     -58.184 -17.766 -17.411  1.00  0.00           C  
ATOM    331  C   ALA A  44     -59.294 -17.896 -18.480  1.00  0.00           C  
ATOM    332  O   ALA A  44     -60.371 -17.329 -18.285  1.00  0.00           O  
ATOM    333  CB  ALA A  44     -58.375 -18.829 -16.315  1.00  0.00           C  
ATOM    334  N   PRO A  45     -59.041 -18.629 -19.590  1.00  0.00           N  
ATOM    335  CA  PRO A  45     -60.052 -18.813 -20.652  1.00  0.00           C  
ATOM    336  C   PRO A  45     -61.233 -19.681 -20.180  1.00  0.00           C  
ATOM    337  O   PRO A  45     -61.017 -20.659 -19.467  1.00  0.00           O  
ATOM    338  CB  PRO A  45     -59.264 -19.486 -21.787  1.00  0.00           C  
ATOM    339  CG  PRO A  45     -58.178 -20.265 -21.074  1.00  0.00           C  
ATOM    340  CD  PRO A  45     -57.829 -19.404 -19.864  1.00  0.00           C  
ATOM    341  N   LYS A  46     -62.454 -19.286 -20.565  1.00  0.00           N  
ATOM    342  CA  LYS A  46     -63.691 -20.004 -20.256  1.00  0.00           C  
ATOM    343  C   LYS A  46     -64.475 -20.247 -21.551  1.00  0.00           C  
ATOM    344  O   LYS A  46     -64.393 -19.436 -22.475  1.00  0.00           O  
ATOM    345  CB  LYS A  46     -64.533 -19.185 -19.252  1.00  0.00           C  
ATOM    346  CG  LYS A  46     -63.918 -19.022 -17.847  1.00  0.00           C  
ATOM    347  CD  LYS A  46     -63.730 -20.349 -17.087  1.00  0.00           C  
ATOM    348  CE  LYS A  46     -63.330 -20.172 -15.615  1.00  0.00           C  
ATOM    349  NZ  LYS A  46     -64.433 -19.621 -14.809  1.00  0.00           N  
ATOM    350  N   LEU A  47     -65.218 -21.368 -21.579  1.00  0.00           N  
ATOM    351  CA  LEU A  47     -66.031 -21.832 -22.710  1.00  0.00           C  
ATOM    352  C   LEU A  47     -67.173 -20.848 -23.017  1.00  0.00           C  
ATOM    353  O   LEU A  47     -67.782 -20.303 -22.097  1.00  0.00           O  
ATOM    354  CB  LEU A  47     -66.556 -23.245 -22.373  1.00  0.00           C  
ATOM    355  CG  LEU A  47     -66.866 -24.222 -23.531  1.00  0.00           C  
ATOM    356  CD1 LEU A  47     -67.311 -25.578 -22.961  1.00  0.00           C  
ATOM    357  CD2 LEU A  47     -67.913 -23.758 -24.549  1.00  0.00           C  
ATOM    358  N   LEU A  48     -67.428 -20.663 -24.319  1.00  0.00           N  
ATOM    359  CA  LEU A  48     -68.440 -19.778 -24.872  1.00  0.00           C  
ATOM    360  C   LEU A  48     -69.609 -20.590 -25.463  1.00  0.00           C  
ATOM    361  O   LEU A  48     -70.735 -20.434 -24.992  1.00  0.00           O  
ATOM    362  CB  LEU A  48     -67.738 -18.864 -25.899  1.00  0.00           C  
ATOM    363  CG  LEU A  48     -68.518 -17.600 -26.303  1.00  0.00           C  
ATOM    364  CD1 LEU A  48     -68.821 -16.697 -25.089  1.00  0.00           C  
ATOM    365  CD2 LEU A  48     -67.747 -16.846 -27.399  1.00  0.00           C  
ATOM    366  N   ILE A  49     -69.337 -21.451 -26.461  1.00  0.00           N  
ATOM    367  CA  ILE A  49     -70.345 -22.312 -27.095  1.00  0.00           C  
ATOM    368  C   ILE A  49     -69.702 -23.665 -27.449  1.00  0.00           C  
ATOM    369  O   ILE A  49     -68.696 -23.681 -28.156  1.00  0.00           O  
ATOM    370  CB  ILE A  49     -70.919 -21.710 -28.418  1.00  0.00           C  
ATOM    371  CG1 ILE A  49     -71.382 -20.246 -28.253  1.00  0.00           C  
ATOM    372  CG2 ILE A  49     -72.075 -22.566 -28.987  1.00  0.00           C  
ATOM    373  CD1 ILE A  49     -71.932 -19.612 -29.532  1.00  0.00           C  
ATOM    374  N   TYR A  50     -70.312 -24.769 -26.983  1.00  0.00           N  
ATOM    375  CA  TYR A  50     -69.934 -26.140 -27.334  1.00  0.00           C  
ATOM    376  C   TYR A  50     -70.880 -26.684 -28.416  1.00  0.00           C  
ATOM    377  O   TYR A  50     -72.086 -26.435 -28.376  1.00  0.00           O  
ATOM    378  CB  TYR A  50     -69.888 -27.036 -26.073  1.00  0.00           C  
ATOM    379  CG  TYR A  50     -71.152 -27.118 -25.232  1.00  0.00           C  
ATOM    380  CD1 TYR A  50     -71.350 -26.220 -24.161  1.00  0.00           C  
ATOM    381  CD2 TYR A  50     -72.118 -28.109 -25.498  1.00  0.00           C  
ATOM    382  CE1 TYR A  50     -72.511 -26.311 -23.369  1.00  0.00           C  
ATOM    383  CE2 TYR A  50     -73.274 -28.206 -24.699  1.00  0.00           C  
ATOM    384  CZ  TYR A  50     -73.475 -27.301 -23.640  1.00  0.00           C  
ATOM    385  OH  TYR A  50     -74.607 -27.378 -22.881  1.00  0.00           O  
ATOM    386  N   SER A  51     -70.285 -27.397 -29.388  1.00  0.00           N  
ATOM    387  CA  SER A  51     -70.915 -27.954 -30.592  1.00  0.00           C  
ATOM    388  C   SER A  51     -71.524 -26.890 -31.542  1.00  0.00           C  
ATOM    389  O   SER A  51     -72.352 -27.236 -32.385  1.00  0.00           O  
ATOM    390  CB  SER A  51     -71.902 -29.082 -30.200  1.00  0.00           C  
ATOM    391  OG  SER A  51     -72.227 -29.906 -31.303  1.00  0.00           O  
ATOM    392  N   THR A  52     -71.113 -25.616 -31.379  1.00  0.00           N  
ATOM    393  CA  THR A  52     -71.558 -24.417 -32.108  1.00  0.00           C  
ATOM    394  C   THR A  52     -73.094 -24.194 -32.116  1.00  0.00           C  
ATOM    395  O   THR A  52     -73.621 -23.561 -33.029  1.00  0.00           O  
ATOM    396  CB  THR A  52     -70.964 -24.339 -33.547  1.00  0.00           C  
ATOM    397  OG1 THR A  52     -71.636 -25.144 -34.499  1.00  0.00           O  
ATOM    398  CG2 THR A  52     -69.462 -24.645 -33.591  1.00  0.00           C  
ATOM    399  N   SER A  53     -73.784 -24.707 -31.083  1.00  0.00           N  
ATOM    400  CA  SER A  53     -75.246 -24.751 -31.013  1.00  0.00           C  
ATOM    401  C   SER A  53     -75.803 -24.689 -29.580  1.00  0.00           C  
ATOM    402  O   SER A  53     -76.994 -24.412 -29.439  1.00  0.00           O  
ATOM    403  CB  SER A  53     -75.751 -25.988 -31.791  1.00  0.00           C  
ATOM    404  OG  SER A  53     -75.309 -27.198 -31.204  1.00  0.00           O  
ATOM    405  N   ASN A  54     -74.966 -24.937 -28.555  1.00  0.00           N  
ATOM    406  CA  ASN A  54     -75.362 -24.951 -27.144  1.00  0.00           C  
ATOM    407  C   ASN A  54     -74.354 -24.116 -26.348  1.00  0.00           C  
ATOM    408  O   ASN A  54     -73.172 -24.457 -26.301  1.00  0.00           O  
ATOM    409  CB  ASN A  54     -75.418 -26.409 -26.636  1.00  0.00           C  
ATOM    410  CG  ASN A  54     -76.604 -27.199 -27.192  1.00  0.00           C  
ATOM    411  OD1 ASN A  54     -77.741 -26.985 -26.777  1.00  0.00           O  
ATOM    412  ND2 ASN A  54     -76.349 -28.115 -28.127  1.00  0.00           N  
ATOM    413  N   LEU A  55     -74.853 -23.026 -25.751  1.00  0.00           N  
ATOM    414  CA  LEU A  55     -74.085 -22.052 -24.976  1.00  0.00           C  
ATOM    415  C   LEU A  55     -73.681 -22.628 -23.607  1.00  0.00           C  
ATOM    416  O   LEU A  55     -74.444 -23.386 -23.007  1.00  0.00           O  
ATOM    417  CB  LEU A  55     -74.931 -20.767 -24.811  1.00  0.00           C  
ATOM    418  CG  LEU A  55     -74.948 -19.825 -26.041  1.00  0.00           C  
ATOM    419  CD1 LEU A  55     -75.457 -20.478 -27.343  1.00  0.00           C  
ATOM    420  CD2 LEU A  55     -75.748 -18.547 -25.735  1.00  0.00           C  
ATOM    421  N   ALA A  56     -72.488 -22.230 -23.133  1.00  0.00           N  
ATOM    422  CA  ALA A  56     -71.940 -22.607 -21.829  1.00  0.00           C  
ATOM    423  C   ALA A  56     -72.549 -21.816 -20.657  1.00  0.00           C  
ATOM    424  O   ALA A  56     -73.376 -20.925 -20.861  1.00  0.00           O  
ATOM    425  CB  ALA A  56     -70.412 -22.476 -21.888  1.00  0.00           C  
ATOM    426  N   SER A  57     -72.133 -22.192 -19.436  1.00  0.00           N  
ATOM    427  CA  SER A  57     -72.588 -21.632 -18.163  1.00  0.00           C  
ATOM    428  C   SER A  57     -72.316 -20.118 -18.047  1.00  0.00           C  
ATOM    429  O   SER A  57     -71.160 -19.699 -18.121  1.00  0.00           O  
ATOM    430  CB  SER A  57     -71.920 -22.433 -17.025  1.00  0.00           C  
ATOM    431  OG  SER A  57     -72.378 -22.037 -15.745  1.00  0.00           O  
ATOM    432  N   GLY A  58     -73.396 -19.340 -17.862  1.00  0.00           N  
ATOM    433  CA  GLY A  58     -73.354 -17.893 -17.638  1.00  0.00           C  
ATOM    434  C   GLY A  58     -73.227 -17.063 -18.927  1.00  0.00           C  
ATOM    435  O   GLY A  58     -73.105 -15.844 -18.822  1.00  0.00           O  
ATOM    436  N   VAL A  59     -73.244 -17.685 -20.120  1.00  0.00           N  
ATOM    437  CA  VAL A  59     -73.081 -17.022 -21.416  1.00  0.00           C  
ATOM    438  C   VAL A  59     -74.446 -16.485 -21.923  1.00  0.00           C  
ATOM    439  O   VAL A  59     -75.348 -17.300 -22.129  1.00  0.00           O  
ATOM    440  CB  VAL A  59     -72.520 -18.034 -22.458  1.00  0.00           C  
ATOM    441  CG1 VAL A  59     -72.488 -17.497 -23.903  1.00  0.00           C  
ATOM    442  CG2 VAL A  59     -71.112 -18.506 -22.048  1.00  0.00           C  
ATOM    443  N   PRO A  60     -74.591 -15.148 -22.117  1.00  0.00           N  
ATOM    444  CA  PRO A  60     -75.812 -14.542 -22.697  1.00  0.00           C  
ATOM    445  C   PRO A  60     -76.149 -15.008 -24.128  1.00  0.00           C  
ATOM    446  O   PRO A  60     -75.243 -15.319 -24.901  1.00  0.00           O  
ATOM    447  CB  PRO A  60     -75.530 -13.027 -22.662  1.00  0.00           C  
ATOM    448  CG  PRO A  60     -74.453 -12.845 -21.613  1.00  0.00           C  
ATOM    449  CD  PRO A  60     -73.620 -14.107 -21.769  1.00  0.00           C  
ATOM    450  N   SER A  61     -77.455 -15.023 -24.445  1.00  0.00           N  
ATOM    451  CA  SER A  61     -78.053 -15.484 -25.708  1.00  0.00           C  
ATOM    452  C   SER A  61     -77.588 -14.783 -27.006  1.00  0.00           C  
ATOM    453  O   SER A  61     -77.821 -15.328 -28.084  1.00  0.00           O  
ATOM    454  CB  SER A  61     -79.589 -15.452 -25.559  1.00  0.00           C  
ATOM    455  OG  SER A  61     -80.088 -14.129 -25.515  1.00  0.00           O  
ATOM    456  N   ARG A  62     -76.930 -13.616 -26.888  1.00  0.00           N  
ATOM    457  CA  ARG A  62     -76.323 -12.856 -27.987  1.00  0.00           C  
ATOM    458  C   ARG A  62     -75.160 -13.590 -28.689  1.00  0.00           C  
ATOM    459  O   ARG A  62     -74.906 -13.318 -29.862  1.00  0.00           O  
ATOM    460  CB  ARG A  62     -75.896 -11.471 -27.449  1.00  0.00           C  
ATOM    461  CG  ARG A  62     -74.729 -11.500 -26.443  1.00  0.00           C  
ATOM    462  CD  ARG A  62     -74.613 -10.207 -25.626  1.00  0.00           C  
ATOM    463  NE  ARG A  62     -73.444 -10.227 -24.737  1.00  0.00           N  
ATOM    464  CZ  ARG A  62     -72.176  -9.989 -25.106  1.00  0.00           C  
ATOM    465  NH1 ARG A  62     -71.863  -9.680 -26.372  1.00  0.00           N  
ATOM    466  NH2 ARG A  62     -71.201 -10.054 -24.190  1.00  0.00           N  
ATOM    467  N   PHE A  63     -74.504 -14.527 -27.982  1.00  0.00           N  
ATOM    468  CA  PHE A  63     -73.541 -15.458 -28.563  1.00  0.00           C  
ATOM    469  C   PHE A  63     -74.269 -16.582 -29.316  1.00  0.00           C  
ATOM    470  O   PHE A  63     -75.211 -17.165 -28.780  1.00  0.00           O  
ATOM    471  CB  PHE A  63     -72.621 -16.022 -27.466  1.00  0.00           C  
ATOM    472  CG  PHE A  63     -71.647 -15.008 -26.897  1.00  0.00           C  
ATOM    473  CD1 PHE A  63     -71.961 -14.291 -25.722  1.00  0.00           C  
ATOM    474  CD2 PHE A  63     -70.487 -14.665 -27.621  1.00  0.00           C  
ATOM    475  CE1 PHE A  63     -71.088 -13.324 -25.248  1.00  0.00           C  
ATOM    476  CE2 PHE A  63     -69.624 -13.697 -27.125  1.00  0.00           C  
ATOM    477  CZ  PHE A  63     -69.922 -13.032 -25.944  1.00  0.00           C  
ATOM    478  N   SER A  64     -73.814 -16.854 -30.544  1.00  0.00           N  
ATOM    479  CA  SER A  64     -74.378 -17.868 -31.435  1.00  0.00           C  
ATOM    480  C   SER A  64     -73.293 -18.401 -32.383  1.00  0.00           C  
ATOM    481  O   SER A  64     -72.240 -17.778 -32.515  1.00  0.00           O  
ATOM    482  CB  SER A  64     -75.598 -17.281 -32.185  1.00  0.00           C  
ATOM    483  OG  SER A  64     -76.793 -17.635 -31.523  1.00  0.00           O  
ATOM    484  N   GLY A  65     -73.560 -19.557 -33.008  1.00  0.00           N  
ATOM    485  CA  GLY A  65     -72.633 -20.188 -33.942  1.00  0.00           C  
ATOM    486  C   GLY A  65     -73.411 -21.061 -34.933  1.00  0.00           C  
ATOM    487  O   GLY A  65     -74.637 -21.166 -34.872  1.00  0.00           O  
ATOM    488  N   SER A  66     -72.658 -21.695 -35.841  1.00  0.00           N  
ATOM    489  CA  SER A  66     -73.132 -22.626 -36.867  1.00  0.00           C  
ATOM    490  C   SER A  66     -71.912 -23.329 -37.497  1.00  0.00           C  
ATOM    491  O   SER A  66     -70.794 -22.827 -37.374  1.00  0.00           O  
ATOM    492  CB  SER A  66     -73.981 -21.867 -37.919  1.00  0.00           C  
ATOM    493  OG  SER A  66     -74.511 -22.727 -38.908  1.00  0.00           O  
ATOM    494  N   GLY A  67     -72.142 -24.458 -38.182  1.00  0.00           N  
ATOM    495  CA  GLY A  67     -71.091 -25.152 -38.917  1.00  0.00           C  
ATOM    496  C   GLY A  67     -71.656 -26.392 -39.613  1.00  0.00           C  
ATOM    497  O   GLY A  67     -72.762 -26.847 -39.315  1.00  0.00           O  
ATOM    498  N   SER A  68     -70.854 -26.946 -40.533  1.00  0.00           N  
ATOM    499  CA  SER A  68     -71.143 -28.160 -41.292  1.00  0.00           C  
ATOM    500  C   SER A  68     -69.828 -28.724 -41.847  1.00  0.00           C  
ATOM    501  O   SER A  68     -69.077 -27.991 -42.486  1.00  0.00           O  
ATOM    502  CB  SER A  68     -72.210 -27.873 -42.380  1.00  0.00           C  
ATOM    503  OG  SER A  68     -71.716 -27.110 -43.466  1.00  0.00           O  
ATOM    504  N   GLY A  69     -69.560 -30.019 -41.601  1.00  0.00           N  
ATOM    505  CA  GLY A  69     -68.334 -30.678 -42.058  1.00  0.00           C  
ATOM    506  C   GLY A  69     -67.114 -30.057 -41.362  1.00  0.00           C  
ATOM    507  O   GLY A  69     -67.015 -30.107 -40.136  1.00  0.00           O  
ATOM    508  N   THR A  70     -66.186 -29.501 -42.160  1.00  0.00           N  
ATOM    509  CA  THR A  70     -64.977 -28.837 -41.671  1.00  0.00           C  
ATOM    510  C   THR A  70     -65.206 -27.376 -41.224  1.00  0.00           C  
ATOM    511  O   THR A  70     -64.460 -26.935 -40.351  1.00  0.00           O  
ATOM    512  CB  THR A  70     -63.849 -28.827 -42.740  1.00  0.00           C  
ATOM    513  OG1 THR A  70     -64.160 -28.015 -43.858  1.00  0.00           O  
ATOM    514  CG2 THR A  70     -63.444 -30.223 -43.231  1.00  0.00           C  
ATOM    515  N   ASP A  71     -66.178 -26.646 -41.808  1.00  0.00           N  
ATOM    516  CA  ASP A  71     -66.395 -25.218 -41.518  1.00  0.00           C  
ATOM    517  C   ASP A  71     -67.171 -25.013 -40.208  1.00  0.00           C  
ATOM    518  O   ASP A  71     -68.077 -25.789 -39.904  1.00  0.00           O  
ATOM    519  CB  ASP A  71     -67.063 -24.425 -42.670  1.00  0.00           C  
ATOM    520  CG  ASP A  71     -68.288 -25.073 -43.324  1.00  0.00           C  
ATOM    521  OD1 ASP A  71     -69.381 -24.968 -42.724  1.00  0.00           O  
ATOM    522  OD2 ASP A  71     -68.114 -25.628 -44.430  1.00  0.00           O  
ATOM    523  N   PHE A  72     -66.801 -23.949 -39.478  1.00  0.00           N  
ATOM    524  CA  PHE A  72     -67.420 -23.518 -38.226  1.00  0.00           C  
ATOM    525  C   PHE A  72     -67.317 -21.992 -38.077  1.00  0.00           C  
ATOM    526  O   PHE A  72     -66.387 -21.379 -38.606  1.00  0.00           O  
ATOM    527  CB  PHE A  72     -66.758 -24.220 -37.023  1.00  0.00           C  
ATOM    528  CG  PHE A  72     -66.974 -25.721 -36.923  1.00  0.00           C  
ATOM    529  CD1 PHE A  72     -65.962 -26.623 -37.319  1.00  0.00           C  
ATOM    530  CD2 PHE A  72     -68.234 -26.231 -36.552  1.00  0.00           C  
ATOM    531  CE1 PHE A  72     -66.197 -27.990 -37.277  1.00  0.00           C  
ATOM    532  CE2 PHE A  72     -68.448 -27.599 -36.520  1.00  0.00           C  
ATOM    533  CZ  PHE A  72     -67.434 -28.477 -36.873  1.00  0.00           C  
ATOM    534  N   THR A  73     -68.281 -21.405 -37.351  1.00  0.00           N  
ATOM    535  CA  THR A  73     -68.431 -19.960 -37.173  1.00  0.00           C  
ATOM    536  C   THR A  73     -68.911 -19.618 -35.747  1.00  0.00           C  
ATOM    537  O   THR A  73     -69.492 -20.459 -35.056  1.00  0.00           O  
ATOM    538  CB  THR A  73     -69.459 -19.365 -38.184  1.00  0.00           C  
ATOM    539  OG1 THR A  73     -70.790 -19.767 -37.913  1.00  0.00           O  
ATOM    540  CG2 THR A  73     -69.144 -19.662 -39.659  1.00  0.00           C  
ATOM    541  N   LEU A  74     -68.660 -18.356 -35.372  1.00  0.00           N  
ATOM    542  CA  LEU A  74     -69.101 -17.696 -34.147  1.00  0.00           C  
ATOM    543  C   LEU A  74     -69.550 -16.274 -34.506  1.00  0.00           C  
ATOM    544  O   LEU A  74     -68.944 -15.651 -35.379  1.00  0.00           O  
ATOM    545  CB  LEU A  74     -67.922 -17.664 -33.144  1.00  0.00           C  
ATOM    546  CG  LEU A  74     -68.188 -17.026 -31.757  1.00  0.00           C  
ATOM    547  CD1 LEU A  74     -69.264 -17.787 -30.955  1.00  0.00           C  
ATOM    548  CD2 LEU A  74     -66.881 -16.859 -30.958  1.00  0.00           C  
ATOM    549  N   THR A  75     -70.554 -15.771 -33.777  1.00  0.00           N  
ATOM    550  CA  THR A  75     -70.926 -14.361 -33.752  1.00  0.00           C  
ATOM    551  C   THR A  75     -70.951 -13.858 -32.299  1.00  0.00           C  
ATOM    552  O   THR A  75     -71.408 -14.566 -31.399  1.00  0.00           O  
ATOM    553  CB  THR A  75     -72.290 -14.084 -34.448  1.00  0.00           C  
ATOM    554  OG1 THR A  75     -72.592 -12.702 -34.401  1.00  0.00           O  
ATOM    555  CG2 THR A  75     -73.508 -14.825 -33.873  1.00  0.00           C  
ATOM    556  N   ILE A  76     -70.446 -12.630 -32.127  1.00  0.00           N  
ATOM    557  CA  ILE A  76     -70.404 -11.883 -30.882  1.00  0.00           C  
ATOM    558  C   ILE A  76     -71.249 -10.621 -31.131  1.00  0.00           C  
ATOM    559  O   ILE A  76     -70.721  -9.578 -31.520  1.00  0.00           O  
ATOM    560  CB  ILE A  76     -68.942 -11.496 -30.498  1.00  0.00           C  
ATOM    561  CG1 ILE A  76     -68.017 -12.737 -30.408  1.00  0.00           C  
ATOM    562  CG2 ILE A  76     -68.893 -10.707 -29.172  1.00  0.00           C  
ATOM    563  CD1 ILE A  76     -67.271 -13.077 -31.709  1.00  0.00           C  
ATOM    564  N   SER A  77     -72.574 -10.774 -30.970  1.00  0.00           N  
ATOM    565  CA  SER A  77     -73.546  -9.705 -31.190  1.00  0.00           C  
ATOM    566  C   SER A  77     -73.591  -8.773 -29.970  1.00  0.00           C  
ATOM    567  O   SER A  77     -73.590  -9.259 -28.837  1.00  0.00           O  
ATOM    568  CB  SER A  77     -74.936 -10.313 -31.454  1.00  0.00           C  
ATOM    569  OG  SER A  77     -74.929 -11.081 -32.640  1.00  0.00           O  
ATOM    570  N   SER A  78     -73.645  -7.458 -30.239  1.00  0.00           N  
ATOM    571  CA  SER A  78     -73.713  -6.365 -29.263  1.00  0.00           C  
ATOM    572  C   SER A  78     -72.524  -6.377 -28.283  1.00  0.00           C  
ATOM    573  O   SER A  78     -72.695  -6.753 -27.123  1.00  0.00           O  
ATOM    574  CB  SER A  78     -75.085  -6.351 -28.546  1.00  0.00           C  
ATOM    575  OG  SER A  78     -76.096  -5.932 -29.440  1.00  0.00           O  
ATOM    576  N   LEU A  79     -71.341  -6.003 -28.800  1.00  0.00           N  
ATOM    577  CA  LEU A  79     -70.043  -6.002 -28.118  1.00  0.00           C  
ATOM    578  C   LEU A  79     -70.038  -5.241 -26.780  1.00  0.00           C  
ATOM    579  O   LEU A  79     -70.627  -4.164 -26.680  1.00  0.00           O  
ATOM    580  CB  LEU A  79     -68.972  -5.437 -29.081  1.00  0.00           C  
ATOM    581  CG  LEU A  79     -68.449  -6.464 -30.115  1.00  0.00           C  
ATOM    582  CD1 LEU A  79     -67.777  -5.786 -31.322  1.00  0.00           C  
ATOM    583  CD2 LEU A  79     -67.491  -7.472 -29.467  1.00  0.00           C  
ATOM    584  N   GLN A  80     -69.370  -5.842 -25.784  1.00  0.00           N  
ATOM    585  CA  GLN A  80     -69.273  -5.369 -24.402  1.00  0.00           C  
ATOM    586  C   GLN A  80     -67.793  -5.164 -24.006  1.00  0.00           C  
ATOM    587  O   GLN A  80     -66.921  -5.681 -24.706  1.00  0.00           O  
ATOM    588  CB  GLN A  80     -69.940  -6.427 -23.483  1.00  0.00           C  
ATOM    589  CG  GLN A  80     -71.444  -6.660 -23.733  1.00  0.00           C  
ATOM    590  CD  GLN A  80     -72.290  -5.389 -23.623  1.00  0.00           C  
ATOM    591  OE1 GLN A  80     -72.152  -4.624 -22.671  1.00  0.00           O  
ATOM    592  NE2 GLN A  80     -73.181  -5.166 -24.592  1.00  0.00           N  
ATOM    593  N   PRO A  81     -67.522  -4.474 -22.867  1.00  0.00           N  
ATOM    594  CA  PRO A  81     -66.162  -4.351 -22.291  1.00  0.00           C  
ATOM    595  C   PRO A  81     -65.393  -5.666 -22.040  1.00  0.00           C  
ATOM    596  O   PRO A  81     -64.165  -5.667 -22.106  1.00  0.00           O  
ATOM    597  CB  PRO A  81     -66.378  -3.573 -20.984  1.00  0.00           C  
ATOM    598  CG  PRO A  81     -67.624  -2.747 -21.248  1.00  0.00           C  
ATOM    599  CD  PRO A  81     -68.481  -3.688 -22.083  1.00  0.00           C  
ATOM    600  N   GLU A  82     -66.132  -6.756 -21.771  1.00  0.00           N  
ATOM    601  CA  GLU A  82     -65.609  -8.108 -21.562  1.00  0.00           C  
ATOM    602  C   GLU A  82     -65.232  -8.828 -22.869  1.00  0.00           C  
ATOM    603  O   GLU A  82     -64.428  -9.760 -22.821  1.00  0.00           O  
ATOM    604  CB  GLU A  82     -66.628  -8.932 -20.737  1.00  0.00           C  
ATOM    605  CG  GLU A  82     -66.523  -8.744 -19.206  1.00  0.00           C  
ATOM    606  CD  GLU A  82     -66.649  -7.294 -18.736  1.00  0.00           C  
ATOM    607  OE1 GLU A  82     -67.722  -6.702 -18.986  1.00  0.00           O  
ATOM    608  OE2 GLU A  82     -65.651  -6.793 -18.171  1.00  0.00           O  
ATOM    609  N   ASP A  83     -65.810  -8.385 -23.997  1.00  0.00           N  
ATOM    610  CA  ASP A  83     -65.642  -8.969 -25.329  1.00  0.00           C  
ATOM    611  C   ASP A  83     -64.393  -8.482 -26.076  1.00  0.00           C  
ATOM    612  O   ASP A  83     -64.116  -9.023 -27.145  1.00  0.00           O  
ATOM    613  CB  ASP A  83     -66.884  -8.783 -26.224  1.00  0.00           C  
ATOM    614  CG  ASP A  83     -68.213  -9.242 -25.625  1.00  0.00           C  
ATOM    615  OD1 ASP A  83     -68.216 -10.011 -24.637  1.00  0.00           O  
ATOM    616  OD2 ASP A  83     -69.238  -8.852 -26.220  1.00  0.00           O  
ATOM    617  N   PHE A  84     -63.642  -7.516 -25.518  1.00  0.00           N  
ATOM    618  CA  PHE A  84     -62.355  -7.070 -26.062  1.00  0.00           C  
ATOM    619  C   PHE A  84     -61.252  -7.998 -25.531  1.00  0.00           C  
ATOM    620  O   PHE A  84     -60.485  -7.639 -24.637  1.00  0.00           O  
ATOM    621  CB  PHE A  84     -62.152  -5.571 -25.767  1.00  0.00           C  
ATOM    622  CG  PHE A  84     -63.289  -4.728 -26.318  1.00  0.00           C  
ATOM    623  CD1 PHE A  84     -63.572  -4.740 -27.700  1.00  0.00           C  
ATOM    624  CD2 PHE A  84     -64.144  -4.022 -25.453  1.00  0.00           C  
ATOM    625  CE1 PHE A  84     -64.696  -4.091 -28.188  1.00  0.00           C  
ATOM    626  CE2 PHE A  84     -65.256  -3.362 -25.962  1.00  0.00           C  
ATOM    627  CZ  PHE A  84     -65.537  -3.406 -27.324  1.00  0.00           C  
ATOM    628  N   ALA A  85     -61.291  -9.220 -26.076  1.00  0.00           N  
ATOM    629  CA  ALA A  85     -60.675 -10.434 -25.573  1.00  0.00           C  
ATOM    630  C   ALA A  85     -60.095 -11.240 -26.739  1.00  0.00           C  
ATOM    631  O   ALA A  85     -60.522 -11.056 -27.879  1.00  0.00           O  
ATOM    632  CB  ALA A  85     -61.790 -11.245 -24.886  1.00  0.00           C  
ATOM    633  N   THR A  86     -59.171 -12.157 -26.413  1.00  0.00           N  
ATOM    634  CA  THR A  86     -58.651 -13.160 -27.336  1.00  0.00           C  
ATOM    635  C   THR A  86     -59.523 -14.426 -27.264  1.00  0.00           C  
ATOM    636  O   THR A  86     -59.660 -15.014 -26.191  1.00  0.00           O  
ATOM    637  CB  THR A  86     -57.182 -13.543 -27.027  1.00  0.00           C  
ATOM    638  OG1 THR A  86     -56.395 -12.367 -27.016  1.00  0.00           O  
ATOM    639  CG2 THR A  86     -56.557 -14.492 -28.066  1.00  0.00           C  
ATOM    640  N   TYR A  87     -60.107 -14.791 -28.413  1.00  0.00           N  
ATOM    641  CA  TYR A  87     -60.990 -15.945 -28.576  1.00  0.00           C  
ATOM    642  C   TYR A  87     -60.197 -17.152 -29.088  1.00  0.00           C  
ATOM    643  O   TYR A  87     -59.171 -16.971 -29.739  1.00  0.00           O  
ATOM    644  CB  TYR A  87     -62.111 -15.580 -29.570  1.00  0.00           C  
ATOM    645  CG  TYR A  87     -63.102 -14.551 -29.049  1.00  0.00           C  
ATOM    646  CD1 TYR A  87     -64.392 -14.948 -28.641  1.00  0.00           C  
ATOM    647  CD2 TYR A  87     -62.739 -13.190 -28.966  1.00  0.00           C  
ATOM    648  CE1 TYR A  87     -65.292 -13.994 -28.131  1.00  0.00           C  
ATOM    649  CE2 TYR A  87     -63.632 -12.244 -28.433  1.00  0.00           C  
ATOM    650  CZ  TYR A  87     -64.909 -12.647 -28.008  1.00  0.00           C  
ATOM    651  OH  TYR A  87     -65.775 -11.739 -27.478  1.00  0.00           O  
ATOM    652  N   TYR A  88     -60.705 -18.360 -28.797  1.00  0.00           N  
ATOM    653  CA  TYR A  88     -60.122 -19.635 -29.234  1.00  0.00           C  
ATOM    654  C   TYR A  88     -61.243 -20.598 -29.659  1.00  0.00           C  
ATOM    655  O   TYR A  88     -62.419 -20.293 -29.459  1.00  0.00           O  
ATOM    656  CB  TYR A  88     -59.237 -20.261 -28.128  1.00  0.00           C  
ATOM    657  CG  TYR A  88     -58.261 -19.310 -27.459  1.00  0.00           C  
ATOM    658  CD1 TYR A  88     -58.668 -18.575 -26.326  1.00  0.00           C  
ATOM    659  CD2 TYR A  88     -56.960 -19.140 -27.972  1.00  0.00           C  
ATOM    660  CE1 TYR A  88     -57.781 -17.672 -25.717  1.00  0.00           C  
ATOM    661  CE2 TYR A  88     -56.075 -18.228 -27.364  1.00  0.00           C  
ATOM    662  CZ  TYR A  88     -56.485 -17.496 -26.233  1.00  0.00           C  
ATOM    663  OH  TYR A  88     -55.639 -16.610 -25.638  1.00  0.00           O  
ATOM    664  N   CYS A  89     -60.854 -21.749 -30.224  1.00  0.00           N  
ATOM    665  CA  CYS A  89     -61.753 -22.831 -30.634  1.00  0.00           C  
ATOM    666  C   CYS A  89     -60.998 -24.168 -30.572  1.00  0.00           C  
ATOM    667  O   CYS A  89     -59.782 -24.167 -30.740  1.00  0.00           O  
ATOM    668  CB  CYS A  89     -62.334 -22.520 -32.035  1.00  0.00           C  
ATOM    669  SG  CYS A  89     -61.190 -22.601 -33.447  1.00  0.00           S  
ATOM    670  N   GLN A  90     -61.720 -25.278 -30.330  1.00  0.00           N  
ATOM    671  CA  GLN A  90     -61.149 -26.625 -30.189  1.00  0.00           C  
ATOM    672  C   GLN A  90     -62.141 -27.697 -30.665  1.00  0.00           C  
ATOM    673  O   GLN A  90     -63.348 -27.494 -30.568  1.00  0.00           O  
ATOM    674  CB  GLN A  90     -60.682 -26.845 -28.728  1.00  0.00           C  
ATOM    675  CG  GLN A  90     -60.171 -28.262 -28.397  1.00  0.00           C  
ATOM    676  CD  GLN A  90     -59.569 -28.363 -27.000  1.00  0.00           C  
ATOM    677  OE1 GLN A  90     -60.215 -28.025 -26.010  1.00  0.00           O  
ATOM    678  NE2 GLN A  90     -58.337 -28.861 -26.911  1.00  0.00           N  
ATOM    679  N   VAL A  91     -61.615 -28.827 -31.159  1.00  0.00           N  
ATOM    680  CA  VAL A  91     -62.396 -29.948 -31.685  1.00  0.00           C  
ATOM    681  C   VAL A  91     -62.918 -30.898 -30.585  1.00  0.00           C  
ATOM    682  O   VAL A  91     -62.354 -30.958 -29.492  1.00  0.00           O  
ATOM    683  CB  VAL A  91     -61.530 -30.797 -32.667  1.00  0.00           C  
ATOM    684  CG1 VAL A  91     -60.996 -29.945 -33.823  1.00  0.00           C  
ATOM    685  CG2 VAL A  91     -60.374 -31.584 -32.023  1.00  0.00           C  
ATOM    686  N   TYR A  92     -63.943 -31.681 -30.954  1.00  0.00           N  
ATOM    687  CA  TYR A  92     -64.355 -32.916 -30.277  1.00  0.00           C  
ATOM    688  C   TYR A  92     -64.846 -33.964 -31.299  1.00  0.00           C  
ATOM    689  O   TYR A  92     -65.551 -34.904 -30.940  1.00  0.00           O  
ATOM    690  CB  TYR A  92     -65.294 -32.612 -29.085  1.00  0.00           C  
ATOM    691  CG  TYR A  92     -65.736 -33.789 -28.228  1.00  0.00           C  
ATOM    692  CD1 TYR A  92     -64.841 -34.358 -27.298  1.00  0.00           C  
ATOM    693  CD2 TYR A  92     -67.046 -34.305 -28.343  1.00  0.00           C  
ATOM    694  CE1 TYR A  92     -65.253 -35.433 -26.489  1.00  0.00           C  
ATOM    695  CE2 TYR A  92     -67.453 -35.389 -27.540  1.00  0.00           C  
ATOM    696  CZ  TYR A  92     -66.557 -35.950 -26.610  1.00  0.00           C  
ATOM    697  OH  TYR A  92     -66.952 -36.991 -25.819  1.00  0.00           O  
ATOM    698  N   SER A  93     -64.407 -33.817 -32.562  1.00  0.00           N  
ATOM    699  CA  SER A  93     -64.603 -34.779 -33.649  1.00  0.00           C  
ATOM    700  C   SER A  93     -63.826 -36.100 -33.463  1.00  0.00           C  
ATOM    701  O   SER A  93     -64.168 -37.089 -34.111  1.00  0.00           O  
ATOM    702  CB  SER A  93     -64.256 -34.072 -34.971  1.00  0.00           C  
ATOM    703  OG  SER A  93     -62.875 -33.786 -35.092  1.00  0.00           O  
ATOM    704  N   GLY A  94     -62.825 -36.093 -32.570  1.00  0.00           N  
ATOM    705  CA  GLY A  94     -62.030 -37.252 -32.202  1.00  0.00           C  
ATOM    706  C   GLY A  94     -60.784 -36.754 -31.464  1.00  0.00           C  
ATOM    707  O   GLY A  94     -60.354 -35.610 -31.633  1.00  0.00           O  
ATOM    708  N   TYR A  95     -60.188 -37.645 -30.660  1.00  0.00           N  
ATOM    709  CA  TYR A  95     -58.910 -37.418 -29.982  1.00  0.00           C  
ATOM    710  C   TYR A  95     -57.732 -37.671 -30.948  1.00  0.00           C  
ATOM    711  O   TYR A  95     -57.870 -38.501 -31.849  1.00  0.00           O  
ATOM    712  CB  TYR A  95     -58.811 -38.365 -28.769  1.00  0.00           C  
ATOM    713  CG  TYR A  95     -59.838 -38.111 -27.681  1.00  0.00           C  
ATOM    714  CD1 TYR A  95     -59.796 -36.913 -26.940  1.00  0.00           C  
ATOM    715  CD2 TYR A  95     -60.834 -39.071 -27.399  1.00  0.00           C  
ATOM    716  CE1 TYR A  95     -60.744 -36.668 -25.929  1.00  0.00           C  
ATOM    717  CE2 TYR A  95     -61.781 -38.828 -26.386  1.00  0.00           C  
ATOM    718  CZ  TYR A  95     -61.739 -37.626 -25.653  1.00  0.00           C  
ATOM    719  OH  TYR A  95     -62.664 -37.392 -24.679  1.00  0.00           O  
ATOM    720  N   PRO A  96     -56.570 -37.022 -30.714  1.00  0.00           N  
ATOM    721  CA  PRO A  96     -56.320 -35.980 -29.703  1.00  0.00           C  
ATOM    722  C   PRO A  96     -56.745 -34.575 -30.168  1.00  0.00           C  
ATOM    723  O   PRO A  96     -56.672 -34.269 -31.360  1.00  0.00           O  
ATOM    724  CB  PRO A  96     -54.808 -36.083 -29.502  1.00  0.00           C  
ATOM    725  CG  PRO A  96     -54.261 -36.475 -30.861  1.00  0.00           C  
ATOM    726  CD  PRO A  96     -55.345 -37.378 -31.434  1.00  0.00           C  
ATOM    727  N   LEU A  97     -57.188 -33.753 -29.203  1.00  0.00           N  
ATOM    728  CA  LEU A  97     -57.701 -32.401 -29.436  1.00  0.00           C  
ATOM    729  C   LEU A  97     -56.566 -31.367 -29.583  1.00  0.00           C  
ATOM    730  O   LEU A  97     -55.499 -31.545 -28.992  1.00  0.00           O  
ATOM    731  CB  LEU A  97     -58.650 -31.985 -28.283  1.00  0.00           C  
ATOM    732  CG  LEU A  97     -59.639 -33.044 -27.728  1.00  0.00           C  
ATOM    733  CD1 LEU A  97     -60.529 -32.447 -26.618  1.00  0.00           C  
ATOM    734  CD2 LEU A  97     -60.468 -33.767 -28.807  1.00  0.00           C  
ATOM    735  N   THR A  98     -56.839 -30.289 -30.337  1.00  0.00           N  
ATOM    736  CA  THR A  98     -55.946 -29.140 -30.527  1.00  0.00           C  
ATOM    737  C   THR A  98     -56.773 -27.843 -30.655  1.00  0.00           C  
ATOM    738  O   THR A  98     -57.926 -27.891 -31.090  1.00  0.00           O  
ATOM    739  CB  THR A  98     -55.077 -29.261 -31.815  1.00  0.00           C  
ATOM    740  OG1 THR A  98     -55.848 -29.196 -32.998  1.00  0.00           O  
ATOM    741  CG2 THR A  98     -54.199 -30.517 -31.885  1.00  0.00           C  
ATOM    742  N   PHE A  99     -56.146 -26.709 -30.297  1.00  0.00           N  
ATOM    743  CA  PHE A  99     -56.717 -25.366 -30.435  1.00  0.00           C  
ATOM    744  C   PHE A  99     -56.367 -24.719 -31.785  1.00  0.00           C  
ATOM    745  O   PHE A  99     -55.325 -25.030 -32.365  1.00  0.00           O  
ATOM    746  CB  PHE A  99     -56.239 -24.466 -29.283  1.00  0.00           C  
ATOM    747  CG  PHE A  99     -56.846 -24.780 -27.930  1.00  0.00           C  
ATOM    748  CD1 PHE A  99     -56.294 -25.797 -27.126  1.00  0.00           C  
ATOM    749  CD2 PHE A  99     -58.045 -24.155 -27.521  1.00  0.00           C  
ATOM    750  CE1 PHE A  99     -56.879 -26.111 -25.909  1.00  0.00           C  
ATOM    751  CE2 PHE A  99     -58.610 -24.481 -26.295  1.00  0.00           C  
ATOM    752  CZ  PHE A  99     -58.026 -25.450 -25.490  1.00  0.00           C  
ATOM    753  N   GLY A 100     -57.248 -23.815 -32.247  1.00  0.00           N  
ATOM    754  CA  GLY A 100     -57.133 -23.139 -33.539  1.00  0.00           C  
ATOM    755  C   GLY A 100     -56.228 -21.898 -33.512  1.00  0.00           C  
ATOM    756  O   GLY A 100     -55.785 -21.473 -34.580  1.00  0.00           O  
ATOM    757  N   GLY A 101     -55.941 -21.327 -32.330  1.00  0.00           N  
ATOM    758  CA  GLY A 101     -55.135 -20.114 -32.170  1.00  0.00           C  
ATOM    759  C   GLY A 101     -56.011 -18.949 -31.687  1.00  0.00           C  
ATOM    760  O   GLY A 101     -57.177 -19.133 -31.342  1.00  0.00           O  
ATOM    761  N   GLY A 102     -55.405 -17.751 -31.613  1.00  0.00           N  
ATOM    762  CA  GLY A 102     -56.008 -16.555 -31.024  1.00  0.00           C  
ATOM    763  C   GLY A 102     -56.621 -15.634 -32.087  1.00  0.00           C  
ATOM    764  O   GLY A 102     -56.160 -15.590 -33.229  1.00  0.00           O  
ATOM    765  N   THR A 103     -57.621 -14.840 -31.666  1.00  0.00           N  
ATOM    766  CA  THR A 103     -58.188 -13.712 -32.412  1.00  0.00           C  
ATOM    767  C   THR A 103     -58.601 -12.636 -31.394  1.00  0.00           C  
ATOM    768  O   THR A 103     -59.636 -12.802 -30.745  1.00  0.00           O  
ATOM    769  CB  THR A 103     -59.452 -14.089 -33.240  1.00  0.00           C  
ATOM    770  OG1 THR A 103     -59.161 -15.116 -34.160  1.00  0.00           O  
ATOM    771  CG2 THR A 103     -60.058 -12.918 -34.043  1.00  0.00           C  
ATOM    772  N   LYS A 104     -57.794 -11.568 -31.249  1.00  0.00           N  
ATOM    773  CA  LYS A 104     -58.113 -10.466 -30.336  1.00  0.00           C  
ATOM    774  C   LYS A 104     -59.079  -9.463 -30.982  1.00  0.00           C  
ATOM    775  O   LYS A 104     -58.748  -8.881 -32.013  1.00  0.00           O  
ATOM    776  CB  LYS A 104     -56.840  -9.777 -29.793  1.00  0.00           C  
ATOM    777  CG  LYS A 104     -57.175  -8.705 -28.734  1.00  0.00           C  
ATOM    778  CD  LYS A 104     -55.962  -8.056 -28.051  1.00  0.00           C  
ATOM    779  CE  LYS A 104     -56.367  -7.125 -26.891  1.00  0.00           C  
ATOM    780  NZ  LYS A 104     -57.237  -6.021 -27.334  1.00  0.00           N  
ATOM    781  N   VAL A 105     -60.218  -9.237 -30.311  1.00  0.00           N  
ATOM    782  CA  VAL A 105     -61.169  -8.171 -30.623  1.00  0.00           C  
ATOM    783  C   VAL A 105     -60.770  -6.895 -29.845  1.00  0.00           C  
ATOM    784  O   VAL A 105     -60.243  -6.986 -28.733  1.00  0.00           O  
ATOM    785  CB  VAL A 105     -62.618  -8.594 -30.245  1.00  0.00           C  
ATOM    786  CG1 VAL A 105     -63.689  -7.530 -30.560  1.00  0.00           C  
ATOM    787  CG2 VAL A 105     -63.023  -9.912 -30.935  1.00  0.00           C  
ATOM    788  N   GLU A 106     -60.990  -5.735 -30.478  1.00  0.00           N  
ATOM    789  CA  GLU A 106     -60.488  -4.427 -30.052  1.00  0.00           C  
ATOM    790  C   GLU A 106     -61.598  -3.372 -30.177  1.00  0.00           C  
ATOM    791  O   GLU A 106     -62.459  -3.506 -31.045  1.00  0.00           O  
ATOM    792  CB  GLU A 106     -59.278  -4.114 -30.959  1.00  0.00           C  
ATOM    793  CG  GLU A 106     -58.574  -2.767 -30.740  1.00  0.00           C  
ATOM    794  CD  GLU A 106     -57.417  -2.602 -31.720  1.00  0.00           C  
ATOM    795  OE1 GLU A 106     -56.430  -3.352 -31.559  1.00  0.00           O  
ATOM    796  OE2 GLU A 106     -57.536  -1.730 -32.605  1.00  0.00           O  
ATOM    797  N   ILE A 107     -61.549  -2.329 -29.330  1.00  0.00           N  
ATOM    798  CA  ILE A 107     -62.436  -1.166 -29.408  1.00  0.00           C  
ATOM    799  C   ILE A 107     -62.013  -0.291 -30.603  1.00  0.00           C  
ATOM    800  O   ILE A 107     -60.885   0.207 -30.607  1.00  0.00           O  
ATOM    801  CB  ILE A 107     -62.372  -0.283 -28.120  1.00  0.00           C  
ATOM    802  CG1 ILE A 107     -62.757  -1.081 -26.856  1.00  0.00           C  
ATOM    803  CG2 ILE A 107     -63.218   1.009 -28.202  1.00  0.00           C  
ATOM    804  CD1 ILE A 107     -62.290  -0.443 -25.541  1.00  0.00           C  
ATOM    805  N   LYS A 108     -62.922  -0.109 -31.576  1.00  0.00           N  
ATOM    806  CA  LYS A 108     -62.715   0.814 -32.690  1.00  0.00           C  
ATOM    807  C   LYS A 108     -62.867   2.270 -32.216  1.00  0.00           C  
ATOM    808  O   LYS A 108     -63.794   2.578 -31.466  1.00  0.00           O  
ATOM    809  CB  LYS A 108     -63.645   0.458 -33.869  1.00  0.00           C  
ATOM    810  CG  LYS A 108     -63.498   1.345 -35.123  1.00  0.00           C  
ATOM    811  CD  LYS A 108     -62.088   1.316 -35.747  1.00  0.00           C  
ATOM    812  CE  LYS A 108     -61.941   2.208 -36.989  1.00  0.00           C  
ATOM    813  NZ  LYS A 108     -62.089   3.636 -36.656  1.00  0.00           N  
ATOM    814  N   ARG A 109     -61.922   3.117 -32.644  1.00  0.00           N  
ATOM    815  CA  ARG A 109     -61.728   4.475 -32.147  1.00  0.00           C  
ATOM    816  C   ARG A 109     -61.104   5.347 -33.254  1.00  0.00           C  
ATOM    817  O   ARG A 109     -60.596   4.818 -34.245  1.00  0.00           O  
ATOM    818  CB  ARG A 109     -60.885   4.358 -30.847  1.00  0.00           C  
ATOM    819  CG  ARG A 109     -60.509   5.663 -30.127  1.00  0.00           C  
ATOM    820  CD  ARG A 109     -59.693   5.395 -28.855  1.00  0.00           C  
ATOM    821  NE  ARG A 109     -59.428   6.620 -28.092  1.00  0.00           N  
ATOM    822  CZ  ARG A 109     -60.267   7.209 -27.222  1.00  0.00           C  
ATOM    823  NH1 ARG A 109     -61.483   6.704 -26.972  1.00  0.00           N  
ATOM    824  NH2 ARG A 109     -59.877   8.326 -26.594  1.00  0.00           N  
ATOM    825  N   THR A 110     -61.161   6.678 -33.075  1.00  0.00           N  
ATOM    826  CA  THR A 110     -60.464   7.658 -33.915  1.00  0.00           C  
ATOM    827  C   THR A 110     -58.939   7.645 -33.651  1.00  0.00           C  
ATOM    828  O   THR A 110     -58.518   7.323 -32.537  1.00  0.00           O  
ATOM    829  CB  THR A 110     -61.032   9.085 -33.674  1.00  0.00           C  
ATOM    830  OG1 THR A 110     -60.435  10.025 -34.550  1.00  0.00           O  
ATOM    831  CG2 THR A 110     -60.860   9.629 -32.242  1.00  0.00           C  
ATOM    832  N   VAL A 111     -58.136   7.985 -34.670  1.00  0.00           N  
ATOM    833  CA  VAL A 111     -56.675   8.001 -34.566  1.00  0.00           C  
ATOM    834  C   VAL A 111     -56.153   9.129 -33.645  1.00  0.00           C  
ATOM    835  O   VAL A 111     -56.778  10.187 -33.552  1.00  0.00           O  
ATOM    836  CB  VAL A 111     -55.985   8.114 -35.954  1.00  0.00           C  
ATOM    837  CG1 VAL A 111     -56.369   6.937 -36.868  1.00  0.00           C  
ATOM    838  CG2 VAL A 111     -56.182   9.461 -36.680  1.00  0.00           C  
ATOM    839  N   ALA A 112     -55.019   8.860 -32.978  1.00  0.00           N  
ATOM    840  CA  ALA A 112     -54.387   9.766 -32.019  1.00  0.00           C  
ATOM    841  C   ALA A 112     -52.872   9.531 -32.011  1.00  0.00           C  
ATOM    842  O   ALA A 112     -52.446   8.380 -32.057  1.00  0.00           O  
ATOM    843  CB  ALA A 112     -54.992   9.536 -30.623  1.00  0.00           C  
ATOM    844  N   ALA A 113     -52.097  10.626 -31.946  1.00  0.00           N  
ATOM    845  CA  ALA A 113     -50.632  10.626 -31.969  1.00  0.00           C  
ATOM    846  C   ALA A 113     -50.004  10.135 -30.640  1.00  0.00           C  
ATOM    847  O   ALA A 113     -50.622  10.310 -29.588  1.00  0.00           O  
ATOM    848  CB  ALA A 113     -50.172  12.061 -32.282  1.00  0.00           C  
ATOM    849  N   PRO A 114     -48.783   9.548 -30.701  1.00  0.00           N  
ATOM    850  CA  PRO A 114     -48.052   9.083 -29.506  1.00  0.00           C  
ATOM    851  C   PRO A 114     -47.510  10.234 -28.641  1.00  0.00           C  
ATOM    852  O   PRO A 114     -46.820  11.113 -29.160  1.00  0.00           O  
ATOM    853  CB  PRO A 114     -46.919   8.227 -30.096  1.00  0.00           C  
ATOM    854  CG  PRO A 114     -46.651   8.815 -31.471  1.00  0.00           C  
ATOM    855  CD  PRO A 114     -48.031   9.261 -31.927  1.00  0.00           C  
ATOM    856  N   SER A 115     -47.815  10.188 -27.332  1.00  0.00           N  
ATOM    857  CA  SER A 115     -47.279  11.114 -26.330  1.00  0.00           C  
ATOM    858  C   SER A 115     -45.849  10.689 -25.961  1.00  0.00           C  
ATOM    859  O   SER A 115     -45.670   9.814 -25.113  1.00  0.00           O  
ATOM    860  CB  SER A 115     -48.203  11.141 -25.096  1.00  0.00           C  
ATOM    861  OG  SER A 115     -49.449  11.718 -25.423  1.00  0.00           O  
ATOM    862  N   VAL A 116     -44.870  11.283 -26.661  1.00  0.00           N  
ATOM    863  CA  VAL A 116     -43.444  10.988 -26.536  1.00  0.00           C  
ATOM    864  C   VAL A 116     -42.809  11.637 -25.295  1.00  0.00           C  
ATOM    865  O   VAL A 116     -43.044  12.815 -25.019  1.00  0.00           O  
ATOM    866  CB  VAL A 116     -42.677  11.414 -27.824  1.00  0.00           C  
ATOM    867  CG1 VAL A 116     -42.900  12.888 -28.224  1.00  0.00           C  
ATOM    868  CG2 VAL A 116     -41.169  11.080 -27.806  1.00  0.00           C  
ATOM    869  N   PHE A 117     -42.004  10.833 -24.584  1.00  0.00           N  
ATOM    870  CA  PHE A 117     -41.246  11.228 -23.401  1.00  0.00           C  
ATOM    871  C   PHE A 117     -39.929  10.444 -23.414  1.00  0.00           C  
ATOM    872  O   PHE A 117     -39.974   9.213 -23.399  1.00  0.00           O  
ATOM    873  CB  PHE A 117     -42.048  10.910 -22.117  1.00  0.00           C  
ATOM    874  CG  PHE A 117     -43.424  11.540 -22.006  1.00  0.00           C  
ATOM    875  CD1 PHE A 117     -43.564  12.932 -21.816  1.00  0.00           C  
ATOM    876  CD2 PHE A 117     -44.580  10.750 -22.180  1.00  0.00           C  
ATOM    877  CE1 PHE A 117     -44.833  13.499 -21.757  1.00  0.00           C  
ATOM    878  CE2 PHE A 117     -45.838  11.335 -22.113  1.00  0.00           C  
ATOM    879  CZ  PHE A 117     -45.962  12.703 -21.900  1.00  0.00           C  
ATOM    880  N   ILE A 118     -38.791  11.158 -23.419  1.00  0.00           N  
ATOM    881  CA  ILE A 118     -37.454  10.572 -23.271  1.00  0.00           C  
ATOM    882  C   ILE A 118     -37.029  10.605 -21.786  1.00  0.00           C  
ATOM    883  O   ILE A 118     -37.473  11.481 -21.042  1.00  0.00           O  
ATOM    884  CB  ILE A 118     -36.402  11.330 -24.136  1.00  0.00           C  
ATOM    885  CG1 ILE A 118     -35.099  10.516 -24.306  1.00  0.00           C  
ATOM    886  CG2 ILE A 118     -36.090  12.766 -23.653  1.00  0.00           C  
ATOM    887  CD1 ILE A 118     -34.265  10.926 -25.525  1.00  0.00           C  
ATOM    888  N   PHE A 119     -36.196   9.631 -21.389  1.00  0.00           N  
ATOM    889  CA  PHE A 119     -35.811   9.369 -20.005  1.00  0.00           C  
ATOM    890  C   PHE A 119     -34.282   9.095 -19.952  1.00  0.00           C  
ATOM    891  O   PHE A 119     -33.867   7.988 -20.296  1.00  0.00           O  
ATOM    892  CB  PHE A 119     -36.658   8.184 -19.488  1.00  0.00           C  
ATOM    893  CG  PHE A 119     -38.163   8.394 -19.494  1.00  0.00           C  
ATOM    894  CD1 PHE A 119     -38.979   7.667 -20.384  1.00  0.00           C  
ATOM    895  CD2 PHE A 119     -38.750   9.376 -18.669  1.00  0.00           C  
ATOM    896  CE1 PHE A 119     -40.347   7.892 -20.412  1.00  0.00           C  
ATOM    897  CE2 PHE A 119     -40.119   9.594 -18.720  1.00  0.00           C  
ATOM    898  CZ  PHE A 119     -40.916   8.845 -19.577  1.00  0.00           C  
ATOM    899  N   PRO A 120     -33.469  10.109 -19.556  1.00  0.00           N  
ATOM    900  CA  PRO A 120     -31.986  10.017 -19.497  1.00  0.00           C  
ATOM    901  C   PRO A 120     -31.415   8.968 -18.508  1.00  0.00           C  
ATOM    902  O   PRO A 120     -31.940   8.885 -17.402  1.00  0.00           O  
ATOM    903  CB  PRO A 120     -31.565  11.424 -19.020  1.00  0.00           C  
ATOM    904  CG  PRO A 120     -32.700  12.340 -19.424  1.00  0.00           C  
ATOM    905  CD  PRO A 120     -33.923  11.468 -19.253  1.00  0.00           C  
ATOM    906  N   PRO A 121     -30.321   8.249 -18.865  1.00  0.00           N  
ATOM    907  CA  PRO A 121     -29.565   7.366 -17.941  1.00  0.00           C  
ATOM    908  C   PRO A 121     -29.109   8.007 -16.615  1.00  0.00           C  
ATOM    909  O   PRO A 121     -28.470   9.059 -16.637  1.00  0.00           O  
ATOM    910  CB  PRO A 121     -28.353   6.914 -18.775  1.00  0.00           C  
ATOM    911  CG  PRO A 121     -28.869   6.942 -20.194  1.00  0.00           C  
ATOM    912  CD  PRO A 121     -29.744   8.189 -20.208  1.00  0.00           C  
ATOM    913  N   SER A 122     -29.441   7.339 -15.496  1.00  0.00           N  
ATOM    914  CA  SER A 122     -29.010   7.701 -14.141  1.00  0.00           C  
ATOM    915  C   SER A 122     -27.520   7.401 -13.878  1.00  0.00           C  
ATOM    916  O   SER A 122     -26.904   6.615 -14.600  1.00  0.00           O  
ATOM    917  CB  SER A 122     -29.928   7.000 -13.115  1.00  0.00           C  
ATOM    918  OG  SER A 122     -29.783   5.590 -13.122  1.00  0.00           O  
ATOM    919  N   ASP A 123     -26.981   8.032 -12.819  1.00  0.00           N  
ATOM    920  CA  ASP A 123     -25.590   7.908 -12.361  1.00  0.00           C  
ATOM    921  C   ASP A 123     -25.230   6.486 -11.892  1.00  0.00           C  
ATOM    922  O   ASP A 123     -24.097   6.060 -12.110  1.00  0.00           O  
ATOM    923  CB  ASP A 123     -25.209   8.918 -11.245  1.00  0.00           C  
ATOM    924  CG  ASP A 123     -26.069   8.901  -9.967  1.00  0.00           C  
ATOM    925  OD1 ASP A 123     -25.488   9.217  -8.907  1.00  0.00           O  
ATOM    926  OD2 ASP A 123     -27.284   8.617 -10.065  1.00  0.00           O  
ATOM    927  N   GLU A 124     -26.183   5.788 -11.250  1.00  0.00           N  
ATOM    928  CA  GLU A 124     -25.993   4.443 -10.706  1.00  0.00           C  
ATOM    929  C   GLU A 124     -26.040   3.330 -11.767  1.00  0.00           C  
ATOM    930  O   GLU A 124     -25.475   2.261 -11.530  1.00  0.00           O  
ATOM    931  CB  GLU A 124     -26.967   4.195  -9.543  1.00  0.00           C  
ATOM    932  CG  GLU A 124     -26.760   5.198  -8.385  1.00  0.00           C  
ATOM    933  CD  GLU A 124     -27.471   4.817  -7.089  1.00  0.00           C  
ATOM    934  OE1 GLU A 124     -27.532   3.600  -6.800  1.00  0.00           O  
ATOM    935  OE2 GLU A 124     -27.920   5.754  -6.392  1.00  0.00           O  
ATOM    936  N   GLN A 125     -26.638   3.624 -12.934  1.00  0.00           N  
ATOM    937  CA  GLN A 125     -26.512   2.810 -14.142  1.00  0.00           C  
ATOM    938  C   GLN A 125     -25.112   2.971 -14.765  1.00  0.00           C  
ATOM    939  O   GLN A 125     -24.481   1.966 -15.089  1.00  0.00           O  
ATOM    940  CB  GLN A 125     -27.659   3.164 -15.110  1.00  0.00           C  
ATOM    941  CG  GLN A 125     -27.737   2.227 -16.327  1.00  0.00           C  
ATOM    942  CD  GLN A 125     -29.023   2.381 -17.139  1.00  0.00           C  
ATOM    943  NE2 GLN A 125     -29.402   3.613 -17.488  1.00  0.00           N  
ATOM    944  OE1 GLN A 125     -29.667   1.387 -17.458  1.00  0.00           O  
ATOM    945  N   LEU A 126     -24.630   4.226 -14.826  1.00  0.00           N  
ATOM    946  CA  LEU A 126     -23.292   4.650 -15.266  1.00  0.00           C  
ATOM    947  C   LEU A 126     -22.214   4.451 -14.175  1.00  0.00           C  
ATOM    948  O   LEU A 126     -21.322   5.284 -14.017  1.00  0.00           O  
ATOM    949  CB  LEU A 126     -23.378   6.129 -15.706  1.00  0.00           C  
ATOM    950  CG  LEU A 126     -24.343   6.419 -16.874  1.00  0.00           C  
ATOM    951  CD1 LEU A 126     -24.623   7.926 -16.973  1.00  0.00           C  
ATOM    952  CD2 LEU A 126     -23.832   5.848 -18.206  1.00  0.00           C  
ATOM    953  N   LYS A 127     -22.328   3.343 -13.437  1.00  0.00           N  
ATOM    954  CA  LYS A 127     -21.502   2.944 -12.301  1.00  0.00           C  
ATOM    955  C   LYS A 127     -21.564   1.415 -12.123  1.00  0.00           C  
ATOM    956  O   LYS A 127     -20.610   0.832 -11.611  1.00  0.00           O  
ATOM    957  CB  LYS A 127     -21.928   3.767 -11.063  1.00  0.00           C  
ATOM    958  CG  LYS A 127     -21.279   3.396  -9.718  1.00  0.00           C  
ATOM    959  CD  LYS A 127     -21.428   4.493  -8.642  1.00  0.00           C  
ATOM    960  CE  LYS A 127     -22.873   4.983  -8.429  1.00  0.00           C  
ATOM    961  NZ  LYS A 127     -22.965   5.979  -7.346  1.00  0.00           N  
ATOM    962  N   SER A 128     -22.640   0.790 -12.634  1.00  0.00           N  
ATOM    963  CA  SER A 128     -22.760  -0.649 -12.883  1.00  0.00           C  
ATOM    964  C   SER A 128     -22.065  -1.095 -14.192  1.00  0.00           C  
ATOM    965  O   SER A 128     -22.040  -2.295 -14.469  1.00  0.00           O  
ATOM    966  CB  SER A 128     -24.258  -1.012 -12.905  1.00  0.00           C  
ATOM    967  OG  SER A 128     -24.795  -0.923 -11.601  1.00  0.00           O  
ATOM    968  N   GLY A 129     -21.511  -0.143 -14.967  1.00  0.00           N  
ATOM    969  CA  GLY A 129     -20.772  -0.394 -16.207  1.00  0.00           C  
ATOM    970  C   GLY A 129     -21.683  -0.445 -17.447  1.00  0.00           C  
ATOM    971  O   GLY A 129     -21.193  -0.758 -18.531  1.00  0.00           O  
ATOM    972  N   THR A 130     -22.980  -0.133 -17.299  1.00  0.00           N  
ATOM    973  CA  THR A 130     -23.996  -0.184 -18.349  1.00  0.00           C  
ATOM    974  C   THR A 130     -24.558   1.225 -18.640  1.00  0.00           C  
ATOM    975  O   THR A 130     -24.223   2.190 -17.953  1.00  0.00           O  
ATOM    976  CB  THR A 130     -25.165  -1.114 -17.912  1.00  0.00           C  
ATOM    977  OG1 THR A 130     -25.900  -0.596 -16.817  1.00  0.00           O  
ATOM    978  CG2 THR A 130     -24.713  -2.541 -17.562  1.00  0.00           C  
ATOM    979  N   ALA A 131     -25.413   1.307 -19.667  1.00  0.00           N  
ATOM    980  CA  ALA A 131     -26.188   2.489 -20.027  1.00  0.00           C  
ATOM    981  C   ALA A 131     -27.416   2.038 -20.824  1.00  0.00           C  
ATOM    982  O   ALA A 131     -27.324   1.084 -21.594  1.00  0.00           O  
ATOM    983  CB  ALA A 131     -25.324   3.470 -20.836  1.00  0.00           C  
ATOM    984  N   SER A 132     -28.546   2.734 -20.640  1.00  0.00           N  
ATOM    985  CA  SER A 132     -29.768   2.489 -21.398  1.00  0.00           C  
ATOM    986  C   SER A 132     -30.635   3.744 -21.353  1.00  0.00           C  
ATOM    987  O   SER A 132     -31.197   4.046 -20.298  1.00  0.00           O  
ATOM    988  CB  SER A 132     -30.544   1.261 -20.867  1.00  0.00           C  
ATOM    989  OG  SER A 132     -30.016   0.053 -21.368  1.00  0.00           O  
ATOM    990  N   VAL A 133     -30.725   4.445 -22.493  1.00  0.00           N  
ATOM    991  CA  VAL A 133     -31.616   5.589 -22.663  1.00  0.00           C  
ATOM    992  C   VAL A 133     -33.017   5.036 -22.971  1.00  0.00           C  
ATOM    993  O   VAL A 133     -33.197   4.374 -23.994  1.00  0.00           O  
ATOM    994  CB  VAL A 133     -31.199   6.529 -23.833  1.00  0.00           C  
ATOM    995  CG1 VAL A 133     -31.973   7.861 -23.778  1.00  0.00           C  
ATOM    996  CG2 VAL A 133     -29.690   6.826 -23.872  1.00  0.00           C  
ATOM    997  N   VAL A 134     -33.963   5.274 -22.054  1.00  0.00           N  
ATOM    998  CA  VAL A 134     -35.329   4.763 -22.142  1.00  0.00           C  
ATOM    999  C   VAL A 134     -36.251   5.852 -22.726  1.00  0.00           C  
ATOM   1000  O   VAL A 134     -35.956   7.042 -22.629  1.00  0.00           O  
ATOM   1001  CB  VAL A 134     -35.831   4.317 -20.735  1.00  0.00           C  
ATOM   1002  CG1 VAL A 134     -37.316   3.898 -20.645  1.00  0.00           C  
ATOM   1003  CG2 VAL A 134     -34.959   3.173 -20.188  1.00  0.00           C  
ATOM   1004  N   CYS A 135     -37.346   5.405 -23.344  1.00  0.00           N  
ATOM   1005  CA  CYS A 135     -38.409   6.227 -23.903  1.00  0.00           C  
ATOM   1006  C   CYS A 135     -39.707   5.416 -23.858  1.00  0.00           C  
ATOM   1007  O   CYS A 135     -39.666   4.181 -23.877  1.00  0.00           O  
ATOM   1008  CB  CYS A 135     -38.027   6.666 -25.327  1.00  0.00           C  
ATOM   1009  SG  CYS A 135     -39.220   7.653 -26.265  1.00  0.00           S  
ATOM   1010  N   LEU A 136     -40.844   6.119 -23.805  1.00  0.00           N  
ATOM   1011  CA  LEU A 136     -42.148   5.474 -23.807  1.00  0.00           C  
ATOM   1012  C   LEU A 136     -43.179   6.399 -24.456  1.00  0.00           C  
ATOM   1013  O   LEU A 136     -43.261   7.582 -24.120  1.00  0.00           O  
ATOM   1014  CB  LEU A 136     -42.508   4.996 -22.376  1.00  0.00           C  
ATOM   1015  CG  LEU A 136     -42.991   3.531 -22.332  1.00  0.00           C  
ATOM   1016  CD1 LEU A 136     -42.711   2.821 -20.997  1.00  0.00           C  
ATOM   1017  CD2 LEU A 136     -44.451   3.404 -22.794  1.00  0.00           C  
ATOM   1018  N   LEU A 137     -43.920   5.803 -25.399  1.00  0.00           N  
ATOM   1019  CA  LEU A 137     -44.927   6.425 -26.241  1.00  0.00           C  
ATOM   1020  C   LEU A 137     -46.286   5.974 -25.708  1.00  0.00           C  
ATOM   1021  O   LEU A 137     -46.616   4.794 -25.825  1.00  0.00           O  
ATOM   1022  CB  LEU A 137     -44.716   5.958 -27.703  1.00  0.00           C  
ATOM   1023  CG  LEU A 137     -43.379   6.387 -28.355  1.00  0.00           C  
ATOM   1024  CD1 LEU A 137     -43.116   7.896 -28.244  1.00  0.00           C  
ATOM   1025  CD2 LEU A 137     -42.162   5.553 -27.891  1.00  0.00           C  
ATOM   1026  N   ASN A 138     -47.017   6.907 -25.085  1.00  0.00           N  
ATOM   1027  CA  ASN A 138     -48.252   6.604 -24.358  1.00  0.00           C  
ATOM   1028  C   ASN A 138     -49.482   7.079 -25.137  1.00  0.00           C  
ATOM   1029  O   ASN A 138     -49.446   8.136 -25.767  1.00  0.00           O  
ATOM   1030  CB  ASN A 138     -48.197   7.251 -22.956  1.00  0.00           C  
ATOM   1031  CG  ASN A 138     -47.097   6.652 -22.075  1.00  0.00           C  
ATOM   1032  OD1 ASN A 138     -46.036   7.248 -21.906  1.00  0.00           O  
ATOM   1033  ND2 ASN A 138     -47.347   5.464 -21.517  1.00  0.00           N  
ATOM   1034  N   ASN A 139     -50.558   6.283 -25.012  1.00  0.00           N  
ATOM   1035  CA  ASN A 139     -51.949   6.561 -25.391  1.00  0.00           C  
ATOM   1036  C   ASN A 139     -52.116   7.065 -26.837  1.00  0.00           C  
ATOM   1037  O   ASN A 139     -52.282   8.263 -27.067  1.00  0.00           O  
ATOM   1038  CB  ASN A 139     -52.600   7.508 -24.348  1.00  0.00           C  
ATOM   1039  CG  ASN A 139     -52.770   6.895 -22.950  1.00  0.00           C  
ATOM   1040  OD1 ASN A 139     -52.608   5.692 -22.751  1.00  0.00           O  
ATOM   1041  ND2 ASN A 139     -53.134   7.728 -21.976  1.00  0.00           N  
ATOM   1042  N   PHE A 140     -52.085   6.110 -27.773  1.00  0.00           N  
ATOM   1043  CA  PHE A 140     -52.307   6.312 -29.202  1.00  0.00           C  
ATOM   1044  C   PHE A 140     -53.236   5.218 -29.760  1.00  0.00           C  
ATOM   1045  O   PHE A 140     -53.411   4.170 -29.135  1.00  0.00           O  
ATOM   1046  CB  PHE A 140     -50.934   6.372 -29.912  1.00  0.00           C  
ATOM   1047  CG  PHE A 140     -50.054   5.134 -29.820  1.00  0.00           C  
ATOM   1048  CD1 PHE A 140     -49.007   5.066 -28.878  1.00  0.00           C  
ATOM   1049  CD2 PHE A 140     -50.358   3.994 -30.590  1.00  0.00           C  
ATOM   1050  CE1 PHE A 140     -48.259   3.902 -28.766  1.00  0.00           C  
ATOM   1051  CE2 PHE A 140     -49.622   2.828 -30.437  1.00  0.00           C  
ATOM   1052  CZ  PHE A 140     -48.573   2.787 -29.534  1.00  0.00           C  
ATOM   1053  N   TYR A 141     -53.793   5.474 -30.953  1.00  0.00           N  
ATOM   1054  CA  TYR A 141     -54.632   4.529 -31.692  1.00  0.00           C  
ATOM   1055  C   TYR A 141     -54.374   4.735 -33.201  1.00  0.00           C  
ATOM   1056  O   TYR A 141     -54.286   5.894 -33.610  1.00  0.00           O  
ATOM   1057  CB  TYR A 141     -56.113   4.776 -31.313  1.00  0.00           C  
ATOM   1058  CG  TYR A 141     -57.039   3.690 -31.826  1.00  0.00           C  
ATOM   1059  CD1 TYR A 141     -57.198   2.502 -31.079  1.00  0.00           C  
ATOM   1060  CD2 TYR A 141     -57.654   3.813 -33.089  1.00  0.00           C  
ATOM   1061  CE1 TYR A 141     -57.920   1.422 -31.623  1.00  0.00           C  
ATOM   1062  CE2 TYR A 141     -58.372   2.728 -33.631  1.00  0.00           C  
ATOM   1063  CZ  TYR A 141     -58.488   1.528 -32.906  1.00  0.00           C  
ATOM   1064  OH  TYR A 141     -59.123   0.459 -33.464  1.00  0.00           O  
ATOM   1065  N   PRO A 142     -54.257   3.658 -34.017  1.00  0.00           N  
ATOM   1066  CA  PRO A 142     -54.427   2.224 -33.691  1.00  0.00           C  
ATOM   1067  C   PRO A 142     -53.241   1.588 -32.949  1.00  0.00           C  
ATOM   1068  O   PRO A 142     -52.240   2.254 -32.688  1.00  0.00           O  
ATOM   1069  CB  PRO A 142     -54.642   1.553 -35.069  1.00  0.00           C  
ATOM   1070  CG  PRO A 142     -54.883   2.684 -36.051  1.00  0.00           C  
ATOM   1071  CD  PRO A 142     -54.053   3.803 -35.454  1.00  0.00           C  
ATOM   1072  N   ARG A 143     -53.397   0.286 -32.657  1.00  0.00           N  
ATOM   1073  CA  ARG A 143     -52.410  -0.609 -32.044  1.00  0.00           C  
ATOM   1074  C   ARG A 143     -51.044  -0.636 -32.762  1.00  0.00           C  
ATOM   1075  O   ARG A 143     -50.017  -0.705 -32.088  1.00  0.00           O  
ATOM   1076  CB  ARG A 143     -53.044  -2.015 -31.972  1.00  0.00           C  
ATOM   1077  CG  ARG A 143     -52.213  -3.088 -31.246  1.00  0.00           C  
ATOM   1078  CD  ARG A 143     -52.944  -4.437 -31.201  1.00  0.00           C  
ATOM   1079  NE  ARG A 143     -52.282  -5.391 -30.302  1.00  0.00           N  
ATOM   1080  CZ  ARG A 143     -52.576  -6.700 -30.205  1.00  0.00           C  
ATOM   1081  NH1 ARG A 143     -51.899  -7.462 -29.339  1.00  0.00           N  
ATOM   1082  NH2 ARG A 143     -53.536  -7.254 -30.960  1.00  0.00           N  
ATOM   1083  N   GLU A 144     -51.068  -0.556 -34.105  1.00  0.00           N  
ATOM   1084  CA  GLU A 144     -49.895  -0.450 -34.969  1.00  0.00           C  
ATOM   1085  C   GLU A 144     -49.165   0.890 -34.770  1.00  0.00           C  
ATOM   1086  O   GLU A 144     -49.799   1.941 -34.867  1.00  0.00           O  
ATOM   1087  CB  GLU A 144     -50.338  -0.671 -36.437  1.00  0.00           C  
ATOM   1088  CG  GLU A 144     -49.271  -0.424 -37.529  1.00  0.00           C  
ATOM   1089  CD  GLU A 144     -48.001  -1.261 -37.356  1.00  0.00           C  
ATOM   1090  OE1 GLU A 144     -48.142  -2.485 -37.145  1.00  0.00           O  
ATOM   1091  OE2 GLU A 144     -46.911  -0.655 -37.425  1.00  0.00           O  
ATOM   1092  N   ALA A 145     -47.849   0.805 -34.533  1.00  0.00           N  
ATOM   1093  CA  ALA A 145     -46.940   1.934 -34.350  1.00  0.00           C  
ATOM   1094  C   ALA A 145     -45.492   1.466 -34.503  1.00  0.00           C  
ATOM   1095  O   ALA A 145     -45.191   0.308 -34.205  1.00  0.00           O  
ATOM   1096  CB  ALA A 145     -47.159   2.566 -32.962  1.00  0.00           C  
ATOM   1097  N   LYS A 146     -44.616   2.395 -34.924  1.00  0.00           N  
ATOM   1098  CA  LYS A 146     -43.179   2.166 -35.039  1.00  0.00           C  
ATOM   1099  C   LYS A 146     -42.409   3.277 -34.313  1.00  0.00           C  
ATOM   1100  O   LYS A 146     -42.823   4.437 -34.312  1.00  0.00           O  
ATOM   1101  CB  LYS A 146     -42.782   2.026 -36.529  1.00  0.00           C  
ATOM   1102  CG  LYS A 146     -41.280   1.777 -36.802  1.00  0.00           C  
ATOM   1103  CD  LYS A 146     -40.709   0.524 -36.110  1.00  0.00           C  
ATOM   1104  CE  LYS A 146     -39.211   0.322 -36.369  1.00  0.00           C  
ATOM   1105  NZ  LYS A 146     -38.667  -0.758 -35.525  1.00  0.00           N  
ATOM   1106  N   VAL A 147     -41.294   2.868 -33.703  1.00  0.00           N  
ATOM   1107  CA  VAL A 147     -40.421   3.689 -32.876  1.00  0.00           C  
ATOM   1108  C   VAL A 147     -38.958   3.423 -33.274  1.00  0.00           C  
ATOM   1109  O   VAL A 147     -38.639   2.338 -33.764  1.00  0.00           O  
ATOM   1110  CB  VAL A 147     -40.623   3.325 -31.376  1.00  0.00           C  
ATOM   1111  CG1 VAL A 147     -42.055   3.635 -30.901  1.00  0.00           C  
ATOM   1112  CG2 VAL A 147     -40.265   1.867 -31.023  1.00  0.00           C  
ATOM   1113  N   GLN A 148     -38.094   4.427 -33.058  1.00  0.00           N  
ATOM   1114  CA  GLN A 148     -36.662   4.356 -33.361  1.00  0.00           C  
ATOM   1115  C   GLN A 148     -35.845   5.167 -32.344  1.00  0.00           C  
ATOM   1116  O   GLN A 148     -36.402   5.750 -31.409  1.00  0.00           O  
ATOM   1117  CB  GLN A 148     -36.399   4.781 -34.833  1.00  0.00           C  
ATOM   1118  CG  GLN A 148     -36.755   6.249 -35.155  1.00  0.00           C  
ATOM   1119  CD  GLN A 148     -36.184   6.737 -36.486  1.00  0.00           C  
ATOM   1120  NE2 GLN A 148     -37.036   7.311 -37.336  1.00  0.00           N  
ATOM   1121  OE1 GLN A 148     -34.985   6.636 -36.728  1.00  0.00           O  
ATOM   1122  N   TRP A 149     -34.525   5.179 -32.568  1.00  0.00           N  
ATOM   1123  CA  TRP A 149     -33.549   5.938 -31.799  1.00  0.00           C  
ATOM   1124  C   TRP A 149     -32.563   6.647 -32.723  1.00  0.00           C  
ATOM   1125  O   TRP A 149     -32.218   6.125 -33.781  1.00  0.00           O  
ATOM   1126  CB  TRP A 149     -32.804   5.002 -30.833  1.00  0.00           C  
ATOM   1127  CG  TRP A 149     -33.563   4.708 -29.586  1.00  0.00           C  
ATOM   1128  CD1 TRP A 149     -34.304   3.611 -29.324  1.00  0.00           C  
ATOM   1129  CD2 TRP A 149     -33.748   5.605 -28.455  1.00  0.00           C  
ATOM   1130  NE1 TRP A 149     -34.902   3.752 -28.091  1.00  0.00           N  
ATOM   1131  CE2 TRP A 149     -34.597   4.962 -27.507  1.00  0.00           C  
ATOM   1132  CE3 TRP A 149     -33.280   6.898 -28.134  1.00  0.00           C  
ATOM   1133  CZ2 TRP A 149     -34.950   5.569 -26.294  1.00  0.00           C  
ATOM   1134  CZ3 TRP A 149     -33.639   7.523 -26.925  1.00  0.00           C  
ATOM   1135  CH2 TRP A 149     -34.474   6.859 -26.007  1.00  0.00           C  
ATOM   1136  N   LYS A 150     -32.105   7.816 -32.254  1.00  0.00           N  
ATOM   1137  CA  LYS A 150     -31.041   8.623 -32.838  1.00  0.00           C  
ATOM   1138  C   LYS A 150     -30.111   9.111 -31.718  1.00  0.00           C  
ATOM   1139  O   LYS A 150     -30.522   9.175 -30.557  1.00  0.00           O  
ATOM   1140  CB  LYS A 150     -31.647   9.798 -33.636  1.00  0.00           C  
ATOM   1141  CG  LYS A 150     -32.317   9.362 -34.951  1.00  0.00           C  
ATOM   1142  CD  LYS A 150     -32.884  10.529 -35.764  1.00  0.00           C  
ATOM   1143  CE  LYS A 150     -33.443  10.063 -37.115  1.00  0.00           C  
ATOM   1144  NZ  LYS A 150     -33.931  11.197 -37.914  1.00  0.00           N  
ATOM   1145  N   VAL A 151     -28.864   9.431 -32.097  1.00  0.00           N  
ATOM   1146  CA  VAL A 151     -27.799   9.849 -31.184  1.00  0.00           C  
ATOM   1147  C   VAL A 151     -27.410  11.305 -31.547  1.00  0.00           C  
ATOM   1148  O   VAL A 151     -28.313  12.136 -31.660  1.00  0.00           O  
ATOM   1149  CB  VAL A 151     -26.583   8.864 -31.230  1.00  0.00           C  
ATOM   1150  CG1 VAL A 151     -25.628   9.040 -30.032  1.00  0.00           C  
ATOM   1151  CG2 VAL A 151     -27.024   7.390 -31.273  1.00  0.00           C  
ATOM   1152  N   ASP A 152     -26.112  11.611 -31.714  1.00  0.00           N  
ATOM   1153  CA  ASP A 152     -25.598  12.888 -32.214  1.00  0.00           C  
ATOM   1154  C   ASP A 152     -25.953  13.062 -33.697  1.00  0.00           C  
ATOM   1155  O   ASP A 152     -25.677  12.168 -34.497  1.00  0.00           O  
ATOM   1156  CB  ASP A 152     -24.076  13.058 -31.990  1.00  0.00           C  
ATOM   1157  CG  ASP A 152     -23.624  12.848 -30.540  1.00  0.00           C  
ATOM   1158  OD1 ASP A 152     -24.115  13.602 -29.672  1.00  0.00           O  
ATOM   1159  OD2 ASP A 152     -22.741  11.991 -30.328  1.00  0.00           O  
ATOM   1160  N   ASN A 153     -26.569  14.213 -34.019  1.00  0.00           N  
ATOM   1161  CA  ASN A 153     -27.119  14.568 -35.336  1.00  0.00           C  
ATOM   1162  C   ASN A 153     -28.329  13.673 -35.700  1.00  0.00           C  
ATOM   1163  O   ASN A 153     -29.005  13.166 -34.804  1.00  0.00           O  
ATOM   1164  CB  ASN A 153     -26.021  14.602 -36.442  1.00  0.00           C  
ATOM   1165  CG  ASN A 153     -24.818  15.481 -36.089  1.00  0.00           C  
ATOM   1166  ND2 ASN A 153     -23.626  14.884 -36.014  1.00  0.00           N  
ATOM   1167  OD1 ASN A 153     -24.963  16.685 -35.891  1.00  0.00           O  
ATOM   1168  N   ALA A 154     -28.591  13.503 -37.006  1.00  0.00           N  
ATOM   1169  CA  ALA A 154     -29.657  12.651 -37.544  1.00  0.00           C  
ATOM   1170  C   ALA A 154     -29.311  11.146 -37.575  1.00  0.00           C  
ATOM   1171  O   ALA A 154     -30.134  10.366 -38.052  1.00  0.00           O  
ATOM   1172  CB  ALA A 154     -30.013  13.161 -38.951  1.00  0.00           C  
ATOM   1173  N   LEU A 155     -28.113  10.765 -37.091  1.00  0.00           N  
ATOM   1174  CA  LEU A 155     -27.568   9.406 -37.096  1.00  0.00           C  
ATOM   1175  C   LEU A 155     -28.414   8.444 -36.246  1.00  0.00           C  
ATOM   1176  O   LEU A 155     -28.538   8.654 -35.040  1.00  0.00           O  
ATOM   1177  CB  LEU A 155     -26.111   9.438 -36.581  1.00  0.00           C  
ATOM   1178  CG  LEU A 155     -25.140  10.303 -37.416  1.00  0.00           C  
ATOM   1179  CD1 LEU A 155     -23.780  10.456 -36.703  1.00  0.00           C  
ATOM   1180  CD2 LEU A 155     -24.992   9.791 -38.866  1.00  0.00           C  
ATOM   1181  N   GLN A 156     -28.976   7.419 -36.906  1.00  0.00           N  
ATOM   1182  CA  GLN A 156     -29.847   6.409 -36.305  1.00  0.00           C  
ATOM   1183  C   GLN A 156     -29.041   5.368 -35.510  1.00  0.00           C  
ATOM   1184  O   GLN A 156     -27.997   4.914 -35.981  1.00  0.00           O  
ATOM   1185  CB  GLN A 156     -30.680   5.756 -37.429  1.00  0.00           C  
ATOM   1186  CG  GLN A 156     -31.784   4.795 -36.939  1.00  0.00           C  
ATOM   1187  CD  GLN A 156     -32.515   4.119 -38.098  1.00  0.00           C  
ATOM   1188  NE2 GLN A 156     -33.827   4.335 -38.204  1.00  0.00           N  
ATOM   1189  OE1 GLN A 156     -31.907   3.393 -38.881  1.00  0.00           O  
ATOM   1190  N   SER A 157     -29.584   4.977 -34.347  1.00  0.00           N  
ATOM   1191  CA  SER A 157     -29.140   3.826 -33.565  1.00  0.00           C  
ATOM   1192  C   SER A 157     -30.107   2.661 -33.821  1.00  0.00           C  
ATOM   1193  O   SER A 157     -31.323   2.847 -33.727  1.00  0.00           O  
ATOM   1194  CB  SER A 157     -29.103   4.208 -32.071  1.00  0.00           C  
ATOM   1195  OG  SER A 157     -28.618   3.148 -31.269  1.00  0.00           O  
ATOM   1196  N   GLY A 158     -29.542   1.479 -34.114  1.00  0.00           N  
ATOM   1197  CA  GLY A 158     -30.294   0.243 -34.331  1.00  0.00           C  
ATOM   1198  C   GLY A 158     -30.719  -0.425 -33.011  1.00  0.00           C  
ATOM   1199  O   GLY A 158     -31.497  -1.379 -33.051  1.00  0.00           O  
ATOM   1200  N   ASN A 159     -30.224   0.060 -31.858  1.00  0.00           N  
ATOM   1201  CA  ASN A 159     -30.567  -0.419 -30.520  1.00  0.00           C  
ATOM   1202  C   ASN A 159     -31.969   0.070 -30.132  1.00  0.00           C  
ATOM   1203  O   ASN A 159     -32.178   1.276 -30.003  1.00  0.00           O  
ATOM   1204  CB  ASN A 159     -29.513   0.074 -29.503  1.00  0.00           C  
ATOM   1205  CG  ASN A 159     -28.106  -0.482 -29.746  1.00  0.00           C  
ATOM   1206  OD1 ASN A 159     -27.934  -1.672 -30.001  1.00  0.00           O  
ATOM   1207  ND2 ASN A 159     -27.090   0.377 -29.649  1.00  0.00           N  
ATOM   1208  N   SER A 160     -32.885  -0.890 -29.952  1.00  0.00           N  
ATOM   1209  CA  SER A 160     -34.269  -0.672 -29.545  1.00  0.00           C  
ATOM   1210  C   SER A 160     -34.784  -1.950 -28.860  1.00  0.00           C  
ATOM   1211  O   SER A 160     -34.353  -3.052 -29.203  1.00  0.00           O  
ATOM   1212  CB  SER A 160     -35.123  -0.261 -30.768  1.00  0.00           C  
ATOM   1213  OG  SER A 160     -36.444   0.072 -30.390  1.00  0.00           O  
ATOM   1214  N   GLN A 161     -35.710  -1.764 -27.911  1.00  0.00           N  
ATOM   1215  CA  GLN A 161     -36.373  -2.822 -27.157  1.00  0.00           C  
ATOM   1216  C   GLN A 161     -37.850  -2.430 -27.047  1.00  0.00           C  
ATOM   1217  O   GLN A 161     -38.209  -1.603 -26.206  1.00  0.00           O  
ATOM   1218  CB  GLN A 161     -35.651  -3.034 -25.807  1.00  0.00           C  
ATOM   1219  CG  GLN A 161     -36.328  -4.048 -24.862  1.00  0.00           C  
ATOM   1220  CD  GLN A 161     -35.531  -4.254 -23.574  1.00  0.00           C  
ATOM   1221  NE2 GLN A 161     -36.127  -3.924 -22.428  1.00  0.00           N  
ATOM   1222  OE1 GLN A 161     -34.394  -4.718 -23.611  1.00  0.00           O  
ATOM   1223  N   GLU A 162     -38.649  -3.001 -27.959  1.00  0.00           N  
ATOM   1224  CA  GLU A 162     -40.049  -2.653 -28.182  1.00  0.00           C  
ATOM   1225  C   GLU A 162     -40.961  -3.663 -27.475  1.00  0.00           C  
ATOM   1226  O   GLU A 162     -40.710  -4.866 -27.536  1.00  0.00           O  
ATOM   1227  CB  GLU A 162     -40.315  -2.586 -29.705  1.00  0.00           C  
ATOM   1228  CG  GLU A 162     -39.366  -1.610 -30.439  1.00  0.00           C  
ATOM   1229  CD  GLU A 162     -39.617  -1.453 -31.942  1.00  0.00           C  
ATOM   1230  OE1 GLU A 162     -40.675  -1.913 -32.427  1.00  0.00           O  
ATOM   1231  OE2 GLU A 162     -38.737  -0.848 -32.595  1.00  0.00           O  
ATOM   1232  N   SER A 163     -42.001  -3.141 -26.807  1.00  0.00           N  
ATOM   1233  CA  SER A 163     -42.946  -3.911 -26.000  1.00  0.00           C  
ATOM   1234  C   SER A 163     -44.243  -3.108 -25.842  1.00  0.00           C  
ATOM   1235  O   SER A 163     -44.169  -1.903 -25.605  1.00  0.00           O  
ATOM   1236  CB  SER A 163     -42.305  -4.242 -24.635  1.00  0.00           C  
ATOM   1237  OG  SER A 163     -43.174  -5.013 -23.836  1.00  0.00           O  
ATOM   1238  N   VAL A 164     -45.395  -3.790 -25.949  1.00  0.00           N  
ATOM   1239  CA  VAL A 164     -46.727  -3.196 -25.813  1.00  0.00           C  
ATOM   1240  C   VAL A 164     -47.505  -3.838 -24.652  1.00  0.00           C  
ATOM   1241  O   VAL A 164     -47.336  -5.025 -24.370  1.00  0.00           O  
ATOM   1242  CB  VAL A 164     -47.581  -3.381 -27.106  1.00  0.00           C  
ATOM   1243  CG1 VAL A 164     -46.992  -2.621 -28.303  1.00  0.00           C  
ATOM   1244  CG2 VAL A 164     -47.895  -4.842 -27.497  1.00  0.00           C  
ATOM   1245  N   THR A 165     -48.399  -3.035 -24.055  1.00  0.00           N  
ATOM   1246  CA  THR A 165     -49.512  -3.500 -23.226  1.00  0.00           C  
ATOM   1247  C   THR A 165     -50.736  -3.792 -24.122  1.00  0.00           C  
ATOM   1248  O   THR A 165     -50.733  -3.466 -25.312  1.00  0.00           O  
ATOM   1249  CB  THR A 165     -49.926  -2.401 -22.201  1.00  0.00           C  
ATOM   1250  OG1 THR A 165     -50.359  -1.204 -22.832  1.00  0.00           O  
ATOM   1251  CG2 THR A 165     -48.829  -2.073 -21.182  1.00  0.00           C  
ATOM   1252  N   GLU A 166     -51.791  -4.361 -23.515  1.00  0.00           N  
ATOM   1253  CA  GLU A 166     -53.142  -4.407 -24.080  1.00  0.00           C  
ATOM   1254  C   GLU A 166     -53.796  -3.007 -24.099  1.00  0.00           C  
ATOM   1255  O   GLU A 166     -53.216  -2.032 -23.612  1.00  0.00           O  
ATOM   1256  CB  GLU A 166     -54.001  -5.461 -23.332  1.00  0.00           C  
ATOM   1257  CG  GLU A 166     -54.408  -5.151 -21.871  1.00  0.00           C  
ATOM   1258  CD  GLU A 166     -53.247  -5.253 -20.885  1.00  0.00           C  
ATOM   1259  OE1 GLU A 166     -52.886  -6.402 -20.550  1.00  0.00           O  
ATOM   1260  OE2 GLU A 166     -52.717  -4.184 -20.514  1.00  0.00           O  
ATOM   1261  N   GLN A 167     -55.005  -2.937 -24.678  1.00  0.00           N  
ATOM   1262  CA  GLN A 167     -55.798  -1.713 -24.783  1.00  0.00           C  
ATOM   1263  C   GLN A 167     -56.259  -1.231 -23.396  1.00  0.00           C  
ATOM   1264  O   GLN A 167     -56.775  -2.032 -22.615  1.00  0.00           O  
ATOM   1265  CB  GLN A 167     -56.989  -1.988 -25.718  1.00  0.00           C  
ATOM   1266  CG  GLN A 167     -57.717  -0.712 -26.177  1.00  0.00           C  
ATOM   1267  CD  GLN A 167     -58.661  -0.984 -27.347  1.00  0.00           C  
ATOM   1268  OE1 GLN A 167     -59.338  -2.011 -27.382  1.00  0.00           O  
ATOM   1269  NE2 GLN A 167     -58.725  -0.058 -28.306  1.00  0.00           N  
ATOM   1270  N   ASP A 168     -56.045   0.068 -23.132  1.00  0.00           N  
ATOM   1271  CA  ASP A 168     -56.325   0.755 -21.870  1.00  0.00           C  
ATOM   1272  C   ASP A 168     -57.835   0.723 -21.557  1.00  0.00           C  
ATOM   1273  O   ASP A 168     -58.643   1.067 -22.419  1.00  0.00           O  
ATOM   1274  CB  ASP A 168     -55.742   2.191 -21.927  1.00  0.00           C  
ATOM   1275  CG  ASP A 168     -55.640   2.938 -20.592  1.00  0.00           C  
ATOM   1276  OD1 ASP A 168     -54.575   3.554 -20.376  1.00  0.00           O  
ATOM   1277  OD2 ASP A 168     -56.644   2.955 -19.849  1.00  0.00           O  
ATOM   1278  N   SER A 169     -58.179   0.297 -20.330  1.00  0.00           N  
ATOM   1279  CA  SER A 169     -59.555   0.158 -19.844  1.00  0.00           C  
ATOM   1280  C   SER A 169     -60.307   1.492 -19.656  1.00  0.00           C  
ATOM   1281  O   SER A 169     -61.538   1.486 -19.693  1.00  0.00           O  
ATOM   1282  CB  SER A 169     -59.540  -0.698 -18.559  1.00  0.00           C  
ATOM   1283  OG  SER A 169     -58.955  -0.019 -17.464  1.00  0.00           O  
ATOM   1284  N   LYS A 170     -59.564   2.596 -19.479  1.00  0.00           N  
ATOM   1285  CA  LYS A 170     -60.082   3.955 -19.369  1.00  0.00           C  
ATOM   1286  C   LYS A 170     -60.074   4.631 -20.751  1.00  0.00           C  
ATOM   1287  O   LYS A 170     -61.135   5.008 -21.249  1.00  0.00           O  
ATOM   1288  CB  LYS A 170     -59.225   4.719 -18.330  1.00  0.00           C  
ATOM   1289  CG  LYS A 170     -59.595   6.201 -18.118  1.00  0.00           C  
ATOM   1290  CD  LYS A 170     -58.499   6.954 -17.350  1.00  0.00           C  
ATOM   1291  CE  LYS A 170     -58.756   8.464 -17.277  1.00  0.00           C  
ATOM   1292  NZ  LYS A 170     -57.606   9.166 -16.687  1.00  0.00           N  
ATOM   1293  N   ASP A 171     -58.866   4.803 -21.312  1.00  0.00           N  
ATOM   1294  CA  ASP A 171     -58.594   5.666 -22.467  1.00  0.00           C  
ATOM   1295  C   ASP A 171     -58.861   5.012 -23.837  1.00  0.00           C  
ATOM   1296  O   ASP A 171     -58.968   5.746 -24.817  1.00  0.00           O  
ATOM   1297  CB  ASP A 171     -57.171   6.278 -22.402  1.00  0.00           C  
ATOM   1298  CG  ASP A 171     -56.861   7.008 -21.086  1.00  0.00           C  
ATOM   1299  OD1 ASP A 171     -55.704   6.906 -20.627  1.00  0.00           O  
ATOM   1300  OD2 ASP A 171     -57.760   7.730 -20.598  1.00  0.00           O  
ATOM   1301  N   SER A 172     -58.987   3.671 -23.891  1.00  0.00           N  
ATOM   1302  CA  SER A 172     -59.259   2.858 -25.092  1.00  0.00           C  
ATOM   1303  C   SER A 172     -58.135   2.919 -26.152  1.00  0.00           C  
ATOM   1304  O   SER A 172     -58.399   2.789 -27.347  1.00  0.00           O  
ATOM   1305  CB  SER A 172     -60.659   3.174 -25.668  1.00  0.00           C  
ATOM   1306  OG  SER A 172     -61.662   2.784 -24.753  1.00  0.00           O  
ATOM   1307  N   THR A 173     -56.894   3.113 -25.684  1.00  0.00           N  
ATOM   1308  CA  THR A 173     -55.693   3.322 -26.493  1.00  0.00           C  
ATOM   1309  C   THR A 173     -54.572   2.364 -26.051  1.00  0.00           C  
ATOM   1310  O   THR A 173     -54.587   1.860 -24.930  1.00  0.00           O  
ATOM   1311  CB  THR A 173     -55.166   4.768 -26.287  1.00  0.00           C  
ATOM   1312  OG1 THR A 173     -55.017   5.079 -24.912  1.00  0.00           O  
ATOM   1313  CG2 THR A 173     -56.050   5.841 -26.934  1.00  0.00           C  
ATOM   1314  N   TYR A 174     -53.605   2.155 -26.955  1.00  0.00           N  
ATOM   1315  CA  TYR A 174     -52.399   1.357 -26.737  1.00  0.00           C  
ATOM   1316  C   TYR A 174     -51.195   2.255 -26.427  1.00  0.00           C  
ATOM   1317  O   TYR A 174     -51.210   3.449 -26.734  1.00  0.00           O  
ATOM   1318  CB  TYR A 174     -52.130   0.521 -28.001  1.00  0.00           C  
ATOM   1319  CG  TYR A 174     -53.100  -0.629 -28.188  1.00  0.00           C  
ATOM   1320  CD1 TYR A 174     -52.786  -1.904 -27.674  1.00  0.00           C  
ATOM   1321  CD2 TYR A 174     -54.316  -0.431 -28.870  1.00  0.00           C  
ATOM   1322  CE1 TYR A 174     -53.664  -2.986 -27.874  1.00  0.00           C  
ATOM   1323  CE2 TYR A 174     -55.197  -1.509 -29.063  1.00  0.00           C  
ATOM   1324  CZ  TYR A 174     -54.861  -2.794 -28.589  1.00  0.00           C  
ATOM   1325  OH  TYR A 174     -55.685  -3.852 -28.838  1.00  0.00           O  
ATOM   1326  N   SER A 175     -50.162   1.635 -25.839  1.00  0.00           N  
ATOM   1327  CA  SER A 175     -48.867   2.247 -25.546  1.00  0.00           C  
ATOM   1328  C   SER A 175     -47.750   1.304 -26.036  1.00  0.00           C  
ATOM   1329  O   SER A 175     -47.979   0.098 -26.144  1.00  0.00           O  
ATOM   1330  CB  SER A 175     -48.764   2.501 -24.030  1.00  0.00           C  
ATOM   1331  OG  SER A 175     -49.715   3.454 -23.597  1.00  0.00           O  
ATOM   1332  N   LEU A 176     -46.564   1.869 -26.323  1.00  0.00           N  
ATOM   1333  CA  LEU A 176     -45.405   1.153 -26.865  1.00  0.00           C  
ATOM   1334  C   LEU A 176     -44.106   1.719 -26.271  1.00  0.00           C  
ATOM   1335  O   LEU A 176     -43.952   2.935 -26.177  1.00  0.00           O  
ATOM   1336  CB  LEU A 176     -45.443   1.207 -28.415  1.00  0.00           C  
ATOM   1337  CG  LEU A 176     -44.222   0.660 -29.200  1.00  0.00           C  
ATOM   1338  CD1 LEU A 176     -43.871  -0.803 -28.869  1.00  0.00           C  
ATOM   1339  CD2 LEU A 176     -44.436   0.837 -30.715  1.00  0.00           C  
ATOM   1340  N   SER A 177     -43.195   0.809 -25.903  1.00  0.00           N  
ATOM   1341  CA  SER A 177     -41.868   1.094 -25.366  1.00  0.00           C  
ATOM   1342  C   SER A 177     -40.815   1.210 -26.482  1.00  0.00           C  
ATOM   1343  O   SER A 177     -41.008   0.684 -27.578  1.00  0.00           O  
ATOM   1344  CB  SER A 177     -41.531  -0.013 -24.341  1.00  0.00           C  
ATOM   1345  OG  SER A 177     -40.266   0.158 -23.730  1.00  0.00           O  
ATOM   1346  N   SER A 178     -39.706   1.888 -26.160  1.00  0.00           N  
ATOM   1347  CA  SER A 178     -38.537   2.039 -27.016  1.00  0.00           C  
ATOM   1348  C   SER A 178     -37.347   2.300 -26.087  1.00  0.00           C  
ATOM   1349  O   SER A 178     -37.370   3.306 -25.388  1.00  0.00           O  
ATOM   1350  CB  SER A 178     -38.779   3.204 -28.003  1.00  0.00           C  
ATOM   1351  OG  SER A 178     -37.757   3.274 -28.973  1.00  0.00           O  
ATOM   1352  N   THR A 179     -36.344   1.409 -26.055  1.00  0.00           N  
ATOM   1353  CA  THR A 179     -35.190   1.556 -25.160  1.00  0.00           C  
ATOM   1354  C   THR A 179     -33.891   1.171 -25.881  1.00  0.00           C  
ATOM   1355  O   THR A 179     -33.703   0.011 -26.250  1.00  0.00           O  
ATOM   1356  CB  THR A 179     -35.347   0.715 -23.860  1.00  0.00           C  
ATOM   1357  OG1 THR A 179     -36.395   1.256 -23.081  1.00  0.00           O  
ATOM   1358  CG2 THR A 179     -34.098   0.623 -22.961  1.00  0.00           C  
ATOM   1359  N   LEU A 180     -33.007   2.171 -26.006  1.00  0.00           N  
ATOM   1360  CA  LEU A 180     -31.611   2.070 -26.430  1.00  0.00           C  
ATOM   1361  C   LEU A 180     -30.807   1.360 -25.324  1.00  0.00           C  
ATOM   1362  O   LEU A 180     -31.112   1.560 -24.149  1.00  0.00           O  
ATOM   1363  CB  LEU A 180     -31.111   3.520 -26.673  1.00  0.00           C  
ATOM   1364  CG  LEU A 180     -29.999   3.710 -27.727  1.00  0.00           C  
ATOM   1365  CD1 LEU A 180     -29.861   5.197 -28.127  1.00  0.00           C  
ATOM   1366  CD2 LEU A 180     -28.642   3.143 -27.278  1.00  0.00           C  
ATOM   1367  N   THR A 181     -29.802   0.558 -25.707  1.00  0.00           N  
ATOM   1368  CA  THR A 181     -28.938  -0.165 -24.770  1.00  0.00           C  
ATOM   1369  C   THR A 181     -27.469  -0.109 -25.230  1.00  0.00           C  
ATOM   1370  O   THR A 181     -27.190  -0.219 -26.424  1.00  0.00           O  
ATOM   1371  CB  THR A 181     -29.423  -1.626 -24.546  1.00  0.00           C  
ATOM   1372  OG1 THR A 181     -28.593  -2.310 -23.622  1.00  0.00           O  
ATOM   1373  CG2 THR A 181     -29.484  -2.487 -25.822  1.00  0.00           C  
ATOM   1374  N   LEU A 182     -26.572   0.111 -24.255  1.00  0.00           N  
ATOM   1375  CA  LEU A 182     -25.154   0.423 -24.426  1.00  0.00           C  
ATOM   1376  C   LEU A 182     -24.353  -0.051 -23.196  1.00  0.00           C  
ATOM   1377  O   LEU A 182     -24.935  -0.448 -22.184  1.00  0.00           O  
ATOM   1378  CB  LEU A 182     -25.004   1.964 -24.571  1.00  0.00           C  
ATOM   1379  CG  LEU A 182     -25.314   2.577 -25.954  1.00  0.00           C  
ATOM   1380  CD1 LEU A 182     -25.176   4.117 -25.903  1.00  0.00           C  
ATOM   1381  CD2 LEU A 182     -24.494   1.948 -27.101  1.00  0.00           C  
ATOM   1382  N   SER A 183     -23.017   0.072 -23.285  1.00  0.00           N  
ATOM   1383  CA  SER A 183     -22.128   0.120 -22.120  1.00  0.00           C  
ATOM   1384  C   SER A 183     -21.998   1.572 -21.610  1.00  0.00           C  
ATOM   1385  O   SER A 183     -22.358   2.511 -22.325  1.00  0.00           O  
ATOM   1386  CB  SER A 183     -20.764  -0.510 -22.490  1.00  0.00           C  
ATOM   1387  OG  SER A 183     -19.937   0.346 -23.255  1.00  0.00           O  
ATOM   1388  N   LYS A 184     -21.438   1.735 -20.399  1.00  0.00           N  
ATOM   1389  CA  LYS A 184     -21.090   3.036 -19.810  1.00  0.00           C  
ATOM   1390  C   LYS A 184     -20.153   3.873 -20.705  1.00  0.00           C  
ATOM   1391  O   LYS A 184     -20.380   5.073 -20.847  1.00  0.00           O  
ATOM   1392  CB  LYS A 184     -20.508   2.812 -18.394  1.00  0.00           C  
ATOM   1393  CG  LYS A 184     -19.920   4.061 -17.705  1.00  0.00           C  
ATOM   1394  CD  LYS A 184     -19.247   3.745 -16.362  1.00  0.00           C  
ATOM   1395  CE  LYS A 184     -18.573   4.973 -15.724  1.00  0.00           C  
ATOM   1396  NZ  LYS A 184     -17.398   5.423 -16.492  1.00  0.00           N  
ATOM   1397  N   ALA A 185     -19.144   3.213 -21.304  1.00  0.00           N  
ATOM   1398  CA  ALA A 185     -18.154   3.822 -22.192  1.00  0.00           C  
ATOM   1399  C   ALA A 185     -18.750   4.397 -23.488  1.00  0.00           C  
ATOM   1400  O   ALA A 185     -18.274   5.434 -23.945  1.00  0.00           O  
ATOM   1401  CB  ALA A 185     -17.065   2.791 -22.513  1.00  0.00           C  
ATOM   1402  N   ASP A 186     -19.787   3.743 -24.038  1.00  0.00           N  
ATOM   1403  CA  ASP A 186     -20.512   4.193 -25.234  1.00  0.00           C  
ATOM   1404  C   ASP A 186     -21.387   5.429 -24.978  1.00  0.00           C  
ATOM   1405  O   ASP A 186     -21.514   6.259 -25.878  1.00  0.00           O  
ATOM   1406  CB  ASP A 186     -21.334   3.081 -25.915  1.00  0.00           C  
ATOM   1407  CG  ASP A 186     -20.583   1.764 -26.116  1.00  0.00           C  
ATOM   1408  OD1 ASP A 186     -21.197   0.713 -25.825  1.00  0.00           O  
ATOM   1409  OD2 ASP A 186     -19.430   1.820 -26.600  1.00  0.00           O  
ATOM   1410  N   TYR A 187     -21.917   5.564 -23.749  1.00  0.00           N  
ATOM   1411  CA  TYR A 187     -22.618   6.768 -23.302  1.00  0.00           C  
ATOM   1412  C   TYR A 187     -21.670   7.971 -23.104  1.00  0.00           C  
ATOM   1413  O   TYR A 187     -22.106   9.107 -23.276  1.00  0.00           O  
ATOM   1414  CB  TYR A 187     -23.442   6.447 -22.039  1.00  0.00           C  
ATOM   1415  CG  TYR A 187     -24.335   7.575 -21.544  1.00  0.00           C  
ATOM   1416  CD1 TYR A 187     -25.586   7.806 -22.154  1.00  0.00           C  
ATOM   1417  CD2 TYR A 187     -23.919   8.405 -20.481  1.00  0.00           C  
ATOM   1418  CE1 TYR A 187     -26.408   8.859 -21.708  1.00  0.00           C  
ATOM   1419  CE2 TYR A 187     -24.752   9.445 -20.025  1.00  0.00           C  
ATOM   1420  CZ  TYR A 187     -25.995   9.675 -20.639  1.00  0.00           C  
ATOM   1421  OH  TYR A 187     -26.798  10.686 -20.200  1.00  0.00           O  
ATOM   1422  N   GLU A 188     -20.395   7.702 -22.781  1.00  0.00           N  
ATOM   1423  CA  GLU A 188     -19.338   8.700 -22.610  1.00  0.00           C  
ATOM   1424  C   GLU A 188     -18.657   9.106 -23.936  1.00  0.00           C  
ATOM   1425  O   GLU A 188     -18.043  10.171 -23.976  1.00  0.00           O  
ATOM   1426  CB  GLU A 188     -18.325   8.174 -21.572  1.00  0.00           C  
ATOM   1427  CG  GLU A 188     -18.928   8.088 -20.153  1.00  0.00           C  
ATOM   1428  CD  GLU A 188     -17.999   7.428 -19.131  1.00  0.00           C  
ATOM   1429  OE1 GLU A 188     -17.512   6.313 -19.414  1.00  0.00           O  
ATOM   1430  OE2 GLU A 188     -17.822   8.028 -18.048  1.00  0.00           O  
ATOM   1431  N   LYS A 189     -18.799   8.292 -25.001  1.00  0.00           N  
ATOM   1432  CA  LYS A 189     -18.348   8.605 -26.365  1.00  0.00           C  
ATOM   1433  C   LYS A 189     -19.333   9.493 -27.154  1.00  0.00           C  
ATOM   1434  O   LYS A 189     -18.944  10.018 -28.196  1.00  0.00           O  
ATOM   1435  CB  LYS A 189     -18.057   7.292 -27.129  1.00  0.00           C  
ATOM   1436  CG  LYS A 189     -16.716   6.639 -26.741  1.00  0.00           C  
ATOM   1437  CD  LYS A 189     -16.387   5.350 -27.521  1.00  0.00           C  
ATOM   1438  CE  LYS A 189     -17.393   4.216 -27.279  1.00  0.00           C  
ATOM   1439  NZ  LYS A 189     -16.988   2.951 -27.912  1.00  0.00           N  
ATOM   1440  N   HIS A 190     -20.571   9.645 -26.655  1.00  0.00           N  
ATOM   1441  CA  HIS A 190     -21.651  10.424 -27.271  1.00  0.00           C  
ATOM   1442  C   HIS A 190     -22.218  11.448 -26.272  1.00  0.00           C  
ATOM   1443  O   HIS A 190     -21.834  11.432 -25.101  1.00  0.00           O  
ATOM   1444  CB  HIS A 190     -22.721   9.441 -27.783  1.00  0.00           C  
ATOM   1445  CG  HIS A 190     -22.288   8.646 -28.988  1.00  0.00           C  
ATOM   1446  ND1 HIS A 190     -22.064   9.233 -30.220  1.00  0.00           N  
ATOM   1447  CD2 HIS A 190     -22.039   7.303 -29.167  1.00  0.00           C  
ATOM   1448  CE1 HIS A 190     -21.700   8.263 -31.061  1.00  0.00           C  
ATOM   1449  NE2 HIS A 190     -21.662   7.064 -30.491  1.00  0.00           N  
ATOM   1450  N   LYS A 191     -23.091  12.350 -26.754  1.00  0.00           N  
ATOM   1451  CA  LYS A 191     -23.643  13.451 -25.959  1.00  0.00           C  
ATOM   1452  C   LYS A 191     -25.169  13.549 -26.072  1.00  0.00           C  
ATOM   1453  O   LYS A 191     -25.844  13.532 -25.044  1.00  0.00           O  
ATOM   1454  CB  LYS A 191     -22.933  14.771 -26.336  1.00  0.00           C  
ATOM   1455  CG  LYS A 191     -23.425  16.014 -25.561  1.00  0.00           C  
ATOM   1456  CD  LYS A 191     -22.651  17.300 -25.896  1.00  0.00           C  
ATOM   1457  CE  LYS A 191     -22.870  17.793 -27.336  1.00  0.00           C  
ATOM   1458  NZ  LYS A 191     -22.125  19.037 -27.596  1.00  0.00           N  
ATOM   1459  N   VAL A 192     -25.675  13.698 -27.303  1.00  0.00           N  
ATOM   1460  CA  VAL A 192     -27.093  13.895 -27.596  1.00  0.00           C  
ATOM   1461  C   VAL A 192     -27.769  12.534 -27.828  1.00  0.00           C  
ATOM   1462  O   VAL A 192     -27.151  11.635 -28.398  1.00  0.00           O  
ATOM   1463  CB  VAL A 192     -27.276  14.767 -28.871  1.00  0.00           C  
ATOM   1464  CG1 VAL A 192     -28.742  14.956 -29.321  1.00  0.00           C  
ATOM   1465  CG2 VAL A 192     -26.611  16.145 -28.705  1.00  0.00           C  
ATOM   1466  N   TYR A 193     -29.029  12.420 -27.376  1.00  0.00           N  
ATOM   1467  CA  TYR A 193     -29.884  11.245 -27.566  1.00  0.00           C  
ATOM   1468  C   TYR A 193     -31.307  11.738 -27.832  1.00  0.00           C  
ATOM   1469  O   TYR A 193     -31.745  12.683 -27.176  1.00  0.00           O  
ATOM   1470  CB  TYR A 193     -29.836  10.327 -26.325  1.00  0.00           C  
ATOM   1471  CG  TYR A 193     -28.435   9.929 -25.905  1.00  0.00           C  
ATOM   1472  CD1 TYR A 193     -27.778   8.856 -26.543  1.00  0.00           C  
ATOM   1473  CD2 TYR A 193     -27.756  10.690 -24.930  1.00  0.00           C  
ATOM   1474  CE1 TYR A 193     -26.439   8.564 -26.222  1.00  0.00           C  
ATOM   1475  CE2 TYR A 193     -26.417  10.404 -24.616  1.00  0.00           C  
ATOM   1476  CZ  TYR A 193     -25.759   9.348 -25.270  1.00  0.00           C  
ATOM   1477  OH  TYR A 193     -24.456   9.085 -24.984  1.00  0.00           O  
ATOM   1478  N   ALA A 194     -31.998  11.094 -28.787  1.00  0.00           N  
ATOM   1479  CA  ALA A 194     -33.316  11.508 -29.257  1.00  0.00           C  
ATOM   1480  C   ALA A 194     -34.181  10.291 -29.603  1.00  0.00           C  
ATOM   1481  O   ALA A 194     -33.712   9.390 -30.296  1.00  0.00           O  
ATOM   1482  CB  ALA A 194     -33.146  12.435 -30.471  1.00  0.00           C  
ATOM   1483  N   CYS A 195     -35.439  10.314 -29.133  1.00  0.00           N  
ATOM   1484  CA  CYS A 195     -36.438   9.273 -29.365  1.00  0.00           C  
ATOM   1485  C   CYS A 195     -37.437   9.754 -30.427  1.00  0.00           C  
ATOM   1486  O   CYS A 195     -38.535  10.187 -30.082  1.00  0.00           O  
ATOM   1487  CB  CYS A 195     -37.127   8.932 -28.027  1.00  0.00           C  
ATOM   1488  SG  CYS A 195     -38.402   7.640 -28.122  1.00  0.00           S  
ATOM   1489  N   GLU A 196     -37.032   9.669 -31.703  1.00  0.00           N  
ATOM   1490  CA  GLU A 196     -37.904   9.933 -32.849  1.00  0.00           C  
ATOM   1491  C   GLU A 196     -38.846   8.743 -33.095  1.00  0.00           C  
ATOM   1492  O   GLU A 196     -38.416   7.599 -32.956  1.00  0.00           O  
ATOM   1493  CB  GLU A 196     -37.030  10.274 -34.074  1.00  0.00           C  
ATOM   1494  CG  GLU A 196     -37.830  10.591 -35.355  1.00  0.00           C  
ATOM   1495  CD  GLU A 196     -36.931  11.048 -36.503  1.00  0.00           C  
ATOM   1496  OE1 GLU A 196     -36.153  12.003 -36.286  1.00  0.00           O  
ATOM   1497  OE2 GLU A 196     -37.023  10.437 -37.590  1.00  0.00           O  
ATOM   1498  N   VAL A 197     -40.107   9.032 -33.450  1.00  0.00           N  
ATOM   1499  CA  VAL A 197     -41.125   8.025 -33.765  1.00  0.00           C  
ATOM   1500  C   VAL A 197     -42.057   8.549 -34.874  1.00  0.00           C  
ATOM   1501  O   VAL A 197     -42.136   9.761 -35.092  1.00  0.00           O  
ATOM   1502  CB  VAL A 197     -41.975   7.613 -32.518  1.00  0.00           C  
ATOM   1503  CG1 VAL A 197     -41.094   7.214 -31.321  1.00  0.00           C  
ATOM   1504  CG2 VAL A 197     -43.061   8.611 -32.064  1.00  0.00           C  
ATOM   1505  N   THR A 198     -42.752   7.615 -35.541  1.00  0.00           N  
ATOM   1506  CA  THR A 198     -43.734   7.883 -36.596  1.00  0.00           C  
ATOM   1507  C   THR A 198     -44.932   6.927 -36.419  1.00  0.00           C  
ATOM   1508  O   THR A 198     -44.748   5.778 -36.017  1.00  0.00           O  
ATOM   1509  CB  THR A 198     -43.129   7.673 -38.013  1.00  0.00           C  
ATOM   1510  OG1 THR A 198     -42.772   6.324 -38.266  1.00  0.00           O  
ATOM   1511  CG2 THR A 198     -41.908   8.563 -38.301  1.00  0.00           C  
ATOM   1512  N   HIS A 199     -46.143   7.426 -36.716  1.00  0.00           N  
ATOM   1513  CA  HIS A 199     -47.398   6.737 -36.417  1.00  0.00           C  
ATOM   1514  C   HIS A 199     -48.483   7.020 -37.473  1.00  0.00           C  
ATOM   1515  O   HIS A 199     -48.314   7.884 -38.330  1.00  0.00           O  
ATOM   1516  CB  HIS A 199     -47.833   7.150 -34.991  1.00  0.00           C  
ATOM   1517  CG  HIS A 199     -49.010   6.389 -34.442  1.00  0.00           C  
ATOM   1518  CD2 HIS A 199     -49.207   5.026 -34.420  1.00  0.00           C  
ATOM   1519  ND1 HIS A 199     -50.148   7.014 -33.929  1.00  0.00           N  
ATOM   1520  NE2 HIS A 199     -50.463   4.816 -33.887  1.00  0.00           N  
ATOM   1521  CE1 HIS A 199     -50.960   6.018 -33.612  1.00  0.00           C  
ATOM   1522  N   GLN A 200     -49.600   6.283 -37.370  1.00  0.00           N  
ATOM   1523  CA  GLN A 200     -50.830   6.477 -38.139  1.00  0.00           C  
ATOM   1524  C   GLN A 200     -51.552   7.792 -37.774  1.00  0.00           C  
ATOM   1525  O   GLN A 200     -52.184   8.387 -38.647  1.00  0.00           O  
ATOM   1526  CB  GLN A 200     -51.777   5.284 -37.873  1.00  0.00           C  
ATOM   1527  CG  GLN A 200     -51.170   3.869 -38.031  1.00  0.00           C  
ATOM   1528  CD  GLN A 200     -50.490   3.614 -39.379  1.00  0.00           C  
ATOM   1529  NE2 GLN A 200     -49.391   2.857 -39.369  1.00  0.00           N  
ATOM   1530  OE1 GLN A 200     -50.961   4.070 -40.417  1.00  0.00           O  
ATOM   1531  N   GLY A 201     -51.442   8.218 -36.501  1.00  0.00           N  
ATOM   1532  CA  GLY A 201     -52.036   9.448 -35.979  1.00  0.00           C  
ATOM   1533  C   GLY A 201     -51.172  10.683 -36.283  1.00  0.00           C  
ATOM   1534  O   GLY A 201     -51.718  11.782 -36.362  1.00  0.00           O  
ATOM   1535  N   LEU A 202     -49.851  10.508 -36.483  1.00  0.00           N  
ATOM   1536  CA  LEU A 202     -48.925  11.547 -36.934  1.00  0.00           C  
ATOM   1537  C   LEU A 202     -47.651  10.876 -37.457  1.00  0.00           C  
ATOM   1538  O   LEU A 202     -46.852  10.381 -36.661  1.00  0.00           O  
ATOM   1539  CB  LEU A 202     -48.646  12.590 -35.819  1.00  0.00           C  
ATOM   1540  CG  LEU A 202     -47.691  13.741 -36.220  1.00  0.00           C  
ATOM   1541  CD1 LEU A 202     -48.153  14.489 -37.488  1.00  0.00           C  
ATOM   1542  CD2 LEU A 202     -47.475  14.713 -35.044  1.00  0.00           C  
ATOM   1543  N   SER A 203     -47.501  10.858 -38.792  1.00  0.00           N  
ATOM   1544  CA  SER A 203     -46.403  10.197 -39.507  1.00  0.00           C  
ATOM   1545  C   SER A 203     -45.090  11.010 -39.522  1.00  0.00           C  
ATOM   1546  O   SER A 203     -44.061  10.467 -39.923  1.00  0.00           O  
ATOM   1547  CB  SER A 203     -46.898   9.846 -40.926  1.00  0.00           C  
ATOM   1548  OG  SER A 203     -45.979   9.032 -41.629  1.00  0.00           O  
ATOM   1549  N   SER A 204     -45.134  12.277 -39.077  1.00  0.00           N  
ATOM   1550  CA  SER A 204     -43.968  13.150 -38.928  1.00  0.00           C  
ATOM   1551  C   SER A 204     -43.056  12.702 -37.760  1.00  0.00           C  
ATOM   1552  O   SER A 204     -43.550  12.033 -36.851  1.00  0.00           O  
ATOM   1553  CB  SER A 204     -44.459  14.593 -38.692  1.00  0.00           C  
ATOM   1554  OG  SER A 204     -45.011  15.126 -39.878  1.00  0.00           O  
ATOM   1555  N   PRO A 205     -41.765  13.117 -37.768  1.00  0.00           N  
ATOM   1556  CA  PRO A 205     -40.856  13.017 -36.605  1.00  0.00           C  
ATOM   1557  C   PRO A 205     -41.403  13.634 -35.300  1.00  0.00           C  
ATOM   1558  O   PRO A 205     -41.387  14.855 -35.137  1.00  0.00           O  
ATOM   1559  CB  PRO A 205     -39.573  13.720 -37.088  1.00  0.00           C  
ATOM   1560  CG  PRO A 205     -39.579  13.519 -38.589  1.00  0.00           C  
ATOM   1561  CD  PRO A 205     -41.056  13.658 -38.932  1.00  0.00           C  
ATOM   1562  N   VAL A 206     -41.880  12.761 -34.400  1.00  0.00           N  
ATOM   1563  CA  VAL A 206     -42.378  13.104 -33.069  1.00  0.00           C  
ATOM   1564  C   VAL A 206     -41.278  12.719 -32.063  1.00  0.00           C  
ATOM   1565  O   VAL A 206     -41.007  11.531 -31.894  1.00  0.00           O  
ATOM   1566  CB  VAL A 206     -43.705  12.336 -32.783  1.00  0.00           C  
ATOM   1567  CG1 VAL A 206     -44.140  12.305 -31.309  1.00  0.00           C  
ATOM   1568  CG2 VAL A 206     -44.859  12.905 -33.626  1.00  0.00           C  
ATOM   1569  N   THR A 207     -40.603  13.736 -31.497  1.00  0.00           N  
ATOM   1570  CA  THR A 207     -39.309  13.571 -30.824  1.00  0.00           C  
ATOM   1571  C   THR A 207     -39.215  14.357 -29.502  1.00  0.00           C  
ATOM   1572  O   THR A 207     -39.732  15.471 -29.413  1.00  0.00           O  
ATOM   1573  CB  THR A 207     -38.153  14.061 -31.748  1.00  0.00           C  
ATOM   1574  OG1 THR A 207     -38.217  13.412 -33.004  1.00  0.00           O  
ATOM   1575  CG2 THR A 207     -36.729  13.836 -31.205  1.00  0.00           C  
ATOM   1576  N   LYS A 208     -38.488  13.774 -28.532  1.00  0.00           N  
ATOM   1577  CA  LYS A 208     -37.922  14.452 -27.360  1.00  0.00           C  
ATOM   1578  C   LYS A 208     -36.426  14.111 -27.281  1.00  0.00           C  
ATOM   1579  O   LYS A 208     -36.039  13.007 -27.671  1.00  0.00           O  
ATOM   1580  CB  LYS A 208     -38.630  14.000 -26.065  1.00  0.00           C  
ATOM   1581  CG  LYS A 208     -40.112  14.388 -25.960  1.00  0.00           C  
ATOM   1582  CD  LYS A 208     -40.386  15.896 -25.862  1.00  0.00           C  
ATOM   1583  CE  LYS A 208     -41.889  16.191 -25.730  1.00  0.00           C  
ATOM   1584  NZ  LYS A 208     -42.154  17.639 -25.676  1.00  0.00           N  
ATOM   1585  N   SER A 209     -35.622  15.060 -26.774  1.00  0.00           N  
ATOM   1586  CA  SER A 209     -34.161  14.970 -26.742  1.00  0.00           C  
ATOM   1587  C   SER A 209     -33.576  15.653 -25.487  1.00  0.00           C  
ATOM   1588  O   SER A 209     -34.269  16.427 -24.825  1.00  0.00           O  
ATOM   1589  CB  SER A 209     -33.613  15.542 -28.072  1.00  0.00           C  
ATOM   1590  OG  SER A 209     -32.209  15.428 -28.189  1.00  0.00           O  
ATOM   1591  N   PHE A 210     -32.302  15.340 -25.193  1.00  0.00           N  
ATOM   1592  CA  PHE A 210     -31.491  15.919 -24.117  1.00  0.00           C  
ATOM   1593  C   PHE A 210     -29.998  15.784 -24.477  1.00  0.00           C  
ATOM   1594  O   PHE A 210     -29.648  15.002 -25.364  1.00  0.00           O  
ATOM   1595  CB  PHE A 210     -31.834  15.233 -22.768  1.00  0.00           C  
ATOM   1596  CG  PHE A 210     -31.317  13.814 -22.593  1.00  0.00           C  
ATOM   1597  CD1 PHE A 210     -30.040  13.572 -22.041  1.00  0.00           C  
ATOM   1598  CD2 PHE A 210     -32.038  12.732 -23.141  1.00  0.00           C  
ATOM   1599  CE1 PHE A 210     -29.527  12.284 -22.004  1.00  0.00           C  
ATOM   1600  CE2 PHE A 210     -31.516  11.450 -23.078  1.00  0.00           C  
ATOM   1601  CZ  PHE A 210     -30.266  11.226 -22.516  1.00  0.00           C  
ATOM   1602  N   ASN A 211     -29.152  16.535 -23.750  1.00  0.00           N  
ATOM   1603  CA  ASN A 211     -27.691  16.543 -23.891  1.00  0.00           C  
ATOM   1604  C   ASN A 211     -27.035  16.110 -22.569  1.00  0.00           C  
ATOM   1605  O   ASN A 211     -27.490  16.505 -21.495  1.00  0.00           O  
ATOM   1606  CB  ASN A 211     -27.197  17.971 -24.246  1.00  0.00           C  
ATOM   1607  CG  ASN A 211     -27.556  18.469 -25.654  1.00  0.00           C  
ATOM   1608  OD1 ASN A 211     -28.624  18.179 -26.188  1.00  0.00           O  
ATOM   1609  ND2 ASN A 211     -26.661  19.250 -26.261  1.00  0.00           N  
ATOM   1610  N   ARG A 212     -25.918  15.375 -22.691  1.00  0.00           N  
ATOM   1611  CA  ARG A 212     -24.999  15.015 -21.602  1.00  0.00           C  
ATOM   1612  C   ARG A 212     -23.997  16.152 -21.270  1.00  0.00           C  
ATOM   1613  O   ARG A 212     -23.203  16.001 -20.344  1.00  0.00           O  
ATOM   1614  CB  ARG A 212     -24.291  13.696 -22.002  1.00  0.00           C  
ATOM   1615  CG  ARG A 212     -23.493  12.977 -20.893  1.00  0.00           C  
ATOM   1616  CD  ARG A 212     -22.768  11.715 -21.380  1.00  0.00           C  
ATOM   1617  NE  ARG A 212     -21.644  12.014 -22.278  1.00  0.00           N  
ATOM   1618  CZ  ARG A 212     -20.419  12.417 -21.913  1.00  0.00           C  
ATOM   1619  NH1 ARG A 212     -20.090  12.585 -20.624  1.00  0.00           N  
ATOM   1620  NH2 ARG A 212     -19.505  12.645 -22.862  1.00  0.00           N  
ATOM   1621  N   GLY A 213     -24.051  17.277 -22.011  1.00  0.00           N  
ATOM   1622  CA  GLY A 213     -23.143  18.430 -21.917  1.00  0.00           C  
ATOM   1623  C   GLY A 213     -23.147  19.165 -20.561  1.00  0.00           C  
ATOM   1624  O   GLY A 213     -22.285  20.015 -20.345  1.00  0.00           O  
ATOM   1625  N   GLU A 214     -24.079  18.828 -19.655  1.00  0.00           N  
ATOM   1626  CA  GLU A 214     -24.122  19.276 -18.264  1.00  0.00           C  
ATOM   1627  C   GLU A 214     -24.538  18.119 -17.334  1.00  0.00           C  
ATOM   1628  O   GLU A 214     -24.034  18.041 -16.213  1.00  0.00           O  
ATOM   1629  CB  GLU A 214     -25.041  20.520 -18.155  1.00  0.00           C  
ATOM   1630  CG  GLU A 214     -25.297  21.078 -16.736  1.00  0.00           C  
ATOM   1631  CD  GLU A 214     -24.026  21.556 -16.028  1.00  0.00           C  
ATOM   1632  OE1 GLU A 214     -23.781  21.067 -14.905  1.00  0.00           O  
ATOM   1633  OE2 GLU A 214     -23.321  22.400 -16.624  1.00  0.00           O  
ATOM   1634  N   CYS A 215     -25.437  17.242 -17.818  1.00  0.00           N  
ATOM   1635  CA  CYS A 215     -25.994  16.105 -17.084  1.00  0.00           C  
ATOM   1636  C   CYS A 215     -24.953  14.990 -16.888  1.00  0.00           C  
ATOM   1637  O   CYS A 215     -24.482  14.424 -17.876  1.00  0.00           O  
ATOM   1638  CB  CYS A 215     -27.232  15.583 -17.837  1.00  0.00           C  
ATOM   1639  SG  CYS A 215     -28.489  16.849 -18.155  1.00  0.00           S  
ATOM   1640  N   NMA A 215A    -24.631  14.703 -15.618  1.00  0.00           N  
ATOM   1641  CA  NMA A 215A    -23.657  13.695 -15.219  1.00  0.00           C  
ATOM   1642  CH3 ACE B   0     -72.069 -20.332  -9.924  1.00  0.00           C  
ATOM   1643  C   ACE B   0     -71.668 -21.686  -9.350  1.00  0.00           C  
ATOM   1644  O   ACE B   0     -71.708 -22.684 -10.069  1.00  0.00           O  
ATOM   1645  N   GLN B   1     -71.290 -21.699  -8.059  1.00  0.00           N  
ATOM   1646  CA  GLN B   1     -70.820 -22.835  -7.250  1.00  0.00           C  
ATOM   1647  C   GLN B   1     -69.419 -23.333  -7.643  1.00  0.00           C  
ATOM   1648  O   GLN B   1     -68.499 -23.241  -6.831  1.00  0.00           O  
ATOM   1649  CB  GLN B   1     -71.835 -24.004  -7.194  1.00  0.00           C  
ATOM   1650  CG  GLN B   1     -73.175 -23.631  -6.527  1.00  0.00           C  
ATOM   1651  CD  GLN B   1     -74.188 -24.780  -6.426  1.00  0.00           C  
ATOM   1652  OE1 GLN B   1     -75.287 -24.576  -5.919  1.00  0.00           O  
ATOM   1653  NE2 GLN B   1     -73.849 -25.986  -6.894  1.00  0.00           N  
ATOM   1654  N   VAL B   2     -69.299 -23.884  -8.861  1.00  0.00           N  
ATOM   1655  CA  VAL B   2     -68.075 -24.467  -9.400  1.00  0.00           C  
ATOM   1656  C   VAL B   2     -67.037 -23.412  -9.831  1.00  0.00           C  
ATOM   1657  O   VAL B   2     -67.372 -22.456 -10.527  1.00  0.00           O  
ATOM   1658  CB  VAL B   2     -68.373 -25.454 -10.570  1.00  0.00           C  
ATOM   1659  CG1 VAL B   2     -69.320 -24.881 -11.639  1.00  0.00           C  
ATOM   1660  CG2 VAL B   2     -67.108 -26.023 -11.247  1.00  0.00           C  
ATOM   1661  N   GLN B   3     -65.786 -23.675  -9.430  1.00  0.00           N  
ATOM   1662  CA  GLN B   3     -64.567 -23.009  -9.872  1.00  0.00           C  
ATOM   1663  C   GLN B   3     -63.382 -23.860  -9.390  1.00  0.00           C  
ATOM   1664  O   GLN B   3     -63.338 -24.232  -8.217  1.00  0.00           O  
ATOM   1665  CB  GLN B   3     -64.500 -21.541  -9.370  1.00  0.00           C  
ATOM   1666  CG  GLN B   3     -63.212 -20.757  -9.715  1.00  0.00           C  
ATOM   1667  CD  GLN B   3     -62.875 -20.729 -11.210  1.00  0.00           C  
ATOM   1668  OE1 GLN B   3     -63.755 -20.578 -12.056  1.00  0.00           O  
ATOM   1669  NE2 GLN B   3     -61.591 -20.858 -11.543  1.00  0.00           N  
ATOM   1670  N   LEU B   4     -62.449 -24.148 -10.310  1.00  0.00           N  
ATOM   1671  CA  LEU B   4     -61.235 -24.915 -10.038  1.00  0.00           C  
ATOM   1672  C   LEU B   4     -60.128 -24.015  -9.456  1.00  0.00           C  
ATOM   1673  O   LEU B   4     -60.062 -22.826  -9.772  1.00  0.00           O  
ATOM   1674  CB  LEU B   4     -60.764 -25.577 -11.352  1.00  0.00           C  
ATOM   1675  CG  LEU B   4     -61.681 -26.698 -11.889  1.00  0.00           C  
ATOM   1676  CD1 LEU B   4     -61.213 -27.166 -13.278  1.00  0.00           C  
ATOM   1677  CD2 LEU B   4     -61.810 -27.879 -10.914  1.00  0.00           C  
ATOM   1678  N   VAL B   5     -59.257 -24.628  -8.640  1.00  0.00           N  
ATOM   1679  CA  VAL B   5     -58.061 -24.014  -8.062  1.00  0.00           C  
ATOM   1680  C   VAL B   5     -56.877 -24.984  -8.205  1.00  0.00           C  
ATOM   1681  O   VAL B   5     -57.093 -26.190  -8.322  1.00  0.00           O  
ATOM   1682  CB  VAL B   5     -58.253 -23.661  -6.558  1.00  0.00           C  
ATOM   1683  CG1 VAL B   5     -59.292 -22.543  -6.368  1.00  0.00           C  
ATOM   1684  CG2 VAL B   5     -58.565 -24.865  -5.643  1.00  0.00           C  
ATOM   1685  N   GLN B   6     -55.644 -24.449  -8.215  1.00  0.00           N  
ATOM   1686  CA  GLN B   6     -54.454 -25.245  -8.516  1.00  0.00           C  
ATOM   1687  C   GLN B   6     -53.162 -24.702  -7.891  1.00  0.00           C  
ATOM   1688  O   GLN B   6     -53.113 -23.568  -7.417  1.00  0.00           O  
ATOM   1689  CB  GLN B   6     -54.348 -25.473 -10.040  1.00  0.00           C  
ATOM   1690  CG  GLN B   6     -54.214 -24.197 -10.881  1.00  0.00           C  
ATOM   1691  CD  GLN B   6     -54.097 -24.560 -12.354  1.00  0.00           C  
ATOM   1692  NE2 GLN B   6     -52.875 -24.818 -12.823  1.00  0.00           N  
ATOM   1693  OE1 GLN B   6     -55.101 -24.603 -13.056  1.00  0.00           O  
ATOM   1694  N   SER B   7     -52.149 -25.581  -7.904  1.00  0.00           N  
ATOM   1695  CA  SER B   7     -50.843 -25.437  -7.266  1.00  0.00           C  
ATOM   1696  C   SER B   7     -49.776 -26.226  -8.056  1.00  0.00           C  
ATOM   1697  O   SER B   7     -50.071 -26.794  -9.111  1.00  0.00           O  
ATOM   1698  CB  SER B   7     -50.967 -25.860  -5.783  1.00  0.00           C  
ATOM   1699  OG  SER B   7     -51.188 -27.252  -5.639  1.00  0.00           O  
ATOM   1700  N   GLY B   8     -48.543 -26.243  -7.527  1.00  0.00           N  
ATOM   1701  CA  GLY B   8     -47.417 -26.996  -8.084  1.00  0.00           C  
ATOM   1702  C   GLY B   8     -46.716 -26.233  -9.219  1.00  0.00           C  
ATOM   1703  O   GLY B   8     -47.127 -25.140  -9.611  1.00  0.00           O  
ATOM   1704  N   ALA B   9     -45.638 -26.856  -9.726  1.00  0.00           N  
ATOM   1705  CA  ALA B   9     -44.728 -26.395 -10.782  1.00  0.00           C  
ATOM   1706  C   ALA B   9     -43.834 -25.199 -10.410  1.00  0.00           C  
ATOM   1707  O   ALA B   9     -44.140 -24.434  -9.495  1.00  0.00           O  
ATOM   1708  CB  ALA B   9     -45.470 -26.159 -12.106  1.00  0.00           C  
ATOM   1709  N   GLU B  10     -42.715 -25.096 -11.142  1.00  0.00           N  
ATOM   1710  CA  GLU B  10     -41.636 -24.130 -10.939  1.00  0.00           C  
ATOM   1711  C   GLU B  10     -40.710 -24.123 -12.171  1.00  0.00           C  
ATOM   1712  O   GLU B  10     -40.881 -24.936 -13.084  1.00  0.00           O  
ATOM   1713  CB  GLU B  10     -40.866 -24.467  -9.633  1.00  0.00           C  
ATOM   1714  CG  GLU B  10     -40.146 -25.834  -9.646  1.00  0.00           C  
ATOM   1715  CD  GLU B  10     -39.445 -26.166  -8.328  1.00  0.00           C  
ATOM   1716  OE1 GLU B  10     -39.515 -27.352  -7.938  1.00  0.00           O  
ATOM   1717  OE2 GLU B  10     -38.832 -25.245  -7.744  1.00  0.00           O  
ATOM   1718  N   VAL B  11     -39.717 -23.219 -12.144  1.00  0.00           N  
ATOM   1719  CA  VAL B  11     -38.610 -23.186 -13.101  1.00  0.00           C  
ATOM   1720  C   VAL B  11     -37.627 -24.353 -12.864  1.00  0.00           C  
ATOM   1721  O   VAL B  11     -37.216 -24.592 -11.728  1.00  0.00           O  
ATOM   1722  CB  VAL B  11     -37.856 -21.820 -13.068  1.00  0.00           C  
ATOM   1723  CG1 VAL B  11     -37.231 -21.461 -11.703  1.00  0.00           C  
ATOM   1724  CG2 VAL B  11     -36.789 -21.695 -14.175  1.00  0.00           C  
ATOM   1725  N   LYS B  12     -37.290 -25.053 -13.955  1.00  0.00           N  
ATOM   1726  CA  LYS B  12     -36.338 -26.163 -14.004  1.00  0.00           C  
ATOM   1727  C   LYS B  12     -35.334 -25.928 -15.152  1.00  0.00           C  
ATOM   1728  O   LYS B  12     -35.295 -24.838 -15.727  1.00  0.00           O  
ATOM   1729  CB  LYS B  12     -37.116 -27.501 -14.161  1.00  0.00           C  
ATOM   1730  CG  LYS B  12     -38.017 -27.912 -12.980  1.00  0.00           C  
ATOM   1731  CD  LYS B  12     -37.257 -28.124 -11.658  1.00  0.00           C  
ATOM   1732  CE  LYS B  12     -38.122 -28.740 -10.549  1.00  0.00           C  
ATOM   1733  NZ  LYS B  12     -38.303 -30.189 -10.716  1.00  0.00           N  
ATOM   1734  N   LYS B  13     -34.535 -26.959 -15.465  1.00  0.00           N  
ATOM   1735  CA  LYS B  13     -33.662 -27.016 -16.641  1.00  0.00           C  
ATOM   1736  C   LYS B  13     -34.292 -27.952 -17.698  1.00  0.00           C  
ATOM   1737  O   LYS B  13     -35.048 -28.846 -17.313  1.00  0.00           O  
ATOM   1738  CB  LYS B  13     -32.276 -27.548 -16.212  1.00  0.00           C  
ATOM   1739  CG  LYS B  13     -31.527 -26.673 -15.186  1.00  0.00           C  
ATOM   1740  CD  LYS B  13     -31.297 -25.223 -15.643  1.00  0.00           C  
ATOM   1741  CE  LYS B  13     -30.410 -24.430 -14.677  1.00  0.00           C  
ATOM   1742  NZ  LYS B  13     -30.214 -23.049 -15.145  1.00  0.00           N  
ATOM   1743  N   PRO B  14     -33.977 -27.763 -19.006  1.00  0.00           N  
ATOM   1744  CA  PRO B  14     -34.439 -28.664 -20.083  1.00  0.00           C  
ATOM   1745  C   PRO B  14     -34.055 -30.140 -19.869  1.00  0.00           C  
ATOM   1746  O   PRO B  14     -32.895 -30.429 -19.575  1.00  0.00           O  
ATOM   1747  CB  PRO B  14     -33.791 -28.089 -21.355  1.00  0.00           C  
ATOM   1748  CG  PRO B  14     -33.557 -26.624 -21.037  1.00  0.00           C  
ATOM   1749  CD  PRO B  14     -33.201 -26.653 -19.559  1.00  0.00           C  
ATOM   1750  N   GLY B  15     -35.050 -31.031 -19.999  1.00  0.00           N  
ATOM   1751  CA  GLY B  15     -34.888 -32.470 -19.797  1.00  0.00           C  
ATOM   1752  C   GLY B  15     -35.262 -32.915 -18.371  1.00  0.00           C  
ATOM   1753  O   GLY B  15     -35.213 -34.114 -18.097  1.00  0.00           O  
ATOM   1754  N   ALA B  16     -35.654 -31.989 -17.475  1.00  0.00           N  
ATOM   1755  CA  ALA B  16     -36.134 -32.278 -16.119  1.00  0.00           C  
ATOM   1756  C   ALA B  16     -37.568 -32.840 -16.094  1.00  0.00           C  
ATOM   1757  O   ALA B  16     -38.213 -32.941 -17.138  1.00  0.00           O  
ATOM   1758  CB  ALA B  16     -36.048 -30.987 -15.288  1.00  0.00           C  
ATOM   1759  N   SER B  17     -38.041 -33.180 -14.886  1.00  0.00           N  
ATOM   1760  CA  SER B  17     -39.418 -33.594 -14.605  1.00  0.00           C  
ATOM   1761  C   SER B  17     -40.014 -32.662 -13.536  1.00  0.00           C  
ATOM   1762  O   SER B  17     -39.273 -32.156 -12.691  1.00  0.00           O  
ATOM   1763  CB  SER B  17     -39.413 -35.052 -14.101  1.00  0.00           C  
ATOM   1764  OG  SER B  17     -39.025 -35.938 -15.133  1.00  0.00           O  
ATOM   1765  N   VAL B  18     -41.341 -32.467 -13.577  1.00  0.00           N  
ATOM   1766  CA  VAL B  18     -42.088 -31.660 -12.607  1.00  0.00           C  
ATOM   1767  C   VAL B  18     -43.593 -31.983 -12.706  1.00  0.00           C  
ATOM   1768  O   VAL B  18     -44.055 -32.407 -13.765  1.00  0.00           O  
ATOM   1769  CB  VAL B  18     -41.845 -30.125 -12.803  1.00  0.00           C  
ATOM   1770  CG1 VAL B  18     -42.616 -29.487 -13.976  1.00  0.00           C  
ATOM   1771  CG2 VAL B  18     -42.095 -29.321 -11.515  1.00  0.00           C  
ATOM   1772  N   LYS B  19     -44.328 -31.771 -11.604  1.00  0.00           N  
ATOM   1773  CA  LYS B  19     -45.754 -32.079 -11.495  1.00  0.00           C  
ATOM   1774  C   LYS B  19     -46.567 -30.807 -11.208  1.00  0.00           C  
ATOM   1775  O   LYS B  19     -46.130 -29.959 -10.428  1.00  0.00           O  
ATOM   1776  CB  LYS B  19     -45.923 -33.133 -10.379  1.00  0.00           C  
ATOM   1777  CG  LYS B  19     -47.349 -33.688 -10.229  1.00  0.00           C  
ATOM   1778  CD  LYS B  19     -47.439 -34.792  -9.168  1.00  0.00           C  
ATOM   1779  CE  LYS B  19     -48.864 -35.336  -9.023  1.00  0.00           C  
ATOM   1780  NZ  LYS B  19     -48.946 -36.360  -7.970  1.00  0.00           N  
ATOM   1781  N   VAL B  20     -47.764 -30.745 -11.811  1.00  0.00           N  
ATOM   1782  CA  VAL B  20     -48.823 -29.777 -11.518  1.00  0.00           C  
ATOM   1783  C   VAL B  20     -50.001 -30.500 -10.833  1.00  0.00           C  
ATOM   1784  O   VAL B  20     -50.260 -31.674 -11.114  1.00  0.00           O  
ATOM   1785  CB  VAL B  20     -49.339 -29.084 -12.811  1.00  0.00           C  
ATOM   1786  CG1 VAL B  20     -48.336 -28.055 -13.344  1.00  0.00           C  
ATOM   1787  CG2 VAL B  20     -49.765 -30.045 -13.934  1.00  0.00           C  
ATOM   1788  N   SER B  21     -50.673 -29.783  -9.917  1.00  0.00           N  
ATOM   1789  CA  SER B  21     -51.719 -30.313  -9.038  1.00  0.00           C  
ATOM   1790  C   SER B  21     -52.935 -29.377  -9.037  1.00  0.00           C  
ATOM   1791  O   SER B  21     -52.757 -28.168  -9.149  1.00  0.00           O  
ATOM   1792  CB  SER B  21     -51.141 -30.431  -7.612  1.00  0.00           C  
ATOM   1793  OG  SER B  21     -50.174 -31.460  -7.542  1.00  0.00           O  
ATOM   1794  N   CYS B  22     -54.144 -29.942  -8.890  1.00  0.00           N  
ATOM   1795  CA  CYS B  22     -55.411 -29.205  -8.932  1.00  0.00           C  
ATOM   1796  C   CYS B  22     -56.455 -29.851  -8.014  1.00  0.00           C  
ATOM   1797  O   CYS B  22     -56.463 -31.071  -7.852  1.00  0.00           O  
ATOM   1798  CB  CYS B  22     -55.873 -29.072 -10.401  1.00  0.00           C  
ATOM   1799  SG  CYS B  22     -57.545 -28.441 -10.744  1.00  0.00           S  
ATOM   1800  N   LYS B  23     -57.332 -29.002  -7.455  1.00  0.00           N  
ATOM   1801  CA  LYS B  23     -58.474 -29.391  -6.633  1.00  0.00           C  
ATOM   1802  C   LYS B  23     -59.742 -28.694  -7.144  1.00  0.00           C  
ATOM   1803  O   LYS B  23     -59.686 -27.556  -7.614  1.00  0.00           O  
ATOM   1804  CB  LYS B  23     -58.171 -29.087  -5.149  1.00  0.00           C  
ATOM   1805  CG  LYS B  23     -59.270 -29.573  -4.183  1.00  0.00           C  
ATOM   1806  CD  LYS B  23     -58.846 -29.535  -2.711  1.00  0.00           C  
ATOM   1807  CE  LYS B  23     -59.955 -30.058  -1.786  1.00  0.00           C  
ATOM   1808  NZ  LYS B  23     -59.525 -30.061  -0.379  1.00  0.00           N  
ATOM   1809  N   ALA B  24     -60.864 -29.414  -7.029  1.00  0.00           N  
ATOM   1810  CA  ALA B  24     -62.183 -29.004  -7.488  1.00  0.00           C  
ATOM   1811  C   ALA B  24     -63.154 -28.797  -6.321  1.00  0.00           C  
ATOM   1812  O   ALA B  24     -62.926 -29.296  -5.216  1.00  0.00           O  
ATOM   1813  CB  ALA B  24     -62.706 -30.105  -8.414  1.00  0.00           C  
ATOM   1814  N   SER B  25     -64.239 -28.075  -6.625  1.00  0.00           N  
ATOM   1815  CA  SER B  25     -65.336 -27.757  -5.716  1.00  0.00           C  
ATOM   1816  C   SER B  25     -66.593 -27.406  -6.525  1.00  0.00           C  
ATOM   1817  O   SER B  25     -66.485 -27.054  -7.701  1.00  0.00           O  
ATOM   1818  CB  SER B  25     -64.918 -26.602  -4.775  1.00  0.00           C  
ATOM   1819  OG  SER B  25     -64.364 -27.120  -3.583  1.00  0.00           O  
ATOM   1820  N   GLY B  26     -67.762 -27.493  -5.867  1.00  0.00           N  
ATOM   1821  CA  GLY B  26     -69.055 -27.093  -6.426  1.00  0.00           C  
ATOM   1822  C   GLY B  26     -69.716 -28.172  -7.299  1.00  0.00           C  
ATOM   1823  O   GLY B  26     -70.740 -27.877  -7.916  1.00  0.00           O  
ATOM   1824  N   TYR B  27     -69.166 -29.399  -7.353  1.00  0.00           N  
ATOM   1825  CA  TYR B  27     -69.729 -30.532  -8.091  1.00  0.00           C  
ATOM   1826  C   TYR B  27     -69.221 -31.861  -7.511  1.00  0.00           C  
ATOM   1827  O   TYR B  27     -68.099 -31.927  -7.007  1.00  0.00           O  
ATOM   1828  CB  TYR B  27     -69.430 -30.405  -9.607  1.00  0.00           C  
ATOM   1829  CG  TYR B  27     -67.972 -30.504 -10.039  1.00  0.00           C  
ATOM   1830  CD1 TYR B  27     -67.164 -29.350 -10.055  1.00  0.00           C  
ATOM   1831  CD2 TYR B  27     -67.426 -31.738 -10.451  1.00  0.00           C  
ATOM   1832  CE1 TYR B  27     -65.830 -29.423 -10.502  1.00  0.00           C  
ATOM   1833  CE2 TYR B  27     -66.093 -31.812 -10.902  1.00  0.00           C  
ATOM   1834  CZ  TYR B  27     -65.300 -30.650 -10.942  1.00  0.00           C  
ATOM   1835  OH  TYR B  27     -64.021 -30.709 -11.412  1.00  0.00           O  
ATOM   1836  N   THR B  28     -70.060 -32.904  -7.639  1.00  0.00           N  
ATOM   1837  CA  THR B  28     -69.737 -34.292  -7.300  1.00  0.00           C  
ATOM   1838  C   THR B  28     -68.795 -34.871  -8.372  1.00  0.00           C  
ATOM   1839  O   THR B  28     -69.192 -35.006  -9.529  1.00  0.00           O  
ATOM   1840  CB  THR B  28     -71.027 -35.150  -7.221  1.00  0.00           C  
ATOM   1841  OG1 THR B  28     -71.803 -34.704  -6.127  1.00  0.00           O  
ATOM   1842  CG2 THR B  28     -70.823 -36.669  -7.074  1.00  0.00           C  
ATOM   1843  N   PHE B  29     -67.542 -35.125  -7.964  1.00  0.00           N  
ATOM   1844  CA  PHE B  29     -66.398 -35.324  -8.857  1.00  0.00           C  
ATOM   1845  C   PHE B  29     -66.449 -36.614  -9.697  1.00  0.00           C  
ATOM   1846  O   PHE B  29     -65.918 -36.610 -10.806  1.00  0.00           O  
ATOM   1847  CB  PHE B  29     -65.121 -35.247  -8.002  1.00  0.00           C  
ATOM   1848  CG  PHE B  29     -63.834 -34.980  -8.762  1.00  0.00           C  
ATOM   1849  CD1 PHE B  29     -63.463 -33.654  -9.062  1.00  0.00           C  
ATOM   1850  CD2 PHE B  29     -63.066 -36.040  -9.289  1.00  0.00           C  
ATOM   1851  CE1 PHE B  29     -62.288 -33.404  -9.758  1.00  0.00           C  
ATOM   1852  CE2 PHE B  29     -61.896 -35.770  -9.981  1.00  0.00           C  
ATOM   1853  CZ  PHE B  29     -61.499 -34.457 -10.192  1.00  0.00           C  
ATOM   1854  N   THR B  30     -67.095 -37.678  -9.183  1.00  0.00           N  
ATOM   1855  CA  THR B  30     -67.244 -38.959  -9.885  1.00  0.00           C  
ATOM   1856  C   THR B  30     -68.208 -38.909 -11.101  1.00  0.00           C  
ATOM   1857  O   THR B  30     -68.138 -39.790 -11.956  1.00  0.00           O  
ATOM   1858  CB  THR B  30     -67.660 -40.097  -8.907  1.00  0.00           C  
ATOM   1859  OG1 THR B  30     -67.625 -41.363  -9.541  1.00  0.00           O  
ATOM   1860  CG2 THR B  30     -69.055 -39.944  -8.280  1.00  0.00           C  
ATOM   1861  N   ASP B  31     -69.058 -37.869 -11.174  1.00  0.00           N  
ATOM   1862  CA  ASP B  31     -69.995 -37.625 -12.279  1.00  0.00           C  
ATOM   1863  C   ASP B  31     -69.346 -36.889 -13.474  1.00  0.00           C  
ATOM   1864  O   ASP B  31     -69.978 -36.820 -14.527  1.00  0.00           O  
ATOM   1865  CB  ASP B  31     -71.270 -36.862 -11.831  1.00  0.00           C  
ATOM   1866  CG  ASP B  31     -71.939 -37.378 -10.551  1.00  0.00           C  
ATOM   1867  OD1 ASP B  31     -71.863 -38.598 -10.294  1.00  0.00           O  
ATOM   1868  OD2 ASP B  31     -72.590 -36.543  -9.885  1.00  0.00           O  
ATOM   1869  N   TYR B  32     -68.133 -36.336 -13.296  1.00  0.00           N  
ATOM   1870  CA  TYR B  32     -67.454 -35.486 -14.277  1.00  0.00           C  
ATOM   1871  C   TYR B  32     -66.066 -36.051 -14.612  1.00  0.00           C  
ATOM   1872  O   TYR B  32     -65.257 -36.273 -13.711  1.00  0.00           O  
ATOM   1873  CB  TYR B  32     -67.309 -34.050 -13.714  1.00  0.00           C  
ATOM   1874  CG  TYR B  32     -68.590 -33.231 -13.615  1.00  0.00           C  
ATOM   1875  CD1 TYR B  32     -69.526 -33.496 -12.597  1.00  0.00           C  
ATOM   1876  CD2 TYR B  32     -68.841 -32.176 -14.518  1.00  0.00           C  
ATOM   1877  CE1 TYR B  32     -70.699 -32.728 -12.480  1.00  0.00           C  
ATOM   1878  CE2 TYR B  32     -70.010 -31.400 -14.401  1.00  0.00           C  
ATOM   1879  CZ  TYR B  32     -70.939 -31.672 -13.380  1.00  0.00           C  
ATOM   1880  OH  TYR B  32     -72.062 -30.908 -13.258  1.00  0.00           O  
ATOM   1881  N   TYR B  33     -65.788 -36.165 -15.920  1.00  0.00           N  
ATOM   1882  CA  TYR B  33     -64.450 -36.343 -16.496  1.00  0.00           C  
ATOM   1883  C   TYR B  33     -63.580 -35.091 -16.268  1.00  0.00           C  
ATOM   1884  O   TYR B  33     -64.102 -34.029 -15.930  1.00  0.00           O  
ATOM   1885  CB  TYR B  33     -64.571 -36.664 -18.009  1.00  0.00           C  
ATOM   1886  CG  TYR B  33     -65.275 -37.967 -18.356  1.00  0.00           C  
ATOM   1887  CD1 TYR B  33     -66.678 -38.082 -18.237  1.00  0.00           C  
ATOM   1888  CD2 TYR B  33     -64.529 -39.070 -18.821  1.00  0.00           C  
ATOM   1889  CE1 TYR B  33     -67.320 -39.297 -18.543  1.00  0.00           C  
ATOM   1890  CE2 TYR B  33     -65.171 -40.284 -19.131  1.00  0.00           C  
ATOM   1891  CZ  TYR B  33     -66.566 -40.402 -18.983  1.00  0.00           C  
ATOM   1892  OH  TYR B  33     -67.189 -41.582 -19.270  1.00  0.00           O  
ATOM   1893  N   MET B  34     -62.262 -35.243 -16.452  1.00  0.00           N  
ATOM   1894  CA  MET B  34     -61.293 -34.165 -16.276  1.00  0.00           C  
ATOM   1895  C   MET B  34     -60.382 -34.047 -17.496  1.00  0.00           C  
ATOM   1896  O   MET B  34     -60.306 -34.954 -18.325  1.00  0.00           O  
ATOM   1897  CB  MET B  34     -60.473 -34.404 -14.990  1.00  0.00           C  
ATOM   1898  CG  MET B  34     -61.299 -34.354 -13.695  1.00  0.00           C  
ATOM   1899  SD  MET B  34     -62.212 -32.811 -13.382  1.00  0.00           S  
ATOM   1900  CE  MET B  34     -60.859 -31.657 -13.032  1.00  0.00           C  
ATOM   1901  N   HIS B  35     -59.710 -32.894 -17.568  1.00  0.00           N  
ATOM   1902  CA  HIS B  35     -58.719 -32.548 -18.573  1.00  0.00           C  
ATOM   1903  C   HIS B  35     -57.598 -31.746 -17.907  1.00  0.00           C  
ATOM   1904  O   HIS B  35     -57.795 -31.143 -16.850  1.00  0.00           O  
ATOM   1905  CB  HIS B  35     -59.359 -31.689 -19.688  1.00  0.00           C  
ATOM   1906  CG  HIS B  35     -60.528 -32.300 -20.416  1.00  0.00           C  
ATOM   1907  CD2 HIS B  35     -60.592 -33.090 -21.544  1.00  0.00           C  
ATOM   1908  ND1 HIS B  35     -61.842 -32.086 -20.036  1.00  0.00           N  
ATOM   1909  NE2 HIS B  35     -61.926 -33.364 -21.852  1.00  0.00           N  
ATOM   1910  CE1 HIS B  35     -62.615 -32.735 -20.908  1.00  0.00           C  
ATOM   1911  N   TRP B  36     -56.467 -31.680 -18.616  1.00  0.00           N  
ATOM   1912  CA  TRP B  36     -55.496 -30.603 -18.476  1.00  0.00           C  
ATOM   1913  C   TRP B  36     -55.309 -29.934 -19.843  1.00  0.00           C  
ATOM   1914  O   TRP B  36     -55.652 -30.494 -20.886  1.00  0.00           O  
ATOM   1915  CB  TRP B  36     -54.173 -31.100 -17.850  1.00  0.00           C  
ATOM   1916  CG  TRP B  36     -54.202 -31.324 -16.365  1.00  0.00           C  
ATOM   1917  CD1 TRP B  36     -54.760 -32.378 -15.728  1.00  0.00           C  
ATOM   1918  CD2 TRP B  36     -53.709 -30.441 -15.309  1.00  0.00           C  
ATOM   1919  NE1 TRP B  36     -54.619 -32.227 -14.365  1.00  0.00           N  
ATOM   1920  CE2 TRP B  36     -53.980 -31.046 -14.045  1.00  0.00           C  
ATOM   1921  CE3 TRP B  36     -53.058 -29.184 -15.288  1.00  0.00           C  
ATOM   1922  CZ2 TRP B  36     -53.620 -30.441 -12.828  1.00  0.00           C  
ATOM   1923  CZ3 TRP B  36     -52.738 -28.545 -14.074  1.00  0.00           C  
ATOM   1924  CH2 TRP B  36     -53.013 -29.173 -12.845  1.00  0.00           C  
ATOM   1925  N   VAL B  37     -54.776 -28.714 -19.771  1.00  0.00           N  
ATOM   1926  CA  VAL B  37     -54.614 -27.749 -20.849  1.00  0.00           C  
ATOM   1927  C   VAL B  37     -53.455 -26.800 -20.481  1.00  0.00           C  
ATOM   1928  O   VAL B  37     -52.999 -26.807 -19.336  1.00  0.00           O  
ATOM   1929  CB  VAL B  37     -55.928 -26.936 -21.101  1.00  0.00           C  
ATOM   1930  CG1 VAL B  37     -56.686 -27.462 -22.323  1.00  0.00           C  
ATOM   1931  CG2 VAL B  37     -56.896 -26.852 -19.899  1.00  0.00           C  
ATOM   1932  N   ARG B  38     -52.958 -26.025 -21.456  1.00  0.00           N  
ATOM   1933  CA  ARG B  38     -51.853 -25.087 -21.245  1.00  0.00           C  
ATOM   1934  C   ARG B  38     -51.941 -23.896 -22.210  1.00  0.00           C  
ATOM   1935  O   ARG B  38     -52.709 -23.930 -23.171  1.00  0.00           O  
ATOM   1936  CB  ARG B  38     -50.494 -25.834 -21.297  1.00  0.00           C  
ATOM   1937  CG  ARG B  38     -50.036 -26.273 -22.703  1.00  0.00           C  
ATOM   1938  CD  ARG B  38     -48.706 -27.034 -22.687  1.00  0.00           C  
ATOM   1939  NE  ARG B  38     -48.348 -27.525 -24.026  1.00  0.00           N  
ATOM   1940  CZ  ARG B  38     -47.450 -28.488 -24.293  1.00  0.00           C  
ATOM   1941  NH1 ARG B  38     -46.825 -29.147 -23.309  1.00  0.00           N  
ATOM   1942  NH2 ARG B  38     -47.165 -28.795 -25.564  1.00  0.00           N  
ATOM   1943  N   GLN B  39     -51.138 -22.862 -21.920  1.00  0.00           N  
ATOM   1944  CA  GLN B  39     -51.072 -21.616 -22.673  1.00  0.00           C  
ATOM   1945  C   GLN B  39     -49.610 -21.182 -22.808  1.00  0.00           C  
ATOM   1946  O   GLN B  39     -48.971 -20.900 -21.796  1.00  0.00           O  
ATOM   1947  CB  GLN B  39     -51.930 -20.555 -21.955  1.00  0.00           C  
ATOM   1948  CG  GLN B  39     -51.934 -19.179 -22.648  1.00  0.00           C  
ATOM   1949  CD  GLN B  39     -53.112 -18.312 -22.206  1.00  0.00           C  
ATOM   1950  OE1 GLN B  39     -53.414 -18.211 -21.017  1.00  0.00           O  
ATOM   1951  NE2 GLN B  39     -53.780 -17.677 -23.169  1.00  0.00           N  
ATOM   1952  N   ALA B  40     -49.126 -21.105 -24.057  1.00  0.00           N  
ATOM   1953  CA  ALA B  40     -47.781 -20.650 -24.414  1.00  0.00           C  
ATOM   1954  C   ALA B  40     -47.525 -19.170 -24.028  1.00  0.00           C  
ATOM   1955  O   ALA B  40     -48.493 -18.436 -23.815  1.00  0.00           O  
ATOM   1956  CB  ALA B  40     -47.606 -20.861 -25.929  1.00  0.00           C  
ATOM   1957  N   PRO B  41     -46.242 -18.728 -23.986  1.00  0.00           N  
ATOM   1958  CA  PRO B  41     -45.888 -17.307 -23.761  1.00  0.00           C  
ATOM   1959  C   PRO B  41     -46.504 -16.285 -24.742  1.00  0.00           C  
ATOM   1960  O   PRO B  41     -46.779 -15.160 -24.328  1.00  0.00           O  
ATOM   1961  CB  PRO B  41     -44.351 -17.291 -23.823  1.00  0.00           C  
ATOM   1962  CG  PRO B  41     -43.940 -18.703 -23.441  1.00  0.00           C  
ATOM   1963  CD  PRO B  41     -45.036 -19.557 -24.063  1.00  0.00           C  
ATOM   1964  N   GLY B  42     -46.757 -16.710 -25.994  1.00  0.00           N  
ATOM   1965  CA  GLY B  42     -47.430 -15.922 -27.033  1.00  0.00           C  
ATOM   1966  C   GLY B  42     -48.964 -15.906 -26.880  1.00  0.00           C  
ATOM   1967  O   GLY B  42     -49.642 -15.350 -27.742  1.00  0.00           O  
ATOM   1968  N   GLN B  43     -49.506 -16.517 -25.808  1.00  0.00           N  
ATOM   1969  CA  GLN B  43     -50.919 -16.602 -25.419  1.00  0.00           C  
ATOM   1970  C   GLN B  43     -51.782 -17.529 -26.299  1.00  0.00           C  
ATOM   1971  O   GLN B  43     -52.999 -17.541 -26.127  1.00  0.00           O  
ATOM   1972  CB  GLN B  43     -51.549 -15.197 -25.208  1.00  0.00           C  
ATOM   1973  CG  GLN B  43     -50.838 -14.326 -24.149  1.00  0.00           C  
ATOM   1974  CD  GLN B  43     -50.832 -14.952 -22.752  1.00  0.00           C  
ATOM   1975  OE1 GLN B  43     -51.885 -15.132 -22.147  1.00  0.00           O  
ATOM   1976  NE2 GLN B  43     -49.646 -15.283 -22.234  1.00  0.00           N  
ATOM   1977  N   GLY B  44     -51.153 -18.333 -27.172  1.00  0.00           N  
ATOM   1978  CA  GLY B  44     -51.822 -19.382 -27.938  1.00  0.00           C  
ATOM   1979  C   GLY B  44     -52.001 -20.609 -27.037  1.00  0.00           C  
ATOM   1980  O   GLY B  44     -51.065 -21.010 -26.344  1.00  0.00           O  
ATOM   1981  N   LEU B  45     -53.204 -21.207 -27.063  1.00  0.00           N  
ATOM   1982  CA  LEU B  45     -53.547 -22.384 -26.265  1.00  0.00           C  
ATOM   1983  C   LEU B  45     -53.057 -23.686 -26.916  1.00  0.00           C  
ATOM   1984  O   LEU B  45     -52.981 -23.782 -28.141  1.00  0.00           O  
ATOM   1985  CB  LEU B  45     -55.077 -22.428 -26.039  1.00  0.00           C  
ATOM   1986  CG  LEU B  45     -55.642 -21.288 -25.165  1.00  0.00           C  
ATOM   1987  CD1 LEU B  45     -57.159 -21.432 -24.970  1.00  0.00           C  
ATOM   1988  CD2 LEU B  45     -54.938 -21.170 -23.810  1.00  0.00           C  
ATOM   1989  N   GLU B  46     -52.790 -24.677 -26.056  1.00  0.00           N  
ATOM   1990  CA  GLU B  46     -52.558 -26.077 -26.398  1.00  0.00           C  
ATOM   1991  C   GLU B  46     -53.348 -26.961 -25.426  1.00  0.00           C  
ATOM   1992  O   GLU B  46     -53.649 -26.546 -24.306  1.00  0.00           O  
ATOM   1993  CB  GLU B  46     -51.055 -26.421 -26.309  1.00  0.00           C  
ATOM   1994  CG  GLU B  46     -50.218 -25.966 -27.514  1.00  0.00           C  
ATOM   1995  CD  GLU B  46     -48.770 -26.427 -27.356  1.00  0.00           C  
ATOM   1996  OE1 GLU B  46     -48.413 -27.460 -27.968  1.00  0.00           O  
ATOM   1997  OE2 GLU B  46     -48.047 -25.778 -26.570  1.00  0.00           O  
ATOM   1998  N   TRP B  47     -53.644 -28.190 -25.872  1.00  0.00           N  
ATOM   1999  CA  TRP B  47     -54.246 -29.234 -25.047  1.00  0.00           C  
ATOM   2000  C   TRP B  47     -53.177 -29.920 -24.170  1.00  0.00           C  
ATOM   2001  O   TRP B  47     -51.986 -29.676 -24.365  1.00  0.00           O  
ATOM   2002  CB  TRP B  47     -54.962 -30.217 -25.991  1.00  0.00           C  
ATOM   2003  CG  TRP B  47     -55.961 -31.140 -25.362  1.00  0.00           C  
ATOM   2004  CD1 TRP B  47     -56.981 -30.758 -24.556  1.00  0.00           C  
ATOM   2005  CD2 TRP B  47     -56.107 -32.581 -25.531  1.00  0.00           C  
ATOM   2006  NE1 TRP B  47     -57.749 -31.852 -24.227  1.00  0.00           N  
ATOM   2007  CE2 TRP B  47     -57.266 -33.003 -24.810  1.00  0.00           C  
ATOM   2008  CE3 TRP B  47     -55.386 -33.578 -26.228  1.00  0.00           C  
ATOM   2009  CZ2 TRP B  47     -57.699 -34.337 -24.800  1.00  0.00           C  
ATOM   2010  CZ3 TRP B  47     -55.796 -34.925 -26.205  1.00  0.00           C  
ATOM   2011  CH2 TRP B  47     -56.953 -35.301 -25.500  1.00  0.00           C  
ATOM   2012  N   MET B  48     -53.615 -30.766 -23.222  1.00  0.00           N  
ATOM   2013  CA  MET B  48     -52.710 -31.570 -22.398  1.00  0.00           C  
ATOM   2014  C   MET B  48     -53.233 -32.983 -22.080  1.00  0.00           C  
ATOM   2015  O   MET B  48     -52.444 -33.791 -21.596  1.00  0.00           O  
ATOM   2016  CB  MET B  48     -52.248 -30.786 -21.151  1.00  0.00           C  
ATOM   2017  CG  MET B  48     -50.818 -31.110 -20.713  1.00  0.00           C  
ATOM   2018  SD  MET B  48     -49.553 -30.586 -21.897  1.00  0.00           S  
ATOM   2019  CE  MET B  48     -48.216 -31.700 -21.418  1.00  0.00           C  
ATOM   2020  N   GLY B  49     -54.496 -33.294 -22.416  1.00  0.00           N  
ATOM   2021  CA  GLY B  49     -55.005 -34.664 -22.387  1.00  0.00           C  
ATOM   2022  C   GLY B  49     -56.372 -34.760 -21.702  1.00  0.00           C  
ATOM   2023  O   GLY B  49     -56.920 -33.780 -21.196  1.00  0.00           O  
ATOM   2024  N   ARG B  50     -56.895 -35.995 -21.712  1.00  0.00           N  
ATOM   2025  CA  ARG B  50     -58.168 -36.431 -21.138  1.00  0.00           C  
ATOM   2026  C   ARG B  50     -57.899 -37.347 -19.931  1.00  0.00           C  
ATOM   2027  O   ARG B  50     -56.889 -38.052 -19.924  1.00  0.00           O  
ATOM   2028  CB  ARG B  50     -58.918 -37.193 -22.259  1.00  0.00           C  
ATOM   2029  CG  ARG B  50     -60.279 -37.832 -21.913  1.00  0.00           C  
ATOM   2030  CD  ARG B  50     -61.374 -36.815 -21.561  1.00  0.00           C  
ATOM   2031  NE  ARG B  50     -62.690 -37.473 -21.498  1.00  0.00           N  
ATOM   2032  CZ  ARG B  50     -63.878 -36.915 -21.791  1.00  0.00           C  
ATOM   2033  NH1 ARG B  50     -64.985 -37.667 -21.749  1.00  0.00           N  
ATOM   2034  NH2 ARG B  50     -63.986 -35.624 -22.137  1.00  0.00           N  
ATOM   2035  N   VAL B  51     -58.828 -37.353 -18.959  1.00  0.00           N  
ATOM   2036  CA  VAL B  51     -58.851 -38.304 -17.846  1.00  0.00           C  
ATOM   2037  C   VAL B  51     -60.313 -38.661 -17.511  1.00  0.00           C  
ATOM   2038  O   VAL B  51     -61.197 -37.810 -17.622  1.00  0.00           O  
ATOM   2039  CB  VAL B  51     -58.204 -37.772 -16.527  1.00  0.00           C  
ATOM   2040  CG1 VAL B  51     -57.654 -38.938 -15.677  1.00  0.00           C  
ATOM   2041  CG2 VAL B  51     -57.099 -36.726 -16.739  1.00  0.00           C  
ATOM   2042  N   ASN B  52     -60.528 -39.911 -17.075  1.00  0.00           N  
ATOM   2043  CA  ASN B  52     -61.804 -40.424 -16.561  1.00  0.00           C  
ATOM   2044  C   ASN B  52     -61.966 -40.091 -15.061  1.00  0.00           C  
ATOM   2045  O   ASN B  52     -60.959 -39.918 -14.371  1.00  0.00           O  
ATOM   2046  CB  ASN B  52     -61.817 -41.955 -16.800  1.00  0.00           C  
ATOM   2047  CG  ASN B  52     -62.290 -42.377 -18.197  1.00  0.00           C  
ATOM   2048  OD1 ASN B  52     -63.160 -43.234 -18.320  1.00  0.00           O  
ATOM   2049  ND2 ASN B  52     -61.733 -41.790 -19.258  1.00  0.00           N  
ATOM   2050  N   PRO B  53     -63.227 -40.075 -14.562  1.00  0.00           N  
ATOM   2051  CA  PRO B  53     -63.497 -40.037 -13.111  1.00  0.00           C  
ATOM   2052  C   PRO B  53     -63.085 -41.341 -12.401  1.00  0.00           C  
ATOM   2053  O   PRO B  53     -62.477 -41.286 -11.333  1.00  0.00           O  
ATOM   2054  CB  PRO B  53     -65.009 -39.795 -13.030  1.00  0.00           C  
ATOM   2055  CG  PRO B  53     -65.580 -40.390 -14.309  1.00  0.00           C  
ATOM   2056  CD  PRO B  53     -64.469 -40.188 -15.334  1.00  0.00           C  
ATOM   2057  N   ASN B  54     -63.372 -42.478 -13.058  1.00  0.00           N  
ATOM   2058  CA  ASN B  54     -62.910 -43.829 -12.721  1.00  0.00           C  
ATOM   2059  C   ASN B  54     -61.410 -44.062 -13.006  1.00  0.00           C  
ATOM   2060  O   ASN B  54     -60.893 -45.107 -12.615  1.00  0.00           O  
ATOM   2061  CB  ASN B  54     -63.798 -44.877 -13.446  1.00  0.00           C  
ATOM   2062  CG  ASN B  54     -63.917 -44.678 -14.963  1.00  0.00           C  
ATOM   2063  OD1 ASN B  54     -64.726 -43.875 -15.424  1.00  0.00           O  
ATOM   2064  ND2 ASN B  54     -63.107 -45.393 -15.744  1.00  0.00           N  
ATOM   2065  N   ARG B  55     -60.747 -43.094 -13.672  1.00  0.00           N  
ATOM   2066  CA  ARG B  55     -59.321 -43.056 -14.011  1.00  0.00           C  
ATOM   2067  C   ARG B  55     -58.938 -44.082 -15.107  1.00  0.00           C  
ATOM   2068  O   ARG B  55     -59.811 -44.770 -15.638  1.00  0.00           O  
ATOM   2069  CB  ARG B  55     -58.483 -43.167 -12.708  1.00  0.00           C  
ATOM   2070  CG  ARG B  55     -57.120 -42.451 -12.726  1.00  0.00           C  
ATOM   2071  CD  ARG B  55     -56.345 -42.642 -11.415  1.00  0.00           C  
ATOM   2072  NE  ARG B  55     -55.788 -43.996 -11.289  1.00  0.00           N  
ATOM   2073  CZ  ARG B  55     -54.618 -44.410 -11.803  1.00  0.00           C  
ATOM   2074  NH1 ARG B  55     -54.246 -45.686 -11.640  1.00  0.00           N  
ATOM   2075  NH2 ARG B  55     -53.816 -43.571 -12.477  1.00  0.00           N  
ATOM   2076  N   ARG B  56     -57.641 -44.129 -15.454  1.00  0.00           N  
ATOM   2077  CA  ARG B  56     -56.978 -45.016 -16.423  1.00  0.00           C  
ATOM   2078  C   ARG B  56     -57.243 -44.685 -17.905  1.00  0.00           C  
ATOM   2079  O   ARG B  56     -56.299 -44.772 -18.694  1.00  0.00           O  
ATOM   2080  CB  ARG B  56     -57.189 -46.515 -16.069  1.00  0.00           C  
ATOM   2081  CG  ARG B  56     -56.568 -47.545 -17.037  1.00  0.00           C  
ATOM   2082  CD  ARG B  56     -55.030 -47.530 -17.076  1.00  0.00           C  
ATOM   2083  NE  ARG B  56     -54.498 -48.426 -18.113  1.00  0.00           N  
ATOM   2084  CZ  ARG B  56     -54.375 -48.144 -19.423  1.00  0.00           C  
ATOM   2085  NH1 ARG B  56     -53.875 -49.075 -20.246  1.00  0.00           N  
ATOM   2086  NH2 ARG B  56     -54.742 -46.957 -19.925  1.00  0.00           N  
ATOM   2087  N   GLY B  57     -58.479 -44.304 -18.268  1.00  0.00           N  
ATOM   2088  CA  GLY B  57     -58.845 -43.911 -19.629  1.00  0.00           C  
ATOM   2089  C   GLY B  57     -58.281 -42.513 -19.904  1.00  0.00           C  
ATOM   2090  O   GLY B  57     -58.701 -41.543 -19.272  1.00  0.00           O  
ATOM   2091  N   THR B  58     -57.321 -42.434 -20.838  1.00  0.00           N  
ATOM   2092  CA  THR B  58     -56.575 -41.223 -21.180  1.00  0.00           C  
ATOM   2093  C   THR B  58     -56.155 -41.269 -22.662  1.00  0.00           C  
ATOM   2094  O   THR B  58     -55.971 -42.354 -23.220  1.00  0.00           O  
ATOM   2095  CB  THR B  58     -55.284 -41.064 -20.314  1.00  0.00           C  
ATOM   2096  OG1 THR B  58     -54.312 -42.059 -20.587  1.00  0.00           O  
ATOM   2097  CG2 THR B  58     -55.508 -41.028 -18.794  1.00  0.00           C  
ATOM   2098  N   THR B  59     -56.001 -40.077 -23.258  1.00  0.00           N  
ATOM   2099  CA  THR B  59     -55.534 -39.855 -24.629  1.00  0.00           C  
ATOM   2100  C   THR B  59     -54.755 -38.524 -24.665  1.00  0.00           C  
ATOM   2101  O   THR B  59     -55.079 -37.609 -23.905  1.00  0.00           O  
ATOM   2102  CB  THR B  59     -56.712 -39.777 -25.644  1.00  0.00           C  
ATOM   2103  OG1 THR B  59     -57.639 -38.764 -25.302  1.00  0.00           O  
ATOM   2104  CG2 THR B  59     -57.497 -41.085 -25.819  1.00  0.00           C  
ATOM   2105  N   TYR B  60     -53.721 -38.461 -25.525  1.00  0.00           N  
ATOM   2106  CA  TYR B  60     -52.754 -37.357 -25.581  1.00  0.00           C  
ATOM   2107  C   TYR B  60     -52.370 -37.025 -27.031  1.00  0.00           C  
ATOM   2108  O   TYR B  60     -52.319 -37.921 -27.874  1.00  0.00           O  
ATOM   2109  CB  TYR B  60     -51.476 -37.741 -24.796  1.00  0.00           C  
ATOM   2110  CG  TYR B  60     -51.686 -38.226 -23.372  1.00  0.00           C  
ATOM   2111  CD1 TYR B  60     -52.038 -37.317 -22.354  1.00  0.00           C  
ATOM   2112  CD2 TYR B  60     -51.545 -39.595 -23.067  1.00  0.00           C  
ATOM   2113  CE1 TYR B  60     -52.241 -37.776 -21.039  1.00  0.00           C  
ATOM   2114  CE2 TYR B  60     -51.738 -40.052 -21.751  1.00  0.00           C  
ATOM   2115  CZ  TYR B  60     -52.081 -39.143 -20.734  1.00  0.00           C  
ATOM   2116  OH  TYR B  60     -52.259 -39.596 -19.460  1.00  0.00           O  
ATOM   2117  N   ASN B  61     -52.057 -35.740 -27.275  1.00  0.00           N  
ATOM   2118  CA  ASN B  61     -51.476 -35.238 -28.525  1.00  0.00           C  
ATOM   2119  C   ASN B  61     -49.962 -35.518 -28.562  1.00  0.00           C  
ATOM   2120  O   ASN B  61     -49.330 -35.552 -27.505  1.00  0.00           O  
ATOM   2121  CB  ASN B  61     -51.746 -33.718 -28.626  1.00  0.00           C  
ATOM   2122  CG  ASN B  61     -51.722 -33.185 -30.057  1.00  0.00           C  
ATOM   2123  OD1 ASN B  61     -50.684 -32.725 -30.526  1.00  0.00           O  
ATOM   2124  ND2 ASN B  61     -52.860 -33.235 -30.750  1.00  0.00           N  
ATOM   2125  N   GLN B  62     -49.400 -35.681 -29.774  1.00  0.00           N  
ATOM   2126  CA  GLN B  62     -47.991 -36.034 -29.999  1.00  0.00           C  
ATOM   2127  C   GLN B  62     -46.953 -34.967 -29.584  1.00  0.00           C  
ATOM   2128  O   GLN B  62     -45.766 -35.289 -29.533  1.00  0.00           O  
ATOM   2129  CB  GLN B  62     -47.785 -36.501 -31.460  1.00  0.00           C  
ATOM   2130  CG  GLN B  62     -48.634 -37.713 -31.911  1.00  0.00           C  
ATOM   2131  CD  GLN B  62     -48.661 -38.878 -30.916  1.00  0.00           C  
ATOM   2132  OE1 GLN B  62     -47.621 -39.450 -30.600  1.00  0.00           O  
ATOM   2133  NE2 GLN B  62     -49.850 -39.227 -30.422  1.00  0.00           N  
ATOM   2134  N   LYS B  63     -47.410 -33.756 -29.218  1.00  0.00           N  
ATOM   2135  CA  LYS B  63     -46.620 -32.720 -28.544  1.00  0.00           C  
ATOM   2136  C   LYS B  63     -46.132 -33.115 -27.130  1.00  0.00           C  
ATOM   2137  O   LYS B  63     -45.187 -32.494 -26.639  1.00  0.00           O  
ATOM   2138  CB  LYS B  63     -47.465 -31.424 -28.472  1.00  0.00           C  
ATOM   2139  CG  LYS B  63     -47.765 -30.747 -29.826  1.00  0.00           C  
ATOM   2140  CD  LYS B  63     -46.534 -30.323 -30.651  1.00  0.00           C  
ATOM   2141  CE  LYS B  63     -45.553 -29.387 -29.926  1.00  0.00           C  
ATOM   2142  NZ  LYS B  63     -46.138 -28.067 -29.632  1.00  0.00           N  
ATOM   2143  N   PHE B  64     -46.774 -34.119 -26.505  1.00  0.00           N  
ATOM   2144  CA  PHE B  64     -46.544 -34.535 -25.118  1.00  0.00           C  
ATOM   2145  C   PHE B  64     -46.760 -36.034 -24.835  1.00  0.00           C  
ATOM   2146  O   PHE B  64     -46.485 -36.457 -23.712  1.00  0.00           O  
ATOM   2147  CB  PHE B  64     -47.288 -33.600 -24.137  1.00  0.00           C  
ATOM   2148  CG  PHE B  64     -48.746 -33.333 -24.467  1.00  0.00           C  
ATOM   2149  CD1 PHE B  64     -49.741 -34.276 -24.141  1.00  0.00           C  
ATOM   2150  CD2 PHE B  64     -49.091 -32.212 -25.249  1.00  0.00           C  
ATOM   2151  CE1 PHE B  64     -51.050 -34.069 -24.556  1.00  0.00           C  
ATOM   2152  CE2 PHE B  64     -50.402 -32.028 -25.659  1.00  0.00           C  
ATOM   2153  CZ  PHE B  64     -51.378 -32.952 -25.313  1.00  0.00           C  
ATOM   2154  N   GLU B  65     -47.207 -36.818 -25.835  1.00  0.00           N  
ATOM   2155  CA  GLU B  65     -47.431 -38.267 -25.742  1.00  0.00           C  
ATOM   2156  C   GLU B  65     -46.149 -39.045 -25.375  1.00  0.00           C  
ATOM   2157  O   GLU B  65     -45.066 -38.709 -25.859  1.00  0.00           O  
ATOM   2158  CB  GLU B  65     -48.034 -38.769 -27.078  1.00  0.00           C  
ATOM   2159  CG  GLU B  65     -48.350 -40.280 -27.187  1.00  0.00           C  
ATOM   2160  CD  GLU B  65     -49.437 -40.743 -26.216  1.00  0.00           C  
ATOM   2161  OE1 GLU B  65     -50.610 -40.778 -26.649  1.00  0.00           O  
ATOM   2162  OE2 GLU B  65     -49.079 -41.040 -25.055  1.00  0.00           O  
ATOM   2163  N   GLY B  66     -46.317 -40.076 -24.534  1.00  0.00           N  
ATOM   2164  CA  GLY B  66     -45.261 -40.989 -24.097  1.00  0.00           C  
ATOM   2165  C   GLY B  66     -44.344 -40.401 -23.008  1.00  0.00           C  
ATOM   2166  O   GLY B  66     -43.454 -41.114 -22.547  1.00  0.00           O  
ATOM   2167  N   ARG B  67     -44.548 -39.136 -22.599  1.00  0.00           N  
ATOM   2168  CA  ARG B  67     -43.746 -38.445 -21.584  1.00  0.00           C  
ATOM   2169  C   ARG B  67     -44.557 -38.084 -20.327  1.00  0.00           C  
ATOM   2170  O   ARG B  67     -43.958 -37.655 -19.343  1.00  0.00           O  
ATOM   2171  CB  ARG B  67     -43.123 -37.165 -22.181  1.00  0.00           C  
ATOM   2172  CG  ARG B  67     -42.401 -37.353 -23.528  1.00  0.00           C  
ATOM   2173  CD  ARG B  67     -41.362 -36.260 -23.836  1.00  0.00           C  
ATOM   2174  NE  ARG B  67     -41.909 -34.897 -23.750  1.00  0.00           N  
ATOM   2175  CZ  ARG B  67     -42.729 -34.311 -24.638  1.00  0.00           C  
ATOM   2176  NH1 ARG B  67     -43.117 -34.942 -25.756  1.00  0.00           N  
ATOM   2177  NH2 ARG B  67     -43.169 -33.068 -24.406  1.00  0.00           N  
ATOM   2178  N   VAL B  68     -45.889 -38.235 -20.379  1.00  0.00           N  
ATOM   2179  CA  VAL B  68     -46.814 -37.732 -19.365  1.00  0.00           C  
ATOM   2180  C   VAL B  68     -47.656 -38.857 -18.739  1.00  0.00           C  
ATOM   2181  O   VAL B  68     -47.827 -39.915 -19.346  1.00  0.00           O  
ATOM   2182  CB  VAL B  68     -47.778 -36.696 -19.997  1.00  0.00           C  
ATOM   2183  CG1 VAL B  68     -47.032 -35.422 -20.418  1.00  0.00           C  
ATOM   2184  CG2 VAL B  68     -48.659 -37.236 -21.144  1.00  0.00           C  
ATOM   2185  N   THR B  69     -48.166 -38.585 -17.525  1.00  0.00           N  
ATOM   2186  CA  THR B  69     -49.038 -39.484 -16.773  1.00  0.00           C  
ATOM   2187  C   THR B  69     -50.065 -38.651 -15.989  1.00  0.00           C  
ATOM   2188  O   THR B  69     -49.678 -37.812 -15.176  1.00  0.00           O  
ATOM   2189  CB  THR B  69     -48.243 -40.361 -15.761  1.00  0.00           C  
ATOM   2190  OG1 THR B  69     -47.347 -41.204 -16.458  1.00  0.00           O  
ATOM   2191  CG2 THR B  69     -49.098 -41.255 -14.841  1.00  0.00           C  
ATOM   2192  N   MET B  70     -51.354 -38.937 -16.228  1.00  0.00           N  
ATOM   2193  CA  MET B  70     -52.488 -38.360 -15.507  1.00  0.00           C  
ATOM   2194  C   MET B  70     -52.893 -39.254 -14.326  1.00  0.00           C  
ATOM   2195  O   MET B  70     -52.680 -40.468 -14.361  1.00  0.00           O  
ATOM   2196  CB  MET B  70     -53.679 -38.251 -16.473  1.00  0.00           C  
ATOM   2197  CG  MET B  70     -53.486 -37.251 -17.620  1.00  0.00           C  
ATOM   2198  SD  MET B  70     -53.836 -35.532 -17.182  1.00  0.00           S  
ATOM   2199  CE  MET B  70     -54.507 -34.974 -18.766  1.00  0.00           C  
ATOM   2200  N   THR B  71     -53.544 -38.633 -13.332  1.00  0.00           N  
ATOM   2201  CA  THR B  71     -54.190 -39.319 -12.216  1.00  0.00           C  
ATOM   2202  C   THR B  71     -55.233 -38.387 -11.570  1.00  0.00           C  
ATOM   2203  O   THR B  71     -55.038 -37.173 -11.548  1.00  0.00           O  
ATOM   2204  CB  THR B  71     -53.164 -39.871 -11.174  1.00  0.00           C  
ATOM   2205  OG1 THR B  71     -53.814 -40.512 -10.093  1.00  0.00           O  
ATOM   2206  CG2 THR B  71     -52.224 -38.833 -10.547  1.00  0.00           C  
ATOM   2207  N   THR B  72     -56.342 -38.978 -11.103  1.00  0.00           N  
ATOM   2208  CA  THR B  72     -57.481 -38.299 -10.484  1.00  0.00           C  
ATOM   2209  C   THR B  72     -57.970 -39.118  -9.276  1.00  0.00           C  
ATOM   2210  O   THR B  72     -57.744 -40.328  -9.209  1.00  0.00           O  
ATOM   2211  CB  THR B  72     -58.678 -38.175 -11.473  1.00  0.00           C  
ATOM   2212  OG1 THR B  72     -59.019 -39.426 -12.051  1.00  0.00           O  
ATOM   2213  CG2 THR B  72     -58.467 -37.142 -12.587  1.00  0.00           C  
ATOM   2214  N   ASP B  73     -58.655 -38.420  -8.357  1.00  0.00           N  
ATOM   2215  CA  ASP B  73     -59.301 -38.996  -7.182  1.00  0.00           C  
ATOM   2216  C   ASP B  73     -60.651 -38.290  -6.986  1.00  0.00           C  
ATOM   2217  O   ASP B  73     -60.697 -37.061  -6.936  1.00  0.00           O  
ATOM   2218  CB  ASP B  73     -58.403 -38.892  -5.924  1.00  0.00           C  
ATOM   2219  CG  ASP B  73     -59.010 -39.491  -4.648  1.00  0.00           C  
ATOM   2220  OD1 ASP B  73     -59.823 -40.436  -4.764  1.00  0.00           O  
ATOM   2221  OD2 ASP B  73     -58.621 -39.014  -3.563  1.00  0.00           O  
ATOM   2222  N   THR B  74     -61.711 -39.098  -6.836  1.00  0.00           N  
ATOM   2223  CA  THR B  74     -63.072 -38.650  -6.558  1.00  0.00           C  
ATOM   2224  C   THR B  74     -63.330 -38.404  -5.055  1.00  0.00           C  
ATOM   2225  O   THR B  74     -64.226 -37.619  -4.738  1.00  0.00           O  
ATOM   2226  CB  THR B  74     -64.118 -39.670  -7.090  1.00  0.00           C  
ATOM   2227  OG1 THR B  74     -64.229 -40.832  -6.286  1.00  0.00           O  
ATOM   2228  CG2 THR B  74     -63.903 -40.099  -8.552  1.00  0.00           C  
ATOM   2229  N   SER B  75     -62.544 -39.045  -4.169  1.00  0.00           N  
ATOM   2230  CA  SER B  75     -62.657 -38.923  -2.715  1.00  0.00           C  
ATOM   2231  C   SER B  75     -62.158 -37.557  -2.210  1.00  0.00           C  
ATOM   2232  O   SER B  75     -62.870 -36.907  -1.446  1.00  0.00           O  
ATOM   2233  CB  SER B  75     -61.929 -40.107  -2.042  1.00  0.00           C  
ATOM   2234  OG  SER B  75     -62.087 -40.097  -0.636  1.00  0.00           O  
ATOM   2235  N   THR B  76     -60.967 -37.139  -2.674  1.00  0.00           N  
ATOM   2236  CA  THR B  76     -60.385 -35.826  -2.367  1.00  0.00           C  
ATOM   2237  C   THR B  76     -60.895 -34.714  -3.316  1.00  0.00           C  
ATOM   2238  O   THR B  76     -60.789 -33.541  -2.965  1.00  0.00           O  
ATOM   2239  CB  THR B  76     -58.830 -35.856  -2.417  1.00  0.00           C  
ATOM   2240  OG1 THR B  76     -58.347 -36.965  -1.686  1.00  0.00           O  
ATOM   2241  CG2 THR B  76     -58.129 -34.623  -1.813  1.00  0.00           C  
ATOM   2242  N   SER B  77     -61.465 -35.101  -4.478  1.00  0.00           N  
ATOM   2243  CA  SER B  77     -62.011 -34.233  -5.530  1.00  0.00           C  
ATOM   2244  C   SER B  77     -60.891 -33.416  -6.208  1.00  0.00           C  
ATOM   2245  O   SER B  77     -60.856 -32.193  -6.077  1.00  0.00           O  
ATOM   2246  CB  SER B  77     -63.197 -33.395  -4.976  1.00  0.00           C  
ATOM   2247  OG  SER B  77     -63.803 -32.581  -5.959  1.00  0.00           O  
ATOM   2248  N   THR B  78     -59.961 -34.132  -6.864  1.00  0.00           N  
ATOM   2249  CA  THR B  78     -58.697 -33.595  -7.380  1.00  0.00           C  
ATOM   2250  C   THR B  78     -58.293 -34.260  -8.710  1.00  0.00           C  
ATOM   2251  O   THR B  78     -58.667 -35.403  -8.983  1.00  0.00           O  
ATOM   2252  CB  THR B  78     -57.536 -33.844  -6.375  1.00  0.00           C  
ATOM   2253  OG1 THR B  78     -57.434 -35.217  -6.039  1.00  0.00           O  
ATOM   2254  CG2 THR B  78     -57.648 -33.037  -5.078  1.00  0.00           C  
ATOM   2255  N   ALA B  79     -57.503 -33.505  -9.492  1.00  0.00           N  
ATOM   2256  CA  ALA B  79     -56.868 -33.923 -10.740  1.00  0.00           C  
ATOM   2257  C   ALA B  79     -55.394 -33.498 -10.728  1.00  0.00           C  
ATOM   2258  O   ALA B  79     -55.050 -32.487 -10.118  1.00  0.00           O  
ATOM   2259  CB  ALA B  79     -57.605 -33.284 -11.928  1.00  0.00           C  
ATOM   2260  N   TYR B  80     -54.549 -34.287 -11.400  1.00  0.00           N  
ATOM   2261  CA  TYR B  80     -53.094 -34.135 -11.410  1.00  0.00           C  
ATOM   2262  C   TYR B  80     -52.535 -34.473 -12.795  1.00  0.00           C  
ATOM   2263  O   TYR B  80     -53.175 -35.203 -13.556  1.00  0.00           O  
ATOM   2264  CB  TYR B  80     -52.465 -35.094 -10.378  1.00  0.00           C  
ATOM   2265  CG  TYR B  80     -52.965 -34.974  -8.949  1.00  0.00           C  
ATOM   2266  CD1 TYR B  80     -52.440 -33.980  -8.103  1.00  0.00           C  
ATOM   2267  CD2 TYR B  80     -53.955 -35.853  -8.460  1.00  0.00           C  
ATOM   2268  CE1 TYR B  80     -52.908 -33.849  -6.782  1.00  0.00           C  
ATOM   2269  CE2 TYR B  80     -54.417 -35.731  -7.137  1.00  0.00           C  
ATOM   2270  CZ  TYR B  80     -53.900 -34.725  -6.299  1.00  0.00           C  
ATOM   2271  OH  TYR B  80     -54.362 -34.597  -5.022  1.00  0.00           O  
ATOM   2272  N   MET B  81     -51.320 -33.974 -13.065  1.00  0.00           N  
ATOM   2273  CA  MET B  81     -50.575 -34.269 -14.283  1.00  0.00           C  
ATOM   2274  C   MET B  81     -49.066 -34.202 -13.999  1.00  0.00           C  
ATOM   2275  O   MET B  81     -48.570 -33.153 -13.586  1.00  0.00           O  
ATOM   2276  CB  MET B  81     -51.050 -33.333 -15.421  1.00  0.00           C  
ATOM   2277  CG  MET B  81     -50.243 -33.407 -16.722  1.00  0.00           C  
ATOM   2278  SD  MET B  81     -50.193 -35.066 -17.452  1.00  0.00           S  
ATOM   2279  CE  MET B  81     -50.618 -34.659 -19.158  1.00  0.00           C  
ATOM   2280  N   GLU B  82     -48.375 -35.326 -14.247  1.00  0.00           N  
ATOM   2281  CA  GLU B  82     -46.922 -35.469 -14.171  1.00  0.00           C  
ATOM   2282  C   GLU B  82     -46.316 -35.258 -15.567  1.00  0.00           C  
ATOM   2283  O   GLU B  82     -46.876 -35.745 -16.550  1.00  0.00           O  
ATOM   2284  CB  GLU B  82     -46.604 -36.881 -13.622  1.00  0.00           C  
ATOM   2285  CG  GLU B  82     -45.107 -37.213 -13.431  1.00  0.00           C  
ATOM   2286  CD  GLU B  82     -44.438 -36.318 -12.389  1.00  0.00           C  
ATOM   2287  OE1 GLU B  82     -44.745 -36.516 -11.193  1.00  0.00           O  
ATOM   2288  OE2 GLU B  82     -43.648 -35.443 -12.805  1.00  0.00           O  
ATOM   2289  N   LEU B  83     -45.176 -34.550 -15.615  1.00  0.00           N  
ATOM   2290  CA  LEU B  83     -44.467 -34.174 -16.840  1.00  0.00           C  
ATOM   2291  C   LEU B  83     -43.020 -34.669 -16.749  1.00  0.00           C  
ATOM   2292  O   LEU B  83     -42.421 -34.587 -15.676  1.00  0.00           O  
ATOM   2293  CB  LEU B  83     -44.474 -32.635 -17.000  1.00  0.00           C  
ATOM   2294  CG  LEU B  83     -45.864 -31.972 -16.902  1.00  0.00           C  
ATOM   2295  CD1 LEU B  83     -45.744 -30.442 -16.845  1.00  0.00           C  
ATOM   2296  CD2 LEU B  83     -46.803 -32.423 -18.028  1.00  0.00           C  
ATOM   2297  N   ARG B  84     -42.479 -35.150 -17.879  1.00  0.00           N  
ATOM   2298  CA  ARG B  84     -41.108 -35.652 -17.982  1.00  0.00           C  
ATOM   2299  C   ARG B  84     -40.455 -35.155 -19.277  1.00  0.00           C  
ATOM   2300  O   ARG B  84     -41.143 -34.971 -20.281  1.00  0.00           O  
ATOM   2301  CB  ARG B  84     -41.071 -37.197 -17.915  1.00  0.00           C  
ATOM   2302  CG  ARG B  84     -41.852 -37.812 -16.738  1.00  0.00           C  
ATOM   2303  CD  ARG B  84     -41.737 -39.340 -16.690  1.00  0.00           C  
ATOM   2304  NE  ARG B  84     -42.675 -39.924 -15.722  1.00  0.00           N  
ATOM   2305  CZ  ARG B  84     -43.981 -40.159 -15.938  1.00  0.00           C  
ATOM   2306  NH1 ARG B  84     -44.720 -40.719 -14.972  1.00  0.00           N  
ATOM   2307  NH2 ARG B  84     -44.567 -39.852 -17.104  1.00  0.00           N  
ATOM   2308  N   SER B  85     -39.125 -34.963 -19.214  1.00  0.00           N  
ATOM   2309  CA  SER B  85     -38.253 -34.474 -20.287  1.00  0.00           C  
ATOM   2310  C   SER B  85     -38.758 -33.144 -20.889  1.00  0.00           C  
ATOM   2311  O   SER B  85     -39.099 -33.086 -22.072  1.00  0.00           O  
ATOM   2312  CB  SER B  85     -37.996 -35.599 -21.316  1.00  0.00           C  
ATOM   2313  OG  SER B  85     -37.070 -35.205 -22.309  1.00  0.00           O  
ATOM   2314  N   LEU B  86     -38.853 -32.130 -20.013  1.00  0.00           N  
ATOM   2315  CA  LEU B  86     -39.447 -30.817 -20.262  1.00  0.00           C  
ATOM   2316  C   LEU B  86     -38.796 -30.065 -21.437  1.00  0.00           C  
ATOM   2317  O   LEU B  86     -37.580 -29.869 -21.440  1.00  0.00           O  
ATOM   2318  CB  LEU B  86     -39.361 -29.986 -18.966  1.00  0.00           C  
ATOM   2319  CG  LEU B  86     -40.326 -30.435 -17.846  1.00  0.00           C  
ATOM   2320  CD1 LEU B  86     -39.964 -29.763 -16.505  1.00  0.00           C  
ATOM   2321  CD2 LEU B  86     -41.799 -30.200 -18.219  1.00  0.00           C  
ATOM   2322  N   ARG B  87     -39.643 -29.667 -22.398  1.00  0.00           N  
ATOM   2323  CA  ARG B  87     -39.281 -28.955 -23.623  1.00  0.00           C  
ATOM   2324  C   ARG B  87     -39.667 -27.465 -23.553  1.00  0.00           C  
ATOM   2325  O   ARG B  87     -40.295 -27.024 -22.589  1.00  0.00           O  
ATOM   2326  CB  ARG B  87     -40.037 -29.590 -24.812  1.00  0.00           C  
ATOM   2327  CG  ARG B  87     -39.839 -31.097 -25.023  1.00  0.00           C  
ATOM   2328  CD  ARG B  87     -40.588 -31.535 -26.287  1.00  0.00           C  
ATOM   2329  NE  ARG B  87     -40.345 -32.935 -26.642  1.00  0.00           N  
ATOM   2330  CZ  ARG B  87     -40.967 -33.571 -27.651  1.00  0.00           C  
ATOM   2331  NH1 ARG B  87     -40.648 -34.843 -27.921  1.00  0.00           N  
ATOM   2332  NH2 ARG B  87     -41.896 -32.948 -28.397  1.00  0.00           N  
ATOM   2333  N   SER B  88     -39.350 -26.736 -24.640  1.00  0.00           N  
ATOM   2334  CA  SER B  88     -39.925 -25.429 -24.974  1.00  0.00           C  
ATOM   2335  C   SER B  88     -41.437 -25.509 -25.300  1.00  0.00           C  
ATOM   2336  O   SER B  88     -42.146 -24.534 -25.056  1.00  0.00           O  
ATOM   2337  CB  SER B  88     -39.117 -24.811 -26.133  1.00  0.00           C  
ATOM   2338  OG  SER B  88     -39.541 -23.497 -26.438  1.00  0.00           O  
ATOM   2339  N   ASP B  89     -41.912 -26.676 -25.781  1.00  0.00           N  
ATOM   2340  CA  ASP B  89     -43.335 -27.039 -25.889  1.00  0.00           C  
ATOM   2341  C   ASP B  89     -44.025 -27.041 -24.513  1.00  0.00           C  
ATOM   2342  O   ASP B  89     -45.151 -26.561 -24.387  1.00  0.00           O  
ATOM   2343  CB  ASP B  89     -43.583 -28.425 -26.550  1.00  0.00           C  
ATOM   2344  CG  ASP B  89     -42.805 -28.723 -27.835  1.00  0.00           C  
ATOM   2345  OD1 ASP B  89     -42.658 -29.930 -28.129  1.00  0.00           O  
ATOM   2346  OD2 ASP B  89     -42.466 -27.759 -28.554  1.00  0.00           O  
ATOM   2347  N   ASP B  90     -43.308 -27.585 -23.517  1.00  0.00           N  
ATOM   2348  CA  ASP B  90     -43.741 -27.764 -22.132  1.00  0.00           C  
ATOM   2349  C   ASP B  90     -43.472 -26.528 -21.249  1.00  0.00           C  
ATOM   2350  O   ASP B  90     -43.808 -26.572 -20.066  1.00  0.00           O  
ATOM   2351  CB  ASP B  90     -43.171 -29.062 -21.503  1.00  0.00           C  
ATOM   2352  CG  ASP B  90     -43.281 -30.314 -22.390  1.00  0.00           C  
ATOM   2353  OD1 ASP B  90     -44.273 -30.425 -23.143  1.00  0.00           O  
ATOM   2354  OD2 ASP B  90     -42.399 -31.189 -22.250  1.00  0.00           O  
ATOM   2355  N   THR B  91     -42.926 -25.445 -21.830  1.00  0.00           N  
ATOM   2356  CA  THR B  91     -42.823 -24.127 -21.208  1.00  0.00           C  
ATOM   2357  C   THR B  91     -44.118 -23.351 -21.515  1.00  0.00           C  
ATOM   2358  O   THR B  91     -44.330 -22.948 -22.658  1.00  0.00           O  
ATOM   2359  CB  THR B  91     -41.600 -23.339 -21.749  1.00  0.00           C  
ATOM   2360  OG1 THR B  91     -40.424 -24.015 -21.352  1.00  0.00           O  
ATOM   2361  CG2 THR B  91     -41.482 -21.880 -21.269  1.00  0.00           C  
ATOM   2362  N   ALA B  92     -44.980 -23.217 -20.493  1.00  0.00           N  
ATOM   2363  CA  ALA B  92     -46.346 -22.707 -20.616  1.00  0.00           C  
ATOM   2364  C   ALA B  92     -46.982 -22.489 -19.234  1.00  0.00           C  
ATOM   2365  O   ALA B  92     -46.501 -23.026 -18.237  1.00  0.00           O  
ATOM   2366  CB  ALA B  92     -47.190 -23.712 -21.428  1.00  0.00           C  
ATOM   2367  N   VAL B  93     -48.092 -21.733 -19.215  1.00  0.00           N  
ATOM   2368  CA  VAL B  93     -48.992 -21.597 -18.071  1.00  0.00           C  
ATOM   2369  C   VAL B  93     -50.025 -22.739 -18.141  1.00  0.00           C  
ATOM   2370  O   VAL B  93     -50.940 -22.680 -18.960  1.00  0.00           O  
ATOM   2371  CB  VAL B  93     -49.736 -20.230 -18.067  1.00  0.00           C  
ATOM   2372  CG1 VAL B  93     -50.745 -20.086 -16.904  1.00  0.00           C  
ATOM   2373  CG2 VAL B  93     -48.745 -19.052 -18.033  1.00  0.00           C  
ATOM   2374  N   TYR B  94     -49.833 -23.770 -17.304  1.00  0.00           N  
ATOM   2375  CA  TYR B  94     -50.703 -24.944 -17.223  1.00  0.00           C  
ATOM   2376  C   TYR B  94     -51.995 -24.632 -16.466  1.00  0.00           C  
ATOM   2377  O   TYR B  94     -51.974 -23.865 -15.506  1.00  0.00           O  
ATOM   2378  CB  TYR B  94     -49.950 -26.118 -16.561  1.00  0.00           C  
ATOM   2379  CG  TYR B  94     -49.008 -26.839 -17.505  1.00  0.00           C  
ATOM   2380  CD1 TYR B  94     -47.853 -26.191 -17.985  1.00  0.00           C  
ATOM   2381  CD2 TYR B  94     -49.299 -28.151 -17.932  1.00  0.00           C  
ATOM   2382  CE1 TYR B  94     -47.019 -26.826 -18.919  1.00  0.00           C  
ATOM   2383  CE2 TYR B  94     -48.443 -28.797 -18.843  1.00  0.00           C  
ATOM   2384  CZ  TYR B  94     -47.309 -28.133 -19.345  1.00  0.00           C  
ATOM   2385  OH  TYR B  94     -46.487 -28.759 -20.235  1.00  0.00           O  
ATOM   2386  N   TYR B  95     -53.083 -25.269 -16.915  1.00  0.00           N  
ATOM   2387  CA  TYR B  95     -54.422 -25.165 -16.354  1.00  0.00           C  
ATOM   2388  C   TYR B  95     -55.044 -26.565 -16.254  1.00  0.00           C  
ATOM   2389  O   TYR B  95     -54.894 -27.359 -17.181  1.00  0.00           O  
ATOM   2390  CB  TYR B  95     -55.295 -24.291 -17.274  1.00  0.00           C  
ATOM   2391  CG  TYR B  95     -54.921 -22.825 -17.396  1.00  0.00           C  
ATOM   2392  CD1 TYR B  95     -54.269 -22.354 -18.555  1.00  0.00           C  
ATOM   2393  CD2 TYR B  95     -55.289 -21.915 -16.384  1.00  0.00           C  
ATOM   2394  CE1 TYR B  95     -54.016 -20.979 -18.713  1.00  0.00           C  
ATOM   2395  CE2 TYR B  95     -55.031 -20.539 -16.541  1.00  0.00           C  
ATOM   2396  CZ  TYR B  95     -54.404 -20.068 -17.712  1.00  0.00           C  
ATOM   2397  OH  TYR B  95     -54.176 -18.733 -17.881  1.00  0.00           O  
ATOM   2398  N   CYS B  96     -55.794 -26.827 -15.174  1.00  0.00           N  
ATOM   2399  CA  CYS B  96     -56.759 -27.932 -15.120  1.00  0.00           C  
ATOM   2400  C   CYS B  96     -58.118 -27.466 -15.666  1.00  0.00           C  
ATOM   2401  O   CYS B  96     -58.380 -26.263 -15.693  1.00  0.00           O  
ATOM   2402  CB  CYS B  96     -56.875 -28.462 -13.681  1.00  0.00           C  
ATOM   2403  SG  CYS B  96     -57.292 -27.263 -12.385  1.00  0.00           S  
ATOM   2404  N   ALA B  97     -58.956 -28.425 -16.086  1.00  0.00           N  
ATOM   2405  CA  ALA B  97     -60.292 -28.157 -16.614  1.00  0.00           C  
ATOM   2406  C   ALA B  97     -61.239 -29.348 -16.407  1.00  0.00           C  
ATOM   2407  O   ALA B  97     -60.791 -30.487 -16.273  1.00  0.00           O  
ATOM   2408  CB  ALA B  97     -60.200 -27.741 -18.089  1.00  0.00           C  
ATOM   2409  N   ARG B  98     -62.545 -29.042 -16.375  1.00  0.00           N  
ATOM   2410  CA  ARG B  98     -63.640 -29.976 -16.106  1.00  0.00           C  
ATOM   2411  C   ARG B  98     -64.172 -30.632 -17.401  1.00  0.00           C  
ATOM   2412  O   ARG B  98     -63.773 -30.250 -18.501  1.00  0.00           O  
ATOM   2413  CB  ARG B  98     -64.727 -29.172 -15.338  1.00  0.00           C  
ATOM   2414  CG  ARG B  98     -65.836 -30.019 -14.682  1.00  0.00           C  
ATOM   2415  CD  ARG B  98     -66.801 -29.230 -13.789  1.00  0.00           C  
ATOM   2416  NE  ARG B  98     -67.808 -28.477 -14.552  1.00  0.00           N  
ATOM   2417  CZ  ARG B  98     -69.018 -28.122 -14.082  1.00  0.00           C  
ATOM   2418  NH1 ARG B  98     -69.412 -28.444 -12.843  1.00  0.00           N  
ATOM   2419  NH2 ARG B  98     -69.858 -27.439 -14.867  1.00  0.00           N  
ATOM   2420  N   ALA B  99     -65.106 -31.588 -17.250  1.00  0.00           N  
ATOM   2421  CA  ALA B  99     -66.023 -32.060 -18.294  1.00  0.00           C  
ATOM   2422  C   ALA B  99     -67.033 -30.980 -18.730  1.00  0.00           C  
ATOM   2423  O   ALA B  99     -66.969 -29.846 -18.258  1.00  0.00           O  
ATOM   2424  CB  ALA B  99     -66.746 -33.321 -17.800  1.00  0.00           C  
ATOM   2425  N   ASN B 100     -67.920 -31.349 -19.673  1.00  0.00           N  
ATOM   2426  CA  ASN B 100     -68.775 -30.434 -20.444  1.00  0.00           C  
ATOM   2427  C   ASN B 100     -67.905 -29.514 -21.331  1.00  0.00           C  
ATOM   2428  O   ASN B 100     -68.180 -28.322 -21.472  1.00  0.00           O  
ATOM   2429  CB  ASN B 100     -69.782 -29.693 -19.522  1.00  0.00           C  
ATOM   2430  CG  ASN B 100     -70.937 -28.995 -20.251  1.00  0.00           C  
ATOM   2431  OD1 ASN B 100     -71.527 -29.543 -21.178  1.00  0.00           O  
ATOM   2432  ND2 ASN B 100     -71.272 -27.779 -19.816  1.00  0.00           N  
ATOM   2433  N   TRP B 101     -66.862 -30.130 -21.920  1.00  0.00           N  
ATOM   2434  CA  TRP B 101     -65.949 -29.576 -22.918  1.00  0.00           C  
ATOM   2435  C   TRP B 101     -65.101 -28.389 -22.423  1.00  0.00           C  
ATOM   2436  O   TRP B 101     -64.837 -27.460 -23.187  1.00  0.00           O  
ATOM   2437  CB  TRP B 101     -66.703 -29.341 -24.243  1.00  0.00           C  
ATOM   2438  CG  TRP B 101     -67.373 -30.572 -24.781  1.00  0.00           C  
ATOM   2439  CD1 TRP B 101     -66.733 -31.602 -25.378  1.00  0.00           C  
ATOM   2440  CD2 TRP B 101     -68.771 -30.988 -24.670  1.00  0.00           C  
ATOM   2441  NE1 TRP B 101     -67.634 -32.597 -25.680  1.00  0.00           N  
ATOM   2442  CE2 TRP B 101     -68.908 -32.279 -25.266  1.00  0.00           C  
ATOM   2443  CE3 TRP B 101     -69.943 -30.417 -24.117  1.00  0.00           C  
ATOM   2444  CZ2 TRP B 101     -70.137 -32.958 -25.328  1.00  0.00           C  
ATOM   2445  CZ3 TRP B 101     -71.176 -31.096 -24.157  1.00  0.00           C  
ATOM   2446  CH2 TRP B 101     -71.279 -32.361 -24.768  1.00  0.00           C  
ATOM   2447  N   LEU B 102     -64.636 -28.492 -21.164  1.00  0.00           N  
ATOM   2448  CA  LEU B 102     -63.765 -27.540 -20.466  1.00  0.00           C  
ATOM   2449  C   LEU B 102     -64.506 -26.221 -20.162  1.00  0.00           C  
ATOM   2450  O   LEU B 102     -64.038 -25.158 -20.571  1.00  0.00           O  
ATOM   2451  CB  LEU B 102     -62.406 -27.328 -21.200  1.00  0.00           C  
ATOM   2452  CG  LEU B 102     -61.517 -28.584 -21.404  1.00  0.00           C  
ATOM   2453  CD1 LEU B 102     -61.963 -29.479 -22.577  1.00  0.00           C  
ATOM   2454  CD2 LEU B 102     -60.034 -28.194 -21.585  1.00  0.00           C  
ATOM   2455  N   ASP B 103     -65.658 -26.310 -19.467  1.00  0.00           N  
ATOM   2456  CA  ASP B 103     -66.491 -25.145 -19.119  1.00  0.00           C  
ATOM   2457  C   ASP B 103     -65.853 -24.236 -18.052  1.00  0.00           C  
ATOM   2458  O   ASP B 103     -65.932 -23.014 -18.186  1.00  0.00           O  
ATOM   2459  CB  ASP B 103     -67.972 -25.455 -18.786  1.00  0.00           C  
ATOM   2460  CG  ASP B 103     -68.259 -26.560 -17.763  1.00  0.00           C  
ATOM   2461  OD1 ASP B 103     -67.312 -27.090 -17.140  1.00  0.00           O  
ATOM   2462  OD2 ASP B 103     -69.466 -26.817 -17.571  1.00  0.00           O  
ATOM   2463  N   TYR B 104     -65.227 -24.856 -17.041  1.00  0.00           N  
ATOM   2464  CA  TYR B 104     -64.511 -24.192 -15.956  1.00  0.00           C  
ATOM   2465  C   TYR B 104     -63.052 -24.651 -15.972  1.00  0.00           C  
ATOM   2466  O   TYR B 104     -62.790 -25.853 -16.006  1.00  0.00           O  
ATOM   2467  CB  TYR B 104     -65.200 -24.496 -14.608  1.00  0.00           C  
ATOM   2468  CG  TYR B 104     -66.488 -23.714 -14.420  1.00  0.00           C  
ATOM   2469  CD1 TYR B 104     -66.455 -22.447 -13.802  1.00  0.00           C  
ATOM   2470  CD2 TYR B 104     -67.710 -24.222 -14.903  1.00  0.00           C  
ATOM   2471  CE1 TYR B 104     -67.633 -21.683 -13.693  1.00  0.00           C  
ATOM   2472  CE2 TYR B 104     -68.886 -23.452 -14.810  1.00  0.00           C  
ATOM   2473  CZ  TYR B 104     -68.847 -22.179 -14.207  1.00  0.00           C  
ATOM   2474  OH  TYR B 104     -69.979 -21.422 -14.111  1.00  0.00           O  
ATOM   2475  N   TRP B 105     -62.149 -23.660 -15.951  1.00  0.00           N  
ATOM   2476  CA  TRP B 105     -60.698 -23.814 -15.898  1.00  0.00           C  
ATOM   2477  C   TRP B 105     -60.176 -23.281 -14.553  1.00  0.00           C  
ATOM   2478  O   TRP B 105     -60.846 -22.467 -13.916  1.00  0.00           O  
ATOM   2479  CB  TRP B 105     -60.034 -23.027 -17.052  1.00  0.00           C  
ATOM   2480  CG  TRP B 105     -60.245 -23.491 -18.468  1.00  0.00           C  
ATOM   2481  CD1 TRP B 105     -61.428 -23.770 -19.063  1.00  0.00           C  
ATOM   2482  CD2 TRP B 105     -59.242 -23.604 -19.526  1.00  0.00           C  
ATOM   2483  NE1 TRP B 105     -61.224 -24.061 -20.395  1.00  0.00           N  
ATOM   2484  CE2 TRP B 105     -59.894 -23.974 -20.741  1.00  0.00           C  
ATOM   2485  CE3 TRP B 105     -57.842 -23.405 -19.589  1.00  0.00           C  
ATOM   2486  CZ2 TRP B 105     -59.196 -24.154 -21.948  1.00  0.00           C  
ATOM   2487  CZ3 TRP B 105     -57.130 -23.567 -20.795  1.00  0.00           C  
ATOM   2488  CH2 TRP B 105     -57.804 -23.949 -21.973  1.00  0.00           C  
ATOM   2489  N   GLY B 106     -58.977 -23.740 -14.162  1.00  0.00           N  
ATOM   2490  CA  GLY B 106     -58.305 -23.355 -12.920  1.00  0.00           C  
ATOM   2491  C   GLY B 106     -57.648 -21.970 -13.004  1.00  0.00           C  
ATOM   2492  O   GLY B 106     -57.702 -21.288 -14.028  1.00  0.00           O  
ATOM   2493  N   GLN B 107     -57.030 -21.566 -11.882  1.00  0.00           N  
ATOM   2494  CA  GLN B 107     -56.374 -20.267 -11.689  1.00  0.00           C  
ATOM   2495  C   GLN B 107     -55.063 -20.089 -12.482  1.00  0.00           C  
ATOM   2496  O   GLN B 107     -54.699 -18.951 -12.775  1.00  0.00           O  
ATOM   2497  CB  GLN B 107     -56.118 -20.053 -10.177  1.00  0.00           C  
ATOM   2498  CG  GLN B 107     -57.372 -20.021  -9.275  1.00  0.00           C  
ATOM   2499  CD  GLN B 107     -58.378 -18.931  -9.649  1.00  0.00           C  
ATOM   2500  OE1 GLN B 107     -59.223 -19.135 -10.515  1.00  0.00           O  
ATOM   2501  NE2 GLN B 107     -58.296 -17.775  -8.990  1.00  0.00           N  
ATOM   2502  N   GLY B 108     -54.398 -21.203 -12.822  1.00  0.00           N  
ATOM   2503  CA  GLY B 108     -53.172 -21.243 -13.611  1.00  0.00           C  
ATOM   2504  C   GLY B 108     -51.936 -21.272 -12.701  1.00  0.00           C  
ATOM   2505  O   GLY B 108     -51.832 -20.496 -11.750  1.00  0.00           O  
ATOM   2506  N   THR B 109     -50.975 -22.140 -13.053  1.00  0.00           N  
ATOM   2507  CA  THR B 109     -49.623 -22.221 -12.491  1.00  0.00           C  
ATOM   2508  C   THR B 109     -48.678 -22.693 -13.609  1.00  0.00           C  
ATOM   2509  O   THR B 109     -49.044 -23.570 -14.392  1.00  0.00           O  
ATOM   2510  CB  THR B 109     -49.500 -23.207 -11.294  1.00  0.00           C  
ATOM   2511  OG1 THR B 109     -49.898 -24.530 -11.610  1.00  0.00           O  
ATOM   2512  CG2 THR B 109     -50.250 -22.748 -10.039  1.00  0.00           C  
ATOM   2513  N   THR B 110     -47.493 -22.068 -13.685  1.00  0.00           N  
ATOM   2514  CA  THR B 110     -46.584 -22.201 -14.820  1.00  0.00           C  
ATOM   2515  C   THR B 110     -45.436 -23.197 -14.576  1.00  0.00           C  
ATOM   2516  O   THR B 110     -44.846 -23.227 -13.496  1.00  0.00           O  
ATOM   2517  CB  THR B 110     -46.017 -20.812 -15.237  1.00  0.00           C  
ATOM   2518  OG1 THR B 110     -45.211 -20.906 -16.397  1.00  0.00           O  
ATOM   2519  CG2 THR B 110     -45.163 -20.103 -14.166  1.00  0.00           C  
ATOM   2520  N   VAL B 111     -45.139 -23.957 -15.640  1.00  0.00           N  
ATOM   2521  CA  VAL B 111     -43.952 -24.787 -15.814  1.00  0.00           C  
ATOM   2522  C   VAL B 111     -43.068 -24.063 -16.842  1.00  0.00           C  
ATOM   2523  O   VAL B 111     -43.586 -23.634 -17.873  1.00  0.00           O  
ATOM   2524  CB  VAL B 111     -44.343 -26.164 -16.428  1.00  0.00           C  
ATOM   2525  CG1 VAL B 111     -43.147 -27.043 -16.848  1.00  0.00           C  
ATOM   2526  CG2 VAL B 111     -45.268 -26.965 -15.498  1.00  0.00           C  
ATOM   2527  N   THR B 112     -41.764 -23.942 -16.558  1.00  0.00           N  
ATOM   2528  CA  THR B 112     -40.800 -23.328 -17.474  1.00  0.00           C  
ATOM   2529  C   THR B 112     -39.452 -24.062 -17.398  1.00  0.00           C  
ATOM   2530  O   THR B 112     -39.105 -24.610 -16.350  1.00  0.00           O  
ATOM   2531  CB  THR B 112     -40.568 -21.812 -17.175  1.00  0.00           C  
ATOM   2532  OG1 THR B 112     -39.810 -21.572 -16.004  1.00  0.00           O  
ATOM   2533  CG2 THR B 112     -41.845 -20.961 -17.105  1.00  0.00           C  
ATOM   2534  N   VAL B 113     -38.704 -24.018 -18.513  1.00  0.00           N  
ATOM   2535  CA  VAL B 113     -37.326 -24.495 -18.593  1.00  0.00           C  
ATOM   2536  C   VAL B 113     -36.469 -23.560 -19.459  1.00  0.00           C  
ATOM   2537  O   VAL B 113     -36.952 -23.013 -20.449  1.00  0.00           O  
ATOM   2538  CB  VAL B 113     -37.202 -25.939 -19.154  1.00  0.00           C  
ATOM   2539  CG1 VAL B 113     -37.688 -26.984 -18.147  1.00  0.00           C  
ATOM   2540  CG2 VAL B 113     -37.848 -26.170 -20.532  1.00  0.00           C  
ATOM   2541  N   SER B 114     -35.200 -23.419 -19.050  1.00  0.00           N  
ATOM   2542  CA  SER B 114     -34.173 -22.619 -19.713  1.00  0.00           C  
ATOM   2543  C   SER B 114     -32.806 -22.974 -19.114  1.00  0.00           C  
ATOM   2544  O   SER B 114     -32.723 -23.327 -17.937  1.00  0.00           O  
ATOM   2545  CB  SER B 114     -34.482 -21.114 -19.544  1.00  0.00           C  
ATOM   2546  OG  SER B 114     -33.541 -20.295 -20.212  1.00  0.00           O  
ATOM   2547  N   SER B 115     -31.749 -22.827 -19.929  1.00  0.00           N  
ATOM   2548  CA  SER B 115     -30.352 -22.939 -19.506  1.00  0.00           C  
ATOM   2549  C   SER B 115     -29.906 -21.813 -18.545  1.00  0.00           C  
ATOM   2550  O   SER B 115     -28.981 -22.039 -17.763  1.00  0.00           O  
ATOM   2551  CB  SER B 115     -29.458 -23.036 -20.759  1.00  0.00           C  
ATOM   2552  OG  SER B 115     -29.428 -21.824 -21.490  1.00  0.00           O  
ATOM   2553  N   ALA B 116     -30.594 -20.655 -18.588  1.00  0.00           N  
ATOM   2554  CA  ALA B 116     -30.395 -19.507 -17.704  1.00  0.00           C  
ATOM   2555  C   ALA B 116     -30.727 -19.828 -16.236  1.00  0.00           C  
ATOM   2556  O   ALA B 116     -31.731 -20.489 -15.964  1.00  0.00           O  
ATOM   2557  CB  ALA B 116     -31.261 -18.341 -18.204  1.00  0.00           C  
ATOM   2558  N   SER B 117     -29.868 -19.341 -15.330  1.00  0.00           N  
ATOM   2559  CA  SER B 117     -30.017 -19.459 -13.880  1.00  0.00           C  
ATOM   2560  C   SER B 117     -30.695 -18.199 -13.309  1.00  0.00           C  
ATOM   2561  O   SER B 117     -30.648 -17.141 -13.942  1.00  0.00           O  
ATOM   2562  CB  SER B 117     -28.615 -19.683 -13.275  1.00  0.00           C  
ATOM   2563  OG  SER B 117     -28.677 -19.975 -11.894  1.00  0.00           O  
ATOM   2564  N   THR B 118     -31.304 -18.338 -12.119  1.00  0.00           N  
ATOM   2565  CA  THR B 118     -32.001 -17.265 -11.405  1.00  0.00           C  
ATOM   2566  C   THR B 118     -31.059 -16.104 -11.013  1.00  0.00           C  
ATOM   2567  O   THR B 118     -29.940 -16.347 -10.560  1.00  0.00           O  
ATOM   2568  CB  THR B 118     -32.702 -17.798 -10.125  1.00  0.00           C  
ATOM   2569  OG1 THR B 118     -33.608 -18.822 -10.494  1.00  0.00           O  
ATOM   2570  CG2 THR B 118     -33.490 -16.759  -9.302  1.00  0.00           C  
ATOM   2571  N   LYS B 119     -31.539 -14.869 -11.220  1.00  0.00           N  
ATOM   2572  CA  LYS B 119     -30.784 -13.626 -11.081  1.00  0.00           C  
ATOM   2573  C   LYS B 119     -31.742 -12.498 -10.667  1.00  0.00           C  
ATOM   2574  O   LYS B 119     -32.801 -12.352 -11.277  1.00  0.00           O  
ATOM   2575  CB  LYS B 119     -30.054 -13.356 -12.424  1.00  0.00           C  
ATOM   2576  CG  LYS B 119     -29.407 -11.969 -12.618  1.00  0.00           C  
ATOM   2577  CD  LYS B 119     -28.296 -11.616 -11.623  1.00  0.00           C  
ATOM   2578  CE  LYS B 119     -27.610 -10.297 -12.011  1.00  0.00           C  
ATOM   2579  NZ  LYS B 119     -26.639  -9.868 -10.992  1.00  0.00           N  
ATOM   2580  N   GLY B 120     -31.336 -11.709  -9.659  1.00  0.00           N  
ATOM   2581  CA  GLY B 120     -32.078 -10.544  -9.182  1.00  0.00           C  
ATOM   2582  C   GLY B 120     -31.761  -9.313 -10.059  1.00  0.00           C  
ATOM   2583  O   GLY B 120     -30.635  -9.197 -10.544  1.00  0.00           O  
ATOM   2584  N   PRO B 121     -32.728  -8.383 -10.253  1.00  0.00           N  
ATOM   2585  CA  PRO B 121     -32.577  -7.201 -11.118  1.00  0.00           C  
ATOM   2586  C   PRO B 121     -31.578  -6.155 -10.611  1.00  0.00           C  
ATOM   2587  O   PRO B 121     -31.592  -5.801  -9.430  1.00  0.00           O  
ATOM   2588  CB  PRO B 121     -33.998  -6.612 -11.184  1.00  0.00           C  
ATOM   2589  CG  PRO B 121     -34.652  -7.048  -9.887  1.00  0.00           C  
ATOM   2590  CD  PRO B 121     -34.079  -8.447  -9.703  1.00  0.00           C  
ATOM   2591  N   SER B 122     -30.796  -5.630 -11.562  1.00  0.00           N  
ATOM   2592  CA  SER B 122     -30.043  -4.389 -11.429  1.00  0.00           C  
ATOM   2593  C   SER B 122     -30.988  -3.240 -11.821  1.00  0.00           C  
ATOM   2594  O   SER B 122     -31.060  -2.873 -12.995  1.00  0.00           O  
ATOM   2595  CB  SER B 122     -28.797  -4.464 -12.335  1.00  0.00           C  
ATOM   2596  OG  SER B 122     -27.893  -5.432 -11.844  1.00  0.00           O  
ATOM   2597  N   VAL B 123     -31.754  -2.751 -10.831  1.00  0.00           N  
ATOM   2598  CA  VAL B 123     -32.780  -1.719 -10.990  1.00  0.00           C  
ATOM   2599  C   VAL B 123     -32.133  -0.340 -11.220  1.00  0.00           C  
ATOM   2600  O   VAL B 123     -31.198   0.010 -10.498  1.00  0.00           O  
ATOM   2601  CB  VAL B 123     -33.687  -1.644  -9.727  1.00  0.00           C  
ATOM   2602  CG1 VAL B 123     -34.753  -0.526  -9.776  1.00  0.00           C  
ATOM   2603  CG2 VAL B 123     -34.366  -2.998  -9.448  1.00  0.00           C  
ATOM   2604  N   PHE B 124     -32.636   0.397 -12.224  1.00  0.00           N  
ATOM   2605  CA  PHE B 124     -32.086   1.676 -12.677  1.00  0.00           C  
ATOM   2606  C   PHE B 124     -33.246   2.645 -12.985  1.00  0.00           C  
ATOM   2607  O   PHE B 124     -34.002   2.372 -13.915  1.00  0.00           O  
ATOM   2608  CB  PHE B 124     -31.268   1.429 -13.972  1.00  0.00           C  
ATOM   2609  CG  PHE B 124     -30.081   0.486 -13.859  1.00  0.00           C  
ATOM   2610  CD1 PHE B 124     -29.123   0.644 -12.833  1.00  0.00           C  
ATOM   2611  CD2 PHE B 124     -29.867  -0.499 -14.847  1.00  0.00           C  
ATOM   2612  CE1 PHE B 124     -28.029  -0.206 -12.770  1.00  0.00           C  
ATOM   2613  CE2 PHE B 124     -28.752  -1.324 -14.778  1.00  0.00           C  
ATOM   2614  CZ  PHE B 124     -27.840  -1.179 -13.742  1.00  0.00           C  
ATOM   2615  N   PRO B 125     -33.370   3.782 -12.259  1.00  0.00           N  
ATOM   2616  CA  PRO B 125     -34.274   4.864 -12.683  1.00  0.00           C  
ATOM   2617  C   PRO B 125     -33.670   5.696 -13.832  1.00  0.00           C  
ATOM   2618  O   PRO B 125     -32.575   5.395 -14.313  1.00  0.00           O  
ATOM   2619  CB  PRO B 125     -34.443   5.687 -11.401  1.00  0.00           C  
ATOM   2620  CG  PRO B 125     -33.088   5.588 -10.731  1.00  0.00           C  
ATOM   2621  CD  PRO B 125     -32.638   4.160 -11.049  1.00  0.00           C  
ATOM   2622  N   LEU B 126     -34.408   6.735 -14.243  1.00  0.00           N  
ATOM   2623  CA  LEU B 126     -33.975   7.692 -15.253  1.00  0.00           C  
ATOM   2624  C   LEU B 126     -34.279   9.124 -14.780  1.00  0.00           C  
ATOM   2625  O   LEU B 126     -35.222   9.329 -14.014  1.00  0.00           O  
ATOM   2626  CB  LEU B 126     -34.696   7.403 -16.589  1.00  0.00           C  
ATOM   2627  CG  LEU B 126     -34.424   6.065 -17.337  1.00  0.00           C  
ATOM   2628  CD1 LEU B 126     -32.939   5.709 -17.558  1.00  0.00           C  
ATOM   2629  CD2 LEU B 126     -35.240   4.888 -16.772  1.00  0.00           C  
ATOM   2630  N   ALA B 127     -33.468  10.086 -15.267  1.00  0.00           N  
ATOM   2631  CA  ALA B 127     -33.461  11.518 -14.917  1.00  0.00           C  
ATOM   2632  C   ALA B 127     -32.949  11.763 -13.464  1.00  0.00           C  
ATOM   2633  O   ALA B 127     -32.620  10.783 -12.788  1.00  0.00           O  
ATOM   2634  CB  ALA B 127     -34.841  12.140 -15.244  1.00  0.00           C  
ATOM   2635  N   PRO B 128     -32.873  13.023 -12.962  1.00  0.00           N  
ATOM   2636  CA  PRO B 128     -33.079  14.318 -13.647  1.00  0.00           C  
ATOM   2637  C   PRO B 128     -31.970  14.693 -14.651  1.00  0.00           C  
ATOM   2638  O   PRO B 128     -30.890  14.102 -14.646  1.00  0.00           O  
ATOM   2639  CB  PRO B 128     -33.119  15.325 -12.483  1.00  0.00           C  
ATOM   2640  CG  PRO B 128     -32.197  14.730 -11.435  1.00  0.00           C  
ATOM   2641  CD  PRO B 128     -32.475  13.239 -11.565  1.00  0.00           C  
ATOM   2642  N   CYS B 129     -32.282  15.706 -15.472  1.00  0.00           N  
ATOM   2643  CA  CYS B 129     -31.408  16.356 -16.452  1.00  0.00           C  
ATOM   2644  C   CYS B 129     -32.085  17.684 -16.867  1.00  0.00           C  
ATOM   2645  O   CYS B 129     -32.973  18.165 -16.160  1.00  0.00           O  
ATOM   2646  CB  CYS B 129     -31.111  15.364 -17.615  1.00  0.00           C  
ATOM   2647  SG  CYS B 129     -30.042  15.846 -19.009  1.00  0.00           S  
ATOM   2648  N   SER B 130     -31.700  18.236 -18.031  1.00  0.00           N  
ATOM   2649  CA  SER B 130     -32.416  19.287 -18.764  1.00  0.00           C  
ATOM   2650  C   SER B 130     -33.843  18.860 -19.190  1.00  0.00           C  
ATOM   2651  O   SER B 130     -34.682  19.726 -19.435  1.00  0.00           O  
ATOM   2652  CB  SER B 130     -31.553  19.693 -19.980  1.00  0.00           C  
ATOM   2653  OG  SER B 130     -32.101  20.787 -20.688  1.00  0.00           O  
ATOM   2654  N   ARG B 131     -34.097  17.538 -19.221  1.00  0.00           N  
ATOM   2655  CA  ARG B 131     -35.405  16.911 -19.371  1.00  0.00           C  
ATOM   2656  C   ARG B 131     -36.177  16.948 -18.034  1.00  0.00           C  
ATOM   2657  O   ARG B 131     -36.332  15.921 -17.374  1.00  0.00           O  
ATOM   2658  CB  ARG B 131     -35.185  15.489 -19.947  1.00  0.00           C  
ATOM   2659  CG  ARG B 131     -36.448  14.660 -20.267  1.00  0.00           C  
ATOM   2660  CD  ARG B 131     -37.533  15.404 -21.062  1.00  0.00           C  
ATOM   2661  NE  ARG B 131     -36.988  16.022 -22.281  1.00  0.00           N  
ATOM   2662  CZ  ARG B 131     -37.470  17.114 -22.897  1.00  0.00           C  
ATOM   2663  NH1 ARG B 131     -36.847  17.576 -23.988  1.00  0.00           N  
ATOM   2664  NH2 ARG B 131     -38.553  17.757 -22.436  1.00  0.00           N  
ATOM   2665  N   SER B 132     -36.644  18.154 -17.668  1.00  0.00           N  
ATOM   2666  CA  SER B 132     -37.587  18.392 -16.575  1.00  0.00           C  
ATOM   2667  C   SER B 132     -39.018  18.173 -17.096  1.00  0.00           C  
ATOM   2668  O   SER B 132     -39.294  18.490 -18.256  1.00  0.00           O  
ATOM   2669  CB  SER B 132     -37.374  19.819 -16.034  1.00  0.00           C  
ATOM   2670  OG  SER B 132     -38.225  20.093 -14.937  1.00  0.00           O  
ATOM   2671  N   THR B 133     -39.886  17.610 -16.240  1.00  0.00           N  
ATOM   2672  CA  THR B 133     -41.212  17.137 -16.642  1.00  0.00           C  
ATOM   2673  C   THR B 133     -42.354  17.589 -15.708  1.00  0.00           C  
ATOM   2674  O   THR B 133     -43.494  17.335 -16.080  1.00  0.00           O  
ATOM   2675  CB  THR B 133     -41.244  15.583 -16.750  1.00  0.00           C  
ATOM   2676  OG1 THR B 133     -41.217  14.950 -15.485  1.00  0.00           O  
ATOM   2677  CG2 THR B 133     -40.137  14.993 -17.643  1.00  0.00           C  
ATOM   2678  N   SER B 134     -42.075  18.247 -14.562  1.00  0.00           N  
ATOM   2679  CA  SER B 134     -43.087  18.701 -13.592  1.00  0.00           C  
ATOM   2680  C   SER B 134     -44.087  19.704 -14.215  1.00  0.00           C  
ATOM   2681  O   SER B 134     -43.775  20.887 -14.349  1.00  0.00           O  
ATOM   2682  CB  SER B 134     -42.386  19.246 -12.329  1.00  0.00           C  
ATOM   2683  OG  SER B 134     -43.321  19.621 -11.334  1.00  0.00           O  
ATOM   2684  N   GLU B 135     -45.247  19.170 -14.627  1.00  0.00           N  
ATOM   2685  CA  GLU B 135     -46.220  19.779 -15.532  1.00  0.00           C  
ATOM   2686  C   GLU B 135     -47.566  19.043 -15.368  1.00  0.00           C  
ATOM   2687  O   GLU B 135     -47.634  18.040 -14.656  1.00  0.00           O  
ATOM   2688  CB  GLU B 135     -45.642  19.716 -16.978  1.00  0.00           C  
ATOM   2689  CG  GLU B 135     -46.464  20.342 -18.126  1.00  0.00           C  
ATOM   2690  CD  GLU B 135     -46.846  21.799 -17.867  1.00  0.00           C  
ATOM   2691  OE1 GLU B 135     -48.041  22.022 -17.571  1.00  0.00           O  
ATOM   2692  OE2 GLU B 135     -45.938  22.652 -17.950  1.00  0.00           O  
ATOM   2693  N   SER B 136     -48.612  19.538 -16.053  1.00  0.00           N  
ATOM   2694  CA  SER B 136     -49.958  18.963 -16.156  1.00  0.00           C  
ATOM   2695  C   SER B 136     -50.010  17.460 -16.527  1.00  0.00           C  
ATOM   2696  O   SER B 136     -50.960  16.786 -16.129  1.00  0.00           O  
ATOM   2697  CB  SER B 136     -50.767  19.824 -17.151  1.00  0.00           C  
ATOM   2698  OG  SER B 136     -52.129  19.441 -17.212  1.00  0.00           O  
ATOM   2699  N   THR B 137     -48.989  16.968 -17.247  1.00  0.00           N  
ATOM   2700  CA  THR B 137     -48.786  15.564 -17.599  1.00  0.00           C  
ATOM   2701  C   THR B 137     -47.295  15.229 -17.359  1.00  0.00           C  
ATOM   2702  O   THR B 137     -46.504  15.135 -18.301  1.00  0.00           O  
ATOM   2703  CB  THR B 137     -49.201  15.293 -19.077  1.00  0.00           C  
ATOM   2704  OG1 THR B 137     -48.494  16.102 -20.000  1.00  0.00           O  
ATOM   2705  CG2 THR B 137     -50.704  15.483 -19.330  1.00  0.00           C  
ATOM   2706  N   ALA B 138     -46.934  15.086 -16.071  1.00  0.00           N  
ATOM   2707  CA  ALA B 138     -45.564  14.859 -15.611  1.00  0.00           C  
ATOM   2708  C   ALA B 138     -45.132  13.391 -15.716  1.00  0.00           C  
ATOM   2709  O   ALA B 138     -45.311  12.623 -14.771  1.00  0.00           O  
ATOM   2710  CB  ALA B 138     -45.403  15.416 -14.185  1.00  0.00           C  
ATOM   2711  N   ALA B 139     -44.558  13.046 -16.881  1.00  0.00           N  
ATOM   2712  CA  ALA B 139     -44.031  11.723 -17.195  1.00  0.00           C  
ATOM   2713  C   ALA B 139     -42.722  11.421 -16.449  1.00  0.00           C  
ATOM   2714  O   ALA B 139     -41.811  12.247 -16.455  1.00  0.00           O  
ATOM   2715  CB  ALA B 139     -43.823  11.625 -18.707  1.00  0.00           C  
ATOM   2716  N   LEU B 140     -42.657  10.223 -15.854  1.00  0.00           N  
ATOM   2717  CA  LEU B 140     -41.504   9.678 -15.139  1.00  0.00           C  
ATOM   2718  C   LEU B 140     -41.236   8.264 -15.672  1.00  0.00           C  
ATOM   2719  O   LEU B 140     -42.193   7.591 -16.052  1.00  0.00           O  
ATOM   2720  CB  LEU B 140     -41.818   9.607 -13.627  1.00  0.00           C  
ATOM   2721  CG  LEU B 140     -42.252  10.929 -12.958  1.00  0.00           C  
ATOM   2722  CD1 LEU B 140     -42.649  10.695 -11.487  1.00  0.00           C  
ATOM   2723  CD2 LEU B 140     -41.209  12.051 -13.121  1.00  0.00           C  
ATOM   2724  N   GLY B 141     -39.962   7.837 -15.683  1.00  0.00           N  
ATOM   2725  CA  GLY B 141     -39.556   6.542 -16.230  1.00  0.00           C  
ATOM   2726  C   GLY B 141     -38.667   5.778 -15.244  1.00  0.00           C  
ATOM   2727  O   GLY B 141     -37.952   6.369 -14.433  1.00  0.00           O  
ATOM   2728  N   CYS B 142     -38.695   4.442 -15.374  1.00  0.00           N  
ATOM   2729  CA  CYS B 142     -37.850   3.485 -14.661  1.00  0.00           C  
ATOM   2730  C   CYS B 142     -37.614   2.239 -15.524  1.00  0.00           C  
ATOM   2731  O   CYS B 142     -38.389   1.962 -16.443  1.00  0.00           O  
ATOM   2732  CB  CYS B 142     -38.443   3.143 -13.283  1.00  0.00           C  
ATOM   2733  SG  CYS B 142     -40.094   2.392 -13.272  1.00  0.00           S  
ATOM   2734  N   LEU B 143     -36.526   1.523 -15.203  1.00  0.00           N  
ATOM   2735  CA  LEU B 143     -36.051   0.357 -15.939  1.00  0.00           C  
ATOM   2736  C   LEU B 143     -35.647  -0.751 -14.960  1.00  0.00           C  
ATOM   2737  O   LEU B 143     -34.968  -0.494 -13.965  1.00  0.00           O  
ATOM   2738  CB  LEU B 143     -34.867   0.795 -16.833  1.00  0.00           C  
ATOM   2739  CG  LEU B 143     -34.295  -0.276 -17.791  1.00  0.00           C  
ATOM   2740  CD1 LEU B 143     -35.343  -0.757 -18.821  1.00  0.00           C  
ATOM   2741  CD2 LEU B 143     -33.000   0.231 -18.459  1.00  0.00           C  
ATOM   2742  N   VAL B 144     -36.035  -1.979 -15.319  1.00  0.00           N  
ATOM   2743  CA  VAL B 144     -35.573  -3.225 -14.723  1.00  0.00           C  
ATOM   2744  C   VAL B 144     -34.659  -3.881 -15.774  1.00  0.00           C  
ATOM   2745  O   VAL B 144     -35.027  -3.904 -16.950  1.00  0.00           O  
ATOM   2746  CB  VAL B 144     -36.753  -4.203 -14.460  1.00  0.00           C  
ATOM   2747  CG1 VAL B 144     -36.327  -5.371 -13.560  1.00  0.00           C  
ATOM   2748  CG2 VAL B 144     -37.983  -3.509 -13.851  1.00  0.00           C  
ATOM   2749  N   LYS B 145     -33.483  -4.374 -15.362  1.00  0.00           N  
ATOM   2750  CA  LYS B 145     -32.485  -4.902 -16.294  1.00  0.00           C  
ATOM   2751  C   LYS B 145     -31.661  -5.998 -15.608  1.00  0.00           C  
ATOM   2752  O   LYS B 145     -31.288  -5.836 -14.447  1.00  0.00           O  
ATOM   2753  CB  LYS B 145     -31.610  -3.730 -16.805  1.00  0.00           C  
ATOM   2754  CG  LYS B 145     -30.756  -4.048 -18.045  1.00  0.00           C  
ATOM   2755  CD  LYS B 145     -29.907  -2.843 -18.489  1.00  0.00           C  
ATOM   2756  CE  LYS B 145     -29.179  -3.032 -19.829  1.00  0.00           C  
ATOM   2757  NZ  LYS B 145     -30.098  -2.942 -20.978  1.00  0.00           N  
ATOM   2758  N   ASP B 146     -31.382  -7.078 -16.358  1.00  0.00           N  
ATOM   2759  CA  ASP B 146     -30.565  -8.234 -15.973  1.00  0.00           C  
ATOM   2760  C   ASP B 146     -31.195  -9.014 -14.803  1.00  0.00           C  
ATOM   2761  O   ASP B 146     -30.773  -8.856 -13.657  1.00  0.00           O  
ATOM   2762  CB  ASP B 146     -29.076  -7.852 -15.738  1.00  0.00           C  
ATOM   2763  CG  ASP B 146     -28.114  -9.036 -15.559  1.00  0.00           C  
ATOM   2764  OD1 ASP B 146     -28.482 -10.170 -15.941  1.00  0.00           O  
ATOM   2765  OD2 ASP B 146     -26.991  -8.771 -15.079  1.00  0.00           O  
ATOM   2766  N   TYR B 147     -32.204  -9.836 -15.130  1.00  0.00           N  
ATOM   2767  CA  TYR B 147     -32.901 -10.700 -14.180  1.00  0.00           C  
ATOM   2768  C   TYR B 147     -33.468 -11.932 -14.894  1.00  0.00           C  
ATOM   2769  O   TYR B 147     -33.755 -11.871 -16.089  1.00  0.00           O  
ATOM   2770  CB  TYR B 147     -34.006  -9.906 -13.450  1.00  0.00           C  
ATOM   2771  CG  TYR B 147     -35.234  -9.576 -14.277  1.00  0.00           C  
ATOM   2772  CD1 TYR B 147     -36.313 -10.481 -14.318  1.00  0.00           C  
ATOM   2773  CD2 TYR B 147     -35.290  -8.383 -15.026  1.00  0.00           C  
ATOM   2774  CE1 TYR B 147     -37.447 -10.193 -15.093  1.00  0.00           C  
ATOM   2775  CE2 TYR B 147     -36.440  -8.078 -15.777  1.00  0.00           C  
ATOM   2776  CZ  TYR B 147     -37.521  -8.980 -15.802  1.00  0.00           C  
ATOM   2777  OH  TYR B 147     -38.642  -8.682 -16.511  1.00  0.00           O  
ATOM   2778  N   PHE B 148     -33.688 -13.002 -14.120  1.00  0.00           N  
ATOM   2779  CA  PHE B 148     -34.313 -14.236 -14.587  1.00  0.00           C  
ATOM   2780  C   PHE B 148     -34.861 -15.006 -13.367  1.00  0.00           C  
ATOM   2781  O   PHE B 148     -34.245 -14.936 -12.304  1.00  0.00           O  
ATOM   2782  CB  PHE B 148     -33.261 -15.067 -15.366  1.00  0.00           C  
ATOM   2783  CG  PHE B 148     -33.815 -16.279 -16.092  1.00  0.00           C  
ATOM   2784  CD1 PHE B 148     -33.876 -17.538 -15.457  1.00  0.00           C  
ATOM   2785  CD2 PHE B 148     -34.460 -16.105 -17.335  1.00  0.00           C  
ATOM   2786  CE1 PHE B 148     -34.548 -18.589 -16.066  1.00  0.00           C  
ATOM   2787  CE2 PHE B 148     -35.134 -17.167 -17.923  1.00  0.00           C  
ATOM   2788  CZ  PHE B 148     -35.185 -18.398 -17.284  1.00  0.00           C  
ATOM   2789  N   PRO B 149     -35.964 -15.773 -13.522  1.00  0.00           N  
ATOM   2790  CA  PRO B 149     -36.986 -15.673 -14.583  1.00  0.00           C  
ATOM   2791  C   PRO B 149     -37.985 -14.522 -14.326  1.00  0.00           C  
ATOM   2792  O   PRO B 149     -37.794 -13.723 -13.410  1.00  0.00           O  
ATOM   2793  CB  PRO B 149     -37.661 -17.056 -14.502  1.00  0.00           C  
ATOM   2794  CG  PRO B 149     -37.620 -17.416 -13.025  1.00  0.00           C  
ATOM   2795  CD  PRO B 149     -36.283 -16.839 -12.570  1.00  0.00           C  
ATOM   2796  N   GLU B 150     -39.076 -14.503 -15.108  1.00  0.00           N  
ATOM   2797  CA  GLU B 150     -40.335 -13.832 -14.763  1.00  0.00           C  
ATOM   2798  C   GLU B 150     -41.038 -14.559 -13.586  1.00  0.00           C  
ATOM   2799  O   GLU B 150     -40.781 -15.748 -13.384  1.00  0.00           O  
ATOM   2800  CB  GLU B 150     -41.227 -13.835 -16.030  1.00  0.00           C  
ATOM   2801  CG  GLU B 150     -40.887 -12.736 -17.055  1.00  0.00           C  
ATOM   2802  CD  GLU B 150     -41.375 -11.354 -16.615  1.00  0.00           C  
ATOM   2803  OE1 GLU B 150     -40.580 -10.639 -15.968  1.00  0.00           O  
ATOM   2804  OE2 GLU B 150     -42.539 -11.033 -16.931  1.00  0.00           O  
ATOM   2805  N   PRO B 151     -41.946 -13.880 -12.848  1.00  0.00           N  
ATOM   2806  CA  PRO B 151     -42.395 -12.489 -13.038  1.00  0.00           C  
ATOM   2807  C   PRO B 151     -41.554 -11.444 -12.281  1.00  0.00           C  
ATOM   2808  O   PRO B 151     -40.804 -11.783 -11.363  1.00  0.00           O  
ATOM   2809  CB  PRO B 151     -43.823 -12.541 -12.466  1.00  0.00           C  
ATOM   2810  CG  PRO B 151     -43.726 -13.514 -11.301  1.00  0.00           C  
ATOM   2811  CD  PRO B 151     -42.735 -14.554 -11.812  1.00  0.00           C  
ATOM   2812  N   VAL B 152     -41.793 -10.175 -12.643  1.00  0.00           N  
ATOM   2813  CA  VAL B 152     -41.493  -9.003 -11.822  1.00  0.00           C  
ATOM   2814  C   VAL B 152     -42.793  -8.215 -11.582  1.00  0.00           C  
ATOM   2815  O   VAL B 152     -43.681  -8.208 -12.435  1.00  0.00           O  
ATOM   2816  CB  VAL B 152     -40.451  -8.054 -12.482  1.00  0.00           C  
ATOM   2817  CG1 VAL B 152     -39.070  -8.714 -12.542  1.00  0.00           C  
ATOM   2818  CG2 VAL B 152     -40.852  -7.496 -13.858  1.00  0.00           C  
ATOM   2819  N   THR B 153     -42.861  -7.567 -10.412  1.00  0.00           N  
ATOM   2820  CA  THR B 153     -43.962  -6.709  -9.991  1.00  0.00           C  
ATOM   2821  C   THR B 153     -43.409  -5.281  -9.874  1.00  0.00           C  
ATOM   2822  O   THR B 153     -42.608  -5.011  -8.979  1.00  0.00           O  
ATOM   2823  CB  THR B 153     -44.516  -7.156  -8.609  1.00  0.00           C  
ATOM   2824  OG1 THR B 153     -45.108  -8.432  -8.758  1.00  0.00           O  
ATOM   2825  CG2 THR B 153     -45.573  -6.223  -7.987  1.00  0.00           C  
ATOM   2826  N   VAL B 154     -43.828  -4.412 -10.805  1.00  0.00           N  
ATOM   2827  CA  VAL B 154     -43.395  -3.019 -10.878  1.00  0.00           C  
ATOM   2828  C   VAL B 154     -44.637  -2.122 -10.784  1.00  0.00           C  
ATOM   2829  O   VAL B 154     -45.542  -2.242 -11.612  1.00  0.00           O  
ATOM   2830  CB  VAL B 154     -42.654  -2.714 -12.211  1.00  0.00           C  
ATOM   2831  CG1 VAL B 154     -42.218  -1.242 -12.341  1.00  0.00           C  
ATOM   2832  CG2 VAL B 154     -41.436  -3.633 -12.400  1.00  0.00           C  
ATOM   2833  N   SER B 155     -44.644  -1.241  -9.773  1.00  0.00           N  
ATOM   2834  CA  SER B 155     -45.725  -0.295  -9.518  1.00  0.00           C  
ATOM   2835  C   SER B 155     -45.165   0.928  -8.780  1.00  0.00           C  
ATOM   2836  O   SER B 155     -44.325   0.783  -7.889  1.00  0.00           O  
ATOM   2837  CB  SER B 155     -46.860  -0.993  -8.737  1.00  0.00           C  
ATOM   2838  OG  SER B 155     -47.970  -0.138  -8.567  1.00  0.00           O  
ATOM   2839  N   TRP B 156     -45.650   2.113  -9.172  1.00  0.00           N  
ATOM   2840  CA  TRP B 156     -45.224   3.400  -8.637  1.00  0.00           C  
ATOM   2841  C   TRP B 156     -45.814   3.653  -7.244  1.00  0.00           C  
ATOM   2842  O   TRP B 156     -47.030   3.594  -7.068  1.00  0.00           O  
ATOM   2843  CB  TRP B 156     -45.558   4.515  -9.646  1.00  0.00           C  
ATOM   2844  CG  TRP B 156     -44.782   4.433 -10.929  1.00  0.00           C  
ATOM   2845  CD1 TRP B 156     -45.016   3.569 -11.945  1.00  0.00           C  
ATOM   2846  CD2 TRP B 156     -43.581   5.175 -11.309  1.00  0.00           C  
ATOM   2847  NE1 TRP B 156     -44.057   3.727 -12.922  1.00  0.00           N  
ATOM   2848  CE2 TRP B 156     -43.154   4.718 -12.594  1.00  0.00           C  
ATOM   2849  CE3 TRP B 156     -42.813   6.196 -10.703  1.00  0.00           C  
ATOM   2850  CZ2 TRP B 156     -42.031   5.257 -13.247  1.00  0.00           C  
ATOM   2851  CZ3 TRP B 156     -41.684   6.741 -11.348  1.00  0.00           C  
ATOM   2852  CH2 TRP B 156     -41.293   6.272 -12.615  1.00  0.00           C  
ATOM   2853  N   ASN B 157     -44.910   3.909  -6.283  1.00  0.00           N  
ATOM   2854  CA  ASN B 157     -45.163   4.148  -4.855  1.00  0.00           C  
ATOM   2855  C   ASN B 157     -45.844   2.946  -4.163  1.00  0.00           C  
ATOM   2856  O   ASN B 157     -46.604   3.137  -3.216  1.00  0.00           O  
ATOM   2857  CB  ASN B 157     -45.901   5.494  -4.641  1.00  0.00           C  
ATOM   2858  CG  ASN B 157     -45.093   6.681  -5.171  1.00  0.00           C  
ATOM   2859  OD1 ASN B 157     -44.182   7.168  -4.507  1.00  0.00           O  
ATOM   2860  ND2 ASN B 157     -45.415   7.142  -6.380  1.00  0.00           N  
ATOM   2861  N   SER B 158     -45.556   1.729  -4.664  1.00  0.00           N  
ATOM   2862  CA  SER B 158     -46.111   0.439  -4.236  1.00  0.00           C  
ATOM   2863  C   SER B 158     -47.649   0.360  -4.378  1.00  0.00           C  
ATOM   2864  O   SER B 158     -48.317  -0.217  -3.519  1.00  0.00           O  
ATOM   2865  CB  SER B 158     -45.601   0.068  -2.821  1.00  0.00           C  
ATOM   2866  OG  SER B 158     -44.211  -0.182  -2.858  1.00  0.00           O  
ATOM   2867  N   GLY B 159     -48.178   0.951  -5.462  1.00  0.00           N  
ATOM   2868  CA  GLY B 159     -49.607   0.979  -5.777  1.00  0.00           C  
ATOM   2869  C   GLY B 159     -50.324   2.211  -5.201  1.00  0.00           C  
ATOM   2870  O   GLY B 159     -51.510   2.380  -5.484  1.00  0.00           O  
ATOM   2871  N   ALA B 160     -49.635   3.079  -4.434  1.00  0.00           N  
ATOM   2872  CA  ALA B 160     -50.185   4.340  -3.918  1.00  0.00           C  
ATOM   2873  C   ALA B 160     -50.348   5.432  -4.995  1.00  0.00           C  
ATOM   2874  O   ALA B 160     -51.087   6.387  -4.760  1.00  0.00           O  
ATOM   2875  CB  ALA B 160     -49.315   4.845  -2.757  1.00  0.00           C  
ATOM   2876  N   LEU B 161     -49.690   5.256  -6.153  1.00  0.00           N  
ATOM   2877  CA  LEU B 161     -49.875   6.054  -7.360  1.00  0.00           C  
ATOM   2878  C   LEU B 161     -50.257   5.097  -8.496  1.00  0.00           C  
ATOM   2879  O   LEU B 161     -49.553   4.112  -8.726  1.00  0.00           O  
ATOM   2880  CB  LEU B 161     -48.578   6.842  -7.648  1.00  0.00           C  
ATOM   2881  CG  LEU B 161     -48.616   7.771  -8.884  1.00  0.00           C  
ATOM   2882  CD1 LEU B 161     -49.708   8.857  -8.795  1.00  0.00           C  
ATOM   2883  CD2 LEU B 161     -47.230   8.388  -9.147  1.00  0.00           C  
ATOM   2884  N   THR B 162     -51.371   5.408  -9.174  1.00  0.00           N  
ATOM   2885  CA  THR B 162     -51.958   4.582 -10.233  1.00  0.00           C  
ATOM   2886  C   THR B 162     -52.406   5.414 -11.458  1.00  0.00           C  
ATOM   2887  O   THR B 162     -52.610   4.835 -12.526  1.00  0.00           O  
ATOM   2888  CB  THR B 162     -53.148   3.745  -9.677  1.00  0.00           C  
ATOM   2889  OG1 THR B 162     -53.655   2.851 -10.650  1.00  0.00           O  
ATOM   2890  CG2 THR B 162     -54.337   4.581  -9.167  1.00  0.00           C  
ATOM   2891  N   SER B 163     -52.532   6.745 -11.301  1.00  0.00           N  
ATOM   2892  CA  SER B 163     -52.949   7.668 -12.355  1.00  0.00           C  
ATOM   2893  C   SER B 163     -51.853   7.830 -13.422  1.00  0.00           C  
ATOM   2894  O   SER B 163     -50.802   8.402 -13.131  1.00  0.00           O  
ATOM   2895  CB  SER B 163     -53.348   9.015 -11.716  1.00  0.00           C  
ATOM   2896  OG  SER B 163     -53.839   9.920 -12.687  1.00  0.00           O  
ATOM   2897  N   GLY B 164     -52.137   7.323 -14.632  1.00  0.00           N  
ATOM   2898  CA  GLY B 164     -51.249   7.398 -15.790  1.00  0.00           C  
ATOM   2899  C   GLY B 164     -50.170   6.302 -15.801  1.00  0.00           C  
ATOM   2900  O   GLY B 164     -49.278   6.381 -16.645  1.00  0.00           O  
ATOM   2901  N   VAL B 165     -50.226   5.310 -14.889  1.00  0.00           N  
ATOM   2902  CA  VAL B 165     -49.278   4.193 -14.822  1.00  0.00           C  
ATOM   2903  C   VAL B 165     -49.475   3.218 -16.000  1.00  0.00           C  
ATOM   2904  O   VAL B 165     -50.603   2.790 -16.251  1.00  0.00           O  
ATOM   2905  CB  VAL B 165     -49.389   3.396 -13.482  1.00  0.00           C  
ATOM   2906  CG1 VAL B 165     -48.606   2.062 -13.442  1.00  0.00           C  
ATOM   2907  CG2 VAL B 165     -48.941   4.253 -12.288  1.00  0.00           C  
ATOM   2908  N   HIS B 166     -48.361   2.864 -16.656  1.00  0.00           N  
ATOM   2909  CA  HIS B 166     -48.286   1.821 -17.675  1.00  0.00           C  
ATOM   2910  C   HIS B 166     -47.018   0.998 -17.419  1.00  0.00           C  
ATOM   2911  O   HIS B 166     -45.917   1.532 -17.559  1.00  0.00           O  
ATOM   2912  CB  HIS B 166     -48.302   2.430 -19.097  1.00  0.00           C  
ATOM   2913  CG  HIS B 166     -49.561   3.179 -19.459  1.00  0.00           C  
ATOM   2914  CD2 HIS B 166     -50.792   2.672 -19.825  1.00  0.00           C  
ATOM   2915  ND1 HIS B 166     -49.634   4.577 -19.466  1.00  0.00           N  
ATOM   2916  NE2 HIS B 166     -51.618   3.763 -20.036  1.00  0.00           N  
ATOM   2917  CE1 HIS B 166     -50.884   4.853 -19.814  1.00  0.00           C  
ATOM   2918  N   THR B 167     -47.204  -0.280 -17.053  1.00  0.00           N  
ATOM   2919  CA  THR B 167     -46.140  -1.268 -16.858  1.00  0.00           C  
ATOM   2920  C   THR B 167     -46.262  -2.332 -17.963  1.00  0.00           C  
ATOM   2921  O   THR B 167     -47.364  -2.806 -18.237  1.00  0.00           O  
ATOM   2922  CB  THR B 167     -46.265  -1.977 -15.482  1.00  0.00           C  
ATOM   2923  OG1 THR B 167     -46.079  -1.019 -14.455  1.00  0.00           O  
ATOM   2924  CG2 THR B 167     -45.267  -3.125 -15.230  1.00  0.00           C  
ATOM   2925  N   PHE B 168     -45.119  -2.661 -18.582  1.00  0.00           N  
ATOM   2926  CA  PHE B 168     -45.022  -3.470 -19.799  1.00  0.00           C  
ATOM   2927  C   PHE B 168     -44.567  -4.905 -19.490  1.00  0.00           C  
ATOM   2928  O   PHE B 168     -43.953  -5.115 -18.446  1.00  0.00           O  
ATOM   2929  CB  PHE B 168     -44.036  -2.764 -20.757  1.00  0.00           C  
ATOM   2930  CG  PHE B 168     -44.620  -1.488 -21.330  1.00  0.00           C  
ATOM   2931  CD1 PHE B 168     -44.698  -0.328 -20.531  1.00  0.00           C  
ATOM   2932  CD2 PHE B 168     -45.308  -1.522 -22.558  1.00  0.00           C  
ATOM   2933  CE1 PHE B 168     -45.466   0.745 -20.944  1.00  0.00           C  
ATOM   2934  CE2 PHE B 168     -46.031  -0.416 -22.981  1.00  0.00           C  
ATOM   2935  CZ  PHE B 168     -46.131   0.698 -22.160  1.00  0.00           C  
ATOM   2936  N   PRO B 169     -44.837  -5.865 -20.408  1.00  0.00           N  
ATOM   2937  CA  PRO B 169     -44.251  -7.215 -20.332  1.00  0.00           C  
ATOM   2938  C   PRO B 169     -42.754  -7.231 -20.707  1.00  0.00           C  
ATOM   2939  O   PRO B 169     -42.285  -6.349 -21.431  1.00  0.00           O  
ATOM   2940  CB  PRO B 169     -45.114  -8.029 -21.306  1.00  0.00           C  
ATOM   2941  CG  PRO B 169     -45.566  -7.028 -22.356  1.00  0.00           C  
ATOM   2942  CD  PRO B 169     -45.726  -5.732 -21.568  1.00  0.00           C  
ATOM   2943  N   ALA B 170     -42.031  -8.224 -20.170  1.00  0.00           N  
ATOM   2944  CA  ALA B 170     -40.586  -8.384 -20.325  1.00  0.00           C  
ATOM   2945  C   ALA B 170     -40.163  -8.787 -21.745  1.00  0.00           C  
ATOM   2946  O   ALA B 170     -40.897  -9.507 -22.424  1.00  0.00           O  
ATOM   2947  CB  ALA B 170     -40.110  -9.441 -19.324  1.00  0.00           C  
ATOM   2948  N   VAL B 171     -38.962  -8.338 -22.134  1.00  0.00           N  
ATOM   2949  CA  VAL B 171     -38.299  -8.698 -23.385  1.00  0.00           C  
ATOM   2950  C   VAL B 171     -36.905  -9.249 -23.049  1.00  0.00           C  
ATOM   2951  O   VAL B 171     -36.178  -8.642 -22.261  1.00  0.00           O  
ATOM   2952  CB  VAL B 171     -38.136  -7.467 -24.324  1.00  0.00           C  
ATOM   2953  CG1 VAL B 171     -37.299  -7.749 -25.591  1.00  0.00           C  
ATOM   2954  CG2 VAL B 171     -39.503  -6.893 -24.736  1.00  0.00           C  
ATOM   2955  N   LEU B 172     -36.559 -10.388 -23.672  1.00  0.00           N  
ATOM   2956  CA  LEU B 172     -35.256 -11.034 -23.551  1.00  0.00           C  
ATOM   2957  C   LEU B 172     -34.209 -10.272 -24.383  1.00  0.00           C  
ATOM   2958  O   LEU B 172     -34.315 -10.237 -25.609  1.00  0.00           O  
ATOM   2959  CB  LEU B 172     -35.400 -12.513 -23.989  1.00  0.00           C  
ATOM   2960  CG  LEU B 172     -34.150 -13.401 -23.775  1.00  0.00           C  
ATOM   2961  CD1 LEU B 172     -33.852 -13.640 -22.280  1.00  0.00           C  
ATOM   2962  CD2 LEU B 172     -34.255 -14.720 -24.571  1.00  0.00           C  
ATOM   2963  N   GLN B 173     -33.207  -9.707 -23.692  1.00  0.00           N  
ATOM   2964  CA  GLN B 173     -32.041  -9.035 -24.271  1.00  0.00           C  
ATOM   2965  C   GLN B 173     -30.842 -10.003 -24.388  1.00  0.00           C  
ATOM   2966  O   GLN B 173     -29.718  -9.644 -24.032  1.00  0.00           O  
ATOM   2967  CB  GLN B 173     -31.747  -7.729 -23.491  1.00  0.00           C  
ATOM   2968  CG  GLN B 173     -31.560  -7.902 -21.968  1.00  0.00           C  
ATOM   2969  CD  GLN B 173     -31.030  -6.654 -21.260  1.00  0.00           C  
ATOM   2970  OE1 GLN B 173     -31.192  -5.533 -21.737  1.00  0.00           O  
ATOM   2971  NE2 GLN B 173     -30.424  -6.842 -20.087  1.00  0.00           N  
ATOM   2972  N   SER B 174     -31.117 -11.216 -24.905  1.00  0.00           N  
ATOM   2973  CA  SER B 174     -30.179 -12.315 -25.164  1.00  0.00           C  
ATOM   2974  C   SER B 174     -29.486 -12.807 -23.874  1.00  0.00           C  
ATOM   2975  O   SER B 174     -30.187 -13.180 -22.932  1.00  0.00           O  
ATOM   2976  CB  SER B 174     -29.217 -11.945 -26.321  1.00  0.00           C  
ATOM   2977  OG  SER B 174     -29.928 -11.881 -27.540  1.00  0.00           O  
ATOM   2978  N   SER B 175     -28.140 -12.804 -23.847  1.00  0.00           N  
ATOM   2979  CA  SER B 175     -27.306 -13.220 -22.711  1.00  0.00           C  
ATOM   2980  C   SER B 175     -27.401 -12.281 -21.486  1.00  0.00           C  
ATOM   2981  O   SER B 175     -27.030 -12.698 -20.389  1.00  0.00           O  
ATOM   2982  CB  SER B 175     -25.852 -13.374 -23.209  1.00  0.00           C  
ATOM   2983  OG  SER B 175     -25.005 -13.937 -22.226  1.00  0.00           O  
ATOM   2984  N   GLY B 176     -27.934 -11.062 -21.678  1.00  0.00           N  
ATOM   2985  CA  GLY B 176     -28.229 -10.098 -20.620  1.00  0.00           C  
ATOM   2986  C   GLY B 176     -29.546 -10.414 -19.885  1.00  0.00           C  
ATOM   2987  O   GLY B 176     -29.991  -9.581 -19.102  1.00  0.00           O  
ATOM   2988  N   LEU B 177     -30.175 -11.575 -20.149  1.00  0.00           N  
ATOM   2989  CA  LEU B 177     -31.416 -12.077 -19.546  1.00  0.00           C  
ATOM   2990  C   LEU B 177     -32.627 -11.191 -19.912  1.00  0.00           C  
ATOM   2991  O   LEU B 177     -32.669 -10.704 -21.039  1.00  0.00           O  
ATOM   2992  CB  LEU B 177     -31.242 -12.342 -18.028  1.00  0.00           C  
ATOM   2993  CG  LEU B 177     -30.038 -13.229 -17.637  1.00  0.00           C  
ATOM   2994  CD1 LEU B 177     -29.898 -13.319 -16.104  1.00  0.00           C  
ATOM   2995  CD2 LEU B 177     -30.091 -14.625 -18.294  1.00  0.00           C  
ATOM   2996  N   TYR B 178     -33.603 -11.017 -19.004  1.00  0.00           N  
ATOM   2997  CA  TYR B 178     -34.765 -10.148 -19.224  1.00  0.00           C  
ATOM   2998  C   TYR B 178     -34.475  -8.681 -18.870  1.00  0.00           C  
ATOM   2999  O   TYR B 178     -33.598  -8.389 -18.055  1.00  0.00           O  
ATOM   3000  CB  TYR B 178     -35.970 -10.653 -18.403  1.00  0.00           C  
ATOM   3001  CG  TYR B 178     -36.579 -11.967 -18.851  1.00  0.00           C  
ATOM   3002  CD1 TYR B 178     -37.077 -12.106 -20.164  1.00  0.00           C  
ATOM   3003  CD2 TYR B 178     -36.692 -13.042 -17.945  1.00  0.00           C  
ATOM   3004  CE1 TYR B 178     -37.665 -13.318 -20.576  1.00  0.00           C  
ATOM   3005  CE2 TYR B 178     -37.289 -14.250 -18.355  1.00  0.00           C  
ATOM   3006  CZ  TYR B 178     -37.770 -14.391 -19.670  1.00  0.00           C  
ATOM   3007  OH  TYR B 178     -38.339 -15.567 -20.061  1.00  0.00           O  
ATOM   3008  N   SER B 179     -35.288  -7.800 -19.468  1.00  0.00           N  
ATOM   3009  CA  SER B 179     -35.382  -6.375 -19.174  1.00  0.00           C  
ATOM   3010  C   SER B 179     -36.832  -5.920 -19.423  1.00  0.00           C  
ATOM   3011  O   SER B 179     -37.490  -6.440 -20.326  1.00  0.00           O  
ATOM   3012  CB  SER B 179     -34.321  -5.610 -19.994  1.00  0.00           C  
ATOM   3013  OG  SER B 179     -34.417  -4.207 -19.833  1.00  0.00           O  
ATOM   3014  N   LEU B 180     -37.307  -4.975 -18.597  1.00  0.00           N  
ATOM   3015  CA  LEU B 180     -38.706  -4.552 -18.526  1.00  0.00           C  
ATOM   3016  C   LEU B 180     -38.778  -3.056 -18.173  1.00  0.00           C  
ATOM   3017  O   LEU B 180     -37.958  -2.581 -17.388  1.00  0.00           O  
ATOM   3018  CB  LEU B 180     -39.429  -5.490 -17.524  1.00  0.00           C  
ATOM   3019  CG  LEU B 180     -40.941  -5.264 -17.300  1.00  0.00           C  
ATOM   3020  CD1 LEU B 180     -41.661  -6.590 -16.972  1.00  0.00           C  
ATOM   3021  CD2 LEU B 180     -41.236  -4.190 -16.230  1.00  0.00           C  
ATOM   3022  N   SER B 181     -39.756  -2.348 -18.759  1.00  0.00           N  
ATOM   3023  CA  SER B 181     -39.941  -0.899 -18.628  1.00  0.00           C  
ATOM   3024  C   SER B 181     -41.295  -0.553 -17.983  1.00  0.00           C  
ATOM   3025  O   SER B 181     -42.242  -1.338 -18.056  1.00  0.00           O  
ATOM   3026  CB  SER B 181     -39.783  -0.267 -20.031  1.00  0.00           C  
ATOM   3027  OG  SER B 181     -40.846  -0.608 -20.902  1.00  0.00           O  
ATOM   3028  N   SER B 182     -41.361   0.648 -17.384  1.00  0.00           N  
ATOM   3029  CA  SER B 182     -42.567   1.209 -16.780  1.00  0.00           C  
ATOM   3030  C   SER B 182     -42.451   2.741 -16.708  1.00  0.00           C  
ATOM   3031  O   SER B 182     -41.350   3.268 -16.544  1.00  0.00           O  
ATOM   3032  CB  SER B 182     -42.806   0.569 -15.393  1.00  0.00           C  
ATOM   3033  OG  SER B 182     -43.947   1.093 -14.736  1.00  0.00           O  
ATOM   3034  N   VAL B 183     -43.607   3.414 -16.815  1.00  0.00           N  
ATOM   3035  CA  VAL B 183     -43.760   4.861 -16.667  1.00  0.00           C  
ATOM   3036  C   VAL B 183     -45.022   5.201 -15.859  1.00  0.00           C  
ATOM   3037  O   VAL B 183     -45.904   4.354 -15.708  1.00  0.00           O  
ATOM   3038  CB  VAL B 183     -43.876   5.592 -18.037  1.00  0.00           C  
ATOM   3039  CG1 VAL B 183     -42.546   5.616 -18.799  1.00  0.00           C  
ATOM   3040  CG2 VAL B 183     -45.049   5.119 -18.921  1.00  0.00           C  
ATOM   3041  N   VAL B 184     -45.084   6.458 -15.397  1.00  0.00           N  
ATOM   3042  CA  VAL B 184     -46.286   7.077 -14.849  1.00  0.00           C  
ATOM   3043  C   VAL B 184     -46.363   8.544 -15.291  1.00  0.00           C  
ATOM   3044  O   VAL B 184     -45.348   9.238 -15.254  1.00  0.00           O  
ATOM   3045  CB  VAL B 184     -46.355   6.987 -13.300  1.00  0.00           C  
ATOM   3046  CG1 VAL B 184     -45.249   7.755 -12.553  1.00  0.00           C  
ATOM   3047  CG2 VAL B 184     -47.730   7.415 -12.764  1.00  0.00           C  
ATOM   3048  N   THR B 185     -47.569   8.978 -15.683  1.00  0.00           N  
ATOM   3049  CA  THR B 185     -47.868  10.356 -16.066  1.00  0.00           C  
ATOM   3050  C   THR B 185     -48.723  10.990 -14.958  1.00  0.00           C  
ATOM   3051  O   THR B 185     -49.945  10.838 -14.947  1.00  0.00           O  
ATOM   3052  CB  THR B 185     -48.613  10.408 -17.427  1.00  0.00           C  
ATOM   3053  OG1 THR B 185     -47.782   9.835 -18.420  1.00  0.00           O  
ATOM   3054  CG2 THR B 185     -48.973  11.825 -17.903  1.00  0.00           C  
ATOM   3055  N   VAL B 186     -48.037  11.654 -14.012  1.00  0.00           N  
ATOM   3056  CA  VAL B 186     -48.616  12.293 -12.831  1.00  0.00           C  
ATOM   3057  C   VAL B 186     -49.409  13.564 -13.231  1.00  0.00           C  
ATOM   3058  O   VAL B 186     -48.820  14.453 -13.849  1.00  0.00           O  
ATOM   3059  CB  VAL B 186     -47.480  12.693 -11.838  1.00  0.00           C  
ATOM   3060  CG1 VAL B 186     -47.896  13.659 -10.705  1.00  0.00           C  
ATOM   3061  CG2 VAL B 186     -46.833  11.441 -11.223  1.00  0.00           C  
ATOM   3062  N   PRO B 187     -50.718  13.636 -12.889  1.00  0.00           N  
ATOM   3063  CA  PRO B 187     -51.531  14.835 -13.159  1.00  0.00           C  
ATOM   3064  C   PRO B 187     -51.147  16.011 -12.240  1.00  0.00           C  
ATOM   3065  O   PRO B 187     -51.032  15.815 -11.029  1.00  0.00           O  
ATOM   3066  CB  PRO B 187     -52.968  14.349 -12.921  1.00  0.00           C  
ATOM   3067  CG  PRO B 187     -52.841  13.261 -11.868  1.00  0.00           C  
ATOM   3068  CD  PRO B 187     -51.504  12.606 -12.202  1.00  0.00           C  
ATOM   3069  N   SER B 188     -50.943  17.195 -12.845  1.00  0.00           N  
ATOM   3070  CA  SER B 188     -50.535  18.463 -12.217  1.00  0.00           C  
ATOM   3071  C   SER B 188     -49.048  18.480 -11.794  1.00  0.00           C  
ATOM   3072  O   SER B 188     -48.414  17.427 -11.693  1.00  0.00           O  
ATOM   3073  CB  SER B 188     -51.513  18.860 -11.080  1.00  0.00           C  
ATOM   3074  OG  SER B 188     -51.317  20.192 -10.646  1.00  0.00           O  
ATOM   3075  N   SER B 189     -48.513  19.697 -11.595  1.00  0.00           N  
ATOM   3076  CA  SER B 189     -47.117  20.001 -11.256  1.00  0.00           C  
ATOM   3077  C   SER B 189     -46.774  19.637  -9.795  1.00  0.00           C  
ATOM   3078  O   SER B 189     -46.548  20.529  -8.975  1.00  0.00           O  
ATOM   3079  CB  SER B 189     -46.863  21.498 -11.537  1.00  0.00           C  
ATOM   3080  OG  SER B 189     -46.888  21.771 -12.921  1.00  0.00           O  
ATOM   3081  N   ASN B 190     -46.757  18.330  -9.501  1.00  0.00           N  
ATOM   3082  CA  ASN B 190     -46.563  17.775  -8.160  1.00  0.00           C  
ATOM   3083  C   ASN B 190     -45.208  17.072  -8.010  1.00  0.00           C  
ATOM   3084  O   ASN B 190     -44.819  16.824  -6.872  1.00  0.00           O  
ATOM   3085  CB  ASN B 190     -47.703  16.780  -7.847  1.00  0.00           C  
ATOM   3086  CG  ASN B 190     -49.091  17.421  -7.751  1.00  0.00           C  
ATOM   3087  OD1 ASN B 190     -49.248  18.510  -7.203  1.00  0.00           O  
ATOM   3088  ND2 ASN B 190     -50.113  16.735  -8.262  1.00  0.00           N  
ATOM   3089  N   PHE B 191     -44.506  16.752  -9.113  1.00  0.00           N  
ATOM   3090  CA  PHE B 191     -43.202  16.079  -9.061  1.00  0.00           C  
ATOM   3091  C   PHE B 191     -42.057  16.954  -8.503  1.00  0.00           C  
ATOM   3092  O   PHE B 191     -41.133  16.420  -7.891  1.00  0.00           O  
ATOM   3093  CB  PHE B 191     -42.878  15.403 -10.412  1.00  0.00           C  
ATOM   3094  CG  PHE B 191     -41.502  14.759 -10.492  1.00  0.00           C  
ATOM   3095  CD1 PHE B 191     -40.488  15.328 -11.295  1.00  0.00           C  
ATOM   3096  CD2 PHE B 191     -41.187  13.660  -9.664  1.00  0.00           C  
ATOM   3097  CE1 PHE B 191     -39.211  14.780 -11.285  1.00  0.00           C  
ATOM   3098  CE2 PHE B 191     -39.902  13.133  -9.663  1.00  0.00           C  
ATOM   3099  CZ  PHE B 191     -38.919  13.690 -10.474  1.00  0.00           C  
ATOM   3100  N   GLY B 192     -42.161  18.282  -8.679  1.00  0.00           N  
ATOM   3101  CA  GLY B 192     -41.206  19.257  -8.153  1.00  0.00           C  
ATOM   3102  C   GLY B 192     -41.405  19.549  -6.654  1.00  0.00           C  
ATOM   3103  O   GLY B 192     -40.598  20.285  -6.088  1.00  0.00           O  
ATOM   3104  N   THR B 193     -42.461  19.003  -6.019  1.00  0.00           N  
ATOM   3105  CA  THR B 193     -42.821  19.239  -4.617  1.00  0.00           C  
ATOM   3106  C   THR B 193     -43.011  17.928  -3.819  1.00  0.00           C  
ATOM   3107  O   THR B 193     -42.963  17.986  -2.590  1.00  0.00           O  
ATOM   3108  CB  THR B 193     -44.131  20.072  -4.518  1.00  0.00           C  
ATOM   3109  OG1 THR B 193     -45.233  19.417  -5.120  1.00  0.00           O  
ATOM   3110  CG2 THR B 193     -44.013  21.463  -5.161  1.00  0.00           C  
ATOM   3111  N   GLN B 194     -43.195  16.783  -4.499  1.00  0.00           N  
ATOM   3112  CA  GLN B 194     -43.284  15.444  -3.911  1.00  0.00           C  
ATOM   3113  C   GLN B 194     -42.520  14.453  -4.797  1.00  0.00           C  
ATOM   3114  O   GLN B 194     -42.673  14.486  -6.017  1.00  0.00           O  
ATOM   3115  CB  GLN B 194     -44.755  14.975  -3.777  1.00  0.00           C  
ATOM   3116  CG  GLN B 194     -45.588  15.677  -2.683  1.00  0.00           C  
ATOM   3117  CD  GLN B 194     -46.327  16.931  -3.158  1.00  0.00           C  
ATOM   3118  NE2 GLN B 194     -46.399  17.952  -2.302  1.00  0.00           N  
ATOM   3119  OE1 GLN B 194     -46.850  16.978  -4.268  1.00  0.00           O  
ATOM   3120  N   THR B 195     -41.767  13.543  -4.159  1.00  0.00           N  
ATOM   3121  CA  THR B 195     -41.130  12.407  -4.828  1.00  0.00           C  
ATOM   3122  C   THR B 195     -42.168  11.322  -5.191  1.00  0.00           C  
ATOM   3123  O   THR B 195     -43.086  11.070  -4.408  1.00  0.00           O  
ATOM   3124  CB  THR B 195     -39.999  11.793  -3.950  1.00  0.00           C  
ATOM   3125  OG1 THR B 195     -39.361  10.719  -4.619  1.00  0.00           O  
ATOM   3126  CG2 THR B 195     -40.444  11.259  -2.574  1.00  0.00           C  
ATOM   3127  N   TYR B 196     -41.992  10.710  -6.371  1.00  0.00           N  
ATOM   3128  CA  TYR B 196     -42.823   9.617  -6.868  1.00  0.00           C  
ATOM   3129  C   TYR B 196     -41.889   8.525  -7.397  1.00  0.00           C  
ATOM   3130  O   TYR B 196     -41.435   8.604  -8.538  1.00  0.00           O  
ATOM   3131  CB  TYR B 196     -43.807  10.140  -7.939  1.00  0.00           C  
ATOM   3132  CG  TYR B 196     -44.842  11.128  -7.427  1.00  0.00           C  
ATOM   3133  CD1 TYR B 196     -45.762  10.741  -6.428  1.00  0.00           C  
ATOM   3134  CD2 TYR B 196     -44.888  12.441  -7.940  1.00  0.00           C  
ATOM   3135  CE1 TYR B 196     -46.713  11.656  -5.943  1.00  0.00           C  
ATOM   3136  CE2 TYR B 196     -45.841  13.356  -7.454  1.00  0.00           C  
ATOM   3137  CZ  TYR B 196     -46.755  12.965  -6.456  1.00  0.00           C  
ATOM   3138  OH  TYR B 196     -47.678  13.853  -5.989  1.00  0.00           O  
ATOM   3139  N   THR B 197     -41.585   7.555  -6.522  1.00  0.00           N  
ATOM   3140  CA  THR B 197     -40.644   6.462  -6.768  1.00  0.00           C  
ATOM   3141  C   THR B 197     -41.303   5.299  -7.535  1.00  0.00           C  
ATOM   3142  O   THR B 197     -42.502   5.066  -7.389  1.00  0.00           O  
ATOM   3143  CB  THR B 197     -40.103   5.904  -5.420  1.00  0.00           C  
ATOM   3144  OG1 THR B 197     -41.106   5.280  -4.636  1.00  0.00           O  
ATOM   3145  CG2 THR B 197     -39.409   6.972  -4.560  1.00  0.00           C  
ATOM   3146  N   CYS B 198     -40.482   4.574  -8.307  1.00  0.00           N  
ATOM   3147  CA  CYS B 198     -40.842   3.324  -8.974  1.00  0.00           C  
ATOM   3148  C   CYS B 198     -40.288   2.162  -8.144  1.00  0.00           C  
ATOM   3149  O   CYS B 198     -39.070   1.985  -8.090  1.00  0.00           O  
ATOM   3150  CB  CYS B 198     -40.283   3.342 -10.406  1.00  0.00           C  
ATOM   3151  SG  CYS B 198     -40.331   1.790 -11.344  1.00  0.00           S  
ATOM   3152  N   ASN B 199     -41.196   1.406  -7.509  1.00  0.00           N  
ATOM   3153  CA  ASN B 199     -40.854   0.274  -6.648  1.00  0.00           C  
ATOM   3154  C   ASN B 199     -40.916  -1.015  -7.473  1.00  0.00           C  
ATOM   3155  O   ASN B 199     -42.005  -1.511  -7.769  1.00  0.00           O  
ATOM   3156  CB  ASN B 199     -41.794   0.231  -5.423  1.00  0.00           C  
ATOM   3157  CG  ASN B 199     -41.651   1.477  -4.545  1.00  0.00           C  
ATOM   3158  ND2 ASN B 199     -40.713   1.460  -3.597  1.00  0.00           N  
ATOM   3159  OD1 ASN B 199     -42.376   2.449  -4.731  1.00  0.00           O  
ATOM   3160  N   VAL B 200     -39.724  -1.508  -7.836  1.00  0.00           N  
ATOM   3161  CA  VAL B 200     -39.514  -2.745  -8.577  1.00  0.00           C  
ATOM   3162  C   VAL B 200     -39.234  -3.883  -7.583  1.00  0.00           C  
ATOM   3163  O   VAL B 200     -38.404  -3.709  -6.691  1.00  0.00           O  
ATOM   3164  CB  VAL B 200     -38.279  -2.618  -9.517  1.00  0.00           C  
ATOM   3165  CG1 VAL B 200     -37.874  -3.933 -10.218  1.00  0.00           C  
ATOM   3166  CG2 VAL B 200     -38.477  -1.501 -10.560  1.00  0.00           C  
ATOM   3167  N   ASP B 201     -39.900  -5.026  -7.797  1.00  0.00           N  
ATOM   3168  CA  ASP B 201     -39.695  -6.281  -7.079  1.00  0.00           C  
ATOM   3169  C   ASP B 201     -39.602  -7.405  -8.127  1.00  0.00           C  
ATOM   3170  O   ASP B 201     -40.246  -7.325  -9.173  1.00  0.00           O  
ATOM   3171  CB  ASP B 201     -40.838  -6.527  -6.057  1.00  0.00           C  
ATOM   3172  CG  ASP B 201     -40.613  -7.686  -5.072  1.00  0.00           C  
ATOM   3173  OD1 ASP B 201     -39.448  -8.102  -4.897  1.00  0.00           O  
ATOM   3174  OD2 ASP B 201     -41.621  -8.103  -4.459  1.00  0.00           O  
ATOM   3175  N   HIS B 202     -38.814  -8.440  -7.812  1.00  0.00           N  
ATOM   3176  CA  HIS B 202     -38.624  -9.639  -8.622  1.00  0.00           C  
ATOM   3177  C   HIS B 202     -38.905 -10.835  -7.718  1.00  0.00           C  
ATOM   3178  O   HIS B 202     -38.074 -11.146  -6.870  1.00  0.00           O  
ATOM   3179  CB  HIS B 202     -37.188  -9.634  -9.177  1.00  0.00           C  
ATOM   3180  CG  HIS B 202     -36.708 -10.922  -9.803  1.00  0.00           C  
ATOM   3181  ND1 HIS B 202     -35.808 -11.773  -9.157  1.00  0.00           N  
ATOM   3182  CD2 HIS B 202     -37.026 -11.462 -11.029  1.00  0.00           C  
ATOM   3183  CE1 HIS B 202     -35.610 -12.772 -10.004  1.00  0.00           C  
ATOM   3184  NE2 HIS B 202     -36.308 -12.640 -11.129  1.00  0.00           N  
ATOM   3185  N   LYS B 203     -40.079 -11.462  -7.888  1.00  0.00           N  
ATOM   3186  CA  LYS B 203     -40.591 -12.486  -6.975  1.00  0.00           C  
ATOM   3187  C   LYS B 203     -39.755 -13.785  -6.815  1.00  0.00           C  
ATOM   3188  O   LYS B 203     -39.734 -14.305  -5.698  1.00  0.00           O  
ATOM   3189  CB  LYS B 203     -42.083 -12.754  -7.291  1.00  0.00           C  
ATOM   3190  CG  LYS B 203     -42.897 -13.440  -6.174  1.00  0.00           C  
ATOM   3191  CD  LYS B 203     -42.810 -12.766  -4.789  1.00  0.00           C  
ATOM   3192  CE  LYS B 203     -43.083 -11.250  -4.794  1.00  0.00           C  
ATOM   3193  NZ  LYS B 203     -42.848 -10.653  -3.469  1.00  0.00           N  
ATOM   3194  N   PRO B 204     -39.010 -14.241  -7.852  1.00  0.00           N  
ATOM   3195  CA  PRO B 204     -38.034 -15.345  -7.713  1.00  0.00           C  
ATOM   3196  C   PRO B 204     -36.764 -15.092  -6.863  1.00  0.00           C  
ATOM   3197  O   PRO B 204     -35.977 -16.029  -6.737  1.00  0.00           O  
ATOM   3198  CB  PRO B 204     -37.673 -15.718  -9.163  1.00  0.00           C  
ATOM   3199  CG  PRO B 204     -38.830 -15.213 -10.005  1.00  0.00           C  
ATOM   3200  CD  PRO B 204     -39.261 -13.957  -9.267  1.00  0.00           C  
ATOM   3201  N   SER B 205     -36.566 -13.883  -6.297  1.00  0.00           N  
ATOM   3202  CA  SER B 205     -35.428 -13.581  -5.411  1.00  0.00           C  
ATOM   3203  C   SER B 205     -35.745 -12.563  -4.297  1.00  0.00           C  
ATOM   3204  O   SER B 205     -35.083 -12.606  -3.261  1.00  0.00           O  
ATOM   3205  CB  SER B 205     -34.183 -13.184  -6.240  1.00  0.00           C  
ATOM   3206  OG  SER B 205     -34.231 -11.846  -6.699  1.00  0.00           O  
ATOM   3207  N   ASN B 206     -36.742 -11.689  -4.518  1.00  0.00           N  
ATOM   3208  CA  ASN B 206     -37.221 -10.606  -3.646  1.00  0.00           C  
ATOM   3209  C   ASN B 206     -36.139  -9.530  -3.443  1.00  0.00           C  
ATOM   3210  O   ASN B 206     -35.505  -9.485  -2.389  1.00  0.00           O  
ATOM   3211  CB  ASN B 206     -37.797 -11.167  -2.317  1.00  0.00           C  
ATOM   3212  CG  ASN B 206     -39.021 -12.060  -2.540  1.00  0.00           C  
ATOM   3213  OD1 ASN B 206     -40.109 -11.567  -2.825  1.00  0.00           O  
ATOM   3214  ND2 ASN B 206     -38.849 -13.377  -2.410  1.00  0.00           N  
ATOM   3215  N   THR B 207     -35.937  -8.707  -4.488  1.00  0.00           N  
ATOM   3216  CA  THR B 207     -34.900  -7.673  -4.565  1.00  0.00           C  
ATOM   3217  C   THR B 207     -35.540  -6.327  -4.958  1.00  0.00           C  
ATOM   3218  O   THR B 207     -36.252  -6.271  -5.961  1.00  0.00           O  
ATOM   3219  CB  THR B 207     -33.857  -8.048  -5.656  1.00  0.00           C  
ATOM   3220  OG1 THR B 207     -33.148  -9.202  -5.246  1.00  0.00           O  
ATOM   3221  CG2 THR B 207     -32.820  -6.968  -6.022  1.00  0.00           C  
ATOM   3222  N   LYS B 208     -35.251  -5.275  -4.169  1.00  0.00           N  
ATOM   3223  CA  LYS B 208     -35.753  -3.904  -4.346  1.00  0.00           C  
ATOM   3224  C   LYS B 208     -34.622  -2.908  -4.016  1.00  0.00           C  
ATOM   3225  O   LYS B 208     -33.820  -3.203  -3.126  1.00  0.00           O  
ATOM   3226  CB  LYS B 208     -36.973  -3.665  -3.419  1.00  0.00           C  
ATOM   3227  CG  LYS B 208     -38.089  -4.730  -3.512  1.00  0.00           C  
ATOM   3228  CD  LYS B 208     -39.414  -4.319  -2.851  1.00  0.00           C  
ATOM   3229  CE  LYS B 208     -39.312  -4.136  -1.330  1.00  0.00           C  
ATOM   3230  NZ  LYS B 208     -40.625  -3.817  -0.744  1.00  0.00           N  
ATOM   3231  N   VAL B 209     -34.554  -1.764  -4.728  1.00  0.00           N  
ATOM   3232  CA  VAL B 209     -33.451  -0.791  -4.609  1.00  0.00           C  
ATOM   3233  C   VAL B 209     -33.958   0.662  -4.810  1.00  0.00           C  
ATOM   3234  O   VAL B 209     -34.802   0.886  -5.679  1.00  0.00           O  
ATOM   3235  CB  VAL B 209     -32.329  -1.043  -5.675  1.00  0.00           C  
ATOM   3236  CG1 VAL B 209     -31.048  -0.227  -5.405  1.00  0.00           C  
ATOM   3237  CG2 VAL B 209     -31.928  -2.524  -5.828  1.00  0.00           C  
ATOM   3238  N   ASP B 210     -33.397   1.614  -4.033  1.00  0.00           N  
ATOM   3239  CA  ASP B 210     -33.648   3.070  -4.085  1.00  0.00           C  
ATOM   3240  C   ASP B 210     -32.319   3.843  -4.270  1.00  0.00           C  
ATOM   3241  O   ASP B 210     -31.260   3.294  -3.959  1.00  0.00           O  
ATOM   3242  CB  ASP B 210     -34.404   3.589  -2.834  1.00  0.00           C  
ATOM   3243  CG  ASP B 210     -35.673   2.807  -2.468  1.00  0.00           C  
ATOM   3244  OD1 ASP B 210     -36.465   2.524  -3.395  1.00  0.00           O  
ATOM   3245  OD2 ASP B 210     -35.879   2.594  -1.255  1.00  0.00           O  
ATOM   3246  N   LYS B 211     -32.386   5.078  -4.820  1.00  0.00           N  
ATOM   3247  CA  LYS B 211     -31.234   5.805  -5.395  1.00  0.00           C  
ATOM   3248  C   LYS B 211     -31.031   7.238  -4.831  1.00  0.00           C  
ATOM   3249  O   LYS B 211     -31.713   7.627  -3.885  1.00  0.00           O  
ATOM   3250  CB  LYS B 211     -31.384   5.851  -6.936  1.00  0.00           C  
ATOM   3251  CG  LYS B 211     -31.686   4.527  -7.664  1.00  0.00           C  
ATOM   3252  CD  LYS B 211     -30.838   3.310  -7.271  1.00  0.00           C  
ATOM   3253  CE  LYS B 211     -30.318   2.527  -8.482  1.00  0.00           C  
ATOM   3254  NZ  LYS B 211     -29.314   1.532  -8.076  1.00  0.00           N  
ATOM   3255  N   THR B 212     -30.052   7.970  -5.412  1.00  0.00           N  
ATOM   3256  CA  THR B 212     -29.497   9.260  -4.949  1.00  0.00           C  
ATOM   3257  C   THR B 212     -29.394  10.322  -6.089  1.00  0.00           C  
ATOM   3258  O   THR B 212     -29.786  10.029  -7.219  1.00  0.00           O  
ATOM   3259  CB  THR B 212     -28.080   9.020  -4.348  1.00  0.00           C  
ATOM   3260  OG1 THR B 212     -27.143   8.623  -5.335  1.00  0.00           O  
ATOM   3261  CG2 THR B 212     -28.053   7.986  -3.210  1.00  0.00           C  
ATOM   3262  N   VAL B 213     -28.919  11.551  -5.758  1.00  0.00           N  
ATOM   3263  CA  VAL B 213     -28.864  12.744  -6.639  1.00  0.00           C  
ATOM   3264  C   VAL B 213     -27.457  13.425  -6.690  1.00  0.00           C  
ATOM   3265  O   VAL B 213     -26.478  12.764  -6.345  1.00  0.00           O  
ATOM   3266  CB  VAL B 213     -29.979  13.776  -6.288  1.00  0.00           C  
ATOM   3267  CG1 VAL B 213     -31.387  13.194  -6.500  1.00  0.00           C  
ATOM   3268  CG2 VAL B 213     -29.843  14.410  -4.891  1.00  0.00           C  
ATOM   3269  N   GLU B 214     -27.355  14.665  -7.239  1.00  0.00           N  
ATOM   3270  CA  GLU B 214     -26.229  15.078  -8.104  1.00  0.00           C  
ATOM   3271  C   GLU B 214     -24.826  15.383  -7.483  1.00  0.00           C  
ATOM   3272  O   GLU B 214     -23.963  15.827  -8.242  1.00  0.00           O  
ATOM   3273  CB  GLU B 214     -26.733  16.265  -8.989  1.00  0.00           C  
ATOM   3274  CG  GLU B 214     -27.640  17.333  -8.314  1.00  0.00           C  
ATOM   3275  CD  GLU B 214     -27.079  17.935  -7.023  1.00  0.00           C  
ATOM   3276  OE1 GLU B 214     -26.287  18.896  -7.128  1.00  0.00           O  
ATOM   3277  OE2 GLU B 214     -27.448  17.411  -5.947  1.00  0.00           O  
ATOM   3278  N   ARG B 215     -24.578  15.185  -6.173  1.00  0.00           N  
ATOM   3279  CA  ARG B 215     -23.375  15.686  -5.454  1.00  0.00           C  
ATOM   3280  C   ARG B 215     -21.993  15.083  -5.843  1.00  0.00           C  
ATOM   3281  O   ARG B 215     -21.658  13.987  -5.397  1.00  0.00           O  
ATOM   3282  CB  ARG B 215     -23.625  15.584  -3.932  1.00  0.00           C  
ATOM   3283  CG  ARG B 215     -24.857  16.364  -3.430  1.00  0.00           C  
ATOM   3284  CD  ARG B 215     -24.809  17.864  -3.768  1.00  0.00           C  
ATOM   3285  NE  ARG B 215     -25.874  18.611  -3.087  1.00  0.00           N  
ATOM   3286  CZ  ARG B 215     -26.305  19.841  -3.414  1.00  0.00           C  
ATOM   3287  NH1 ARG B 215     -27.258  20.413  -2.668  1.00  0.00           N  
ATOM   3288  NH2 ARG B 215     -25.807  20.509  -4.463  1.00  0.00           N  
ATOM   3289  N   LYS B 216     -21.237  15.810  -6.707  1.00  0.00           N  
ATOM   3290  CA  LYS B 216     -20.062  15.330  -7.474  1.00  0.00           C  
ATOM   3291  C   LYS B 216     -19.025  16.442  -7.816  1.00  0.00           C  
ATOM   3292  O   LYS B 216     -19.436  17.535  -8.204  1.00  0.00           O  
ATOM   3293  CB  LYS B 216     -20.583  14.803  -8.837  1.00  0.00           C  
ATOM   3294  CG  LYS B 216     -21.489  13.558  -8.819  1.00  0.00           C  
ATOM   3295  CD  LYS B 216     -21.917  13.097 -10.227  1.00  0.00           C  
ATOM   3296  CE  LYS B 216     -22.784  14.120 -10.984  1.00  0.00           C  
ATOM   3297  NZ  LYS B 216     -23.187  13.622 -12.310  1.00  0.00           N  
ATOM   3298  N   CYS B 217     -17.713  16.088  -7.822  1.00  0.00           N  
ATOM   3299  CA  CYS B 217     -16.728  16.555  -8.837  1.00  0.00           C  
ATOM   3300  C   CYS B 217     -16.737  15.465  -9.922  1.00  0.00           C  
ATOM   3301  O   CYS B 217     -17.205  15.693 -11.037  1.00  0.00           O  
ATOM   3302  CB  CYS B 217     -15.290  16.786  -8.260  1.00  0.00           C  
ATOM   3303  SG  CYS B 217     -14.043  17.606  -9.352  1.00  0.00           S  
ATOM   3304  N   CYS B 218     -16.362  14.257  -9.477  1.00  0.00           N  
ATOM   3305  CA  CYS B 218     -16.851  12.971  -9.956  1.00  0.00           C  
ATOM   3306  C   CYS B 218     -17.072  12.097  -8.705  1.00  0.00           C  
ATOM   3307  O   CYS B 218     -17.462  12.639  -7.666  1.00  0.00           O  
ATOM   3308  CB  CYS B 218     -15.908  12.407 -11.033  1.00  0.00           C  
ATOM   3309  SG  CYS B 218     -14.204  12.015 -10.549  1.00  0.00           S  
ATOM   3310  N   VAL B 219     -16.795  10.786  -8.787  1.00  0.00           N  
ATOM   3311  CA  VAL B 219     -16.636   9.908  -7.621  1.00  0.00           C  
ATOM   3312  C   VAL B 219     -15.206  10.067  -7.053  1.00  0.00           C  
ATOM   3313  O   VAL B 219     -14.328   9.233  -7.273  1.00  0.00           O  
ATOM   3314  CB  VAL B 219     -16.970   8.428  -7.966  1.00  0.00           C  
ATOM   3315  CG1 VAL B 219     -18.492   8.226  -8.067  1.00  0.00           C  
ATOM   3316  CG2 VAL B 219     -16.275   7.875  -9.230  1.00  0.00           C  
ATOM   3317  N   GLU B 220     -14.997  11.211  -6.381  1.00  0.00           N  
ATOM   3318  CA  GLU B 220     -13.692  11.761  -6.030  1.00  0.00           C  
ATOM   3319  C   GLU B 220     -12.971  10.967  -4.924  1.00  0.00           C  
ATOM   3320  O   GLU B 220     -13.613  10.454  -4.006  1.00  0.00           O  
ATOM   3321  CB  GLU B 220     -13.907  13.240  -5.631  1.00  0.00           C  
ATOM   3322  CG  GLU B 220     -12.640  14.117  -5.510  1.00  0.00           C  
ATOM   3323  CD  GLU B 220     -12.047  14.527  -6.863  1.00  0.00           C  
ATOM   3324  OE1 GLU B 220     -11.678  13.627  -7.649  1.00  0.00           O  
ATOM   3325  OE2 GLU B 220     -11.975  15.755  -7.086  1.00  0.00           O  
ATOM   3326  N   CYS B 221     -11.636  10.932  -5.040  1.00  0.00           N  
ATOM   3327  CA  CYS B 221     -10.659  10.321  -4.133  1.00  0.00           C  
ATOM   3328  C   CYS B 221     -10.849   8.799  -3.872  1.00  0.00           C  
ATOM   3329  O   CYS B 221     -11.338   8.414  -2.807  1.00  0.00           O  
ATOM   3330  CB  CYS B 221     -10.564  11.143  -2.823  1.00  0.00           C  
ATOM   3331  SG  CYS B 221      -9.105  10.757  -1.806  1.00  0.00           S  
ATOM   3332  N   PRO B 222     -10.363   7.952  -4.809  1.00  0.00           N  
ATOM   3333  CA  PRO B 222     -10.001   6.542  -4.545  1.00  0.00           C  
ATOM   3334  C   PRO B 222      -8.769   6.375  -3.607  1.00  0.00           C  
ATOM   3335  O   PRO B 222      -8.284   7.375  -3.070  1.00  0.00           O  
ATOM   3336  CB  PRO B 222      -9.785   5.952  -5.960  1.00  0.00           C  
ATOM   3337  CG  PRO B 222     -10.384   6.956  -6.926  1.00  0.00           C  
ATOM   3338  CD  PRO B 222     -10.161   8.279  -6.214  1.00  0.00           C  
ATOM   3339  N   PRO B 223      -8.243   5.134  -3.447  1.00  0.00           N  
ATOM   3340  CA  PRO B 223      -7.015   4.859  -2.665  1.00  0.00           C  
ATOM   3341  C   PRO B 223      -5.744   5.612  -3.107  1.00  0.00           C  
ATOM   3342  O   PRO B 223      -5.624   5.998  -4.270  1.00  0.00           O  
ATOM   3343  CB  PRO B 223      -6.829   3.338  -2.800  1.00  0.00           C  
ATOM   3344  CG  PRO B 223      -8.233   2.806  -3.015  1.00  0.00           C  
ATOM   3345  CD  PRO B 223      -8.858   3.880  -3.890  1.00  0.00           C  
ATOM   3346  N   CYS B 224      -4.820   5.780  -2.141  1.00  0.00           N  
ATOM   3347  CA  CYS B 224      -3.513   6.439  -2.271  1.00  0.00           C  
ATOM   3348  C   CYS B 224      -2.651   5.898  -3.447  1.00  0.00           C  
ATOM   3349  O   CYS B 224      -2.497   4.679  -3.547  1.00  0.00           O  
ATOM   3350  CB  CYS B 224      -2.754   6.277  -0.926  1.00  0.00           C  
ATOM   3351  SG  CYS B 224      -2.604   7.804   0.039  1.00  0.00           S  
ATOM   3352  N   PRO B 225      -2.079   6.794  -4.289  1.00  0.00           N  
ATOM   3353  CA  PRO B 225      -1.192   6.387  -5.398  1.00  0.00           C  
ATOM   3354  C   PRO B 225       0.159   5.813  -4.925  1.00  0.00           C  
ATOM   3355  O   PRO B 225       1.213   6.246  -5.394  1.00  0.00           O  
ATOM   3356  CB  PRO B 225      -1.009   7.677  -6.215  1.00  0.00           C  
ATOM   3357  CG  PRO B 225      -1.204   8.802  -5.213  1.00  0.00           C  
ATOM   3358  CD  PRO B 225      -2.282   8.247  -4.292  1.00  0.00           C  
ATOM   3359  N   ALA B 226       0.076   4.838  -4.007  1.00  0.00           N  
ATOM   3360  CA  ALA B 226       1.205   4.103  -3.430  1.00  0.00           C  
ATOM   3361  C   ALA B 226       1.417   2.777  -4.201  1.00  0.00           C  
ATOM   3362  O   ALA B 226       0.583   2.454  -5.051  1.00  0.00           O  
ATOM   3363  CB  ALA B 226       0.928   3.892  -1.929  1.00  0.00           C  
ATOM   3364  N   PRO B 227       2.491   2.003  -3.890  1.00  0.00           N  
ATOM   3365  CA  PRO B 227       2.756   0.711  -4.558  1.00  0.00           C  
ATOM   3366  C   PRO B 227       2.605  -0.546  -3.649  1.00  0.00           C  
ATOM   3367  O   PRO B 227       3.601  -1.244  -3.444  1.00  0.00           O  
ATOM   3368  CB  PRO B 227       4.204   0.944  -5.026  1.00  0.00           C  
ATOM   3369  CG  PRO B 227       4.860   1.672  -3.857  1.00  0.00           C  
ATOM   3370  CD  PRO B 227       3.718   2.488  -3.243  1.00  0.00           C  
ATOM   3371  N   PRO B 228       1.396  -0.851  -3.113  1.00  0.00           N  
ATOM   3372  CA  PRO B 228       1.178  -2.088  -2.335  1.00  0.00           C  
ATOM   3373  C   PRO B 228       1.144  -3.349  -3.223  1.00  0.00           C  
ATOM   3374  O   PRO B 228       0.681  -3.270  -4.361  1.00  0.00           O  
ATOM   3375  CB  PRO B 228      -0.181  -1.840  -1.661  1.00  0.00           C  
ATOM   3376  CG  PRO B 228      -0.945  -0.985  -2.657  1.00  0.00           C  
ATOM   3377  CD  PRO B 228       0.145  -0.104  -3.260  1.00  0.00           C  
ATOM   3378  N   VAL B 229       1.613  -4.477  -2.660  1.00  0.00           N  
ATOM   3379  CA  VAL B 229       1.638  -5.834  -3.232  1.00  0.00           C  
ATOM   3380  C   VAL B 229       2.683  -6.004  -4.361  1.00  0.00           C  
ATOM   3381  O   VAL B 229       2.712  -5.219  -5.307  1.00  0.00           O  
ATOM   3382  CB  VAL B 229       0.232  -6.328  -3.718  1.00  0.00           C  
ATOM   3383  CG1 VAL B 229       0.232  -7.676  -4.470  1.00  0.00           C  
ATOM   3384  CG2 VAL B 229      -0.765  -6.395  -2.544  1.00  0.00           C  
ATOM   3385  N   ALA B 230       3.496  -7.066  -4.240  1.00  0.00           N  
ATOM   3386  CA  ALA B 230       4.524  -7.462  -5.207  1.00  0.00           C  
ATOM   3387  C   ALA B 230       3.928  -8.427  -6.249  1.00  0.00           C  
ATOM   3388  O   ALA B 230       3.924  -8.125  -7.443  1.00  0.00           O  
ATOM   3389  CB  ALA B 230       5.715  -8.063  -4.442  1.00  0.00           C  
ATOM   3390  N   GLY B 231       3.448  -9.585  -5.766  1.00  0.00           N  
ATOM   3391  CA  GLY B 231       2.956 -10.698  -6.576  1.00  0.00           C  
ATOM   3392  C   GLY B 231       4.118 -11.633  -6.978  1.00  0.00           C  
ATOM   3393  O   GLY B 231       5.276 -11.206  -6.977  1.00  0.00           O  
ATOM   3394  N   PRO B 232       3.829 -12.910  -7.320  1.00  0.00           N  
ATOM   3395  CA  PRO B 232       4.856 -13.901  -7.691  1.00  0.00           C  
ATOM   3396  C   PRO B 232       5.671 -13.574  -8.951  1.00  0.00           C  
ATOM   3397  O   PRO B 232       5.096 -13.313 -10.009  1.00  0.00           O  
ATOM   3398  CB  PRO B 232       4.089 -15.221  -7.848  1.00  0.00           C  
ATOM   3399  CG  PRO B 232       2.627 -14.848  -7.970  1.00  0.00           C  
ATOM   3400  CD  PRO B 232       2.511 -13.534  -7.209  1.00  0.00           C  
ATOM   3401  N   SER B 233       7.002 -13.636  -8.793  1.00  0.00           N  
ATOM   3402  CA  SER B 233       7.981 -13.490  -9.864  1.00  0.00           C  
ATOM   3403  C   SER B 233       8.187 -14.831 -10.586  1.00  0.00           C  
ATOM   3404  O   SER B 233       8.482 -15.837  -9.938  1.00  0.00           O  
ATOM   3405  CB  SER B 233       9.306 -12.983  -9.266  1.00  0.00           C  
ATOM   3406  OG  SER B 233       9.198 -11.617  -8.926  1.00  0.00           O  
ATOM   3407  N   VAL B 234       8.037 -14.800 -11.918  1.00  0.00           N  
ATOM   3408  CA  VAL B 234       8.206 -15.945 -12.813  1.00  0.00           C  
ATOM   3409  C   VAL B 234       9.646 -15.958 -13.355  1.00  0.00           C  
ATOM   3410  O   VAL B 234      10.177 -14.895 -13.680  1.00  0.00           O  
ATOM   3411  CB  VAL B 234       7.235 -15.830 -14.028  1.00  0.00           C  
ATOM   3412  CG1 VAL B 234       7.355 -16.970 -15.065  1.00  0.00           C  
ATOM   3413  CG2 VAL B 234       5.773 -15.722 -13.562  1.00  0.00           C  
ATOM   3414  N   PHE B 235      10.236 -17.160 -13.464  1.00  0.00           N  
ATOM   3415  CA  PHE B 235      11.562 -17.389 -14.045  1.00  0.00           C  
ATOM   3416  C   PHE B 235      11.523 -18.641 -14.934  1.00  0.00           C  
ATOM   3417  O   PHE B 235      10.660 -19.500 -14.747  1.00  0.00           O  
ATOM   3418  CB  PHE B 235      12.624 -17.523 -12.930  1.00  0.00           C  
ATOM   3419  CG  PHE B 235      12.744 -16.309 -12.026  1.00  0.00           C  
ATOM   3420  CD1 PHE B 235      12.146 -16.305 -10.747  1.00  0.00           C  
ATOM   3421  CD2 PHE B 235      13.303 -15.115 -12.525  1.00  0.00           C  
ATOM   3422  CE1 PHE B 235      12.168 -15.150  -9.978  1.00  0.00           C  
ATOM   3423  CE2 PHE B 235      13.308 -13.969 -11.743  1.00  0.00           C  
ATOM   3424  CZ  PHE B 235      12.754 -13.989 -10.470  1.00  0.00           C  
ATOM   3425  N   LEU B 236      12.461 -18.712 -15.891  1.00  0.00           N  
ATOM   3426  CA  LEU B 236      12.527 -19.770 -16.900  1.00  0.00           C  
ATOM   3427  C   LEU B 236      13.993 -20.085 -17.234  1.00  0.00           C  
ATOM   3428  O   LEU B 236      14.822 -19.175 -17.208  1.00  0.00           O  
ATOM   3429  CB  LEU B 236      11.701 -19.317 -18.127  1.00  0.00           C  
ATOM   3430  CG  LEU B 236      11.502 -20.387 -19.216  1.00  0.00           C  
ATOM   3431  CD1 LEU B 236      10.746 -21.605 -18.663  1.00  0.00           C  
ATOM   3432  CD2 LEU B 236      10.781 -19.785 -20.431  1.00  0.00           C  
ATOM   3433  N   PHE B 237      14.289 -21.373 -17.493  1.00  0.00           N  
ATOM   3434  CA  PHE B 237      15.655 -21.904 -17.574  1.00  0.00           C  
ATOM   3435  C   PHE B 237      15.790 -22.912 -18.737  1.00  0.00           C  
ATOM   3436  O   PHE B 237      14.871 -23.706 -18.939  1.00  0.00           O  
ATOM   3437  CB  PHE B 237      15.996 -22.597 -16.236  1.00  0.00           C  
ATOM   3438  CG  PHE B 237      15.916 -21.679 -15.030  1.00  0.00           C  
ATOM   3439  CD1 PHE B 237      14.764 -21.679 -14.214  1.00  0.00           C  
ATOM   3440  CD2 PHE B 237      16.892 -20.679 -14.840  1.00  0.00           C  
ATOM   3441  CE1 PHE B 237      14.627 -20.728 -13.214  1.00  0.00           C  
ATOM   3442  CE2 PHE B 237      16.738 -19.741 -13.830  1.00  0.00           C  
ATOM   3443  CZ  PHE B 237      15.610 -19.767 -13.021  1.00  0.00           C  
ATOM   3444  N   PRO B 238      16.929 -22.875 -19.474  1.00  0.00           N  
ATOM   3445  CA  PRO B 238      17.162 -23.754 -20.639  1.00  0.00           C  
ATOM   3446  C   PRO B 238      17.560 -25.207 -20.271  1.00  0.00           C  
ATOM   3447  O   PRO B 238      17.873 -25.470 -19.108  1.00  0.00           O  
ATOM   3448  CB  PRO B 238      18.319 -23.034 -21.358  1.00  0.00           C  
ATOM   3449  CG  PRO B 238      19.136 -22.415 -20.239  1.00  0.00           C  
ATOM   3450  CD  PRO B 238      18.065 -21.973 -19.253  1.00  0.00           C  
ATOM   3451  N   PRO B 239      17.633 -26.105 -21.284  1.00  0.00           N  
ATOM   3452  CA  PRO B 239      18.335 -27.398 -21.165  1.00  0.00           C  
ATOM   3453  C   PRO B 239      19.860 -27.241 -21.065  1.00  0.00           C  
ATOM   3454  O   PRO B 239      20.414 -26.237 -21.519  1.00  0.00           O  
ATOM   3455  CB  PRO B 239      17.970 -28.132 -22.468  1.00  0.00           C  
ATOM   3456  CG  PRO B 239      17.734 -27.024 -23.477  1.00  0.00           C  
ATOM   3457  CD  PRO B 239      17.087 -25.936 -22.632  1.00  0.00           C  
ATOM   3458  N   LYS B 240      20.508 -28.278 -20.518  1.00  0.00           N  
ATOM   3459  CA  LYS B 240      21.964 -28.430 -20.547  1.00  0.00           C  
ATOM   3460  C   LYS B 240      22.361 -29.012 -21.926  1.00  0.00           C  
ATOM   3461  O   LYS B 240      21.594 -29.804 -22.477  1.00  0.00           O  
ATOM   3462  CB  LYS B 240      22.392 -29.356 -19.383  1.00  0.00           C  
ATOM   3463  CG  LYS B 240      21.772 -29.012 -18.008  1.00  0.00           C  
ATOM   3464  CD  LYS B 240      22.014 -27.563 -17.535  1.00  0.00           C  
ATOM   3465  CE  LYS B 240      21.234 -27.186 -16.266  1.00  0.00           C  
ATOM   3466  NZ  LYS B 240      21.646 -27.985 -15.100  1.00  0.00           N  
ATOM   3467  N   PRO B 241      23.517 -28.593 -22.493  1.00  0.00           N  
ATOM   3468  CA  PRO B 241      23.896 -28.951 -23.877  1.00  0.00           C  
ATOM   3469  C   PRO B 241      24.104 -30.454 -24.150  1.00  0.00           C  
ATOM   3470  O   PRO B 241      23.862 -30.876 -25.277  1.00  0.00           O  
ATOM   3471  CB  PRO B 241      25.157 -28.113 -24.151  1.00  0.00           C  
ATOM   3472  CG  PRO B 241      25.735 -27.822 -22.776  1.00  0.00           C  
ATOM   3473  CD  PRO B 241      24.501 -27.695 -21.893  1.00  0.00           C  
ATOM   3474  N   LYS B 242      24.468 -31.246 -23.126  1.00  0.00           N  
ATOM   3475  CA  LYS B 242      24.532 -32.710 -23.207  1.00  0.00           C  
ATOM   3476  C   LYS B 242      23.156 -33.371 -23.444  1.00  0.00           C  
ATOM   3477  O   LYS B 242      23.097 -34.392 -24.127  1.00  0.00           O  
ATOM   3478  CB  LYS B 242      25.250 -33.254 -21.952  1.00  0.00           C  
ATOM   3479  CG  LYS B 242      25.365 -34.788 -21.891  1.00  0.00           C  
ATOM   3480  CD  LYS B 242      26.368 -35.277 -20.838  1.00  0.00           C  
ATOM   3481  CE  LYS B 242      26.456 -36.808 -20.789  1.00  0.00           C  
ATOM   3482  NZ  LYS B 242      27.522 -37.256 -19.878  1.00  0.00           N  
ATOM   3483  N   ASP B 243      22.084 -32.764 -22.908  1.00  0.00           N  
ATOM   3484  CA  ASP B 243      20.689 -33.199 -23.070  1.00  0.00           C  
ATOM   3485  C   ASP B 243      20.208 -33.063 -24.521  1.00  0.00           C  
ATOM   3486  O   ASP B 243      19.577 -33.986 -25.037  1.00  0.00           O  
ATOM   3487  CB  ASP B 243      19.689 -32.485 -22.124  1.00  0.00           C  
ATOM   3488  CG  ASP B 243      20.160 -32.263 -20.684  1.00  0.00           C  
ATOM   3489  OD1 ASP B 243      20.986 -33.068 -20.193  1.00  0.00           O  
ATOM   3490  OD2 ASP B 243      19.636 -31.308 -20.072  1.00  0.00           O  
ATOM   3491  N   THR B 244      20.543 -31.919 -25.142  1.00  0.00           N  
ATOM   3492  CA  THR B 244      20.220 -31.555 -26.521  1.00  0.00           C  
ATOM   3493  C   THR B 244      20.875 -32.463 -27.578  1.00  0.00           C  
ATOM   3494  O   THR B 244      20.259 -32.716 -28.612  1.00  0.00           O  
ATOM   3495  CB  THR B 244      20.675 -30.096 -26.811  1.00  0.00           C  
ATOM   3496  OG1 THR B 244      20.051 -29.217 -25.895  1.00  0.00           O  
ATOM   3497  CG2 THR B 244      20.401 -29.576 -28.234  1.00  0.00           C  
ATOM   3498  N   LEU B 245      22.115 -32.902 -27.313  1.00  0.00           N  
ATOM   3499  CA  LEU B 245      22.981 -33.541 -28.303  1.00  0.00           C  
ATOM   3500  C   LEU B 245      22.973 -35.075 -28.222  1.00  0.00           C  
ATOM   3501  O   LEU B 245      23.214 -35.712 -29.249  1.00  0.00           O  
ATOM   3502  CB  LEU B 245      24.408 -32.984 -28.129  1.00  0.00           C  
ATOM   3503  CG  LEU B 245      24.518 -31.466 -28.400  1.00  0.00           C  
ATOM   3504  CD1 LEU B 245      25.901 -30.934 -27.983  1.00  0.00           C  
ATOM   3505  CD2 LEU B 245      24.164 -31.107 -29.856  1.00  0.00           C  
ATOM   3506  N   MET B 246      22.699 -35.644 -27.035  1.00  0.00           N  
ATOM   3507  CA  MET B 246      22.633 -37.089 -26.818  1.00  0.00           C  
ATOM   3508  C   MET B 246      21.177 -37.566 -26.901  1.00  0.00           C  
ATOM   3509  O   MET B 246      20.320 -37.011 -26.213  1.00  0.00           O  
ATOM   3510  CB  MET B 246      23.229 -37.444 -25.437  1.00  0.00           C  
ATOM   3511  CG  MET B 246      24.713 -37.079 -25.248  1.00  0.00           C  
ATOM   3512  SD  MET B 246      25.880 -38.028 -26.266  1.00  0.00           S  
ATOM   3513  CE  MET B 246      26.397 -36.760 -27.452  1.00  0.00           C  
ATOM   3514  N   ILE B 247      20.937 -38.615 -27.707  1.00  0.00           N  
ATOM   3515  CA  ILE B 247      19.639 -39.292 -27.829  1.00  0.00           C  
ATOM   3516  C   ILE B 247      19.319 -40.254 -26.661  1.00  0.00           C  
ATOM   3517  O   ILE B 247      18.163 -40.651 -26.519  1.00  0.00           O  
ATOM   3518  CB  ILE B 247      19.505 -40.059 -29.173  1.00  0.00           C  
ATOM   3519  CG1 ILE B 247      20.575 -41.159 -29.386  1.00  0.00           C  
ATOM   3520  CG2 ILE B 247      19.450 -39.073 -30.357  1.00  0.00           C  
ATOM   3521  CD1 ILE B 247      20.276 -42.087 -30.571  1.00  0.00           C  
ATOM   3522  N   SER B 248      20.320 -40.551 -25.812  1.00  0.00           N  
ATOM   3523  CA  SER B 248      20.151 -41.188 -24.500  1.00  0.00           C  
ATOM   3524  C   SER B 248      19.487 -40.259 -23.457  1.00  0.00           C  
ATOM   3525  O   SER B 248      18.993 -40.752 -22.444  1.00  0.00           O  
ATOM   3526  CB  SER B 248      21.523 -41.717 -24.031  1.00  0.00           C  
ATOM   3527  OG  SER B 248      22.420 -40.671 -23.701  1.00  0.00           O  
ATOM   3528  N   ARG B 249      19.469 -38.948 -23.747  1.00  0.00           N  
ATOM   3529  CA  ARG B 249      18.748 -37.901 -23.032  1.00  0.00           C  
ATOM   3530  C   ARG B 249      17.731 -37.240 -23.987  1.00  0.00           C  
ATOM   3531  O   ARG B 249      17.510 -37.726 -25.097  1.00  0.00           O  
ATOM   3532  CB  ARG B 249      19.773 -36.874 -22.505  1.00  0.00           C  
ATOM   3533  CG  ARG B 249      20.733 -37.418 -21.435  1.00  0.00           C  
ATOM   3534  CD  ARG B 249      21.534 -36.283 -20.782  1.00  0.00           C  
ATOM   3535  NE  ARG B 249      22.526 -36.774 -19.818  1.00  0.00           N  
ATOM   3536  CZ  ARG B 249      23.178 -36.002 -18.932  1.00  0.00           C  
ATOM   3537  NH1 ARG B 249      24.042 -36.570 -18.080  1.00  0.00           N  
ATOM   3538  NH2 ARG B 249      22.980 -34.676 -18.875  1.00  0.00           N  
ATOM   3539  N   THR B 250      17.131 -36.134 -23.528  1.00  0.00           N  
ATOM   3540  CA  THR B 250      16.260 -35.259 -24.307  1.00  0.00           C  
ATOM   3541  C   THR B 250      16.254 -33.875 -23.625  1.00  0.00           C  
ATOM   3542  O   THR B 250      16.181 -33.832 -22.394  1.00  0.00           O  
ATOM   3543  CB  THR B 250      14.812 -35.830 -24.414  1.00  0.00           C  
ATOM   3544  OG1 THR B 250      13.982 -34.976 -25.181  1.00  0.00           O  
ATOM   3545  CG2 THR B 250      14.082 -36.058 -23.075  1.00  0.00           C  
ATOM   3546  N   PRO B 251      16.358 -32.768 -24.401  1.00  0.00           N  
ATOM   3547  CA  PRO B 251      16.300 -31.420 -23.811  1.00  0.00           C  
ATOM   3548  C   PRO B 251      14.898 -31.076 -23.275  1.00  0.00           C  
ATOM   3549  O   PRO B 251      13.906 -31.682 -23.678  1.00  0.00           O  
ATOM   3550  CB  PRO B 251      16.749 -30.505 -24.957  1.00  0.00           C  
ATOM   3551  CG  PRO B 251      16.337 -31.230 -26.222  1.00  0.00           C  
ATOM   3552  CD  PRO B 251      16.469 -32.708 -25.863  1.00  0.00           C  
ATOM   3553  N   GLU B 252      14.864 -30.121 -22.341  1.00  0.00           N  
ATOM   3554  CA  GLU B 252      13.666 -29.672 -21.643  1.00  0.00           C  
ATOM   3555  C   GLU B 252      13.905 -28.255 -21.112  1.00  0.00           C  
ATOM   3556  O   GLU B 252      15.048 -27.892 -20.842  1.00  0.00           O  
ATOM   3557  CB  GLU B 252      13.299 -30.717 -20.562  1.00  0.00           C  
ATOM   3558  CG  GLU B 252      12.140 -30.338 -19.624  1.00  0.00           C  
ATOM   3559  CD  GLU B 252      11.673 -31.547 -18.818  1.00  0.00           C  
ATOM   3560  OE1 GLU B 252      12.127 -31.676 -17.661  1.00  0.00           O  
ATOM   3561  OE2 GLU B 252      10.868 -32.321 -19.383  1.00  0.00           O  
ATOM   3562  N   VAL B 253      12.824 -27.474 -20.988  1.00  0.00           N  
ATOM   3563  CA  VAL B 253      12.842 -26.105 -20.482  1.00  0.00           C  
ATOM   3564  C   VAL B 253      11.944 -26.052 -19.235  1.00  0.00           C  
ATOM   3565  O   VAL B 253      10.756 -26.360 -19.331  1.00  0.00           O  
ATOM   3566  CB  VAL B 253      12.350 -25.113 -21.578  1.00  0.00           C  
ATOM   3567  CG1 VAL B 253      11.979 -23.708 -21.073  1.00  0.00           C  
ATOM   3568  CG2 VAL B 253      13.409 -24.980 -22.685  1.00  0.00           C  
ATOM   3569  N   THR B 254      12.551 -25.703 -18.090  1.00  0.00           N  
ATOM   3570  CA  THR B 254      11.924 -25.734 -16.769  1.00  0.00           C  
ATOM   3571  C   THR B 254      11.584 -24.313 -16.299  1.00  0.00           C  
ATOM   3572  O   THR B 254      12.451 -23.440 -16.315  1.00  0.00           O  
ATOM   3573  CB  THR B 254      12.881 -26.367 -15.722  1.00  0.00           C  
ATOM   3574  OG1 THR B 254      13.103 -27.709 -16.096  1.00  0.00           O  
ATOM   3575  CG2 THR B 254      12.383 -26.368 -14.263  1.00  0.00           C  
ATOM   3576  N   CYS B 255      10.331 -24.135 -15.855  1.00  0.00           N  
ATOM   3577  CA  CYS B 255       9.810 -22.908 -15.262  1.00  0.00           C  
ATOM   3578  C   CYS B 255       9.765 -23.064 -13.741  1.00  0.00           C  
ATOM   3579  O   CYS B 255       9.309 -24.098 -13.252  1.00  0.00           O  
ATOM   3580  CB  CYS B 255       8.404 -22.649 -15.834  1.00  0.00           C  
ATOM   3581  SG  CYS B 255       7.669 -21.027 -15.496  1.00  0.00           S  
ATOM   3582  N   VAL B 256      10.220 -22.021 -13.032  1.00  0.00           N  
ATOM   3583  CA  VAL B 256      10.164 -21.943 -11.578  1.00  0.00           C  
ATOM   3584  C   VAL B 256       9.575 -20.571 -11.221  1.00  0.00           C  
ATOM   3585  O   VAL B 256      10.161 -19.543 -11.564  1.00  0.00           O  
ATOM   3586  CB  VAL B 256      11.565 -22.065 -10.909  1.00  0.00           C  
ATOM   3587  CG1 VAL B 256      11.473 -22.094  -9.372  1.00  0.00           C  
ATOM   3588  CG2 VAL B 256      12.364 -23.285 -11.406  1.00  0.00           C  
ATOM   3589  N   VAL B 257       8.422 -20.591 -10.545  1.00  0.00           N  
ATOM   3590  CA  VAL B 257       7.720 -19.406 -10.067  1.00  0.00           C  
ATOM   3591  C   VAL B 257       7.799 -19.415  -8.533  1.00  0.00           C  
ATOM   3592  O   VAL B 257       7.581 -20.460  -7.922  1.00  0.00           O  
ATOM   3593  CB  VAL B 257       6.222 -19.428 -10.485  1.00  0.00           C  
ATOM   3594  CG1 VAL B 257       5.460 -18.156 -10.064  1.00  0.00           C  
ATOM   3595  CG2 VAL B 257       6.061 -19.634 -12.002  1.00  0.00           C  
ATOM   3596  N   VAL B 258       8.124 -18.258  -7.946  1.00  0.00           N  
ATOM   3597  CA  VAL B 258       8.279 -18.077  -6.502  1.00  0.00           C  
ATOM   3598  C   VAL B 258       7.485 -16.856  -6.029  1.00  0.00           C  
ATOM   3599  O   VAL B 258       7.103 -16.019  -6.845  1.00  0.00           O  
ATOM   3600  CB  VAL B 258       9.770 -17.869  -6.115  1.00  0.00           C  
ATOM   3601  CG1 VAL B 258      10.582 -19.148  -6.360  1.00  0.00           C  
ATOM   3602  CG2 VAL B 258      10.427 -16.641  -6.782  1.00  0.00           C  
ATOM   3603  N   ASP B 259       7.266 -16.788  -4.706  1.00  0.00           N  
ATOM   3604  CA  ASP B 259       6.521 -15.727  -4.020  1.00  0.00           C  
ATOM   3605  C   ASP B 259       5.006 -15.777  -4.296  1.00  0.00           C  
ATOM   3606  O   ASP B 259       4.337 -14.744  -4.274  1.00  0.00           O  
ATOM   3607  CB  ASP B 259       7.130 -14.305  -4.161  1.00  0.00           C  
ATOM   3608  CG  ASP B 259       8.619 -14.232  -3.826  1.00  0.00           C  
ATOM   3609  OD1 ASP B 259       8.996 -14.836  -2.799  1.00  0.00           O  
ATOM   3610  OD2 ASP B 259       9.340 -13.513  -4.552  1.00  0.00           O  
ATOM   3611  N   VAL B 260       4.496 -16.997  -4.535  1.00  0.00           N  
ATOM   3612  CA  VAL B 260       3.086 -17.297  -4.774  1.00  0.00           C  
ATOM   3613  C   VAL B 260       2.333 -17.363  -3.430  1.00  0.00           C  
ATOM   3614  O   VAL B 260       2.898 -17.832  -2.441  1.00  0.00           O  
ATOM   3615  CB  VAL B 260       2.941 -18.659  -5.521  1.00  0.00           C  
ATOM   3616  CG1 VAL B 260       1.488 -19.125  -5.731  1.00  0.00           C  
ATOM   3617  CG2 VAL B 260       3.652 -18.623  -6.885  1.00  0.00           C  
ATOM   3618  N   SER B 261       1.073 -16.893  -3.429  1.00  0.00           N  
ATOM   3619  CA  SER B 261       0.174 -16.864  -2.271  1.00  0.00           C  
ATOM   3620  C   SER B 261      -0.011 -18.249  -1.623  1.00  0.00           C  
ATOM   3621  O   SER B 261      -0.179 -19.236  -2.334  1.00  0.00           O  
ATOM   3622  CB  SER B 261      -1.182 -16.279  -2.725  1.00  0.00           C  
ATOM   3623  OG  SER B 261      -2.100 -16.160  -1.653  1.00  0.00           O  
ATOM   3624  N   HIS B 262      -0.012 -18.288  -0.282  1.00  0.00           N  
ATOM   3625  CA  HIS B 262      -0.289 -19.497   0.500  1.00  0.00           C  
ATOM   3626  C   HIS B 262      -1.765 -19.946   0.453  1.00  0.00           C  
ATOM   3627  O   HIS B 262      -2.030 -21.116   0.723  1.00  0.00           O  
ATOM   3628  CB  HIS B 262       0.232 -19.311   1.941  1.00  0.00           C  
ATOM   3629  CG  HIS B 262      -0.156 -18.020   2.624  1.00  0.00           C  
ATOM   3630  CD2 HIS B 262       0.551 -16.856   2.839  1.00  0.00           C  
ATOM   3631  ND1 HIS B 262      -1.401 -17.803   3.189  1.00  0.00           N  
ATOM   3632  NE2 HIS B 262      -0.247 -15.931   3.515  1.00  0.00           N  
ATOM   3633  CE1 HIS B 262      -1.398 -16.567   3.693  1.00  0.00           C  
ATOM   3634  N   GLU B 263      -2.681 -19.032   0.077  1.00  0.00           N  
ATOM   3635  CA  GLU B 263      -4.110 -19.301  -0.116  1.00  0.00           C  
ATOM   3636  C   GLU B 263      -4.453 -19.763  -1.546  1.00  0.00           C  
ATOM   3637  O   GLU B 263      -5.557 -20.264  -1.754  1.00  0.00           O  
ATOM   3638  CB  GLU B 263      -4.926 -18.035   0.245  1.00  0.00           C  
ATOM   3639  CG  GLU B 263      -4.688 -17.472   1.662  1.00  0.00           C  
ATOM   3640  CD  GLU B 263      -4.969 -18.489   2.770  1.00  0.00           C  
ATOM   3641  OE1 GLU B 263      -3.979 -19.032   3.310  1.00  0.00           O  
ATOM   3642  OE2 GLU B 263      -6.166 -18.709   3.050  1.00  0.00           O  
ATOM   3643  N   ASP B 264      -3.511 -19.613  -2.493  1.00  0.00           N  
ATOM   3644  CA  ASP B 264      -3.623 -20.083  -3.873  1.00  0.00           C  
ATOM   3645  C   ASP B 264      -2.228 -20.577  -4.315  1.00  0.00           C  
ATOM   3646  O   ASP B 264      -1.571 -19.885  -5.094  1.00  0.00           O  
ATOM   3647  CB  ASP B 264      -4.228 -19.001  -4.809  1.00  0.00           C  
ATOM   3648  CG  ASP B 264      -4.491 -19.463  -6.250  1.00  0.00           C  
ATOM   3649  OD1 ASP B 264      -4.574 -18.567  -7.118  1.00  0.00           O  
ATOM   3650  OD2 ASP B 264      -4.670 -20.684  -6.458  1.00  0.00           O  
ATOM   3651  N   PRO B 265      -1.755 -21.715  -3.748  1.00  0.00           N  
ATOM   3652  CA  PRO B 265      -0.371 -22.176  -3.950  1.00  0.00           C  
ATOM   3653  C   PRO B 265      -0.070 -22.751  -5.347  1.00  0.00           C  
ATOM   3654  O   PRO B 265       1.100 -22.804  -5.704  1.00  0.00           O  
ATOM   3655  CB  PRO B 265      -0.172 -23.199  -2.824  1.00  0.00           C  
ATOM   3656  CG  PRO B 265      -1.551 -23.804  -2.630  1.00  0.00           C  
ATOM   3657  CD  PRO B 265      -2.474 -22.607  -2.832  1.00  0.00           C  
ATOM   3658  N   GLU B 266      -1.106 -23.127  -6.116  1.00  0.00           N  
ATOM   3659  CA  GLU B 266      -1.007 -23.511  -7.527  1.00  0.00           C  
ATOM   3660  C   GLU B 266      -0.991 -22.257  -8.425  1.00  0.00           C  
ATOM   3661  O   GLU B 266      -1.557 -21.228  -8.049  1.00  0.00           O  
ATOM   3662  CB  GLU B 266      -2.203 -24.446  -7.843  1.00  0.00           C  
ATOM   3663  CG  GLU B 266      -2.385 -24.925  -9.303  1.00  0.00           C  
ATOM   3664  CD  GLU B 266      -1.268 -25.843  -9.808  1.00  0.00           C  
ATOM   3665  OE1 GLU B 266      -0.173 -25.317 -10.107  1.00  0.00           O  
ATOM   3666  OE2 GLU B 266      -1.547 -27.057  -9.915  1.00  0.00           O  
ATOM   3667  N   VAL B 267      -0.378 -22.382  -9.612  1.00  0.00           N  
ATOM   3668  CA  VAL B 267      -0.421 -21.368 -10.667  1.00  0.00           C  
ATOM   3669  C   VAL B 267      -0.773 -22.037 -12.012  1.00  0.00           C  
ATOM   3670  O   VAL B 267      -0.430 -23.197 -12.242  1.00  0.00           O  
ATOM   3671  CB  VAL B 267       0.914 -20.574 -10.793  1.00  0.00           C  
ATOM   3672  CG1 VAL B 267       1.332 -19.924  -9.463  1.00  0.00           C  
ATOM   3673  CG2 VAL B 267       2.097 -21.356 -11.386  1.00  0.00           C  
ATOM   3674  N   GLN B 268      -1.491 -21.291 -12.862  1.00  0.00           N  
ATOM   3675  CA  GLN B 268      -2.158 -21.773 -14.075  1.00  0.00           C  
ATOM   3676  C   GLN B 268      -1.197 -21.873 -15.276  1.00  0.00           C  
ATOM   3677  O   GLN B 268      -1.256 -21.028 -16.170  1.00  0.00           O  
ATOM   3678  CB  GLN B 268      -3.354 -20.837 -14.362  1.00  0.00           C  
ATOM   3679  CG  GLN B 268      -4.436 -20.843 -13.260  1.00  0.00           C  
ATOM   3680  CD  GLN B 268      -5.468 -19.725 -13.438  1.00  0.00           C  
ATOM   3681  OE1 GLN B 268      -5.790 -19.330 -14.556  1.00  0.00           O  
ATOM   3682  NE2 GLN B 268      -6.007 -19.220 -12.326  1.00  0.00           N  
ATOM   3683  N   PHE B 269      -0.330 -22.900 -15.271  1.00  0.00           N  
ATOM   3684  CA  PHE B 269       0.666 -23.166 -16.314  1.00  0.00           C  
ATOM   3685  C   PHE B 269       0.055 -23.415 -17.704  1.00  0.00           C  
ATOM   3686  O   PHE B 269      -0.739 -24.341 -17.868  1.00  0.00           O  
ATOM   3687  CB  PHE B 269       1.548 -24.369 -15.923  1.00  0.00           C  
ATOM   3688  CG  PHE B 269       2.462 -24.163 -14.731  1.00  0.00           C  
ATOM   3689  CD1 PHE B 269       2.139 -24.737 -13.484  1.00  0.00           C  
ATOM   3690  CD2 PHE B 269       3.602 -23.338 -14.832  1.00  0.00           C  
ATOM   3691  CE1 PHE B 269       2.977 -24.549 -12.396  1.00  0.00           C  
ATOM   3692  CE2 PHE B 269       4.424 -23.151 -13.727  1.00  0.00           C  
ATOM   3693  CZ  PHE B 269       4.120 -23.766 -12.518  1.00  0.00           C  
ATOM   3694  N   ASN B 270       0.498 -22.611 -18.680  1.00  0.00           N  
ATOM   3695  CA  ASN B 270       0.251 -22.802 -20.106  1.00  0.00           C  
ATOM   3696  C   ASN B 270       1.502 -22.366 -20.883  1.00  0.00           C  
ATOM   3697  O   ASN B 270       2.137 -21.373 -20.525  1.00  0.00           O  
ATOM   3698  CB  ASN B 270      -1.065 -22.130 -20.577  1.00  0.00           C  
ATOM   3699  CG  ASN B 270      -1.156 -20.599 -20.479  1.00  0.00           C  
ATOM   3700  OD1 ASN B 270      -0.645 -19.978 -19.551  1.00  0.00           O  
ATOM   3701  ND2 ASN B 270      -1.856 -19.980 -21.432  1.00  0.00           N  
ATOM   3702  N   TRP B 271       1.858 -23.163 -21.898  1.00  0.00           N  
ATOM   3703  CA  TRP B 271       3.156 -23.104 -22.565  1.00  0.00           C  
ATOM   3704  C   TRP B 271       3.035 -22.730 -24.040  1.00  0.00           C  
ATOM   3705  O   TRP B 271       2.004 -22.975 -24.663  1.00  0.00           O  
ATOM   3706  CB  TRP B 271       3.859 -24.454 -22.381  1.00  0.00           C  
ATOM   3707  CG  TRP B 271       4.410 -24.674 -21.006  1.00  0.00           C  
ATOM   3708  CD1 TRP B 271       3.725 -25.120 -19.930  1.00  0.00           C  
ATOM   3709  CD2 TRP B 271       5.752 -24.379 -20.527  1.00  0.00           C  
ATOM   3710  NE1 TRP B 271       4.574 -25.209 -18.845  1.00  0.00           N  
ATOM   3711  CE2 TRP B 271       5.847 -24.780 -19.161  1.00  0.00           C  
ATOM   3712  CE3 TRP B 271       6.916 -23.847 -21.126  1.00  0.00           C  
ATOM   3713  CZ2 TRP B 271       7.051 -24.703 -18.442  1.00  0.00           C  
ATOM   3714  CZ3 TRP B 271       8.131 -23.776 -20.420  1.00  0.00           C  
ATOM   3715  CH2 TRP B 271       8.205 -24.224 -19.088  1.00  0.00           C  
ATOM   3716  N   TYR B 272       4.107 -22.098 -24.542  1.00  0.00           N  
ATOM   3717  CA  TYR B 272       4.207 -21.494 -25.866  1.00  0.00           C  
ATOM   3718  C   TYR B 272       5.580 -21.811 -26.476  1.00  0.00           C  
ATOM   3719  O   TYR B 272       6.566 -21.941 -25.747  1.00  0.00           O  
ATOM   3720  CB  TYR B 272       4.034 -19.961 -25.751  1.00  0.00           C  
ATOM   3721  CG  TYR B 272       2.674 -19.443 -25.308  1.00  0.00           C  
ATOM   3722  CD1 TYR B 272       1.829 -18.805 -26.239  1.00  0.00           C  
ATOM   3723  CD2 TYR B 272       2.262 -19.552 -23.962  1.00  0.00           C  
ATOM   3724  CE1 TYR B 272       0.571 -18.317 -25.838  1.00  0.00           C  
ATOM   3725  CE2 TYR B 272       0.992 -19.098 -23.569  1.00  0.00           C  
ATOM   3726  CZ  TYR B 272       0.144 -18.480 -24.507  1.00  0.00           C  
ATOM   3727  OH  TYR B 272      -1.091 -18.041 -24.130  1.00  0.00           O  
ATOM   3728  N   VAL B 273       5.610 -21.886 -27.814  1.00  0.00           N  
ATOM   3729  CA  VAL B 273       6.813 -22.006 -28.633  1.00  0.00           C  
ATOM   3730  C   VAL B 273       6.641 -21.094 -29.857  1.00  0.00           C  
ATOM   3731  O   VAL B 273       5.655 -21.238 -30.583  1.00  0.00           O  
ATOM   3732  CB  VAL B 273       7.073 -23.475 -29.093  1.00  0.00           C  
ATOM   3733  CG1 VAL B 273       8.095 -23.639 -30.243  1.00  0.00           C  
ATOM   3734  CG2 VAL B 273       7.511 -24.349 -27.907  1.00  0.00           C  
ATOM   3735  N   ASP B 274       7.597 -20.167 -30.051  1.00  0.00           N  
ATOM   3736  CA  ASP B 274       7.622 -19.179 -31.143  1.00  0.00           C  
ATOM   3737  C   ASP B 274       6.409 -18.221 -31.121  1.00  0.00           C  
ATOM   3738  O   ASP B 274       5.897 -17.844 -32.175  1.00  0.00           O  
ATOM   3739  CB  ASP B 274       7.892 -19.800 -32.543  1.00  0.00           C  
ATOM   3740  CG  ASP B 274       9.120 -20.720 -32.604  1.00  0.00           C  
ATOM   3741  OD1 ASP B 274      10.081 -20.458 -31.847  1.00  0.00           O  
ATOM   3742  OD2 ASP B 274       9.112 -21.623 -33.469  1.00  0.00           O  
ATOM   3743  N   GLY B 275       5.971 -17.856 -29.902  1.00  0.00           N  
ATOM   3744  CA  GLY B 275       4.835 -16.974 -29.631  1.00  0.00           C  
ATOM   3745  C   GLY B 275       3.466 -17.666 -29.765  1.00  0.00           C  
ATOM   3746  O   GLY B 275       2.461 -17.041 -29.428  1.00  0.00           O  
ATOM   3747  N   MET B 276       3.412 -18.924 -30.238  1.00  0.00           N  
ATOM   3748  CA  MET B 276       2.185 -19.688 -30.480  1.00  0.00           C  
ATOM   3749  C   MET B 276       2.015 -20.750 -29.389  1.00  0.00           C  
ATOM   3750  O   MET B 276       2.988 -21.417 -29.038  1.00  0.00           O  
ATOM   3751  CB  MET B 276       2.256 -20.346 -31.876  1.00  0.00           C  
ATOM   3752  CG  MET B 276       2.515 -19.363 -33.032  1.00  0.00           C  
ATOM   3753  SD  MET B 276       1.297 -18.027 -33.195  1.00  0.00           S  
ATOM   3754  CE  MET B 276       2.158 -16.978 -34.395  1.00  0.00           C  
ATOM   3755  N   GLU B 277       0.785 -20.879 -28.862  1.00  0.00           N  
ATOM   3756  CA  GLU B 277       0.481 -21.739 -27.720  1.00  0.00           C  
ATOM   3757  C   GLU B 277       0.545 -23.234 -28.079  1.00  0.00           C  
ATOM   3758  O   GLU B 277      -0.129 -23.671 -29.011  1.00  0.00           O  
ATOM   3759  CB  GLU B 277      -0.882 -21.344 -27.114  1.00  0.00           C  
ATOM   3760  CG  GLU B 277      -1.107 -21.934 -25.704  1.00  0.00           C  
ATOM   3761  CD  GLU B 277      -2.432 -21.537 -25.054  1.00  0.00           C  
ATOM   3762  OE1 GLU B 277      -3.373 -21.178 -25.794  1.00  0.00           O  
ATOM   3763  OE2 GLU B 277      -2.490 -21.622 -23.807  1.00  0.00           O  
ATOM   3764  N   VAL B 278       1.323 -23.977 -27.281  1.00  0.00           N  
ATOM   3765  CA  VAL B 278       1.383 -25.435 -27.245  1.00  0.00           C  
ATOM   3766  C   VAL B 278       0.839 -25.880 -25.873  1.00  0.00           C  
ATOM   3767  O   VAL B 278       1.589 -26.297 -24.991  1.00  0.00           O  
ATOM   3768  CB  VAL B 278       2.828 -25.964 -27.506  1.00  0.00           C  
ATOM   3769  CG1 VAL B 278       3.197 -25.821 -28.992  1.00  0.00           C  
ATOM   3770  CG2 VAL B 278       3.945 -25.343 -26.637  1.00  0.00           C  
ATOM   3771  N   HIS B 279      -0.487 -25.706 -25.709  1.00  0.00           N  
ATOM   3772  CA  HIS B 279      -1.225 -25.865 -24.453  1.00  0.00           C  
ATOM   3773  C   HIS B 279      -1.023 -27.251 -23.812  1.00  0.00           C  
ATOM   3774  O   HIS B 279      -1.150 -28.263 -24.504  1.00  0.00           O  
ATOM   3775  CB  HIS B 279      -2.716 -25.563 -24.694  1.00  0.00           C  
ATOM   3776  CG  HIS B 279      -3.495 -25.326 -23.426  1.00  0.00           C  
ATOM   3777  ND1 HIS B 279      -3.536 -24.094 -22.796  1.00  0.00           N  
ATOM   3778  CD2 HIS B 279      -4.271 -26.163 -22.654  1.00  0.00           C  
ATOM   3779  CE1 HIS B 279      -4.293 -24.233 -21.705  1.00  0.00           C  
ATOM   3780  NE2 HIS B 279      -4.768 -25.463 -21.552  1.00  0.00           N  
ATOM   3781  N   ASN B 280      -0.670 -27.244 -22.515  1.00  0.00           N  
ATOM   3782  CA  ASN B 280      -0.148 -28.378 -21.749  1.00  0.00           C  
ATOM   3783  C   ASN B 280       1.257 -28.753 -22.271  1.00  0.00           C  
ATOM   3784  O   ASN B 280       2.225 -28.116 -21.855  1.00  0.00           O  
ATOM   3785  CB  ASN B 280      -1.162 -29.556 -21.674  1.00  0.00           C  
ATOM   3786  CG  ASN B 280      -0.855 -30.546 -20.543  1.00  0.00           C  
ATOM   3787  OD1 ASN B 280       0.177 -31.216 -20.556  1.00  0.00           O  
ATOM   3788  ND2 ASN B 280      -1.750 -30.653 -19.559  1.00  0.00           N  
ATOM   3789  N   ALA B 281       1.338 -29.764 -23.158  1.00  0.00           N  
ATOM   3790  CA  ALA B 281       2.557 -30.283 -23.787  1.00  0.00           C  
ATOM   3791  C   ALA B 281       3.593 -30.780 -22.759  1.00  0.00           C  
ATOM   3792  O   ALA B 281       4.736 -30.325 -22.760  1.00  0.00           O  
ATOM   3793  CB  ALA B 281       3.120 -29.250 -24.784  1.00  0.00           C  
ATOM   3794  N   LYS B 282       3.145 -31.699 -21.886  1.00  0.00           N  
ATOM   3795  CA  LYS B 282       3.882 -32.266 -20.749  1.00  0.00           C  
ATOM   3796  C   LYS B 282       4.098 -31.239 -19.618  1.00  0.00           C  
ATOM   3797  O   LYS B 282       5.196 -31.151 -19.071  1.00  0.00           O  
ATOM   3798  CB  LYS B 282       5.190 -32.979 -21.185  1.00  0.00           C  
ATOM   3799  CG  LYS B 282       4.972 -34.148 -22.159  1.00  0.00           C  
ATOM   3800  CD  LYS B 282       6.302 -34.767 -22.606  1.00  0.00           C  
ATOM   3801  CE  LYS B 282       6.134 -35.946 -23.572  1.00  0.00           C  
ATOM   3802  NZ  LYS B 282       7.443 -36.467 -24.001  1.00  0.00           N  
ATOM   3803  N   THR B 283       3.024 -30.511 -19.267  1.00  0.00           N  
ATOM   3804  CA  THR B 283       2.941 -29.665 -18.072  1.00  0.00           C  
ATOM   3805  C   THR B 283       2.819 -30.566 -16.828  1.00  0.00           C  
ATOM   3806  O   THR B 283       1.945 -31.435 -16.790  1.00  0.00           O  
ATOM   3807  CB  THR B 283       1.704 -28.725 -18.173  1.00  0.00           C  
ATOM   3808  OG1 THR B 283       2.060 -27.634 -18.987  1.00  0.00           O  
ATOM   3809  CG2 THR B 283       1.112 -28.140 -16.878  1.00  0.00           C  
ATOM   3810  N   LYS B 284       3.723 -30.352 -15.857  1.00  0.00           N  
ATOM   3811  CA  LYS B 284       3.875 -31.164 -14.647  1.00  0.00           C  
ATOM   3812  C   LYS B 284       3.804 -30.249 -13.407  1.00  0.00           C  
ATOM   3813  O   LYS B 284       4.855 -29.909 -12.858  1.00  0.00           O  
ATOM   3814  CB  LYS B 284       5.212 -31.951 -14.705  1.00  0.00           C  
ATOM   3815  CG  LYS B 284       5.400 -32.878 -15.920  1.00  0.00           C  
ATOM   3816  CD  LYS B 284       4.352 -33.994 -16.055  1.00  0.00           C  
ATOM   3817  CE  LYS B 284       4.547 -34.819 -17.333  1.00  0.00           C  
ATOM   3818  NZ  LYS B 284       3.509 -35.854 -17.462  1.00  0.00           N  
ATOM   3819  N   PRO B 285       2.583 -29.828 -12.999  1.00  0.00           N  
ATOM   3820  CA  PRO B 285       2.409 -28.882 -11.886  1.00  0.00           C  
ATOM   3821  C   PRO B 285       2.702 -29.532 -10.523  1.00  0.00           C  
ATOM   3822  O   PRO B 285       2.240 -30.643 -10.261  1.00  0.00           O  
ATOM   3823  CB  PRO B 285       0.943 -28.446 -12.020  1.00  0.00           C  
ATOM   3824  CG  PRO B 285       0.235 -29.649 -12.620  1.00  0.00           C  
ATOM   3825  CD  PRO B 285       1.290 -30.247 -13.545  1.00  0.00           C  
ATOM   3826  N   ARG B 286       3.485 -28.826  -9.699  1.00  0.00           N  
ATOM   3827  CA  ARG B 286       3.868 -29.256  -8.359  1.00  0.00           C  
ATOM   3828  C   ARG B 286       4.164 -28.024  -7.502  1.00  0.00           C  
ATOM   3829  O   ARG B 286       4.709 -27.044  -8.010  1.00  0.00           O  
ATOM   3830  CB  ARG B 286       5.082 -30.216  -8.420  1.00  0.00           C  
ATOM   3831  CG  ARG B 286       6.346 -29.626  -9.082  1.00  0.00           C  
ATOM   3832  CD  ARG B 286       7.558 -30.566  -9.067  1.00  0.00           C  
ATOM   3833  NE  ARG B 286       7.395 -31.710  -9.974  1.00  0.00           N  
ATOM   3834  CZ  ARG B 286       7.576 -31.688 -11.306  1.00  0.00           C  
ATOM   3835  NH1 ARG B 286       7.405 -32.816 -12.007  1.00  0.00           N  
ATOM   3836  NH2 ARG B 286       7.929 -30.564 -11.946  1.00  0.00           N  
ATOM   3837  N   GLU B 287       3.826 -28.128  -6.210  1.00  0.00           N  
ATOM   3838  CA  GLU B 287       4.116 -27.128  -5.187  1.00  0.00           C  
ATOM   3839  C   GLU B 287       5.162 -27.710  -4.230  1.00  0.00           C  
ATOM   3840  O   GLU B 287       5.055 -28.875  -3.840  1.00  0.00           O  
ATOM   3841  CB  GLU B 287       2.837 -26.751  -4.398  1.00  0.00           C  
ATOM   3842  CG  GLU B 287       1.743 -26.016  -5.201  1.00  0.00           C  
ATOM   3843  CD  GLU B 287       0.957 -26.902  -6.166  1.00  0.00           C  
ATOM   3844  OE1 GLU B 287       0.283 -27.830  -5.668  1.00  0.00           O  
ATOM   3845  OE2 GLU B 287       1.057 -26.643  -7.384  1.00  0.00           O  
ATOM   3846  N   GLU B 288       6.132 -26.870  -3.849  1.00  0.00           N  
ATOM   3847  CA  GLU B 288       7.184 -27.203  -2.898  1.00  0.00           C  
ATOM   3848  C   GLU B 288       7.421 -25.992  -1.984  1.00  0.00           C  
ATOM   3849  O   GLU B 288       7.614 -24.875  -2.462  1.00  0.00           O  
ATOM   3850  CB  GLU B 288       8.462 -27.744  -3.589  1.00  0.00           C  
ATOM   3851  CG  GLU B 288       9.007 -26.962  -4.805  1.00  0.00           C  
ATOM   3852  CD  GLU B 288       8.296 -27.267  -6.125  1.00  0.00           C  
ATOM   3853  OE1 GLU B 288       8.450 -28.410  -6.609  1.00  0.00           O  
ATOM   3854  OE2 GLU B 288       7.625 -26.347  -6.637  1.00  0.00           O  
ATOM   3855  N   GLN B 289       7.335 -26.250  -0.673  1.00  0.00           N  
ATOM   3856  CA  GLN B 289       7.240 -25.234   0.372  1.00  0.00           C  
ATOM   3857  C   GLN B 289       8.605 -24.580   0.645  1.00  0.00           C  
ATOM   3858  O   GLN B 289       9.604 -25.288   0.788  1.00  0.00           O  
ATOM   3859  CB  GLN B 289       6.678 -25.898   1.653  1.00  0.00           C  
ATOM   3860  CG  GLN B 289       5.381 -26.722   1.468  1.00  0.00           C  
ATOM   3861  CD  GLN B 289       4.204 -25.907   0.929  1.00  0.00           C  
ATOM   3862  OE1 GLN B 289       3.553 -25.192   1.684  1.00  0.00           O  
ATOM   3863  NE2 GLN B 289       3.912 -26.022  -0.368  1.00  0.00           N  
ATOM   3864  N   PHE B 290       8.607 -23.241   0.740  1.00  0.00           N  
ATOM   3865  CA  PHE B 290       9.767 -22.439   1.123  1.00  0.00           C  
ATOM   3866  C   PHE B 290       9.236 -21.058   1.530  1.00  0.00           C  
ATOM   3867  O   PHE B 290       8.456 -20.473   0.778  1.00  0.00           O  
ATOM   3868  CB  PHE B 290      10.783 -22.351  -0.042  1.00  0.00           C  
ATOM   3869  CG  PHE B 290      12.226 -22.303   0.421  1.00  0.00           C  
ATOM   3870  CD1 PHE B 290      12.953 -23.501   0.581  1.00  0.00           C  
ATOM   3871  CD2 PHE B 290      12.795 -21.096   0.878  1.00  0.00           C  
ATOM   3872  CE1 PHE B 290      14.239 -23.472   1.106  1.00  0.00           C  
ATOM   3873  CE2 PHE B 290      14.084 -21.083   1.395  1.00  0.00           C  
ATOM   3874  CZ  PHE B 290      14.804 -22.266   1.503  1.00  0.00           C  
ATOM   3875  N   ASN B 291       9.651 -20.583   2.720  1.00  0.00           N  
ATOM   3876  CA  ASN B 291       9.163 -19.381   3.426  1.00  0.00           C  
ATOM   3877  C   ASN B 291       7.619 -19.340   3.581  1.00  0.00           C  
ATOM   3878  O   ASN B 291       6.991 -20.398   3.628  1.00  0.00           O  
ATOM   3879  CB  ASN B 291       9.851 -18.033   3.018  1.00  0.00           C  
ATOM   3880  CG  ASN B 291       9.722 -17.665   1.531  1.00  0.00           C  
ATOM   3881  OD1 ASN B 291       8.642 -17.285   1.082  1.00  0.00           O  
ATOM   3882  ND2 ASN B 291      10.844 -17.781   0.799  1.00  0.00           N  
ATOM   3883  N   SER B 292       7.038 -18.134   3.696  1.00  0.00           N  
ATOM   3884  CA  SER B 292       5.594 -17.910   3.787  1.00  0.00           C  
ATOM   3885  C   SER B 292       4.876 -17.939   2.422  1.00  0.00           C  
ATOM   3886  O   SER B 292       3.669 -18.169   2.401  1.00  0.00           O  
ATOM   3887  CB  SER B 292       5.351 -16.585   4.541  1.00  0.00           C  
ATOM   3888  OG  SER B 292       5.819 -15.462   3.818  1.00  0.00           O  
ATOM   3889  N   THR B 293       5.615 -17.694   1.328  1.00  0.00           N  
ATOM   3890  CA  THR B 293       5.094 -17.578  -0.033  1.00  0.00           C  
ATOM   3891  C   THR B 293       5.917 -18.509  -0.948  1.00  0.00           C  
ATOM   3892  O   THR B 293       7.078 -18.242  -1.260  1.00  0.00           O  
ATOM   3893  CB  THR B 293       5.157 -16.106  -0.523  1.00  0.00           C  
ATOM   3894  OG1 THR B 293       6.459 -15.554  -0.432  1.00  0.00           O  
ATOM   3895  CG2 THR B 293       4.202 -15.176   0.239  1.00  0.00           C  
ATOM   3896  N   PHE B 294       5.284 -19.644  -1.282  1.00  0.00           N  
ATOM   3897  CA  PHE B 294       5.915 -20.884  -1.743  1.00  0.00           C  
ATOM   3898  C   PHE B 294       6.399 -20.852  -3.204  1.00  0.00           C  
ATOM   3899  O   PHE B 294       5.991 -19.989  -3.984  1.00  0.00           O  
ATOM   3900  CB  PHE B 294       4.898 -22.030  -1.534  1.00  0.00           C  
ATOM   3901  CG  PHE B 294       4.240 -22.062  -0.160  1.00  0.00           C  
ATOM   3902  CD1 PHE B 294       5.016 -22.034   1.019  1.00  0.00           C  
ATOM   3903  CD2 PHE B 294       2.835 -22.149  -0.053  1.00  0.00           C  
ATOM   3904  CE1 PHE B 294       4.394 -22.047   2.260  1.00  0.00           C  
ATOM   3905  CE2 PHE B 294       2.233 -22.168   1.199  1.00  0.00           C  
ATOM   3906  CZ  PHE B 294       3.009 -22.104   2.349  1.00  0.00           C  
ATOM   3907  N   ARG B 295       7.247 -21.842  -3.534  1.00  0.00           N  
ATOM   3908  CA  ARG B 295       7.709 -22.150  -4.888  1.00  0.00           C  
ATOM   3909  C   ARG B 295       6.732 -23.114  -5.588  1.00  0.00           C  
ATOM   3910  O   ARG B 295       6.118 -23.955  -4.930  1.00  0.00           O  
ATOM   3911  CB  ARG B 295       9.139 -22.731  -4.798  1.00  0.00           C  
ATOM   3912  CG  ARG B 295       9.748 -23.171  -6.148  1.00  0.00           C  
ATOM   3913  CD  ARG B 295      11.210 -23.626  -6.062  1.00  0.00           C  
ATOM   3914  NE  ARG B 295      11.407 -24.736  -5.121  1.00  0.00           N  
ATOM   3915  CZ  ARG B 295      11.785 -24.643  -3.835  1.00  0.00           C  
ATOM   3916  NH1 ARG B 295      12.123 -23.467  -3.292  1.00  0.00           N  
ATOM   3917  NH2 ARG B 295      11.829 -25.747  -3.080  1.00  0.00           N  
ATOM   3918  N   VAL B 296       6.630 -22.970  -6.919  1.00  0.00           N  
ATOM   3919  CA  VAL B 296       5.810 -23.799  -7.799  1.00  0.00           C  
ATOM   3920  C   VAL B 296       6.593 -24.026  -9.108  1.00  0.00           C  
ATOM   3921  O   VAL B 296       7.169 -23.071  -9.632  1.00  0.00           O  
ATOM   3922  CB  VAL B 296       4.460 -23.113  -8.166  1.00  0.00           C  
ATOM   3923  CG1 VAL B 296       3.446 -24.126  -8.725  1.00  0.00           C  
ATOM   3924  CG2 VAL B 296       3.822 -22.373  -6.982  1.00  0.00           C  
ATOM   3925  N   VAL B 297       6.620 -25.274  -9.609  1.00  0.00           N  
ATOM   3926  CA  VAL B 297       7.434 -25.682 -10.763  1.00  0.00           C  
ATOM   3927  C   VAL B 297       6.598 -26.469 -11.794  1.00  0.00           C  
ATOM   3928  O   VAL B 297       5.674 -27.190 -11.418  1.00  0.00           O  
ATOM   3929  CB  VAL B 297       8.656 -26.544 -10.300  1.00  0.00           C  
ATOM   3930  CG1 VAL B 297       9.470 -27.225 -11.423  1.00  0.00           C  
ATOM   3931  CG2 VAL B 297       9.625 -25.714  -9.439  1.00  0.00           C  
ATOM   3932  N   SER B 298       6.978 -26.329 -13.077  1.00  0.00           N  
ATOM   3933  CA  SER B 298       6.473 -27.095 -14.221  1.00  0.00           C  
ATOM   3934  C   SER B 298       7.512 -27.067 -15.360  1.00  0.00           C  
ATOM   3935  O   SER B 298       8.488 -26.322 -15.277  1.00  0.00           O  
ATOM   3936  CB  SER B 298       5.089 -26.560 -14.642  1.00  0.00           C  
ATOM   3937  OG  SER B 298       4.488 -27.315 -15.675  1.00  0.00           O  
ATOM   3938  N   VAL B 299       7.303 -27.902 -16.393  1.00  0.00           N  
ATOM   3939  CA  VAL B 299       8.249 -28.107 -17.494  1.00  0.00           C  
ATOM   3940  C   VAL B 299       7.542 -28.190 -18.864  1.00  0.00           C  
ATOM   3941  O   VAL B 299       6.323 -28.345 -18.931  1.00  0.00           O  
ATOM   3942  CB  VAL B 299       9.077 -29.413 -17.284  1.00  0.00           C  
ATOM   3943  CG1 VAL B 299       9.892 -29.391 -15.979  1.00  0.00           C  
ATOM   3944  CG2 VAL B 299       8.268 -30.723 -17.397  1.00  0.00           C  
ATOM   3945  N   LEU B 300       8.359 -28.101 -19.924  1.00  0.00           N  
ATOM   3946  CA  LEU B 300       8.006 -28.332 -21.322  1.00  0.00           C  
ATOM   3947  C   LEU B 300       9.185 -29.073 -21.954  1.00  0.00           C  
ATOM   3948  O   LEU B 300      10.252 -28.475 -22.102  1.00  0.00           O  
ATOM   3949  CB  LEU B 300       7.737 -26.977 -22.020  1.00  0.00           C  
ATOM   3950  CG  LEU B 300       7.485 -27.021 -23.549  1.00  0.00           C  
ATOM   3951  CD1 LEU B 300       6.173 -27.740 -23.900  1.00  0.00           C  
ATOM   3952  CD2 LEU B 300       7.534 -25.618 -24.178  1.00  0.00           C  
ATOM   3953  N   THR B 301       8.979 -30.349 -22.316  1.00  0.00           N  
ATOM   3954  CA  THR B 301       9.989 -31.165 -22.994  1.00  0.00           C  
ATOM   3955  C   THR B 301      10.196 -30.698 -24.450  1.00  0.00           C  
ATOM   3956  O   THR B 301       9.218 -30.416 -25.144  1.00  0.00           O  
ATOM   3957  CB  THR B 301       9.611 -32.667 -23.012  1.00  0.00           C  
ATOM   3958  OG1 THR B 301       9.231 -33.086 -21.713  1.00  0.00           O  
ATOM   3959  CG2 THR B 301      10.736 -33.600 -23.500  1.00  0.00           C  
ATOM   3960  N   VAL B 302      11.467 -30.607 -24.860  1.00  0.00           N  
ATOM   3961  CA  VAL B 302      11.913 -30.053 -26.137  1.00  0.00           C  
ATOM   3962  C   VAL B 302      12.559 -31.163 -26.997  1.00  0.00           C  
ATOM   3963  O   VAL B 302      13.029 -32.165 -26.456  1.00  0.00           O  
ATOM   3964  CB  VAL B 302      12.936 -28.906 -25.864  1.00  0.00           C  
ATOM   3965  CG1 VAL B 302      13.636 -28.320 -27.104  1.00  0.00           C  
ATOM   3966  CG2 VAL B 302      12.276 -27.769 -25.059  1.00  0.00           C  
ATOM   3967  N   VAL B 303      12.558 -30.970 -28.325  1.00  0.00           N  
ATOM   3968  CA  VAL B 303      13.186 -31.869 -29.298  1.00  0.00           C  
ATOM   3969  C   VAL B 303      14.642 -31.435 -29.566  1.00  0.00           C  
ATOM   3970  O   VAL B 303      14.927 -30.238 -29.602  1.00  0.00           O  
ATOM   3971  CB  VAL B 303      12.386 -31.870 -30.634  1.00  0.00           C  
ATOM   3972  CG1 VAL B 303      13.064 -32.615 -31.806  1.00  0.00           C  
ATOM   3973  CG2 VAL B 303      10.969 -32.436 -30.428  1.00  0.00           C  
ATOM   3974  N   HIS B 304      15.522 -32.435 -29.756  1.00  0.00           N  
ATOM   3975  CA  HIS B 304      16.975 -32.332 -29.958  1.00  0.00           C  
ATOM   3976  C   HIS B 304      17.425 -31.281 -30.988  1.00  0.00           C  
ATOM   3977  O   HIS B 304      18.283 -30.461 -30.666  1.00  0.00           O  
ATOM   3978  CB  HIS B 304      17.541 -33.722 -30.316  1.00  0.00           C  
ATOM   3979  CG  HIS B 304      17.314 -34.782 -29.266  1.00  0.00           C  
ATOM   3980  ND1 HIS B 304      16.070 -35.398 -29.079  1.00  0.00           N  
ATOM   3981  CD2 HIS B 304      18.208 -35.302 -28.356  1.00  0.00           C  
ATOM   3982  CE1 HIS B 304      16.256 -36.242 -28.075  1.00  0.00           C  
ATOM   3983  NE2 HIS B 304      17.504 -36.227 -27.611  1.00  0.00           N  
ATOM   3984  N   GLN B 305      16.822 -31.306 -32.189  1.00  0.00           N  
ATOM   3985  CA  GLN B 305      17.126 -30.362 -33.266  1.00  0.00           C  
ATOM   3986  C   GLN B 305      16.462 -28.987 -33.065  1.00  0.00           C  
ATOM   3987  O   GLN B 305      17.029 -27.989 -33.502  1.00  0.00           O  
ATOM   3988  CB  GLN B 305      16.745 -31.000 -34.623  1.00  0.00           C  
ATOM   3989  CG  GLN B 305      17.050 -30.155 -35.883  1.00  0.00           C  
ATOM   3990  CD  GLN B 305      18.523 -29.747 -36.007  1.00  0.00           C  
ATOM   3991  OE1 GLN B 305      19.417 -30.576 -35.852  1.00  0.00           O  
ATOM   3992  NE2 GLN B 305      18.785 -28.473 -36.301  1.00  0.00           N  
ATOM   3993  N   ASP B 306      15.286 -28.943 -32.421  1.00  0.00           N  
ATOM   3994  CA  ASP B 306      14.504 -27.719 -32.218  1.00  0.00           C  
ATOM   3995  C   ASP B 306      15.076 -26.738 -31.179  1.00  0.00           C  
ATOM   3996  O   ASP B 306      14.742 -25.555 -31.261  1.00  0.00           O  
ATOM   3997  CB  ASP B 306      12.997 -27.973 -32.024  1.00  0.00           C  
ATOM   3998  CG  ASP B 306      12.341 -28.666 -33.221  1.00  0.00           C  
ATOM   3999  OD1 ASP B 306      12.634 -29.860 -33.440  1.00  0.00           O  
ATOM   4000  OD2 ASP B 306      11.541 -27.979 -33.895  1.00  0.00           O  
ATOM   4001  N   TRP B 307      15.962 -27.196 -30.274  1.00  0.00           N  
ATOM   4002  CA  TRP B 307      16.781 -26.295 -29.456  1.00  0.00           C  
ATOM   4003  C   TRP B 307      17.934 -25.682 -30.277  1.00  0.00           C  
ATOM   4004  O   TRP B 307      18.193 -24.487 -30.135  1.00  0.00           O  
ATOM   4005  CB  TRP B 307      17.283 -26.997 -28.178  1.00  0.00           C  
ATOM   4006  CG  TRP B 307      18.017 -26.098 -27.221  1.00  0.00           C  
ATOM   4007  CD1 TRP B 307      19.358 -26.028 -27.064  1.00  0.00           C  
ATOM   4008  CD2 TRP B 307      17.465 -25.040 -26.379  1.00  0.00           C  
ATOM   4009  NE1 TRP B 307      19.674 -25.018 -26.180  1.00  0.00           N  
ATOM   4010  CE2 TRP B 307      18.547 -24.352 -25.748  1.00  0.00           C  
ATOM   4011  CE3 TRP B 307      16.159 -24.574 -26.097  1.00  0.00           C  
ATOM   4012  CZ2 TRP B 307      18.347 -23.242 -24.912  1.00  0.00           C  
ATOM   4013  CZ3 TRP B 307      15.945 -23.469 -25.249  1.00  0.00           C  
ATOM   4014  CH2 TRP B 307      17.036 -22.795 -24.672  1.00  0.00           C  
ATOM   4015  N   LEU B 308      18.561 -26.491 -31.152  1.00  0.00           N  
ATOM   4016  CA  LEU B 308      19.620 -26.081 -32.087  1.00  0.00           C  
ATOM   4017  C   LEU B 308      19.132 -25.096 -33.173  1.00  0.00           C  
ATOM   4018  O   LEU B 308      19.950 -24.333 -33.689  1.00  0.00           O  
ATOM   4019  CB  LEU B 308      20.267 -27.330 -32.736  1.00  0.00           C  
ATOM   4020  CG  LEU B 308      20.938 -28.310 -31.745  1.00  0.00           C  
ATOM   4021  CD1 LEU B 308      21.278 -29.653 -32.427  1.00  0.00           C  
ATOM   4022  CD2 LEU B 308      22.164 -27.686 -31.052  1.00  0.00           C  
ATOM   4023  N   ASN B 309      17.817 -25.091 -33.466  1.00  0.00           N  
ATOM   4024  CA  ASN B 309      17.146 -24.129 -34.350  1.00  0.00           C  
ATOM   4025  C   ASN B 309      17.033 -22.719 -33.735  1.00  0.00           C  
ATOM   4026  O   ASN B 309      16.797 -21.775 -34.489  1.00  0.00           O  
ATOM   4027  CB  ASN B 309      15.743 -24.662 -34.743  1.00  0.00           C  
ATOM   4028  CG  ASN B 309      15.750 -25.898 -35.654  1.00  0.00           C  
ATOM   4029  OD1 ASN B 309      16.757 -26.233 -36.275  1.00  0.00           O  
ATOM   4030  ND2 ASN B 309      14.607 -26.579 -35.754  1.00  0.00           N  
ATOM   4031  N   GLY B 310      17.236 -22.574 -32.412  1.00  0.00           N  
ATOM   4032  CA  GLY B 310      17.246 -21.283 -31.721  1.00  0.00           C  
ATOM   4033  C   GLY B 310      15.835 -20.759 -31.415  1.00  0.00           C  
ATOM   4034  O   GLY B 310      15.684 -19.559 -31.187  1.00  0.00           O  
ATOM   4035  N   LYS B 311      14.817 -21.638 -31.422  1.00  0.00           N  
ATOM   4036  CA  LYS B 311      13.414 -21.330 -31.139  1.00  0.00           C  
ATOM   4037  C   LYS B 311      13.168 -20.801 -29.716  1.00  0.00           C  
ATOM   4038  O   LYS B 311      13.920 -21.127 -28.796  1.00  0.00           O  
ATOM   4039  CB  LYS B 311      12.579 -22.603 -31.384  1.00  0.00           C  
ATOM   4040  CG  LYS B 311      12.417 -22.945 -32.872  1.00  0.00           C  
ATOM   4041  CD  LYS B 311      11.488 -24.146 -33.087  1.00  0.00           C  
ATOM   4042  CE  LYS B 311      11.204 -24.420 -34.568  1.00  0.00           C  
ATOM   4043  NZ  LYS B 311      10.291 -25.564 -34.731  1.00  0.00           N  
ATOM   4044  N   GLU B 312      12.077 -20.030 -29.569  1.00  0.00           N  
ATOM   4045  CA  GLU B 312      11.536 -19.610 -28.277  1.00  0.00           C  
ATOM   4046  C   GLU B 312      10.852 -20.788 -27.571  1.00  0.00           C  
ATOM   4047  O   GLU B 312      10.164 -21.580 -28.213  1.00  0.00           O  
ATOM   4048  CB  GLU B 312      10.560 -18.426 -28.475  1.00  0.00           C  
ATOM   4049  CG  GLU B 312       9.774 -17.995 -27.212  1.00  0.00           C  
ATOM   4050  CD  GLU B 312       8.793 -16.859 -27.488  1.00  0.00           C  
ATOM   4051  OE1 GLU B 312       7.574 -17.133 -27.415  1.00  0.00           O  
ATOM   4052  OE2 GLU B 312       9.275 -15.738 -27.757  1.00  0.00           O  
ATOM   4053  N   TYR B 313      11.029 -20.828 -26.247  1.00  0.00           N  
ATOM   4054  CA  TYR B 313      10.330 -21.705 -25.319  1.00  0.00           C  
ATOM   4055  C   TYR B 313       9.911 -20.810 -24.152  1.00  0.00           C  
ATOM   4056  O   TYR B 313      10.766 -20.136 -23.578  1.00  0.00           O  
ATOM   4057  CB  TYR B 313      11.258 -22.857 -24.893  1.00  0.00           C  
ATOM   4058  CG  TYR B 313      11.622 -23.769 -26.049  1.00  0.00           C  
ATOM   4059  CD1 TYR B 313      10.770 -24.836 -26.393  1.00  0.00           C  
ATOM   4060  CD2 TYR B 313      12.758 -23.502 -26.840  1.00  0.00           C  
ATOM   4061  CE1 TYR B 313      11.021 -25.598 -27.549  1.00  0.00           C  
ATOM   4062  CE2 TYR B 313      13.018 -24.269 -27.990  1.00  0.00           C  
ATOM   4063  CZ  TYR B 313      12.138 -25.305 -28.353  1.00  0.00           C  
ATOM   4064  OH  TYR B 313      12.358 -26.021 -29.488  1.00  0.00           O  
ATOM   4065  N   LYS B 314       8.599 -20.760 -23.890  1.00  0.00           N  
ATOM   4066  CA  LYS B 314       7.966 -19.720 -23.085  1.00  0.00           C  
ATOM   4067  C   LYS B 314       6.979 -20.325 -22.080  1.00  0.00           C  
ATOM   4068  O   LYS B 314       6.059 -21.037 -22.480  1.00  0.00           O  
ATOM   4069  CB  LYS B 314       7.344 -18.680 -24.051  1.00  0.00           C  
ATOM   4070  CG  LYS B 314       6.213 -17.791 -23.489  1.00  0.00           C  
ATOM   4071  CD  LYS B 314       5.675 -16.800 -24.530  1.00  0.00           C  
ATOM   4072  CE  LYS B 314       4.288 -16.267 -24.160  1.00  0.00           C  
ATOM   4073  NZ  LYS B 314       3.868 -15.187 -25.067  1.00  0.00           N  
ATOM   4074  N   CYS B 315       7.175 -19.964 -20.803  1.00  0.00           N  
ATOM   4075  CA  CYS B 315       6.260 -20.222 -19.694  1.00  0.00           C  
ATOM   4076  C   CYS B 315       5.326 -19.015 -19.521  1.00  0.00           C  
ATOM   4077  O   CYS B 315       5.756 -17.878 -19.721  1.00  0.00           O  
ATOM   4078  CB  CYS B 315       7.100 -20.452 -18.422  1.00  0.00           C  
ATOM   4079  SG  CYS B 315       6.198 -20.893 -16.905  1.00  0.00           S  
ATOM   4080  N   LYS B 316       4.078 -19.286 -19.114  1.00  0.00           N  
ATOM   4081  CA  LYS B 316       3.072 -18.279 -18.790  1.00  0.00           C  
ATOM   4082  C   LYS B 316       2.155 -18.845 -17.697  1.00  0.00           C  
ATOM   4083  O   LYS B 316       1.825 -20.031 -17.742  1.00  0.00           O  
ATOM   4084  CB  LYS B 316       2.331 -17.867 -20.080  1.00  0.00           C  
ATOM   4085  CG  LYS B 316       1.313 -16.725 -19.915  1.00  0.00           C  
ATOM   4086  CD  LYS B 316       0.797 -16.243 -21.282  1.00  0.00           C  
ATOM   4087  CE  LYS B 316      -0.080 -14.986 -21.234  1.00  0.00           C  
ATOM   4088  NZ  LYS B 316       0.680 -13.802 -20.800  1.00  0.00           N  
ATOM   4089  N   VAL B 317       1.803 -18.002 -16.715  1.00  0.00           N  
ATOM   4090  CA  VAL B 317       1.047 -18.402 -15.524  1.00  0.00           C  
ATOM   4091  C   VAL B 317       0.084 -17.293 -15.066  1.00  0.00           C  
ATOM   4092  O   VAL B 317       0.294 -16.127 -15.394  1.00  0.00           O  
ATOM   4093  CB  VAL B 317       1.983 -18.755 -14.330  1.00  0.00           C  
ATOM   4094  CG1 VAL B 317       2.865 -19.978 -14.622  1.00  0.00           C  
ATOM   4095  CG2 VAL B 317       2.833 -17.582 -13.808  1.00  0.00           C  
ATOM   4096  N   SER B 318      -0.927 -17.691 -14.277  1.00  0.00           N  
ATOM   4097  CA  SER B 318      -1.891 -16.806 -13.621  1.00  0.00           C  
ATOM   4098  C   SER B 318      -2.263 -17.388 -12.245  1.00  0.00           C  
ATOM   4099  O   SER B 318      -2.166 -18.599 -12.047  1.00  0.00           O  
ATOM   4100  CB  SER B 318      -3.119 -16.617 -14.536  1.00  0.00           C  
ATOM   4101  OG  SER B 318      -4.020 -15.662 -14.013  1.00  0.00           O  
ATOM   4102  N   ASN B 319      -2.674 -16.513 -11.316  1.00  0.00           N  
ATOM   4103  CA  ASN B 319      -3.031 -16.845  -9.929  1.00  0.00           C  
ATOM   4104  C   ASN B 319      -3.739 -15.650  -9.265  1.00  0.00           C  
ATOM   4105  O   ASN B 319      -3.887 -14.599  -9.886  1.00  0.00           O  
ATOM   4106  CB  ASN B 319      -1.792 -17.344  -9.129  1.00  0.00           C  
ATOM   4107  CG  ASN B 319      -0.604 -16.372  -9.115  1.00  0.00           C  
ATOM   4108  OD1 ASN B 319      -0.616 -15.383  -8.387  1.00  0.00           O  
ATOM   4109  ND2 ASN B 319       0.426 -16.652  -9.916  1.00  0.00           N  
ATOM   4110  N   LYS B 320      -4.155 -15.835  -8.001  1.00  0.00           N  
ATOM   4111  CA  LYS B 320      -4.823 -14.837  -7.157  1.00  0.00           C  
ATOM   4112  C   LYS B 320      -3.999 -13.555  -6.891  1.00  0.00           C  
ATOM   4113  O   LYS B 320      -4.597 -12.500  -6.675  1.00  0.00           O  
ATOM   4114  CB  LYS B 320      -5.260 -15.540  -5.848  1.00  0.00           C  
ATOM   4115  CG  LYS B 320      -6.015 -14.684  -4.813  1.00  0.00           C  
ATOM   4116  CD  LYS B 320      -7.348 -14.117  -5.333  1.00  0.00           C  
ATOM   4117  CE  LYS B 320      -8.084 -13.246  -4.306  1.00  0.00           C  
ATOM   4118  NZ  LYS B 320      -7.343 -12.006  -4.014  1.00  0.00           N  
ATOM   4119  N   GLY B 321      -2.660 -13.658  -6.935  1.00  0.00           N  
ATOM   4120  CA  GLY B 321      -1.729 -12.538  -6.775  1.00  0.00           C  
ATOM   4121  C   GLY B 321      -1.397 -11.848  -8.112  1.00  0.00           C  
ATOM   4122  O   GLY B 321      -0.622 -10.892  -8.103  1.00  0.00           O  
ATOM   4123  N   LEU B 322      -1.950 -12.327  -9.242  1.00  0.00           N  
ATOM   4124  CA  LEU B 322      -1.699 -11.835 -10.596  1.00  0.00           C  
ATOM   4125  C   LEU B 322      -3.022 -11.289 -11.175  1.00  0.00           C  
ATOM   4126  O   LEU B 322      -3.904 -12.092 -11.484  1.00  0.00           O  
ATOM   4127  CB  LEU B 322      -1.151 -13.012 -11.451  1.00  0.00           C  
ATOM   4128  CG  LEU B 322       0.341 -12.875 -11.813  1.00  0.00           C  
ATOM   4129  CD1 LEU B 322       1.241 -12.725 -10.576  1.00  0.00           C  
ATOM   4130  CD2 LEU B 322       0.794 -14.056 -12.685  1.00  0.00           C  
ATOM   4131  N   PRO B 323      -3.150  -9.950 -11.349  1.00  0.00           N  
ATOM   4132  CA  PRO B 323      -4.311  -9.368 -12.053  1.00  0.00           C  
ATOM   4133  C   PRO B 323      -4.280  -9.560 -13.587  1.00  0.00           C  
ATOM   4134  O   PRO B 323      -5.303  -9.347 -14.236  1.00  0.00           O  
ATOM   4135  CB  PRO B 323      -4.250  -7.885 -11.656  1.00  0.00           C  
ATOM   4136  CG  PRO B 323      -2.766  -7.603 -11.495  1.00  0.00           C  
ATOM   4137  CD  PRO B 323      -2.214  -8.905 -10.921  1.00  0.00           C  
ATOM   4138  N   ALA B 324      -3.119  -9.970 -14.125  1.00  0.00           N  
ATOM   4139  CA  ALA B 324      -2.877 -10.290 -15.527  1.00  0.00           C  
ATOM   4140  C   ALA B 324      -1.738 -11.330 -15.594  1.00  0.00           C  
ATOM   4141  O   ALA B 324      -0.836 -11.273 -14.755  1.00  0.00           O  
ATOM   4142  CB  ALA B 324      -2.497  -9.000 -16.272  1.00  0.00           C  
ATOM   4143  N   PRO B 325      -1.800 -12.276 -16.563  1.00  0.00           N  
ATOM   4144  CA  PRO B 325      -0.835 -13.386 -16.648  1.00  0.00           C  
ATOM   4145  C   PRO B 325       0.593 -12.948 -17.032  1.00  0.00           C  
ATOM   4146  O   PRO B 325       0.799 -12.445 -18.136  1.00  0.00           O  
ATOM   4147  CB  PRO B 325      -1.456 -14.321 -17.700  1.00  0.00           C  
ATOM   4148  CG  PRO B 325      -2.291 -13.411 -18.586  1.00  0.00           C  
ATOM   4149  CD  PRO B 325      -2.830 -12.385 -17.599  1.00  0.00           C  
ATOM   4150  N   ILE B 326       1.550 -13.164 -16.114  1.00  0.00           N  
ATOM   4151  CA  ILE B 326       2.978 -12.910 -16.325  1.00  0.00           C  
ATOM   4152  C   ILE B 326       3.614 -14.081 -17.105  1.00  0.00           C  
ATOM   4153  O   ILE B 326       3.256 -15.237 -16.873  1.00  0.00           O  
ATOM   4154  CB  ILE B 326       3.737 -12.720 -14.973  1.00  0.00           C  
ATOM   4155  CG1 ILE B 326       3.181 -11.499 -14.201  1.00  0.00           C  
ATOM   4156  CG2 ILE B 326       5.274 -12.588 -15.115  1.00  0.00           C  
ATOM   4157  CD1 ILE B 326       3.702 -11.376 -12.761  1.00  0.00           C  
ATOM   4158  N   GLU B 327       4.548 -13.740 -18.006  1.00  0.00           N  
ATOM   4159  CA  GLU B 327       5.271 -14.671 -18.869  1.00  0.00           C  
ATOM   4160  C   GLU B 327       6.776 -14.358 -18.877  1.00  0.00           C  
ATOM   4161  O   GLU B 327       7.172 -13.229 -18.581  1.00  0.00           O  
ATOM   4162  CB  GLU B 327       4.670 -14.599 -20.292  1.00  0.00           C  
ATOM   4163  CG  GLU B 327       4.768 -13.215 -20.977  1.00  0.00           C  
ATOM   4164  CD  GLU B 327       4.143 -13.217 -22.369  1.00  0.00           C  
ATOM   4165  OE1 GLU B 327       2.922 -13.474 -22.451  1.00  0.00           O  
ATOM   4166  OE2 GLU B 327       4.899 -12.997 -23.341  1.00  0.00           O  
ATOM   4167  N   LYS B 328       7.568 -15.371 -19.262  1.00  0.00           N  
ATOM   4168  CA  LYS B 328       9.000 -15.276 -19.555  1.00  0.00           C  
ATOM   4169  C   LYS B 328       9.322 -16.144 -20.778  1.00  0.00           C  
ATOM   4170  O   LYS B 328       8.617 -17.119 -21.037  1.00  0.00           O  
ATOM   4171  CB  LYS B 328       9.850 -15.727 -18.341  1.00  0.00           C  
ATOM   4172  CG  LYS B 328       9.706 -14.872 -17.068  1.00  0.00           C  
ATOM   4173  CD  LYS B 328      10.113 -13.398 -17.226  1.00  0.00           C  
ATOM   4174  CE  LYS B 328       9.689 -12.545 -16.023  1.00  0.00           C  
ATOM   4175  NZ  LYS B 328       9.777 -11.109 -16.331  1.00  0.00           N  
ATOM   4176  N   THR B 329      10.402 -15.779 -21.485  1.00  0.00           N  
ATOM   4177  CA  THR B 329      10.913 -16.466 -22.674  1.00  0.00           C  
ATOM   4178  C   THR B 329      12.386 -16.866 -22.454  1.00  0.00           C  
ATOM   4179  O   THR B 329      13.095 -16.213 -21.686  1.00  0.00           O  
ATOM   4180  CB  THR B 329      10.848 -15.527 -23.914  1.00  0.00           C  
ATOM   4181  OG1 THR B 329      11.716 -14.411 -23.808  1.00  0.00           O  
ATOM   4182  CG2 THR B 329       9.432 -15.015 -24.222  1.00  0.00           C  
ATOM   4183  N   ILE B 330      12.820 -17.924 -23.158  1.00  0.00           N  
ATOM   4184  CA  ILE B 330      14.198 -18.417 -23.158  1.00  0.00           C  
ATOM   4185  C   ILE B 330      14.448 -19.152 -24.494  1.00  0.00           C  
ATOM   4186  O   ILE B 330      13.549 -19.817 -25.011  1.00  0.00           O  
ATOM   4187  CB  ILE B 330      14.482 -19.335 -21.916  1.00  0.00           C  
ATOM   4188  CG1 ILE B 330      15.843 -19.039 -21.246  1.00  0.00           C  
ATOM   4189  CG2 ILE B 330      14.252 -20.853 -22.100  1.00  0.00           C  
ATOM   4190  CD1 ILE B 330      17.093 -19.301 -22.097  1.00  0.00           C  
ATOM   4191  N   SER B 331      15.666 -19.000 -25.033  1.00  0.00           N  
ATOM   4192  CA  SER B 331      16.105 -19.558 -26.314  1.00  0.00           C  
ATOM   4193  C   SER B 331      17.627 -19.779 -26.307  1.00  0.00           C  
ATOM   4194  O   SER B 331      18.323 -19.237 -25.446  1.00  0.00           O  
ATOM   4195  CB  SER B 331      15.635 -18.640 -27.468  1.00  0.00           C  
ATOM   4196  OG  SER B 331      16.336 -17.411 -27.509  1.00  0.00           O  
ATOM   4197  N   LYS B 332      18.116 -20.574 -27.275  1.00  0.00           N  
ATOM   4198  CA  LYS B 332      19.540 -20.873 -27.437  1.00  0.00           C  
ATOM   4199  C   LYS B 332      20.301 -19.668 -28.022  1.00  0.00           C  
ATOM   4200  O   LYS B 332      19.840 -19.081 -29.001  1.00  0.00           O  
ATOM   4201  CB  LYS B 332      19.706 -22.109 -28.350  1.00  0.00           C  
ATOM   4202  CG  LYS B 332      21.132 -22.683 -28.334  1.00  0.00           C  
ATOM   4203  CD  LYS B 332      21.374 -23.794 -29.363  1.00  0.00           C  
ATOM   4204  CE  LYS B 332      22.812 -24.338 -29.337  1.00  0.00           C  
ATOM   4205  NZ  LYS B 332      23.814 -23.307 -29.656  1.00  0.00           N  
ATOM   4206  N   THR B 333      21.481 -19.376 -27.449  1.00  0.00           N  
ATOM   4207  CA  THR B 333      22.473 -18.472 -28.034  1.00  0.00           C  
ATOM   4208  C   THR B 333      23.328 -19.247 -29.062  1.00  0.00           C  
ATOM   4209  O   THR B 333      23.816 -20.334 -28.750  1.00  0.00           O  
ATOM   4210  CB  THR B 333      23.370 -17.820 -26.943  1.00  0.00           C  
ATOM   4211  OG1 THR B 333      24.300 -16.929 -27.534  1.00  0.00           O  
ATOM   4212  CG2 THR B 333      24.180 -18.790 -26.062  1.00  0.00           C  
ATOM   4213  N   LYS B 334      23.440 -18.706 -30.284  1.00  0.00           N  
ATOM   4214  CA  LYS B 334      24.061 -19.394 -31.416  1.00  0.00           C  
ATOM   4215  C   LYS B 334      25.205 -18.560 -32.004  1.00  0.00           C  
ATOM   4216  O   LYS B 334      25.167 -17.330 -31.956  1.00  0.00           O  
ATOM   4217  CB  LYS B 334      22.993 -19.700 -32.485  1.00  0.00           C  
ATOM   4218  CG  LYS B 334      21.848 -20.599 -31.975  1.00  0.00           C  
ATOM   4219  CD  LYS B 334      21.004 -21.235 -33.092  1.00  0.00           C  
ATOM   4220  CE  LYS B 334      20.383 -20.223 -34.067  1.00  0.00           C  
ATOM   4221  NZ  LYS B 334      19.607 -20.899 -35.118  1.00  0.00           N  
ATOM   4222  N   GLY B 335      26.190 -19.270 -32.570  1.00  0.00           N  
ATOM   4223  CA  GLY B 335      27.351 -18.696 -33.239  1.00  0.00           C  
ATOM   4224  C   GLY B 335      27.739 -19.599 -34.416  1.00  0.00           C  
ATOM   4225  O   GLY B 335      27.093 -20.614 -34.685  1.00  0.00           O  
ATOM   4226  N   GLN B 336      28.821 -19.213 -35.111  1.00  0.00           N  
ATOM   4227  CA  GLN B 336      29.439 -19.953 -36.217  1.00  0.00           C  
ATOM   4228  C   GLN B 336      30.011 -21.294 -35.701  1.00  0.00           C  
ATOM   4229  O   GLN B 336      30.892 -21.240 -34.843  1.00  0.00           O  
ATOM   4230  CB  GLN B 336      30.578 -19.099 -36.830  1.00  0.00           C  
ATOM   4231  CG  GLN B 336      30.125 -17.833 -37.593  1.00  0.00           C  
ATOM   4232  CD  GLN B 336      29.731 -16.647 -36.705  1.00  0.00           C  
ATOM   4233  OE1 GLN B 336      30.202 -16.515 -35.576  1.00  0.00           O  
ATOM   4234  NE2 GLN B 336      28.876 -15.763 -37.223  1.00  0.00           N  
ATOM   4235  N   PRO B 337      29.484 -22.453 -36.169  1.00  0.00           N  
ATOM   4236  CA  PRO B 337      29.816 -23.771 -35.593  1.00  0.00           C  
ATOM   4237  C   PRO B 337      31.283 -24.188 -35.821  1.00  0.00           C  
ATOM   4238  O   PRO B 337      31.632 -24.638 -36.912  1.00  0.00           O  
ATOM   4239  CB  PRO B 337      28.803 -24.725 -36.251  1.00  0.00           C  
ATOM   4240  CG  PRO B 337      28.462 -24.071 -37.579  1.00  0.00           C  
ATOM   4241  CD  PRO B 337      28.504 -22.583 -37.249  1.00  0.00           C  
ATOM   4242  N   ARG B 338      32.102 -24.017 -34.771  1.00  0.00           N  
ATOM   4243  CA  ARG B 338      33.503 -24.426 -34.715  1.00  0.00           C  
ATOM   4244  C   ARG B 338      33.652 -25.541 -33.670  1.00  0.00           C  
ATOM   4245  O   ARG B 338      32.999 -25.497 -32.626  1.00  0.00           O  
ATOM   4246  CB  ARG B 338      34.398 -23.214 -34.379  1.00  0.00           C  
ATOM   4247  CG  ARG B 338      34.473 -22.181 -35.519  1.00  0.00           C  
ATOM   4248  CD  ARG B 338      35.423 -21.001 -35.242  1.00  0.00           C  
ATOM   4249  NE  ARG B 338      34.838 -19.991 -34.347  1.00  0.00           N  
ATOM   4250  CZ  ARG B 338      35.512 -19.005 -33.725  1.00  0.00           C  
ATOM   4251  NH1 ARG B 338      36.846 -18.902 -33.809  1.00  0.00           N  
ATOM   4252  NH2 ARG B 338      34.832 -18.097 -33.014  1.00  0.00           N  
ATOM   4253  N   GLU B 339      34.496 -26.529 -34.004  1.00  0.00           N  
ATOM   4254  CA  GLU B 339      34.671 -27.773 -33.258  1.00  0.00           C  
ATOM   4255  C   GLU B 339      35.746 -27.623 -32.152  1.00  0.00           C  
ATOM   4256  O   GLU B 339      36.783 -27.014 -32.421  1.00  0.00           O  
ATOM   4257  CB  GLU B 339      35.060 -28.861 -34.283  1.00  0.00           C  
ATOM   4258  CG  GLU B 339      35.213 -30.279 -33.693  1.00  0.00           C  
ATOM   4259  CD  GLU B 339      35.526 -31.335 -34.753  1.00  0.00           C  
ATOM   4260  OE1 GLU B 339      34.837 -32.377 -34.733  1.00  0.00           O  
ATOM   4261  OE2 GLU B 339      36.457 -31.094 -35.552  1.00  0.00           O  
ATOM   4262  N   PRO B 340      35.506 -28.195 -30.945  1.00  0.00           N  
ATOM   4263  CA  PRO B 340      36.502 -28.238 -29.857  1.00  0.00           C  
ATOM   4264  C   PRO B 340      37.788 -29.006 -30.208  1.00  0.00           C  
ATOM   4265  O   PRO B 340      37.739 -30.162 -30.627  1.00  0.00           O  
ATOM   4266  CB  PRO B 340      35.765 -28.903 -28.683  1.00  0.00           C  
ATOM   4267  CG  PRO B 340      34.670 -29.717 -29.342  1.00  0.00           C  
ATOM   4268  CD  PRO B 340      34.268 -28.841 -30.514  1.00  0.00           C  
ATOM   4269  N   GLN B 341      38.911 -28.314 -29.993  1.00  0.00           N  
ATOM   4270  CA  GLN B 341      40.283 -28.774 -30.148  1.00  0.00           C  
ATOM   4271  C   GLN B 341      40.727 -29.349 -28.791  1.00  0.00           C  
ATOM   4272  O   GLN B 341      41.461 -28.692 -28.050  1.00  0.00           O  
ATOM   4273  CB  GLN B 341      41.143 -27.560 -30.594  1.00  0.00           C  
ATOM   4274  CG  GLN B 341      40.601 -26.789 -31.819  1.00  0.00           C  
ATOM   4275  CD  GLN B 341      40.645 -27.605 -33.109  1.00  0.00           C  
ATOM   4276  OE1 GLN B 341      41.717 -27.803 -33.676  1.00  0.00           O  
ATOM   4277  NE2 GLN B 341      39.483 -28.053 -33.591  1.00  0.00           N  
ATOM   4278  N   VAL B 342      40.198 -30.540 -28.458  1.00  0.00           N  
ATOM   4279  CA  VAL B 342      40.430 -31.208 -27.179  1.00  0.00           C  
ATOM   4280  C   VAL B 342      41.833 -31.846 -27.120  1.00  0.00           C  
ATOM   4281  O   VAL B 342      42.230 -32.572 -28.032  1.00  0.00           O  
ATOM   4282  CB  VAL B 342      39.328 -32.266 -26.867  1.00  0.00           C  
ATOM   4283  CG1 VAL B 342      39.270 -33.454 -27.848  1.00  0.00           C  
ATOM   4284  CG2 VAL B 342      39.395 -32.779 -25.413  1.00  0.00           C  
ATOM   4285  N   TYR B 343      42.546 -31.547 -26.027  1.00  0.00           N  
ATOM   4286  CA  TYR B 343      43.858 -32.083 -25.680  1.00  0.00           C  
ATOM   4287  C   TYR B 343      43.880 -32.383 -24.174  1.00  0.00           C  
ATOM   4288  O   TYR B 343      42.989 -31.952 -23.442  1.00  0.00           O  
ATOM   4289  CB  TYR B 343      44.974 -31.090 -26.086  1.00  0.00           C  
ATOM   4290  CG  TYR B 343      44.998 -30.720 -27.561  1.00  0.00           C  
ATOM   4291  CD1 TYR B 343      44.627 -29.422 -27.971  1.00  0.00           C  
ATOM   4292  CD2 TYR B 343      45.358 -31.680 -28.530  1.00  0.00           C  
ATOM   4293  CE1 TYR B 343      44.592 -29.094 -29.340  1.00  0.00           C  
ATOM   4294  CE2 TYR B 343      45.321 -31.352 -29.899  1.00  0.00           C  
ATOM   4295  CZ  TYR B 343      44.937 -30.059 -30.305  1.00  0.00           C  
ATOM   4296  OH  TYR B 343      44.906 -29.735 -31.631  1.00  0.00           O  
ATOM   4297  N   THR B 344      44.896 -33.134 -23.731  1.00  0.00           N  
ATOM   4298  CA  THR B 344      45.077 -33.501 -22.328  1.00  0.00           C  
ATOM   4299  C   THR B 344      46.574 -33.506 -21.990  1.00  0.00           C  
ATOM   4300  O   THR B 344      47.405 -33.881 -22.819  1.00  0.00           O  
ATOM   4301  CB  THR B 344      44.463 -34.886 -21.997  1.00  0.00           C  
ATOM   4302  OG1 THR B 344      44.938 -35.877 -22.884  1.00  0.00           O  
ATOM   4303  CG2 THR B 344      42.931 -34.915 -22.025  1.00  0.00           C  
ATOM   4304  N   LEU B 345      46.862 -33.035 -20.766  1.00  0.00           N  
ATOM   4305  CA  LEU B 345      48.194 -32.725 -20.254  1.00  0.00           C  
ATOM   4306  C   LEU B 345      48.363 -33.397 -18.876  1.00  0.00           C  
ATOM   4307  O   LEU B 345      47.410 -33.399 -18.093  1.00  0.00           O  
ATOM   4308  CB  LEU B 345      48.300 -31.187 -20.106  1.00  0.00           C  
ATOM   4309  CG  LEU B 345      48.226 -30.402 -21.435  1.00  0.00           C  
ATOM   4310  CD1 LEU B 345      48.144 -28.884 -21.182  1.00  0.00           C  
ATOM   4311  CD2 LEU B 345      49.383 -30.761 -22.382  1.00  0.00           C  
ATOM   4312  N   PRO B 346      49.554 -33.973 -18.596  1.00  0.00           N  
ATOM   4313  CA  PRO B 346      49.806 -34.655 -17.315  1.00  0.00           C  
ATOM   4314  C   PRO B 346      50.060 -33.681 -16.137  1.00  0.00           C  
ATOM   4315  O   PRO B 346      50.337 -32.504 -16.377  1.00  0.00           O  
ATOM   4316  CB  PRO B 346      51.065 -35.483 -17.633  1.00  0.00           C  
ATOM   4317  CG  PRO B 346      51.836 -34.637 -18.631  1.00  0.00           C  
ATOM   4318  CD  PRO B 346      50.725 -34.030 -19.478  1.00  0.00           C  
ATOM   4319  N   PRO B 347      50.051 -34.206 -14.888  1.00  0.00           N  
ATOM   4320  CA  PRO B 347      50.589 -33.502 -13.706  1.00  0.00           C  
ATOM   4321  C   PRO B 347      52.096 -33.199 -13.817  1.00  0.00           C  
ATOM   4322  O   PRO B 347      52.831 -33.960 -14.448  1.00  0.00           O  
ATOM   4323  CB  PRO B 347      50.316 -34.479 -12.547  1.00  0.00           C  
ATOM   4324  CG  PRO B 347      50.239 -35.848 -13.200  1.00  0.00           C  
ATOM   4325  CD  PRO B 347      49.571 -35.539 -14.527  1.00  0.00           C  
ATOM   4326  N   SER B 348      52.518 -32.096 -13.180  1.00  0.00           N  
ATOM   4327  CA  SER B 348      53.920 -31.692 -13.049  1.00  0.00           C  
ATOM   4328  C   SER B 348      54.729 -32.659 -12.156  1.00  0.00           C  
ATOM   4329  O   SER B 348      54.155 -33.332 -11.300  1.00  0.00           O  
ATOM   4330  CB  SER B 348      53.953 -30.236 -12.536  1.00  0.00           C  
ATOM   4331  OG  SER B 348      53.530 -30.132 -11.191  1.00  0.00           O  
ATOM   4332  N   ARG B 349      56.059 -32.694 -12.354  1.00  0.00           N  
ATOM   4333  CA  ARG B 349      56.985 -33.512 -11.558  1.00  0.00           C  
ATOM   4334  C   ARG B 349      57.078 -33.066 -10.084  1.00  0.00           C  
ATOM   4335  O   ARG B 349      57.250 -33.910  -9.205  1.00  0.00           O  
ATOM   4336  CB  ARG B 349      58.359 -33.553 -12.266  1.00  0.00           C  
ATOM   4337  CG  ARG B 349      59.429 -34.461 -11.619  1.00  0.00           C  
ATOM   4338  CD  ARG B 349      58.987 -35.917 -11.382  1.00  0.00           C  
ATOM   4339  NE  ARG B 349      58.497 -36.554 -12.613  1.00  0.00           N  
ATOM   4340  CZ  ARG B 349      57.965 -37.784 -12.701  1.00  0.00           C  
ATOM   4341  NH1 ARG B 349      57.579 -38.248 -13.896  1.00  0.00           N  
ATOM   4342  NH2 ARG B 349      57.811 -38.556 -11.614  1.00  0.00           N  
ATOM   4343  N   GLU B 350      56.898 -31.757  -9.845  1.00  0.00           N  
ATOM   4344  CA  GLU B 350      56.769 -31.143  -8.525  1.00  0.00           C  
ATOM   4345  C   GLU B 350      55.400 -31.388  -7.847  1.00  0.00           C  
ATOM   4346  O   GLU B 350      55.267 -31.048  -6.673  1.00  0.00           O  
ATOM   4347  CB  GLU B 350      57.133 -29.647  -8.630  1.00  0.00           C  
ATOM   4348  CG  GLU B 350      56.332 -28.862  -9.689  1.00  0.00           C  
ATOM   4349  CD  GLU B 350      56.698 -27.378  -9.745  1.00  0.00           C  
ATOM   4350  OE1 GLU B 350      56.893 -26.785  -8.662  1.00  0.00           O  
ATOM   4351  OE2 GLU B 350      56.741 -26.851 -10.878  1.00  0.00           O  
ATOM   4352  N   GLU B 351      54.434 -32.000  -8.561  1.00  0.00           N  
ATOM   4353  CA  GLU B 351      53.178 -32.511  -8.005  1.00  0.00           C  
ATOM   4354  C   GLU B 351      53.240 -34.021  -7.690  1.00  0.00           C  
ATOM   4355  O   GLU B 351      52.503 -34.463  -6.809  1.00  0.00           O  
ATOM   4356  CB  GLU B 351      51.994 -32.108  -8.910  1.00  0.00           C  
ATOM   4357  CG  GLU B 351      50.630 -32.658  -8.453  1.00  0.00           C  
ATOM   4358  CD  GLU B 351      49.454 -31.970  -9.134  1.00  0.00           C  
ATOM   4359  OE1 GLU B 351      49.321 -32.144 -10.364  1.00  0.00           O  
ATOM   4360  OE2 GLU B 351      48.697 -31.293  -8.402  1.00  0.00           O  
ATOM   4361  N   MET B 352      54.153 -34.774  -8.333  1.00  0.00           N  
ATOM   4362  CA  MET B 352      54.467 -36.167  -7.979  1.00  0.00           C  
ATOM   4363  C   MET B 352      55.215 -36.320  -6.635  1.00  0.00           C  
ATOM   4364  O   MET B 352      55.397 -37.451  -6.188  1.00  0.00           O  
ATOM   4365  CB  MET B 352      55.213 -36.878  -9.138  1.00  0.00           C  
ATOM   4366  CG  MET B 352      54.277 -37.614 -10.114  1.00  0.00           C  
ATOM   4367  SD  MET B 352      53.400 -36.564 -11.301  1.00  0.00           S  
ATOM   4368  CE  MET B 352      54.568 -36.612 -12.683  1.00  0.00           C  
ATOM   4369  N   THR B 353      55.593 -35.206  -5.983  1.00  0.00           N  
ATOM   4370  CA  THR B 353      56.076 -35.171  -4.598  1.00  0.00           C  
ATOM   4371  C   THR B 353      54.961 -35.468  -3.563  1.00  0.00           C  
ATOM   4372  O   THR B 353      55.279 -35.889  -2.452  1.00  0.00           O  
ATOM   4373  CB  THR B 353      56.688 -33.782  -4.269  1.00  0.00           C  
ATOM   4374  OG1 THR B 353      55.710 -32.759  -4.193  1.00  0.00           O  
ATOM   4375  CG2 THR B 353      57.800 -33.353  -5.240  1.00  0.00           C  
ATOM   4376  N   LYS B 354      53.689 -35.265  -3.955  1.00  0.00           N  
ATOM   4377  CA  LYS B 354      52.492 -35.556  -3.167  1.00  0.00           C  
ATOM   4378  C   LYS B 354      52.055 -37.022  -3.364  1.00  0.00           C  
ATOM   4379  O   LYS B 354      52.465 -37.669  -4.329  1.00  0.00           O  
ATOM   4380  CB  LYS B 354      51.349 -34.636  -3.647  1.00  0.00           C  
ATOM   4381  CG  LYS B 354      51.640 -33.126  -3.683  1.00  0.00           C  
ATOM   4382  CD  LYS B 354      50.483 -32.359  -4.348  1.00  0.00           C  
ATOM   4383  CE  LYS B 354      50.877 -30.946  -4.795  1.00  0.00           C  
ATOM   4384  NZ  LYS B 354      49.832 -30.331  -5.633  1.00  0.00           N  
ATOM   4385  N   ASN B 355      51.171 -37.497  -2.470  1.00  0.00           N  
ATOM   4386  CA  ASN B 355      50.492 -38.797  -2.577  1.00  0.00           C  
ATOM   4387  C   ASN B 355      49.385 -38.836  -3.658  1.00  0.00           C  
ATOM   4388  O   ASN B 355      49.037 -39.929  -4.103  1.00  0.00           O  
ATOM   4389  CB  ASN B 355      49.953 -39.234  -1.190  1.00  0.00           C  
ATOM   4390  CG  ASN B 355      48.828 -38.359  -0.613  1.00  0.00           C  
ATOM   4391  ND2 ASN B 355      47.720 -38.982  -0.206  1.00  0.00           N  
ATOM   4392  OD1 ASN B 355      48.959 -37.141  -0.525  1.00  0.00           O  
ATOM   4393  N   GLN B 356      48.866 -37.661  -4.051  1.00  0.00           N  
ATOM   4394  CA  GLN B 356      47.858 -37.471  -5.097  1.00  0.00           C  
ATOM   4395  C   GLN B 356      48.468 -36.663  -6.255  1.00  0.00           C  
ATOM   4396  O   GLN B 356      49.473 -35.983  -6.065  1.00  0.00           O  
ATOM   4397  CB  GLN B 356      46.654 -36.693  -4.510  1.00  0.00           C  
ATOM   4398  CG  GLN B 356      45.929 -37.336  -3.306  1.00  0.00           C  
ATOM   4399  CD  GLN B 356      45.450 -38.767  -3.558  1.00  0.00           C  
ATOM   4400  OE1 GLN B 356      46.107 -39.726  -3.161  1.00  0.00           O  
ATOM   4401  NE2 GLN B 356      44.302 -38.917  -4.221  1.00  0.00           N  
ATOM   4402  N   VAL B 357      47.829 -36.718  -7.431  1.00  0.00           N  
ATOM   4403  CA  VAL B 357      48.192 -35.908  -8.596  1.00  0.00           C  
ATOM   4404  C   VAL B 357      46.924 -35.429  -9.330  1.00  0.00           C  
ATOM   4405  O   VAL B 357      45.856 -36.021  -9.164  1.00  0.00           O  
ATOM   4406  CB  VAL B 357      49.106 -36.680  -9.591  1.00  0.00           C  
ATOM   4407  CG1 VAL B 357      50.460 -37.080  -8.979  1.00  0.00           C  
ATOM   4408  CG2 VAL B 357      48.445 -37.890 -10.270  1.00  0.00           C  
ATOM   4409  N   SER B 358      47.067 -34.350 -10.116  1.00  0.00           N  
ATOM   4410  CA  SER B 358      45.963 -33.697 -10.810  1.00  0.00           C  
ATOM   4411  C   SER B 358      46.178 -33.765 -12.328  1.00  0.00           C  
ATOM   4412  O   SER B 358      47.126 -33.175 -12.843  1.00  0.00           O  
ATOM   4413  CB  SER B 358      45.857 -32.248 -10.301  1.00  0.00           C  
ATOM   4414  OG  SER B 358      44.690 -31.628 -10.795  1.00  0.00           O  
ATOM   4415  N   LEU B 359      45.263 -34.465 -13.014  1.00  0.00           N  
ATOM   4416  CA  LEU B 359      45.208 -34.558 -14.473  1.00  0.00           C  
ATOM   4417  C   LEU B 359      44.494 -33.320 -15.042  1.00  0.00           C  
ATOM   4418  O   LEU B 359      43.579 -32.804 -14.397  1.00  0.00           O  
ATOM   4419  CB  LEU B 359      44.455 -35.843 -14.887  1.00  0.00           C  
ATOM   4420  CG  LEU B 359      44.857 -37.140 -14.148  1.00  0.00           C  
ATOM   4421  CD1 LEU B 359      44.064 -38.339 -14.701  1.00  0.00           C  
ATOM   4422  CD2 LEU B 359      46.372 -37.405 -14.170  1.00  0.00           C  
ATOM   4423  N   THR B 360      44.914 -32.876 -16.236  1.00  0.00           N  
ATOM   4424  CA  THR B 360      44.424 -31.655 -16.882  1.00  0.00           C  
ATOM   4425  C   THR B 360      43.910 -31.961 -18.301  1.00  0.00           C  
ATOM   4426  O   THR B 360      44.454 -32.832 -18.980  1.00  0.00           O  
ATOM   4427  CB  THR B 360      45.576 -30.617 -16.981  1.00  0.00           C  
ATOM   4428  OG1 THR B 360      45.915 -30.188 -15.678  1.00  0.00           O  
ATOM   4429  CG2 THR B 360      45.301 -29.359 -17.822  1.00  0.00           C  
ATOM   4430  N   CYS B 361      42.873 -31.214 -18.712  1.00  0.00           N  
ATOM   4431  CA  CYS B 361      42.263 -31.271 -20.036  1.00  0.00           C  
ATOM   4432  C   CYS B 361      42.080 -29.849 -20.570  1.00  0.00           C  
ATOM   4433  O   CYS B 361      41.292 -29.087 -20.012  1.00  0.00           O  
ATOM   4434  CB  CYS B 361      40.936 -32.045 -19.964  1.00  0.00           C  
ATOM   4435  SG  CYS B 361      40.021 -32.203 -21.523  1.00  0.00           S  
ATOM   4436  N   LEU B 362      42.805 -29.546 -21.657  1.00  0.00           N  
ATOM   4437  CA  LEU B 362      42.708 -28.317 -22.440  1.00  0.00           C  
ATOM   4438  C   LEU B 362      41.592 -28.490 -23.480  1.00  0.00           C  
ATOM   4439  O   LEU B 362      41.615 -29.466 -24.228  1.00  0.00           O  
ATOM   4440  CB  LEU B 362      44.103 -28.076 -23.076  1.00  0.00           C  
ATOM   4441  CG  LEU B 362      44.346 -26.737 -23.822  1.00  0.00           C  
ATOM   4442  CD1 LEU B 362      45.853 -26.536 -24.091  1.00  0.00           C  
ATOM   4443  CD2 LEU B 362      43.542 -26.575 -25.126  1.00  0.00           C  
ATOM   4444  N   VAL B 363      40.659 -27.528 -23.538  1.00  0.00           N  
ATOM   4445  CA  VAL B 363      39.632 -27.463 -24.579  1.00  0.00           C  
ATOM   4446  C   VAL B 363      39.633 -26.024 -25.133  1.00  0.00           C  
ATOM   4447  O   VAL B 363      39.720 -25.073 -24.358  1.00  0.00           O  
ATOM   4448  CB  VAL B 363      38.209 -27.805 -24.048  1.00  0.00           C  
ATOM   4449  CG1 VAL B 363      37.213 -28.045 -25.198  1.00  0.00           C  
ATOM   4450  CG2 VAL B 363      38.190 -29.036 -23.122  1.00  0.00           C  
ATOM   4451  N   LYS B 364      39.597 -25.899 -26.467  1.00  0.00           N  
ATOM   4452  CA  LYS B 364      39.898 -24.671 -27.209  1.00  0.00           C  
ATOM   4453  C   LYS B 364      39.131 -24.664 -28.537  1.00  0.00           C  
ATOM   4454  O   LYS B 364      38.763 -25.727 -29.026  1.00  0.00           O  
ATOM   4455  CB  LYS B 364      41.440 -24.626 -27.394  1.00  0.00           C  
ATOM   4456  CG  LYS B 364      42.025 -23.658 -28.444  1.00  0.00           C  
ATOM   4457  CD  LYS B 364      43.544 -23.827 -28.577  1.00  0.00           C  
ATOM   4458  CE  LYS B 364      44.170 -22.869 -29.600  1.00  0.00           C  
ATOM   4459  NZ  LYS B 364      45.590 -23.182 -29.831  1.00  0.00           N  
ATOM   4460  N   GLY B 365      38.951 -23.476 -29.135  1.00  0.00           N  
ATOM   4461  CA  GLY B 365      38.559 -23.334 -30.539  1.00  0.00           C  
ATOM   4462  C   GLY B 365      37.062 -23.545 -30.816  1.00  0.00           C  
ATOM   4463  O   GLY B 365      36.649 -23.313 -31.952  1.00  0.00           O  
ATOM   4464  N   PHE B 366      36.251 -23.960 -29.826  1.00  0.00           N  
ATOM   4465  CA  PHE B 366      34.812 -24.171 -29.991  1.00  0.00           C  
ATOM   4466  C   PHE B 366      34.024 -22.855 -29.967  1.00  0.00           C  
ATOM   4467  O   PHE B 366      34.418 -21.908 -29.286  1.00  0.00           O  
ATOM   4468  CB  PHE B 366      34.282 -25.177 -28.952  1.00  0.00           C  
ATOM   4469  CG  PHE B 366      34.407 -24.801 -27.486  1.00  0.00           C  
ATOM   4470  CD1 PHE B 366      35.579 -25.122 -26.774  1.00  0.00           C  
ATOM   4471  CD2 PHE B 366      33.407 -24.035 -26.852  1.00  0.00           C  
ATOM   4472  CE1 PHE B 366      35.694 -24.769 -25.438  1.00  0.00           C  
ATOM   4473  CE2 PHE B 366      33.552 -23.670 -25.522  1.00  0.00           C  
ATOM   4474  CZ  PHE B 366      34.683 -24.049 -24.813  1.00  0.00           C  
ATOM   4475  N   TYR B 367      32.908 -22.842 -30.706  1.00  0.00           N  
ATOM   4476  CA  TYR B 367      32.007 -21.698 -30.809  1.00  0.00           C  
ATOM   4477  C   TYR B 367      30.658 -22.226 -31.338  1.00  0.00           C  
ATOM   4478  O   TYR B 367      30.679 -22.975 -32.315  1.00  0.00           O  
ATOM   4479  CB  TYR B 367      32.631 -20.659 -31.767  1.00  0.00           C  
ATOM   4480  CG  TYR B 367      32.131 -19.245 -31.551  1.00  0.00           C  
ATOM   4481  CD1 TYR B 367      32.672 -18.475 -30.502  1.00  0.00           C  
ATOM   4482  CD2 TYR B 367      31.148 -18.687 -32.392  1.00  0.00           C  
ATOM   4483  CE1 TYR B 367      32.242 -17.151 -30.298  1.00  0.00           C  
ATOM   4484  CE2 TYR B 367      30.714 -17.362 -32.188  1.00  0.00           C  
ATOM   4485  CZ  TYR B 367      31.262 -16.593 -31.141  1.00  0.00           C  
ATOM   4486  OH  TYR B 367      30.842 -15.310 -30.949  1.00  0.00           O  
ATOM   4487  N   PRO B 368      29.512 -21.881 -30.703  1.00  0.00           N  
ATOM   4488  CA  PRO B 368      29.357 -21.042 -29.495  1.00  0.00           C  
ATOM   4489  C   PRO B 368      29.777 -21.762 -28.193  1.00  0.00           C  
ATOM   4490  O   PRO B 368      30.352 -22.848 -28.244  1.00  0.00           O  
ATOM   4491  CB  PRO B 368      27.855 -20.700 -29.521  1.00  0.00           C  
ATOM   4492  CG  PRO B 368      27.208 -21.934 -30.123  1.00  0.00           C  
ATOM   4493  CD  PRO B 368      28.212 -22.354 -31.187  1.00  0.00           C  
ATOM   4494  N   SER B 369      29.493 -21.128 -27.045  1.00  0.00           N  
ATOM   4495  CA  SER B 369      29.846 -21.609 -25.704  1.00  0.00           C  
ATOM   4496  C   SER B 369      28.983 -22.790 -25.187  1.00  0.00           C  
ATOM   4497  O   SER B 369      29.244 -23.272 -24.085  1.00  0.00           O  
ATOM   4498  CB  SER B 369      29.805 -20.395 -24.749  1.00  0.00           C  
ATOM   4499  OG  SER B 369      30.369 -20.684 -23.486  1.00  0.00           O  
ATOM   4500  N   ASP B 370      27.973 -23.225 -25.962  1.00  0.00           N  
ATOM   4501  CA  ASP B 370      26.995 -24.270 -25.630  1.00  0.00           C  
ATOM   4502  C   ASP B 370      27.614 -25.675 -25.774  1.00  0.00           C  
ATOM   4503  O   ASP B 370      27.380 -26.354 -26.774  1.00  0.00           O  
ATOM   4504  CB  ASP B 370      25.658 -24.157 -26.420  1.00  0.00           C  
ATOM   4505  CG  ASP B 370      25.025 -22.762 -26.527  1.00  0.00           C  
ATOM   4506  OD1 ASP B 370      25.755 -21.798 -26.846  1.00  0.00           O  
ATOM   4507  OD2 ASP B 370      23.781 -22.708 -26.433  1.00  0.00           O  
ATOM   4508  N   ILE B 371      28.416 -26.068 -24.773  1.00  0.00           N  
ATOM   4509  CA  ILE B 371      29.245 -27.271 -24.782  1.00  0.00           C  
ATOM   4510  C   ILE B 371      29.240 -27.926 -23.385  1.00  0.00           C  
ATOM   4511  O   ILE B 371      29.032 -27.238 -22.383  1.00  0.00           O  
ATOM   4512  CB  ILE B 371      30.709 -26.884 -25.168  1.00  0.00           C  
ATOM   4513  CG1 ILE B 371      31.542 -28.089 -25.646  1.00  0.00           C  
ATOM   4514  CG2 ILE B 371      31.475 -26.123 -24.070  1.00  0.00           C  
ATOM   4515  CD1 ILE B 371      32.800 -27.694 -26.428  1.00  0.00           C  
ATOM   4516  N   ALA B 372      29.513 -29.239 -23.350  1.00  0.00           N  
ATOM   4517  CA  ALA B 372      29.744 -30.012 -22.131  1.00  0.00           C  
ATOM   4518  C   ALA B 372      31.156 -30.619 -22.155  1.00  0.00           C  
ATOM   4519  O   ALA B 372      31.664 -30.939 -23.231  1.00  0.00           O  
ATOM   4520  CB  ALA B 372      28.678 -31.115 -22.036  1.00  0.00           C  
ATOM   4521  N   VAL B 373      31.746 -30.788 -20.961  1.00  0.00           N  
ATOM   4522  CA  VAL B 373      33.054 -31.411 -20.753  1.00  0.00           C  
ATOM   4523  C   VAL B 373      33.059 -32.193 -19.423  1.00  0.00           C  
ATOM   4524  O   VAL B 373      32.443 -31.758 -18.447  1.00  0.00           O  
ATOM   4525  CB  VAL B 373      34.218 -30.374 -20.802  1.00  0.00           C  
ATOM   4526  CG1 VAL B 373      34.135 -29.280 -19.720  1.00  0.00           C  
ATOM   4527  CG2 VAL B 373      35.612 -31.033 -20.766  1.00  0.00           C  
ATOM   4528  N   GLU B 374      33.739 -33.350 -19.434  1.00  0.00           N  
ATOM   4529  CA  GLU B 374      33.738 -34.351 -18.368  1.00  0.00           C  
ATOM   4530  C   GLU B 374      34.991 -35.244 -18.468  1.00  0.00           C  
ATOM   4531  O   GLU B 374      35.877 -34.969 -19.279  1.00  0.00           O  
ATOM   4532  CB  GLU B 374      32.403 -35.139 -18.429  1.00  0.00           C  
ATOM   4533  CG  GLU B 374      32.198 -35.978 -19.708  1.00  0.00           C  
ATOM   4534  CD  GLU B 374      30.777 -36.525 -19.802  1.00  0.00           C  
ATOM   4535  OE1 GLU B 374      30.479 -37.492 -19.068  1.00  0.00           O  
ATOM   4536  OE2 GLU B 374      29.991 -35.958 -20.592  1.00  0.00           O  
ATOM   4537  N   TRP B 375      35.049 -36.291 -17.626  1.00  0.00           N  
ATOM   4538  CA  TRP B 375      36.077 -37.333 -17.664  1.00  0.00           C  
ATOM   4539  C   TRP B 375      35.439 -38.725 -17.575  1.00  0.00           C  
ATOM   4540  O   TRP B 375      34.411 -38.906 -16.920  1.00  0.00           O  
ATOM   4541  CB  TRP B 375      37.109 -37.160 -16.528  1.00  0.00           C  
ATOM   4542  CG  TRP B 375      38.054 -35.999 -16.630  1.00  0.00           C  
ATOM   4543  CD1 TRP B 375      37.731 -34.707 -16.406  1.00  0.00           C  
ATOM   4544  CD2 TRP B 375      39.472 -35.995 -16.991  1.00  0.00           C  
ATOM   4545  NE1 TRP B 375      38.842 -33.914 -16.577  1.00  0.00           N  
ATOM   4546  CE2 TRP B 375      39.950 -34.650 -16.932  1.00  0.00           C  
ATOM   4547  CE3 TRP B 375      40.418 -36.987 -17.343  1.00  0.00           C  
ATOM   4548  CZ2 TRP B 375      41.286 -34.310 -17.196  1.00  0.00           C  
ATOM   4549  CZ3 TRP B 375      41.756 -36.658 -17.638  1.00  0.00           C  
ATOM   4550  CH2 TRP B 375      42.191 -35.320 -17.567  1.00  0.00           C  
ATOM   4551  N   GLU B 376      36.115 -39.681 -18.224  1.00  0.00           N  
ATOM   4552  CA  GLU B 376      35.800 -41.103 -18.263  1.00  0.00           C  
ATOM   4553  C   GLU B 376      37.074 -41.920 -17.985  1.00  0.00           C  
ATOM   4554  O   GLU B 376      38.187 -41.399 -18.074  1.00  0.00           O  
ATOM   4555  CB  GLU B 376      35.215 -41.460 -19.649  1.00  0.00           C  
ATOM   4556  CG  GLU B 376      33.885 -40.753 -19.979  1.00  0.00           C  
ATOM   4557  CD  GLU B 376      33.322 -41.213 -21.322  1.00  0.00           C  
ATOM   4558  OE1 GLU B 376      33.814 -40.709 -22.356  1.00  0.00           O  
ATOM   4559  OE2 GLU B 376      32.432 -42.089 -21.299  1.00  0.00           O  
ATOM   4560  N   SER B 377      36.889 -43.208 -17.672  1.00  0.00           N  
ATOM   4561  CA  SER B 377      37.963 -44.183 -17.536  1.00  0.00           C  
ATOM   4562  C   SER B 377      37.402 -45.567 -17.880  1.00  0.00           C  
ATOM   4563  O   SER B 377      36.420 -45.990 -17.269  1.00  0.00           O  
ATOM   4564  CB  SER B 377      38.592 -44.111 -16.128  1.00  0.00           C  
ATOM   4565  OG  SER B 377      39.714 -44.965 -16.022  1.00  0.00           O  
ATOM   4566  N   ASN B 378      38.030 -46.232 -18.867  1.00  0.00           N  
ATOM   4567  CA  ASN B 378      37.659 -47.557 -19.386  1.00  0.00           C  
ATOM   4568  C   ASN B 378      36.258 -47.585 -20.051  1.00  0.00           C  
ATOM   4569  O   ASN B 378      35.580 -48.611 -20.014  1.00  0.00           O  
ATOM   4570  CB  ASN B 378      37.831 -48.639 -18.279  1.00  0.00           C  
ATOM   4571  CG  ASN B 378      38.212 -50.024 -18.815  1.00  0.00           C  
ATOM   4572  OD1 ASN B 378      37.404 -50.949 -18.779  1.00  0.00           O  
ATOM   4573  ND2 ASN B 378      39.444 -50.182 -19.304  1.00  0.00           N  
ATOM   4574  N   GLY B 379      35.849 -46.452 -20.654  1.00  0.00           N  
ATOM   4575  CA  GLY B 379      34.557 -46.287 -21.328  1.00  0.00           C  
ATOM   4576  C   GLY B 379      33.384 -46.069 -20.354  1.00  0.00           C  
ATOM   4577  O   GLY B 379      32.234 -46.147 -20.784  1.00  0.00           O  
ATOM   4578  N   GLN B 380      33.666 -45.820 -19.064  1.00  0.00           N  
ATOM   4579  CA  GLN B 380      32.694 -45.587 -17.993  1.00  0.00           C  
ATOM   4580  C   GLN B 380      32.981 -44.224 -17.331  1.00  0.00           C  
ATOM   4581  O   GLN B 380      34.138 -43.810 -17.322  1.00  0.00           O  
ATOM   4582  CB  GLN B 380      32.839 -46.727 -16.955  1.00  0.00           C  
ATOM   4583  CG  GLN B 380      32.421 -48.123 -17.463  1.00  0.00           C  
ATOM   4584  CD  GLN B 380      30.943 -48.201 -17.856  1.00  0.00           C  
ATOM   4585  NE2 GLN B 380      30.658 -48.641 -19.082  1.00  0.00           N  
ATOM   4586  OE1 GLN B 380      30.067 -47.877 -17.058  1.00  0.00           O  
ATOM   4587  N   PRO B 381      31.947 -43.548 -16.775  1.00  0.00           N  
ATOM   4588  CA  PRO B 381      32.118 -42.241 -16.110  1.00  0.00           C  
ATOM   4589  C   PRO B 381      32.976 -42.325 -14.830  1.00  0.00           C  
ATOM   4590  O   PRO B 381      32.597 -43.017 -13.884  1.00  0.00           O  
ATOM   4591  CB  PRO B 381      30.675 -41.788 -15.826  1.00  0.00           C  
ATOM   4592  CG  PRO B 381      29.875 -43.078 -15.720  1.00  0.00           C  
ATOM   4593  CD  PRO B 381      30.548 -43.983 -16.743  1.00  0.00           C  
ATOM   4594  N   GLU B 382      34.125 -41.629 -14.848  1.00  0.00           N  
ATOM   4595  CA  GLU B 382      35.092 -41.563 -13.750  1.00  0.00           C  
ATOM   4596  C   GLU B 382      34.607 -40.644 -12.608  1.00  0.00           C  
ATOM   4597  O   GLU B 382      33.791 -39.752 -12.837  1.00  0.00           O  
ATOM   4598  CB  GLU B 382      36.455 -41.143 -14.352  1.00  0.00           C  
ATOM   4599  CG  GLU B 382      37.636 -40.908 -13.383  1.00  0.00           C  
ATOM   4600  CD  GLU B 382      38.041 -42.101 -12.512  1.00  0.00           C  
ATOM   4601  OE1 GLU B 382      37.811 -43.248 -12.948  1.00  0.00           O  
ATOM   4602  OE2 GLU B 382      38.604 -41.841 -11.425  1.00  0.00           O  
ATOM   4603  N   ASN B 383      35.119 -40.899 -11.395  1.00  0.00           N  
ATOM   4604  CA  ASN B 383      34.811 -40.177 -10.155  1.00  0.00           C  
ATOM   4605  C   ASN B 383      35.814 -39.041  -9.874  1.00  0.00           C  
ATOM   4606  O   ASN B 383      36.972 -39.127 -10.275  1.00  0.00           O  
ATOM   4607  CB  ASN B 383      34.756 -41.187  -8.978  1.00  0.00           C  
ATOM   4608  CG  ASN B 383      35.953 -42.147  -8.871  1.00  0.00           C  
ATOM   4609  OD1 ASN B 383      36.004 -43.161  -9.563  1.00  0.00           O  
ATOM   4610  ND2 ASN B 383      36.909 -41.841  -7.994  1.00  0.00           N  
ATOM   4611  N   ASN B 384      35.346 -38.026  -9.124  1.00  0.00           N  
ATOM   4612  CA  ASN B 384      36.121 -36.912  -8.545  1.00  0.00           C  
ATOM   4613  C   ASN B 384      36.716 -35.921  -9.571  1.00  0.00           C  
ATOM   4614  O   ASN B 384      37.716 -35.272  -9.258  1.00  0.00           O  
ATOM   4615  CB  ASN B 384      37.193 -37.413  -7.533  1.00  0.00           C  
ATOM   4616  CG  ASN B 384      36.610 -38.210  -6.364  1.00  0.00           C  
ATOM   4617  OD1 ASN B 384      36.614 -39.437  -6.381  1.00  0.00           O  
ATOM   4618  ND2 ASN B 384      36.116 -37.517  -5.336  1.00  0.00           N  
ATOM   4619  N   TYR B 385      36.078 -35.767 -10.747  1.00  0.00           N  
ATOM   4620  CA  TYR B 385      36.413 -34.704 -11.703  1.00  0.00           C  
ATOM   4621  C   TYR B 385      35.603 -33.426 -11.423  1.00  0.00           C  
ATOM   4622  O   TYR B 385      34.563 -33.476 -10.762  1.00  0.00           O  
ATOM   4623  CB  TYR B 385      36.258 -35.208 -13.156  1.00  0.00           C  
ATOM   4624  CG  TYR B 385      34.849 -35.374 -13.696  1.00  0.00           C  
ATOM   4625  CD1 TYR B 385      34.187 -34.297 -14.327  1.00  0.00           C  
ATOM   4626  CD2 TYR B 385      34.203 -36.619 -13.588  1.00  0.00           C  
ATOM   4627  CE1 TYR B 385      32.879 -34.464 -14.821  1.00  0.00           C  
ATOM   4628  CE2 TYR B 385      32.900 -36.791 -14.094  1.00  0.00           C  
ATOM   4629  CZ  TYR B 385      32.235 -35.711 -14.704  1.00  0.00           C  
ATOM   4630  OH  TYR B 385      30.969 -35.876 -15.187  1.00  0.00           O  
ATOM   4631  N   LYS B 386      36.107 -32.298 -11.946  1.00  0.00           N  
ATOM   4632  CA  LYS B 386      35.499 -30.978 -11.803  1.00  0.00           C  
ATOM   4633  C   LYS B 386      36.031 -30.057 -12.915  1.00  0.00           C  
ATOM   4634  O   LYS B 386      37.195 -30.185 -13.294  1.00  0.00           O  
ATOM   4635  CB  LYS B 386      35.822 -30.420 -10.394  1.00  0.00           C  
ATOM   4636  CG  LYS B 386      34.784 -29.422  -9.851  1.00  0.00           C  
ATOM   4637  CD  LYS B 386      33.436 -30.042  -9.442  1.00  0.00           C  
ATOM   4638  CE  LYS B 386      33.528 -30.958  -8.210  1.00  0.00           C  
ATOM   4639  NZ  LYS B 386      32.205 -31.482  -7.833  1.00  0.00           N  
ATOM   4640  N   THR B 387      35.188 -29.128 -13.394  1.00  0.00           N  
ATOM   4641  CA  THR B 387      35.521 -28.196 -14.475  1.00  0.00           C  
ATOM   4642  C   THR B 387      35.102 -26.755 -14.131  1.00  0.00           C  
ATOM   4643  O   THR B 387      34.012 -26.548 -13.595  1.00  0.00           O  
ATOM   4644  CB  THR B 387      34.875 -28.648 -15.821  1.00  0.00           C  
ATOM   4645  OG1 THR B 387      35.163 -27.744 -16.872  1.00  0.00           O  
ATOM   4646  CG2 THR B 387      33.342 -28.798 -15.792  1.00  0.00           C  
ATOM   4647  N   THR B 388      35.977 -25.789 -14.465  1.00  0.00           N  
ATOM   4648  CA  THR B 388      35.723 -24.347 -14.368  1.00  0.00           C  
ATOM   4649  C   THR B 388      34.718 -23.878 -15.453  1.00  0.00           C  
ATOM   4650  O   THR B 388      34.557 -24.582 -16.450  1.00  0.00           O  
ATOM   4651  CB  THR B 388      37.039 -23.541 -14.557  1.00  0.00           C  
ATOM   4652  OG1 THR B 388      37.602 -23.735 -15.842  1.00  0.00           O  
ATOM   4653  CG2 THR B 388      38.117 -23.838 -13.506  1.00  0.00           C  
ATOM   4654  N   PRO B 389      34.069 -22.698 -15.278  1.00  0.00           N  
ATOM   4655  CA  PRO B 389      33.177 -22.138 -16.317  1.00  0.00           C  
ATOM   4656  C   PRO B 389      33.913 -21.728 -17.619  1.00  0.00           C  
ATOM   4657  O   PRO B 389      35.103 -21.412 -17.552  1.00  0.00           O  
ATOM   4658  CB  PRO B 389      32.545 -20.908 -15.636  1.00  0.00           C  
ATOM   4659  CG  PRO B 389      32.713 -21.145 -14.147  1.00  0.00           C  
ATOM   4660  CD  PRO B 389      34.043 -21.877 -14.068  1.00  0.00           C  
ATOM   4661  N   PRO B 390      33.190 -21.681 -18.766  1.00  0.00           N  
ATOM   4662  CA  PRO B 390      33.722 -21.143 -20.037  1.00  0.00           C  
ATOM   4663  C   PRO B 390      34.178 -19.674 -19.977  1.00  0.00           C  
ATOM   4664  O   PRO B 390      33.654 -18.896 -19.179  1.00  0.00           O  
ATOM   4665  CB  PRO B 390      32.555 -21.301 -21.029  1.00  0.00           C  
ATOM   4666  CG  PRO B 390      31.683 -22.393 -20.444  1.00  0.00           C  
ATOM   4667  CD  PRO B 390      31.823 -22.178 -18.945  1.00  0.00           C  
ATOM   4668  N   MET B 391      35.132 -19.332 -20.854  1.00  0.00           N  
ATOM   4669  CA  MET B 391      35.649 -17.976 -21.023  1.00  0.00           C  
ATOM   4670  C   MET B 391      36.005 -17.736 -22.497  1.00  0.00           C  
ATOM   4671  O   MET B 391      36.381 -18.678 -23.193  1.00  0.00           O  
ATOM   4672  CB  MET B 391      36.845 -17.777 -20.062  1.00  0.00           C  
ATOM   4673  CG  MET B 391      37.539 -16.403 -20.128  1.00  0.00           C  
ATOM   4674  SD  MET B 391      36.498 -14.958 -19.779  1.00  0.00           S  
ATOM   4675  CE  MET B 391      35.998 -15.307 -18.072  1.00  0.00           C  
ATOM   4676  N   LEU B 392      35.882 -16.472 -22.937  1.00  0.00           N  
ATOM   4677  CA  LEU B 392      36.253 -15.999 -24.273  1.00  0.00           C  
ATOM   4678  C   LEU B 392      37.777 -16.084 -24.478  1.00  0.00           C  
ATOM   4679  O   LEU B 392      38.531 -15.511 -23.691  1.00  0.00           O  
ATOM   4680  CB  LEU B 392      35.705 -14.561 -24.448  1.00  0.00           C  
ATOM   4681  CG  LEU B 392      36.008 -13.862 -25.798  1.00  0.00           C  
ATOM   4682  CD1 LEU B 392      35.375 -14.595 -27.001  1.00  0.00           C  
ATOM   4683  CD2 LEU B 392      35.622 -12.367 -25.750  1.00  0.00           C  
ATOM   4684  N   ASP B 393      38.185 -16.806 -25.531  1.00  0.00           N  
ATOM   4685  CA  ASP B 393      39.571 -17.112 -25.881  1.00  0.00           C  
ATOM   4686  C   ASP B 393      40.199 -15.945 -26.667  1.00  0.00           C  
ATOM   4687  O   ASP B 393      39.486 -15.161 -27.296  1.00  0.00           O  
ATOM   4688  CB  ASP B 393      39.620 -18.430 -26.698  1.00  0.00           C  
ATOM   4689  CG  ASP B 393      40.927 -19.231 -26.594  1.00  0.00           C  
ATOM   4690  OD1 ASP B 393      41.909 -18.728 -26.006  1.00  0.00           O  
ATOM   4691  OD2 ASP B 393      40.924 -20.369 -27.109  1.00  0.00           O  
ATOM   4692  N   SER B 394      41.539 -15.870 -26.623  1.00  0.00           N  
ATOM   4693  CA  SER B 394      42.360 -14.864 -27.303  1.00  0.00           C  
ATOM   4694  C   SER B 394      42.390 -14.984 -28.843  1.00  0.00           C  
ATOM   4695  O   SER B 394      42.828 -14.033 -29.489  1.00  0.00           O  
ATOM   4696  CB  SER B 394      43.770 -14.862 -26.673  1.00  0.00           C  
ATOM   4697  OG  SER B 394      44.527 -16.007 -27.013  1.00  0.00           O  
ATOM   4698  N   ASP B 395      41.910 -16.113 -29.397  1.00  0.00           N  
ATOM   4699  CA  ASP B 395      41.753 -16.354 -30.839  1.00  0.00           C  
ATOM   4700  C   ASP B 395      40.318 -16.054 -31.337  1.00  0.00           C  
ATOM   4701  O   ASP B 395      40.045 -16.248 -32.523  1.00  0.00           O  
ATOM   4702  CB  ASP B 395      42.234 -17.767 -31.267  1.00  0.00           C  
ATOM   4703  CG  ASP B 395      41.757 -18.931 -30.389  1.00  0.00           C  
ATOM   4704  OD1 ASP B 395      40.583 -18.879 -29.959  1.00  0.00           O  
ATOM   4705  OD2 ASP B 395      42.538 -19.896 -30.245  1.00  0.00           O  
ATOM   4706  N   GLY B 396      39.432 -15.582 -30.441  1.00  0.00           N  
ATOM   4707  CA  GLY B 396      38.059 -15.186 -30.759  1.00  0.00           C  
ATOM   4708  C   GLY B 396      37.049 -16.333 -30.585  1.00  0.00           C  
ATOM   4709  O   GLY B 396      35.867 -16.126 -30.860  1.00  0.00           O  
ATOM   4710  N   SER B 397      37.488 -17.522 -30.132  1.00  0.00           N  
ATOM   4711  CA  SER B 397      36.625 -18.650 -29.772  1.00  0.00           C  
ATOM   4712  C   SER B 397      36.224 -18.595 -28.282  1.00  0.00           C  
ATOM   4713  O   SER B 397      36.423 -17.572 -27.630  1.00  0.00           O  
ATOM   4714  CB  SER B 397      37.340 -19.959 -30.176  1.00  0.00           C  
ATOM   4715  OG  SER B 397      38.343 -20.355 -29.260  1.00  0.00           O  
ATOM   4716  N   PHE B 398      35.689 -19.710 -27.768  1.00  0.00           N  
ATOM   4717  CA  PHE B 398      35.597 -20.001 -26.338  1.00  0.00           C  
ATOM   4718  C   PHE B 398      36.544 -21.155 -25.984  1.00  0.00           C  
ATOM   4719  O   PHE B 398      36.837 -21.998 -26.836  1.00  0.00           O  
ATOM   4720  CB  PHE B 398      34.137 -20.323 -25.953  1.00  0.00           C  
ATOM   4721  CG  PHE B 398      33.300 -19.100 -25.631  1.00  0.00           C  
ATOM   4722  CD1 PHE B 398      32.769 -18.302 -26.665  1.00  0.00           C  
ATOM   4723  CD2 PHE B 398      33.188 -18.657 -24.297  1.00  0.00           C  
ATOM   4724  CE1 PHE B 398      32.101 -17.124 -26.359  1.00  0.00           C  
ATOM   4725  CE2 PHE B 398      32.519 -17.475 -24.011  1.00  0.00           C  
ATOM   4726  CZ  PHE B 398      31.976 -16.713 -25.038  1.00  0.00           C  
ATOM   4727  N   PHE B 399      36.990 -21.171 -24.719  1.00  0.00           N  
ATOM   4728  CA  PHE B 399      37.842 -22.215 -24.157  1.00  0.00           C  
ATOM   4729  C   PHE B 399      37.296 -22.657 -22.793  1.00  0.00           C  
ATOM   4730  O   PHE B 399      36.515 -21.944 -22.159  1.00  0.00           O  
ATOM   4731  CB  PHE B 399      39.300 -21.721 -24.084  1.00  0.00           C  
ATOM   4732  CG  PHE B 399      39.675 -20.759 -22.971  1.00  0.00           C  
ATOM   4733  CD1 PHE B 399      39.416 -19.386 -23.115  1.00  0.00           C  
ATOM   4734  CD2 PHE B 399      40.201 -21.231 -21.750  1.00  0.00           C  
ATOM   4735  CE1 PHE B 399      39.769 -18.502 -22.108  1.00  0.00           C  
ATOM   4736  CE2 PHE B 399      40.570 -20.329 -20.762  1.00  0.00           C  
ATOM   4737  CZ  PHE B 399      40.357 -18.970 -20.940  1.00  0.00           C  
ATOM   4738  N   LEU B 400      37.745 -23.850 -22.391  1.00  0.00           N  
ATOM   4739  CA  LEU B 400      37.364 -24.533 -21.163  1.00  0.00           C  
ATOM   4740  C   LEU B 400      38.562 -25.312 -20.619  1.00  0.00           C  
ATOM   4741  O   LEU B 400      39.462 -25.679 -21.377  1.00  0.00           O  
ATOM   4742  CB  LEU B 400      36.176 -25.485 -21.458  1.00  0.00           C  
ATOM   4743  CG  LEU B 400      34.824 -24.942 -20.968  1.00  0.00           C  
ATOM   4744  CD1 LEU B 400      33.656 -25.770 -21.527  1.00  0.00           C  
ATOM   4745  CD2 LEU B 400      34.774 -24.861 -19.434  1.00  0.00           C  
ATOM   4746  N   TYR B 401      38.509 -25.592 -19.310  1.00  0.00           N  
ATOM   4747  CA  TYR B 401      39.426 -26.505 -18.644  1.00  0.00           C  
ATOM   4748  C   TYR B 401      38.652 -27.396 -17.680  1.00  0.00           C  
ATOM   4749  O   TYR B 401      37.969 -26.895 -16.786  1.00  0.00           O  
ATOM   4750  CB  TYR B 401      40.543 -25.746 -17.915  1.00  0.00           C  
ATOM   4751  CG  TYR B 401      41.631 -25.230 -18.832  1.00  0.00           C  
ATOM   4752  CD1 TYR B 401      41.600 -23.900 -19.291  1.00  0.00           C  
ATOM   4753  CD2 TYR B 401      42.676 -26.088 -19.231  1.00  0.00           C  
ATOM   4754  CE1 TYR B 401      42.621 -23.428 -20.132  1.00  0.00           C  
ATOM   4755  CE2 TYR B 401      43.686 -25.617 -20.089  1.00  0.00           C  
ATOM   4756  CZ  TYR B 401      43.668 -24.281 -20.531  1.00  0.00           C  
ATOM   4757  OH  TYR B 401      44.665 -23.821 -21.341  1.00  0.00           O  
ATOM   4758  N   SER B 402      38.829 -28.707 -17.874  1.00  0.00           N  
ATOM   4759  CA  SER B 402      38.369 -29.751 -16.971  1.00  0.00           C  
ATOM   4760  C   SER B 402      39.596 -30.411 -16.325  1.00  0.00           C  
ATOM   4761  O   SER B 402      40.691 -30.383 -16.887  1.00  0.00           O  
ATOM   4762  CB  SER B 402      37.479 -30.724 -17.763  1.00  0.00           C  
ATOM   4763  OG  SER B 402      36.843 -31.656 -16.915  1.00  0.00           O  
ATOM   4764  N   LYS B 403      39.386 -30.958 -15.124  1.00  0.00           N  
ATOM   4765  CA  LYS B 403      40.438 -31.453 -14.247  1.00  0.00           C  
ATOM   4766  C   LYS B 403      39.927 -32.690 -13.503  1.00  0.00           C  
ATOM   4767  O   LYS B 403      38.727 -32.795 -13.255  1.00  0.00           O  
ATOM   4768  CB  LYS B 403      40.817 -30.305 -13.290  1.00  0.00           C  
ATOM   4769  CG  LYS B 403      42.014 -30.576 -12.361  1.00  0.00           C  
ATOM   4770  CD  LYS B 403      42.263 -29.445 -11.346  1.00  0.00           C  
ATOM   4771  CE  LYS B 403      41.562 -29.672  -9.998  1.00  0.00           C  
ATOM   4772  NZ  LYS B 403      40.099 -29.745 -10.124  1.00  0.00           N  
ATOM   4773  N   LEU B 404      40.850 -33.595 -13.149  1.00  0.00           N  
ATOM   4774  CA  LEU B 404      40.530 -34.845 -12.473  1.00  0.00           C  
ATOM   4775  C   LEU B 404      41.570 -35.146 -11.387  1.00  0.00           C  
ATOM   4776  O   LEU B 404      42.753 -35.289 -11.692  1.00  0.00           O  
ATOM   4777  CB  LEU B 404      40.359 -35.953 -13.539  1.00  0.00           C  
ATOM   4778  CG  LEU B 404      40.232 -37.403 -13.031  1.00  0.00           C  
ATOM   4779  CD1 LEU B 404      39.036 -37.631 -12.098  1.00  0.00           C  
ATOM   4780  CD2 LEU B 404      40.263 -38.417 -14.180  1.00  0.00           C  
ATOM   4781  N   THR B 405      41.080 -35.263 -10.143  1.00  0.00           N  
ATOM   4782  CA  THR B 405      41.850 -35.653  -8.965  1.00  0.00           C  
ATOM   4783  C   THR B 405      41.980 -37.186  -8.917  1.00  0.00           C  
ATOM   4784  O   THR B 405      40.958 -37.876  -8.884  1.00  0.00           O  
ATOM   4785  CB  THR B 405      41.130 -35.185  -7.668  1.00  0.00           C  
ATOM   4786  OG1 THR B 405      41.012 -33.775  -7.681  1.00  0.00           O  
ATOM   4787  CG2 THR B 405      41.817 -35.587  -6.349  1.00  0.00           C  
ATOM   4788  N   VAL B 406      43.227 -37.683  -8.906  1.00  0.00           N  
ATOM   4789  CA  VAL B 406      43.549 -39.108  -8.803  1.00  0.00           C  
ATOM   4790  C   VAL B 406      44.724 -39.326  -7.836  1.00  0.00           C  
ATOM   4791  O   VAL B 406      45.400 -38.376  -7.443  1.00  0.00           O  
ATOM   4792  CB  VAL B 406      43.904 -39.753 -10.180  1.00  0.00           C  
ATOM   4793  CG1 VAL B 406      42.751 -39.617 -11.175  1.00  0.00           C  
ATOM   4794  CG2 VAL B 406      45.216 -39.261 -10.822  1.00  0.00           C  
ATOM   4795  N   ASP B 407      44.940 -40.598  -7.477  1.00  0.00           N  
ATOM   4796  CA  ASP B 407      46.054 -41.053  -6.645  1.00  0.00           C  
ATOM   4797  C   ASP B 407      47.330 -41.156  -7.495  1.00  0.00           C  
ATOM   4798  O   ASP B 407      47.239 -41.472  -8.683  1.00  0.00           O  
ATOM   4799  CB  ASP B 407      45.781 -42.421  -5.966  1.00  0.00           C  
ATOM   4800  CG  ASP B 407      44.363 -42.636  -5.418  1.00  0.00           C  
ATOM   4801  OD1 ASP B 407      43.975 -43.822  -5.342  1.00  0.00           O  
ATOM   4802  OD2 ASP B 407      43.683 -41.643  -5.080  1.00  0.00           O  
ATOM   4803  N   LYS B 408      48.501 -40.968  -6.860  1.00  0.00           N  
ATOM   4804  CA  LYS B 408      49.800 -41.276  -7.469  1.00  0.00           C  
ATOM   4805  C   LYS B 408      49.962 -42.784  -7.762  1.00  0.00           C  
ATOM   4806  O   LYS B 408      50.623 -43.128  -8.740  1.00  0.00           O  
ATOM   4807  CB  LYS B 408      50.952 -40.717  -6.604  1.00  0.00           C  
ATOM   4808  CG  LYS B 408      52.354 -40.933  -7.210  1.00  0.00           C  
ATOM   4809  CD  LYS B 408      53.471 -40.257  -6.404  1.00  0.00           C  
ATOM   4810  CE  LYS B 408      54.878 -40.505  -6.975  1.00  0.00           C  
ATOM   4811  NZ  LYS B 408      55.267 -41.924  -6.917  1.00  0.00           N  
ATOM   4812  N   SER B 409      49.322 -43.640  -6.943  1.00  0.00           N  
ATOM   4813  CA  SER B 409      49.247 -45.092  -7.113  1.00  0.00           C  
ATOM   4814  C   SER B 409      48.503 -45.530  -8.391  1.00  0.00           C  
ATOM   4815  O   SER B 409      48.972 -46.458  -9.050  1.00  0.00           O  
ATOM   4816  CB  SER B 409      48.666 -45.726  -5.831  1.00  0.00           C  
ATOM   4817  OG  SER B 409      47.293 -45.431  -5.659  1.00  0.00           O  
ATOM   4818  N   ARG B 410      47.397 -44.843  -8.731  1.00  0.00           N  
ATOM   4819  CA  ARG B 410      46.634 -45.057  -9.965  1.00  0.00           C  
ATOM   4820  C   ARG B 410      47.293 -44.406 -11.196  1.00  0.00           C  
ATOM   4821  O   ARG B 410      47.102 -44.902 -12.306  1.00  0.00           O  
ATOM   4822  CB  ARG B 410      45.180 -44.576  -9.791  1.00  0.00           C  
ATOM   4823  CG  ARG B 410      44.366 -45.423  -8.791  1.00  0.00           C  
ATOM   4824  CD  ARG B 410      42.874 -45.047  -8.730  1.00  0.00           C  
ATOM   4825  NE  ARG B 410      42.636 -43.808  -7.974  1.00  0.00           N  
ATOM   4826  CZ  ARG B 410      41.702 -42.868  -8.210  1.00  0.00           C  
ATOM   4827  NH1 ARG B 410      41.578 -41.857  -7.340  1.00  0.00           N  
ATOM   4828  NH2 ARG B 410      40.894 -42.916  -9.282  1.00  0.00           N  
ATOM   4829  N   TRP B 411      48.072 -43.333 -10.983  1.00  0.00           N  
ATOM   4830  CA  TRP B 411      48.822 -42.635 -12.023  1.00  0.00           C  
ATOM   4831  C   TRP B 411      50.021 -43.441 -12.553  1.00  0.00           C  
ATOM   4832  O   TRP B 411      50.166 -43.560 -13.768  1.00  0.00           O  
ATOM   4833  CB  TRP B 411      49.240 -41.247 -11.498  1.00  0.00           C  
ATOM   4834  CG  TRP B 411      50.155 -40.443 -12.373  1.00  0.00           C  
ATOM   4835  CD1 TRP B 411      51.408 -40.044 -12.056  1.00  0.00           C  
ATOM   4836  CD2 TRP B 411      49.911 -39.963 -13.726  1.00  0.00           C  
ATOM   4837  NE1 TRP B 411      51.953 -39.352 -13.119  1.00  0.00           N  
ATOM   4838  CE2 TRP B 411      51.079 -39.281 -14.183  1.00  0.00           C  
ATOM   4839  CE3 TRP B 411      48.820 -40.044 -14.621  1.00  0.00           C  
ATOM   4840  CZ2 TRP B 411      51.163 -38.718 -15.470  1.00  0.00           C  
ATOM   4841  CZ3 TRP B 411      48.889 -39.472 -15.905  1.00  0.00           C  
ATOM   4842  CH2 TRP B 411      50.059 -38.823 -16.337  1.00  0.00           C  
ATOM   4843  N   GLN B 412      50.859 -43.959 -11.636  1.00  0.00           N  
ATOM   4844  CA  GLN B 412      52.133 -44.605 -11.966  1.00  0.00           C  
ATOM   4845  C   GLN B 412      51.994 -46.026 -12.548  1.00  0.00           C  
ATOM   4846  O   GLN B 412      52.943 -46.488 -13.180  1.00  0.00           O  
ATOM   4847  CB  GLN B 412      53.075 -44.535 -10.745  1.00  0.00           C  
ATOM   4848  CG  GLN B 412      52.730 -45.473  -9.569  1.00  0.00           C  
ATOM   4849  CD  GLN B 412      53.514 -45.133  -8.296  1.00  0.00           C  
ATOM   4850  NE2 GLN B 412      53.005 -45.562  -7.141  1.00  0.00           N  
ATOM   4851  OE1 GLN B 412      54.569 -44.505  -8.343  1.00  0.00           O  
ATOM   4852  N   GLN B 413      50.824 -46.671 -12.377  1.00  0.00           N  
ATOM   4853  CA  GLN B 413      50.467 -47.917 -13.067  1.00  0.00           C  
ATOM   4854  C   GLN B 413      49.908 -47.681 -14.486  1.00  0.00           C  
ATOM   4855  O   GLN B 413      49.780 -48.649 -15.235  1.00  0.00           O  
ATOM   4856  CB  GLN B 413      49.501 -48.751 -12.195  1.00  0.00           C  
ATOM   4857  CG  GLN B 413      48.121 -48.114 -11.952  1.00  0.00           C  
ATOM   4858  CD  GLN B 413      47.218 -49.021 -11.118  1.00  0.00           C  
ATOM   4859  NE2 GLN B 413      47.160 -48.788  -9.806  1.00  0.00           N  
ATOM   4860  OE1 GLN B 413      46.578 -49.922 -11.652  1.00  0.00           O  
ATOM   4861  N   GLY B 414      49.600 -46.418 -14.840  1.00  0.00           N  
ATOM   4862  CA  GLY B 414      49.136 -46.030 -16.169  1.00  0.00           C  
ATOM   4863  C   GLY B 414      47.648 -46.344 -16.382  1.00  0.00           C  
ATOM   4864  O   GLY B 414      47.279 -46.694 -17.503  1.00  0.00           O  
ATOM   4865  N   ASN B 415      46.806 -46.229 -15.334  1.00  0.00           N  
ATOM   4866  CA  ASN B 415      45.349 -46.419 -15.408  1.00  0.00           C  
ATOM   4867  C   ASN B 415      44.702 -45.432 -16.401  1.00  0.00           C  
ATOM   4868  O   ASN B 415      45.067 -44.257 -16.401  1.00  0.00           O  
ATOM   4869  CB  ASN B 415      44.726 -46.278 -14.000  1.00  0.00           C  
ATOM   4870  CG  ASN B 415      43.295 -46.820 -13.926  1.00  0.00           C  
ATOM   4871  ND2 ASN B 415      42.309 -45.932 -13.780  1.00  0.00           N  
ATOM   4872  OD1 ASN B 415      43.082 -48.026 -14.008  1.00  0.00           O  
ATOM   4873  N   VAL B 416      43.794 -45.955 -17.242  1.00  0.00           N  
ATOM   4874  CA  VAL B 416      43.284 -45.334 -18.469  1.00  0.00           C  
ATOM   4875  C   VAL B 416      42.270 -44.178 -18.283  1.00  0.00           C  
ATOM   4876  O   VAL B 416      41.162 -44.217 -18.818  1.00  0.00           O  
ATOM   4877  CB  VAL B 416      42.738 -46.415 -19.449  1.00  0.00           C  
ATOM   4878  CG1 VAL B 416      43.878 -47.278 -20.021  1.00  0.00           C  
ATOM   4879  CG2 VAL B 416      41.630 -47.307 -18.848  1.00  0.00           C  
ATOM   4880  N   PHE B 417      42.695 -43.128 -17.562  1.00  0.00           N  
ATOM   4881  CA  PHE B 417      41.979 -41.860 -17.410  1.00  0.00           C  
ATOM   4882  C   PHE B 417      41.989 -41.064 -18.728  1.00  0.00           C  
ATOM   4883  O   PHE B 417      43.045 -40.928 -19.349  1.00  0.00           O  
ATOM   4884  CB  PHE B 417      42.647 -41.030 -16.298  1.00  0.00           C  
ATOM   4885  CG  PHE B 417      42.741 -41.705 -14.940  1.00  0.00           C  
ATOM   4886  CD1 PHE B 417      41.572 -42.078 -14.245  1.00  0.00           C  
ATOM   4887  CD2 PHE B 417      44.001 -41.974 -14.365  1.00  0.00           C  
ATOM   4888  CE1 PHE B 417      41.675 -42.690 -13.002  1.00  0.00           C  
ATOM   4889  CE2 PHE B 417      44.080 -42.578 -13.117  1.00  0.00           C  
ATOM   4890  CZ  PHE B 417      42.920 -42.929 -12.440  1.00  0.00           C  
ATOM   4891  N   SER B 418      40.812 -40.551 -19.117  1.00  0.00           N  
ATOM   4892  CA  SER B 418      40.592 -39.828 -20.368  1.00  0.00           C  
ATOM   4893  C   SER B 418      39.581 -38.698 -20.145  1.00  0.00           C  
ATOM   4894  O   SER B 418      38.604 -38.887 -19.426  1.00  0.00           O  
ATOM   4895  CB  SER B 418      40.043 -40.805 -21.428  1.00  0.00           C  
ATOM   4896  OG  SER B 418      41.020 -41.743 -21.823  1.00  0.00           O  
ATOM   4897  N   CYS B 419      39.798 -37.554 -20.810  1.00  0.00           N  
ATOM   4898  CA  CYS B 419      38.819 -36.468 -20.897  1.00  0.00           C  
ATOM   4899  C   CYS B 419      37.761 -36.795 -21.966  1.00  0.00           C  
ATOM   4900  O   CYS B 419      37.989 -37.663 -22.807  1.00  0.00           O  
ATOM   4901  CB  CYS B 419      39.573 -35.166 -21.216  1.00  0.00           C  
ATOM   4902  SG  CYS B 419      38.629 -33.619 -21.088  1.00  0.00           S  
ATOM   4903  N   SER B 420      36.626 -36.088 -21.928  1.00  0.00           N  
ATOM   4904  CA  SER B 420      35.559 -36.198 -22.917  1.00  0.00           C  
ATOM   4905  C   SER B 420      34.877 -34.836 -23.092  1.00  0.00           C  
ATOM   4906  O   SER B 420      34.721 -34.106 -22.115  1.00  0.00           O  
ATOM   4907  CB  SER B 420      34.588 -37.322 -22.497  1.00  0.00           C  
ATOM   4908  OG  SER B 420      33.468 -37.401 -23.352  1.00  0.00           O  
ATOM   4909  N   VAL B 421      34.488 -34.528 -24.340  1.00  0.00           N  
ATOM   4910  CA  VAL B 421      33.802 -33.295 -24.731  1.00  0.00           C  
ATOM   4911  C   VAL B 421      32.632 -33.655 -25.670  1.00  0.00           C  
ATOM   4912  O   VAL B 421      32.752 -34.594 -26.459  1.00  0.00           O  
ATOM   4913  CB  VAL B 421      34.768 -32.316 -25.470  1.00  0.00           C  
ATOM   4914  CG1 VAL B 421      34.081 -31.046 -26.011  1.00  0.00           C  
ATOM   4915  CG2 VAL B 421      35.944 -31.869 -24.582  1.00  0.00           C  
ATOM   4916  N   MET B 422      31.526 -32.897 -25.567  1.00  0.00           N  
ATOM   4917  CA  MET B 422      30.328 -33.039 -26.396  1.00  0.00           C  
ATOM   4918  C   MET B 422      29.878 -31.646 -26.861  1.00  0.00           C  
ATOM   4919  O   MET B 422      29.594 -30.802 -26.010  1.00  0.00           O  
ATOM   4920  CB  MET B 422      29.206 -33.734 -25.591  1.00  0.00           C  
ATOM   4921  CG  MET B 422      29.518 -35.175 -25.164  1.00  0.00           C  
ATOM   4922  SD  MET B 422      28.306 -35.870 -24.012  1.00  0.00           S  
ATOM   4923  CE  MET B 422      29.125 -37.432 -23.598  1.00  0.00           C  
ATOM   4924  N   HIS B 423      29.813 -31.439 -28.189  1.00  0.00           N  
ATOM   4925  CA  HIS B 423      29.475 -30.158 -28.821  1.00  0.00           C  
ATOM   4926  C   HIS B 423      28.628 -30.359 -30.086  1.00  0.00           C  
ATOM   4927  O   HIS B 423      28.635 -31.437 -30.676  1.00  0.00           O  
ATOM   4928  CB  HIS B 423      30.773 -29.385 -29.155  1.00  0.00           C  
ATOM   4929  CG  HIS B 423      30.566 -27.912 -29.433  1.00  0.00           C  
ATOM   4930  ND1 HIS B 423      29.785 -27.095 -28.613  1.00  0.00           N  
ATOM   4931  CD2 HIS B 423      31.028 -27.153 -30.488  1.00  0.00           C  
ATOM   4932  CE1 HIS B 423      29.788 -25.906 -29.199  1.00  0.00           C  
ATOM   4933  NE2 HIS B 423      30.514 -25.880 -30.316  1.00  0.00           N  
ATOM   4934  N   GLU B 424      27.934 -29.285 -30.495  1.00  0.00           N  
ATOM   4935  CA  GLU B 424      27.076 -29.226 -31.682  1.00  0.00           C  
ATOM   4936  C   GLU B 424      27.837 -29.267 -33.023  1.00  0.00           C  
ATOM   4937  O   GLU B 424      27.209 -29.573 -34.035  1.00  0.00           O  
ATOM   4938  CB  GLU B 424      26.159 -27.989 -31.550  1.00  0.00           C
[truncated: 438,704 more chars]
