# Supplementary material for: Reconstruction of 3D structures of MET antibodies from electron microscopy 2D class averages
Source: PLoS One. 2017 Apr 13;12(4):e0175758. doi: 10.1371/journal.pone.0175758 (PMC5391116; doi:10.1371/journal.pone.0175758)
Supplement: S2 File — (ZIP) [file pone.0175758.s002.zip › IgG4-Met-pdbs/0.8403_img13_m_988.pdb]

MODEL        1
ATOM      1  N   ASP A   1    -131.662 -33.415  13.982  1.00 39.91           N  
ATOM      2  CA  ASP A   1    -131.450 -34.644  13.187  1.00 39.91           C  
ATOM      3  CB  ASP A   1    -129.970 -34.944  12.958  1.00 39.91           C  
ATOM      4  CG  ASP A   1    -129.239 -33.779  12.306  1.00 39.91           C  
ATOM      5  OD1 ASP A   1    -129.893 -32.731  12.129  1.00 39.91           O  
ATOM      6  OD2 ASP A   1    -128.030 -33.938  12.040  1.00 39.91           O  
ATOM      7  C   ASP A   1    -131.994 -35.793  13.953  1.00 39.91           C  
ATOM      8  O   ASP A   1    -132.085 -35.585  15.163  1.00 39.91           O  
ATOM      9  N   ILE A   2    -132.140 -36.994  13.369  1.00119.17           N  
ATOM     10  CA  ILE A   2    -132.110 -38.273  14.118  1.00119.17           C  
ATOM     11  CB  ILE A   2    -132.544 -39.479  13.237  1.00119.17           C  
ATOM     12  CG1 ILE A   2    -133.859 -39.216  12.474  1.00119.17           C  
ATOM     13  CG2 ILE A   2    -132.665 -40.724  14.133  1.00119.17           C  
ATOM     14  CD1 ILE A   2    -135.074 -38.938  13.368  1.00119.17           C  
ATOM     15  C   ILE A   2    -130.720 -38.509  14.757  1.00119.17           C  
ATOM     16  O   ILE A   2    -129.911 -39.287  14.243  1.00119.17           O  
ATOM     17  N   GLN A   3    -130.429 -37.890  15.886  1.00 62.26           N  
ATOM     18  CA  GLN A   3    -129.131 -37.970  16.497  1.00 62.26           C  
ATOM     19  CB  GLN A   3    -128.879 -36.742  17.385  1.00 62.26           C  
ATOM     20  CG  GLN A   3    -127.423 -36.691  17.886  1.00 62.26           C  
ATOM     21  CD  GLN A   3    -126.405 -36.539  16.753  1.00 62.26           C  
ATOM     22  OE1 GLN A   3    -126.592 -35.780  15.818  1.00 62.26           O  
ATOM     23  NE2 GLN A   3    -125.335 -37.302  16.763  1.00 62.26           N  
ATOM     24  C   GLN A   3    -129.024 -39.327  17.200  1.00 62.26           C  
ATOM     25  O   GLN A   3    -129.898 -39.753  17.984  1.00 62.26           O  
ATOM     26  N   MET A   4    -127.889 -39.971  16.894  1.00146.22           N  
ATOM     27  CA  MET A   4    -127.364 -41.084  17.654  1.00146.22           C  
ATOM     28  CB  MET A   4    -126.786 -42.127  16.699  1.00146.22           C  
ATOM     29  CG  MET A   4    -127.865 -42.572  15.715  1.00146.22           C  
ATOM     30  SD  MET A   4    -127.547 -44.237  15.122  1.00146.22           S  
ATOM     31  CE  MET A   4    -128.253 -45.055  16.564  1.00146.22           C  
ATOM     32  C   MET A   4    -126.356 -40.639  18.676  1.00146.22           C  
ATOM     33  O   MET A   4    -126.013 -39.447  18.683  1.00146.22           O  
ATOM     34  N   THR A   5    -125.951 -41.590  19.546  1.00 50.82           N  
ATOM     35  CA  THR A   5    -124.820 -41.527  20.483  1.00 50.82           C  
ATOM     36  CB  THR A   5    -125.216 -41.057  21.886  1.00 50.82           C  
ATOM     37  OG1 THR A   5    -125.763 -39.766  21.740  1.00 50.82           O  
ATOM     38  CG2 THR A   5    -124.037 -40.936  22.849  1.00 50.82           C  
ATOM     39  C   THR A   5    -124.257 -42.901  20.659  1.00 50.82           C  
ATOM     40  O   THR A   5    -125.048 -43.831  20.821  1.00 50.82           O  
ATOM     41  N   GLN A   6    -122.927 -43.093  20.646  1.00112.32           N  
ATOM     42  CA  GLN A   6    -122.221 -44.355  20.969  1.00112.32           C  
ATOM     43  CB  GLN A   6    -121.062 -44.686  19.971  1.00112.32           C  
ATOM     44  CG  GLN A   6    -121.587 -45.280  18.679  1.00112.32           C  
ATOM     45  CD  GLN A   6    -120.483 -45.485  17.664  1.00112.32           C  
ATOM     46  OE1 GLN A   6    -120.519 -44.911  16.586  1.00112.32           O  
ATOM     47  NE2 GLN A   6    -119.491 -46.305  17.954  1.00112.32           N  
ATOM     48  C   GLN A   6    -121.567 -44.279  22.384  1.00112.32           C  
ATOM     49  O   GLN A   6    -120.992 -43.249  22.839  1.00112.32           O  
ATOM     50  N   SER A   7    -121.408 -45.508  22.914  1.00 98.44           N  
ATOM     51  CA  SER A   7    -120.469 -45.732  24.002  1.00 98.44           C  
ATOM     52  CB  SER A   7    -121.204 -45.421  25.324  1.00 98.44           C  
ATOM     53  OG  SER A   7    -122.221 -46.380  25.536  1.00 98.44           O  
ATOM     54  C   SER A   7    -119.834 -47.150  23.977  1.00 98.44           C  
ATOM     55  O   SER A   7    -120.238 -48.014  23.188  1.00 98.44           O  
ATOM     56  N   PRO A   8    -118.770 -47.337  24.776  1.00 75.91           N  
ATOM     57  CA  PRO A   8    -117.798 -46.306  25.135  1.00 75.91           C  
ATOM     58  CD  PRO A   8    -118.314 -48.642  25.129  1.00 75.91           C  
ATOM     59  CB  PRO A   8    -116.831 -46.991  26.065  1.00 75.91           C  
ATOM     60  CG  PRO A   8    -116.890 -48.456  25.633  1.00 75.91           C  
ATOM     61  C   PRO A   8    -116.979 -45.779  23.976  1.00 75.91           C  
ATOM     62  O   PRO A   8    -116.765 -46.421  22.957  1.00 75.91           O  
ATOM     63  N   SER A   9    -116.476 -44.539  24.077  1.00 40.11           N  
ATOM     64  CA  SER A   9    -115.715 -43.823  23.004  1.00 40.11           C  
ATOM     65  CB  SER A   9    -115.293 -42.397  23.497  1.00 40.11           C  
ATOM     66  OG  SER A   9    -116.414 -41.687  23.984  1.00 40.11           O  
ATOM     67  C   SER A   9    -114.442 -44.572  22.543  1.00 40.11           C  
ATOM     68  O   SER A   9    -113.819 -44.309  21.510  1.00 40.11           O  
ATOM     69  N   SER A  10    -113.879 -45.362  23.448  1.00 37.77           N  
ATOM     70  CA  SER A  10    -112.748 -46.224  23.130  1.00 37.77           C  
ATOM     71  CB  SER A  10    -111.434 -45.519  23.481  1.00 37.77           C  
ATOM     72  OG  SER A  10    -111.320 -45.302  24.873  1.00 37.77           O  
ATOM     73  C   SER A  10    -112.883 -47.564  23.827  1.00 37.77           C  
ATOM     74  O   SER A  10    -113.439 -47.619  24.910  1.00 37.77           O  
ATOM     75  N   LEU A  11    -112.133 -48.560  23.365  1.00 66.52           N  
ATOM     76  CA  LEU A  11    -111.927 -49.867  23.968  1.00 66.52           C  
ATOM     77  CB  LEU A  11    -112.666 -50.890  23.097  1.00 66.52           C  
ATOM     78  CG  LEU A  11    -114.189 -50.760  22.980  1.00 66.52           C  
ATOM     79  CD1 LEU A  11    -114.728 -51.841  22.044  1.00 66.52           C  
ATOM     80  CD2 LEU A  11    -114.869 -50.908  24.335  1.00 66.52           C  
ATOM     81  C   LEU A  11    -110.420 -50.243  24.017  1.00 66.52           C  
ATOM     82  O   LEU A  11    -109.580 -49.770  23.224  1.00 66.52           O  
ATOM     83  N   SER A  12    -110.074 -51.082  25.004  1.00 98.59           N  
ATOM     84  CA  SER A  12    -108.724 -51.637  25.081  1.00 98.59           C  
ATOM     85  CB  SER A  12    -107.819 -50.805  25.968  1.00 98.59           C  
ATOM     86  OG  SER A  12    -107.698 -49.435  25.674  1.00 98.59           O  
ATOM     87  C   SER A  12    -108.694 -53.039  25.706  1.00 98.59           C  
ATOM     88  O   SER A  12    -109.179 -53.202  26.839  1.00 98.59           O  
ATOM     89  N   ALA A  13    -108.451 -54.037  24.858  1.00 38.67           N  
ATOM     90  CA  ALA A  13    -108.486 -55.437  25.268  1.00 38.67           C  
ATOM     91  CB  ALA A  13    -109.888 -55.999  24.997  1.00 38.67           C  
ATOM     92  C   ALA A  13    -107.401 -56.253  24.572  1.00 38.67           C  
ATOM     93  O   ALA A  13    -106.999 -55.992  23.433  1.00 38.67           O  
ATOM     94  N   SER A  14    -107.034 -57.389  25.172  1.00 37.65           N  
ATOM     95  CA  SER A  14    -106.117 -58.362  24.557  1.00 37.65           C  
ATOM     96  CB  SER A  14    -105.554 -59.336  25.560  1.00 37.65           C  
ATOM     97  OG  SER A  14    -104.899 -58.576  26.552  1.00 37.65           O  
ATOM     98  C   SER A  14    -106.747 -59.222  23.517  1.00 37.65           C  
ATOM     99  O   SER A  14    -107.943 -59.062  23.336  1.00 37.65           O  
ATOM    100  N   VAL A  15    -105.983 -59.921  22.657  1.00 92.80           N  
ATOM    101  CA  VAL A  15    -106.436 -60.977  21.713  1.00 92.80           C  
ATOM    102  CB  VAL A  15    -105.231 -61.459  20.834  1.00 92.80           C  
ATOM    103  CG1 VAL A  15    -105.617 -62.530  19.812  1.00 92.80           C  
ATOM    104  CG2 VAL A  15    -104.611 -60.277  20.072  1.00 92.80           C  
ATOM    105  C   VAL A  15    -107.115 -62.132  22.512  1.00 92.80           C  
ATOM    106  O   VAL A  15    -106.656 -62.490  23.597  1.00 92.80           O  
ATOM    107  N   GLY A  16    -108.165 -62.708  21.913  1.00 28.72           N  
ATOM    108  CA  GLY A  16    -108.980 -63.718  22.580  1.00 28.72           C  
ATOM    109  C   GLY A  16    -110.040 -63.215  23.578  1.00 28.72           C  
ATOM    110  O   GLY A  16    -110.874 -64.010  24.042  1.00 28.72           O  
ATOM    111  N   ASP A  17    -110.074 -61.895  23.840  1.00 40.25           N  
ATOM    112  CA  ASP A  17    -111.090 -61.299  24.709  1.00 40.25           C  
ATOM    113  CB  ASP A  17    -110.621 -59.941  25.291  1.00 40.25           C  
ATOM    114  CG  ASP A  17    -109.487 -60.057  26.320  1.00 40.25           C  
ATOM    115  OD1 ASP A  17    -109.306 -61.163  26.872  1.00 40.25           O  
ATOM    116  OD2 ASP A  17    -108.836 -59.018  26.586  1.00 40.25           O  
ATOM    117  C   ASP A  17    -112.431 -61.209  23.983  1.00 40.25           C  
ATOM    118  O   ASP A  17    -112.517 -61.290  22.755  1.00 40.25           O  
ATOM    119  N   ARG A  18    -113.495 -60.872  24.688  1.00 69.14           N  
ATOM    120  CA  ARG A  18    -114.702 -60.285  24.119  1.00 69.14           C  
ATOM    121  CB  ARG A  18    -115.872 -61.128  24.582  1.00 69.14           C  
ATOM    122  CG  ARG A  18    -117.201 -60.670  23.970  1.00 69.14           C  
ATOM    123  CD  ARG A  18    -118.387 -61.415  24.578  1.00 69.14           C  
ATOM    124  NE  ARG A  18    -119.638 -60.906  23.998  1.00 69.14           N  
ATOM    125  CZ  ARG A  18    -120.799 -60.718  24.594  1.00 69.14           C  
ATOM    126  NH1 ARG A  18    -120.974 -61.057  25.840  1.00 69.14           N  
ATOM    127  NH2 ARG A  18    -121.805 -60.184  23.955  1.00 69.14           N  
ATOM    128  C   ARG A  18    -114.748 -58.826  24.563  1.00 69.14           C  
ATOM    129  O   ARG A  18    -114.506 -58.519  25.746  1.00 69.14           O  
ATOM    130  N   VAL A  19    -115.288 -57.974  23.657  1.00 40.44           N  
ATOM    131  CA  VAL A  19    -115.727 -56.607  23.941  1.00 40.44           C  
ATOM    132  CB  VAL A  19    -114.732 -55.576  23.407  1.00 40.44           C  
ATOM    133  CG1 VAL A  19    -113.380 -55.792  24.094  1.00 40.44           C  
ATOM    134  CG2 VAL A  19    -114.588 -55.660  21.884  1.00 40.44           C  
ATOM    135  C   VAL A  19    -117.098 -56.355  23.381  1.00 40.44           C  
ATOM    136  O   VAL A  19    -117.603 -57.176  22.612  1.00 40.44           O  
ATOM    137  N   THR A  20    -117.696 -55.225  23.751  1.00 43.45           N  
ATOM    138  CA  THR A  20    -118.992 -54.739  23.274  1.00 43.45           C  
ATOM    139  CB  THR A  20    -120.157 -55.130  24.196  1.00 43.45           C  
ATOM    140  OG1 THR A  20    -119.922 -54.591  25.474  1.00 43.45           O  
ATOM    141  CG2 THR A  20    -120.248 -56.648  24.372  1.00 43.45           C  
ATOM    142  C   THR A  20    -118.982 -53.207  23.180  1.00 43.45           C  
ATOM    143  O   THR A  20    -118.374 -52.443  23.975  1.00 43.45           O  
ATOM    144  N   ILE A  21    -119.791 -52.767  22.189  1.00 59.12           N  
ATOM    145  CA  ILE A  21    -120.105 -51.369  21.938  1.00 59.12           C  
ATOM    146  CB  ILE A  21    -119.614 -50.906  20.556  1.00 59.12           C  
ATOM    147  CG1 ILE A  21    -118.083 -51.103  20.513  1.00 59.12           C  
ATOM    148  CG2 ILE A  21    -120.002 -49.445  20.256  1.00 59.12           C  
ATOM    149  CD1 ILE A  21    -117.453 -50.948  19.126  1.00 59.12           C  
ATOM    150  C   ILE A  21    -121.589 -51.314  22.126  1.00 59.12           C  
ATOM    151  O   ILE A  21    -122.266 -52.313  21.856  1.00 59.12           O  
ATOM    152  N   THR A  22    -122.122 -50.178  22.617  1.00108.62           N  
ATOM    153  CA  THR A  22    -123.528 -49.741  22.552  1.00108.62           C  
ATOM    154  CB  THR A  22    -124.081 -49.468  23.985  1.00108.62           C  
ATOM    155  OG1 THR A  22    -123.704 -50.547  24.809  1.00108.62           O  
ATOM    156  CG2 THR A  22    -125.599 -49.333  24.049  1.00108.62           C  
ATOM    157  C   THR A  22    -123.651 -48.494  21.621  1.00108.62           C  
ATOM    158  O   THR A  22    -122.741 -47.641  21.437  1.00108.62           O  
ATOM    159  N   CYS A  23    -124.891 -48.398  21.093  1.00115.79           N  
ATOM    160  CA  CYS A  23    -125.438 -47.222  20.440  1.00115.79           C  
ATOM    161  CB  CYS A  23    -125.196 -47.391  18.911  1.00115.79           C  
ATOM    162  SG  CYS A  23    -125.552 -45.928  17.929  1.00115.79           S  
ATOM    163  C   CYS A  23    -126.889 -47.053  20.961  1.00115.79           C  
ATOM    164  O   CYS A  23    -127.667 -48.021  21.066  1.00115.79           O  
ATOM    165  N   SER A  24    -127.237 -45.787  21.251  1.00 56.37           N  
ATOM    166  CA  SER A  24    -128.582 -45.291  21.551  1.00 56.37           C  
ATOM    167  CB  SER A  24    -128.646 -44.887  23.016  1.00 56.37           C  
ATOM    168  OG  SER A  24    -129.946 -44.489  23.404  1.00 56.37           O  
ATOM    169  C   SER A  24    -128.959 -44.084  20.691  1.00 56.37           C  
ATOM    170  O   SER A  24    -128.149 -43.284  20.192  1.00 56.37           O  
ATOM    171  N   VAL A  25    -130.258 -43.790  20.555  1.00125.92           N  
ATOM    172  CA  VAL A  25    -130.781 -42.744  19.627  1.00125.92           C  
ATOM    173  CB  VAL A  25    -131.099 -43.389  18.236  1.00125.92           C  
ATOM    174  CG1 VAL A  25    -132.106 -44.529  18.344  1.00125.92           C  
ATOM    175  CG2 VAL A  25    -131.527 -42.377  17.170  1.00125.92           C  
ATOM    176  C   VAL A  25    -131.934 -41.899  20.205  1.00125.92           C  
ATOM    177  O   VAL A  25    -132.724 -42.329  21.039  1.00125.92           O  
ATOM    178  N   SER A  26    -132.069 -40.677  19.692  1.00100.45           N  
ATOM    179  CA  SER A  26    -133.103 -39.708  20.017  1.00100.45           C  
ATOM    180  CB  SER A  26    -132.681 -38.387  19.387  1.00100.45           C  
ATOM    181  OG  SER A  26    -133.578 -37.343  19.710  1.00100.45           O  
ATOM    182  C   SER A  26    -134.482 -39.995  19.457  1.00100.45           C  
ATOM    183  O   SER A  26    -135.341 -39.115  19.502  1.00100.45           O  
ATOM    184  N   SER A  27    -134.710 -41.109  18.767  1.00 92.46           N  
ATOM    185  CA  SER A  27    -136.026 -41.542  18.273  1.00 92.46           C  
ATOM    186  CB  SER A  27    -136.316 -41.016  16.883  1.00 92.46           C  
ATOM    187  OG  SER A  27    -135.473 -41.616  15.920  1.00 92.46           O  
ATOM    188  C   SER A  27    -136.089 -43.036  18.123  1.00 92.46           C  
ATOM    189  O   SER A  27    -135.054 -43.631  17.824  1.00 92.46           O  
ATOM    190  N   SER A  28    -137.287 -43.660  18.240  1.00 71.38           N  
ATOM    191  CA  SER A  28    -137.413 -45.109  18.003  1.00 71.38           C  
ATOM    192  CB  SER A  28    -138.786 -45.679  18.396  1.00 71.38           C  
ATOM    193  OG  SER A  28    -138.766 -47.089  18.308  1.00 71.38           O  
ATOM    194  C   SER A  28    -137.123 -45.389  16.534  1.00 71.38           C  
ATOM    195  O   SER A  28    -137.804 -44.873  15.643  1.00 71.38           O  
ATOM    196  N   VAL A  29    -136.096 -46.214  16.313  1.00137.36           N  
ATOM    197  CA  VAL A  29    -135.654 -46.663  15.002  1.00137.36           C  
ATOM    198  CB  VAL A  29    -134.142 -46.460  14.763  1.00137.36           C  
ATOM    199  CG1 VAL A  29    -133.754 -45.003  14.966  1.00137.36           C  
ATOM    200  CG2 VAL A  29    -133.288 -47.306  15.693  1.00137.36           C  
ATOM    201  C   VAL A  29    -136.006 -48.113  14.733  1.00137.36           C  
ATOM    202  O   VAL A  29    -136.314 -48.419  13.606  1.00137.36           O  
ATOM    203  N   SER A  30    -136.323 -48.995  15.687  1.00207.40           N  
ATOM    204  CA  SER A  30    -136.500 -50.449  15.441  1.00207.40           C  
ATOM    205  CB  SER A  30    -137.681 -50.724  14.484  1.00207.40           C  
ATOM    206  OG  SER A  30    -138.854 -50.161  15.020  1.00207.40           O  
ATOM    207  C   SER A  30    -135.260 -51.179  14.914  1.00207.40           C  
ATOM    208  O   SER A  30    -134.250 -50.538  14.608  1.00207.40           O  
ATOM    209  N   SER A  31    -135.305 -52.513  14.796  1.00 75.05           N  
ATOM    210  CA  SER A  31    -134.112 -53.311  14.440  1.00 75.05           C  
ATOM    211  CB  SER A  31    -134.462 -54.828  14.564  1.00 75.05           C  
ATOM    212  OG  SER A  31    -133.340 -55.636  14.282  1.00 75.05           O  
ATOM    213  C   SER A  31    -133.590 -52.925  13.040  1.00 75.05           C  
ATOM    214  O   SER A  31    -132.406 -52.626  12.822  1.00 75.05           O  
ATOM    215  N   ILE A  32    -134.503 -52.787  12.071  1.00113.30           N  
ATOM    216  CA  ILE A  32    -134.124 -52.578  10.666  1.00113.30           C  
ATOM    217  CB  ILE A  32    -135.401 -52.552   9.803  1.00113.30           C  
ATOM    218  CG1 ILE A  32    -135.125 -52.612   8.286  1.00113.30           C  
ATOM    219  CG2 ILE A  32    -136.242 -51.301  10.076  1.00113.30           C  
ATOM    220  CD1 ILE A  32    -134.581 -53.969   7.856  1.00113.30           C  
ATOM    221  C   ILE A  32    -133.304 -51.310  10.407  1.00113.30           C  
ATOM    222  O   ILE A  32    -132.671 -51.124   9.377  1.00113.30           O  
ATOM    223  N   TYR A  33    -133.432 -50.270  11.227  1.00155.08           N  
ATOM    224  CA  TYR A  33    -133.000 -48.919  10.831  1.00155.08           C  
ATOM    225  CB  TYR A  33    -134.098 -47.884  11.107  1.00155.08           C  
ATOM    226  CG  TYR A  33    -135.274 -47.892  10.146  1.00155.08           C  
ATOM    227  CD1 TYR A  33    -135.033 -47.561   8.813  1.00155.08           C  
ATOM    228  CD2 TYR A  33    -136.594 -48.195  10.528  1.00155.08           C  
ATOM    229  CE1 TYR A  33    -136.059 -47.533   7.859  1.00155.08           C  
ATOM    230  CE2 TYR A  33    -137.632 -48.207   9.586  1.00155.08           C  
ATOM    231  CZ  TYR A  33    -137.366 -47.877   8.244  1.00155.08           C  
ATOM    232  OH  TYR A  33    -138.363 -47.893   7.326  1.00155.08           O  
ATOM    233  C   TYR A  33    -131.682 -48.478  11.470  1.00155.08           C  
ATOM    234  O   TYR A  33    -131.478 -47.272  11.641  1.00155.08           O  
ATOM    235  N   LEU A  34    -130.904 -49.417  12.020  1.00141.19           N  
ATOM    236  CA  LEU A  34    -129.516 -49.125  12.362  1.00141.19           C  
ATOM    237  CB  LEU A  34    -129.406 -48.977  13.897  1.00141.19           C  
ATOM    238  CG  LEU A  34    -128.013 -48.692  14.502  1.00141.19           C  
ATOM    239  CD1 LEU A  34    -128.224 -48.364  15.966  1.00141.19           C  
ATOM    240  CD2 LEU A  34    -126.986 -49.830  14.550  1.00141.19           C  
ATOM    241  C   LEU A  34    -128.603 -50.081  11.593  1.00141.19           C  
ATOM    242  O   LEU A  34    -128.892 -51.291  11.403  1.00141.19           O  
ATOM    243  N   HIS A  35    -127.387 -49.560  11.310  1.00 95.15           N  
ATOM    244  CA  HIS A  35    -126.258 -50.277  10.726  1.00 95.15           C  
ATOM    245  ND1 HIS A  35    -128.397 -51.116   8.548  1.00 95.15           N  
ATOM    246  CG  HIS A  35    -127.480 -50.065   8.493  1.00 95.15           C  
ATOM    247  CB  HIS A  35    -126.155 -49.994   9.217  1.00 95.15           C  
ATOM    248  NE2 HIS A  35    -129.260 -49.493   7.339  1.00 95.15           N  
ATOM    249  CD2 HIS A  35    -128.020 -49.063   7.752  1.00 95.15           C  
ATOM    250  CE1 HIS A  35    -129.458 -50.727   7.828  1.00 95.15           C  
ATOM    251  C   HIS A  35    -124.950 -49.856  11.424  1.00 95.15           C  
ATOM    252  O   HIS A  35    -124.819 -48.755  12.001  1.00 95.15           O  
ATOM    253  N   TRP A  36    -124.006 -50.815  11.367  1.00 98.74           N  
ATOM    254  CA  TRP A  36    -122.684 -50.706  11.933  1.00 98.74           C  
ATOM    255  CB  TRP A  36    -122.442 -51.836  12.940  1.00 98.74           C  
ATOM    256  CG  TRP A  36    -123.415 -51.890  14.078  1.00 98.74           C  
ATOM    257  CD2 TRP A  36    -123.309 -51.222  15.368  1.00 98.74           C  
ATOM    258  CD1 TRP A  36    -124.559 -52.610  14.130  1.00 98.74           C  
ATOM    259  NE1 TRP A  36    -125.159 -52.444  15.365  1.00 98.74           N  
ATOM    260  CE2 TRP A  36    -124.440 -51.578  16.159  1.00 98.74           C  
ATOM    261  CE3 TRP A  36    -122.347 -50.373  15.957  1.00 98.74           C  
ATOM    262  CZ2 TRP A  36    -124.623 -51.099  17.461  1.00 98.74           C  
ATOM    263  CZ3 TRP A  36    -122.505 -49.911  17.277  1.00 98.74           C  
ATOM    264  CH2 TRP A  36    -123.639 -50.272  18.027  1.00 98.74           C  
ATOM    265  C   TRP A  36    -121.660 -50.772  10.807  1.00 98.74           C  
ATOM    266  O   TRP A  36    -121.841 -51.606   9.871  1.00 98.74           O  
ATOM    267  N   TYR A  37    -120.523 -50.060  11.136  1.00180.59           N  
ATOM    268  CA  TYR A  37    -119.320 -49.903  10.298  1.00180.59           C  
ATOM    269  CB  TYR A  37    -119.176 -48.458   9.712  1.00180.59           C  
ATOM    270  CG  TYR A  37    -120.319 -48.107   8.797  1.00180.59           C  
ATOM    271  CD1 TYR A  37    -121.518 -47.597   9.319  1.00180.59           C  
ATOM    272  CD2 TYR A  37    -120.186 -48.326   7.418  1.00180.59           C  
ATOM    273  CE1 TYR A  37    -122.585 -47.316   8.451  1.00180.59           C  
ATOM    274  CE2 TYR A  37    -121.268 -48.097   6.562  1.00180.59           C  
ATOM    275  CZ  TYR A  37    -122.463 -47.564   7.069  1.00180.59           C  
ATOM    276  OH  TYR A  37    -123.460 -47.232   6.214  1.00180.59           O  
ATOM    277  C   TYR A  37    -118.071 -50.314  11.059  1.00180.59           C  
ATOM    278  O   TYR A  37    -117.993 -50.060  12.265  1.00180.59           O  
ATOM    279  N   GLN A  38    -116.975 -50.533  10.326  1.00 84.53           N  
ATOM    280  CA  GLN A  38    -115.576 -50.523  10.801  1.00 84.53           C  
ATOM    281  CB  GLN A  38    -115.149 -51.983  10.965  1.00 84.53           C  
ATOM    282  CG  GLN A  38    -113.807 -52.282  11.638  1.00 84.53           C  
ATOM    283  CD  GLN A  38    -113.510 -53.776  11.577  1.00 84.53           C  
ATOM    284  OE1 GLN A  38    -112.566 -54.214  10.948  1.00 84.53           O  
ATOM    285  NE2 GLN A  38    -114.375 -54.611  12.102  1.00 84.53           N  
ATOM    286  C   GLN A  38    -114.646 -49.801   9.799  1.00 84.53           C  
ATOM    287  O   GLN A  38    -114.954 -49.579   8.624  1.00 84.53           O  
ATOM    288  N   GLN A  39    -113.487 -49.387  10.329  1.00 67.96           N  
ATOM    289  CA  GLN A  39    -112.383 -48.811   9.597  1.00 67.96           C  
ATOM    290  CB  GLN A  39    -112.523 -47.291   9.634  1.00 67.96           C  
ATOM    291  CG  GLN A  39    -111.568 -46.592   8.661  1.00 67.96           C  
ATOM    292  CD  GLN A  39    -111.781 -45.088   8.697  1.00 67.96           C  
ATOM    293  OE1 GLN A  39    -112.585 -44.577   9.453  1.00 67.96           O  
ATOM    294  NE2 GLN A  39    -111.095 -44.320   7.886  1.00 67.96           N  
ATOM    295  C   GLN A  39    -111.093 -49.306  10.233  1.00 67.96           C  
ATOM    296  O   GLN A  39    -110.639 -48.874  11.285  1.00 67.96           O  
ATOM    297  N   LYS A  40    -110.436 -50.240   9.554  1.00 76.80           N  
ATOM    298  CA  LYS A  40    -109.029 -50.597   9.860  1.00 76.80           C  
ATOM    299  CB  LYS A  40    -108.640 -51.933   9.205  1.00 76.80           C  
ATOM    300  CG  LYS A  40    -109.388 -53.110   9.855  1.00 76.80           C  
ATOM    301  CD  LYS A  40    -109.221 -54.423   9.076  1.00 76.80           C  
ATOM    302  CE  LYS A  40    -109.980 -55.552   9.791  1.00 76.80           C  
ATOM    303  NZ  LYS A  40    -109.963 -56.829   9.032  1.00 76.80           N  
ATOM    304  C   LYS A  40    -108.125 -49.463   9.372  1.00 76.80           C  
ATOM    305  O   LYS A  40    -108.013 -49.341   8.155  1.00 76.80           O  
ATOM    306  N   PRO A  41    -107.187 -48.943  10.177  1.00 84.01           N  
ATOM    307  CA  PRO A  41    -106.515 -47.676   9.901  1.00 84.01           C  
ATOM    308  CD  PRO A  41    -106.976 -49.318  11.572  1.00 84.01           C  
ATOM    309  CB  PRO A  41    -105.543 -47.471  11.082  1.00 84.01           C  
ATOM    310  CG  PRO A  41    -106.250 -48.159  12.245  1.00 84.01           C  
ATOM    311  C   PRO A  41    -105.847 -47.562   8.540  1.00 84.01           C  
ATOM    312  O   PRO A  41    -105.358 -48.517   7.930  1.00 84.01           O  
ATOM    313  N   GLY A  42    -105.760 -46.321   8.079  1.00 33.12           N  
ATOM    314  CA  GLY A  42    -105.193 -45.967   6.777  1.00 33.12           C  
ATOM    315  C   GLY A  42    -106.004 -46.398   5.559  1.00 33.12           C  
ATOM    316  O   GLY A  42    -105.414 -46.476   4.477  1.00 33.12           O  
ATOM    317  N   LYS A  43    -107.265 -46.842   5.767  1.00147.18           N  
ATOM    318  CA  LYS A  43    -108.237 -47.186   4.696  1.00147.18           C  
ATOM    319  CB  LYS A  43    -108.621 -48.687   4.747  1.00147.18           C  
ATOM    320  CG  LYS A  43    -107.476 -49.657   5.059  1.00147.18           C  
ATOM    321  CD  LYS A  43    -106.280 -49.609   4.093  1.00147.18           C  
ATOM    322  CE  LYS A  43    -105.230 -50.630   4.543  1.00147.18           C  
ATOM    323  NZ  LYS A  43    -104.701 -50.329   5.901  1.00147.18           N  
ATOM    324  C   LYS A  43    -109.448 -46.264   4.702  1.00147.18           C  
ATOM    325  O   LYS A  43    -109.605 -45.547   5.671  1.00147.18           O  
ATOM    326  N   ALA A  44    -110.412 -46.457   3.830  1.00 56.11           N  
ATOM    327  CA  ALA A  44    -111.811 -46.030   3.952  1.00 56.11           C  
ATOM    328  CB  ALA A  44    -112.393 -45.854   2.537  1.00 56.11           C  
ATOM    329  C   ALA A  44    -112.662 -47.041   4.758  1.00 56.11           C  
ATOM    330  O   ALA A  44    -112.391 -48.255   4.751  1.00 56.11           O  
ATOM    331  N   PRO A  45    -113.721 -46.547   5.456  1.00 91.67           N  
ATOM    332  CA  PRO A  45    -114.639 -47.368   6.273  1.00 91.67           C  
ATOM    333  CD  PRO A  45    -114.052 -45.122   5.631  1.00 91.67           C  
ATOM    334  CB  PRO A  45    -115.446 -46.373   7.122  1.00 91.67           C  
ATOM    335  CG  PRO A  45    -115.412 -45.079   6.317  1.00 91.67           C  
ATOM    336  C   PRO A  45    -115.651 -48.191   5.465  1.00 91.67           C  
ATOM    337  O   PRO A  45    -116.199 -47.702   4.471  1.00 91.67           O  
ATOM    338  N   LYS A  46    -115.925 -49.418   5.889  1.00128.09           N  
ATOM    339  CA  LYS A  46    -116.861 -50.328   5.227  1.00128.09           C  
ATOM    340  CB  LYS A  46    -116.125 -51.568   4.748  1.00128.09           C  
ATOM    341  CG  LYS A  46    -114.845 -51.311   3.925  1.00128.09           C  
ATOM    342  CD  LYS A  46    -115.060 -50.488   2.643  1.00128.09           C  
ATOM    343  CE  LYS A  46    -113.719 -50.000   2.068  1.00128.09           C  
ATOM    344  NZ  LYS A  46    -113.873 -48.852   1.129  1.00128.09           N  
ATOM    345  C   LYS A  46    -117.955 -50.739   6.178  1.00128.09           C  
ATOM    346  O   LYS A  46    -117.635 -50.984   7.349  1.00128.09           O  
ATOM    347  N   LEU A  47    -119.150 -51.085   5.683  1.00158.71           N  
ATOM    348  CA  LEU A  47    -120.311 -51.536   6.476  1.00158.71           C  
ATOM    349  CB  LEU A  47    -121.590 -51.368   5.616  1.00158.71           C  
ATOM    350  CG  LEU A  47    -122.914 -51.306   6.406  1.00158.71           C  
ATOM    351  CD1 LEU A  47    -124.091 -50.976   5.496  1.00158.71           C  
ATOM    352  CD2 LEU A  47    -123.242 -52.624   7.091  1.00158.71           C  
ATOM    353  C   LEU A  47    -120.050 -52.942   6.982  1.00158.71           C  
ATOM    354  O   LEU A  47    -119.834 -53.817   6.156  1.00158.71           O  
ATOM    355  N   LEU A  48    -120.025 -53.238   8.283  1.00219.98           N  
ATOM    356  CA  LEU A  48    -119.964 -54.574   8.874  1.00219.98           C  
ATOM    357  CB  LEU A  48    -119.330 -54.436  10.250  1.00219.98           C  
ATOM    358  CG  LEU A  48    -117.805 -54.556  10.264  1.00219.98           C  
ATOM    359  CD1 LEU A  48    -117.338 -55.993  10.080  1.00219.98           C  
ATOM    360  CD2 LEU A  48    -117.172 -53.722   9.162  1.00219.98           C  
ATOM    361  C   LEU A  48    -121.248 -55.348   9.130  1.00219.98           C  
ATOM    362  O   LEU A  48    -121.218 -56.613   9.181  1.00219.98           O  
ATOM    363  N   ILE A  49    -122.311 -54.607   9.522  1.00 83.24           N  
ATOM    364  CA  ILE A  49    -123.595 -55.209   9.942  1.00 83.24           C  
ATOM    365  CB  ILE A  49    -123.644 -55.558  11.449  1.00 83.24           C  
ATOM    366  CG1 ILE A  49    -122.365 -56.290  11.882  1.00 83.24           C  
ATOM    367  CG2 ILE A  49    -124.898 -56.385  11.745  1.00 83.24           C  
ATOM    368  CD1 ILE A  49    -122.343 -56.801  13.321  1.00 83.24           C  
ATOM    369  C   ILE A  49    -124.753 -54.263   9.657  1.00 83.24           C  
ATOM    370  O   ILE A  49    -124.630 -53.059   9.929  1.00 83.24           O  
ATOM    371  N   TYR A  50    -125.762 -54.715   8.901  1.00 90.90           N  
ATOM    372  CA  TYR A  50    -127.046 -54.017   8.736  1.00 90.90           C  
ATOM    373  CB  TYR A  50    -127.422 -54.012   7.263  1.00 90.90           C  
ATOM    374  CG  TYR A  50    -127.996 -55.318   6.768  1.00 90.90           C  
ATOM    375  CD1 TYR A  50    -127.147 -56.405   6.523  1.00 90.90           C  
ATOM    376  CD2 TYR A  50    -129.384 -55.462   6.605  1.00 90.90           C  
ATOM    377  CE1 TYR A  50    -127.665 -57.621   6.054  1.00 90.90           C  
ATOM    378  CE2 TYR A  50    -129.920 -56.700   6.201  1.00 90.90           C  
ATOM    379  CZ  TYR A  50    -129.056 -57.771   5.888  1.00 90.90           C  
ATOM    380  OH  TYR A  50    -129.556 -58.949   5.438  1.00 90.90           O  
ATOM    381  C   TYR A  50    -128.175 -54.626   9.560  1.00 90.90           C  
ATOM    382  O   TYR A  50    -128.024 -55.793   9.944  1.00 90.90           O  
ATOM    383  N   SER A  51    -129.313 -53.936   9.707  1.00115.15           N  
ATOM    384  CA  SER A  51    -130.427 -54.374  10.576  1.00115.15           C  
ATOM    385  CB  SER A  51    -131.164 -55.572  10.003  1.00115.15           C  
ATOM    386  OG  SER A  51    -131.618 -55.252   8.716  1.00115.15           O  
ATOM    387  C   SER A  51    -129.962 -54.748  11.975  1.00115.15           C  
ATOM    388  O   SER A  51    -130.400 -55.733  12.606  1.00115.15           O  
ATOM    389  N   THR A  52    -128.869 -54.087  12.401  1.00197.21           N  
ATOM    390  CA  THR A  52    -128.086 -54.255  13.655  1.00197.21           C  
ATOM    391  CB  THR A  52    -128.864 -53.662  14.886  1.00197.21           C  
ATOM    392  OG1 THR A  52    -129.991 -54.424  15.237  1.00197.21           O  
ATOM    393  CG2 THR A  52    -129.338 -52.272  14.519  1.00197.21           C  
ATOM    394  C   THR A  52    -127.398 -55.626  13.880  1.00197.21           C  
ATOM    395  O   THR A  52    -126.450 -55.765  14.645  1.00197.21           O  
ATOM    396  N   SER A  53    -127.712 -56.611  13.030  1.00129.13           N  
ATOM    397  CA  SER A  53    -127.582 -58.057  13.310  1.00129.13           C  
ATOM    398  CB  SER A  53    -128.953 -58.604  13.820  1.00129.13           C  
ATOM    399  OG  SER A  53    -129.926 -58.459  12.801  1.00129.13           O  
ATOM    400  C   SER A  53    -127.131 -58.942  12.086  1.00129.13           C  
ATOM    401  O   SER A  53    -126.623 -60.059  12.253  1.00129.13           O  
ATOM    402  N   ASN A  54    -127.374 -58.473  10.867  1.00 73.47           N  
ATOM    403  CA  ASN A  54    -126.995 -59.265   9.715  1.00 73.47           C  
ATOM    404  CB  ASN A  54    -128.133 -59.240   8.728  1.00 73.47           C  
ATOM    405  CG  ASN A  54    -129.366 -59.980   9.189  1.00 73.47           C  
ATOM    406  ND2 ASN A  54    -129.301 -61.289   9.256  1.00 73.47           N  
ATOM    407  OD1 ASN A  54    -130.398 -59.406   9.478  1.00 73.47           O  
ATOM    408  C   ASN A  54    -125.689 -58.820   9.058  1.00 73.47           C  
ATOM    409  O   ASN A  54    -125.533 -57.693   8.607  1.00 73.47           O  
ATOM    410  N   LEU A  55    -124.715 -59.711   8.978  1.00 87.42           N  
ATOM    411  CA  LEU A  55    -123.348 -59.376   8.612  1.00 87.42           C  
ATOM    412  CB  LEU A  55    -122.428 -60.505   9.085  1.00 87.42           C  
ATOM    413  CG  LEU A  55    -122.491 -60.850  10.588  1.00 87.42           C  
ATOM    414  CD1 LEU A  55    -121.468 -61.918  10.956  1.00 87.42           C  
ATOM    415  CD2 LEU A  55    -122.236 -59.635  11.463  1.00 87.42           C  
ATOM    416  C   LEU A  55    -123.238 -59.133   7.107  1.00 87.42           C  
ATOM    417  O   LEU A  55    -124.102 -59.532   6.315  1.00 87.42           O  
ATOM    418  N   ALA A  56    -122.347 -58.200   6.745  1.00 62.70           N  
ATOM    419  CA  ALA A  56    -121.940 -57.955   5.365  1.00 62.70           C  
ATOM    420  CB  ALA A  56    -121.131 -56.656   5.279  1.00 62.70           C  
ATOM    421  C   ALA A  56    -121.122 -59.114   4.794  1.00 62.70           C  
ATOM    422  O   ALA A  56    -120.479 -59.902   5.476  1.00 62.70           O  
ATOM    423  N   SER A  57    -121.009 -59.160   3.458  1.00131.46           N  
ATOM    424  CA  SER A  57    -120.616 -60.339   2.623  1.00131.46           C  
ATOM    425  CB  SER A  57    -120.163 -59.804   1.249  1.00131.46           C  
ATOM    426  OG  SER A  57    -119.724 -60.870   0.436  1.00131.46           O  
ATOM    427  C   SER A  57    -119.495 -61.274   3.098  1.00131.46           C  
ATOM    428  O   SER A  57    -119.698 -62.484   3.139  1.00131.46           O  
ATOM    429  N   GLY A  58    -118.287 -60.720   3.279  1.00122.92           N  
ATOM    430  CA  GLY A  58    -117.131 -61.498   3.732  1.00122.92           C  
ATOM    431  C   GLY A  58    -116.881 -61.480   5.232  1.00122.92           C  
ATOM    432  O   GLY A  58    -115.835 -61.961   5.689  1.00122.92           O  
ATOM    433  N   VAL A  59    -117.765 -60.832   6.021  1.00 88.82           N  
ATOM    434  CA  VAL A  59    -117.498 -60.526   7.444  1.00 88.82           C  
ATOM    435  CB  VAL A  59    -118.533 -59.534   8.042  1.00 88.82           C  
ATOM    436  CG1 VAL A  59    -118.323 -59.310   9.548  1.00 88.82           C  
ATOM    437  CG2 VAL A  59    -118.414 -58.184   7.333  1.00 88.82           C  
ATOM    438  C   VAL A  59    -117.414 -61.836   8.261  1.00 88.82           C  
ATOM    439  O   VAL A  59    -118.246 -62.741   8.049  1.00 88.82           O  
ATOM    440  N   PRO A  60    -116.375 -61.970   9.114  1.00 93.45           N  
ATOM    441  CA  PRO A  60    -116.258 -63.082  10.054  1.00 93.45           C  
ATOM    442  CD  PRO A  60    -115.093 -61.268   8.964  1.00 93.45           C  
ATOM    443  CB  PRO A  60    -114.849 -62.955  10.636  1.00 93.45           C  
ATOM    444  CG  PRO A  60    -114.053 -62.196   9.575  1.00 93.45           C  
ATOM    445  C   PRO A  60    -117.255 -63.070  11.197  1.00 93.45           C  
ATOM    446  O   PRO A  60    -117.287 -62.078  11.927  1.00 93.45           O  
ATOM    447  N   SER A  61    -117.799 -64.254  11.528  1.00 94.69           N  
ATOM    448  CA  SER A  61    -118.815 -64.437  12.578  1.00 94.69           C  
ATOM    449  CB  SER A  61    -119.277 -65.923  12.595  1.00 94.69           C  
ATOM    450  OG  SER A  61    -119.812 -66.348  11.356  1.00 94.69           O  
ATOM    451  C   SER A  61    -118.308 -64.003  13.983  1.00 94.69           C  
ATOM    452  O   SER A  61    -118.884 -64.311  15.014  1.00 94.69           O  
ATOM    453  N   ARG A  62    -117.067 -63.581  14.139  1.00218.80           N  
ATOM    454  CA  ARG A  62    -116.543 -63.002  15.353  1.00218.80           C  
ATOM    455  CB  ARG A  62    -115.097 -62.639  15.152  1.00218.80           C  
ATOM    456  CG  ARG A  62    -114.218 -63.773  14.601  1.00218.80           C  
ATOM    457  CD  ARG A  62    -112.718 -63.443  14.688  1.00218.80           C  
ATOM    458  NE  ARG A  62    -112.315 -62.282  13.859  1.00218.80           N  
ATOM    459  CZ  ARG A  62    -112.244 -61.020  14.255  1.00218.80           C  
ATOM    460  NH1 ARG A  62    -112.629 -60.644  15.442  1.00218.80           N  
ATOM    461  NH2 ARG A  62    -111.774 -60.105  13.463  1.00218.80           N  
ATOM    462  C   ARG A  62    -117.245 -61.710  15.751  1.00218.80           C  
ATOM    463  O   ARG A  62    -117.637 -61.592  16.928  1.00218.80           O  
ATOM    464  N   PHE A  63    -117.614 -60.878  14.760  1.00177.02           N  
ATOM    465  CA  PHE A  63    -118.569 -59.787  14.896  1.00177.02           C  
ATOM    466  CB  PHE A  63    -118.447 -58.822  13.692  1.00177.02           C  
ATOM    467  CG  PHE A  63    -117.020 -58.370  13.478  1.00177.02           C  
ATOM    468  CD1 PHE A  63    -116.516 -57.299  14.230  1.00177.02           C  
ATOM    469  CD2 PHE A  63    -116.185 -59.041  12.570  1.00177.02           C  
ATOM    470  CE1 PHE A  63    -115.162 -56.940  14.122  1.00177.02           C  
ATOM    471  CE2 PHE A  63    -114.841 -58.659  12.430  1.00177.02           C  
ATOM    472  CZ  PHE A  63    -114.329 -57.614  13.213  1.00177.02           C  
ATOM    473  C   PHE A  63    -119.965 -60.362  15.078  1.00177.02           C  
ATOM    474  O   PHE A  63    -120.254 -61.448  14.546  1.00177.02           O  
ATOM    475  N   SER A  64    -120.844 -59.617  15.795  1.00 88.91           N  
ATOM    476  CA  SER A  64    -122.303 -59.798  15.838  1.00 88.91           C  
ATOM    477  CB  SER A  64    -122.621 -61.011  16.692  1.00 88.91           C  
ATOM    478  OG  SER A  64    -122.026 -60.901  17.971  1.00 88.91           O  
ATOM    479  C   SER A  64    -122.974 -58.583  16.432  1.00 88.91           C  
ATOM    480  O   SER A  64    -122.278 -57.864  17.139  1.00 88.91           O  
ATOM    481  N   GLY A  65    -124.267 -58.333  16.210  1.00 29.61           N  
ATOM    482  CA  GLY A  65    -125.025 -57.308  16.916  1.00 29.61           C  
ATOM    483  C   GLY A  65    -126.509 -57.688  17.042  1.00 29.61           C  
ATOM    484  O   GLY A  65    -126.974 -58.792  16.651  1.00 29.61           O  
ATOM    485  N   SER A  66    -127.192 -56.824  17.834  1.00 42.73           N  
ATOM    486  CA  SER A  66    -128.625 -56.931  18.146  1.00 42.73           C  
ATOM    487  CB  SER A  66    -128.902 -57.994  19.217  1.00 42.73           C  
ATOM    488  OG  SER A  66    -130.289 -58.187  19.419  1.00 42.73           O  
ATOM    489  C   SER A  66    -129.147 -55.597  18.660  1.00 42.73           C  
ATOM    490  O   SER A  66    -128.370 -54.729  19.059  1.00 42.73           O  
ATOM    491  N   GLY A  67    -130.471 -55.417  18.719  1.00 30.68           N  
ATOM    492  CA  GLY A  67    -131.104 -54.272  19.363  1.00 30.68           C  
ATOM    493  C   GLY A  67    -132.568 -54.118  18.961  1.00 30.68           C  
ATOM    494  O   GLY A  67    -133.093 -54.930  18.171  1.00 30.68           O  
ATOM    495  N   SER A  68    -133.228 -53.105  19.531  1.00 38.74           N  
ATOM    496  CA  SER A  68    -134.602 -52.782  19.195  1.00 38.74           C  
ATOM    497  CB  SER A  68    -135.521 -53.892  19.723  1.00 38.74           C  
ATOM    498  OG  SER A  68    -135.504 -53.931  21.133  1.00 38.74           O  
ATOM    499  C   SER A  68    -134.994 -51.407  19.723  1.00 38.74           C  
ATOM    500  O   SER A  68    -134.239 -50.782  20.485  1.00 38.74           O  
ATOM    501  N   GLY A  69    -136.097 -50.878  19.139  1.00 44.66           N  
ATOM    502  CA  GLY A  69    -136.618 -49.576  19.517  1.00 44.66           C  
ATOM    503  C   GLY A  69    -135.527 -48.522  19.369  1.00 44.66           C  
ATOM    504  O   GLY A  69    -135.307 -48.031  18.254  1.00 44.66           O  
ATOM    505  N   THR A  70    -134.998 -48.095  20.544  1.00141.86           N  
ATOM    506  CA  THR A  70    -134.014 -47.011  20.756  1.00141.86           C  
ATOM    507  CB  THR A  70    -134.436 -46.109  21.947  1.00141.86           C  
ATOM    508  OG1 THR A  70    -133.548 -45.051  22.211  1.00141.86           O  
ATOM    509  CG2 THR A  70    -134.562 -46.900  23.258  1.00141.86           C  
ATOM    510  C   THR A  70    -132.592 -47.440  21.059  1.00141.86           C  
ATOM    511  O   THR A  70    -131.727 -46.552  21.066  1.00141.86           O  
ATOM    512  N   ASP A  71    -132.363 -48.702  21.492  1.00 91.91           N  
ATOM    513  CA  ASP A  71    -131.056 -49.167  21.957  1.00 91.91           C  
ATOM    514  CB  ASP A  71    -131.026 -49.383  23.483  1.00 91.91           C  
ATOM    515  CG  ASP A  71    -129.593 -49.337  24.025  1.00 91.91           C  
ATOM    516  OD1 ASP A  71    -128.925 -48.302  23.795  1.00 91.91           O  
ATOM    517  OD2 ASP A  71    -129.176 -50.342  24.640  1.00 91.91           O  
ATOM    518  C   ASP A  71    -130.582 -50.433  21.228  1.00 91.91           C  
ATOM    519  O   ASP A  71    -131.302 -51.455  20.999  1.00 91.91           O  
ATOM    520  N   PHE A  72    -129.258 -50.397  20.973  1.00 84.98           N  
ATOM    521  CA  PHE A  72    -128.611 -51.327  20.065  1.00 84.98           C  
ATOM    522  CB  PHE A  72    -128.536 -50.802  18.642  1.00 84.98           C  
ATOM    523  CG  PHE A  72    -129.930 -50.495  18.152  1.00 84.98           C  
ATOM    524  CD1 PHE A  72    -130.497 -49.232  18.390  1.00 84.98           C  
ATOM    525  CD2 PHE A  72    -130.679 -51.488  17.508  1.00 84.98           C  
ATOM    526  CE1 PHE A  72    -131.824 -48.984  18.021  1.00 84.98           C  
ATOM    527  CE2 PHE A  72    -131.987 -51.221  17.091  1.00 84.98           C  
ATOM    528  CZ  PHE A  72    -132.573 -49.982  17.376  1.00 84.98           C  
ATOM    529  C   PHE A  72    -127.241 -51.598  20.488  1.00 84.98           C  
ATOM    530  O   PHE A  72    -126.647 -50.662  21.019  1.00 84.98           O  
ATOM    531  N   THR A  73    -126.704 -52.782  20.185  1.00117.44           N  
ATOM    532  CA  THR A  73    -125.420 -53.309  20.621  1.00117.44           C  
ATOM    533  CB  THR A  73    -125.570 -54.327  21.764  1.00117.44           C  
ATOM    534  OG1 THR A  73    -124.327 -54.748  22.265  1.00117.44           O  
ATOM    535  CG2 THR A  73    -126.341 -55.592  21.379  1.00117.44           C  
ATOM    536  C   THR A  73    -124.741 -53.920  19.440  1.00117.44           C  
ATOM    537  O   THR A  73    -125.233 -54.843  18.784  1.00117.44           O  
ATOM    538  N   LEU A  74    -123.411 -53.738  19.418  1.00 84.36           N  
ATOM    539  CA  LEU A  74    -122.426 -54.518  18.691  1.00 84.36           C  
ATOM    540  CB  LEU A  74    -121.587 -53.533  17.870  1.00 84.36           C  
ATOM    541  CG  LEU A  74    -120.411 -54.084  17.050  1.00 84.36           C  
ATOM    542  CD1 LEU A  74    -120.884 -55.001  15.932  1.00 84.36           C  
ATOM    543  CD2 LEU A  74    -119.641 -52.941  16.392  1.00 84.36           C  
ATOM    544  C   LEU A  74    -121.715 -55.338  19.729  1.00 84.36           C  
ATOM    545  O   LEU A  74    -121.390 -54.891  20.830  1.00 84.36           O  
ATOM    546  N   THR A  75    -121.237 -56.536  19.374  1.00 85.54           N  
ATOM    547  CA  THR A  75    -120.215 -57.346  20.049  1.00 85.54           C  
ATOM    548  CB  THR A  75    -120.790 -58.659  20.561  1.00 85.54           C  
ATOM    549  OG1 THR A  75    -121.739 -58.363  21.560  1.00 85.54           O  
ATOM    550  CG2 THR A  75    -119.782 -59.588  21.220  1.00 85.54           C  
ATOM    551  C   THR A  75    -119.165 -57.787  19.068  1.00 85.54           C  
ATOM    552  O   THR A  75    -119.525 -58.451  18.086  1.00 85.54           O  
ATOM    553  N   ILE A  76    -117.906 -57.855  19.587  1.00 93.42           N  
ATOM    554  CA  ILE A  76    -116.720 -58.490  18.959  1.00 93.42           C  
ATOM    555  CB  ILE A  76    -115.642 -57.442  18.581  1.00 93.42           C  
ATOM    556  CG1 ILE A  76    -116.269 -56.236  17.840  1.00 93.42           C  
ATOM    557  CG2 ILE A  76    -114.586 -58.111  17.689  1.00 93.42           C  
ATOM    558  CD1 ILE A  76    -115.429 -54.964  17.898  1.00 93.42           C  
ATOM    559  C   ILE A  76    -116.215 -59.538  19.959  1.00 93.42           C  
ATOM    560  O   ILE A  76    -116.261 -59.296  21.158  1.00 93.42           O  
ATOM    561  N   SER A  77    -116.063 -60.792  19.537  1.00 59.83           N  
ATOM    562  CA  SER A  77    -115.697 -61.907  20.434  1.00 59.83           C  
ATOM    563  CB  SER A  77    -116.797 -62.954  20.604  1.00 59.83           C  
ATOM    564  OG  SER A  77    -117.974 -62.332  21.069  1.00 59.83           O  
ATOM    565  C   SER A  77    -114.530 -62.674  19.903  1.00 59.83           C  
ATOM    566  O   SER A  77    -114.601 -63.011  18.727  1.00 59.83           O  
ATOM    567  N   SER A  78    -113.629 -63.211  20.714  1.00 55.36           N  
ATOM    568  CA  SER A  78    -112.319 -63.751  20.317  1.00 55.36           C  
ATOM    569  CB  SER A  78    -112.477 -65.081  19.596  1.00 55.36           C  
ATOM    570  OG  SER A  78    -113.124 -66.010  20.439  1.00 55.36           O  
ATOM    571  C   SER A  78    -111.494 -62.758  19.495  1.00 55.36           C  
ATOM    572  O   SER A  78    -111.200 -62.974  18.298  1.00 55.36           O  
ATOM    573  N   LEU A  79    -111.185 -61.597  20.099  1.00 60.98           N  
ATOM    574  CA  LEU A  79    -110.506 -60.500  19.415  1.00 60.98           C  
ATOM    575  CB  LEU A  79    -110.080 -59.375  20.369  1.00 60.98           C  
ATOM    576  CG  LEU A  79    -111.241 -58.552  20.944  1.00 60.98           C  
ATOM    577  CD1 LEU A  79    -110.714 -57.396  21.780  1.00 60.98           C  
ATOM    578  CD2 LEU A  79    -112.095 -57.958  19.839  1.00 60.98           C  
ATOM    579  C   LEU A  79    -109.284 -60.995  18.670  1.00 60.98           C  
ATOM    580  O   LEU A  79    -108.619 -61.918  19.157  1.00 60.98           O  
ATOM    581  N   GLN A  80    -108.957 -60.400  17.536  1.00 59.20           N  
ATOM    582  CA  GLN A  80    -107.789 -60.669  16.702  1.00 59.20           C  
ATOM    583  CB  GLN A  80    -108.222 -61.152  15.332  1.00 59.20           C  
ATOM    584  CG  GLN A  80    -109.035 -62.451  15.410  1.00 59.20           C  
ATOM    585  CD  GLN A  80    -108.285 -63.562  16.137  1.00 59.20           C  
ATOM    586  OE1 GLN A  80    -107.112 -63.808  15.912  1.00 59.20           O  
ATOM    587  NE2 GLN A  80    -108.919 -64.243  17.067  1.00 59.20           N  
ATOM    588  C   GLN A  80    -106.994 -59.410  16.488  1.00 59.20           C  
ATOM    589  O   GLN A  80    -107.550 -58.362  16.788  1.00 59.20           O  
ATOM    590  N   PRO A  81    -105.709 -59.445  16.087  1.00 74.11           N  
ATOM    591  CA  PRO A  81    -104.921 -58.241  15.700  1.00 74.11           C  
ATOM    592  CD  PRO A  81    -104.877 -60.637  16.117  1.00 74.11           C  
ATOM    593  CB  PRO A  81    -103.549 -58.817  15.286  1.00 74.11           C  
ATOM    594  CG  PRO A  81    -103.435 -60.150  16.028  1.00 74.11           C  
ATOM    595  C   PRO A  81    -105.552 -57.400  14.552  1.00 74.11           C  
ATOM    596  O   PRO A  81    -105.257 -56.201  14.320  1.00 74.11           O  
ATOM    597  N   GLU A  82    -106.502 -58.007  13.822  1.00142.45           N  
ATOM    598  CA  GLU A  82    -107.222 -57.248  12.810  1.00142.45           C  
ATOM    599  CB  GLU A  82    -108.223 -58.138  12.092  1.00142.45           C  
ATOM    600  CG  GLU A  82    -107.820 -59.419  11.382  1.00142.45           C  
ATOM    601  CD  GLU A  82    -109.169 -60.021  10.946  1.00142.45           C  
ATOM    602  OE1 GLU A  82    -109.807 -59.387  10.064  1.00142.45           O  
ATOM    603  OE2 GLU A  82    -109.663 -60.959  11.614  1.00142.45           O  
ATOM    604  C   GLU A  82    -108.197 -56.222  13.430  1.00142.45           C  
ATOM    605  O   GLU A  82    -108.625 -55.251  12.783  1.00142.45           O  
ATOM    606  N   ASP A  83    -108.712 -56.550  14.616  1.00 91.05           N  
ATOM    607  CA  ASP A  83    -109.791 -55.781  15.227  1.00 91.05           C  
ATOM    608  CB  ASP A  83    -110.336 -56.518  16.450  1.00 91.05           C  
ATOM    609  CG  ASP A  83    -111.111 -57.775  16.057  1.00 91.05           C  
ATOM    610  OD1 ASP A  83    -111.777 -57.816  15.002  1.00 91.05           O  
ATOM    611  OD2 ASP A  83    -111.055 -58.773  16.797  1.00 91.05           O  
ATOM    612  C   ASP A  83    -109.391 -54.330  15.596  1.00 91.05           C  
ATOM    613  O   ASP A  83    -110.284 -53.462  15.714  1.00 91.05           O  
ATOM    614  N   PHE A  84    -108.067 -54.099  15.654  1.00 99.02           N  
ATOM    615  CA  PHE A  84    -107.483 -52.767  15.738  1.00 99.02           C  
ATOM    616  CB  PHE A  84    -105.957 -52.827  15.738  1.00 99.02           C  
ATOM    617  CG  PHE A  84    -105.372 -51.506  16.185  1.00 99.02           C  
ATOM    618  CD1 PHE A  84    -105.250 -51.229  17.557  1.00 99.02           C  
ATOM    619  CD2 PHE A  84    -105.014 -50.526  15.239  1.00 99.02           C  
ATOM    620  CE1 PHE A  84    -104.727 -50.002  17.977  1.00 99.02           C  
ATOM    621  CE2 PHE A  84    -104.493 -49.293  15.663  1.00 99.02           C  
ATOM    622  CZ  PHE A  84    -104.335 -49.053  17.036  1.00 99.02           C  
ATOM    623  C   PHE A  84    -107.979 -51.844  14.630  1.00 99.02           C  
ATOM    624  O   PHE A  84    -107.408 -51.830  13.517  1.00 99.02           O  
ATOM    625  N   ALA A  85    -109.050 -51.122  14.975  1.00 60.68           N  
ATOM    626  CA  ALA A  85    -109.869 -50.348  14.059  1.00 60.68           C  
ATOM    627  CB  ALA A  85    -110.771 -51.296  13.214  1.00 60.68           C  
ATOM    628  C   ALA A  85    -110.624 -49.262  14.800  1.00 60.68           C  
ATOM    629  O   ALA A  85    -110.737 -49.219  16.011  1.00 60.68           O  
ATOM    630  N   THR A  86    -111.299 -48.408  14.063  1.00 65.39           N  
ATOM    631  CA  THR A  86    -112.442 -47.668  14.588  1.00 65.39           C  
ATOM    632  CB  THR A  86    -112.354 -46.196  14.129  1.00 65.39           C  
ATOM    633  OG1 THR A  86    -111.054 -45.767  14.483  1.00 65.39           O  
ATOM    634  CG2 THR A  86    -113.342 -45.288  14.855  1.00 65.39           C  
ATOM    635  C   THR A  86    -113.658 -48.505  14.282  1.00 65.39           C  
ATOM    636  O   THR A  86    -113.650 -49.126  13.217  1.00 65.39           O  
ATOM    637  N   TYR A  87    -114.775 -48.227  14.993  1.00180.92           N  
ATOM    638  CA  TYR A  87    -116.132 -48.744  14.782  1.00180.92           C  
ATOM    639  CB  TYR A  87    -116.505 -49.809  15.816  1.00180.92           C  
ATOM    640  CG  TYR A  87    -115.576 -50.989  15.686  1.00180.92           C  
ATOM    641  CD1 TYR A  87    -114.307 -50.958  16.292  1.00180.92           C  
ATOM    642  CD2 TYR A  87    -115.983 -52.110  14.945  1.00180.92           C  
ATOM    643  CE1 TYR A  87    -113.417 -52.031  16.112  1.00180.92           C  
ATOM    644  CE2 TYR A  87    -115.118 -53.210  14.824  1.00180.92           C  
ATOM    645  CZ  TYR A  87    -113.817 -53.156  15.366  1.00180.92           C  
ATOM    646  OH  TYR A  87    -112.948 -54.175  15.145  1.00180.92           O  
ATOM    647  C   TYR A  87    -117.101 -47.634  14.938  1.00180.92           C  
ATOM    648  O   TYR A  87    -116.948 -46.837  15.897  1.00180.92           O  
ATOM    649  N   TYR A  88    -118.196 -47.689  14.136  1.00 84.51           N  
ATOM    650  CA  TYR A  88    -119.311 -46.715  14.188  1.00 84.51           C  
ATOM    651  CB  TYR A  88    -119.310 -45.757  12.986  1.00 84.51           C  
ATOM    652  CG  TYR A  88    -117.941 -45.140  12.825  1.00 84.51           C  
ATOM    653  CD1 TYR A  88    -116.930 -45.852  12.148  1.00 84.51           C  
ATOM    654  CD2 TYR A  88    -117.681 -43.864  13.356  1.00 84.51           C  
ATOM    655  CE1 TYR A  88    -115.660 -45.278  11.984  1.00 84.51           C  
ATOM    656  CE2 TYR A  88    -116.414 -43.281  13.182  1.00 84.51           C  
ATOM    657  CZ  TYR A  88    -115.417 -43.984  12.478  1.00 84.51           C  
ATOM    658  OH  TYR A  88    -114.215 -43.414  12.256  1.00 84.51           O  
ATOM    659  C   TYR A  88    -120.605 -47.419  14.266  1.00 84.51           C  
ATOM    660  O   TYR A  88    -120.664 -48.514  13.722  1.00 84.51           O  
ATOM    661  N   CYS A  89    -121.727 -46.795  14.671  1.00 64.89           N  
ATOM    662  CA  CYS A  89    -123.158 -46.977  14.278  1.00 64.89           C  
ATOM    663  CB  CYS A  89    -124.087 -47.163  15.509  1.00 64.89           C  
ATOM    664  SG  CYS A  89    -124.028 -45.738  16.610  1.00 64.89           S  
ATOM    665  C   CYS A  89    -123.718 -45.753  13.478  1.00 64.89           C  
ATOM    666  O   CYS A  89    -123.406 -44.566  13.728  1.00 64.89           O  
ATOM    667  N   GLN A  90    -124.698 -46.084  12.593  1.00152.33           N  
ATOM    668  CA  GLN A  90    -125.534 -45.155  11.817  1.00152.33           C  
ATOM    669  CB  GLN A  90    -125.039 -45.194  10.358  1.00152.33           C  
ATOM    670  CG  GLN A  90    -125.769 -44.218   9.423  1.00152.33           C  
ATOM    671  CD  GLN A  90    -125.613 -44.545   7.947  1.00152.33           C  
ATOM    672  OE1 GLN A  90    -124.795 -45.330   7.509  1.00152.33           O  
ATOM    673  NE2 GLN A  90    -126.452 -43.997   7.105  1.00152.33           N  
ATOM    674  C   GLN A  90    -127.022 -45.527  11.924  1.00152.33           C  
ATOM    675  O   GLN A  90    -127.273 -46.687  12.163  1.00152.33           O  
ATOM    676  N   VAL A  91    -127.948 -44.603  11.719  1.00191.95           N  
ATOM    677  CA  VAL A  91    -129.402 -44.858  11.596  1.00191.95           C  
ATOM    678  CB  VAL A  91    -130.119 -44.001  12.645  1.00191.95           C  
ATOM    679  CG1 VAL A  91    -129.850 -42.503  12.478  1.00191.95           C  
ATOM    680  CG2 VAL A  91    -131.619 -44.246  12.638  1.00191.95           C  
ATOM    681  C   VAL A  91    -129.963 -44.683  10.174  1.00191.95           C  
ATOM    682  O   VAL A  91    -129.267 -44.189   9.290  1.00191.95           O  
ATOM    683  N   TYR A  92    -131.155 -45.149   9.838  1.00209.80           N  
ATOM    684  CA  TYR A  92    -131.765 -45.103   8.514  1.00209.80           C  
ATOM    685  CB  TYR A  92    -131.495 -46.492   7.860  1.00209.80           C  
ATOM    686  CG  TYR A  92    -130.728 -46.382   6.584  1.00209.80           C  
ATOM    687  CD1 TYR A  92    -129.329 -46.301   6.607  1.00209.80           C  
ATOM    688  CD2 TYR A  92    -131.441 -46.324   5.377  1.00209.80           C  
ATOM    689  CE1 TYR A  92    -128.620 -46.248   5.395  1.00209.80           C  
ATOM    690  CE2 TYR A  92    -130.741 -46.237   4.172  1.00209.80           C  
ATOM    691  CZ  TYR A  92    -129.333 -46.227   4.178  1.00209.80           C  
ATOM    692  OH  TYR A  92    -128.690 -46.250   2.989  1.00209.80           O  
ATOM    693  C   TYR A  92    -133.253 -44.636   8.511  1.00209.80           C  
ATOM    694  O   TYR A  92    -133.957 -44.679   7.472  1.00209.80           O  
ATOM    695  N   SER A  93    -133.854 -44.392   9.697  1.00169.85           N  
ATOM    696  CA  SER A  93    -135.341 -44.351   9.843  1.00169.85           C  
ATOM    697  CB  SER A  93    -135.769 -44.643  11.273  1.00169.85           C  
ATOM    698  OG  SER A  93    -135.219 -43.677  12.138  1.00169.85           O  
ATOM    699  C   SER A  93    -136.058 -43.068   9.388  1.00169.85           C  
ATOM    700  O   SER A  93    -136.227 -42.106  10.152  1.00169.85           O  
ATOM    701  N   GLY A  94    -136.168 -42.943   8.063  1.00 36.00           N  
ATOM    702  CA  GLY A  94    -136.224 -41.648   7.400  1.00 36.00           C  
ATOM    703  C   GLY A  94    -134.908 -40.854   7.472  1.00 36.00           C  
ATOM    704  O   GLY A  94    -133.813 -41.410   7.574  1.00 36.00           O  
ATOM    705  N   TYR A  95    -135.027 -39.523   7.393  1.00 78.97           N  
ATOM    706  CA  TYR A  95    -133.902 -38.569   7.305  1.00 78.97           C  
ATOM    707  CB  TYR A  95    -133.702 -38.087   5.866  1.00 78.97           C  
ATOM    708  CG  TYR A  95    -133.267 -39.191   4.933  1.00 78.97           C  
ATOM    709  CD1 TYR A  95    -131.905 -39.513   4.819  1.00 78.97           C  
ATOM    710  CD2 TYR A  95    -134.230 -39.955   4.256  1.00 78.97           C  
ATOM    711  CE1 TYR A  95    -131.503 -40.635   4.073  1.00 78.97           C  
ATOM    712  CE2 TYR A  95    -133.839 -41.095   3.531  1.00 78.97           C  
ATOM    713  CZ  TYR A  95    -132.476 -41.462   3.478  1.00 78.97           C  
ATOM    714  OH  TYR A  95    -132.114 -42.626   2.877  1.00 78.97           O  
ATOM    715  C   TYR A  95    -134.205 -37.265   8.072  1.00 78.97           C  
ATOM    716  O   TYR A  95    -135.408 -36.951   8.207  1.00 78.97           O  
ATOM    717  N   PRO A  96    -133.129 -36.581   8.538  1.00 89.31           N  
ATOM    718  CA  PRO A  96    -131.709 -36.837   8.268  1.00 89.31           C  
ATOM    719  CD  PRO A  96    -133.257 -35.255   9.090  1.00 89.31           C  
ATOM    720  CB  PRO A  96    -131.003 -35.464   8.331  1.00 89.31           C  
ATOM    721  CG  PRO A  96    -131.857 -34.703   9.328  1.00 89.31           C  
ATOM    722  C   PRO A  96    -131.028 -37.871   9.145  1.00 89.31           C  
ATOM    723  O   PRO A  96    -131.312 -38.125  10.305  1.00 89.31           O  
ATOM    724  N   LEU A  97    -130.058 -38.535   8.505  1.00 74.12           N  
ATOM    725  CA  LEU A  97    -129.176 -39.519   9.123  1.00 74.12           C  
ATOM    726  CB  LEU A  97    -128.552 -40.515   8.092  1.00 74.12           C  
ATOM    727  CG  LEU A  97    -129.592 -41.076   7.112  1.00 74.12           C  
ATOM    728  CD1 LEU A  97    -128.985 -42.153   6.216  1.00 74.12           C  
ATOM    729  CD2 LEU A  97    -130.807 -41.648   7.833  1.00 74.12           C  
ATOM    730  C   LEU A  97    -128.136 -38.807   9.951  1.00 74.12           C  
ATOM    731  O   LEU A  97    -127.778 -37.630   9.716  1.00 74.12           O  
ATOM    732  N   THR A  98    -127.570 -39.587  10.913  1.00 59.07           N  
ATOM    733  CA  THR A  98    -126.341 -39.278  11.660  1.00 59.07           C  
ATOM    734  CB  THR A  98    -126.593 -38.615  13.013  1.00 59.07           C  
ATOM    735  OG1 THR A  98    -127.246 -39.459  13.932  1.00 59.07           O  
ATOM    736  CG2 THR A  98    -127.456 -37.376  12.792  1.00 59.07           C  
ATOM    737  C   THR A  98    -125.566 -40.526  11.941  1.00 59.07           C  
ATOM    738  O   THR A  98    -126.127 -41.597  12.161  1.00 59.07           O  
ATOM    739  N   PHE A  99    -124.269 -40.420  12.265  1.00 79.34           N  
ATOM    740  CA  PHE A  99    -123.469 -41.441  12.999  1.00 79.34           C  
ATOM    741  CB  PHE A  99    -122.053 -41.558  12.395  1.00 79.34           C  
ATOM    742  CG  PHE A  99    -122.068 -41.982  10.941  1.00 79.34           C  
ATOM    743  CD1 PHE A  99    -122.389 -41.055   9.934  1.00 79.34           C  
ATOM    744  CD2 PHE A  99    -121.770 -43.312  10.594  1.00 79.34           C  
ATOM    745  CE1 PHE A  99    -122.430 -41.457   8.587  1.00 79.34           C  
ATOM    746  CE2 PHE A  99    -121.802 -43.713   9.247  1.00 79.34           C  
ATOM    747  CZ  PHE A  99    -122.144 -42.787   8.245  1.00 79.34           C  
ATOM    748  C   PHE A  99    -123.349 -41.109  14.517  1.00 79.34           C  
ATOM    749  O   PHE A  99    -123.809 -40.100  15.100  1.00 79.34           O  
ATOM    750  N   GLY A 100    -123.147 -42.201  15.298  1.00 62.50           N  
ATOM    751  CA  GLY A 100    -123.064 -42.123  16.743  1.00 62.50           C  
ATOM    752  C   GLY A 100    -121.777 -41.502  17.201  1.00 62.50           C  
ATOM    753  O   GLY A 100    -121.421 -41.763  18.334  1.00 62.50           O  
ATOM    754  N   GLY A 101    -120.939 -40.874  16.410  1.00 57.54           N  
ATOM    755  CA  GLY A 101    -119.629 -40.387  16.793  1.00 57.54           C  
ATOM    756  C   GLY A 101    -118.670 -41.456  16.381  1.00 57.54           C  
ATOM    757  O   GLY A 101    -118.304 -41.346  15.211  1.00 57.54           O  
ATOM    758  N   GLY A 102    -118.291 -42.399  17.256  1.00 47.59           N  
ATOM    759  CA  GLY A 102    -117.369 -43.499  16.972  1.00 47.59           C  
ATOM    760  C   GLY A 102    -116.721 -44.056  18.224  1.00 47.59           C  
ATOM    761  O   GLY A 102    -116.469 -43.342  19.208  1.00 47.59           O  
ATOM    762  N   THR A 103    -116.303 -45.334  18.099  1.00 60.44           N  
ATOM    763  CA  THR A 103    -115.481 -46.029  19.108  1.00 60.44           C  
ATOM    764  CB  THR A 103    -116.195 -47.263  19.686  1.00 60.44           C  
ATOM    765  OG1 THR A 103    -117.443 -46.885  20.227  1.00 60.44           O  
ATOM    766  CG2 THR A 103    -115.395 -47.964  20.786  1.00 60.44           C  
ATOM    767  C   THR A 103    -114.196 -46.496  18.454  1.00 60.44           C  
ATOM    768  O   THR A 103    -114.224 -47.157  17.416  1.00 60.44           O  
ATOM    769  N   LYS A 104    -112.997 -46.260  19.000  1.00 86.01           N  
ATOM    770  CA  LYS A 104    -111.727 -46.886  18.562  1.00 86.01           C  
ATOM    771  CB  LYS A 104    -110.643 -45.837  18.258  1.00 86.01           C  
ATOM    772  CG  LYS A 104    -109.460 -46.494  17.544  1.00 86.01           C  
ATOM    773  CD  LYS A 104    -108.425 -45.518  16.988  1.00 86.01           C  
ATOM    774  CE  LYS A 104    -107.350 -46.314  16.238  1.00 86.01           C  
ATOM    775  NZ  LYS A 104    -106.718 -47.346  17.104  1.00 86.01           N  
ATOM    776  C   LYS A 104    -111.222 -47.851  19.607  1.00 86.01           C  
ATOM    777  O   LYS A 104    -111.057 -47.422  20.754  1.00 86.01           O  
ATOM    778  N   VAL A 105    -110.718 -49.012  19.087  1.00137.12           N  
ATOM    779  CA  VAL A 105    -109.992 -50.001  19.900  1.00137.12           C  
ATOM    780  CB  VAL A 105    -110.197 -51.502  19.475  1.00137.12           C  
ATOM    781  CG1 VAL A 105    -111.642 -51.966  19.677  1.00137.12           C  
ATOM    782  CG2 VAL A 105    -109.868 -51.674  18.015  1.00137.12           C  
ATOM    783  C   VAL A 105    -108.518 -49.646  20.065  1.00137.12           C  
ATOM    784  O   VAL A 105    -107.937 -48.774  19.447  1.00137.12           O  
ATOM    785  N   GLU A 106    -107.923 -50.197  21.114  1.00 65.94           N  
ATOM    786  CA  GLU A 106    -106.511 -50.545  21.372  1.00 65.94           C  
ATOM    787  CB  GLU A 106    -106.006 -49.701  22.582  1.00 65.94           C  
ATOM    788  CG  GLU A 106    -104.541 -49.902  22.984  1.00 65.94           C  
ATOM    789  CD  GLU A 106    -104.191 -49.177  24.283  1.00 65.94           C  
ATOM    790  OE1 GLU A 106    -104.434 -49.752  25.380  1.00 65.94           O  
ATOM    791  OE2 GLU A 106    -103.632 -48.062  24.177  1.00 65.94           O  
ATOM    792  C   GLU A 106    -106.423 -52.088  21.645  1.00 65.94           C  
ATOM    793  O   GLU A 106    -107.344 -52.833  22.082  1.00 65.94           O  
ATOM    794  N   ILE A 107    -105.234 -52.611  21.233  1.00 62.53           N  
ATOM    795  CA  ILE A 107    -104.743 -53.907  21.772  1.00 62.53           C  
ATOM    796  CB  ILE A 107    -103.852 -54.688  20.740  1.00 62.53           C  
ATOM    797  CG1 ILE A 107    -104.586 -54.811  19.386  1.00 62.53           C  
ATOM    798  CG2 ILE A 107    -103.521 -56.091  21.287  1.00 62.53           C  
ATOM    799  CD1 ILE A 107    -103.677 -55.266  18.241  1.00 62.53           C  
ATOM    800  C   ILE A 107    -104.045 -53.687  23.144  1.00 62.53           C  
ATOM    801  O   ILE A 107    -102.979 -53.079  23.229  1.00 62.53           O  
ATOM    802  N   LYS A 108    -104.450 -54.401  24.203  1.00123.02           N  
ATOM    803  CA  LYS A 108    -103.591 -54.626  25.364  1.00123.02           C  
ATOM    804  CB  LYS A 108    -104.389 -55.185  26.550  1.00123.02           C  
ATOM    805  CG  LYS A 108    -105.434 -54.212  27.123  1.00123.02           C  
ATOM    806  CD  LYS A 108    -104.814 -52.851  27.448  1.00123.02           C  
ATOM    807  CE  LYS A 108    -105.742 -51.848  28.118  1.00123.02           C  
ATOM    808  NZ  LYS A 108    -105.182 -50.476  27.972  1.00123.02           N  
ATOM    809  C   LYS A 108    -102.318 -55.455  25.039  1.00123.02           C  
ATOM    810  O   LYS A 108    -102.276 -56.684  24.977  1.00123.02           O  
ATOM    811  N   ARG A 109    -101.178 -54.773  25.142  1.00144.44           N  
ATOM    812  CA  ARG A 109     -99.838 -55.340  25.106  1.00144.44           C  
ATOM    813  CB  ARG A 109     -99.032 -54.347  24.237  1.00144.44           C  
ATOM    814  CG  ARG A 109     -97.685 -54.894  23.749  1.00144.44           C  
ATOM    815  CD  ARG A 109     -96.743 -53.745  23.373  1.00144.44           C  
ATOM    816  NE  ARG A 109     -95.478 -53.823  24.122  1.00144.44           N  
ATOM    817  CZ  ARG A 109     -94.425 -54.549  23.799  1.00144.44           C  
ATOM    818  NH1 ARG A 109     -94.353 -55.205  22.670  1.00144.44           N  
ATOM    819  NH2 ARG A 109     -93.419 -54.644  24.626  1.00144.44           N  
ATOM    820  C   ARG A 109     -99.350 -55.664  26.531  1.00144.44           C  
ATOM    821  O   ARG A 109     -99.901 -55.240  27.546  1.00144.44           O  
ATOM    822  N   THR A 110     -98.200 -56.292  26.620  1.00116.25           N  
ATOM    823  CA  THR A 110     -97.233 -56.106  27.709  1.00116.25           C  
ATOM    824  CB  THR A 110     -96.165 -57.185  27.620  1.00116.25           C  
ATOM    825  OG1 THR A 110     -95.463 -57.214  28.836  1.00116.25           O  
ATOM    826  CG2 THR A 110     -95.153 -56.970  26.490  1.00116.25           C  
ATOM    827  C   THR A 110     -96.561 -54.736  27.700  1.00116.25           C  
ATOM    828  O   THR A 110     -96.545 -54.100  26.657  1.00116.25           O  
ATOM    829  N   VAL A 111     -95.879 -54.335  28.750  1.00112.74           N  
ATOM    830  CA  VAL A 111     -95.194 -53.047  28.871  1.00112.74           C  
ATOM    831  CB  VAL A 111     -94.722 -52.890  30.319  1.00112.74           C  
ATOM    832  CG1 VAL A 111     -94.062 -51.533  30.576  1.00112.74           C  
ATOM    833  CG2 VAL A 111     -95.915 -53.015  31.282  1.00112.74           C  
ATOM    834  C   VAL A 111     -94.041 -52.868  27.881  1.00112.74           C  
ATOM    835  O   VAL A 111     -93.580 -53.790  27.221  1.00112.74           O  
ATOM    836  N   ALA A 112     -93.752 -51.650  27.481  1.00 52.71           N  
ATOM    837  CA  ALA A 112     -92.477 -51.248  26.921  1.00 52.71           C  
ATOM    838  CB  ALA A 112     -92.578 -51.223  25.402  1.00 52.71           C  
ATOM    839  C   ALA A 112     -92.135 -49.893  27.484  1.00 52.71           C  
ATOM    840  O   ALA A 112     -92.999 -49.030  27.434  1.00 52.71           O  
ATOM    841  N   ALA A 113     -90.905 -49.685  27.942  1.00 49.75           N  
ATOM    842  CA  ALA A 113     -90.427 -48.334  28.249  1.00 49.75           C  
ATOM    843  CB  ALA A 113     -89.140 -48.468  29.078  1.00 49.75           C  
ATOM    844  C   ALA A 113     -90.302 -47.420  27.024  1.00 49.75           C  
ATOM    845  O   ALA A 113     -90.159 -47.909  25.901  1.00 49.75           O  
ATOM    846  N   PRO A 114     -90.286 -46.090  27.148  1.00101.28           N  
ATOM    847  CA  PRO A 114     -89.905 -45.159  26.078  1.00101.28           C  
ATOM    848  CD  PRO A 114     -90.867 -45.417  28.272  1.00101.28           C  
ATOM    849  CB  PRO A 114     -90.494 -43.807  26.532  1.00101.28           C  
ATOM    850  CG  PRO A 114     -90.611 -43.934  28.052  1.00101.28           C  
ATOM    851  C   PRO A 114     -88.380 -45.124  25.817  1.00101.28           C  
ATOM    852  O   PRO A 114     -87.558 -44.730  26.665  1.00101.28           O  
ATOM    853  N   SER A 115     -88.004 -45.507  24.598  1.00 70.02           N  
ATOM    854  CA  SER A 115     -86.657 -45.217  24.066  1.00 70.02           C  
ATOM    855  CB  SER A 115     -86.265 -46.222  22.968  1.00 70.02           C  
ATOM    856  OG  SER A 115     -87.067 -46.082  21.817  1.00 70.02           O  
ATOM    857  C   SER A 115     -86.514 -43.732  23.632  1.00 70.02           C  
ATOM    858  O   SER A 115     -86.630 -43.406  22.429  1.00 70.02           O  
ATOM    859  N   VAL A 116     -86.180 -42.872  24.588  1.00145.73           N  
ATOM    860  CA  VAL A 116     -86.095 -41.453  24.329  1.00145.73           C  
ATOM    861  CB  VAL A 116     -86.323 -40.613  25.596  1.00145.73           C  
ATOM    862  CG1 VAL A 116     -87.547 -41.044  26.403  1.00145.73           C  
ATOM    863  CG2 VAL A 116     -85.129 -40.622  26.540  1.00145.73           C  
ATOM    864  C   VAL A 116     -84.734 -41.148  23.656  1.00145.73           C  
ATOM    865  O   VAL A 116     -83.650 -41.641  24.083  1.00145.73           O  
ATOM    866  N   PHE A 117     -84.841 -40.204  22.700  1.00 65.75           N  
ATOM    867  CA  PHE A 117     -83.705 -39.505  22.144  1.00 65.75           C  
ATOM    868  CB  PHE A 117     -83.413 -40.018  20.756  1.00 65.75           C  
ATOM    869  CG  PHE A 117     -82.949 -41.454  20.806  1.00 65.75           C  
ATOM    870  CD1 PHE A 117     -81.584 -41.744  20.981  1.00 65.75           C  
ATOM    871  CD2 PHE A 117     -83.890 -42.495  20.733  1.00 65.75           C  
ATOM    872  CE1 PHE A 117     -81.159 -43.080  21.071  1.00 65.75           C  
ATOM    873  CE2 PHE A 117     -83.465 -43.829  20.827  1.00 65.75           C  
ATOM    874  CZ  PHE A 117     -82.100 -44.120  20.993  1.00 65.75           C  
ATOM    875  C   PHE A 117     -83.952 -38.033  22.049  1.00 65.75           C  
ATOM    876  O   PHE A 117     -85.057 -37.555  21.812  1.00 65.75           O  
ATOM    877  N   ILE A 118     -82.881 -37.237  22.127  1.00119.05           N  
ATOM    878  CA  ILE A 118     -82.859 -35.778  22.027  1.00119.05           C  
ATOM    879  CB  ILE A 118     -82.571 -35.172  23.448  1.00119.05           C  
ATOM    880  CG1 ILE A 118     -83.202 -33.799  23.721  1.00119.05           C  
ATOM    881  CG2 ILE A 118     -81.072 -35.208  23.815  1.00119.05           C  
ATOM    882  CD1 ILE A 118     -82.659 -32.643  22.903  1.00119.05           C  
ATOM    883  C   ILE A 118     -81.917 -35.475  20.839  1.00119.05           C  
ATOM    884  O   ILE A 118     -80.884 -36.142  20.602  1.00119.05           O  
ATOM    885  N   PHE A 119     -82.234 -34.327  20.226  1.00 92.13           N  
ATOM    886  CA  PHE A 119     -81.487 -33.671  19.172  1.00 92.13           C  
ATOM    887  CB  PHE A 119     -82.197 -33.883  17.836  1.00 92.13           C  
ATOM    888  CG  PHE A 119     -82.432 -35.353  17.614  1.00 92.13           C  
ATOM    889  CD1 PHE A 119     -83.516 -36.001  18.236  1.00 92.13           C  
ATOM    890  CD2 PHE A 119     -81.503 -36.089  16.869  1.00 92.13           C  
ATOM    891  CE1 PHE A 119     -83.648 -37.392  18.144  1.00 92.13           C  
ATOM    892  CE2 PHE A 119     -81.675 -37.469  16.724  1.00 92.13           C  
ATOM    893  CZ  PHE A 119     -82.735 -38.121  17.368  1.00 92.13           C  
ATOM    894  C   PHE A 119     -81.379 -32.196  19.421  1.00 92.13           C  
ATOM    895  O   PHE A 119     -82.374 -31.497  19.217  1.00 92.13           O  
ATOM    896  N   PRO A 120     -80.162 -31.656  19.629  1.00 81.24           N  
ATOM    897  CA  PRO A 120     -79.802 -30.220  19.520  1.00 81.24           C  
ATOM    898  CD  PRO A 120     -79.007 -32.377  20.146  1.00 81.24           C  
ATOM    899  CB  PRO A 120     -78.319 -30.083  19.912  1.00 81.24           C  
ATOM    900  CG  PRO A 120     -78.071 -31.338  20.750  1.00 81.24           C  
ATOM    901  C   PRO A 120     -79.893 -29.658  18.107  1.00 81.24           C  
ATOM    902  O   PRO A 120     -79.336 -30.328  17.215  1.00 81.24           O  
ATOM    903  N   PRO A 121     -80.356 -28.376  17.947  1.00 85.40           N  
ATOM    904  CA  PRO A 121     -80.586 -27.694  16.666  1.00 85.40           C  
ATOM    905  CD  PRO A 121     -80.823 -27.514  19.046  1.00 85.40           C  
ATOM    906  CB  PRO A 121     -80.942 -26.238  17.030  1.00 85.40           C  
ATOM    907  CG  PRO A 121     -81.574 -26.348  18.415  1.00 85.40           C  
ATOM    908  C   PRO A 121     -79.407 -27.692  15.713  1.00 85.40           C  
ATOM    909  O   PRO A 121     -78.351 -27.191  16.059  1.00 85.40           O  
ATOM    910  N   SER A 122     -79.644 -28.009  14.445  1.00110.60           N  
ATOM    911  CA  SER A 122     -78.615 -28.051  13.396  1.00110.60           C  
ATOM    912  CB  SER A 122     -79.135 -28.993  12.308  1.00110.60           C  
ATOM    913  OG  SER A 122     -78.204 -29.091  11.252  1.00110.60           O  
ATOM    914  C   SER A 122     -78.270 -26.696  12.758  1.00110.60           C  
ATOM    915  O   SER A 122     -79.212 -25.976  12.456  1.00110.60           O  
ATOM    916  N   ASP A 123     -77.153 -26.592  12.068  1.00 61.09           N  
ATOM    917  CA  ASP A 123     -76.595 -25.363  11.484  1.00 61.09           C  
ATOM    918  CB  ASP A 123     -75.378 -25.787  10.651  1.00 61.09           C  
ATOM    919  CG  ASP A 123     -74.215 -26.436  11.417  1.00 61.09           C  
ATOM    920  OD1 ASP A 123     -74.397 -26.763  12.609  1.00 61.09           O  
ATOM    921  OD2 ASP A 123     -73.158 -26.635  10.776  1.00 61.09           O  
ATOM    922  C   ASP A 123     -77.560 -24.639  10.528  1.00 61.09           C  
ATOM    923  O   ASP A 123     -77.592 -23.390  10.516  1.00 61.09           O  
ATOM    924  N   GLU A 124     -78.460 -25.416   9.876  1.00 68.73           N  
ATOM    925  CA  GLU A 124     -79.499 -24.870   9.002  1.00 68.73           C  
ATOM    926  CB  GLU A 124     -79.891 -25.912   7.935  1.00 68.73           C  
ATOM    927  CG  GLU A 124     -78.766 -26.212   6.949  1.00 68.73           C  
ATOM    928  CD  GLU A 124     -79.367 -26.574   5.604  1.00 68.73           C  
ATOM    929  OE1 GLU A 124     -79.932 -27.681   5.496  1.00 68.73           O  
ATOM    930  OE2 GLU A 124     -79.267 -25.717   4.695  1.00 68.73           O  
ATOM    931  C   GLU A 124     -80.761 -24.345   9.749  1.00 68.73           C  
ATOM    932  O   GLU A 124     -81.315 -23.273   9.412  1.00 68.73           O  
ATOM    933  N   GLN A 125     -81.146 -25.036  10.822  1.00101.26           N  
ATOM    934  CA  GLN A 125     -82.041 -24.403  11.752  1.00101.26           C  
ATOM    935  CB  GLN A 125     -82.375 -25.303  12.931  1.00101.26           C  
ATOM    936  CG  GLN A 125     -83.286 -26.462  12.531  1.00101.26           C  
ATOM    937  CD  GLN A 125     -83.865 -27.172  13.749  1.00101.26           C  
ATOM    938  NE2 GLN A 125     -84.697 -28.170  13.563  1.00101.26           N  
ATOM    939  OE1 GLN A 125     -83.615 -26.828  14.893  1.00101.26           O  
ATOM    940  C   GLN A 125     -81.441 -23.096  12.225  1.00101.26           C  
ATOM    941  O   GLN A 125     -82.066 -22.049  12.084  1.00101.26           O  
ATOM    942  N   LEU A 126     -80.226 -23.037  12.762  1.00 43.29           N  
ATOM    943  CA  LEU A 126     -79.635 -21.836  13.350  1.00 43.29           C  
ATOM    944  CB  LEU A 126     -78.261 -22.178  13.959  1.00 43.29           C  
ATOM    945  CG  LEU A 126     -78.303 -23.212  15.103  1.00 43.29           C  
ATOM    946  CD1 LEU A 126     -76.889 -23.394  15.645  1.00 43.29           C  
ATOM    947  CD2 LEU A 126     -79.230 -22.804  16.250  1.00 43.29           C  
ATOM    948  C   LEU A 126     -79.556 -20.732  12.316  1.00 43.29           C  
ATOM    949  O   LEU A 126     -79.786 -19.569  12.611  1.00 43.29           O  
ATOM    950  N   LYS A 127     -79.321 -21.063  11.032  1.00 95.70           N  
ATOM    951  CA  LYS A 127     -79.386 -20.168   9.829  1.00 95.70           C  
ATOM    952  CB  LYS A 127     -78.940 -21.016   8.621  1.00 95.70           C  
ATOM    953  CG  LYS A 127     -78.685 -20.179   7.361  1.00 95.70           C  
ATOM    954  CD  LYS A 127     -78.555 -21.043   6.091  1.00 95.70           C  
ATOM    955  CE  LYS A 127     -77.829 -22.384   6.306  1.00 95.70           C  
ATOM    956  NZ  LYS A 127     -77.898 -23.267   5.110  1.00 95.70           N  
ATOM    957  C   LYS A 127     -80.787 -19.639   9.466  1.00 95.70           C  
ATOM    958  O   LYS A 127     -80.870 -18.490   9.018  1.00 95.70           O  
ATOM    959  N   SER A 128     -81.788 -20.458   9.810  1.00116.22           N  
ATOM    960  CA  SER A 128     -83.223 -20.133   9.858  1.00116.22           C  
ATOM    961  CB  SER A 128     -83.996 -21.466   9.691  1.00116.22           C  
ATOM    962  OG  SER A 128     -85.386 -21.232   9.630  1.00116.22           O  
ATOM    963  C   SER A 128     -83.667 -19.305  11.103  1.00116.22           C  
ATOM    964  O   SER A 128     -84.859 -19.001  11.254  1.00116.22           O  
ATOM    965  N   GLY A 129     -82.683 -18.884  11.928  1.00 42.68           N  
ATOM    966  CA  GLY A 129     -82.950 -18.111  13.139  1.00 42.68           C  
ATOM    967  C   GLY A 129     -83.703 -18.908  14.208  1.00 42.68           C  
ATOM    968  O   GLY A 129     -84.232 -18.381  15.189  1.00 42.68           O  
ATOM    969  N   THR A 130     -83.851 -20.216  14.049  1.00125.38           N  
ATOM    970  CA  THR A 130     -84.674 -21.068  14.902  1.00125.38           C  
ATOM    971  CB  THR A 130     -85.727 -21.826  14.072  1.00125.38           C  
ATOM    972  OG1 THR A 130     -86.653 -22.513  14.882  1.00125.38           O  
ATOM    973  CG2 THR A 130     -85.164 -22.892  13.144  1.00125.38           C  
ATOM    974  C   THR A 130     -83.759 -21.928  15.707  1.00125.38           C  
ATOM    975  O   THR A 130     -82.644 -22.223  15.298  1.00125.38           O  
ATOM    976  N   ALA A 131     -84.195 -22.319  16.897  1.00 66.38           N  
ATOM    977  CA  ALA A 131     -83.686 -23.446  17.662  1.00 66.38           C  
ATOM    978  CB  ALA A 131     -83.063 -22.895  18.915  1.00 66.38           C  
ATOM    979  C   ALA A 131     -84.899 -24.299  17.946  1.00 66.38           C  
ATOM    980  O   ALA A 131     -85.705 -24.127  18.842  1.00 66.38           O  
ATOM    981  N   SER A 132     -85.174 -25.287  17.077  1.00 65.57           N  
ATOM    982  CA  SER A 132     -86.181 -26.369  17.271  1.00 65.57           C  
ATOM    983  CB  SER A 132     -86.937 -26.643  15.980  1.00 65.57           C  
ATOM    984  OG  SER A 132     -87.618 -25.472  15.566  1.00 65.57           O  
ATOM    985  C   SER A 132     -85.555 -27.669  17.762  1.00 65.57           C  
ATOM    986  O   SER A 132     -85.134 -28.552  16.989  1.00 65.57           O  
ATOM    987  N   VAL A 133     -85.236 -27.677  19.075  1.00 62.29           N  
ATOM    988  CA  VAL A 133     -84.702 -28.822  19.815  1.00 62.29           C  
ATOM    989  CB  VAL A 133     -84.407 -28.511  21.318  1.00 62.29           C  
ATOM    990  CG1 VAL A 133     -83.611 -29.659  21.931  1.00 62.29           C  
ATOM    991  CG2 VAL A 133     -83.630 -27.203  21.503  1.00 62.29           C  
ATOM    992  C   VAL A 133     -85.678 -29.974  19.711  1.00 62.29           C  
ATOM    993  O   VAL A 133     -86.618 -30.055  20.483  1.00 62.29           O  
ATOM    994  N   VAL A 134     -85.444 -31.069  19.006  1.00 59.30           N  
ATOM    995  CA  VAL A 134     -86.340 -32.219  18.910  1.00 59.30           C  
ATOM    996  CB  VAL A 134     -86.230 -32.846  17.508  1.00 59.30           C  
ATOM    997  CG1 VAL A 134     -87.233 -33.986  17.307  1.00 59.30           C  
ATOM    998  CG2 VAL A 134     -86.468 -31.802  16.409  1.00 59.30           C  
ATOM    999  C   VAL A 134     -86.089 -33.219  20.061  1.00 59.30           C  
ATOM   1000  O   VAL A 134     -84.933 -33.471  20.466  1.00 59.30           O  
ATOM   1001  N   CYS A 135     -87.179 -33.841  20.519  1.00 66.20           N  
ATOM   1002  CA  CYS A 135     -87.132 -35.073  21.262  1.00 66.20           C  
ATOM   1003  CB  CYS A 135     -87.496 -34.738  22.686  1.00 66.20           C  
ATOM   1004  SG  CYS A 135     -87.266 -36.037  23.896  1.00 66.20           S  
ATOM   1005  C   CYS A 135     -88.052 -36.032  20.594  1.00 66.20           C  
ATOM   1006  O   CYS A 135     -89.096 -35.637  20.040  1.00 66.20           O  
ATOM   1007  N   LEU A 136     -87.652 -37.347  20.621  1.00 86.21           N  
ATOM   1008  CA  LEU A 136     -88.398 -38.477  20.053  1.00 86.21           C  
ATOM   1009  CB  LEU A 136     -87.713 -38.965  18.791  1.00 86.21           C  
ATOM   1010  CG  LEU A 136     -87.756 -37.859  17.735  1.00 86.21           C  
ATOM   1011  CD1 LEU A 136     -86.859 -38.299  16.609  1.00 86.21           C  
ATOM   1012  CD2 LEU A 136     -89.165 -37.670  17.183  1.00 86.21           C  
ATOM   1013  C   LEU A 136     -88.402 -39.639  20.987  1.00 86.21           C  
ATOM   1014  O   LEU A 136     -87.306 -40.062  21.413  1.00 86.21           O  
ATOM   1015  N   LEU A 137     -89.613 -40.132  21.331  1.00115.39           N  
ATOM   1016  CA  LEU A 137     -89.877 -41.138  22.357  1.00115.39           C  
ATOM   1017  CB  LEU A 137     -90.806 -40.602  23.476  1.00115.39           C  
ATOM   1018  CG  LEU A 137     -90.435 -39.199  23.988  1.00115.39           C  
ATOM   1019  CD1 LEU A 137     -90.908 -39.128  25.419  1.00115.39           C  
ATOM   1020  CD2 LEU A 137     -88.951 -38.858  24.015  1.00115.39           C  
ATOM   1021  C   LEU A 137     -90.474 -42.289  21.593  1.00115.39           C  
ATOM   1022  O   LEU A 137     -91.617 -42.143  21.167  1.00115.39           O  
ATOM   1023  N   ASN A 138     -89.714 -43.340  21.321  1.00 81.58           N  
ATOM   1024  CA  ASN A 138     -90.164 -44.458  20.518  1.00 81.58           C  
ATOM   1025  CB  ASN A 138     -89.128 -44.760  19.424  1.00 81.58           C  
ATOM   1026  CG  ASN A 138     -88.962 -43.647  18.399  1.00 81.58           C  
ATOM   1027  OD1 ASN A 138     -89.782 -42.761  18.232  1.00 81.58           O  
ATOM   1028  ND2 ASN A 138     -87.913 -43.690  17.608  1.00 81.58           N  
ATOM   1029  C   ASN A 138     -90.483 -45.658  21.422  1.00 81.58           C  
ATOM   1030  O   ASN A 138     -89.913 -45.808  22.515  1.00 81.58           O  
ATOM   1031  N   ASN A 139     -91.356 -46.508  20.832  1.00 92.82           N  
ATOM   1032  CA  ASN A 139     -91.632 -47.899  21.258  1.00 92.82           C  
ATOM   1033  CB  ASN A 139     -90.327 -48.697  21.012  1.00 92.82           C  
ATOM   1034  CG  ASN A 139     -89.689 -48.484  19.651  1.00 92.82           C  
ATOM   1035  OD1 ASN A 139     -90.336 -48.448  18.613  1.00 92.82           O  
ATOM   1036  ND2 ASN A 139     -88.404 -48.212  19.609  1.00 92.82           N  
ATOM   1037  C   ASN A 139     -92.243 -48.162  22.677  1.00 92.82           C  
ATOM   1038  O   ASN A 139     -91.965 -49.188  23.323  1.00 92.82           O  
ATOM   1039  N   PHE A 140     -92.920 -47.176  23.260  1.00164.87           N  
ATOM   1040  CA  PHE A 140     -93.502 -47.386  24.587  1.00164.87           C  
ATOM   1041  CB  PHE A 140     -93.461 -46.058  25.385  1.00164.87           C  
ATOM   1042  CG  PHE A 140     -94.228 -44.937  24.732  1.00164.87           C  
ATOM   1043  CD1 PHE A 140     -95.623 -44.863  24.877  1.00164.87           C  
ATOM   1044  CD2 PHE A 140     -93.553 -43.971  23.970  1.00164.87           C  
ATOM   1045  CE1 PHE A 140     -96.350 -43.851  24.233  1.00164.87           C  
ATOM   1046  CE2 PHE A 140     -94.277 -42.921  23.386  1.00164.87           C  
ATOM   1047  CZ  PHE A 140     -95.675 -42.875  23.485  1.00164.87           C  
ATOM   1048  C   PHE A 140     -94.918 -48.053  24.530  1.00164.87           C  
ATOM   1049  O   PHE A 140     -95.717 -47.733  23.647  1.00164.87           O  
ATOM   1050  N   TYR A 141     -95.246 -48.693  25.663  1.00105.29           N  
ATOM   1051  CA  TYR A 141     -96.593 -49.056  26.059  1.00105.29           C  
ATOM   1052  CB  TYR A 141     -96.909 -50.394  25.376  1.00105.29           C  
ATOM   1053  CG  TYR A 141     -98.345 -50.796  25.618  1.00105.29           C  
ATOM   1054  CD1 TYR A 141     -99.346 -50.336  24.744  1.00105.29           C  
ATOM   1055  CD2 TYR A 141     -98.694 -51.517  26.778  1.00105.29           C  
ATOM   1056  CE1 TYR A 141    -100.699 -50.565  25.045  1.00105.29           C  
ATOM   1057  CE2 TYR A 141    -100.047 -51.753  27.079  1.00105.29           C  
ATOM   1058  CZ  TYR A 141    -101.047 -51.250  26.223  1.00105.29           C  
ATOM   1059  OH  TYR A 141    -102.354 -51.367  26.557  1.00105.29           O  
ATOM   1060  C   TYR A 141     -96.671 -49.194  27.619  1.00105.29           C  
ATOM   1061  O   TYR A 141     -95.823 -49.908  28.208  1.00105.29           O  
ATOM   1062  N   PRO A 142     -97.786 -48.776  28.261  1.00178.26           N  
ATOM   1063  CA  PRO A 142     -99.031 -48.164  27.754  1.00178.26           C  
ATOM   1064  CD  PRO A 142     -97.879 -49.054  29.671  1.00178.26           C  
ATOM   1065  CB  PRO A 142    -100.000 -48.173  28.958  1.00178.26           C  
ATOM   1066  CG  PRO A 142     -99.109 -48.333  30.183  1.00178.26           C  
ATOM   1067  C   PRO A 142     -98.888 -46.783  27.131  1.00178.26           C  
ATOM   1068  O   PRO A 142     -97.743 -46.395  26.934  1.00178.26           O  
ATOM   1069  N   ARG A 143    -100.014 -46.203  26.667  1.00120.69           N  
ATOM   1070  CA  ARG A 143    -100.054 -44.978  25.853  1.00120.69           C  
ATOM   1071  CB  ARG A 143    -101.474 -44.849  25.169  1.00120.69           C  
ATOM   1072  CG  ARG A 143    -101.493 -43.902  23.951  1.00120.69           C  
ATOM   1073  CD  ARG A 143    -102.832 -43.926  23.196  1.00120.69           C  
ATOM   1074  NE  ARG A 143    -102.730 -43.236  21.888  1.00120.69           N  
ATOM   1075  CZ  ARG A 143    -103.474 -43.451  20.808  1.00120.69           C  
ATOM   1076  NH1 ARG A 143    -104.468 -44.296  20.801  1.00120.69           N  
ATOM   1077  NH2 ARG A 143    -103.218 -42.841  19.686  1.00120.69           N  
ATOM   1078  C   ARG A 143     -99.729 -43.674  26.602  1.00120.69           C  
ATOM   1079  O   ARG A 143     -99.493 -42.724  25.861  1.00120.69           O  
ATOM   1080  N   GLU A 144     -99.830 -43.591  27.916  1.00126.45           N  
ATOM   1081  CA  GLU A 144     -99.575 -42.346  28.636  1.00126.45           C  
ATOM   1082  CB  GLU A 144    -100.323 -42.350  29.980  1.00126.45           C  
ATOM   1083  CG  GLU A 144    -100.027 -41.086  30.804  1.00126.45           C  
ATOM   1084  CD  GLU A 144    -100.264 -39.826  29.963  1.00126.45           C  
ATOM   1085  OE1 GLU A 144    -101.428 -39.581  29.591  1.00126.45           O  
ATOM   1086  OE2 GLU A 144     -99.251 -39.195  29.589  1.00126.45           O  
ATOM   1087  C   GLU A 144     -98.045 -42.104  28.691  1.00126.45           C  
ATOM   1088  O   GLU A 144     -97.250 -42.765  29.369  1.00126.45           O  
ATOM   1089  N   ALA A 145     -97.628 -41.123  27.894  1.00168.58           N  
ATOM   1090  CA  ALA A 145     -96.222 -40.815  27.641  1.00168.58           C  
ATOM   1091  CB  ALA A 145     -95.938 -41.151  26.176  1.00168.58           C  
ATOM   1092  C   ALA A 145     -95.901 -39.316  27.844  1.00168.58           C  
ATOM   1093  O   ALA A 145     -95.243 -38.723  26.983  1.00168.58           O  
ATOM   1094  N   LYS A 146     -96.568 -38.665  28.813  1.00140.94           N  
ATOM   1095  CA  LYS A 146     -96.456 -37.210  28.902  1.00140.94           C  
ATOM   1096  CB  LYS A 146     -97.435 -36.605  29.904  1.00140.94           C  
ATOM   1097  CG  LYS A 146     -97.274 -35.078  30.039  1.00140.94           C  
ATOM   1098  CD  LYS A 146     -97.558 -34.331  28.721  1.00140.94           C  
ATOM   1099  CE  LYS A 146     -97.266 -32.834  28.850  1.00140.94           C  
ATOM   1100  NZ  LYS A 146     -97.077 -32.216  27.515  1.00140.94           N  
ATOM   1101  C   LYS A 146     -95.022 -36.814  29.218  1.00140.94           C  
ATOM   1102  O   LYS A 146     -94.420 -37.192  30.240  1.00140.94           O  
ATOM   1103  N   VAL A 147     -94.545 -35.877  28.404  1.00 79.97           N  
ATOM   1104  CA  VAL A 147     -93.209 -35.322  28.474  1.00 79.97           C  
ATOM   1105  CB  VAL A 147     -92.528 -35.181  27.091  1.00 79.97           C  
ATOM   1106  CG1 VAL A 147     -92.424 -36.551  26.445  1.00 79.97           C  
ATOM   1107  CG2 VAL A 147     -93.289 -34.269  26.138  1.00 79.97           C  
ATOM   1108  C   VAL A 147     -93.251 -33.972  29.190  1.00 79.97           C  
ATOM   1109  O   VAL A 147     -94.287 -33.255  29.258  1.00 79.97           O  
ATOM   1110  N   GLN A 148     -92.064 -33.672  29.754  1.00142.03           N  
ATOM   1111  CA  GLN A 148     -91.676 -32.362  30.175  1.00142.03           C  
ATOM   1112  CB  GLN A 148     -91.396 -32.334  31.686  1.00142.03           C  
ATOM   1113  CG  GLN A 148     -92.597 -32.685  32.568  1.00142.03           C  
ATOM   1114  CD  GLN A 148     -92.214 -32.556  34.040  1.00142.03           C  
ATOM   1115  NE2 GLN A 148     -93.175 -32.471  34.932  1.00142.03           N  
ATOM   1116  OE1 GLN A 148     -91.052 -32.475  34.417  1.00142.03           O  
ATOM   1117  C   GLN A 148     -90.457 -31.983  29.347  1.00142.03           C  
ATOM   1118  O   GLN A 148     -89.564 -32.818  29.076  1.00142.03           O  
ATOM   1119  N   TRP A 149     -90.257 -30.652  29.248  1.00 75.11           N  
ATOM   1120  CA  TRP A 149     -89.012 -30.046  28.811  1.00 75.11           C  
ATOM   1121  CB  TRP A 149     -89.317 -29.241  27.551  1.00 75.11           C  
ATOM   1122  CG  TRP A 149     -89.475 -30.100  26.350  1.00 75.11           C  
ATOM   1123  CD2 TRP A 149     -88.413 -30.539  25.463  1.00 75.11           C  
ATOM   1124  CD1 TRP A 149     -90.620 -30.631  25.873  1.00 75.11           C  
ATOM   1125  NE1 TRP A 149     -90.341 -31.327  24.715  1.00 75.11           N  
ATOM   1126  CE2 TRP A 149     -89.006 -31.247  24.382  1.00 75.11           C  
ATOM   1127  CE3 TRP A 149     -87.015 -30.340  25.436  1.00 75.11           C  
ATOM   1128  CZ2 TRP A 149     -88.256 -31.684  23.288  1.00 75.11           C  
ATOM   1129  CZ3 TRP A 149     -86.250 -30.795  24.352  1.00 75.11           C  
ATOM   1130  CH2 TRP A 149     -86.869 -31.450  23.274  1.00 75.11           C  
ATOM   1131  C   TRP A 149     -88.425 -29.158  29.906  1.00 75.11           C  
ATOM   1132  O   TRP A 149     -89.156 -28.391  30.560  1.00 75.11           O  
ATOM   1133  N   LYS A 150     -87.068 -29.114  29.905  1.00 90.52           N  
ATOM   1134  CA  LYS A 150     -86.271 -28.266  30.789  1.00 90.52           C  
ATOM   1135  CB  LYS A 150     -85.658 -29.056  31.944  1.00 90.52           C  
ATOM   1136  CG  LYS A 150     -86.746 -29.725  32.807  1.00 90.52           C  
ATOM   1137  CD  LYS A 150     -86.150 -30.723  33.812  1.00 90.52           C  
ATOM   1138  CE  LYS A 150     -87.234 -31.381  34.686  1.00 90.52           C  
ATOM   1139  NZ  LYS A 150     -88.001 -32.417  33.954  1.00 90.52           N  
ATOM   1140  C   LYS A 150     -85.177 -27.536  30.080  1.00 90.52           C  
ATOM   1141  O   LYS A 150     -84.606 -28.078  29.124  1.00 90.52           O  
ATOM   1142  N   VAL A 151     -84.921 -26.280  30.438  1.00100.53           N  
ATOM   1143  CA  VAL A 151     -83.709 -25.478  30.178  1.00100.53           C  
ATOM   1144  CB  VAL A 151     -84.061 -24.002  29.982  1.00100.53           C  
ATOM   1145  CG1 VAL A 151     -84.984 -23.862  28.769  1.00100.53           C  
ATOM   1146  CG2 VAL A 151     -84.759 -23.366  31.191  1.00100.53           C  
ATOM   1147  C   VAL A 151     -82.758 -25.666  31.356  1.00100.53           C  
ATOM   1148  O   VAL A 151     -82.872 -26.692  32.007  1.00100.53           O  
ATOM   1149  N   ASP A 152     -81.927 -24.689  31.721  1.00 89.56           N  
ATOM   1150  CA  ASP A 152     -80.996 -24.748  32.839  1.00 89.56           C  
ATOM   1151  CB  ASP A 152     -80.249 -23.407  33.074  1.00 89.56           C  
ATOM   1152  CG  ASP A 152     -79.247 -23.093  31.958  1.00 89.56           C  
ATOM   1153  OD1 ASP A 152     -79.369 -23.682  30.867  1.00 89.56           O  
ATOM   1154  OD2 ASP A 152     -78.307 -22.301  32.173  1.00 89.56           O  
ATOM   1155  C   ASP A 152     -81.675 -25.303  34.095  1.00 89.56           C  
ATOM   1156  O   ASP A 152     -82.793 -24.912  34.519  1.00 89.56           O  
ATOM   1157  N   ASN A 153     -80.928 -26.234  34.722  1.00179.21           N  
ATOM   1158  CA  ASN A 153     -81.316 -26.931  35.951  1.00179.21           C  
ATOM   1159  CB  ASN A 153     -81.199 -25.932  37.100  1.00179.21           C  
ATOM   1160  CG  ASN A 153     -81.216 -26.598  38.460  1.00179.21           C  
ATOM   1161  OD1 ASN A 153     -81.526 -27.762  38.616  1.00179.21           O  
ATOM   1162  ND2 ASN A 153     -80.923 -25.860  39.501  1.00179.21           N  
ATOM   1163  C   ASN A 153     -82.650 -27.647  35.807  1.00179.21           C  
ATOM   1164  O   ASN A 153     -82.721 -28.421  34.860  1.00179.21           O  
ATOM   1165  N   ALA A 154     -83.642 -27.262  36.606  1.00112.00           N  
ATOM   1166  CA  ALA A 154     -85.001 -27.775  36.616  1.00112.00           C  
ATOM   1167  CB  ALA A 154     -85.422 -27.824  38.089  1.00112.00           C  
ATOM   1168  C   ALA A 154     -86.014 -26.931  35.840  1.00112.00           C  
ATOM   1169  O   ALA A 154     -87.102 -27.455  35.540  1.00112.00           O  
ATOM   1170  N   LEU A 155     -85.637 -25.703  35.417  1.00 68.71           N  
ATOM   1171  CA  LEU A 155     -86.579 -24.719  34.888  1.00 68.71           C  
ATOM   1172  CB  LEU A 155     -85.901 -23.386  34.603  1.00 68.71           C  
ATOM   1173  CG  LEU A 155     -85.359 -22.644  35.835  1.00 68.71           C  
ATOM   1174  CD1 LEU A 155     -84.851 -21.260  35.423  1.00 68.71           C  
ATOM   1175  CD2 LEU A 155     -86.426 -22.473  36.918  1.00 68.71           C  
ATOM   1176  C   LEU A 155     -87.256 -25.193  33.620  1.00 68.71           C  
ATOM   1177  O   LEU A 155     -86.643 -25.468  32.606  1.00 68.71           O  
ATOM   1178  N   GLN A 156     -88.567 -25.246  33.549  1.00 55.72           N  
ATOM   1179  CA  GLN A 156     -89.264 -25.927  32.441  1.00 55.72           C  
ATOM   1180  CB  GLN A 156     -90.531 -26.653  32.915  1.00 55.72           C  
ATOM   1181  CG  GLN A 156     -90.232 -27.899  33.762  1.00 55.72           C  
ATOM   1182  CD  GLN A 156     -91.495 -28.694  34.072  1.00 55.72           C  
ATOM   1183  OE1 GLN A 156     -92.375 -28.881  33.250  1.00 55.72           O  
ATOM   1184  NE2 GLN A 156     -91.626 -29.225  35.267  1.00 55.72           N  
ATOM   1185  C   GLN A 156     -89.600 -24.934  31.318  1.00 55.72           C  
ATOM   1186  O   GLN A 156     -89.939 -23.782  31.581  1.00 55.72           O  
ATOM   1187  N   SER A 157     -89.580 -25.402  30.077  1.00 50.97           N  
ATOM   1188  CA  SER A 157     -90.039 -24.592  28.945  1.00 50.97           C  
ATOM   1189  CB  SER A 157     -89.002 -24.600  27.855  1.00 50.97           C  
ATOM   1190  OG  SER A 157     -89.456 -23.737  26.828  1.00 50.97           O  
ATOM   1191  C   SER A 157     -91.366 -25.039  28.321  1.00 50.97           C  
ATOM   1192  O   SER A 157     -91.479 -26.161  27.816  1.00 50.97           O  
ATOM   1193  N   GLY A 158     -92.391 -24.198  28.545  1.00 46.43           N  
ATOM   1194  CA  GLY A 158     -93.734 -24.480  28.060  1.00 46.43           C  
ATOM   1195  C   GLY A 158     -93.867 -24.071  26.583  1.00 46.43           C  
ATOM   1196  O   GLY A 158     -94.796 -24.493  25.924  1.00 46.43           O  
ATOM   1197  N   ASN A 159     -92.851 -23.492  25.960  1.00 61.98           N  
ATOM   1198  CA  ASN A 159     -92.784 -23.407  24.515  1.00 61.98           C  
ATOM   1199  CB  ASN A 159     -92.009 -22.195  24.083  1.00 61.98           C  
ATOM   1200  CG  ASN A 159     -92.307 -21.836  22.631  1.00 61.98           C  
ATOM   1201  OD1 ASN A 159     -92.891 -22.587  21.868  1.00 61.98           O  
ATOM   1202  ND2 ASN A 159     -92.018 -20.621  22.226  1.00 61.98           N  
ATOM   1203  C   ASN A 159     -92.241 -24.668  23.894  1.00 61.98           C  
ATOM   1204  O   ASN A 159     -91.048 -24.901  23.736  1.00 61.98           O  
ATOM   1205  N   SER A 160     -93.128 -25.638  23.660  1.00 40.54           N  
ATOM   1206  CA  SER A 160     -92.872 -26.854  22.888  1.00 40.54           C  
ATOM   1207  CB  SER A 160     -92.444 -28.001  23.834  1.00 40.54           C  
ATOM   1208  OG  SER A 160     -92.055 -29.154  23.116  1.00 40.54           O  
ATOM   1209  C   SER A 160     -94.115 -27.155  22.029  1.00 40.54           C  
ATOM   1210  O   SER A 160     -95.226 -26.616  22.194  1.00 40.54           O  
ATOM   1211  N   GLN A 161     -93.826 -27.929  20.954  1.00 60.97           N  
ATOM   1212  CA  GLN A 161     -94.803 -28.680  20.132  1.00 60.97           C  
ATOM   1213  CB  GLN A 161     -94.443 -28.392  18.675  1.00 60.97           C  
ATOM   1214  CG  GLN A 161     -95.562 -28.725  17.680  1.00 60.97           C  
ATOM   1215  CD  GLN A 161     -95.323 -28.089  16.312  1.00 60.97           C  
ATOM   1216  NE2 GLN A 161     -94.121 -27.669  15.979  1.00 60.97           N  
ATOM   1217  OE1 GLN A 161     -96.220 -27.930  15.510  1.00 60.97           O  
ATOM   1218  C   GLN A 161     -94.846 -30.179  20.437  1.00 60.97           C  
ATOM   1219  O   GLN A 161     -93.818 -30.677  20.871  1.00 60.97           O  
ATOM   1220  N   GLU A 162     -95.921 -30.923  20.167  1.00 64.81           N  
ATOM   1221  CA  GLU A 162     -96.042 -32.339  20.526  1.00 64.81           C  
ATOM   1222  CB  GLU A 162     -96.615 -32.619  21.949  1.00 64.81           C  
ATOM   1223  CG  GLU A 162     -95.723 -32.189  23.124  1.00 64.81           C  
ATOM   1224  CD  GLU A 162     -96.421 -32.423  24.477  1.00 64.81           C  
ATOM   1225  OE1 GLU A 162     -97.310 -31.635  24.864  1.00 64.81           O  
ATOM   1226  OE2 GLU A 162     -96.060 -33.355  25.229  1.00 64.81           O  
ATOM   1227  C   GLU A 162     -96.980 -32.978  19.491  1.00 64.81           C  
ATOM   1228  O   GLU A 162     -98.110 -32.493  19.296  1.00 64.81           O  
ATOM   1229  N   SER A 163     -96.552 -34.188  19.070  1.00 54.21           N  
ATOM   1230  CA  SER A 163     -97.340 -35.096  18.234  1.00 54.21           C  
ATOM   1231  CB  SER A 163     -96.837 -35.030  16.795  1.00 54.21           C  
ATOM   1232  OG  SER A 163     -97.703 -35.768  15.954  1.00 54.21           O  
ATOM   1233  C   SER A 163     -97.258 -36.526  18.775  1.00 54.21           C  
ATOM   1234  O   SER A 163     -96.282 -36.843  19.475  1.00 54.21           O  
ATOM   1235  N   VAL A 164     -98.281 -37.341  18.475  1.00116.27           N  
ATOM   1236  CA  VAL A 164     -98.407 -38.719  18.986  1.00116.27           C  
ATOM   1237  CB  VAL A 164     -99.322 -38.798  20.209  1.00116.27           C  
ATOM   1238  CG1 VAL A 164     -99.312 -40.205  20.823  1.00116.27           C  
ATOM   1239  CG2 VAL A 164     -98.893 -37.830  21.317  1.00116.27           C  
ATOM   1240  C   VAL A 164     -98.981 -39.657  17.923  1.00116.27           C  
ATOM   1241  O   VAL A 164     -99.832 -39.247  17.116  1.00116.27           O  
ATOM   1242  N   THR A 165     -98.450 -40.879  17.895  1.00136.32           N  
ATOM   1243  CA  THR A 165     -98.829 -41.895  16.919  1.00136.32           C  
ATOM   1244  CB  THR A 165     -97.665 -42.861  16.637  1.00136.32           C  
ATOM   1245  OG1 THR A 165     -96.449 -42.151  16.583  1.00136.32           O  
ATOM   1246  CG2 THR A 165     -97.784 -43.559  15.282  1.00136.32           C  
ATOM   1247  C   THR A 165    -100.053 -42.664  17.397  1.00136.32           C  
ATOM   1248  O   THR A 165    -100.609 -42.474  18.467  1.00136.32           O  
ATOM   1249  N   GLU A 166    -100.700 -43.384  16.502  1.00166.62           N  
ATOM   1250  CA  GLU A 166    -101.478 -44.588  16.849  1.00166.62           C  
ATOM   1251  CB  GLU A 166    -102.471 -44.807  15.681  1.00166.62           C  
ATOM   1252  CG  GLU A 166    -103.687 -45.643  16.065  1.00166.62           C  
ATOM   1253  CD  GLU A 166    -104.377 -45.127  17.342  1.00166.62           C  
ATOM   1254  OE1 GLU A 166    -104.563 -43.907  17.510  1.00166.62           O  
ATOM   1255  OE2 GLU A 166    -104.714 -45.949  18.217  1.00166.62           O  
ATOM   1256  C   GLU A 166    -100.592 -45.832  17.185  1.00166.62           C  
ATOM   1257  O   GLU A 166     -99.405 -45.954  16.864  1.00166.62           O  
ATOM   1258  N   GLN A 167    -101.216 -46.904  17.679  1.00 78.99           N  
ATOM   1259  CA  GLN A 167    -100.524 -48.150  17.980  1.00 78.99           C  
ATOM   1260  CB  GLN A 167    -101.439 -49.056  18.828  1.00 78.99           C  
ATOM   1261  CG  GLN A 167    -100.724 -50.140  19.638  1.00 78.99           C  
ATOM   1262  CD  GLN A 167    -101.672 -50.903  20.568  1.00 78.99           C  
ATOM   1263  OE1 GLN A 167    -102.863 -51.054  20.337  1.00 78.99           O  
ATOM   1264  NE2 GLN A 167    -101.173 -51.442  21.656  1.00 78.99           N  
ATOM   1265  C   GLN A 167    -100.086 -48.825  16.660  1.00 78.99           C  
ATOM   1266  O   GLN A 167    -100.721 -48.632  15.601  1.00 78.99           O  
ATOM   1267  N   ASP A 168     -98.958 -49.546  16.843  1.00 62.19           N  
ATOM   1268  CA  ASP A 168     -98.396 -50.470  15.817  1.00 62.19           C  
ATOM   1269  CB  ASP A 168     -96.909 -50.797  16.137  1.00 62.19           C  
ATOM   1270  CG  ASP A 168     -96.313 -51.729  15.085  1.00 62.19           C  
ATOM   1271  OD1 ASP A 168     -96.512 -51.458  13.884  1.00 62.19           O  
ATOM   1272  OD2 ASP A 168     -95.844 -52.815  15.485  1.00 62.19           O  
ATOM   1273  C   ASP A 168     -99.216 -51.761  15.580  1.00 62.19           C  
ATOM   1274  O   ASP A 168    -100.232 -51.940  16.240  1.00 62.19           O  
ATOM   1275  N   SER A 169     -99.027 -52.453  14.454  1.00 68.78           N  
ATOM   1276  CA  SER A 169     -99.696 -53.708  14.092  1.00 68.78           C  
ATOM   1277  CB  SER A 169     -99.774 -53.844  12.572  1.00 68.78           C  
ATOM   1278  OG  SER A 169     -98.487 -53.854  11.977  1.00 68.78           O  
ATOM   1279  C   SER A 169     -98.961 -55.000  14.488  1.00 68.78           C  
ATOM   1280  O   SER A 169     -99.573 -56.072  14.591  1.00 68.78           O  
ATOM   1281  N   LYS A 170     -97.637 -54.976  14.654  1.00144.01           N  
ATOM   1282  CA  LYS A 170     -96.889 -56.132  15.143  1.00144.01           C  
ATOM   1283  CB  LYS A 170     -95.657 -56.369  14.262  1.00144.01           C  
ATOM   1284  CG  LYS A 170     -95.038 -57.781  14.401  1.00144.01           C  
ATOM   1285  CD  LYS A 170     -94.502 -58.088  15.805  1.00144.01           C  
ATOM   1286  CE  LYS A 170     -93.863 -59.455  15.995  1.00144.01           C  
ATOM   1287  NZ  LYS A 170     -93.441 -59.578  17.411  1.00144.01           N  
ATOM   1288  C   LYS A 170     -96.598 -55.948  16.627  1.00144.01           C  
ATOM   1289  O   LYS A 170     -97.036 -56.731  17.467  1.00144.01           O  
ATOM   1290  N   ASP A 171     -95.623 -55.114  16.947  1.00 73.78           N  
ATOM   1291  CA  ASP A 171     -95.145 -54.948  18.292  1.00 73.78           C  
ATOM   1292  CB  ASP A 171     -93.864 -54.137  18.323  1.00 73.78           C  
ATOM   1293  CG  ASP A 171     -92.650 -54.975  17.891  1.00 73.78           C  
ATOM   1294  OD1 ASP A 171     -92.741 -56.233  17.917  1.00 73.78           O  
ATOM   1295  OD2 ASP A 171     -91.608 -54.346  17.619  1.00 73.78           O  
ATOM   1296  C   ASP A 171     -96.153 -54.250  19.164  1.00 73.78           C  
ATOM   1297  O   ASP A 171     -95.954 -54.343  20.370  1.00 73.78           O  
ATOM   1298  N   SER A 172     -97.108 -53.483  18.620  1.00119.11           N  
ATOM   1299  CA  SER A 172     -98.254 -52.833  19.311  1.00119.11           C  
ATOM   1300  CB  SER A 172     -99.377 -53.827  19.677  1.00119.11           C  
ATOM   1301  OG  SER A 172     -98.929 -54.733  20.660  1.00119.11           O  
ATOM   1302  C   SER A 172     -97.842 -51.855  20.434  1.00119.11           C  
ATOM   1303  O   SER A 172     -98.265 -51.914  21.604  1.00119.11           O  
ATOM   1304  N   THR A 173     -96.761 -51.141  20.117  1.00 54.56           N  
ATOM   1305  CA  THR A 173     -96.338 -49.994  20.902  1.00 54.56           C  
ATOM   1306  CB  THR A 173     -94.790 -50.018  21.071  1.00 54.56           C  
ATOM   1307  OG1 THR A 173     -94.185 -49.910  19.806  1.00 54.56           O  
ATOM   1308  CG2 THR A 173     -94.289 -51.306  21.727  1.00 54.56           C  
ATOM   1309  C   THR A 173     -96.901 -48.662  20.306  1.00 54.56           C  
ATOM   1310  O   THR A 173     -97.735 -48.529  19.373  1.00 54.56           O  
ATOM   1311  N   TYR A 174     -96.550 -47.590  21.001  1.00 99.07           N  
ATOM   1312  CA  TYR A 174     -96.842 -46.240  20.577  1.00 99.07           C  
ATOM   1313  CB  TYR A 174     -97.735 -45.528  21.587  1.00 99.07           C  
ATOM   1314  CG  TYR A 174     -99.156 -46.026  21.566  1.00 99.07           C  
ATOM   1315  CD1 TYR A 174    -100.038 -45.554  20.580  1.00 99.07           C  
ATOM   1316  CD2 TYR A 174     -99.596 -46.935  22.542  1.00 99.07           C  
ATOM   1317  CE1 TYR A 174    -101.381 -45.967  20.594  1.00 99.07           C  
ATOM   1318  CE2 TYR A 174    -100.940 -47.350  22.553  1.00 99.07           C  
ATOM   1319  CZ  TYR A 174    -101.840 -46.846  21.594  1.00 99.07           C  
ATOM   1320  OH  TYR A 174    -103.162 -47.143  21.664  1.00 99.07           O  
ATOM   1321  C   TYR A 174     -95.561 -45.504  20.408  1.00 99.07           C  
ATOM   1322  O   TYR A 174     -94.462 -45.949  20.795  1.00 99.07           O  
ATOM   1323  N   SER A 175     -95.585 -44.289  19.875  1.00 49.89           N  
ATOM   1324  CA  SER A 175     -94.501 -43.306  20.005  1.00 49.89           C  
ATOM   1325  CB  SER A 175     -93.562 -43.457  18.788  1.00 49.89           C  
ATOM   1326  OG  SER A 175     -93.041 -44.779  18.784  1.00 49.89           O  
ATOM   1327  C   SER A 175     -95.080 -41.905  20.255  1.00 49.89           C  
ATOM   1328  O   SER A 175     -96.239 -41.599  19.908  1.00 49.89           O  
ATOM   1329  N   LEU A 176     -94.256 -40.973  20.708  1.00124.16           N  
ATOM   1330  CA  LEU A 176     -94.482 -39.536  20.826  1.00124.16           C  
ATOM   1331  CB  LEU A 176     -94.681 -39.189  22.317  1.00124.16           C  
ATOM   1332  CG  LEU A 176     -95.011 -37.721  22.666  1.00124.16           C  
ATOM   1333  CD1 LEU A 176     -95.633 -37.632  24.062  1.00124.16           C  
ATOM   1334  CD2 LEU A 176     -93.792 -36.799  22.720  1.00124.16           C  
ATOM   1335  C   LEU A 176     -93.315 -38.881  20.112  1.00124.16           C  
ATOM   1336  O   LEU A 176     -92.195 -39.429  20.191  1.00124.16           O  
ATOM   1337  N   SER A 177     -93.537 -37.807  19.347  1.00 45.99           N  
ATOM   1338  CA  SER A 177     -92.566 -36.755  19.068  1.00 45.99           C  
ATOM   1339  CB  SER A 177     -92.558 -36.548  17.569  1.00 45.99           C  
ATOM   1340  OG  SER A 177     -91.630 -35.556  17.195  1.00 45.99           O  
ATOM   1341  C   SER A 177     -92.917 -35.441  19.784  1.00 45.99           C  
ATOM   1342  O   SER A 177     -94.095 -35.208  20.135  1.00 45.99           O  
ATOM   1343  N   SER A 178     -91.843 -34.718  20.183  1.00 51.88           N  
ATOM   1344  CA  SER A 178     -91.924 -33.340  20.695  1.00 51.88           C  
ATOM   1345  CB  SER A 178     -91.947 -33.362  22.214  1.00 51.88           C  
ATOM   1346  OG  SER A 178     -92.207 -32.089  22.765  1.00 51.88           O  
ATOM   1347  C   SER A 178     -90.765 -32.475  20.221  1.00 51.88           C  
ATOM   1348  O   SER A 178     -89.724 -32.995  19.779  1.00 51.88           O  
ATOM   1349  N   THR A 179     -90.974 -31.155  20.208  1.00 66.19           N  
ATOM   1350  CA  THR A 179     -89.911 -30.184  19.920  1.00 66.19           C  
ATOM   1351  CB  THR A 179     -89.943 -29.790  18.448  1.00 66.19           C  
ATOM   1352  OG1 THR A 179     -89.824 -30.942  17.645  1.00 66.19           O  
ATOM   1353  CG2 THR A 179     -88.802 -28.878  18.035  1.00 66.19           C  
ATOM   1354  C   THR A 179     -90.118 -28.917  20.741  1.00 66.19           C  
ATOM   1355  O   THR A 179     -90.829 -27.986  20.303  1.00 66.19           O  
ATOM   1356  N   LEU A 180     -89.236 -28.734  21.771  1.00128.57           N  
ATOM   1357  CA  LEU A 180     -88.985 -27.406  22.371  1.00128.57           C  
ATOM   1358  CB  LEU A 180     -88.024 -27.485  23.584  1.00128.57           C  
ATOM   1359  CG  LEU A 180     -88.019 -26.287  24.554  1.00128.57           C  
ATOM   1360  CD1 LEU A 180     -86.941 -26.500  25.622  1.00128.57           C  
ATOM   1361  CD2 LEU A 180     -87.705 -24.945  23.906  1.00128.57           C  
ATOM   1362  C   LEU A 180     -88.474 -26.484  21.267  1.00128.57           C  
ATOM   1363  O   LEU A 180     -87.634 -26.844  20.448  1.00128.57           O  
ATOM   1364  N   THR A 181     -89.195 -25.439  20.920  1.00116.80           N  
ATOM   1365  CA  THR A 181     -88.757 -24.455  19.930  1.00116.80           C  
ATOM   1366  CB  THR A 181     -89.748 -24.375  18.751  1.00116.80           C  
ATOM   1367  OG1 THR A 181     -89.163 -23.620  17.719  1.00116.80           O  
ATOM   1368  CG2 THR A 181     -91.078 -23.729  19.139  1.00116.80           C  
ATOM   1369  C   THR A 181     -88.551 -23.107  20.663  1.00116.80           C  
ATOM   1370  O   THR A 181     -89.487 -22.597  21.342  1.00116.80           O  
ATOM   1371  N   LEU A 182     -87.383 -22.535  20.282  1.00 69.70           N  
ATOM   1372  CA  LEU A 182     -87.026 -21.174  20.612  1.00 69.70           C  
ATOM   1373  CB  LEU A 182     -85.921 -21.180  21.695  1.00 69.70           C  
ATOM   1374  CG  LEU A 182     -86.355 -21.843  23.013  1.00 69.70           C  
ATOM   1375  CD1 LEU A 182     -85.203 -21.871  24.020  1.00 69.70           C  
ATOM   1376  CD2 LEU A 182     -87.553 -21.152  23.674  1.00 69.70           C  
ATOM   1377  C   LEU A 182     -86.709 -20.452  19.314  1.00 69.70           C  
ATOM   1378  O   LEU A 182     -86.549 -21.150  18.282  1.00 69.70           O  
ATOM   1379  N   SER A 183     -86.655 -19.082  19.347  1.00 31.94           N  
ATOM   1380  CA  SER A 183     -85.634 -18.293  18.599  1.00 31.94           C  
ATOM   1381  CB  SER A 183     -85.727 -16.771  18.867  1.00 31.94           C  
ATOM   1382  OG  SER A 183     -84.828 -16.023  18.070  1.00 31.94           O  
ATOM   1383  C   SER A 183     -84.193 -18.666  18.944  1.00 31.94           C  
ATOM   1384  O   SER A 183     -83.913 -18.740  20.159  1.00 31.94           O  
ATOM   1385  N   LYS A 184     -83.264 -18.645  17.938  1.00 59.46           N  
ATOM   1386  CA  LYS A 184     -81.802 -18.718  18.134  1.00 59.46           C  
ATOM   1387  CB  LYS A 184     -80.971 -18.484  16.853  1.00 59.46           C  
ATOM   1388  CG  LYS A 184     -79.475 -18.736  17.123  1.00 59.46           C  
ATOM   1389  CD  LYS A 184     -78.615 -18.733  15.849  1.00 59.46           C  
ATOM   1390  CE  LYS A 184     -77.166 -19.105  16.208  1.00 59.46           C  
ATOM   1391  NZ  LYS A 184     -76.482 -18.008  16.931  1.00 59.46           N  
ATOM   1392  C   LYS A 184     -81.366 -17.722  19.197  1.00 59.46           C  
ATOM   1393  O   LYS A 184     -80.909 -18.191  20.214  1.00 59.46           O  
ATOM   1394  N   ALA A 185     -81.757 -16.467  19.214  1.00 51.36           N  
ATOM   1395  CA  ALA A 185     -81.399 -15.508  20.250  1.00 51.36           C  
ATOM   1396  CB  ALA A 185     -82.061 -14.174  19.851  1.00 51.36           C  
ATOM   1397  C   ALA A 185     -81.726 -15.937  21.700  1.00 51.36           C  
ATOM   1398  O   ALA A 185     -80.941 -15.676  22.628  1.00 51.36           O  
ATOM   1399  N   ASP A 186     -82.787 -16.727  21.907  1.00 80.82           N  
ATOM   1400  CA  ASP A 186     -83.064 -17.277  23.226  1.00 80.82           C  
ATOM   1401  CB  ASP A 186     -84.566 -17.526  23.385  1.00 80.82           C  
ATOM   1402  CG  ASP A 186     -84.925 -17.548  24.871  1.00 80.82           C  
ATOM   1403  OD1 ASP A 186     -84.814 -16.457  25.478  1.00 80.82           O  
ATOM   1404  OD2 ASP A 186     -85.282 -18.619  25.404  1.00 80.82           O  
ATOM   1405  C   ASP A 186     -82.213 -18.518  23.510  1.00 80.82           C  
ATOM   1406  O   ASP A 186     -81.550 -18.575  24.540  1.00 80.82           O  
ATOM   1407  N   TYR A 187     -82.077 -19.436  22.552  1.00 85.24           N  
ATOM   1408  CA  TYR A 187     -81.251 -20.644  22.671  1.00 85.24           C  
ATOM   1409  CB  TYR A 187     -81.334 -21.393  21.342  1.00 85.24           C  
ATOM   1410  CG  TYR A 187     -80.553 -22.690  21.332  1.00 85.24           C  
ATOM   1411  CD1 TYR A 187     -81.086 -23.833  21.954  1.00 85.24           C  
ATOM   1412  CD2 TYR A 187     -79.283 -22.742  20.726  1.00 85.24           C  
ATOM   1413  CE1 TYR A 187     -80.343 -25.027  21.988  1.00 85.24           C  
ATOM   1414  CE2 TYR A 187     -78.550 -23.943  20.737  1.00 85.24           C  
ATOM   1415  CZ  TYR A 187     -79.068 -25.084  21.383  1.00 85.24           C  
ATOM   1416  OH  TYR A 187     -78.337 -26.227  21.443  1.00 85.24           O  
ATOM   1417  C   TYR A 187     -79.765 -20.367  22.990  1.00 85.24           C  
ATOM   1418  O   TYR A 187     -79.161 -21.066  23.796  1.00 85.24           O  
ATOM   1419  N   GLU A 188     -79.257 -19.211  22.570  1.00107.77           N  
ATOM   1420  CA  GLU A 188     -77.934 -18.710  22.936  1.00107.77           C  
ATOM   1421  CB  GLU A 188     -77.630 -17.400  22.197  1.00107.77           C  
ATOM   1422  CG  GLU A 188     -77.678 -17.424  20.669  1.00107.77           C  
ATOM   1423  CD  GLU A 188     -76.644 -18.335  20.019  1.00107.77           C  
ATOM   1424  OE1 GLU A 188     -76.894 -19.553  19.918  1.00107.77           O  
ATOM   1425  OE2 GLU A 188     -75.688 -17.794  19.419  1.00107.77           O  
ATOM   1426  C   GLU A 188     -77.750 -18.319  24.429  1.00107.77           C  
ATOM   1427  O   GLU A 188     -76.627 -17.960  24.823  1.00107.77           O  
ATOM   1428  N   LYS A 189     -78.853 -18.125  25.173  1.00 75.15           N  
ATOM   1429  CA  LYS A 189     -78.808 -17.763  26.584  1.00 75.15           C  
ATOM   1430  CB  LYS A 189     -80.116 -17.120  27.026  1.00 75.15           C  
ATOM   1431  CG  LYS A 189     -80.441 -15.826  26.265  1.00 75.15           C  
ATOM   1432  CD  LYS A 189     -81.885 -15.421  26.574  1.00 75.15           C  
ATOM   1433  CE  LYS A 189     -82.320 -14.198  25.761  1.00 75.15           C  
ATOM   1434  NZ  LYS A 189     -83.782 -14.002  25.889  1.00 75.15           N  
ATOM   1435  C   LYS A 189     -78.564 -18.954  27.510  1.00 75.15           C  
ATOM   1436  O   LYS A 189     -77.891 -18.871  28.554  1.00 75.15           O  
ATOM   1437  N   HIS A 190     -79.354 -20.039  27.322  1.00 86.14           N  
ATOM   1438  CA  HIS A 190     -79.378 -21.184  28.242  1.00 86.14           C  
ATOM   1439  ND1 HIS A 190     -82.519 -20.324  29.265  1.00 86.14           N  
ATOM   1440  CG  HIS A 190     -81.983 -21.022  28.180  1.00 86.14           C  
ATOM   1441  CB  HIS A 190     -80.756 -21.911  28.235  1.00 86.14           C  
ATOM   1442  NE2 HIS A 190     -83.728 -19.877  27.467  1.00 86.14           N  
ATOM   1443  CD2 HIS A 190     -82.735 -20.746  27.073  1.00 86.14           C  
ATOM   1444  CE1 HIS A 190     -83.575 -19.649  28.784  1.00 86.14           C  
ATOM   1445  C   HIS A 190     -78.146 -22.095  27.954  1.00 86.14           C  
ATOM   1446  O   HIS A 190     -77.594 -22.285  26.859  1.00 86.14           O  
ATOM   1447  N   LYS A 191     -77.625 -22.668  29.038  1.00196.51           N  
ATOM   1448  CA  LYS A 191     -76.505 -23.588  28.955  1.00196.51           C  
ATOM   1449  CB  LYS A 191     -75.673 -23.489  30.211  1.00196.51           C  
ATOM   1450  CG  LYS A 191     -74.431 -24.401  30.205  1.00196.51           C  
ATOM   1451  CD  LYS A 191     -73.526 -24.281  28.960  1.00196.51           C  
ATOM   1452  CE  LYS A 191     -73.386 -22.855  28.404  1.00196.51           C  
ATOM   1453  NZ  LYS A 191     -72.768 -21.937  29.388  1.00196.51           N  
ATOM   1454  C   LYS A 191     -76.885 -25.025  28.759  1.00196.51           C  
ATOM   1455  O   LYS A 191     -76.194 -25.746  28.022  1.00196.51           O  
ATOM   1456  N   VAL A 192     -77.841 -25.581  29.504  1.00128.97           N  
ATOM   1457  CA  VAL A 192     -78.233 -26.994  29.443  1.00128.97           C  
ATOM   1458  CB  VAL A 192     -77.828 -27.742  30.727  1.00128.97           C  
ATOM   1459  CG1 VAL A 192     -78.645 -27.361  31.958  1.00128.97           C  
ATOM   1460  CG2 VAL A 192     -77.842 -29.260  30.539  1.00128.97           C  
ATOM   1461  C   VAL A 192     -79.688 -27.083  29.047  1.00128.97           C  
ATOM   1462  O   VAL A 192     -80.468 -26.138  29.302  1.00128.97           O  
ATOM   1463  N   TYR A 193     -80.045 -28.201  28.419  1.00167.41           N  
ATOM   1464  CA  TYR A 193     -81.386 -28.532  27.981  1.00167.41           C  
ATOM   1465  CB  TYR A 193     -81.554 -28.328  26.476  1.00167.41           C  
ATOM   1466  CG  TYR A 193     -81.400 -26.878  26.076  1.00167.41           C  
ATOM   1467  CD1 TYR A 193     -80.130 -26.368  25.742  1.00167.41           C  
ATOM   1468  CD2 TYR A 193     -82.527 -26.036  26.081  1.00167.41           C  
ATOM   1469  CE1 TYR A 193     -79.985 -25.014  25.393  1.00167.41           C  
ATOM   1470  CE2 TYR A 193     -82.386 -24.686  25.715  1.00167.41           C  
ATOM   1471  CZ  TYR A 193     -81.120 -24.181  25.361  1.00167.41           C  
ATOM   1472  OH  TYR A 193     -81.008 -22.880  25.001  1.00167.41           O  
ATOM   1473  C   TYR A 193     -81.601 -29.963  28.342  1.00167.41           C  
ATOM   1474  O   TYR A 193     -80.620 -30.718  28.179  1.00167.41           O  
ATOM   1475  N   ALA A 194     -82.842 -30.309  28.712  1.00 48.87           N  
ATOM   1476  CA  ALA A 194     -83.287 -31.692  28.800  1.00 48.87           C  
ATOM   1477  CB  ALA A 194     -83.166 -32.114  30.262  1.00 48.87           C  
ATOM   1478  C   ALA A 194     -84.677 -31.832  28.197  1.00 48.87           C  
ATOM   1479  O   ALA A 194     -85.391 -30.832  28.100  1.00 48.87           O  
ATOM   1480  N   CYS A 195     -84.889 -33.035  27.618  1.00 56.54           N  
ATOM   1481  CA  CYS A 195     -86.186 -33.667  27.411  1.00 56.54           C  
ATOM   1482  CB  CYS A 195     -86.262 -34.256  26.014  1.00 56.54           C  
ATOM   1483  SG  CYS A 195     -87.798 -35.108  25.602  1.00 56.54           S  
ATOM   1484  C   CYS A 195     -86.313 -34.792  28.406  1.00 56.54           C  
ATOM   1485  O   CYS A 195     -85.389 -35.604  28.580  1.00 56.54           O  
ATOM   1486  N   GLU A 196     -87.503 -34.847  29.052  1.00 72.71           N  
ATOM   1487  CA  GLU A 196     -87.933 -35.869  30.028  1.00 72.71           C  
ATOM   1488  CB  GLU A 196     -87.998 -35.211  31.409  1.00 72.71           C  
ATOM   1489  CG  GLU A 196     -88.254 -36.147  32.595  1.00 72.71           C  
ATOM   1490  CD  GLU A 196     -87.930 -35.363  33.863  1.00 72.71           C  
ATOM   1491  OE1 GLU A 196     -86.768 -34.904  33.979  1.00 72.71           O  
ATOM   1492  OE2 GLU A 196     -88.873 -34.970  34.581  1.00 72.71           O  
ATOM   1493  C   GLU A 196     -89.292 -36.459  29.668  1.00 72.71           C  
ATOM   1494  O   GLU A 196     -90.160 -35.732  29.160  1.00 72.71           O  
ATOM   1495  N   VAL A 197     -89.478 -37.744  30.023  1.00107.60           N  
ATOM   1496  CA  VAL A 197     -90.724 -38.493  29.876  1.00107.60           C  
ATOM   1497  CB  VAL A 197     -90.630 -39.543  28.754  1.00107.60           C  
ATOM   1498  CG1 VAL A 197     -89.666 -40.685  29.061  1.00107.60           C  
ATOM   1499  CG2 VAL A 197     -91.994 -40.128  28.387  1.00107.60           C  
ATOM   1500  C   VAL A 197     -91.117 -39.135  31.205  1.00107.60           C  
ATOM   1501  O   VAL A 197     -90.390 -39.915  31.835  1.00107.60           O  
ATOM   1502  N   THR A 198     -92.421 -38.996  31.459  1.00 53.43           N  
ATOM   1503  CA  THR A 198     -93.138 -39.802  32.441  1.00 53.43           C  
ATOM   1504  CB  THR A 198     -94.137 -38.992  33.261  1.00 53.43           C  
ATOM   1505  OG1 THR A 198     -95.227 -38.528  32.506  1.00 53.43           O  
ATOM   1506  CG2 THR A 198     -93.439 -37.769  33.851  1.00 53.43           C  
ATOM   1507  C   THR A 198     -93.832 -40.959  31.772  1.00 53.43           C  
ATOM   1508  O   THR A 198     -94.355 -40.850  30.669  1.00 53.43           O  
ATOM   1509  N   HIS A 199     -93.845 -42.142  32.402  1.00 74.58           N  
ATOM   1510  CA  HIS A 199     -94.422 -43.400  31.856  1.00 74.58           C  
ATOM   1511  ND1 HIS A 199     -93.932 -46.451  30.199  1.00 74.58           N  
ATOM   1512  CG  HIS A 199     -94.099 -45.084  29.992  1.00 74.58           C  
ATOM   1513  CB  HIS A 199     -93.462 -44.009  30.824  1.00 74.58           C  
ATOM   1514  NE2 HIS A 199     -95.437 -46.136  28.613  1.00 74.58           N  
ATOM   1515  CD2 HIS A 199     -95.024 -44.890  29.010  1.00 74.58           C  
ATOM   1516  CE1 HIS A 199     -94.762 -47.048  29.333  1.00 74.58           C  
ATOM   1517  C   HIS A 199     -94.712 -44.415  32.942  1.00 74.58           C  
ATOM   1518  O   HIS A 199     -94.128 -44.324  33.986  1.00 74.58           O  
ATOM   1519  N   GLN A 200     -95.384 -45.533  32.698  1.00113.30           N  
ATOM   1520  CA  GLN A 200     -95.819 -46.513  33.684  1.00113.30           C  
ATOM   1521  CB  GLN A 200     -97.194 -47.091  33.276  1.00113.30           C  
ATOM   1522  CG  GLN A 200     -98.347 -46.074  33.360  1.00113.30           C  
ATOM   1523  CD  GLN A 200     -98.251 -44.975  32.301  1.00113.30           C  
ATOM   1524  OE1 GLN A 200     -98.157 -45.239  31.119  1.00113.30           O  
ATOM   1525  NE2 GLN A 200     -98.151 -43.718  32.669  1.00113.30           N  
ATOM   1526  C   GLN A 200     -94.832 -47.668  33.782  1.00113.30           C  
ATOM   1527  O   GLN A 200     -94.979 -48.507  34.652  1.00113.30           O  
ATOM   1528  N   GLY A 201     -93.941 -47.869  32.825  1.00 60.89           N  
ATOM   1529  CA  GLY A 201     -93.087 -49.034  32.747  1.00 60.89           C  
ATOM   1530  C   GLY A 201     -91.886 -49.035  33.667  1.00 60.89           C  
ATOM   1531  O   GLY A 201     -91.216 -50.072  33.670  1.00 60.89           O  
ATOM   1532  N   LEU A 202     -91.605 -47.932  34.382  1.00102.13           N  
ATOM   1533  CA  LEU A 202     -90.503 -47.775  35.333  1.00102.13           C  
ATOM   1534  CB  LEU A 202     -89.288 -47.003  34.757  1.00102.13           C  
ATOM   1535  CG  LEU A 202     -88.606 -47.655  33.547  1.00102.13           C  
ATOM   1536  CD1 LEU A 202     -89.303 -47.295  32.239  1.00102.13           C  
ATOM   1537  CD2 LEU A 202     -87.158 -47.172  33.404  1.00102.13           C  
ATOM   1538  C   LEU A 202     -91.002 -47.065  36.596  1.00102.13           C  
ATOM   1539  O   LEU A 202     -91.946 -46.296  36.604  1.00102.13           O  
ATOM   1540  N   SER A 203     -90.242 -47.191  37.675  1.00 96.39           N  
ATOM   1541  CA  SER A 203     -90.518 -46.517  38.961  1.00 96.39           C  
ATOM   1542  CB  SER A 203     -89.656 -47.130  40.048  1.00 96.39           C  
ATOM   1543  OG  SER A 203     -89.916 -48.514  40.193  1.00 96.39           O  
ATOM   1544  C   SER A 203     -90.140 -45.026  39.007  1.00 96.39           C  
ATOM   1545  O   SER A 203     -90.247 -44.357  40.049  1.00 96.39           O  
ATOM   1546  N   SER A 204     -89.628 -44.529  37.873  1.00 85.93           N  
ATOM   1547  CA  SER A 204     -89.289 -43.128  37.676  1.00 85.93           C  
ATOM   1548  CB  SER A 204     -87.837 -42.895  38.146  1.00 85.93           C  
ATOM   1549  OG  SER A 204     -86.913 -43.606  37.344  1.00 85.93           O  
ATOM   1550  C   SER A 204     -89.509 -42.686  36.222  1.00 85.93           C  
ATOM   1551  O   SER A 204     -89.570 -43.513  35.299  1.00 85.93           O  
ATOM   1552  N   PRO A 205     -89.499 -41.358  35.973  1.00149.81           N  
ATOM   1553  CA  PRO A 205     -89.255 -40.806  34.651  1.00149.81           C  
ATOM   1554  CD  PRO A 205     -89.594 -40.282  36.941  1.00149.81           C  
ATOM   1555  CB  PRO A 205     -89.363 -39.270  34.787  1.00149.81           C  
ATOM   1556  CG  PRO A 205     -89.102 -39.007  36.268  1.00149.81           C  
ATOM   1557  C   PRO A 205     -87.909 -41.265  34.107  1.00149.81           C  
ATOM   1558  O   PRO A 205     -87.018 -41.713  34.869  1.00149.81           O  
ATOM   1559  N   VAL A 206     -87.819 -41.131  32.751  1.00 43.91           N  
ATOM   1560  CA  VAL A 206     -86.571 -41.191  31.984  1.00 43.91           C  
ATOM   1561  CB  VAL A 206     -86.652 -42.174  30.810  1.00 43.91           C  
ATOM   1562  CG1 VAL A 206     -85.340 -42.324  30.025  1.00 43.91           C  
ATOM   1563  CG2 VAL A 206     -87.052 -43.540  31.378  1.00 43.91           C  
ATOM   1564  C   VAL A 206     -86.263 -39.807  31.511  1.00 43.91           C  
ATOM   1565  O   VAL A 206     -87.126 -39.141  30.965  1.00 43.91           O  
ATOM   1566  N   THR A 207     -84.984 -39.438  31.363  1.00 57.56           N  
ATOM   1567  CA  THR A 207     -84.502 -38.147  30.809  1.00 57.56           C  
ATOM   1568  CB  THR A 207     -84.058 -37.141  31.928  1.00 57.56           C  
ATOM   1569  OG1 THR A 207     -85.070 -37.103  32.907  1.00 57.56           O  
ATOM   1570  CG2 THR A 207     -83.818 -35.711  31.451  1.00 57.56           C  
ATOM   1571  C   THR A 207     -83.362 -38.429  29.803  1.00 57.56           C  
ATOM   1572  O   THR A 207     -82.612 -39.440  29.871  1.00 57.56           O  
ATOM   1573  N   LYS A 208     -83.283 -37.458  28.847  1.00166.30           N  
ATOM   1574  CA  LYS A 208     -82.129 -37.207  27.977  1.00166.30           C  
ATOM   1575  CB  LYS A 208     -82.464 -37.574  26.546  1.00166.30           C  
ATOM   1576  CG  LYS A 208     -81.261 -38.076  25.733  1.00166.30           C  
ATOM   1577  CD  LYS A 208     -80.723 -39.453  26.156  1.00166.30           C  
ATOM   1578  CE  LYS A 208     -81.812 -40.511  25.989  1.00166.30           C  
ATOM   1579  NZ  LYS A 208     -81.318 -41.902  26.044  1.00166.30           N  
ATOM   1580  C   LYS A 208     -81.805 -35.752  27.943  1.00166.30           C  
ATOM   1581  O   LYS A 208     -82.642 -34.919  27.617  1.00166.30           O  
ATOM   1582  N   SER A 209     -80.522 -35.394  28.129  1.00 56.42           N  
ATOM   1583  CA  SER A 209     -80.014 -34.007  28.237  1.00 56.42           C  
ATOM   1584  CB  SER A 209     -79.779 -33.647  29.741  1.00 56.42           C  
ATOM   1585  OG  SER A 209     -79.252 -32.352  29.926  1.00 56.42           O  
ATOM   1586  C   SER A 209     -78.785 -33.821  27.336  1.00 56.42           C  
ATOM   1587  O   SER A 209     -78.071 -34.798  26.982  1.00 56.42           O  
ATOM   1588  N   PHE A 210     -78.471 -32.549  27.027  1.00 81.72           N  
ATOM   1589  CA  PHE A 210     -77.157 -32.055  26.599  1.00 81.72           C  
ATOM   1590  CB  PHE A 210     -77.104 -32.081  25.078  1.00 81.72           C  
ATOM   1591  CG  PHE A 210     -78.050 -31.089  24.436  1.00 81.72           C  
ATOM   1592  CD1 PHE A 210     -77.596 -29.796  24.112  1.00 81.72           C  
ATOM   1593  CD2 PHE A 210     -79.408 -31.409  24.275  1.00 81.72           C  
ATOM   1594  CE1 PHE A 210     -78.490 -28.828  23.629  1.00 81.72           C  
ATOM   1595  CE2 PHE A 210     -80.294 -30.433  23.793  1.00 81.72           C  
ATOM   1596  CZ  PHE A 210     -79.842 -29.154  23.454  1.00 81.72           C  
ATOM   1597  C   PHE A 210     -76.949 -30.640  27.108  1.00 81.72           C  
ATOM   1598  O   PHE A 210     -77.920 -29.888  27.153  1.00 81.72           O  
ATOM   1599  N   ASN A 211     -75.699 -30.191  27.280  1.00150.50           N  
ATOM   1600  CA  ASN A 211     -75.320 -28.761  27.329  1.00150.50           C  
ATOM   1601  CB  ASN A 211     -74.267 -28.557  28.401  1.00150.50           C  
ATOM   1602  CG  ASN A 211     -72.939 -29.207  28.060  1.00150.50           C  
ATOM   1603  ND2 ASN A 211     -71.904 -28.429  27.850  1.00150.50           N  
ATOM   1604  OD1 ASN A 211     -72.834 -30.417  27.948  1.00150.50           O  
ATOM   1605  C   ASN A 211     -74.812 -28.152  26.030  1.00150.50           C  
ATOM   1606  O   ASN A 211     -73.996 -28.761  25.360  1.00150.50           O  
ATOM   1607  N   ARG A 212     -75.221 -26.932  25.706  1.00184.70           N  
ATOM   1608  CA  ARG A 212     -74.846 -26.120  24.542  1.00184.70           C  
ATOM   1609  CB  ARG A 212     -75.834 -24.941  24.489  1.00184.70           C  
ATOM   1610  CG  ARG A 212     -75.721 -24.198  23.164  1.00184.70           C  
ATOM   1611  CD  ARG A 212     -76.597 -22.954  23.072  1.00184.70           C  
ATOM   1612  NE  ARG A 212     -76.096 -21.898  23.962  1.00184.70           N  
ATOM   1613  CZ  ARG A 212     -75.067 -21.120  23.682  1.00184.70           C  
ATOM   1614  NH1 ARG A 212     -74.445 -21.174  22.535  1.00184.70           N  
ATOM   1615  NH2 ARG A 212     -74.643 -20.251  24.553  1.00184.70           N  
ATOM   1616  C   ARG A 212     -73.354 -25.720  24.564  1.00184.70           C  
ATOM   1617  O   ARG A 212     -72.932 -24.567  24.723  1.00184.70           O  
ATOM   1618  N   GLY A 213     -72.473 -26.696  24.320  1.00 76.11           N  
ATOM   1619  CA  GLY A 213     -71.018 -26.490  24.239  1.00 76.11           C  
ATOM   1620  C   GLY A 213     -70.406 -26.513  22.840  1.00 76.11           C  
ATOM   1621  O   GLY A 213     -69.554 -25.698  22.508  1.00 76.11           O  
ATOM   1622  N   GLU A 214     -70.891 -27.466  22.045  1.00115.72           N  
ATOM   1623  CA  GLU A 214     -70.549 -27.570  20.614  1.00115.72           C  
ATOM   1624  CB  GLU A 214     -70.520 -29.076  20.143  1.00115.72           C  
ATOM   1625  CG  GLU A 214     -69.435 -29.949  20.781  1.00115.72           C  
ATOM   1626  CD  GLU A 214     -69.424 -31.323  20.096  1.00115.72           C  
ATOM   1627  OE1 GLU A 214     -70.507 -31.867  19.794  1.00115.72           O  
ATOM   1628  OE2 GLU A 214     -68.323 -31.795  19.728  1.00115.72           O  
ATOM   1629  C   GLU A 214     -71.548 -26.713  19.796  1.00115.72           C  
ATOM   1630  O   GLU A 214     -71.197 -25.741  19.112  1.00115.72           O  
ATOM   1631  N   CYS A 215     -72.796 -27.220  19.816  1.00 63.99           N  
ATOM   1632  CA  CYS A 215     -73.967 -26.659  19.129  1.00 63.99           C  
ATOM   1633  CB  CYS A 215     -74.837 -27.742  18.480  1.00 63.99           C  
ATOM   1634  SG  CYS A 215     -74.098 -28.603  17.067  1.00 63.99           S  
ATOM   1635  C   CYS A 215     -74.762 -25.836  20.111  1.00 63.99           C  
ATOM   1636  O   CYS A 215     -75.842 -26.283  20.614  1.00 63.99           O  
ATOM   1637  OXT CYS A 215     -74.321 -24.704  20.423  1.00 63.99           O  
ATOM   1638  N   GLN B   1    -115.140 -55.000  -7.306  1.00 84.44           N  
ATOM   1639  CA  GLN B   1    -115.715 -55.361  -8.632  1.00 84.44           C  
ATOM   1640  CB  GLN B   1    -116.687 -56.524  -8.561  1.00 84.44           C  
ATOM   1641  CG  GLN B   1    -117.157 -57.062  -9.929  1.00 84.44           C  
ATOM   1642  CD  GLN B   1    -117.962 -56.053 -10.736  1.00 84.44           C  
ATOM   1643  OE1 GLN B   1    -117.445 -55.418 -11.631  1.00 84.44           O  
ATOM   1644  NE2 GLN B   1    -119.142 -55.696 -10.285  1.00 84.44           N  
ATOM   1645  C   GLN B   1    -116.336 -54.123  -9.214  1.00 84.44           C  
ATOM   1646  O   GLN B   1    -115.561 -53.307  -9.678  1.00 84.44           O  
ATOM   1647  N   VAL B   2    -117.566 -53.816  -8.769  1.00135.22           N  
ATOM   1648  CA  VAL B   2    -118.078 -52.488  -8.444  1.00135.22           C  
ATOM   1649  CB  VAL B   2    -119.495 -52.542  -7.803  1.00135.22           C  
ATOM   1650  CG1 VAL B   2    -119.583 -53.572  -6.678  1.00135.22           C  
ATOM   1651  CG2 VAL B   2    -119.908 -51.191  -7.209  1.00135.22           C  
ATOM   1652  C   VAL B   2    -117.029 -51.831  -7.542  1.00135.22           C  
ATOM   1653  O   VAL B   2    -116.626 -52.394  -6.503  1.00135.22           O  
ATOM   1654  N   GLN B   3    -116.841 -50.528  -7.818  1.00 66.37           N  
ATOM   1655  CA  GLN B   3    -116.050 -49.646  -6.985  1.00 66.37           C  
ATOM   1656  CB  GLN B   3    -114.574 -49.826  -7.367  1.00 66.37           C  
ATOM   1657  CG  GLN B   3    -113.602 -49.040  -6.472  1.00 66.37           C  
ATOM   1658  CD  GLN B   3    -113.817 -49.313  -4.984  1.00 66.37           C  
ATOM   1659  OE1 GLN B   3    -113.942 -50.439  -4.533  1.00 66.37           O  
ATOM   1660  NE2 GLN B   3    -114.007 -48.276  -4.193  1.00 66.37           N  
ATOM   1661  C   GLN B   3    -116.571 -48.229  -7.106  1.00 66.37           C  
ATOM   1662  O   GLN B   3    -117.307 -47.899  -8.035  1.00 66.37           O  
ATOM   1663  N   LEU B   4    -116.263 -47.409  -6.093  1.00 82.65           N  
ATOM   1664  CA  LEU B   4    -116.466 -45.964  -6.103  1.00 82.65           C  
ATOM   1665  CB  LEU B   4    -117.344 -45.555  -4.920  1.00 82.65           C  
ATOM   1666  CG  LEU B   4    -118.699 -46.288  -4.871  1.00 82.65           C  
ATOM   1667  CD1 LEU B   4    -119.499 -45.810  -3.671  1.00 82.65           C  
ATOM   1668  CD2 LEU B   4    -119.527 -46.079  -6.133  1.00 82.65           C  
ATOM   1669  C   LEU B   4    -115.102 -45.277  -6.115  1.00 82.65           C  
ATOM   1670  O   LEU B   4    -114.139 -45.711  -5.441  1.00 82.65           O  
ATOM   1671  N   VAL B   5    -115.060 -44.313  -7.054  1.00175.55           N  
ATOM   1672  CA  VAL B   5    -113.879 -43.697  -7.679  1.00175.55           C  
ATOM   1673  CB  VAL B   5    -113.728 -44.037  -9.192  1.00175.55           C  
ATOM   1674  CG1 VAL B   5    -112.376 -43.658  -9.816  1.00175.55           C  
ATOM   1675  CG2 VAL B   5    -113.966 -45.532  -9.447  1.00175.55           C  
ATOM   1676  C   VAL B   5    -114.002 -42.210  -7.485  1.00175.55           C  
ATOM   1677  O   VAL B   5    -113.883 -41.476  -8.459  1.00175.55           O  
ATOM   1678  N   GLN B   6    -114.552 -41.678  -6.372  1.00139.01           N  
ATOM   1679  CA  GLN B   6    -114.575 -40.243  -6.110  1.00139.01           C  
ATOM   1680  CB  GLN B   6    -115.220 -39.829  -4.769  1.00139.01           C  
ATOM   1681  CG  GLN B   6    -114.381 -40.026  -3.507  1.00139.01           C  
ATOM   1682  CD  GLN B   6    -114.188 -41.478  -3.172  1.00139.01           C  
ATOM   1683  OE1 GLN B   6    -115.117 -42.131  -2.751  1.00139.01           O  
ATOM   1684  NE2 GLN B   6    -113.041 -42.064  -3.445  1.00139.01           N  
ATOM   1685  C   GLN B   6    -113.156 -39.731  -6.338  1.00139.01           C  
ATOM   1686  O   GLN B   6    -112.188 -40.528  -6.199  1.00139.01           O  
ATOM   1687  N   SER B   7    -113.151 -38.489  -6.920  1.00 53.89           N  
ATOM   1688  CA  SER B   7    -111.934 -37.753  -7.306  1.00 53.89           C  
ATOM   1689  CB  SER B   7    -111.344 -38.319  -8.599  1.00 53.89           C  
ATOM   1690  OG  SER B   7    -112.240 -38.152  -9.678  1.00 53.89           O  
ATOM   1691  C   SER B   7    -112.169 -36.259  -7.479  1.00 53.89           C  
ATOM   1692  O   SER B   7    -113.260 -35.768  -7.139  1.00 53.89           O  
ATOM   1693  N   GLY B   8    -111.108 -35.537  -7.915  1.00 81.03           N  
ATOM   1694  CA  GLY B   8    -111.035 -34.087  -7.846  1.00 81.03           C  
ATOM   1695  C   GLY B   8    -110.605 -33.633  -6.486  1.00 81.03           C  
ATOM   1696  O   GLY B   8    -110.987 -34.339  -5.563  1.00 81.03           O  
ATOM   1697  N   ALA B   9    -110.278 -32.325  -6.418  1.00349.49           N  
ATOM   1698  CA  ALA B   9    -109.783 -31.516  -5.278  1.00349.49           C  
ATOM   1699  CB  ALA B   9    -110.881 -31.227  -4.229  1.00349.49           C  
ATOM   1700  C   ALA B   9    -108.468 -31.877  -4.583  1.00349.49           C  
ATOM   1701  O   ALA B   9    -108.021 -33.020  -4.546  1.00349.49           O  
ATOM   1702  N   GLU B  10    -107.751 -30.766  -4.262  1.00224.59           N  
ATOM   1703  CA  GLU B  10    -106.728 -30.705  -3.194  1.00224.59           C  
ATOM   1704  CB  GLU B  10    -105.332 -30.759  -3.866  1.00224.59           C  
ATOM   1705  CG  GLU B  10    -104.186 -30.849  -2.845  1.00224.59           C  
ATOM   1706  CD  GLU B  10    -104.038 -32.223  -2.186  1.00224.59           C  
ATOM   1707  OE1 GLU B  10    -104.962 -32.603  -1.429  1.00224.59           O  
ATOM   1708  OE2 GLU B  10    -102.980 -32.858  -2.389  1.00224.59           O  
ATOM   1709  C   GLU B  10    -106.971 -29.446  -2.274  1.00224.59           C  
ATOM   1710  O   GLU B  10    -107.838 -29.480  -1.386  1.00224.59           O  
ATOM   1711  N   VAL B  11    -106.531 -28.274  -2.786  1.00 77.97           N  
ATOM   1712  CA  VAL B  11    -106.491 -27.006  -2.020  1.00 77.97           C  
ATOM   1713  CB  VAL B  11    -105.039 -26.488  -1.783  1.00 77.97           C  
ATOM   1714  CG1 VAL B  11    -105.024 -25.255  -0.869  1.00 77.97           C  
ATOM   1715  CG2 VAL B  11    -104.084 -27.517  -1.189  1.00 77.97           C  
ATOM   1716  C   VAL B  11    -107.278 -25.843  -2.724  1.00 77.97           C  
ATOM   1717  O   VAL B  11    -107.084 -25.531  -3.946  1.00 77.97           O  
ATOM   1718  N   LYS B  12    -108.051 -25.127  -1.867  1.00114.94           N  
ATOM   1719  CA  LYS B  12    -108.643 -23.840  -2.191  1.00114.94           C  
ATOM   1720  CB  LYS B  12    -110.094 -24.155  -2.597  1.00114.94           C  
ATOM   1721  CG  LYS B  12    -110.284 -24.918  -3.916  1.00114.94           C  
ATOM   1722  CD  LYS B  12    -109.732 -24.160  -5.137  1.00114.94           C  
ATOM   1723  CE  LYS B  12    -109.875 -25.004  -6.404  1.00114.94           C  
ATOM   1724  NZ  LYS B  12    -109.522 -24.233  -7.617  1.00114.94           N  
ATOM   1725  C   LYS B  12    -108.540 -22.803  -1.045  1.00114.94           C  
ATOM   1726  O   LYS B  12    -107.604 -22.776  -0.241  1.00114.94           O  
ATOM   1727  N   LYS B  13    -109.250 -21.696  -1.218  1.00112.64           N  
ATOM   1728  CA  LYS B  13    -109.595 -20.732  -0.163  1.00112.64           C  
ATOM   1729  CB  LYS B  13    -109.211 -19.342  -0.612  1.00112.64           C  
ATOM   1730  CG  LYS B  13    -110.099 -18.857  -1.772  1.00112.64           C  
ATOM   1731  CD  LYS B  13    -109.978 -17.351  -2.000  1.00112.64           C  
ATOM   1732  CE  LYS B  13    -110.970 -16.885  -3.073  1.00112.64           C  
ATOM   1733  NZ  LYS B  13    -110.713 -17.535  -4.380  1.00112.64           N  
ATOM   1734  C   LYS B  13    -111.097 -20.754   0.181  1.00112.64           C  
ATOM   1735  O   LYS B  13    -111.922 -21.026  -0.710  1.00112.64           O  
ATOM   1736  N   PRO B  14    -111.553 -20.239   1.328  1.00 77.79           N  
ATOM   1737  CA  PRO B  14    -112.981 -20.139   1.624  1.00 77.79           C  
ATOM   1738  CD  PRO B  14    -110.742 -19.813   2.451  1.00 77.79           C  
ATOM   1739  CB  PRO B  14    -113.057 -19.500   2.997  1.00 77.79           C  
ATOM   1740  CG  PRO B  14    -111.700 -19.792   3.640  1.00 77.79           C  
ATOM   1741  C   PRO B  14    -113.786 -19.307   0.624  1.00 77.79           C  
ATOM   1742  O   PRO B  14    -113.376 -18.319   0.020  1.00 77.79           O  
ATOM   1743  N   GLY B  15    -114.998 -19.745   0.335  1.00 37.06           N  
ATOM   1744  CA  GLY B  15    -115.754 -19.212  -0.778  1.00 37.06           C  
ATOM   1745  C   GLY B  15    -115.307 -19.584  -2.204  1.00 37.06           C  
ATOM   1746  O   GLY B  15    -115.914 -19.025  -3.113  1.00 37.06           O  
ATOM   1747  N   ALA B  16    -114.344 -20.466  -2.431  1.00 65.53           N  
ATOM   1748  CA  ALA B  16    -114.000 -20.982  -3.745  1.00 65.53           C  
ATOM   1749  CB  ALA B  16    -112.516 -21.318  -3.713  1.00 65.53           C  
ATOM   1750  C   ALA B  16    -114.817 -22.207  -4.141  1.00 65.53           C  
ATOM   1751  O   ALA B  16    -115.791 -22.564  -3.458  1.00 65.53           O  
ATOM   1752  N   SER B  17    -114.452 -22.759  -5.304  1.00124.56           N  
ATOM   1753  CA  SER B  17    -114.918 -24.050  -5.783  1.00124.56           C  
ATOM   1754  CB  SER B  17    -115.967 -23.874  -6.850  1.00124.56           C  
ATOM   1755  OG  SER B  17    -116.638 -25.101  -7.073  1.00124.56           O  
ATOM   1756  C   SER B  17    -113.807 -24.764  -6.445  1.00124.56           C  
ATOM   1757  O   SER B  17    -113.082 -24.094  -7.190  1.00124.56           O  
ATOM   1758  N   VAL B  18    -113.815 -26.112  -6.415  1.00191.34           N  
ATOM   1759  CA  VAL B  18    -112.824 -27.059  -7.007  1.00191.34           C  
ATOM   1760  CB  VAL B  18    -111.979 -27.723  -5.859  1.00191.34           C  
ATOM   1761  CG1 VAL B  18    -112.841 -28.582  -4.929  1.00191.34           C  
ATOM   1762  CG2 VAL B  18    -110.772 -28.469  -6.421  1.00191.34           C  
ATOM   1763  C   VAL B  18    -113.428 -28.120  -7.972  1.00191.34           C  
ATOM   1764  O   VAL B  18    -112.744 -28.582  -8.903  1.00191.34           O  
ATOM   1765  N   LYS B  19    -114.709 -28.488  -7.767  1.00193.67           N  
ATOM   1766  CA  LYS B  19    -115.339 -29.635  -8.430  1.00193.67           C  
ATOM   1767  CB  LYS B  19    -115.413 -29.347  -9.947  1.00193.67           C  
ATOM   1768  CG  LYS B  19    -116.681 -29.870 -10.635  1.00193.67           C  
ATOM   1769  CD  LYS B  19    -116.779 -31.381 -10.867  1.00193.67           C  
ATOM   1770  CE  LYS B  19    -116.224 -31.875 -12.203  1.00193.67           C  
ATOM   1771  NZ  LYS B  19    -116.728 -33.242 -12.496  1.00193.67           N  
ATOM   1772  C   LYS B  19    -114.626 -30.961  -8.073  1.00193.67           C  
ATOM   1773  O   LYS B  19    -114.133 -31.675  -8.962  1.00193.67           O  
ATOM   1774  N   VAL B  20    -114.781 -31.422  -6.819  1.00 74.19           N  
ATOM   1775  CA  VAL B  20    -114.862 -32.872  -6.527  1.00 74.19           C  
ATOM   1776  CB  VAL B  20    -115.015 -33.172  -4.989  1.00 74.19           C  
ATOM   1777  CG1 VAL B  20    -114.909 -34.663  -4.637  1.00 74.19           C  
ATOM   1778  CG2 VAL B  20    -113.912 -32.463  -4.218  1.00 74.19           C  
ATOM   1779  C   VAL B  20    -115.977 -33.463  -7.446  1.00 74.19           C  
ATOM   1780  O   VAL B  20    -116.807 -32.702  -7.982  1.00 74.19           O  
ATOM   1781  N   SER B  21    -115.914 -34.783  -7.680  1.00 63.06           N  
ATOM   1782  CA  SER B  21    -117.086 -35.615  -7.968  1.00 63.06           C  
ATOM   1783  CB  SER B  21    -117.037 -35.863  -9.450  1.00 63.06           C  
ATOM   1784  OG  SER B  21    -116.996 -34.598 -10.067  1.00 63.06           O  
ATOM   1785  C   SER B  21    -117.048 -36.972  -7.282  1.00 63.06           C  
ATOM   1786  O   SER B  21    -116.043 -37.664  -7.378  1.00 63.06           O  
ATOM   1787  N   CYS B  22    -118.149 -37.475  -6.699  1.00 73.47           N  
ATOM   1788  CA  CYS B  22    -118.316 -38.933  -6.553  1.00 73.47           C  
ATOM   1789  CB  CYS B  22    -119.591 -39.343  -5.818  1.00 73.47           C  
ATOM   1790  SG  CYS B  22    -119.909 -41.129  -5.713  1.00 73.47           S  
ATOM   1791  C   CYS B  22    -118.334 -39.500  -7.965  1.00 73.47           C  
ATOM   1792  O   CYS B  22    -118.741 -38.729  -8.858  1.00 73.47           O  
ATOM   1793  N   LYS B  23    -117.793 -40.738  -8.151  1.00126.43           N  
ATOM   1794  CA  LYS B  23    -117.862 -41.525  -9.414  1.00126.43           C  
ATOM   1795  CB  LYS B  23    -116.542 -41.326 -10.186  1.00126.43           C  
ATOM   1796  CG  LYS B  23    -116.615 -41.398 -11.723  1.00126.43           C  
ATOM   1797  CD  LYS B  23    -117.172 -42.707 -12.284  1.00126.43           C  
ATOM   1798  CE  LYS B  23    -117.349 -42.670 -13.807  1.00126.43           C  
ATOM   1799  NZ  LYS B  23    -118.220 -43.778 -14.277  1.00126.43           N  
ATOM   1800  C   LYS B  23    -118.078 -43.018  -9.123  1.00126.43           C  
ATOM   1801  O   LYS B  23    -117.290 -43.571  -8.339  1.00126.43           O  
ATOM   1802  N   ALA B  24    -119.052 -43.687  -9.745  1.00 51.46           N  
ATOM   1803  CA  ALA B  24    -119.225 -45.110  -9.650  1.00 51.46           C  
ATOM   1804  CB  ALA B  24    -120.704 -45.333  -9.391  1.00 51.46           C  
ATOM   1805  C   ALA B  24    -118.686 -45.823 -10.878  1.00 51.46           C  
ATOM   1806  O   ALA B  24    -118.498 -45.211 -11.929  1.00 51.46           O  
ATOM   1807  N   SER B  25    -118.379 -47.110 -10.742  1.00 57.53           N  
ATOM   1808  CA  SER B  25    -118.020 -47.998 -11.846  1.00 57.53           C  
ATOM   1809  CB  SER B  25    -116.552 -47.830 -12.268  1.00 57.53           C  
ATOM   1810  OG  SER B  25    -116.415 -46.538 -12.828  1.00 57.53           O  
ATOM   1811  C   SER B  25    -118.295 -49.427 -11.455  1.00 57.53           C  
ATOM   1812  O   SER B  25    -118.356 -49.754 -10.261  1.00 57.53           O  
ATOM   1813  N   GLY B  26    -118.359 -50.347 -12.440  1.00 45.80           N  
ATOM   1814  CA  GLY B  26    -118.477 -51.809 -12.264  1.00 45.80           C  
ATOM   1815  C   GLY B  26    -119.891 -52.300 -11.991  1.00 45.80           C  
ATOM   1816  O   GLY B  26    -120.085 -53.505 -11.855  1.00 45.80           O  
ATOM   1817  N   TYR B  27    -120.882 -51.417 -12.067  1.00202.03           N  
ATOM   1818  CA  TYR B  27    -122.312 -51.781 -12.071  1.00202.03           C  
ATOM   1819  CB  TYR B  27    -122.866 -51.887 -10.651  1.00202.03           C  
ATOM   1820  CG  TYR B  27    -122.963 -50.576  -9.901  1.00202.03           C  
ATOM   1821  CD1 TYR B  27    -121.791 -49.975  -9.433  1.00202.03           C  
ATOM   1822  CD2 TYR B  27    -124.204 -49.949  -9.676  1.00202.03           C  
ATOM   1823  CE1 TYR B  27    -121.847 -48.796  -8.679  1.00202.03           C  
ATOM   1824  CE2 TYR B  27    -124.267 -48.730  -8.968  1.00202.03           C  
ATOM   1825  CZ  TYR B  27    -123.083 -48.165  -8.449  1.00202.03           C  
ATOM   1826  OH  TYR B  27    -123.095 -47.024  -7.722  1.00202.03           O  
ATOM   1827  C   TYR B  27    -123.151 -50.735 -12.796  1.00202.03           C  
ATOM   1828  O   TYR B  27    -122.650 -49.619 -13.036  1.00202.03           O  
ATOM   1829  N   THR B  28    -124.401 -51.102 -13.132  1.00 62.22           N  
ATOM   1830  CA  THR B  28    -125.387 -50.215 -13.813  1.00 62.22           C  
ATOM   1831  CB  THR B  28    -126.614 -50.996 -14.288  1.00 62.22           C  
ATOM   1832  OG1 THR B  28    -126.223 -52.078 -15.096  1.00 62.22           O  
ATOM   1833  CG2 THR B  28    -127.518 -50.096 -15.121  1.00 62.22           C  
ATOM   1834  C   THR B  28    -125.958 -49.124 -12.897  1.00 62.22           C  
ATOM   1835  O   THR B  28    -126.321 -49.445 -11.752  1.00 62.22           O  
ATOM   1836  N   PHE B  29    -125.706 -47.865 -13.281  1.00137.23           N  
ATOM   1837  CA  PHE B  29    -125.840 -46.745 -12.339  1.00137.23           C  
ATOM   1838  CB  PHE B  29    -124.900 -45.595 -12.711  1.00137.23           C  
ATOM   1839  CG  PHE B  29    -124.841 -44.562 -11.614  1.00137.23           C  
ATOM   1840  CD1 PHE B  29    -124.050 -44.797 -10.480  1.00137.23           C  
ATOM   1841  CD2 PHE B  29    -125.654 -43.423 -11.672  1.00137.23           C  
ATOM   1842  CE1 PHE B  29    -124.013 -43.850  -9.444  1.00137.23           C  
ATOM   1843  CE2 PHE B  29    -125.589 -42.454 -10.664  1.00137.23           C  
ATOM   1844  CZ  PHE B  29    -124.763 -42.664  -9.549  1.00137.23           C  
ATOM   1845  C   PHE B  29    -127.249 -46.177 -12.251  1.00137.23           C  
ATOM   1846  O   PHE B  29    -127.602 -45.787 -11.139  1.00137.23           O  
ATOM   1847  N   THR B  30    -128.083 -46.385 -13.279  1.00152.35           N  
ATOM   1848  CA  THR B  30    -129.523 -46.041 -13.241  1.00152.35           C  
ATOM   1849  CB  THR B  30    -130.098 -46.223 -14.691  1.00152.35           C  
ATOM   1850  OG1 THR B  30    -131.152 -45.344 -14.954  1.00152.35           O  
ATOM   1851  CG2 THR B  30    -130.606 -47.621 -15.012  1.00152.35           C  
ATOM   1852  C   THR B  30    -130.314 -46.745 -12.093  1.00152.35           C  
ATOM   1853  O   THR B  30    -131.497 -46.489 -11.907  1.00152.35           O  
ATOM   1854  N   ASP B  31    -129.757 -47.803 -11.521  1.00121.89           N  
ATOM   1855  CA  ASP B  31    -130.493 -48.845 -10.793  1.00121.89           C  
ATOM   1856  CB  ASP B  31    -129.760 -50.170 -10.996  1.00121.89           C  
ATOM   1857  CG  ASP B  31    -129.749 -50.830 -12.373  1.00121.89           C  
ATOM   1858  OD1 ASP B  31    -130.069 -50.156 -13.371  1.00121.89           O  
ATOM   1859  OD2 ASP B  31    -129.304 -52.000 -12.425  1.00121.89           O  
ATOM   1860  C   ASP B  31    -130.461 -48.676  -9.254  1.00121.89           C  
ATOM   1861  O   ASP B  31    -131.138 -49.437  -8.527  1.00121.89           O  
ATOM   1862  N   TYR B  32    -129.559 -47.767  -8.788  1.00114.34           N  
ATOM   1863  CA  TYR B  32    -129.361 -47.617  -7.370  1.00114.34           C  
ATOM   1864  CB  TYR B  32    -128.181 -48.490  -6.866  1.00114.34           C  
ATOM   1865  CG  TYR B  32    -128.227 -49.933  -7.318  1.00114.34           C  
ATOM   1866  CD1 TYR B  32    -127.598 -50.301  -8.518  1.00114.34           C  
ATOM   1867  CD2 TYR B  32    -128.952 -50.891  -6.586  1.00114.34           C  
ATOM   1868  CE1 TYR B  32    -127.732 -51.610  -9.020  1.00114.34           C  
ATOM   1869  CE2 TYR B  32    -129.054 -52.212  -7.063  1.00114.34           C  
ATOM   1870  CZ  TYR B  32    -128.465 -52.569  -8.290  1.00114.34           C  
ATOM   1871  OH  TYR B  32    -128.584 -53.834  -8.765  1.00114.34           O  
ATOM   1872  C   TYR B  32    -129.210 -46.158  -6.959  1.00114.34           C  
ATOM   1873  O   TYR B  32    -128.436 -45.361  -7.509  1.00114.34           O  
ATOM   1874  N   TYR B  33    -129.729 -45.915  -5.741  1.00 91.53           N  
ATOM   1875  CA  TYR B  33    -129.420 -44.745  -4.935  1.00 91.53           C  
ATOM   1876  CB  TYR B  33    -130.368 -44.669  -3.696  1.00 91.53           C  
ATOM   1877  CG  TYR B  33    -131.819 -44.924  -4.027  1.00 91.53           C  
ATOM   1878  CD1 TYR B  33    -132.296 -46.245  -4.150  1.00 91.53           C  
ATOM   1879  CD2 TYR B  33    -132.690 -43.839  -4.200  1.00 91.53           C  
ATOM   1880  CE1 TYR B  33    -133.623 -46.473  -4.550  1.00 91.53           C  
ATOM   1881  CE2 TYR B  33    -134.020 -44.068  -4.581  1.00 91.53           C  
ATOM   1882  CZ  TYR B  33    -134.480 -45.383  -4.804  1.00 91.53           C  
ATOM   1883  OH  TYR B  33    -135.735 -45.606  -5.268  1.00 91.53           O  
ATOM   1884  C   TYR B  33    -127.923 -44.773  -4.568  1.00 91.53           C  
ATOM   1885  O   TYR B  33    -127.354 -45.838  -4.207  1.00 91.53           O  
ATOM   1886  N   MET B  34    -127.478 -43.524  -4.270  1.00 61.25           N  
ATOM   1887  CA  MET B  34    -126.163 -43.283  -3.679  1.00 61.25           C  
ATOM   1888  CB  MET B  34    -125.201 -42.711  -4.723  1.00 61.25           C  
ATOM   1889  CG  MET B  34    -125.094 -43.628  -5.945  1.00 61.25           C  
ATOM   1890  SD  MET B  34    -124.441 -45.276  -5.602  1.00 61.25           S  
ATOM   1891  CE  MET B  34    -122.711 -44.846  -5.290  1.00 61.25           C  
ATOM   1892  C   MET B  34    -126.278 -42.347  -2.500  1.00 61.25           C  
ATOM   1893  O   MET B  34    -127.330 -41.658  -2.387  1.00 61.25           O  
ATOM   1894  N   HIS B  35    -125.240 -42.346  -1.645  1.00 83.21           N  
ATOM   1895  CA  HIS B  35    -124.997 -41.385  -0.554  1.00 83.21           C  
ATOM   1896  ND1 HIS B  35    -127.566 -41.705   1.534  1.00 83.21           N  
ATOM   1897  CG  HIS B  35    -126.522 -42.522   1.108  1.00 83.21           C  
ATOM   1898  CB  HIS B  35    -125.128 -42.050   0.821  1.00 83.21           C  
ATOM   1899  NE2 HIS B  35    -128.183 -43.800   1.716  1.00 83.21           N  
ATOM   1900  CD2 HIS B  35    -126.912 -43.822   1.198  1.00 83.21           C  
ATOM   1901  CE1 HIS B  35    -128.544 -42.525   1.923  1.00 83.21           C  
ATOM   1902  C   HIS B  35    -123.574 -40.825  -0.569  1.00 83.21           C  
ATOM   1903  O   HIS B  35    -122.624 -41.519  -0.991  1.00 83.21           O  
ATOM   1904  N   TRP B  36    -123.424 -39.597  -0.017  1.00 97.97           N  
ATOM   1905  CA  TRP B  36    -122.155 -39.037   0.420  1.00 97.97           C  
ATOM   1906  CB  TRP B  36    -122.091 -37.543   0.138  1.00 97.97           C  
ATOM   1907  CG  TRP B  36    -121.925 -37.212  -1.292  1.00 97.97           C  
ATOM   1908  CD2 TRP B  36    -120.698 -37.241  -2.060  1.00 97.97           C  
ATOM   1909  CD1 TRP B  36    -122.853 -36.653  -2.086  1.00 97.97           C  
ATOM   1910  NE1 TRP B  36    -122.305 -36.368  -3.320  1.00 97.97           N  
ATOM   1911  CE2 TRP B  36    -120.954 -36.650  -3.327  1.00 97.97           C  
ATOM   1912  CE3 TRP B  36    -119.372 -37.601  -1.751  1.00 97.97           C  
ATOM   1913  CZ2 TRP B  36    -119.919 -36.404  -4.233  1.00 97.97           C  
ATOM   1914  CZ3 TRP B  36    -118.330 -37.372  -2.662  1.00 97.97           C  
ATOM   1915  CH2 TRP B  36    -118.600 -36.746  -3.886  1.00 97.97           C  
ATOM   1916  C   TRP B  36    -121.925 -39.200   1.894  1.00 97.97           C  
ATOM   1917  O   TRP B  36    -122.907 -39.113   2.643  1.00 97.97           O  
ATOM   1918  N   VAL B  37    -120.660 -39.191   2.342  1.00 60.64           N  
ATOM   1919  CA  VAL B  37    -120.203 -39.113   3.747  1.00 60.64           C  
ATOM   1920  CB  VAL B  37    -119.990 -40.550   4.344  1.00 60.64           C  
ATOM   1921  CG1 VAL B  37    -119.535 -40.508   5.810  1.00 60.64           C  
ATOM   1922  CG2 VAL B  37    -121.287 -41.371   4.280  1.00 60.64           C  
ATOM   1923  C   VAL B  37    -118.942 -38.191   3.761  1.00 60.64           C  
ATOM   1924  O   VAL B  37    -118.206 -38.198   2.754  1.00 60.64           O  
ATOM   1925  N   ARG B  38    -118.853 -37.393   4.829  1.00108.03           N  
ATOM   1926  CA  ARG B  38    -117.576 -36.837   5.304  1.00108.03           C  
ATOM   1927  CB  ARG B  38    -117.782 -35.305   5.487  1.00108.03           C  
ATOM   1928  CG  ARG B  38    -118.616 -34.924   6.726  1.00108.03           C  
ATOM   1929  CD  ARG B  38    -118.694 -33.406   6.826  1.00108.03           C  
ATOM   1930  NE  ARG B  38    -119.165 -32.898   8.129  1.00108.03           N  
ATOM   1931  CZ  ARG B  38    -118.790 -31.769   8.715  1.00108.03           C  
ATOM   1932  NH1 ARG B  38    -117.887 -30.984   8.214  1.00108.03           N  
ATOM   1933  NH2 ARG B  38    -119.338 -31.398   9.831  1.00108.03           N  
ATOM   1934  C   ARG B  38    -117.045 -37.597   6.557  1.00108.03           C  
ATOM   1935  O   ARG B  38    -117.827 -37.927   7.488  1.00108.03           O  
ATOM   1936  N   GLN B  39    -115.706 -37.553   6.651  1.00 78.01           N  
ATOM   1937  CA  GLN B  39    -114.987 -37.980   7.837  1.00 78.01           C  
ATOM   1938  CB  GLN B  39    -114.196 -39.246   7.528  1.00 78.01           C  
ATOM   1939  CG  GLN B  39    -113.468 -39.731   8.784  1.00 78.01           C  
ATOM   1940  CD  GLN B  39    -113.016 -41.171   8.655  1.00 78.01           C  
ATOM   1941  OE1 GLN B  39    -112.451 -41.612   7.659  1.00 78.01           O  
ATOM   1942  NE2 GLN B  39    -113.284 -41.950   9.670  1.00 78.01           N  
ATOM   1943  C   GLN B  39    -114.062 -36.879   8.292  1.00 78.01           C  
ATOM   1944  O   GLN B  39    -112.977 -36.754   7.703  1.00 78.01           O  
ATOM   1945  N   ALA B  40    -114.510 -36.084   9.272  1.00 49.77           N  
ATOM   1946  CA  ALA B  40    -113.735 -34.978   9.800  1.00 49.77           C  
ATOM   1947  CB  ALA B  40    -114.587 -34.234  10.879  1.00 49.77           C  
ATOM   1948  C   ALA B  40    -112.332 -35.481  10.273  1.00 49.77           C  
ATOM   1949  O   ALA B  40    -112.015 -36.675  10.433  1.00 49.77           O  
ATOM   1950  N   PRO B  41    -111.425 -34.499  10.527  1.00 73.88           N  
ATOM   1951  CA  PRO B  41    -110.096 -34.745  11.109  1.00 73.88           C  
ATOM   1952  CD  PRO B  41    -111.468 -33.125   9.959  1.00 73.88           C  
ATOM   1953  CB  PRO B  41    -109.375 -33.384  11.091  1.00 73.88           C  
ATOM   1954  CG  PRO B  41    -110.036 -32.607   9.952  1.00 73.88           C  
ATOM   1955  C   PRO B  41    -110.086 -35.337  12.524  1.00 73.88           C  
ATOM   1956  O   PRO B  41    -109.268 -36.214  12.803  1.00 73.88           O  
ATOM   1957  N   GLY B  42    -111.147 -35.123  13.299  1.00 60.56           N  
ATOM   1958  CA  GLY B  42    -111.434 -35.909  14.493  1.00 60.56           C  
ATOM   1959  C   GLY B  42    -111.862 -37.363  14.267  1.00 60.56           C  
ATOM   1960  O   GLY B  42    -112.223 -37.972  15.259  1.00 60.56           O  
ATOM   1961  N   GLN B  43    -111.824 -37.902  13.045  1.00 88.21           N  
ATOM   1962  CA  GLN B  43    -112.271 -39.247  12.587  1.00 88.21           C  
ATOM   1963  CB  GLN B  43    -111.295 -40.272  13.189  1.00 88.21           C  
ATOM   1964  CG  GLN B  43    -111.326 -41.624  12.476  1.00 88.21           C  
ATOM   1965  CD  GLN B  43    -110.418 -42.652  13.128  1.00 88.21           C  
ATOM   1966  OE1 GLN B  43    -110.609 -43.078  14.255  1.00 88.21           O  
ATOM   1967  NE2 GLN B  43    -109.427 -43.156  12.431  1.00 88.21           N  
ATOM   1968  C   GLN B  43    -113.768 -39.618  12.855  1.00 88.21           C  
ATOM   1969  O   GLN B  43    -114.278 -40.714  12.555  1.00 88.21           O  
ATOM   1970  N   GLY B  44    -114.541 -38.717  13.455  1.00 32.00           N  
ATOM   1971  CA  GLY B  44    -115.984 -38.785  13.372  1.00 32.00           C  
ATOM   1972  C   GLY B  44    -116.478 -38.882  11.957  1.00 32.00           C  
ATOM   1973  O   GLY B  44    -115.820 -38.349  11.078  1.00 32.00           O  
ATOM   1974  N   LEU B  45    -117.606 -39.559  11.692  1.00 65.62           N  
ATOM   1975  CA  LEU B  45    -118.328 -39.616  10.416  1.00 65.62           C  
ATOM   1976  CB  LEU B  45    -118.720 -41.054  10.034  1.00 65.62           C  
ATOM   1977  CG  LEU B  45    -117.504 -41.966   9.815  1.00 65.62           C  
ATOM   1978  CD1 LEU B  45    -117.952 -43.379   9.446  1.00 65.62           C  
ATOM   1979  CD2 LEU B  45    -116.609 -41.440   8.699  1.00 65.62           C  
ATOM   1980  C   LEU B  45    -119.593 -38.813  10.524  1.00 65.62           C  
ATOM   1981  O   LEU B  45    -120.197 -38.817  11.630  1.00 65.62           O  
ATOM   1982  N   GLU B  46    -119.981 -38.221   9.339  1.00 99.73           N  
ATOM   1983  CA  GLU B  46    -121.277 -37.552   9.101  1.00 99.73           C  
ATOM   1984  CB  GLU B  46    -121.135 -36.047   9.382  1.00 99.73           C  
ATOM   1985  CG  GLU B  46    -122.468 -35.346   9.636  1.00 99.73           C  
ATOM   1986  CD  GLU B  46    -122.211 -33.977  10.256  1.00 99.73           C  
ATOM   1987  OE1 GLU B  46    -121.207 -33.327   9.900  1.00 99.73           O  
ATOM   1988  OE2 GLU B  46    -123.023 -33.577  11.109  1.00 99.73           O  
ATOM   1989  C   GLU B  46    -121.802 -37.810   7.696  1.00 99.73           C  
ATOM   1990  O   GLU B  46    -121.051 -37.703   6.725  1.00 99.73           O  
ATOM   1991  N   TRP B  47    -123.151 -37.923   7.549  1.00102.50           N  
ATOM   1992  CA  TRP B  47    -123.864 -38.228   6.275  1.00102.50           C  
ATOM   1993  CB  TRP B  47    -125.159 -39.005   6.572  1.00102.50           C  
ATOM   1994  CG  TRP B  47    -126.088 -39.101   5.411  1.00102.50           C  
ATOM   1995  CD2 TRP B  47    -127.298 -38.324   5.197  1.00102.50           C  
ATOM   1996  CD1 TRP B  47    -125.948 -39.887   4.320  1.00102.50           C  
ATOM   1997  NE1 TRP B  47    -127.005 -39.659   3.464  1.00102.50           N  
ATOM   1998  CE2 TRP B  47    -127.872 -38.712   3.956  1.00102.50           C  
ATOM   1999  CE3 TRP B  47    -127.955 -37.320   5.934  1.00102.50           C  
ATOM   2000  CZ2 TRP B  47    -129.051 -38.139   3.471  1.00102.50           C  
ATOM   2001  CZ3 TRP B  47    -129.131 -36.725   5.446  1.00102.50           C  
ATOM   2002  CH2 TRP B  47    -129.676 -37.130   4.217  1.00102.50           C  
ATOM   2003  C   TRP B  47    -124.255 -36.972   5.470  1.00102.50           C  
ATOM   2004  O   TRP B  47    -125.112 -36.173   5.872  1.00102.50           O  
ATOM   2005  N   MET B  48    -123.759 -36.905   4.226  1.00257.59           N  
ATOM   2006  CA  MET B  48    -123.638 -35.669   3.412  1.00257.59           C  
ATOM   2007  CB  MET B  48    -122.226 -35.568   2.769  1.00257.59           C  
ATOM   2008  CG  MET B  48    -121.201 -34.779   3.583  1.00257.59           C  
ATOM   2009  SD  MET B  48    -121.725 -33.122   4.113  1.00257.59           S  
ATOM   2010  CE  MET B  48    -122.067 -32.382   2.492  1.00257.59           C  
ATOM   2011  C   MET B  48    -124.758 -35.503   2.364  1.00257.59           C  
ATOM   2012  O   MET B  48    -124.587 -35.064   1.219  1.00257.59           O  
ATOM   2013  N   GLY B  49    -125.746 -36.417   2.448  1.00 52.27           N  
ATOM   2014  CA  GLY B  49    -126.826 -36.457   1.471  1.00 52.27           C  
ATOM   2015  C   GLY B  49    -126.936 -37.782   0.691  1.00 52.27           C  
ATOM   2016  O   GLY B  49    -125.935 -38.541   0.565  1.00 52.27           O  
ATOM   2017  N   ARG B  50    -128.210 -37.948   0.173  1.00144.31           N  
ATOM   2018  CA  ARG B  50    -128.654 -39.059  -0.693  1.00144.31           C  
ATOM   2019  CB  ARG B  50    -129.829 -39.824  -0.053  1.00144.31           C  
ATOM   2020  CG  ARG B  50    -130.255 -41.108  -0.783  1.00144.31           C  
ATOM   2021  CD  ARG B  50    -131.568 -41.623  -0.204  1.00144.31           C  
ATOM   2022  NE  ARG B  50    -131.996 -42.882  -0.847  1.00144.31           N  
ATOM   2023  CZ  ARG B  50    -131.715 -44.109  -0.442  1.00144.31           C  
ATOM   2024  NH1 ARG B  50    -130.981 -44.350   0.604  1.00144.31           N  
ATOM   2025  NH2 ARG B  50    -132.168 -45.155  -1.071  1.00144.31           N  
ATOM   2026  C   ARG B  50    -129.121 -38.533  -2.026  1.00144.31           C  
ATOM   2027  O   ARG B  50    -129.601 -37.412  -2.022  1.00144.31           O  
ATOM   2028  N   VAL B  51    -128.944 -39.314  -3.100  1.00113.71           N  
ATOM   2029  CA  VAL B  51    -129.624 -39.152  -4.394  1.00113.71           C  
ATOM   2030  CB  VAL B  51    -128.569 -38.823  -5.464  1.00113.71           C  
ATOM   2031  CG1 VAL B  51    -127.634 -39.993  -5.762  1.00113.71           C  
ATOM   2032  CG2 VAL B  51    -129.155 -38.219  -6.734  1.00113.71           C  
ATOM   2033  C   VAL B  51    -130.416 -40.390  -4.784  1.00113.71           C  
ATOM   2034  O   VAL B  51    -130.018 -41.526  -4.440  1.00113.71           O  
ATOM   2035  N   ASN B  52    -131.496 -40.149  -5.581  1.00 85.27           N  
ATOM   2036  CA  ASN B  52    -132.136 -41.105  -6.525  1.00 85.27           C  
ATOM   2037  CB  ASN B  52    -133.616 -40.694  -6.741  1.00 85.27           C  
ATOM   2038  CG  ASN B  52    -134.433 -41.678  -7.556  1.00 85.27           C  
ATOM   2039  ND2 ASN B  52    -135.041 -42.588  -7.028  1.00 85.27           N  
ATOM   2040  OD1 ASN B  52    -134.426 -41.576  -8.864  1.00 85.27           O  
ATOM   2041  C   ASN B  52    -131.428 -41.217  -7.878  1.00 85.27           C  
ATOM   2042  O   ASN B  52    -131.360 -40.242  -8.624  1.00 85.27           O  
ATOM   2043  N   PRO B  53    -131.181 -42.413  -8.455  1.00 95.47           N  
ATOM   2044  CA  PRO B  53    -130.391 -42.579  -9.695  1.00 95.47           C  
ATOM   2045  CD  PRO B  53    -131.746 -43.688  -8.053  1.00 95.47           C  
ATOM   2046  CB  PRO B  53    -130.336 -44.118  -9.925  1.00 95.47           C  
ATOM   2047  CG  PRO B  53    -131.601 -44.634  -9.237  1.00 95.47           C  
ATOM   2048  C   PRO B  53    -130.986 -41.803 -10.898  1.00 95.47           C  
ATOM   2049  O   PRO B  53    -130.332 -40.962 -11.533  1.00 95.47           O  
ATOM   2050  N   ASN B  54    -132.282 -41.915 -11.153  1.00120.74           N  
ATOM   2051  CA  ASN B  54    -132.947 -41.189 -12.229  1.00120.74           C  
ATOM   2052  CB  ASN B  54    -134.196 -41.955 -12.681  1.00120.74           C  
ATOM   2053  CG  ASN B  54    -133.892 -43.344 -13.182  1.00120.74           C  
ATOM   2054  OD1 ASN B  54    -133.036 -43.451 -14.168  1.00120.74           O  
ATOM   2055  ND2 ASN B  54    -134.378 -44.328 -12.663  1.00120.74           N  
ATOM   2056  C   ASN B  54    -133.232 -39.713 -11.843  1.00120.74           C  
ATOM   2057  O   ASN B  54    -134.321 -39.189 -12.175  1.00120.74           O  
ATOM   2058  N   ARG B  55    -132.267 -39.074 -11.149  1.00128.24           N  
ATOM   2059  CA  ARG B  55    -132.360 -37.654 -10.722  1.00128.24           C  
ATOM   2060  CB  ARG B  55    -132.313 -36.796 -12.032  1.00128.24           C  
ATOM   2061  CG  ARG B  55    -131.222 -37.165 -13.053  1.00128.24           C  
ATOM   2062  CD  ARG B  55    -131.322 -36.346 -14.346  1.00128.24           C  
ATOM   2063  NE  ARG B  55    -130.562 -36.990 -15.437  1.00128.24           N  
ATOM   2064  CZ  ARG B  55    -129.315 -36.745 -15.810  1.00128.24           C  
ATOM   2065  NH1 ARG B  55    -128.594 -35.810 -15.260  1.00128.24           N  
ATOM   2066  NH2 ARG B  55    -128.773 -37.460 -16.753  1.00128.24           N  
ATOM   2067  C   ARG B  55    -133.561 -37.395  -9.755  1.00128.24           C  
ATOM   2068  O   ARG B  55    -134.142 -38.306  -9.156  1.00128.24           O  
ATOM   2069  N   ARG B  56    -134.000 -36.156  -9.714  1.00134.68           N  
ATOM   2070  CA  ARG B  56    -135.259 -35.740  -9.123  1.00134.68           C  
ATOM   2071  CB  ARG B  56    -136.454 -36.460  -9.755  1.00134.68           C  
ATOM   2072  CG  ARG B  56    -136.465 -36.585 -11.291  1.00134.68           C  
ATOM   2073  CD  ARG B  56    -137.211 -35.450 -11.993  1.00134.68           C  
ATOM   2074  NE  ARG B  56    -137.053 -35.577 -13.458  1.00134.68           N  
ATOM   2075  CZ  ARG B  56    -136.189 -34.921 -14.213  1.00134.68           C  
ATOM   2076  NH1 ARG B  56    -135.405 -34.002 -13.716  1.00134.68           N  
ATOM   2077  NH2 ARG B  56    -136.088 -35.177 -15.490  1.00134.68           N  
ATOM   2078  C   ARG B  56    -135.344 -35.894  -7.606  1.00134.68           C  
ATOM   2079  O   ARG B  56    -135.646 -34.922  -6.924  1.00134.68           O  
ATOM   2080  N   GLY B  57    -135.223 -37.126  -7.096  1.00 55.34           N  
ATOM   2081  CA  GLY B  57    -135.140 -37.443  -5.697  1.00 55.34           C  
ATOM   2082  C   GLY B  57    -133.756 -37.120  -5.169  1.00 55.34           C  
ATOM   2083  O   GLY B  57    -132.705 -37.556  -5.653  1.00 55.34           O  
ATOM   2084  N   THR B  58    -133.779 -36.485  -3.992  1.00132.50           N  
ATOM   2085  CA  THR B  58    -132.636 -36.265  -3.086  1.00132.50           C  
ATOM   2086  CB  THR B  58    -131.838 -34.989  -3.544  1.00132.50           C  
ATOM   2087  OG1 THR B  58    -130.690 -34.830  -2.766  1.00132.50           O  
ATOM   2088  CG2 THR B  58    -132.648 -33.699  -3.425  1.00132.50           C  
ATOM   2089  C   THR B  58    -133.190 -36.290  -1.626  1.00132.50           C  
ATOM   2090  O   THR B  58    -134.420 -36.117  -1.400  1.00132.50           O  
ATOM   2091  N   THR B  59    -132.228 -36.422  -0.674  1.00152.53           N  
ATOM   2092  CA  THR B  59    -132.443 -36.009   0.728  1.00152.53           C  
ATOM   2093  CB  THR B  59    -132.894 -37.174   1.587  1.00152.53           C  
ATOM   2094  OG1 THR B  59    -131.921 -38.178   1.678  1.00152.53           O  
ATOM   2095  CG2 THR B  59    -134.153 -37.824   1.026  1.00152.53           C  
ATOM   2096  C   THR B  59    -131.175 -35.449   1.390  1.00152.53           C  
ATOM   2097  O   THR B  59    -130.068 -35.709   0.866  1.00152.53           O  
ATOM   2098  N   TYR B  60    -131.424 -34.537   2.386  1.00119.76           N  
ATOM   2099  CA  TYR B  60    -130.402 -33.688   3.045  1.00119.76           C  
ATOM   2100  CB  TYR B  60    -130.340 -32.230   2.493  1.00119.76           C  
ATOM   2101  CG  TYR B  60    -130.245 -32.127   0.989  1.00119.76           C  
ATOM   2102  CD1 TYR B  60    -129.266 -32.858   0.297  1.00119.76           C  
ATOM   2103  CD2 TYR B  60    -131.142 -31.306   0.278  1.00119.76           C  
ATOM   2104  CE1 TYR B  60    -129.195 -32.788  -1.093  1.00119.76           C  
ATOM   2105  CE2 TYR B  60    -131.034 -31.194  -1.123  1.00119.76           C  
ATOM   2106  CZ  TYR B  60    -130.045 -31.928  -1.808  1.00119.76           C  
ATOM   2107  OH  TYR B  60    -129.884 -31.829  -3.153  1.00119.76           O  
ATOM   2108  C   TYR B  60    -130.537 -33.518   4.576  1.00119.76           C  
ATOM   2109  O   TYR B  60    -131.647 -33.438   5.126  1.00119.76           O  
ATOM   2110  N   ASN B  61    -129.378 -33.249   5.192  1.00 71.39           N  
ATOM   2111  CA  ASN B  61    -129.255 -32.757   6.553  1.00 71.39           C  
ATOM   2112  CB  ASN B  61    -127.992 -33.381   7.143  1.00 71.39           C  
ATOM   2113  CG  ASN B  61    -127.919 -33.245   8.634  1.00 71.39           C  
ATOM   2114  OD1 ASN B  61    -127.916 -32.142   9.155  1.00 71.39           O  
ATOM   2115  ND2 ASN B  61    -127.811 -34.337   9.346  1.00 71.39           N  
ATOM   2116  C   ASN B  61    -129.192 -31.229   6.546  1.00 71.39           C  
ATOM   2117  O   ASN B  61    -128.634 -30.621   5.626  1.00 71.39           O  
ATOM   2118  N   GLN B  62    -129.717 -30.630   7.620  1.00131.88           N  
ATOM   2119  CA  GLN B  62    -129.860 -29.189   7.794  1.00131.88           C  
ATOM   2120  CB  GLN B  62    -130.772 -28.889   9.020  1.00131.88           C  
ATOM   2121  CG  GLN B  62    -132.270 -29.090   8.720  1.00131.88           C  
ATOM   2122  CD  GLN B  62    -132.600 -30.494   8.227  1.00131.88           C  
ATOM   2123  OE1 GLN B  62    -132.526 -31.445   8.982  1.00131.88           O  
ATOM   2124  NE2 GLN B  62    -132.798 -30.707   6.947  1.00131.88           N  
ATOM   2125  C   GLN B  62    -128.491 -28.505   7.906  1.00131.88           C  
ATOM   2126  O   GLN B  62    -128.477 -27.305   7.631  1.00131.88           O  
ATOM   2127  N   LYS B  63    -127.407 -29.208   8.249  1.00122.47           N  
ATOM   2128  CA  LYS B  63    -126.024 -28.672   8.236  1.00122.47           C  
ATOM   2129  CB  LYS B  63    -125.140 -29.715   8.928  1.00122.47           C  
ATOM   2130  CG  LYS B  63    -125.326 -29.722  10.453  1.00122.47           C  
ATOM   2131  CD  LYS B  63    -124.748 -30.976  11.115  1.00122.47           C  
ATOM   2132  CE  LYS B  63    -125.816 -32.071  11.178  1.00122.47           C  
ATOM   2133  NZ  LYS B  63    -125.443 -33.175  12.077  1.00122.47           N  
ATOM   2134  C   LYS B  63    -125.497 -28.347   6.795  1.00122.47           C  
ATOM   2135  O   LYS B  63    -124.484 -27.638   6.550  1.00122.47           O  
ATOM   2136  N   PHE B  64    -126.127 -28.950   5.789  1.00178.41           N  
ATOM   2137  CA  PHE B  64    -125.953 -28.456   4.429  1.00178.41           C  
ATOM   2138  CB  PHE B  64    -125.264 -29.537   3.599  1.00178.41           C  
ATOM   2139  CG  PHE B  64    -125.676 -30.961   3.857  1.00178.41           C  
ATOM   2140  CD1 PHE B  64    -125.028 -31.684   4.872  1.00178.41           C  
ATOM   2141  CD2 PHE B  64    -126.649 -31.578   3.061  1.00178.41           C  
ATOM   2142  CE1 PHE B  64    -125.358 -33.026   5.095  1.00178.41           C  
ATOM   2143  CE2 PHE B  64    -126.935 -32.933   3.259  1.00178.41           C  
ATOM   2144  CZ  PHE B  64    -126.324 -33.653   4.295  1.00178.41           C  
ATOM   2145  C   PHE B  64    -127.204 -27.786   3.808  1.00178.41           C  
ATOM   2146  O   PHE B  64    -127.169 -26.703   3.203  1.00178.41           O  
ATOM   2147  N   GLU B  65    -128.409 -28.243   4.093  1.00242.42           N  
ATOM   2148  CA  GLU B  65    -129.710 -27.743   3.584  1.00242.42           C  
ATOM   2149  CB  GLU B  65    -130.367 -26.763   4.609  1.00242.42           C  
ATOM   2150  CG  GLU B  65    -131.897 -26.608   4.435  1.00242.42           C  
ATOM   2151  CD  GLU B  65    -132.572 -27.956   4.171  1.00242.42           C  
ATOM   2152  OE1 GLU B  65    -132.619 -28.351   2.984  1.00242.42           O  
ATOM   2153  OE2 GLU B  65    -132.922 -28.630   5.162  1.00242.42           O  
ATOM   2154  C   GLU B  65    -129.824 -27.352   2.085  1.00242.42           C  
ATOM   2155  O   GLU B  65    -129.398 -28.126   1.207  1.00242.42           O  
ATOM   2156  N   GLY B  66    -130.324 -26.120   1.833  1.00135.03           N  
ATOM   2157  CA  GLY B  66    -130.895 -25.717   0.546  1.00135.03           C  
ATOM   2158  C   GLY B  66    -129.916 -25.352  -0.574  1.00135.03           C  
ATOM   2159  O   GLY B  66    -130.393 -25.123  -1.700  1.00135.03           O  
ATOM   2160  N   ARG B  67    -128.612 -25.439  -0.189  1.00130.76           N  
ATOM   2161  CA  ARG B  67    -127.510 -25.301  -1.132  1.00130.76           C  
ATOM   2162  CB  ARG B  67    -126.167 -25.076  -0.410  1.00130.76           C  
ATOM   2163  CG  ARG B  67    -126.113 -23.718   0.297  1.00130.76           C  
ATOM   2164  CD  ARG B  67    -124.907 -23.666   1.236  1.00130.76           C  
ATOM   2165  NE  ARG B  67    -125.161 -24.417   2.477  1.00130.76           N  
ATOM   2166  CZ  ARG B  67    -124.273 -25.073   3.198  1.00130.76           C  
ATOM   2167  NH1 ARG B  67    -123.063 -25.312   2.784  1.00130.76           N  
ATOM   2168  NH2 ARG B  67    -124.610 -25.519   4.370  1.00130.76           N  
ATOM   2169  C   ARG B  67    -127.344 -26.545  -1.983  1.00130.76           C  
ATOM   2170  O   ARG B  67    -126.660 -26.361  -2.986  1.00130.76           O  
ATOM   2171  N   VAL B  68    -127.549 -27.766  -1.489  1.00102.35           N  
ATOM   2172  CA  VAL B  68    -126.946 -28.955  -2.106  1.00102.35           C  
ATOM   2173  CB  VAL B  68    -126.920 -30.161  -1.157  1.00102.35           C  
ATOM   2174  CG1 VAL B  68    -126.411 -31.421  -1.860  1.00102.35           C  
ATOM   2175  CG2 VAL B  68    -125.951 -29.872  -0.011  1.00102.35           C  
ATOM   2176  C   VAL B  68    -127.575 -29.262  -3.468  1.00102.35           C  
ATOM   2177  O   VAL B  68    -128.783 -29.523  -3.496  1.00102.35           O  
ATOM   2178  N   THR B  69    -126.708 -29.597  -4.429  1.00229.81           N  
ATOM   2179  CA  THR B  69    -127.002 -29.840  -5.865  1.00229.81           C  
ATOM   2180  CB  THR B  69    -126.097 -28.926  -6.745  1.00229.81           C  
ATOM   2181  OG1 THR B  69    -126.646 -28.898  -8.037  1.00229.81           O  
ATOM   2182  CG2 THR B  69    -124.676 -29.456  -6.903  1.00229.81           C  
ATOM   2183  C   THR B  69    -126.977 -31.352  -6.254  1.00229.81           C  
ATOM   2184  O   THR B  69    -126.669 -31.744  -7.379  1.00229.81           O  
ATOM   2185  N   MET B  70    -127.389 -32.214  -5.321  1.00193.60           N  
ATOM   2186  CA  MET B  70    -127.091 -33.675  -5.356  1.00193.60           C  
ATOM   2187  CB  MET B  70    -127.661 -34.208  -4.022  1.00193.60           C  
ATOM   2188  CG  MET B  70    -127.458 -35.683  -3.726  1.00193.60           C  
ATOM   2189  SD  MET B  70    -125.726 -36.164  -3.581  1.00193.60           S  
ATOM   2190  CE  MET B  70    -125.853 -37.926  -3.180  1.00193.60           C  
ATOM   2191  C   MET B  70    -127.682 -34.471  -6.575  1.00193.60           C  
ATOM   2192  O   MET B  70    -127.595 -35.710  -6.651  1.00193.60           O  
ATOM   2193  N   THR B  71    -128.415 -33.808  -7.473  1.00136.30           N  
ATOM   2194  CA  THR B  71    -128.545 -34.333  -8.814  1.00136.30           C  
ATOM   2195  CB  THR B  71    -129.033 -33.256  -9.791  1.00136.30           C  
ATOM   2196  OG1 THR B  71    -129.652 -33.897 -10.884  1.00136.30           O  
ATOM   2197  CG2 THR B  71    -127.947 -32.343 -10.371  1.00136.30           C  
ATOM   2198  C   THR B  71    -127.276 -35.058  -9.313  1.00136.30           C  
ATOM   2199  O   THR B  71    -126.150 -34.743  -8.943  1.00136.30           O  
ATOM   2200  N   THR B  72    -127.499 -36.011 -10.184  1.00123.52           N  
ATOM   2201  CA  THR B  72    -126.445 -36.804 -10.775  1.00123.52           C  
ATOM   2202  CB  THR B  72    -126.386 -38.164 -10.072  1.00123.52           C  
ATOM   2203  OG1 THR B  72    -125.203 -38.844 -10.400  1.00123.52           O  
ATOM   2204  CG2 THR B  72    -127.569 -39.066 -10.429  1.00123.52           C  
ATOM   2205  C   THR B  72    -126.678 -36.920 -12.262  1.00123.52           C  
ATOM   2206  O   THR B  72    -127.829 -36.856 -12.755  1.00123.52           O  
ATOM   2207  N   ASP B  73    -125.588 -37.206 -12.978  1.00 79.63           N  
ATOM   2208  CA  ASP B  73    -125.694 -37.925 -14.257  1.00 79.63           C  
ATOM   2209  CB  ASP B  73    -124.717 -37.337 -15.280  1.00 79.63           C  
ATOM   2210  CG  ASP B  73    -124.942 -38.020 -16.626  1.00 79.63           C  
ATOM   2211  OD1 ASP B  73    -126.120 -37.998 -17.056  1.00 79.63           O  
ATOM   2212  OD2 ASP B  73    -124.007 -38.695 -17.119  1.00 79.63           O  
ATOM   2213  C   ASP B  73    -125.438 -39.444 -14.092  1.00 79.63           C  
ATOM   2214  O   ASP B  73    -124.796 -39.876 -13.139  1.00 79.63           O  
ATOM   2215  N   THR B  74    -126.052 -40.288 -14.935  1.00132.09           N  
ATOM   2216  CA  THR B  74    -125.940 -41.751 -14.753  1.00132.09           C  
ATOM   2217  CB  THR B  74    -127.258 -42.482 -15.083  1.00132.09           C  
ATOM   2218  OG1 THR B  74    -127.140 -43.871 -14.900  1.00132.09           O  
ATOM   2219  CG2 THR B  74    -127.697 -42.284 -16.534  1.00132.09           C  
ATOM   2220  C   THR B  74    -124.775 -42.365 -15.511  1.00132.09           C  
ATOM   2221  O   THR B  74    -123.974 -43.148 -15.005  1.00132.09           O  
ATOM   2222  N   SER B  75    -124.472 -41.892 -16.713  1.00 39.51           N  
ATOM   2223  CA  SER B  75    -123.365 -42.456 -17.514  1.00 39.51           C  
ATOM   2224  CB  SER B  75    -123.511 -42.017 -18.965  1.00 39.51           C  
ATOM   2225  OG  SER B  75    -122.466 -42.561 -19.739  1.00 39.51           O  
ATOM   2226  C   SER B  75    -122.019 -41.998 -16.979  1.00 39.51           C  
ATOM   2227  O   SER B  75    -121.191 -42.825 -16.575  1.00 39.51           O  
ATOM   2228  N   THR B  76    -121.964 -40.684 -16.713  1.00 45.47           N  
ATOM   2229  CA  THR B  76    -120.913 -40.049 -15.931  1.00 45.47           C  
ATOM   2230  CB  THR B  76    -121.070 -38.523 -15.914  1.00 45.47           C  
ATOM   2231  OG1 THR B  76    -121.405 -38.022 -17.186  1.00 45.47           O  
ATOM   2232  CG2 THR B  76    -119.783 -37.826 -15.496  1.00 45.47           C  
ATOM   2233  C   THR B  76    -120.932 -40.543 -14.478  1.00 45.47           C  
ATOM   2234  O   THR B  76    -119.848 -40.765 -13.958  1.00 45.47           O  
ATOM   2235  N   SER B  77    -122.067 -40.870 -13.869  1.00117.69           N  
ATOM   2236  CA  SER B  77    -122.238 -41.387 -12.497  1.00117.69           C  
ATOM   2237  CB  SER B  77    -121.805 -42.855 -12.362  1.00117.69           C  
ATOM   2238  OG  SER B  77    -120.443 -43.007 -12.684  1.00117.69           O  
ATOM   2239  C   SER B  77    -121.712 -40.475 -11.395  1.00117.69           C  
ATOM   2240  O   SER B  77    -120.846 -40.872 -10.595  1.00117.69           O  
ATOM   2241  N   THR B  78    -121.910 -39.146 -11.549  1.00 65.44           N  
ATOM   2242  CA  THR B  78    -121.276 -38.127 -10.692  1.00 65.44           C  
ATOM   2243  CB  THR B  78    -120.212 -37.244 -11.379  1.00 65.44           C  
ATOM   2244  OG1 THR B  78    -120.739 -36.490 -12.450  1.00 65.44           O  
ATOM   2245  CG2 THR B  78    -119.031 -38.038 -11.936  1.00 65.44           C  
ATOM   2246  C   THR B  78    -122.253 -37.194  -9.999  1.00 65.44           C  
ATOM   2247  O   THR B  78    -123.081 -36.596 -10.653  1.00 65.44           O  
ATOM   2248  N   ALA B  79    -122.074 -36.849  -8.738  1.00 71.85           N  
ATOM   2249  CA  ALA B  79    -122.843 -35.867  -7.938  1.00 71.85           C  
ATOM   2250  CB  ALA B  79    -123.785 -36.716  -7.078  1.00 71.85           C  
ATOM   2251  C   ALA B  79    -121.892 -34.948  -7.079  1.00 71.85           C  
ATOM   2252  O   ALA B  79    -120.665 -35.074  -7.268  1.00 71.85           O  
ATOM   2253  N   TYR B  80    -122.466 -34.087  -6.205  1.00126.38           N  
ATOM   2254  CA  TYR B  80    -121.805 -32.875  -5.663  1.00126.38           C  
ATOM   2255  CB  TYR B  80    -121.943 -31.697  -6.663  1.00126.38           C  
ATOM   2256  CG  TYR B  80    -121.470 -32.039  -8.061  1.00126.38           C  
ATOM   2257  CD1 TYR B  80    -120.096 -32.221  -8.254  1.00126.38           C  
ATOM   2258  CD2 TYR B  80    -122.376 -32.380  -9.087  1.00126.38           C  
ATOM   2259  CE1 TYR B  80    -119.637 -32.779  -9.449  1.00126.38           C  
ATOM   2260  CE2 TYR B  80    -121.905 -32.941 -10.297  1.00126.38           C  
ATOM   2261  CZ  TYR B  80    -120.520 -33.151 -10.475  1.00126.38           C  
ATOM   2262  OH  TYR B  80    -120.009 -33.742 -11.594  1.00126.38           O  
ATOM   2263  C   TYR B  80    -122.357 -32.431  -4.282  1.00126.38           C  
ATOM   2264  O   TYR B  80    -123.410 -32.955  -3.925  1.00126.38           O  
ATOM   2265  N   MET B  81    -121.591 -31.568  -3.552  1.00207.89           N  
ATOM   2266  CA  MET B  81    -121.773 -31.160  -2.134  1.00207.89           C  
ATOM   2267  CB  MET B  81    -120.933 -32.080  -1.244  1.00207.89           C  
ATOM   2268  CG  MET B  81    -121.304 -33.558  -1.203  1.00207.89           C  
ATOM   2269  SD  MET B  81    -120.072 -34.539  -0.336  1.00207.89           S  
ATOM   2270  CE  MET B  81    -118.682 -34.336  -1.496  1.00207.89           C  
ATOM   2271  C   MET B  81    -121.241 -29.723  -1.696  1.00207.89           C  
ATOM   2272  O   MET B  81    -119.997 -29.505  -1.627  1.00207.89           O  
ATOM   2273  N   GLU B  82    -122.174 -28.816  -1.277  1.00191.40           N  
ATOM   2274  CA  GLU B  82    -122.035 -27.408  -1.731  1.00191.40           C  
ATOM   2275  CB  GLU B  82    -123.319 -26.813  -2.403  1.00191.40           C  
ATOM   2276  CG  GLU B  82    -123.807 -27.387  -3.745  1.00191.40           C  
ATOM   2277  CD  GLU B  82    -123.230 -28.747  -4.105  1.00191.40           C  
ATOM   2278  OE1 GLU B  82    -122.135 -28.843  -4.703  1.00191.40           O  
ATOM   2279  OE2 GLU B  82    -123.909 -29.718  -3.696  1.00191.40           O  
ATOM   2280  C   GLU B  82    -121.562 -26.395  -0.662  1.00191.40           C  
ATOM   2281  O   GLU B  82    -121.985 -26.394   0.492  1.00191.40           O  
ATOM   2282  N   LEU B  83    -120.575 -25.523  -0.978  1.00202.19           N  
ATOM   2283  CA  LEU B  83    -120.065 -24.524   0.014  1.00202.19           C  
ATOM   2284  CB  LEU B  83    -118.541 -24.355   0.014  1.00202.19           C  
ATOM   2285  CG  LEU B  83    -117.923 -23.616   1.211  1.00202.19           C  
ATOM   2286  CD1 LEU B  83    -118.126 -22.114   1.129  1.00202.19           C  
ATOM   2287  CD2 LEU B  83    -118.420 -24.137   2.561  1.00202.19           C  
ATOM   2288  C   LEU B  83    -120.692 -23.144  -0.129  1.00202.19           C  
ATOM   2289  O   LEU B  83    -121.716 -22.838   0.459  1.00202.19           O  
ATOM   2290  N   ARG B  84    -120.144 -22.322  -1.038  1.00250.58           N  
ATOM   2291  CA  ARG B  84    -120.811 -21.504  -2.046  1.00250.58           C  
ATOM   2292  CB  ARG B  84    -119.886 -20.389  -2.546  1.00250.58           C  
ATOM   2293  CG  ARG B  84    -119.248 -19.552  -1.436  1.00250.58           C  
ATOM   2294  CD  ARG B  84    -120.225 -18.732  -0.608  1.00250.58           C  
ATOM   2295  NE  ARG B  84    -120.958 -17.782  -1.461  1.00250.58           N  
ATOM   2296  CZ  ARG B  84    -122.106 -17.205  -1.160  1.00250.58           C  
ATOM   2297  NH1 ARG B  84    -122.669 -17.383   0.003  1.00250.58           N  
ATOM   2298  NH2 ARG B  84    -122.701 -16.439  -2.029  1.00250.58           N  
ATOM   2299  C   ARG B  84    -121.129 -22.391  -3.260  1.00250.58           C  
ATOM   2300  O   ARG B  84    -122.216 -22.339  -3.760  1.00250.58           O  
ATOM   2301  N   SER B  85    -120.153 -23.081  -3.804  1.00 89.57           N  
ATOM   2302  CA  SER B  85    -120.255 -24.033  -4.920  1.00 89.57           C  
ATOM   2303  CB  SER B  85    -119.215 -23.744  -5.990  1.00 89.57           C  
ATOM   2304  OG  SER B  85    -119.351 -22.496  -6.636  1.00 89.57           O  
ATOM   2305  C   SER B  85    -119.919 -25.463  -4.464  1.00 89.57           C  
ATOM   2306  O   SER B  85    -120.710 -26.360  -4.679  1.00 89.57           O  
ATOM   2307  N   LEU B  86    -118.873 -25.625  -3.632  1.00154.42           N  
ATOM   2308  CA  LEU B  86    -118.522 -26.995  -3.173  1.00154.42           C  
ATOM   2309  CB  LEU B  86    -117.783 -27.795  -4.279  1.00154.42           C  
ATOM   2310  CG  LEU B  86    -117.678 -29.313  -4.021  1.00154.42           C  
ATOM   2311  CD1 LEU B  86    -117.200 -29.970  -5.308  1.00154.42           C  
ATOM   2312  CD2 LEU B  86    -116.669 -29.721  -2.942  1.00154.42           C  
ATOM   2313  C   LEU B  86    -117.755 -26.944  -1.885  1.00154.42           C  
ATOM   2314  O   LEU B  86    -116.890 -26.080  -1.811  1.00154.42           O  
ATOM   2315  N   ARG B  87    -118.108 -27.697  -0.833  1.00255.07           N  
ATOM   2316  CA  ARG B  87    -117.693 -27.692   0.590  1.00255.07           C  
ATOM   2317  CB  ARG B  87    -118.427 -28.856   1.309  1.00255.07           C  
ATOM   2318  CG  ARG B  87    -119.853 -28.433   1.708  1.00255.07           C  
ATOM   2319  CD  ARG B  87    -120.010 -27.958   3.158  1.00255.07           C  
ATOM   2320  NE  ARG B  87    -120.533 -29.046   3.984  1.00255.07           N  
ATOM   2321  CZ  ARG B  87    -121.108 -28.980   5.167  1.00255.07           C  
ATOM   2322  NH1 ARG B  87    -121.321 -27.837   5.754  1.00255.07           N  
ATOM   2323  NH2 ARG B  87    -121.467 -30.065   5.782  1.00255.07           N  
ATOM   2324  C   ARG B  87    -116.183 -27.710   0.944  1.00255.07           C  
ATOM   2325  O   ARG B  87    -115.337 -27.678   0.007  1.00255.07           O  
ATOM   2326  N   SER B  88    -116.104 -27.166   2.230  1.00191.40           N  
ATOM   2327  CA  SER B  88    -114.936 -26.605   2.952  1.00191.40           C  
ATOM   2328  CB  SER B  88    -114.847 -25.087   2.801  1.00191.40           C  
ATOM   2329  OG  SER B  88    -114.493 -24.724   1.482  1.00191.40           O  
ATOM   2330  C   SER B  88    -114.952 -26.700   4.494  1.00191.40           C  
ATOM   2331  O   SER B  88    -113.909 -26.786   5.129  1.00191.40           O  
ATOM   2332  N   ASP B  89    -116.111 -26.627   5.155  1.00165.22           N  
ATOM   2333  CA  ASP B  89    -116.368 -27.178   6.497  1.00165.22           C  
ATOM   2334  CB  ASP B  89    -117.831 -26.913   6.924  1.00165.22           C  
ATOM   2335  CG  ASP B  89    -118.432 -27.837   8.002  1.00165.22           C  
ATOM   2336  OD1 ASP B  89    -117.790 -28.104   9.034  1.00165.22           O  
ATOM   2337  OD2 ASP B  89    -119.559 -28.324   7.764  1.00165.22           O  
ATOM   2338  C   ASP B  89    -116.060 -28.654   6.491  1.00165.22           C  
ATOM   2339  O   ASP B  89    -115.526 -29.142   7.466  1.00165.22           O  
ATOM   2340  N   ASP B  90    -116.464 -29.402   5.482  1.00147.32           N  
ATOM   2341  CA  ASP B  90    -116.051 -30.764   5.199  1.00147.32           C  
ATOM   2342  CB  ASP B  90    -116.917 -31.333   4.062  1.00147.32           C  
ATOM   2343  CG  ASP B  90    -118.417 -31.234   4.228  1.00147.32           C  
ATOM   2344  OD1 ASP B  90    -118.881 -30.953   5.349  1.00147.32           O  
ATOM   2345  OD2 ASP B  90    -119.119 -31.325   3.199  1.00147.32           O  
ATOM   2346  C   ASP B  90    -114.595 -30.785   4.683  1.00147.32           C  
ATOM   2347  O   ASP B  90    -114.396 -31.346   3.613  1.00147.32           O  
ATOM   2348  N   THR B  91    -113.658 -30.033   5.237  1.00 80.65           N  
ATOM   2349  CA  THR B  91    -112.253 -30.454   5.274  1.00 80.65           C  
ATOM   2350  CB  THR B  91    -111.370 -29.393   5.911  1.00 80.65           C  
ATOM   2351  OG1 THR B  91    -111.436 -28.201   5.175  1.00 80.65           O  
ATOM   2352  CG2 THR B  91    -109.905 -29.836   5.900  1.00 80.65           C  
ATOM   2353  C   THR B  91    -112.122 -31.809   6.040  1.00 80.65           C  
ATOM   2354  O   THR B  91    -112.458 -31.996   7.225  1.00 80.65           O  
ATOM   2355  N   ALA B  92    -111.966 -32.867   5.275  1.00 78.21           N  
ATOM   2356  CA  ALA B  92    -112.174 -34.221   5.737  1.00 78.21           C  
ATOM   2357  CB  ALA B  92    -113.731 -34.395   5.869  1.00 78.21           C  
ATOM   2358  C   ALA B  92    -111.404 -35.185   4.785  1.00 78.21           C  
ATOM   2359  O   ALA B  92    -110.681 -34.803   3.860  1.00 78.21           O  
ATOM   2360  N   VAL B  93    -111.531 -36.466   5.098  1.00 71.16           N  
ATOM   2361  CA  VAL B  93    -111.693 -37.450   4.048  1.00 71.16           C  
ATOM   2362  CB  VAL B  93    -111.079 -38.807   4.520  1.00 71.16           C  
ATOM   2363  CG1 VAL B  93    -110.931 -39.774   3.342  1.00 71.16           C  
ATOM   2364  CG2 VAL B  93    -109.693 -38.565   5.135  1.00 71.16           C  
ATOM   2365  C   VAL B  93    -113.171 -37.352   3.554  1.00 71.16           C  
ATOM   2366  O   VAL B  93    -114.114 -37.185   4.347  1.00 71.16           O  
ATOM   2367  N   TYR B  94    -113.351 -37.489   2.235  1.00197.55           N  
ATOM   2368  CA  TYR B  94    -114.638 -37.780   1.610  1.00197.55           C  
ATOM   2369  CB  TYR B  94    -114.863 -36.790   0.448  1.00197.55           C  
ATOM   2370  CG  TYR B  94    -115.424 -35.459   0.826  1.00197.55           C  
ATOM   2371  CD1 TYR B  94    -116.792 -35.343   1.126  1.00197.55           C  
ATOM   2372  CD2 TYR B  94    -114.588 -34.332   0.822  1.00197.55           C  
ATOM   2373  CE1 TYR B  94    -117.342 -34.069   1.339  1.00197.55           C  
ATOM   2374  CE2 TYR B  94    -115.157 -33.061   1.001  1.00197.55           C  
ATOM   2375  CZ  TYR B  94    -116.542 -32.930   1.169  1.00197.55           C  
ATOM   2376  OH  TYR B  94    -117.121 -31.710   1.154  1.00197.55           O  
ATOM   2377  C   TYR B  94    -114.761 -39.245   1.074  1.00197.55           C  
ATOM   2378  O   TYR B  94    -113.930 -39.747   0.282  1.00197.55           O  
ATOM   2379  N   TYR B  95    -115.987 -39.740   1.243  1.00171.09           N  
ATOM   2380  CA  TYR B  95    -116.431 -40.943   0.578  1.00171.09           C  
ATOM   2381  CB  TYR B  95    -116.470 -42.104   1.613  1.00171.09           C  
ATOM   2382  CG  TYR B  95    -115.260 -42.170   2.524  1.00171.09           C  
ATOM   2383  CD1 TYR B  95    -114.028 -42.640   2.037  1.00171.09           C  
ATOM   2384  CD2 TYR B  95    -115.360 -41.714   3.853  1.00171.09           C  
ATOM   2385  CE1 TYR B  95    -112.899 -42.665   2.880  1.00171.09           C  
ATOM   2386  CE2 TYR B  95    -114.239 -41.769   4.702  1.00171.09           C  
ATOM   2387  CZ  TYR B  95    -113.008 -42.255   4.223  1.00171.09           C  
ATOM   2388  OH  TYR B  95    -111.939 -42.350   5.058  1.00171.09           O  
ATOM   2389  C   TYR B  95    -117.716 -40.597  -0.166  1.00171.09           C  
ATOM   2390  O   TYR B  95    -118.424 -39.718   0.333  1.00171.09           O  
ATOM   2391  N   CYS B  96    -118.131 -41.464  -1.081  1.00 72.86           N  
ATOM   2392  CA  CYS B  96    -119.515 -41.867  -1.354  1.00 72.86           C  
ATOM   2393  CB  CYS B  96    -119.889 -41.330  -2.738  1.00 72.86           C  
ATOM   2394  SG  CYS B  96    -118.812 -41.777  -4.124  1.00 72.86           S  
ATOM   2395  C   CYS B  96    -119.730 -43.382  -1.114  1.00 72.86           C  
ATOM   2396  O   CYS B  96    -118.749 -44.157  -0.975  1.00 72.86           O  
ATOM   2397  N   ALA B  97    -121.007 -43.787  -1.040  1.00 57.00           N  
ATOM   2398  CA  ALA B  97    -121.461 -45.159  -0.838  1.00 57.00           C  
ATOM   2399  CB  ALA B  97    -121.713 -45.389   0.652  1.00 57.00           C  
ATOM   2400  C   ALA B  97    -122.766 -45.507  -1.595  1.00 57.00           C  
ATOM   2401  O   ALA B  97    -123.657 -44.688  -1.886  1.00 57.00           O  
ATOM   2402  N   ARG B  98    -122.899 -46.801  -1.892  1.00137.50           N  
ATOM   2403  CA  ARG B  98    -124.142 -47.340  -2.436  1.00137.50           C  
ATOM   2404  CB  ARG B  98    -123.799 -48.790  -2.971  1.00137.50           C  
ATOM   2405  CG  ARG B  98    -124.600 -49.222  -4.203  1.00137.50           C  
ATOM   2406  CD  ARG B  98    -123.989 -50.497  -4.792  1.00137.50           C  
ATOM   2407  NE  ARG B  98    -124.750 -50.984  -5.956  1.00137.50           N  
ATOM   2408  CZ  ARG B  98    -124.630 -52.188  -6.486  1.00137.50           C  
ATOM   2409  NH1 ARG B  98    -123.884 -53.113  -5.943  1.00137.50           N  
ATOM   2410  NH2 ARG B  98    -125.273 -52.486  -7.578  1.00137.50           N  
ATOM   2411  C   ARG B  98    -125.308 -47.076  -1.406  1.00137.50           C  
ATOM   2412  O   ARG B  98    -125.216 -46.366  -0.364  1.00137.50           O  
ATOM   2413  N   ALA B  99    -126.437 -47.717  -1.816  1.00 79.78           N  
ATOM   2414  CA  ALA B  99    -127.600 -47.700  -0.966  1.00 79.78           C  
ATOM   2415  CB  ALA B  99    -128.850 -47.615  -1.852  1.00 79.78           C  
ATOM   2416  C   ALA B  99    -127.638 -48.878   0.021  1.00 79.78           C  
ATOM   2417  O   ALA B  99    -127.535 -50.045  -0.347  1.00 79.78           O  
ATOM   2418  N   ASN B 100    -127.929 -48.503   1.268  1.00128.04           N  
ATOM   2419  CA  ASN B 100    -128.502 -49.329   2.348  1.00128.04           C  
ATOM   2420  CB  ASN B 100    -129.981 -49.709   2.002  1.00128.04           C  
ATOM   2421  CG  ASN B 100    -130.937 -48.549   1.720  1.00128.04           C  
ATOM   2422  OD1 ASN B 100    -130.588 -47.432   1.330  1.00128.04           O  
ATOM   2423  ND2 ASN B 100    -132.217 -48.780   1.913  1.00128.04           N  
ATOM   2424  C   ASN B 100    -127.611 -50.513   2.828  1.00128.04           C  
ATOM   2425  O   ASN B 100    -127.533 -50.642   4.059  1.00128.04           O  
ATOM   2426  N   TRP B 101    -127.301 -51.437   1.879  1.00168.51           N  
ATOM   2427  CA  TRP B 101    -126.457 -52.635   2.131  1.00168.51           C  
ATOM   2428  CB  TRP B 101    -127.127 -53.511   3.227  1.00168.51           C  
ATOM   2429  CG  TRP B 101    -126.302 -54.688   3.629  1.00168.51           C  
ATOM   2430  CD2 TRP B 101    -126.548 -56.079   3.297  1.00168.51           C  
ATOM   2431  CD1 TRP B 101    -125.155 -54.666   4.343  1.00168.51           C  
ATOM   2432  NE1 TRP B 101    -124.673 -55.953   4.473  1.00168.51           N  
ATOM   2433  CE2 TRP B 101    -125.485 -56.864   3.825  1.00168.51           C  
ATOM   2434  CE3 TRP B 101    -127.569 -56.744   2.586  1.00168.51           C  
ATOM   2435  CZ2 TRP B 101    -125.450 -58.257   3.664  1.00168.51           C  
ATOM   2436  CZ3 TRP B 101    -127.539 -58.138   2.415  1.00168.51           C  
ATOM   2437  CH2 TRP B 101    -126.485 -58.895   2.958  1.00168.51           C  
ATOM   2438  C   TRP B 101    -126.014 -53.436   0.853  1.00168.51           C  
ATOM   2439  O   TRP B 101    -125.976 -54.680   0.838  1.00168.51           O  
ATOM   2440  N   LEU B 102    -125.742 -52.705  -0.238  1.00200.93           N  
ATOM   2441  CA  LEU B 102    -125.305 -53.357  -1.493  1.00200.93           C  
ATOM   2442  CB  LEU B 102    -126.188 -52.842  -2.659  1.00200.93           C  
ATOM   2443  CG  LEU B 102    -127.632 -53.381  -2.697  1.00200.93           C  
ATOM   2444  CD1 LEU B 102    -128.589 -52.670  -1.746  1.00200.93           C  
ATOM   2445  CD2 LEU B 102    -128.195 -53.166  -4.101  1.00200.93           C  
ATOM   2446  C   LEU B 102    -123.764 -53.310  -1.789  1.00200.93           C  
ATOM   2447  O   LEU B 102    -123.356 -53.690  -2.903  1.00200.93           O  
ATOM   2448  N   ASP B 103    -122.874 -53.001  -0.823  1.00221.94           N  
ATOM   2449  CA  ASP B 103    -122.353 -51.608  -0.823  1.00221.94           C  
ATOM   2450  CB  ASP B 103    -121.977 -51.093   0.599  1.00221.94           C  
ATOM   2451  CG  ASP B 103    -123.185 -50.615   1.402  1.00221.94           C  
ATOM   2452  OD1 ASP B 103    -124.262 -50.395   0.797  1.00221.94           O  
ATOM   2453  OD2 ASP B 103    -122.994 -50.504   2.627  1.00221.94           O  
ATOM   2454  C   ASP B 103    -121.227 -51.411  -1.815  1.00221.94           C  
ATOM   2455  O   ASP B 103    -121.410 -50.890  -2.946  1.00221.94           O  
ATOM   2456  N   TYR B 104    -120.006 -51.840  -1.399  1.00252.82           N  
ATOM   2457  CA  TYR B 104    -118.798 -51.066  -1.683  1.00252.82           C  
ATOM   2458  CB  TYR B 104    -118.370 -51.319  -3.147  1.00252.82           C  
ATOM   2459  CG  TYR B 104    -118.021 -52.770  -3.397  1.00252.82           C  
ATOM   2460  CD1 TYR B 104    -119.041 -53.735  -3.530  1.00252.82           C  
ATOM   2461  CD2 TYR B 104    -116.671 -53.156  -3.473  1.00252.82           C  
ATOM   2462  CE1 TYR B 104    -118.714 -55.075  -3.803  1.00252.82           C  
ATOM   2463  CE2 TYR B 104    -116.341 -54.497  -3.732  1.00252.82           C  
ATOM   2464  CZ  TYR B 104    -117.361 -55.454  -3.920  1.00252.82           C  
ATOM   2465  OH  TYR B 104    -117.029 -56.728  -4.253  1.00252.82           O  
ATOM   2466  C   TYR B 104    -118.890 -49.587  -1.203  1.00252.82           C  
ATOM   2467  O   TYR B 104    -119.904 -48.870  -1.107  1.00252.82           O  
ATOM   2468  N   TRP B 105    -117.715 -49.108  -0.804  1.00127.27           N  
ATOM   2469  CA  TRP B 105    -117.530 -47.702  -0.514  1.00127.27           C  
ATOM   2470  CB  TRP B 105    -117.230 -47.489   0.969  1.00127.27           C  
ATOM   2471  CG  TRP B 105    -118.407 -47.425   1.881  1.00127.27           C  
ATOM   2472  CD2 TRP B 105    -118.715 -46.353   2.815  1.00127.27           C  
ATOM   2473  CD1 TRP B 105    -119.393 -48.341   2.026  1.00127.27           C  
ATOM   2474  NE1 TRP B 105    -120.302 -47.900   2.967  1.00127.27           N  
ATOM   2475  CE2 TRP B 105    -119.921 -46.681   3.496  1.00127.27           C  
ATOM   2476  CE3 TRP B 105    -118.087 -45.131   3.142  1.00127.27           C  
ATOM   2477  CZ2 TRP B 105    -120.467 -45.831   4.468  1.00127.27           C  
ATOM   2478  CZ3 TRP B 105    -118.612 -44.294   4.142  1.00127.27           C  
ATOM   2479  CH2 TRP B 105    -119.785 -44.659   4.821  1.00127.27           C  
ATOM   2480  C   TRP B 105    -116.374 -47.190  -1.330  1.00127.27           C  
ATOM   2481  O   TRP B 105    -115.347 -47.874  -1.541  1.00127.27           O  
ATOM   2482  N   GLY B 106    -116.424 -45.853  -1.464  1.00 35.29           N  
ATOM   2483  CA  GLY B 106    -115.339 -44.955  -1.885  1.00 35.29           C  
ATOM   2484  C   GLY B 106    -114.054 -45.166  -1.108  1.00 35.29           C  
ATOM   2485  O   GLY B 106    -114.108 -45.470   0.098  1.00 35.29           O  
ATOM   2486  N   GLN B 107    -112.927 -44.782  -1.744  1.00 81.86           N  
ATOM   2487  CA  GLN B 107    -111.573 -44.933  -1.173  1.00 81.86           C  
ATOM   2488  CB  GLN B 107    -110.553 -45.354  -2.267  1.00 81.86           C  
ATOM   2489  CG  GLN B 107    -110.800 -46.765  -2.828  1.00 81.86           C  
ATOM   2490  CD  GLN B 107    -110.621 -47.876  -1.788  1.00 81.86           C  
ATOM   2491  OE1 GLN B 107    -111.371 -48.031  -0.828  1.00 81.86           O  
ATOM   2492  NE2 GLN B 107    -109.626 -48.718  -1.953  1.00 81.86           N  
ATOM   2493  C   GLN B 107    -111.034 -43.690  -0.440  1.00 81.86           C  
ATOM   2494  O   GLN B 107    -110.064 -43.857   0.320  1.00 81.86           O  
ATOM   2495  N   GLY B 108    -111.730 -42.553  -0.549  1.00 49.00           N  
ATOM   2496  CA  GLY B 108    -111.272 -41.307   0.037  1.00 49.00           C  
ATOM   2497  C   GLY B 108    -110.825 -40.285  -0.975  1.00 49.00           C  
ATOM   2498  O   GLY B 108    -110.227 -40.691  -1.964  1.00 49.00           O  
ATOM   2499  N   THR B 109    -111.191 -39.026  -0.744  1.00 69.70           N  
ATOM   2500  CA  THR B 109    -110.647 -37.828  -1.423  1.00 69.70           C  
ATOM   2501  CB  THR B 109    -111.610 -37.196  -2.421  1.00 69.70           C  
ATOM   2502  OG1 THR B 109    -112.946 -37.324  -2.013  1.00 69.70           O  
ATOM   2503  CG2 THR B 109    -111.522 -37.917  -3.745  1.00 69.70           C  
ATOM   2504  C   THR B 109    -110.333 -36.675  -0.447  1.00 69.70           C  
ATOM   2505  O   THR B 109    -111.022 -36.471   0.554  1.00 69.70           O  
ATOM   2506  N   THR B 110    -109.339 -35.870  -0.807  1.00150.18           N  
ATOM   2507  CA  THR B 110    -108.899 -34.725  -0.006  1.00150.18           C  
ATOM   2508  CB  THR B 110    -107.421 -34.407  -0.185  1.00150.18           C  
ATOM   2509  OG1 THR B 110    -107.153 -33.986  -1.490  1.00150.18           O  
ATOM   2510  CG2 THR B 110    -106.560 -35.647   0.037  1.00150.18           C  
ATOM   2511  C   THR B 110    -109.672 -33.482  -0.351  1.00150.18           C  
ATOM   2512  O   THR B 110    -110.211 -33.381  -1.442  1.00150.18           O  
ATOM   2513  N   VAL B 111    -110.031 -32.656   0.622  1.00 76.77           N  
ATOM   2514  CA  VAL B 111    -110.455 -31.260   0.448  1.00 76.77           C  
ATOM   2515  CB  VAL B 111    -111.984 -31.109   0.500  1.00 76.77           C  
ATOM   2516  CG1 VAL B 111    -112.425 -29.640   0.477  1.00 76.77           C  
ATOM   2517  CG2 VAL B 111    -112.621 -31.819  -0.699  1.00 76.77           C  
ATOM   2518  C   VAL B 111    -109.773 -30.500   1.614  1.00 76.77           C  
ATOM   2519  O   VAL B 111    -109.920 -30.842   2.824  1.00 76.77           O  
ATOM   2520  N   THR B 112    -109.119 -29.392   1.201  1.00 62.30           N  
ATOM   2521  CA  THR B 112    -108.472 -28.480   2.138  1.00 62.30           C  
ATOM   2522  CB  THR B 112    -107.004 -28.804   2.359  1.00 62.30           C  
ATOM   2523  OG1 THR B 112    -106.310 -28.542   1.175  1.00 62.30           O  
ATOM   2524  CG2 THR B 112    -106.723 -30.248   2.757  1.00 62.30           C  
ATOM   2525  C   THR B 112    -108.437 -26.983   1.716  1.00 62.30           C  
ATOM   2526  O   THR B 112    -108.455 -26.454   0.590  1.00 62.30           O  
ATOM   2527  N   VAL B 113    -108.466 -26.128   2.739  1.00131.06           N  
ATOM   2528  CA  VAL B 113    -108.859 -24.722   2.603  1.00131.06           C  
ATOM   2529  CB  VAL B 113    -110.400 -24.569   2.520  1.00131.06           C  
ATOM   2530  CG1 VAL B 113    -111.127 -25.052   3.768  1.00131.06           C  
ATOM   2531  CG2 VAL B 113    -110.739 -23.116   2.292  1.00131.06           C  
ATOM   2532  C   VAL B 113    -108.297 -23.884   3.739  1.00131.06           C  
ATOM   2533  O   VAL B 113    -108.342 -24.317   4.888  1.00131.06           O  
ATOM   2534  N   SER B 114    -107.676 -22.753   3.451  1.00 62.60           N  
ATOM   2535  CA  SER B 114    -107.514 -21.702   4.453  1.00 62.60           C  
ATOM   2536  CB  SER B 114    -106.219 -22.058   5.208  1.00 62.60           C  
ATOM   2537  OG  SER B 114    -105.946 -21.135   6.251  1.00 62.60           O  
ATOM   2538  C   SER B 114    -107.566 -20.302   3.805  1.00 62.60           C  
ATOM   2539  O   SER B 114    -107.758 -20.130   2.593  1.00 62.60           O  
ATOM   2540  N   SER B 115    -107.492 -19.260   4.632  1.00 45.04           N  
ATOM   2541  CA  SER B 115    -106.847 -17.998   4.235  1.00 45.04           C  
ATOM   2542  CB  SER B 115    -107.221 -16.912   5.259  1.00 45.04           C  
ATOM   2543  OG  SER B 115    -108.626 -16.881   5.408  1.00 45.04           O  
ATOM   2544  C   SER B 115    -105.316 -18.054   4.023  1.00 45.04           C  
ATOM   2545  O   SER B 115    -104.715 -17.293   3.252  1.00 45.04           O  
ATOM   2546  N   ALA B 116    -104.612 -18.952   4.727  1.00 43.60           N  
ATOM   2547  CA  ALA B 116    -103.151 -19.056   4.687  1.00 43.60           C  
ATOM   2548  CB  ALA B 116    -102.653 -20.040   5.756  1.00 43.60           C  
ATOM   2549  C   ALA B 116    -102.689 -19.465   3.296  1.00 43.60           C  
ATOM   2550  O   ALA B 116    -102.990 -20.561   2.826  1.00 43.60           O  
ATOM   2551  N   SER B 117    -101.895 -18.639   2.632  1.00 90.45           N  
ATOM   2552  CA  SER B 117    -101.262 -18.985   1.356  1.00 90.45           C  
ATOM   2553  CB  SER B 117    -100.604 -17.768   0.719  1.00 90.45           C  
ATOM   2554  OG  SER B 117     -99.536 -17.279   1.519  1.00 90.45           O  
ATOM   2555  C   SER B 117    -100.190 -20.072   1.549  1.00 90.45           C  
ATOM   2556  O   SER B 117     -99.493 -20.054   2.589  1.00 90.45           O  
ATOM   2557  N   THR B 118    -100.224 -21.003   0.559  1.00 54.15           N  
ATOM   2558  CA  THR B 118     -99.346 -22.185   0.540  1.00 54.15           C  
ATOM   2559  CB  THR B 118     -99.513 -22.970  -0.789  1.00 54.15           C  
ATOM   2560  OG1 THR B 118    -100.867 -23.319  -0.951  1.00 54.15           O  
ATOM   2561  CG2 THR B 118     -98.720 -24.269  -0.855  1.00 54.15           C  
ATOM   2562  C   THR B 118     -97.885 -21.787   0.762  1.00 54.15           C  
ATOM   2563  O   THR B 118     -97.475 -20.705   0.366  1.00 54.15           O  
ATOM   2564  N   LYS B 119     -97.152 -22.601   1.521  1.00127.36           N  
ATOM   2565  CA  LYS B 119     -95.700 -22.519   1.733  1.00127.36           C  
ATOM   2566  CB  LYS B 119     -95.353 -21.959   3.107  1.00127.36           C  
ATOM   2567  CG  LYS B 119     -95.993 -20.602   3.426  1.00127.36           C  
ATOM   2568  CD  LYS B 119     -95.606 -19.504   2.425  1.00127.36           C  
ATOM   2569  CE  LYS B 119     -96.601 -18.352   2.533  1.00127.36           C  
ATOM   2570  NZ  LYS B 119     -96.763 -17.677   1.227  1.00127.36           N  
ATOM   2571  C   LYS B 119     -95.026 -23.880   1.677  1.00127.36           C  
ATOM   2572  O   LYS B 119     -95.406 -24.769   2.414  1.00127.36           O  
ATOM   2573  N   GLY B 120     -93.965 -24.039   0.902  1.00 39.22           N  
ATOM   2574  CA  GLY B 120     -93.119 -25.240   0.932  1.00 39.22           C  
ATOM   2575  C   GLY B 120     -92.238 -25.338   2.157  1.00 39.22           C  
ATOM   2576  O   GLY B 120     -91.625 -24.317   2.440  1.00 39.22           O  
ATOM   2577  N   PRO B 121     -92.054 -26.493   2.805  1.00 97.44           N  
ATOM   2578  CA  PRO B 121     -91.377 -26.639   4.100  1.00 97.44           C  
ATOM   2579  CD  PRO B 121     -92.470 -27.778   2.285  1.00 97.44           C  
ATOM   2580  CB  PRO B 121     -91.497 -28.149   4.453  1.00 97.44           C  
ATOM   2581  CG  PRO B 121     -91.796 -28.854   3.129  1.00 97.44           C  
ATOM   2582  C   PRO B 121     -89.930 -26.181   4.183  1.00 97.44           C  
ATOM   2583  O   PRO B 121     -89.115 -26.772   3.472  1.00 97.44           O  
ATOM   2584  N   SER B 122     -89.545 -25.503   5.268  1.00 60.95           N  
ATOM   2585  CA  SER B 122     -88.204 -25.653   5.800  1.00 60.95           C  
ATOM   2586  CB  SER B 122     -87.965 -24.748   6.985  1.00 60.95           C  
ATOM   2587  OG  SER B 122     -88.258 -23.434   6.561  1.00 60.95           O  
ATOM   2588  C   SER B 122     -87.970 -27.062   6.247  1.00 60.95           C  
ATOM   2589  O   SER B 122     -88.761 -27.540   7.059  1.00 60.95           O  
ATOM   2590  N   VAL B 123     -86.858 -27.699   5.801  1.00 58.26           N  
ATOM   2591  CA  VAL B 123     -86.489 -29.097   6.110  1.00 58.26           C  
ATOM   2592  CB  VAL B 123     -86.561 -30.117   4.925  1.00 58.26           C  
ATOM   2593  CG1 VAL B 123     -86.309 -31.557   5.400  1.00 58.26           C  
ATOM   2594  CG2 VAL B 123     -87.950 -30.070   4.279  1.00 58.26           C  
ATOM   2595  C   VAL B 123     -85.073 -29.049   6.668  1.00 58.26           C  
ATOM   2596  O   VAL B 123     -84.131 -28.622   5.959  1.00 58.26           O  
ATOM   2597  N   PHE B 124     -84.920 -29.753   7.816  1.00 89.42           N  
ATOM   2598  CA  PHE B 124     -83.673 -29.856   8.553  1.00 89.42           C  
ATOM   2599  CB  PHE B 124     -83.655 -28.974   9.812  1.00 89.42           C  
ATOM   2600  CG  PHE B 124     -84.100 -27.560   9.510  1.00 89.42           C  
ATOM   2601  CD1 PHE B 124     -83.288 -26.722   8.731  1.00 89.42           C  
ATOM   2602  CD2 PHE B 124     -85.342 -27.096   9.979  1.00 89.42           C  
ATOM   2603  CE1 PHE B 124     -83.688 -25.402   8.464  1.00 89.42           C  
ATOM   2604  CE2 PHE B 124     -85.733 -25.769   9.728  1.00 89.42           C  
ATOM   2605  CZ  PHE B 124     -84.900 -24.919   8.982  1.00 89.42           C  
ATOM   2606  C   PHE B 124     -83.408 -31.281   8.980  1.00 89.42           C  
ATOM   2607  O   PHE B 124     -84.213 -31.937   9.663  1.00 89.42           O  
ATOM   2608  N   PRO B 125     -82.131 -31.723   8.766  1.00175.66           N  
ATOM   2609  CA  PRO B 125     -81.517 -32.916   9.420  1.00175.66           C  
ATOM   2610  CD  PRO B 125     -81.169 -31.235   7.753  1.00175.66           C  
ATOM   2611  CB  PRO B 125     -80.173 -33.199   8.685  1.00175.66           C  
ATOM   2612  CG  PRO B 125     -80.292 -32.418   7.388  1.00175.66           C  
ATOM   2613  C   PRO B 125     -81.239 -32.751  10.937  1.00175.66           C  
ATOM   2614  O   PRO B 125     -80.881 -31.655  11.415  1.00175.66           O  
ATOM   2615  N   LEU B 126     -81.477 -33.823  11.689  1.00123.05           N  
ATOM   2616  CA  LEU B 126     -81.212 -33.835  13.124  1.00123.05           C  
ATOM   2617  CB  LEU B 126     -82.502 -33.855  13.965  1.00123.05           C  
ATOM   2618  CG  LEU B 126     -83.384 -32.593  14.038  1.00123.05           C  
ATOM   2619  CD1 LEU B 126     -82.610 -31.340  14.451  1.00123.05           C  
ATOM   2620  CD2 LEU B 126     -84.143 -32.320  12.743  1.00123.05           C  
ATOM   2621  C   LEU B 126     -80.297 -35.026  13.410  1.00123.05           C  
ATOM   2622  O   LEU B 126     -80.811 -36.089  13.797  1.00123.05           O  
ATOM   2623  N   ALA B 127     -79.012 -34.902  13.045  1.00 66.34           N  
ATOM   2624  CA  ALA B 127     -77.988 -35.652  13.753  1.00 66.34           C  
ATOM   2625  CB  ALA B 127     -76.704 -35.677  12.980  1.00 66.34           C  
ATOM   2626  C   ALA B 127     -77.665 -35.025  15.118  1.00 66.34           C  
ATOM   2627  O   ALA B 127     -77.272 -33.851  15.198  1.00 66.34           O  
ATOM   2628  N   PRO B 128     -77.846 -35.808  16.209  1.00147.30           N  
ATOM   2629  CA  PRO B 128     -77.664 -35.318  17.577  1.00147.30           C  
ATOM   2630  CD  PRO B 128     -77.999 -37.274  16.179  1.00147.30           C  
ATOM   2631  CB  PRO B 128     -78.091 -36.517  18.439  1.00147.30           C  
ATOM   2632  CG  PRO B 128     -77.795 -37.745  17.598  1.00147.30           C  
ATOM   2633  C   PRO B 128     -76.195 -34.862  17.793  1.00147.30           C  
ATOM   2634  O   PRO B 128     -75.308 -35.708  17.991  1.00147.30           O  
ATOM   2635  N   CYS B 129     -76.031 -33.529  17.779  1.00 81.81           N  
ATOM   2636  CA  CYS B 129     -74.713 -32.868  17.726  1.00 81.81           C  
ATOM   2637  CB  CYS B 129     -74.889 -31.358  17.999  1.00 81.81           C  
ATOM   2638  SG  CYS B 129     -73.392 -30.356  17.825  1.00 81.81           S  
ATOM   2639  C   CYS B 129     -73.691 -33.482  18.682  1.00 81.81           C  
ATOM   2640  O   CYS B 129     -72.832 -34.230  18.227  1.00 81.81           O  
ATOM   2641  N   SER B 130     -73.963 -33.507  19.992  1.00134.10           N  
ATOM   2642  CA  SER B 130     -73.090 -34.105  21.036  1.00134.10           C  
ATOM   2643  CB  SER B 130     -72.918 -33.072  22.205  1.00134.10           C  
ATOM   2644  OG  SER B 130     -72.035 -33.571  23.188  1.00134.10           O  
ATOM   2645  C   SER B 130     -73.625 -35.503  21.481  1.00134.10           C  
ATOM   2646  O   SER B 130     -73.311 -35.989  22.575  1.00134.10           O  
ATOM   2647  N   ARG B 131     -74.653 -36.021  20.783  1.00195.47           N  
ATOM   2648  CA  ARG B 131     -75.529 -37.107  21.283  1.00195.47           C  
ATOM   2649  CB  ARG B 131     -76.882 -36.559  21.822  1.00195.47           C  
ATOM   2650  CG  ARG B 131     -76.896 -35.770  23.124  1.00195.47           C  
ATOM   2651  CD  ARG B 131     -76.175 -36.512  24.241  1.00195.47           C  
ATOM   2652  NE  ARG B 131     -76.059 -35.679  25.438  1.00195.47           N  
ATOM   2653  CZ  ARG B 131     -75.014 -35.612  26.240  1.00195.47           C  
ATOM   2654  NH1 ARG B 131     -73.930 -36.305  26.023  1.00195.47           N  
ATOM   2655  NH2 ARG B 131     -75.066 -34.845  27.285  1.00195.47           N  
ATOM   2656  C   ARG B 131     -75.753 -38.279  20.268  1.00195.47           C  
ATOM   2657  O   ARG B 131     -76.672 -39.084  20.509  1.00195.47           O  
ATOM   2658  N   SER B 132     -74.850 -38.423  19.273  1.00140.16           N  
ATOM   2659  CA  SER B 132     -74.891 -39.668  18.454  1.00140.16           C  
ATOM   2660  CB  SER B 132     -74.480 -39.459  17.025  1.00140.16           C  
ATOM   2661  OG  SER B 132     -73.144 -39.023  16.933  1.00140.16           O  
ATOM   2662  C   SER B 132     -74.094 -40.837  18.999  1.00140.16           C  
ATOM   2663  O   SER B 132     -72.956 -41.100  18.622  1.00140.16           O  
ATOM   2664  N   THR B 133     -74.685 -41.469  20.013  1.00171.65           N  
ATOM   2665  CA  THR B 133     -74.012 -42.306  21.034  1.00171.65           C  
ATOM   2666  CB  THR B 133     -74.930 -42.599  22.238  1.00171.65           C  
ATOM   2667  OG1 THR B 133     -76.151 -43.145  21.791  1.00171.65           O  
ATOM   2668  CG2 THR B 133     -75.241 -41.337  23.039  1.00171.65           C  
ATOM   2669  C   THR B 133     -73.316 -43.582  20.533  1.00171.65           C  
ATOM   2670  O   THR B 133     -72.148 -43.505  20.130  1.00171.65           O  
ATOM   2671  N   SER B 134     -73.839 -44.767  20.885  1.00210.18           N  
ATOM   2672  CA  SER B 134     -73.120 -46.036  20.732  1.00210.18           C  
ATOM   2673  CB  SER B 134     -71.972 -46.032  21.734  1.00210.18           C  
ATOM   2674  OG  SER B 134     -71.273 -47.254  21.673  1.00210.18           O  
ATOM   2675  C   SER B 134     -74.015 -47.255  20.941  1.00210.18           C  
ATOM   2676  O   SER B 134     -73.740 -48.104  21.787  1.00210.18           O  
ATOM   2677  N   GLU B 135     -75.050 -47.395  20.131  1.00116.04           N  
ATOM   2678  CA  GLU B 135     -75.956 -48.546  20.129  1.00116.04           C  
ATOM   2679  CB  GLU B 135     -77.094 -48.212  21.170  1.00116.04           C  
ATOM   2680  CG  GLU B 135     -78.136 -49.319  21.380  1.00116.04           C  
ATOM   2681  CD  GLU B 135     -77.523 -50.625  21.888  1.00116.04           C  
ATOM   2682  OE1 GLU B 135     -76.850 -51.279  21.057  1.00116.04           O  
ATOM   2683  OE2 GLU B 135     -77.750 -50.948  23.072  1.00116.04           O  
ATOM   2684  C   GLU B 135     -76.331 -48.894  18.634  1.00116.04           C  
ATOM   2685  O   GLU B 135     -76.172 -48.134  17.660  1.00116.04           O  
ATOM   2686  N   SER B 136     -76.955 -50.057  18.453  1.00126.72           N  
ATOM   2687  CA  SER B 136     -77.798 -50.370  17.302  1.00126.72           C  
ATOM   2688  CB  SER B 136     -77.954 -51.878  17.188  1.00126.72           C  
ATOM   2689  OG  SER B 136     -78.875 -52.343  18.151  1.00126.72           O  
ATOM   2690  C   SER B 136     -79.195 -49.713  17.287  1.00126.72           C  
ATOM   2691  O   SER B 136     -80.019 -50.035  16.430  1.00126.72           O  
ATOM   2692  N   THR B 137     -79.365 -48.634  18.063  1.00120.79           N  
ATOM   2693  CA  THR B 137     -80.551 -47.795  18.135  1.00120.79           C  
ATOM   2694  CB  THR B 137     -81.196 -47.851  19.521  1.00120.79           C  
ATOM   2695  OG1 THR B 137     -80.319 -47.326  20.489  1.00120.79           O  
ATOM   2696  CG2 THR B 137     -81.580 -49.266  19.952  1.00120.79           C  
ATOM   2697  C   THR B 137     -80.239 -46.316  17.846  1.00120.79           C  
ATOM   2698  O   THR B 137     -81.056 -45.456  18.224  1.00120.79           O  
ATOM   2699  N   ALA B 138     -79.179 -46.006  17.099  1.00 92.76           N  
ATOM   2700  CA  ALA B 138     -78.763 -44.624  16.853  1.00 92.76           C  
ATOM   2701  CB  ALA B 138     -77.446 -44.620  16.087  1.00 92.76           C  
ATOM   2702  C   ALA B 138     -79.773 -43.768  16.130  1.00 92.76           C  
ATOM   2703  O   ALA B 138     -79.788 -43.815  14.913  1.00 92.76           O  
ATOM   2704  N   ALA B 139     -80.656 -43.067  16.831  1.00 63.30           N  
ATOM   2705  CA  ALA B 139     -81.669 -42.237  16.216  1.00 63.30           C  
ATOM   2706  CB  ALA B 139     -82.678 -41.827  17.308  1.00 63.30           C  
ATOM   2707  C   ALA B 139     -80.956 -41.080  15.450  1.00 63.30           C  
ATOM   2708  O   ALA B 139     -80.105 -40.308  15.986  1.00 63.30           O  
ATOM   2709  N   LEU B 140     -81.472 -40.948  14.189  1.00 68.54           N  
ATOM   2710  CA  LEU B 140     -81.280 -39.787  13.335  1.00 68.54           C  
ATOM   2711  CB  LEU B 140     -80.492 -40.150  12.089  1.00 68.54           C  
ATOM   2712  CG  LEU B 140     -79.117 -40.765  12.398  1.00 68.54           C  
ATOM   2713  CD1 LEU B 140     -78.407 -41.095  11.084  1.00 68.54           C  
ATOM   2714  CD2 LEU B 140     -78.221 -39.825  13.209  1.00 68.54           C  
ATOM   2715  C   LEU B 140     -82.630 -39.275  12.905  1.00 68.54           C  
ATOM   2716  O   LEU B 140     -83.479 -40.062  12.418  1.00 68.54           O  
ATOM   2717  N   GLY B 141     -82.936 -37.991  13.247  1.00 47.41           N  
ATOM   2718  CA  GLY B 141     -84.159 -37.269  12.922  1.00 47.41           C  
ATOM   2719  C   GLY B 141     -84.039 -36.517  11.581  1.00 47.41           C  
ATOM   2720  O   GLY B 141     -82.965 -36.139  11.084  1.00 47.41           O  
ATOM   2721  N   CYS B 142     -85.239 -36.185  11.054  1.00 61.25           N  
ATOM   2722  CA  CYS B 142     -85.512 -35.008  10.233  1.00 61.25           C  
ATOM   2723  CB  CYS B 142     -85.528 -35.418   8.760  1.00 61.25           C  
ATOM   2724  SG  CYS B 142     -86.718 -36.712   8.336  1.00 61.25           S  
ATOM   2725  C   CYS B 142     -86.804 -34.302  10.710  1.00 61.25           C  
ATOM   2726  O   CYS B 142     -87.762 -34.911  11.235  1.00 61.25           O  
ATOM   2727  N   LEU B 143     -86.810 -32.958  10.522  1.00 64.28           N  
ATOM   2728  CA  LEU B 143     -87.957 -32.083  10.683  1.00 64.28           C  
ATOM   2729  CB  LEU B 143     -87.596 -31.094  11.809  1.00 64.28           C  
ATOM   2730  CG  LEU B 143     -88.759 -30.188  12.234  1.00 64.28           C  
ATOM   2731  CD1 LEU B 143     -89.876 -30.956  12.944  1.00 64.28           C  
ATOM   2732  CD2 LEU B 143     -88.218 -29.113  13.174  1.00 64.28           C  
ATOM   2733  C   LEU B 143     -88.329 -31.418   9.313  1.00 64.28           C  
ATOM   2734  O   LEU B 143     -87.443 -31.011   8.511  1.00 64.28           O  
ATOM   2735  N   VAL B 144     -89.667 -31.341   9.150  1.00 73.84           N  
ATOM   2736  CA  VAL B 144     -90.353 -30.706   8.042  1.00 73.84           C  
ATOM   2737  CB  VAL B 144     -91.158 -31.717   7.220  1.00 73.84           C  
ATOM   2738  CG1 VAL B 144     -91.808 -31.037   6.018  1.00 73.84           C  
ATOM   2739  CG2 VAL B 144     -90.252 -32.840   6.707  1.00 73.84           C  
ATOM   2740  C   VAL B 144     -91.299 -29.732   8.681  1.00 73.84           C  
ATOM   2741  O   VAL B 144     -92.273 -30.213   9.289  1.00 73.84           O  
ATOM   2742  N   LYS B 145     -90.946 -28.423   8.656  1.00109.43           N  
ATOM   2743  CA  LYS B 145     -91.614 -27.366   9.418  1.00109.43           C  
ATOM   2744  CB  LYS B 145     -90.744 -27.000  10.661  1.00109.43           C  
ATOM   2745  CG  LYS B 145     -91.545 -26.267  11.737  1.00109.43           C  
ATOM   2746  CD  LYS B 145     -90.845 -26.109  13.092  1.00109.43           C  
ATOM   2747  CE  LYS B 145     -91.867 -25.808  14.191  1.00109.43           C  
ATOM   2748  NZ  LYS B 145     -92.621 -24.559  13.931  1.00109.43           N  
ATOM   2749  C   LYS B 145     -91.987 -26.169   8.513  1.00109.43           C  
ATOM   2750  O   LYS B 145     -91.352 -25.869   7.466  1.00109.43           O  
ATOM   2751  N   ASP B 146     -93.080 -25.555   9.057  1.00 96.80           N  
ATOM   2752  CA  ASP B 146     -93.696 -24.252   8.665  1.00 96.80           C  
ATOM   2753  CB  ASP B 146     -92.940 -23.060   9.293  1.00 96.80           C  
ATOM   2754  CG  ASP B 146     -93.157 -22.951  10.816  1.00 96.80           C  
ATOM   2755  OD1 ASP B 146     -93.612 -23.929  11.461  1.00 96.80           O  
ATOM   2756  OD2 ASP B 146     -92.848 -21.905  11.411  1.00 96.80           O  
ATOM   2757  C   ASP B 146     -94.023 -24.191   7.174  1.00 96.80           C  
ATOM   2758  O   ASP B 146     -93.970 -23.136   6.526  1.00 96.80           O  
ATOM   2759  N   TYR B 147     -94.363 -25.351   6.617  1.00 95.84           N  
ATOM   2760  CA  TYR B 147     -95.163 -25.423   5.414  1.00 95.84           C  
ATOM   2761  CB  TYR B 147     -94.910 -26.760   4.758  1.00 95.84           C  
ATOM   2762  CG  TYR B 147     -95.457 -27.971   5.475  1.00 95.84           C  
ATOM   2763  CD1 TYR B 147     -96.697 -28.497   5.080  1.00 95.84           C  
ATOM   2764  CD2 TYR B 147     -94.724 -28.582   6.511  1.00 95.84           C  
ATOM   2765  CE1 TYR B 147     -97.196 -29.653   5.697  1.00 95.84           C  
ATOM   2766  CE2 TYR B 147     -95.209 -29.756   7.114  1.00 95.84           C  
ATOM   2767  CZ  TYR B 147     -96.434 -30.309   6.688  1.00 95.84           C  
ATOM   2768  OH  TYR B 147     -96.850 -31.488   7.212  1.00 95.84           O  
ATOM   2769  C   TYR B 147     -96.642 -25.264   5.681  1.00 95.84           C  
ATOM   2770  O   TYR B 147     -97.078 -25.171   6.828  1.00 95.84           O  
ATOM   2771  N   PHE B 148     -97.426 -25.025   4.599  1.00155.45           N  
ATOM   2772  CA  PHE B 148     -98.884 -25.226   4.547  1.00155.45           C  
ATOM   2773  CB  PHE B 148     -99.551 -23.954   5.094  1.00155.45           C  
ATOM   2774  CG  PHE B 148    -101.058 -24.038   5.230  1.00155.45           C  
ATOM   2775  CD1 PHE B 148    -101.886 -23.608   4.180  1.00155.45           C  
ATOM   2776  CD2 PHE B 148    -101.630 -24.601   6.385  1.00155.45           C  
ATOM   2777  CE1 PHE B 148    -103.275 -23.798   4.257  1.00155.45           C  
ATOM   2778  CE2 PHE B 148    -103.021 -24.766   6.476  1.00155.45           C  
ATOM   2779  CZ  PHE B 148    -103.842 -24.389   5.400  1.00155.45           C  
ATOM   2780  C   PHE B 148     -99.362 -25.559   3.130  1.00155.45           C  
ATOM   2781  O   PHE B 148     -98.643 -25.147   2.239  1.00155.45           O  
ATOM   2782  N   PRO B 149    -100.572 -26.079   2.920  1.00115.18           N  
ATOM   2783  CA  PRO B 149    -101.156 -27.091   3.787  1.00115.18           C  
ATOM   2784  CD  PRO B 149    -101.383 -25.859   1.716  1.00115.18           C  
ATOM   2785  CB  PRO B 149    -102.628 -27.116   3.366  1.00115.18           C  
ATOM   2786  CG  PRO B 149    -102.615 -26.747   1.889  1.00115.18           C  
ATOM   2787  C   PRO B 149    -100.523 -28.505   3.646  1.00115.18           C  
ATOM   2788  O   PRO B 149     -99.822 -28.819   2.670  1.00115.18           O  
ATOM   2789  N   GLU B 150    -100.932 -29.428   4.505  1.00110.76           N  
ATOM   2790  CA  GLU B 150    -100.861 -30.822   4.077  1.00110.76           C  
ATOM   2791  CB  GLU B 150    -101.597 -31.716   5.063  1.00110.76           C  
ATOM   2792  CG  GLU B 150    -100.889 -31.826   6.415  1.00110.76           C  
ATOM   2793  CD  GLU B 150     -99.700 -32.787   6.348  1.00110.76           C  
ATOM   2794  OE1 GLU B 150     -98.736 -32.460   5.618  1.00110.76           O  
ATOM   2795  OE2 GLU B 150     -99.743 -33.845   7.006  1.00110.76           O  
ATOM   2796  C   GLU B 150    -101.521 -31.120   2.715  1.00110.76           C  
ATOM   2797  O   GLU B 150    -102.520 -30.478   2.392  1.00110.76           O  
ATOM   2798  N   PRO B 151    -101.121 -32.211   2.023  1.00108.87           N  
ATOM   2799  CA  PRO B 151    -100.067 -33.132   2.423  1.00108.87           C  
ATOM   2800  CD  PRO B 151    -101.983 -32.818   1.006  1.00108.87           C  
ATOM   2801  CB  PRO B 151    -100.572 -34.530   1.952  1.00108.87           C  
ATOM   2802  CG  PRO B 151    -101.425 -34.210   0.723  1.00108.87           C  
ATOM   2803  C   PRO B 151     -98.616 -32.757   2.005  1.00108.87           C  
ATOM   2804  O   PRO B 151     -98.208 -32.188   0.979  1.00108.87           O  
ATOM   2805  N   VAL B 152     -97.714 -33.180   2.877  1.00 86.32           N  
ATOM   2806  CA  VAL B 152     -96.360 -33.557   2.520  1.00 86.32           C  
ATOM   2807  CB  VAL B 152     -95.369 -33.104   3.610  1.00 86.32           C  
ATOM   2808  CG1 VAL B 152     -95.416 -31.583   3.711  1.00 86.32           C  
ATOM   2809  CG2 VAL B 152     -95.615 -33.767   4.964  1.00 86.32           C  
ATOM   2810  C   VAL B 152     -96.290 -35.077   2.271  1.00 86.32           C  
ATOM   2811  O   VAL B 152     -97.290 -35.823   2.298  1.00 86.32           O  
ATOM   2812  N   THR B 153     -95.052 -35.488   1.888  1.00 67.96           N  
ATOM   2813  CA  THR B 153     -94.599 -36.862   2.027  1.00 67.96           C  
ATOM   2814  CB  THR B 153     -94.566 -37.560   0.665  1.00 67.96           C  
ATOM   2815  OG1 THR B 153     -95.831 -37.380   0.068  1.00 67.96           O  
ATOM   2816  CG2 THR B 153     -94.288 -39.059   0.713  1.00 67.96           C  
ATOM   2817  C   THR B 153     -93.253 -36.788   2.720  1.00 67.96           C  
ATOM   2818  O   THR B 153     -92.462 -35.880   2.471  1.00 67.96           O  
ATOM   2819  N   VAL B 154     -92.912 -37.837   3.465  1.00106.08           N  
ATOM   2820  CA  VAL B 154     -91.544 -38.125   3.925  1.00106.08           C  
ATOM   2821  CB  VAL B 154     -91.351 -37.615   5.347  1.00106.08           C  
ATOM   2822  CG1 VAL B 154     -92.262 -38.305   6.370  1.00106.08           C  
ATOM   2823  CG2 VAL B 154     -89.900 -37.687   5.821  1.00106.08           C  
ATOM   2824  C   VAL B 154     -91.331 -39.610   3.870  1.00106.08           C  
ATOM   2825  O   VAL B 154     -92.333 -40.353   3.988  1.00106.08           O  
ATOM   2826  N   SER B 155     -90.039 -39.968   3.548  1.00 45.82           N  
ATOM   2827  CA  SER B 155     -89.437 -41.319   3.716  1.00 45.82           C  
ATOM   2828  CB  SER B 155     -89.613 -42.139   2.451  1.00 45.82           C  
ATOM   2829  OG  SER B 155     -89.170 -43.479   2.566  1.00 45.82           O  
ATOM   2830  C   SER B 155     -87.952 -41.197   3.952  1.00 45.82           C  
ATOM   2831  O   SER B 155     -87.376 -40.190   3.562  1.00 45.82           O  
ATOM   2832  N   TRP B 156     -87.280 -42.314   4.365  1.00 70.35           N  
ATOM   2833  CA  TRP B 156     -85.818 -42.459   4.510  1.00 70.35           C  
ATOM   2834  CB  TRP B 156     -85.435 -43.082   5.889  1.00 70.35           C  
ATOM   2835  CG  TRP B 156     -85.702 -42.142   7.021  1.00 70.35           C  
ATOM   2836  CD2 TRP B 156     -84.781 -41.172   7.593  1.00 70.35           C  
ATOM   2837  CD1 TRP B 156     -86.868 -41.973   7.682  1.00 70.35           C  
ATOM   2838  NE1 TRP B 156     -86.732 -40.980   8.633  1.00 70.35           N  
ATOM   2839  CE2 TRP B 156     -85.456 -40.454   8.624  1.00 70.35           C  
ATOM   2840  CE3 TRP B 156     -83.441 -40.830   7.322  1.00 70.35           C  
ATOM   2841  CZ2 TRP B 156     -84.818 -39.451   9.365  1.00 70.35           C  
ATOM   2842  CZ3 TRP B 156     -82.795 -39.824   8.057  1.00 70.35           C  
ATOM   2843  CH2 TRP B 156     -83.477 -39.140   9.080  1.00 70.35           C  
ATOM   2844  C   TRP B 156     -85.261 -43.257   3.326  1.00 70.35           C  
ATOM   2845  O   TRP B 156     -85.854 -44.266   2.912  1.00 70.35           O  
ATOM   2846  N   ASN B 157     -84.040 -42.804   2.891  1.00 78.96           N  
ATOM   2847  CA  ASN B 157     -83.176 -43.414   1.862  1.00 78.96           C  
ATOM   2848  CB  ASN B 157     -82.249 -44.438   2.539  1.00 78.96           C  
ATOM   2849  CG  ASN B 157     -81.296 -43.854   3.550  1.00 78.96           C  
ATOM   2850  OD1 ASN B 157     -80.758 -42.776   3.380  1.00 78.96           O  
ATOM   2851  ND2 ASN B 157     -81.046 -44.570   4.623  1.00 78.96           N  
ATOM   2852  C   ASN B 157     -83.977 -44.050   0.720  1.00 78.96           C  
ATOM   2853  O   ASN B 157     -83.720 -45.193   0.343  1.00 78.96           O  
ATOM   2854  N   SER B 158     -85.015 -43.387   0.177  1.00 49.91           N  
ATOM   2855  CA  SER B 158     -85.931 -43.957  -0.868  1.00 49.91           C  
ATOM   2856  CB  SER B 158     -85.176 -43.945  -2.205  1.00 49.91           C  
ATOM   2857  OG  SER B 158     -84.809 -42.630  -2.575  1.00 49.91           O  
ATOM   2858  C   SER B 158     -86.630 -45.357  -0.592  1.00 49.91           C  
ATOM   2859  O   SER B 158     -87.035 -46.152  -1.470  1.00 49.91           O  
ATOM   2860  N   GLY B 159     -86.685 -45.629   0.740  1.00 30.64           N  
ATOM   2861  CA  GLY B 159     -87.137 -46.926   1.275  1.00 30.64           C  
ATOM   2862  C   GLY B 159     -86.049 -47.956   1.685  1.00 30.64           C  
ATOM   2863  O   GLY B 159     -86.384 -49.039   2.220  1.00 30.64           O  
ATOM   2864  N   ALA B 160     -84.760 -47.579   1.500  1.00 70.80           N  
ATOM   2865  CA  ALA B 160     -83.606 -48.418   1.842  1.00 70.80           C  
ATOM   2866  CB  ALA B 160     -82.282 -47.760   1.433  1.00 70.80           C  
ATOM   2867  C   ALA B 160     -83.448 -48.715   3.311  1.00 70.80           C  
ATOM   2868  O   ALA B 160     -82.647 -49.560   3.715  1.00 70.80           O  
ATOM   2869  N   LEU B 161     -84.115 -47.970   4.199  1.00156.58           N  
ATOM   2870  CA  LEU B 161     -84.471 -48.437   5.550  1.00156.58           C  
ATOM   2871  CB  LEU B 161     -83.612 -47.606   6.496  1.00156.58           C  
ATOM   2872  CG  LEU B 161     -83.617 -47.982   7.989  1.00156.58           C  
ATOM   2873  CD1 LEU B 161     -84.926 -47.597   8.638  1.00156.58           C  
ATOM   2874  CD2 LEU B 161     -83.322 -49.454   8.259  1.00156.58           C  
ATOM   2875  C   LEU B 161     -85.996 -48.285   5.658  1.00156.58           C  
ATOM   2876  O   LEU B 161     -86.515 -47.178   5.623  1.00156.58           O  
ATOM   2877  N   THR B 162     -86.702 -49.423   5.630  1.00 89.99           N  
ATOM   2878  CA  THR B 162     -88.148 -49.494   5.851  1.00 89.99           C  
ATOM   2879  CB  THR B 162     -88.732 -50.698   5.090  1.00 89.99           C  
ATOM   2880  OG1 THR B 162     -88.313 -50.653   3.742  1.00 89.99           O  
ATOM   2881  CG2 THR B 162     -90.256 -50.793   5.082  1.00 89.99           C  
ATOM   2882  C   THR B 162     -88.510 -49.564   7.332  1.00 89.99           C  
ATOM   2883  O   THR B 162     -89.301 -48.733   7.747  1.00 89.99           O  
ATOM   2884  N   SER B 163     -87.790 -50.246   8.222  1.00 51.58           N  
ATOM   2885  CA  SER B 163     -88.189 -50.576   9.620  1.00 51.58           C  
ATOM   2886  CB  SER B 163     -88.078 -52.070   9.817  1.00 51.58           C  
ATOM   2887  OG  SER B 163     -88.554 -52.411  11.104  1.00 51.58           O  
ATOM   2888  C   SER B 163     -87.363 -49.950  10.734  1.00 51.58           C  
ATOM   2889  O   SER B 163     -86.404 -49.325  10.355  1.00 51.58           O  
ATOM   2890  N   GLY B 164     -87.863 -49.689  11.929  1.00 24.56           N  
ATOM   2891  CA  GLY B 164     -87.227 -48.829  12.922  1.00 24.56           C  
ATOM   2892  C   GLY B 164     -87.427 -47.343  12.702  1.00 24.56           C  
ATOM   2893  O   GLY B 164     -87.249 -46.518  13.605  1.00 24.56           O  
ATOM   2894  N   VAL B 165     -88.094 -46.948  11.617  1.00 42.00           N  
ATOM   2895  CA  VAL B 165     -88.570 -45.583  11.320  1.00 42.00           C  
ATOM   2896  CB  VAL B 165     -88.830 -45.354   9.809  1.00 42.00           C  
ATOM   2897  CG1 VAL B 165     -89.250 -43.916   9.493  1.00 42.00           C  
ATOM   2898  CG2 VAL B 165     -87.554 -45.665   9.033  1.00 42.00           C  
ATOM   2899  C   VAL B 165     -89.862 -45.315  12.095  1.00 42.00           C  
ATOM   2900  O   VAL B 165     -90.770 -46.151  12.111  1.00 42.00           O  
ATOM   2901  N   HIS B 166     -89.911 -44.109  12.691  1.00 58.80           N  
ATOM   2902  CA  HIS B 166     -91.132 -43.563  13.269  1.00 58.80           C  
ATOM   2903  ND1 HIS B 166     -89.272 -45.312  15.284  1.00 58.80           N  
ATOM   2904  CG  HIS B 166     -90.534 -44.759  15.399  1.00 58.80           C  
ATOM   2905  CB  HIS B 166     -90.982 -43.455  14.780  1.00 58.80           C  
ATOM   2906  NE2 HIS B 166     -90.478 -46.686  16.490  1.00 58.80           N  
ATOM   2907  CD2 HIS B 166     -91.288 -45.616  16.152  1.00 58.80           C  
ATOM   2908  CE1 HIS B 166     -89.259 -46.481  15.950  1.00 58.80           C  
ATOM   2909  C   HIS B 166     -91.436 -42.250  12.585  1.00 58.80           C  
ATOM   2910  O   HIS B 166     -90.650 -41.322  12.753  1.00 58.80           O  
ATOM   2911  N   THR B 167     -92.614 -42.075  12.010  1.00 44.89           N  
ATOM   2912  CA  THR B 167     -93.099 -40.777  11.550  1.00 44.89           C  
ATOM   2913  CB  THR B 167     -93.364 -40.847  10.052  1.00 44.89           C  
ATOM   2914  OG1 THR B 167     -92.151 -41.226   9.433  1.00 44.89           O  
ATOM   2915  CG2 THR B 167     -93.774 -39.509   9.449  1.00 44.89           C  
ATOM   2916  C   THR B 167     -94.309 -40.403  12.381  1.00 44.89           C  
ATOM   2917  O   THR B 167     -95.024 -41.246  12.936  1.00 44.89           O  
ATOM   2918  N   PHE B 168     -94.522 -39.105  12.563  1.00 75.35           N  
ATOM   2919  CA  PHE B 168     -95.678 -38.603  13.326  1.00 75.35           C  
ATOM   2920  CB  PHE B 168     -95.143 -37.787  14.503  1.00 75.35           C  
ATOM   2921  CG  PHE B 168     -94.233 -38.641  15.357  1.00 75.35           C  
ATOM   2922  CD1 PHE B 168     -92.898 -38.870  14.970  1.00 75.35           C  
ATOM   2923  CD2 PHE B 168     -94.752 -39.305  16.477  1.00 75.35           C  
ATOM   2924  CE1 PHE B 168     -92.083 -39.754  15.689  1.00 75.35           C  
ATOM   2925  CE2 PHE B 168     -93.929 -40.179  17.199  1.00 75.35           C  
ATOM   2926  CZ  PHE B 168     -92.596 -40.404  16.820  1.00 75.35           C  
ATOM   2927  C   PHE B 168     -96.685 -37.857  12.463  1.00 75.35           C  
ATOM   2928  O   PHE B 168     -96.391 -37.394  11.376  1.00 75.35           O  
ATOM   2929  N   PRO B 169     -97.948 -37.734  12.849  1.00154.11           N  
ATOM   2930  CA  PRO B 169     -98.884 -36.815  12.180  1.00154.11           C  
ATOM   2931  CD  PRO B 169     -98.623 -38.615  13.744  1.00154.11           C  
ATOM   2932  CB  PRO B 169    -100.243 -37.073  12.878  1.00154.11           C  
ATOM   2933  CG  PRO B 169    -100.107 -38.499  13.416  1.00154.11           C  
ATOM   2934  C   PRO B 169     -98.345 -35.371  12.258  1.00154.11           C  
ATOM   2935  O   PRO B 169     -97.799 -34.949  13.294  1.00154.11           O  
ATOM   2936  N   ALA B 170     -98.673 -34.593  11.207  1.00 49.05           N  
ATOM   2937  CA  ALA B 170     -98.432 -33.160  11.188  1.00 49.05           C  
ATOM   2938  CB  ALA B 170     -98.596 -32.624   9.758  1.00 49.05           C  
ATOM   2939  C   ALA B 170     -99.374 -32.375  12.161  1.00 49.05           C  
ATOM   2940  O   ALA B 170    -100.623 -32.318  12.017  1.00 49.05           O  
ATOM   2941  N   VAL B 171     -98.645 -31.538  12.935  1.00 46.40           N  
ATOM   2942  CA  VAL B 171     -99.277 -30.652  13.906  1.00 46.40           C  
ATOM   2943  CB  VAL B 171     -98.378 -30.400  15.137  1.00 46.40           C  
ATOM   2944  CG1 VAL B 171     -99.098 -29.504  16.152  1.00 46.40           C  
ATOM   2945  CG2 VAL B 171     -98.006 -31.723  15.807  1.00 46.40           C  
ATOM   2946  C   VAL B 171     -99.649 -29.359  13.226  1.00 46.40           C  
ATOM   2947  O   VAL B 171     -98.822 -28.510  12.917  1.00 46.40           O  
ATOM   2948  N   LEU B 172    -100.891 -28.927  13.354  1.00123.20           N  
ATOM   2949  CA  LEU B 172    -101.332 -27.629  12.851  1.00123.20           C  
ATOM   2950  CB  LEU B 172    -102.838 -27.546  12.594  1.00123.20           C  
ATOM   2951  CG  LEU B 172    -103.357 -28.318  11.376  1.00123.20           C  
ATOM   2952  CD1 LEU B 172    -103.316 -29.833  11.594  1.00123.20           C  
ATOM   2953  CD2 LEU B 172    -104.802 -27.920  11.075  1.00123.20           C  
ATOM   2954  C   LEU B 172    -100.977 -26.576  13.910  1.00123.20           C  
ATOM   2955  O   LEU B 172    -101.319 -26.694  15.108  1.00123.20           O  
ATOM   2956  N   GLN B 173    -100.451 -25.470  13.368  1.00152.84           N  
ATOM   2957  CA  GLN B 173    -100.043 -24.297  14.105  1.00152.84           C  
ATOM   2958  CB  GLN B 173     -98.517 -24.053  13.964  1.00152.84           C  
ATOM   2959  CG  GLN B 173     -97.612 -25.275  14.217  1.00152.84           C  
ATOM   2960  CD  GLN B 173     -96.195 -24.998  13.735  1.00152.84           C  
ATOM   2961  OE1 GLN B 173     -95.207 -25.165  14.438  1.00152.84           O  
ATOM   2962  NE2 GLN B 173     -96.056 -24.519  12.517  1.00152.84           N  
ATOM   2963  C   GLN B 173    -100.894 -23.149  13.548  1.00152.84           C  
ATOM   2964  O   GLN B 173    -101.110 -23.058  12.331  1.00152.84           O  
ATOM   2965  N   SER B 174    -101.341 -22.244  14.426  1.00 93.74           N  
ATOM   2966  CA  SER B 174    -101.841 -20.912  14.031  1.00 93.74           C  
ATOM   2967  CB  SER B 174    -100.663 -19.966  13.678  1.00 93.74           C  
ATOM   2968  OG  SER B 174    -101.129 -18.648  13.524  1.00 93.74           O  
ATOM   2969  C   SER B 174    -102.895 -20.952  12.916  1.00 93.74           C  
ATOM   2970  O   SER B 174    -103.009 -20.005  12.130  1.00 93.74           O  
ATOM   2971  N   SER B 175    -103.634 -22.073  12.801  1.00131.92           N  
ATOM   2972  CA  SER B 175    -104.573 -22.326  11.679  1.00131.92           C  
ATOM   2973  CB  SER B 175    -105.890 -21.630  11.988  1.00131.92           C  
ATOM   2974  OG  SER B 175    -106.454 -22.165  13.169  1.00131.92           O  
ATOM   2975  C   SER B 175    -104.049 -21.858  10.274  1.00131.92           C  
ATOM   2976  O   SER B 175    -104.702 -21.122   9.506  1.00131.92           O  
ATOM   2977  N   GLY B 176    -102.816 -22.323   9.974  1.00194.32           N  
ATOM   2978  CA  GLY B 176    -102.162 -21.753   8.807  1.00194.32           C  
ATOM   2979  C   GLY B 176    -100.737 -22.141   8.480  1.00194.32           C  
ATOM   2980  O   GLY B 176    -100.348 -21.774   7.357  1.00194.32           O  
ATOM   2981  N   LEU B 177    -100.085 -22.892   9.402  1.00111.91           N  
ATOM   2982  CA  LEU B 177     -98.860 -23.667   9.177  1.00111.91           C  
ATOM   2983  CB  LEU B 177     -97.665 -22.893   9.762  1.00111.91           C  
ATOM   2984  CG  LEU B 177     -97.434 -21.535   9.074  1.00111.91           C  
ATOM   2985  CD1 LEU B 177     -96.224 -20.840   9.692  1.00111.91           C  
ATOM   2986  CD2 LEU B 177     -97.165 -21.660   7.573  1.00111.91           C  
ATOM   2987  C   LEU B 177     -98.954 -25.070   9.799  1.00111.91           C  
ATOM   2988  O   LEU B 177     -99.668 -25.235  10.804  1.00111.91           O  
ATOM   2989  N   TYR B 178     -98.006 -25.945   9.370  1.00160.18           N  
ATOM   2990  CA  TYR B 178     -97.799 -27.301   9.855  1.00160.18           C  
ATOM   2991  CB  TYR B 178     -98.145 -28.340   8.749  1.00160.18           C  
ATOM   2992  CG  TYR B 178     -99.622 -28.493   8.480  1.00160.18           C  
ATOM   2993  CD1 TYR B 178    -100.246 -27.682   7.518  1.00160.18           C  
ATOM   2994  CD2 TYR B 178    -100.360 -29.481   9.152  1.00160.18           C  
ATOM   2995  CE1 TYR B 178    -101.617 -27.842   7.251  1.00160.18           C  
ATOM   2996  CE2 TYR B 178    -101.715 -29.679   8.840  1.00160.18           C  
ATOM   2997  CZ  TYR B 178    -102.359 -28.828   7.920  1.00160.18           C  
ATOM   2998  OH  TYR B 178    -103.696 -28.906   7.697  1.00160.18           O  
ATOM   2999  C   TYR B 178     -96.376 -27.489  10.392  1.00160.18           C  
ATOM   3000  O   TYR B 178     -95.440 -26.681  10.218  1.00160.18           O  
ATOM   3001  N   SER B 179     -96.203 -28.582  11.133  1.00 58.66           N  
ATOM   3002  CA  SER B 179     -94.904 -29.173  11.469  1.00 58.66           C  
ATOM   3003  CB  SER B 179     -94.394 -28.638  12.814  1.00 58.66           C  
ATOM   3004  OG  SER B 179     -93.062 -29.034  13.088  1.00 58.66           O  
ATOM   3005  C   SER B 179     -95.059 -30.661  11.500  1.00 58.66           C  
ATOM   3006  O   SER B 179     -96.017 -31.091  12.127  1.00 58.66           O  
ATOM   3007  N   LEU B 180     -94.079 -31.436  10.995  1.00122.25           N  
ATOM   3008  CA  LEU B 180     -93.997 -32.901  10.928  1.00122.25           C  
ATOM   3009  CB  LEU B 180     -94.578 -33.397   9.565  1.00122.25           C  
ATOM   3010  CG  LEU B 180     -94.936 -34.889   9.463  1.00122.25           C  
ATOM   3011  CD1 LEU B 180     -95.515 -35.219   8.092  1.00122.25           C  
ATOM   3012  CD2 LEU B 180     -93.748 -35.822   9.653  1.00122.25           C  
ATOM   3013  C   LEU B 180     -92.511 -33.279  11.148  1.00122.25           C  
ATOM   3014  O   LEU B 180     -91.573 -33.004  10.350  1.00122.25           O  
ATOM   3015  N   SER B 181     -92.265 -34.135  12.182  1.00 46.95           N  
ATOM   3016  CA  SER B 181     -91.049 -34.925  12.294  1.00 46.95           C  
ATOM   3017  CB  SER B 181     -90.630 -34.863  13.782  1.00 46.95           C  
ATOM   3018  OG  SER B 181     -91.619 -35.560  14.524  1.00 46.95           O  
ATOM   3019  C   SER B 181     -91.173 -36.396  11.721  1.00 46.95           C  
ATOM   3020  O   SER B 181     -92.151 -37.194  11.833  1.00 46.95           O  
ATOM   3021  N   SER B 182     -90.009 -36.835  11.201  1.00 42.98           N  
ATOM   3022  CA  SER B 182     -89.690 -38.251  11.070  1.00 42.98           C  
ATOM   3023  CB  SER B 182     -89.667 -38.636   9.608  1.00 42.98           C  
ATOM   3024  OG  SER B 182     -89.503 -40.030   9.421  1.00 42.98           O  
ATOM   3025  C   SER B 182     -88.369 -38.576  11.715  1.00 42.98           C  
ATOM   3026  O   SER B 182     -87.519 -37.716  11.999  1.00 42.98           O  
ATOM   3027  N   VAL B 183     -88.152 -39.849  12.068  1.00106.06           N  
ATOM   3028  CA  VAL B 183     -86.875 -40.369  12.570  1.00106.06           C  
ATOM   3029  CB  VAL B 183     -86.835 -40.417  14.098  1.00106.06           C  
ATOM   3030  CG1 VAL B 183     -87.863 -41.361  14.745  1.00106.06           C  
ATOM   3031  CG2 VAL B 183     -85.464 -40.709  14.719  1.00106.06           C  
ATOM   3032  C   VAL B 183     -86.670 -41.732  12.024  1.00106.06           C  
ATOM   3033  O   VAL B 183     -87.590 -42.549  12.012  1.00106.06           O  
ATOM   3034  N   VAL B 184     -85.413 -42.077  11.733  1.00113.92           N  
ATOM   3035  CA  VAL B 184     -84.897 -43.448  11.679  1.00113.92           C  
ATOM   3036  CB  VAL B 184     -83.993 -43.606  10.443  1.00113.92           C  
ATOM   3037  CG1 VAL B 184     -82.739 -42.736  10.462  1.00113.92           C  
ATOM   3038  CG2 VAL B 184     -83.629 -45.068  10.253  1.00113.92           C  
ATOM   3039  C   VAL B 184     -84.206 -43.803  12.985  1.00113.92           C  
ATOM   3040  O   VAL B 184     -83.248 -43.148  13.364  1.00113.92           O  
ATOM   3041  N   THR B 185     -84.511 -44.979  13.548  1.00 66.94           N  
ATOM   3042  CA  THR B 185     -83.681 -45.655  14.567  1.00 66.94           C  
ATOM   3043  CB  THR B 185     -84.505 -46.554  15.486  1.00 66.94           C  
ATOM   3044  OG1 THR B 185     -85.581 -45.787  15.987  1.00 66.94           O  
ATOM   3045  CG2 THR B 185     -83.710 -47.125  16.648  1.00 66.94           C  
ATOM   3046  C   THR B 185     -82.689 -46.550  13.873  1.00 66.94           C  
ATOM   3047  O   THR B 185     -82.983 -47.700  13.556  1.00 66.94           O  
ATOM   3048  N   VAL B 186     -81.406 -46.153  13.737  1.00 74.39           N  
ATOM   3049  CA  VAL B 186     -80.402 -46.832  12.856  1.00 74.39           C  
ATOM   3050  CB  VAL B 186     -79.268 -45.907  12.328  1.00 74.39           C  
ATOM   3051  CG1 VAL B 186     -78.290 -46.668  11.419  1.00 74.39           C  
ATOM   3052  CG2 VAL B 186     -79.879 -44.762  11.519  1.00 74.39           C  
ATOM   3053  C   VAL B 186     -79.691 -48.006  13.512  1.00 74.39           C  
ATOM   3054  O   VAL B 186     -79.004 -47.723  14.479  1.00 74.39           O  
ATOM   3055  N   PRO B 187     -79.892 -49.251  13.047  1.00108.50           N  
ATOM   3056  CA  PRO B 187     -79.095 -50.390  13.461  1.00108.50           C  
ATOM   3057  CD  PRO B 187     -80.947 -49.672  12.154  1.00108.50           C  
ATOM   3058  CB  PRO B 187     -79.928 -51.623  13.099  1.00108.50           C  
ATOM   3059  CG  PRO B 187     -80.744 -51.159  11.893  1.00108.50           C  
ATOM   3060  C   PRO B 187     -77.744 -50.423  12.788  1.00108.50           C  
ATOM   3061  O   PRO B 187     -77.641 -50.119  11.601  1.00108.50           O  
ATOM   3062  N   SER B 188     -76.794 -51.100  13.483  1.00146.73           N  
ATOM   3063  CA  SER B 188     -75.391 -51.389  13.103  1.00146.73           C  
ATOM   3064  CB  SER B 188     -75.368 -52.239  11.830  1.00146.73           C  
ATOM   3065  OG  SER B 188     -74.049 -52.592  11.456  1.00146.73           O  
ATOM   3066  C   SER B 188     -74.443 -50.211  12.907  1.00146.73           C  
ATOM   3067  O   SER B 188     -74.821 -49.185  12.331  1.00146.73           O  
ATOM   3068  N   SER B 189     -73.148 -50.411  13.179  1.00106.99           N  
ATOM   3069  CA  SER B 189     -72.086 -49.447  12.848  1.00106.99           C  
ATOM   3070  CB  SER B 189     -70.752 -49.992  13.364  1.00106.99           C  
ATOM   3071  OG  SER B 189     -70.471 -51.220  12.717  1.00106.99           O  
ATOM   3072  C   SER B 189     -71.966 -49.145  11.340  1.00106.99           C  
ATOM   3073  O   SER B 189     -71.291 -48.178  10.980  1.00106.99           O  
ATOM   3074  N   SER B 190     -72.760 -49.864  10.533  1.00 48.29           N  
ATOM   3075  CA  SER B 190     -72.886 -49.655   9.102  1.00 48.29           C  
ATOM   3076  CB  SER B 190     -74.011 -50.518   8.497  1.00 48.29           C  
ATOM   3077  OG  SER B 190     -73.766 -51.885   8.743  1.00 48.29           O  
ATOM   3078  C   SER B 190     -73.169 -48.211   8.729  1.00 48.29           C  
ATOM   3079  O   SER B 190     -72.906 -47.868   7.581  1.00 48.29           O  
ATOM   3080  N   LEU B 191     -73.742 -47.378   9.606  1.00 60.55           N  
ATOM   3081  CA  LEU B 191     -73.839 -45.930   9.436  1.00 60.55           C  
ATOM   3082  CB  LEU B 191     -74.268 -45.263  10.769  1.00 60.55           C  
ATOM   3083  CG  LEU B 191     -74.525 -43.744  10.664  1.00 60.55           C  
ATOM   3084  CD1 LEU B 191     -75.670 -43.429   9.711  1.00 60.55           C  
ATOM   3085  CD2 LEU B 191     -74.860 -43.140  12.024  1.00 60.55           C  
ATOM   3086  C   LEU B 191     -72.539 -45.298   8.928  1.00 60.55           C  
ATOM   3087  O   LEU B 191     -72.651 -44.504   8.013  1.00 60.55           O  
ATOM   3088  N   GLY B 192     -71.345 -45.739   9.327  1.00 44.22           N  
ATOM   3089  CA  GLY B 192     -70.066 -45.204   8.827  1.00 44.22           C  
ATOM   3090  C   GLY B 192     -69.828 -45.371   7.305  1.00 44.22           C  
ATOM   3091  O   GLY B 192     -69.080 -44.593   6.684  1.00 44.22           O  
ATOM   3092  N   THR B 193     -70.550 -46.348   6.717  1.00133.83           N  
ATOM   3093  CA  THR B 193     -70.582 -46.581   5.273  1.00133.83           C  
ATOM   3094  CB  THR B 193     -70.400 -48.064   4.926  1.00133.83           C  
ATOM   3095  OG1 THR B 193     -71.449 -48.873   5.424  1.00133.83           O  
ATOM   3096  CG2 THR B 193     -69.096 -48.631   5.484  1.00133.83           C  
ATOM   3097  C   THR B 193     -71.885 -46.167   4.594  1.00133.83           C  
ATOM   3098  O   THR B 193     -71.890 -45.558   3.538  1.00133.83           O  
ATOM   3099  N   LYS B 194     -73.033 -46.495   5.154  1.00 67.14           N  
ATOM   3100  CA  LYS B 194     -74.335 -46.133   4.675  1.00 67.14           C  
ATOM   3101  CB  LYS B 194     -75.336 -47.238   5.022  1.00 67.14           C  
ATOM   3102  CG  LYS B 194     -76.738 -46.923   4.469  1.00 67.14           C  
ATOM   3103  CD  LYS B 194     -77.705 -48.072   4.754  1.00 67.14           C  
ATOM   3104  CE  LYS B 194     -79.129 -47.701   4.329  1.00 67.14           C  
ATOM   3105  NZ  LYS B 194     -80.073 -48.769   4.738  1.00 67.14           N  
ATOM   3106  C   LYS B 194     -74.647 -44.827   5.326  1.00 67.14           C  
ATOM   3107  O   LYS B 194     -75.125 -44.848   6.454  1.00 67.14           O  
ATOM   3108  N   THR B 195     -74.528 -43.694   4.633  1.00127.31           N  
ATOM   3109  CA  THR B 195     -75.136 -42.442   5.037  1.00127.31           C  
ATOM   3110  CB  THR B 195     -74.616 -41.222   4.254  1.00127.31           C  
ATOM   3111  OG1 THR B 195     -75.111 -41.059   2.949  1.00127.31           O  
ATOM   3112  CG2 THR B 195     -73.092 -41.286   4.128  1.00127.31           C  
ATOM   3113  C   THR B 195     -76.640 -42.609   5.094  1.00127.31           C  
ATOM   3114  O   THR B 195     -77.179 -43.593   4.574  1.00127.31           O  
ATOM   3115  N   TYR B 196     -77.307 -41.719   5.841  1.00103.12           N  
ATOM   3116  CA  TYR B 196     -78.760 -41.584   5.860  1.00103.12           C  
ATOM   3117  CB  TYR B 196     -79.312 -41.839   7.259  1.00103.12           C  
ATOM   3118  CG  TYR B 196     -79.407 -43.326   7.530  1.00103.12           C  
ATOM   3119  CD1 TYR B 196     -78.240 -44.082   7.710  1.00103.12           C  
ATOM   3120  CD2 TYR B 196     -80.653 -43.970   7.512  1.00103.12           C  
ATOM   3121  CE1 TYR B 196     -78.301 -45.472   7.911  1.00103.12           C  
ATOM   3122  CE2 TYR B 196     -80.721 -45.367   7.663  1.00103.12           C  
ATOM   3123  CZ  TYR B 196     -79.551 -46.123   7.881  1.00103.12           C  
ATOM   3124  OH  TYR B 196     -79.629 -47.473   8.025  1.00103.12           O  
ATOM   3125  C   TYR B 196     -79.190 -40.225   5.330  1.00103.12           C  
ATOM   3126  O   TYR B 196     -78.471 -39.211   5.409  1.00103.12           O  
ATOM   3127  N   THR B 197     -80.392 -40.315   4.718  1.00117.67           N  
ATOM   3128  CA  THR B 197     -81.068 -39.222   4.028  1.00117.67           C  
ATOM   3129  CB  THR B 197     -80.934 -39.273   2.477  1.00117.67           C  
ATOM   3130  OG1 THR B 197     -79.556 -39.376   2.194  1.00117.67           O  
ATOM   3131  CG2 THR B 197     -81.445 -38.024   1.768  1.00117.67           C  
ATOM   3132  C   THR B 197     -82.479 -39.357   4.499  1.00117.67           C  
ATOM   3133  O   THR B 197     -83.043 -40.447   4.509  1.00117.67           O  
ATOM   3134  N   CYS B 198     -83.164 -38.256   4.816  1.00 56.56           N  
ATOM   3135  CA  CYS B 198     -84.613 -38.032   4.787  1.00 56.56           C  
ATOM   3136  CB  CYS B 198     -84.933 -37.134   5.978  1.00 56.56           C  
ATOM   3137  SG  CYS B 198     -86.660 -36.743   6.310  1.00 56.56           S  
ATOM   3138  C   CYS B 198     -84.994 -37.369   3.483  1.00 56.56           C  
ATOM   3139  O   CYS B 198     -84.667 -36.183   3.291  1.00 56.56           O  
ATOM   3140  N   ASN B 199     -85.751 -38.101   2.620  1.00 71.92           N  
ATOM   3141  CA  ASN B 199     -86.413 -37.636   1.389  1.00 71.92           C  
ATOM   3142  CB  ASN B 199     -86.659 -38.790   0.393  1.00 71.92           C  
ATOM   3143  CG  ASN B 199     -85.346 -39.466   0.046  1.00 71.92           C  
ATOM   3144  OD1 ASN B 199     -84.962 -40.469   0.635  1.00 71.92           O  
ATOM   3145  ND2 ASN B 199     -84.623 -38.973  -0.932  1.00 71.92           N  
ATOM   3146  C   ASN B 199     -87.730 -37.017   1.755  1.00 71.92           C  
ATOM   3147  O   ASN B 199     -88.479 -37.678   2.488  1.00 71.92           O  
ATOM   3148  N   VAL B 200     -88.040 -35.798   1.252  1.00 54.92           N  
ATOM   3149  CA  VAL B 200     -89.245 -34.996   1.563  1.00 54.92           C  
ATOM   3150  CB  VAL B 200     -89.009 -33.849   2.586  1.00 54.92           C  
ATOM   3151  CG1 VAL B 200     -90.301 -33.120   2.989  1.00 54.92           C  
ATOM   3152  CG2 VAL B 200     -88.388 -34.425   3.864  1.00 54.92           C  
ATOM   3153  C   VAL B 200     -89.819 -34.425   0.270  1.00 54.92           C  
ATOM   3154  O   VAL B 200     -89.038 -34.193  -0.677  1.00 54.92           O  
ATOM   3155  N   ASP B 201     -91.158 -34.217   0.276  1.00174.60           N  
ATOM   3156  CA  ASP B 201     -92.012 -33.695  -0.792  1.00174.60           C  
ATOM   3157  CB  ASP B 201     -92.519 -34.897  -1.600  1.00174.60           C  
ATOM   3158  CG  ASP B 201     -93.161 -34.581  -2.945  1.00174.60           C  
ATOM   3159  OD1 ASP B 201     -93.735 -33.489  -3.108  1.00174.60           O  
ATOM   3160  OD2 ASP B 201     -93.316 -35.562  -3.703  1.00174.60           O  
ATOM   3161  C   ASP B 201     -93.171 -32.904  -0.188  1.00174.60           C  
ATOM   3162  O   ASP B 201     -93.775 -33.340   0.777  1.00174.60           O  
ATOM   3163  N   HIS B 202     -93.608 -31.813  -0.794  1.00 97.58           N  
ATOM   3164  CA  HIS B 202     -94.812 -31.054  -0.494  1.00 97.58           C  
ATOM   3165  ND1 HIS B 202     -95.823 -27.585  -0.232  1.00 97.58           N  
ATOM   3166  CG  HIS B 202     -95.502 -28.777   0.401  1.00 97.58           C  
ATOM   3167  CB  HIS B 202     -94.365 -29.680  -0.002  1.00 97.58           C  
ATOM   3168  NE2 HIS B 202     -97.293 -27.944   1.362  1.00 97.58           N  
ATOM   3169  CD2 HIS B 202     -96.415 -28.995   1.391  1.00 97.58           C  
ATOM   3170  CE1 HIS B 202     -96.910 -27.112   0.387  1.00 97.58           C  
ATOM   3171  C   HIS B 202     -95.682 -31.023  -1.754  1.00 97.58           C  
ATOM   3172  O   HIS B 202     -95.355 -30.470  -2.800  1.00 97.58           O  
ATOM   3173  N   LYS B 203     -96.850 -31.680  -1.685  1.00149.13           N  
ATOM   3174  CA  LYS B 203     -97.756 -31.881  -2.842  1.00149.13           C  
ATOM   3175  CB  LYS B 203     -98.823 -32.973  -2.626  1.00149.13           C  
ATOM   3176  CG  LYS B 203     -98.341 -34.425  -2.571  1.00149.13           C  
ATOM   3177  CD  LYS B 203     -97.480 -34.764  -1.340  1.00149.13           C  
ATOM   3178  CE  LYS B 203     -96.012 -34.835  -1.740  1.00149.13           C  
ATOM   3179  NZ  LYS B 203     -95.734 -36.085  -2.481  1.00149.13           N  
ATOM   3180  C   LYS B 203     -98.478 -30.576  -3.245  1.00149.13           C  
ATOM   3181  O   LYS B 203     -98.455 -30.244  -4.421  1.00149.13           O  
ATOM   3182  N   PRO B 204     -98.937 -29.687  -2.346  1.00 98.53           N  
ATOM   3183  CA  PRO B 204     -99.551 -28.414  -2.770  1.00 98.53           C  
ATOM   3184  CD  PRO B 204     -99.391 -30.083  -1.032  1.00 98.53           C  
ATOM   3185  CB  PRO B 204    -100.204 -27.899  -1.483  1.00 98.53           C  
ATOM   3186  CG  PRO B 204    -100.515 -29.135  -0.651  1.00 98.53           C  
ATOM   3187  C   PRO B 204     -98.596 -27.345  -3.345  1.00 98.53           C  
ATOM   3188  O   PRO B 204     -99.029 -26.311  -3.862  1.00 98.53           O  
ATOM   3189  N   SER B 205     -97.284 -27.533  -3.202  1.00138.12           N  
ATOM   3190  CA  SER B 205     -96.280 -26.719  -3.914  1.00138.12           C  
ATOM   3191  CB  SER B 205     -95.261 -26.272  -2.868  1.00138.12           C  
ATOM   3192  OG  SER B 205     -94.323 -25.356  -3.387  1.00138.12           O  
ATOM   3193  C   SER B 205     -95.533 -27.434  -5.072  1.00138.12           C  
ATOM   3194  O   SER B 205     -94.846 -26.826  -5.905  1.00138.12           O  
ATOM   3195  N   ASN B 206     -95.640 -28.759  -5.170  1.00 72.04           N  
ATOM   3196  CA  ASN B 206     -94.731 -29.615  -5.932  1.00 72.04           C  
ATOM   3197  CB  ASN B 206     -94.911 -29.380  -7.431  1.00 72.04           C  
ATOM   3198  CG  ASN B 206     -96.348 -29.547  -7.868  1.00 72.04           C  
ATOM   3199  OD1 ASN B 206     -96.878 -30.641  -7.937  1.00 72.04           O  
ATOM   3200  ND2 ASN B 206     -97.018 -28.464  -8.190  1.00 72.04           N  
ATOM   3201  C   ASN B 206     -93.262 -29.532  -5.509  1.00 72.04           C  
ATOM   3202  O   ASN B 206     -92.388 -30.187  -6.074  1.00 72.04           O  
ATOM   3203  N   THR B 207     -92.952 -28.920  -4.361  1.00 46.94           N  
ATOM   3204  CA  THR B 207     -91.574 -28.786  -3.891  1.00 46.94           C  
ATOM   3205  CB  THR B 207     -91.403 -27.778  -2.744  1.00 46.94           C  
ATOM   3206  OG1 THR B 207     -91.865 -26.518  -3.165  1.00 46.94           O  
ATOM   3207  CG2 THR B 207     -89.935 -27.595  -2.347  1.00 46.94           C  
ATOM   3208  C   THR B 207     -91.099 -30.126  -3.416  1.00 46.94           C  
ATOM   3209  O   THR B 207     -91.676 -30.651  -2.472  1.00 46.94           O  
ATOM   3210  N   LYS B 208     -89.878 -30.542  -3.714  1.00173.52           N  
ATOM   3211  CA  LYS B 208     -89.197 -31.607  -3.006  1.00173.52           C  
ATOM   3212  CB  LYS B 208     -89.067 -32.816  -3.937  1.00173.52           C  
ATOM   3213  CG  LYS B 208     -88.136 -32.613  -5.149  1.00173.52           C  
ATOM   3214  CD  LYS B 208     -87.795 -33.926  -5.876  1.00173.52           C  
ATOM   3215  CE  LYS B 208     -86.842 -34.807  -5.046  1.00173.52           C  
ATOM   3216  NZ  LYS B 208     -87.524 -35.622  -4.009  1.00173.52           N  
ATOM   3217  C   LYS B 208     -87.905 -31.101  -2.413  1.00173.52           C  
ATOM   3218  O   LYS B 208     -87.321 -30.140  -2.934  1.00173.52           O  
ATOM   3219  N   VAL B 209     -87.458 -31.824  -1.347  1.00 63.61           N  
ATOM   3220  CA  VAL B 209     -86.150 -31.674  -0.687  1.00 63.61           C  
ATOM   3221  CB  VAL B 209     -86.248 -30.679   0.490  1.00 63.61           C  
ATOM   3222  CG1 VAL B 209     -84.848 -30.362   1.012  1.00 63.61           C  
ATOM   3223  CG2 VAL B 209     -86.884 -29.344   0.088  1.00 63.61           C  
ATOM   3224  C   VAL B 209     -85.642 -33.041  -0.170  1.00 63.61           C  
ATOM   3225  O   VAL B 209     -86.080 -33.515   0.889  1.00 63.61           O  
ATOM   3226  N   ASP B 210     -84.456 -33.471  -0.628  1.00 72.42           N  
ATOM   3227  CA  ASP B 210     -83.821 -34.722  -0.166  1.00 72.42           C  
ATOM   3228  CB  ASP B 210     -83.518 -35.582  -1.389  1.00 72.42           C  
ATOM   3229  CG  ASP B 210     -84.784 -36.063  -2.119  1.00 72.42           C  
ATOM   3230  OD1 ASP B 210     -85.906 -35.577  -1.862  1.00 72.42           O  
ATOM   3231  OD2 ASP B 210     -84.703 -36.998  -2.937  1.00 72.42           O  
ATOM   3232  C   ASP B 210     -82.606 -34.435   0.742  1.00 72.42           C  
ATOM   3233  O   ASP B 210     -81.499 -34.105   0.313  1.00 72.42           O  
ATOM   3234  N   LYS B 211     -82.893 -34.344   2.042  1.00173.25           N  
ATOM   3235  CA  LYS B 211     -81.936 -33.871   3.019  1.00173.25           C  
ATOM   3236  CB  LYS B 211     -82.608 -33.161   4.190  1.00173.25           C  
ATOM   3237  CG  LYS B 211     -83.241 -31.820   3.828  1.00173.25           C  
ATOM   3238  CD  LYS B 211     -82.304 -30.806   3.154  1.00173.25           C  
ATOM   3239  CE  LYS B 211     -81.296 -30.229   4.143  1.00173.25           C  
ATOM   3240  NZ  LYS B 211     -80.408 -29.259   3.476  1.00173.25           N  
ATOM   3241  C   LYS B 211     -81.067 -34.974   3.532  1.00173.25           C  
ATOM   3242  O   LYS B 211     -81.573 -35.954   4.086  1.00173.25           O  
ATOM   3243  N   ARG B 212     -79.772 -34.999   3.266  1.00 87.04           N  
ATOM   3244  CA  ARG B 212     -78.800 -35.903   3.888  1.00 87.04           C  
ATOM   3245  CB  ARG B 212     -77.522 -35.786   3.079  1.00 87.04           C  
ATOM   3246  CG  ARG B 212     -76.480 -36.776   3.599  1.00 87.04           C  
ATOM   3247  CD  ARG B 212     -75.313 -36.888   2.628  1.00 87.04           C  
ATOM   3248  NE  ARG B 212     -74.253 -37.728   3.217  1.00 87.04           N  
ATOM   3249  CZ  ARG B 212     -73.167 -37.263   3.809  1.00 87.04           C  
ATOM   3250  NH1 ARG B 212     -72.880 -35.992   3.799  1.00 87.04           N  
ATOM   3251  NH2 ARG B 212     -72.344 -38.061   4.430  1.00 87.04           N  
ATOM   3252  C   ARG B 212     -78.670 -35.614   5.395  1.00 87.04           C  
ATOM   3253  O   ARG B 212     -79.344 -34.769   5.943  1.00 87.04           O  
ATOM   3254  N   VAL B 213     -78.154 -36.548   6.145  1.00 56.42           N  
ATOM   3255  CA  VAL B 213     -77.855 -36.394   7.564  1.00 56.42           C  
ATOM   3256  CB  VAL B 213     -78.595 -37.390   8.445  1.00 56.42           C  
ATOM   3257  CG1 VAL B 213     -78.213 -37.160   9.909  1.00 56.42           C  
ATOM   3258  CG2 VAL B 213     -80.124 -37.303   8.325  1.00 56.42           C  
ATOM   3259  C   VAL B 213     -76.366 -36.621   7.699  1.00 56.42           C  
ATOM   3260  O   VAL B 213     -75.792 -37.625   7.248  1.00 56.42           O  
ATOM   3261  N   GLU B 214     -75.686 -35.635   8.290  1.00124.72           N  
ATOM   3262  CA  GLU B 214     -74.214 -35.617   8.320  1.00124.72           C  
ATOM   3263  CB  GLU B 214     -73.608 -34.284   7.798  1.00124.72           C  
ATOM   3264  CG  GLU B 214     -73.752 -34.177   6.283  1.00124.72           C  
ATOM   3265  CD  GLU B 214     -75.082 -33.631   5.776  1.00124.72           C  
ATOM   3266  OE1 GLU B 214     -75.815 -32.999   6.567  1.00124.72           O  
ATOM   3267  OE2 GLU B 214     -75.321 -33.903   4.575  1.00124.72           O  
ATOM   3268  C   GLU B 214     -73.649 -35.919   9.699  1.00124.72           C  
ATOM   3269  O   GLU B 214     -74.335 -35.935  10.724  1.00124.72           O  
ATOM   3270  N   SER B 215     -72.350 -36.206   9.723  1.00146.49           N  
ATOM   3271  CA  SER B 215     -71.531 -36.440  10.922  1.00146.49           C  
ATOM   3272  CB  SER B 215     -70.216 -37.113  10.470  1.00146.49           C  
ATOM   3273  OG  SER B 215     -69.485 -36.240   9.628  1.00146.49           O  
ATOM   3274  C   SER B 215     -71.257 -35.203  11.804  1.00146.49           C  
ATOM   3275  O   SER B 215     -70.122 -34.747  11.798  1.00146.49           O  
ATOM   3276  N   LYS B 216     -72.271 -34.785  12.562  1.00208.78           N  
ATOM   3277  CA  LYS B 216     -72.199 -33.944  13.751  1.00208.78           C  
ATOM   3278  CB  LYS B 216     -71.990 -34.839  14.993  1.00208.78           C  
ATOM   3279  CG  LYS B 216     -70.595 -35.479  15.177  1.00208.78           C  
ATOM   3280  CD  LYS B 216     -69.477 -34.544  15.665  1.00208.78           C  
ATOM   3281  CE  LYS B 216     -69.729 -34.044  17.094  1.00208.78           C  
ATOM   3282  NZ  LYS B 216     -68.752 -33.009  17.486  1.00208.78           N  
ATOM   3283  C   LYS B 216     -71.347 -32.668  13.795  1.00208.78           C  
ATOM   3284  O   LYS B 216     -71.303 -32.067  14.860  1.00208.78           O  
ATOM   3285  N   TYR B 217     -70.922 -32.165  12.623  1.00174.46           N  
ATOM   3286  CA  TYR B 217     -70.242 -30.862  12.466  1.00174.46           C  
ATOM   3287  CB  TYR B 217     -71.133 -29.726  13.003  1.00174.46           C  
ATOM   3288  CG  TYR B 217     -72.605 -29.908  12.654  1.00174.46           C  
ATOM   3289  CD1 TYR B 217     -73.062 -29.613  11.358  1.00174.46           C  
ATOM   3290  CD2 TYR B 217     -73.488 -30.486  13.591  1.00174.46           C  
ATOM   3291  CE1 TYR B 217     -74.385 -29.918  10.986  1.00174.46           C  
ATOM   3292  CE2 TYR B 217     -74.802 -30.824  13.217  1.00174.46           C  
ATOM   3293  CZ  TYR B 217     -75.248 -30.546  11.911  1.00174.46           C  
ATOM   3294  OH  TYR B 217     -76.532 -30.838  11.571  1.00174.46           O  
ATOM   3295  C   TYR B 217     -68.849 -30.827  13.087  1.00174.46           C  
ATOM   3296  O   TYR B 217     -68.676 -30.670  14.292  1.00174.46           O  
ATOM   3297  N   GLY B 218     -67.786 -31.072  12.298  1.00 76.53           N  
ATOM   3298  CA  GLY B 218     -66.445 -31.305  12.854  1.00 76.53           C  
ATOM   3299  C   GLY B 218     -65.292 -30.522  12.231  1.00 76.53           C  
ATOM   3300  O   GLY B 218     -64.673 -30.994  11.275  1.00 76.53           O  
ATOM   3301  N   PRO B 219     -64.795 -29.446  12.880  1.00223.10           N  
ATOM   3302  CA  PRO B 219     -63.632 -28.711  12.402  1.00223.10           C  
ATOM   3303  CD  PRO B 219     -65.358 -28.810  14.067  1.00223.10           C  
ATOM   3304  CB  PRO B 219     -63.627 -27.390  13.184  1.00223.10           C  
ATOM   3305  CG  PRO B 219     -64.367 -27.723  14.478  1.00223.10           C  
ATOM   3306  C   PRO B 219     -62.302 -29.453  12.570  1.00223.10           C  
ATOM   3307  O   PRO B 219     -61.527 -29.204  13.493  1.00223.10           O  
ATOM   3308  N   PRO B 220     -61.901 -30.267  11.580  1.00114.77           N  
ATOM   3309  CA  PRO B 220     -60.604 -30.948  11.548  1.00114.77           C  
ATOM   3310  CD  PRO B 220     -62.744 -30.708  10.490  1.00114.77           C  
ATOM   3311  CB  PRO B 220     -60.785 -32.092  10.530  1.00114.77           C  
ATOM   3312  CG  PRO B 220     -61.887 -31.591   9.595  1.00114.77           C  
ATOM   3313  C   PRO B 220     -59.402 -30.078  11.161  1.00114.77           C  
ATOM   3314  O   PRO B 220     -59.388 -29.417  10.124  1.00114.77           O  
ATOM   3315  N   CYS B 221     -58.292 -30.280  11.886  1.00 73.96           N  
ATOM   3316  CA  CYS B 221     -56.946 -29.868  11.455  1.00 73.96           C  
ATOM   3317  CB  CYS B 221     -56.046 -29.774  12.702  1.00 73.96           C  
ATOM   3318  SG  CYS B 221     -54.257 -29.669  12.426  1.00 73.96           S  
ATOM   3319  C   CYS B 221     -56.335 -30.813  10.397  1.00 73.96           C  
ATOM   3320  O   CYS B 221     -56.328 -32.033  10.585  1.00 73.96           O  
ATOM   3321  N   PRO B 222     -55.613 -30.279   9.384  1.00 71.75           N  
ATOM   3322  CA  PRO B 222     -54.800 -31.085   8.465  1.00 71.75           C  
ATOM   3323  CD  PRO B 222     -55.615 -28.885   8.952  1.00 71.75           C  
ATOM   3324  CB  PRO B 222     -54.240 -30.101   7.412  1.00 71.75           C  
ATOM   3325  CG  PRO B 222     -55.194 -28.911   7.485  1.00 71.75           C  
ATOM   3326  C   PRO B 222     -53.658 -31.869   9.137  1.00 71.75           C  
ATOM   3327  O   PRO B 222     -52.894 -31.305   9.923  1.00 71.75           O  
ATOM   3328  N   PRO B 223     -53.405 -33.120   8.696  1.00159.02           N  
ATOM   3329  CA  PRO B 223     -52.232 -33.896   9.121  1.00159.02           C  
ATOM   3330  CD  PRO B 223     -54.261 -33.922   7.822  1.00159.02           C  
ATOM   3331  CB  PRO B 223     -52.334 -35.237   8.373  1.00159.02           C  
ATOM   3332  CG  PRO B 223     -53.818 -35.366   8.036  1.00159.02           C  
ATOM   3333  C   PRO B 223     -50.887 -33.221   8.833  1.00159.02           C  
ATOM   3334  O   PRO B 223     -50.740 -32.483   7.859  1.00159.02           O  
ATOM   3335  N   CYS B 224     -49.870 -33.542   9.642  1.00 76.36           N  
ATOM   3336  CA  CYS B 224     -48.534 -33.013   9.363  1.00 76.36           C  
ATOM   3337  CB  CYS B 224     -47.559 -33.287  10.511  1.00 76.36           C  
ATOM   3338  SG  CYS B 224     -46.996 -35.000  10.700  1.00 76.36           S  
ATOM   3339  C   CYS B 224     -47.986 -33.504   8.005  1.00 76.36           C  
ATOM   3340  O   CYS B 224     -48.255 -34.640   7.615  1.00 76.36           O  
ATOM   3341  N   PRO B 225     -47.114 -32.719   7.337  1.00202.15           N  
ATOM   3342  CA  PRO B 225     -46.618 -33.017   5.976  1.00202.15           C  
ATOM   3343  CD  PRO B 225     -46.758 -31.354   7.728  1.00202.15           C  
ATOM   3344  CB  PRO B 225     -45.661 -31.846   5.665  1.00202.15           C  
ATOM   3345  CG  PRO B 225     -46.201 -30.680   6.481  1.00202.15           C  
ATOM   3346  C   PRO B 225     -45.832 -34.323   5.722  1.00202.15           C  
ATOM   3347  O   PRO B 225     -45.524 -34.628   4.565  1.00202.15           O  
ATOM   3348  N   ALA B 226     -45.476 -35.015   6.815  1.00270.94           N  
ATOM   3349  CA  ALA B 226     -44.487 -36.094   6.817  1.00270.94           C  
ATOM   3350  CB  ALA B 226     -44.889 -37.151   5.762  1.00270.94           C  
ATOM   3351  C   ALA B 226     -43.015 -35.610   6.710  1.00270.94           C  
ATOM   3352  O   ALA B 226     -42.729 -34.564   6.128  1.00270.94           O  
ATOM   3353  N   PRO B 227     -42.056 -36.323   7.332  1.00230.91           N  
ATOM   3354  CA  PRO B 227     -40.627 -36.108   7.069  1.00230.91           C  
ATOM   3355  CD  PRO B 227     -42.254 -36.993   8.615  1.00230.91           C  
ATOM   3356  CB  PRO B 227     -39.903 -36.626   8.309  1.00230.91           C  
ATOM   3357  CG  PRO B 227     -40.970 -36.715   9.395  1.00230.91           C  
ATOM   3358  C   PRO B 227     -40.107 -36.817   5.808  1.00230.91           C  
ATOM   3359  O   PRO B 227     -39.743 -37.996   5.802  1.00230.91           O  
ATOM   3360  N   GLU B 228     -39.933 -36.033   4.754  1.00124.94           N  
ATOM   3361  CA  GLU B 228     -39.410 -36.541   3.491  1.00124.94           C  
ATOM   3362  CB  GLU B 228     -40.517 -36.515   2.415  1.00124.94           C  
ATOM   3363  CG  GLU B 228     -40.139 -37.334   1.173  1.00124.94           C  
ATOM   3364  CD  GLU B 228     -41.288 -37.630   0.255  1.00124.94           C  
ATOM   3365  OE1 GLU B 228     -42.316 -38.190   0.695  1.00124.94           O  
ATOM   3366  OE2 GLU B 228     -41.108 -37.248  -0.909  1.00124.94           O  
ATOM   3367  C   GLU B 228     -38.185 -35.731   3.064  1.00124.94           C  
ATOM   3368  O   GLU B 228     -38.002 -34.580   3.463  1.00124.94           O  
ATOM   3369  N   ALA B 229     -37.363 -36.314   2.203  1.00 49.62           N  
ATOM   3370  CA  ALA B 229     -36.349 -35.594   1.447  1.00 49.62           C  
ATOM   3371  CB  ALA B 229     -35.214 -36.566   1.130  1.00 49.62           C  
ATOM   3372  C   ALA B 229     -37.001 -35.020   0.175  1.00 49.62           C  
ATOM   3373  O   ALA B 229     -36.610 -35.371  -0.939  1.00 49.62           O  
ATOM   3374  N   ALA B 230     -37.919 -34.050   0.272  1.00 57.13           N  
ATOM   3375  CA  ALA B 230     -38.428 -33.288  -0.898  1.00 57.13           C  
ATOM   3376  CB  ALA B 230     -39.884 -32.864  -0.647  1.00 57.13           C  
ATOM   3377  C   ALA B 230     -37.546 -32.057  -1.187  1.00 57.13           C  
ATOM   3378  O   ALA B 230     -38.071 -30.943  -1.248  1.00 57.13           O  
ATOM   3379  N   GLY B 231     -36.201 -32.138  -1.307  1.00 40.30           N  
ATOM   3380  CA  GLY B 231     -35.199 -31.001  -1.489  1.00 40.30           C  
ATOM   3381  C   GLY B 231     -35.400 -29.991  -2.657  1.00 40.30           C  
ATOM   3382  O   GLY B 231     -34.775 -28.908  -2.670  1.00 40.30           O  
ATOM   3383  N   GLY B 232     -36.383 -30.244  -3.519  1.00 37.24           N  
ATOM   3384  CA  GLY B 232     -36.961 -29.257  -4.454  1.00 37.24           C  
ATOM   3385  C   GLY B 232     -37.127 -29.669  -5.935  1.00 37.24           C  
ATOM   3386  O   GLY B 232     -37.715 -30.728  -6.234  1.00 37.24           O  
ATOM   3387  N   PRO B 233     -36.811 -28.724  -6.908  1.00 85.98           N  
ATOM   3388  CA  PRO B 233     -37.026 -29.069  -8.339  1.00 85.98           C  
ATOM   3389  CD  PRO B 233     -36.624 -27.193  -6.842  1.00 85.98           C  
ATOM   3390  CB  PRO B 233     -37.450 -27.774  -9.027  1.00 85.98           C  
ATOM   3391  CG  PRO B 233     -36.501 -26.821  -8.310  1.00 85.98           C  
ATOM   3392  C   PRO B 233     -35.946 -29.956  -9.099  1.00 85.98           C  
ATOM   3393  O   PRO B 233     -35.105 -29.563  -9.957  1.00 85.98           O  
ATOM   3394  N   SER B 234     -36.187 -31.247  -8.844  1.00 51.71           N  
ATOM   3395  CA  SER B 234     -35.771 -32.384  -9.649  1.00 51.71           C  
ATOM   3396  CB  SER B 234     -36.204 -33.686  -8.945  1.00 51.71           C  
ATOM   3397  OG  SER B 234     -36.091 -33.540  -7.534  1.00 51.71           O  
ATOM   3398  C   SER B 234     -36.340 -32.346 -11.085  1.00 51.71           C  
ATOM   3399  O   SER B 234     -37.569 -32.334 -11.269  1.00 51.71           O  
ATOM   3400  N   VAL B 235     -35.419 -32.637 -12.025  1.00 62.52           N  
ATOM   3401  CA  VAL B 235     -35.598 -32.827 -13.478  1.00 62.52           C  
ATOM   3402  CB  VAL B 235     -34.585 -31.978 -14.309  1.00 62.52           C  
ATOM   3403  CG1 VAL B 235     -35.149 -31.599 -15.693  1.00 62.52           C  
ATOM   3404  CG2 VAL B 235     -34.139 -30.669 -13.601  1.00 62.52           C  
ATOM   3405  C   VAL B 235     -35.554 -34.330 -13.874  1.00 62.52           C  
ATOM   3406  O   VAL B 235     -35.178 -35.234 -13.086  1.00 62.52           O  
ATOM   3407  N   PHE B 236     -36.207 -34.617 -15.013  1.00132.08           N  
ATOM   3408  CA  PHE B 236     -36.483 -35.971 -15.559  1.00132.08           C  
ATOM   3409  CB  PHE B 236     -37.764 -36.573 -14.969  1.00132.08           C  
ATOM   3410  CG  PHE B 236     -37.681 -36.760 -13.488  1.00132.08           C  
ATOM   3411  CD1 PHE B 236     -36.934 -37.839 -12.984  1.00132.08           C  
ATOM   3412  CD2 PHE B 236     -38.206 -35.774 -12.631  1.00132.08           C  
ATOM   3413  CE1 PHE B 236     -36.709 -37.905 -11.608  1.00132.08           C  
ATOM   3414  CE2 PHE B 236     -37.992 -35.867 -11.258  1.00132.08           C  
ATOM   3415  CZ  PHE B 236     -37.257 -36.943 -10.743  1.00132.08           C  
ATOM   3416  C   PHE B 236     -36.709 -35.953 -17.056  1.00132.08           C  
ATOM   3417  O   PHE B 236     -37.301 -35.004 -17.556  1.00132.08           O  
ATOM   3418  N   LEU B 237     -36.352 -36.984 -17.851  1.00 73.29           N  
ATOM   3419  CA  LEU B 237     -36.663 -36.995 -19.313  1.00 73.29           C  
ATOM   3420  CB  LEU B 237     -35.632 -36.158 -20.156  1.00 73.29           C  
ATOM   3421  CG  LEU B 237     -35.663 -36.147 -21.726  1.00 73.29           C  
ATOM   3422  CD1 LEU B 237     -36.414 -35.013 -22.408  1.00 73.29           C  
ATOM   3423  CD2 LEU B 237     -34.291 -35.951 -22.378  1.00 73.29           C  
ATOM   3424  C   LEU B 237     -36.742 -38.452 -19.797  1.00 73.29           C  
ATOM   3425  O   LEU B 237     -35.731 -39.190 -19.573  1.00 73.29           O  
ATOM   3426  N   PHE B 238     -37.690 -38.546 -20.757  1.00129.26           N  
ATOM   3427  CA  PHE B 238     -38.318 -39.730 -21.286  1.00129.26           C  
ATOM   3428  CB  PHE B 238     -39.740 -39.875 -20.733  1.00129.26           C  
ATOM   3429  CG  PHE B 238     -39.789 -39.910 -19.231  1.00129.26           C  
ATOM   3430  CD1 PHE B 238     -39.286 -41.028 -18.537  1.00129.26           C  
ATOM   3431  CD2 PHE B 238     -40.243 -38.782 -18.528  1.00129.26           C  
ATOM   3432  CE1 PHE B 238     -39.213 -40.992 -17.132  1.00129.26           C  
ATOM   3433  CE2 PHE B 238     -40.202 -38.775 -17.138  1.00129.26           C  
ATOM   3434  CZ  PHE B 238     -39.646 -39.847 -16.454  1.00129.26           C  
ATOM   3435  C   PHE B 238     -38.432 -39.599 -22.807  1.00129.26           C  
ATOM   3436  O   PHE B 238     -38.695 -38.503 -23.317  1.00129.26           O  
ATOM   3437  N   PRO B 239     -38.275 -40.744 -23.502  1.00 98.04           N  
ATOM   3438  CA  PRO B 239     -38.505 -40.868 -24.937  1.00 98.04           C  
ATOM   3439  CD  PRO B 239     -37.985 -42.073 -22.949  1.00 98.04           C  
ATOM   3440  CB  PRO B 239     -37.734 -42.137 -25.305  1.00 98.04           C  
ATOM   3441  CG  PRO B 239     -37.955 -43.059 -24.113  1.00 98.04           C  
ATOM   3442  C   PRO B 239     -40.003 -41.051 -25.236  1.00 98.04           C  
ATOM   3443  O   PRO B 239     -40.707 -41.561 -24.344  1.00 98.04           O  
ATOM   3444  N   PRO B 240     -40.424 -40.934 -26.518  1.00 94.54           N  
ATOM   3445  CA  PRO B 240     -41.696 -41.494 -27.005  1.00 94.54           C  
ATOM   3446  CD  PRO B 240     -39.647 -40.431 -27.647  1.00 94.54           C  
ATOM   3447  CB  PRO B 240     -41.736 -41.144 -28.502  1.00 94.54           C  
ATOM   3448  CG  PRO B 240     -40.261 -41.068 -28.887  1.00 94.54           C  
ATOM   3449  C   PRO B 240     -41.770 -43.018 -26.769  1.00 94.54           C  
ATOM   3450  O   PRO B 240     -40.878 -43.599 -26.110  1.00 94.54           O  
ATOM   3451  N   LYS B 241     -42.795 -43.707 -27.314  1.00137.83           N  
ATOM   3452  CA  LYS B 241     -42.926 -45.154 -27.148  1.00137.83           C  
ATOM   3453  CB  LYS B 241     -44.171 -45.543 -26.318  1.00137.83           C  
ATOM   3454  CG  LYS B 241     -43.983 -45.421 -24.786  1.00137.83           C  
ATOM   3455  CD  LYS B 241     -44.004 -43.978 -24.262  1.00137.83           C  
ATOM   3456  CE  LYS B 241     -43.572 -43.826 -22.793  1.00137.83           C  
ATOM   3457  NZ  LYS B 241     -42.931 -42.502 -22.587  1.00137.83           N  
ATOM   3458  C   LYS B 241     -42.847 -45.869 -28.513  1.00137.83           C  
ATOM   3459  O   LYS B 241     -43.633 -45.568 -29.417  1.00137.83           O  
ATOM   3460  N   PRO B 242     -42.205 -47.063 -28.611  1.00 88.03           N  
ATOM   3461  CA  PRO B 242     -41.971 -47.807 -29.875  1.00 88.03           C  
ATOM   3462  CD  PRO B 242     -41.679 -47.806 -27.470  1.00 88.03           C  
ATOM   3463  CB  PRO B 242     -41.455 -49.216 -29.420  1.00 88.03           C  
ATOM   3464  CG  PRO B 242     -40.863 -48.955 -28.036  1.00 88.03           C  
ATOM   3465  C   PRO B 242     -43.163 -47.748 -30.883  1.00 88.03           C  
ATOM   3466  O   PRO B 242     -43.019 -47.562 -32.103  1.00 88.03           O  
ATOM   3467  N   LYS B 243     -44.381 -48.117 -30.517  1.00 87.22           N  
ATOM   3468  CA  LYS B 243     -45.435 -48.274 -31.512  1.00 87.22           C  
ATOM   3469  CB  LYS B 243     -46.736 -48.672 -30.919  1.00 87.22           C  
ATOM   3470  CG  LYS B 243     -47.785 -48.926 -32.021  1.00 87.22           C  
ATOM   3471  CD  LYS B 243     -49.176 -49.340 -31.520  1.00 87.22           C  
ATOM   3472  CE  LYS B 243     -49.273 -50.791 -31.046  1.00 87.22           C  
ATOM   3473  NZ  LYS B 243     -50.661 -51.080 -30.617  1.00 87.22           N  
ATOM   3474  C   LYS B 243     -45.751 -46.995 -32.212  1.00 87.22           C  
ATOM   3475  O   LYS B 243     -45.700 -46.974 -33.434  1.00 87.22           O  
ATOM   3476  N   ASP B 244     -45.948 -45.880 -31.563  1.00143.31           N  
ATOM   3477  CA  ASP B 244     -45.904 -44.590 -32.220  1.00143.31           C  
ATOM   3478  CB  ASP B 244     -46.373 -43.573 -31.199  1.00143.31           C  
ATOM   3479  CG  ASP B 244     -45.710 -43.795 -29.858  1.00143.31           C  
ATOM   3480  OD1 ASP B 244     -46.176 -44.709 -29.100  1.00143.31           O  
ATOM   3481  OD2 ASP B 244     -44.851 -42.940 -29.557  1.00143.31           O  
ATOM   3482  C   ASP B 244     -44.576 -44.275 -32.953  1.00143.31           C  
ATOM   3483  O   ASP B 244     -44.670 -43.870 -34.119  1.00143.31           O  
ATOM   3484  N   THR B 245     -43.364 -44.474 -32.388  1.00126.00           N  
ATOM   3485  CA  THR B 245     -42.100 -44.209 -33.152  1.00126.00           C  
ATOM   3486  CB  THR B 245     -40.847 -44.702 -32.409  1.00126.00           C  
ATOM   3487  OG1 THR B 245     -40.441 -44.169 -31.170  1.00126.00           O  
ATOM   3488  CG2 THR B 245     -39.539 -44.332 -33.082  1.00126.00           C  
ATOM   3489  C   THR B 245     -42.058 -44.925 -34.488  1.00126.00           C  
ATOM   3490  O   THR B 245     -41.505 -44.409 -35.463  1.00126.00           O  
ATOM   3491  N   LEU B 246     -42.610 -46.146 -34.601  1.00 85.17           N  
ATOM   3492  CA  LEU B 246     -42.640 -46.998 -35.815  1.00 85.17           C  
ATOM   3493  CB  LEU B 246     -42.684 -48.506 -35.436  1.00 85.17           C  
ATOM   3494  CG  LEU B 246     -41.425 -48.937 -34.654  1.00 85.17           C  
ATOM   3495  CD1 LEU B 246     -41.545 -50.376 -34.176  1.00 85.17           C  
ATOM   3496  CD2 LEU B 246     -40.143 -48.761 -35.456  1.00 85.17           C  
ATOM   3497  C   LEU B 246     -43.794 -46.622 -36.732  1.00 85.17           C  
ATOM   3498  O   LEU B 246     -43.635 -46.648 -37.944  1.00 85.17           O  
ATOM   3499  N   MET B 247     -44.893 -46.095 -36.211  1.00 66.84           N  
ATOM   3500  CA  MET B 247     -46.043 -45.657 -36.988  1.00 66.84           C  
ATOM   3501  CB  MET B 247     -47.354 -45.800 -36.193  1.00 66.84           C  
ATOM   3502  CG  MET B 247     -47.711 -47.250 -35.840  1.00 66.84           C  
ATOM   3503  SD  MET B 247     -48.125 -48.346 -37.224  1.00 66.84           S  
ATOM   3504  CE  MET B 247     -46.472 -48.927 -37.710  1.00 66.84           C  
ATOM   3505  C   MET B 247     -45.830 -44.244 -37.505  1.00 66.84           C  
ATOM   3506  O   MET B 247     -46.172 -43.310 -36.788  1.00 66.84           O  
ATOM   3507  N   ILE B 248     -45.649 -44.161 -38.827  1.00110.95           N  
ATOM   3508  CA  ILE B 248     -45.667 -42.968 -39.692  1.00110.95           C  
ATOM   3509  CB  ILE B 248     -45.510 -43.409 -41.176  1.00110.95           C  
ATOM   3510  CG1 ILE B 248     -46.743 -44.139 -41.767  1.00110.95           C  
ATOM   3511  CG2 ILE B 248     -44.216 -44.212 -41.411  1.00110.95           C  
ATOM   3512  CD1 ILE B 248     -47.070 -45.533 -41.212  1.00110.95           C  
ATOM   3513  C   ILE B 248     -46.937 -42.091 -39.569  1.00110.95           C  
ATOM   3514  O   ILE B 248     -46.849 -40.875 -39.756  1.00110.95           O  
ATOM   3515  N   SER B 249     -48.040 -42.734 -39.119  1.00 88.42           N  
ATOM   3516  CA  SER B 249     -49.313 -42.081 -38.789  1.00 88.42           C  
ATOM   3517  CB  SER B 249     -50.436 -43.113 -38.853  1.00 88.42           C  
ATOM   3518  OG  SER B 249     -50.310 -44.017 -37.773  1.00 88.42           O  
ATOM   3519  C   SER B 249     -49.336 -41.319 -37.468  1.00 88.42           C  
ATOM   3520  O   SER B 249     -50.251 -41.510 -36.654  1.00 88.42           O  
ATOM   3521  N   ARG B 250     -48.199 -40.684 -37.141  1.00148.81           N  
ATOM   3522  CA  ARG B 250     -47.898 -39.922 -35.916  1.00148.81           C  
ATOM   3523  CB  ARG B 250     -47.141 -40.809 -34.856  1.00148.81           C  
ATOM   3524  CG  ARG B 250     -47.817 -42.090 -34.381  1.00148.81           C  
ATOM   3525  CD  ARG B 250     -48.889 -41.839 -33.314  1.00148.81           C  
ATOM   3526  NE  ARG B 250     -49.272 -43.086 -32.598  1.00148.81           N  
ATOM   3527  CZ  ARG B 250     -49.699 -44.216 -33.153  1.00148.81           C  
ATOM   3528  NH1 ARG B 250     -50.193 -44.155 -34.360  1.00148.81           N  
ATOM   3529  NH2 ARG B 250     -49.746 -45.355 -32.515  1.00148.81           N  
ATOM   3530  C   ARG B 250     -47.081 -38.651 -36.305  1.00148.81           C  
ATOM   3531  O   ARG B 250     -46.422 -38.522 -37.350  1.00148.81           O  
ATOM   3532  N   THR B 251     -46.836 -37.873 -35.267  1.00163.55           N  
ATOM   3533  CA  THR B 251     -45.535 -37.270 -34.955  1.00163.55           C  
ATOM   3534  CB  THR B 251     -45.728 -35.778 -35.246  1.00163.55           C  
ATOM   3535  OG1 THR B 251     -44.501 -35.122 -35.344  1.00163.55           O  
ATOM   3536  CG2 THR B 251     -46.626 -35.048 -34.247  1.00163.55           C  
ATOM   3537  C   THR B 251     -45.171 -37.714 -33.473  1.00163.55           C  
ATOM   3538  O   THR B 251     -45.866 -37.408 -32.481  1.00163.55           O  
ATOM   3539  N   PRO B 252     -44.106 -38.569 -33.371  1.00 92.20           N  
ATOM   3540  CA  PRO B 252     -43.502 -38.853 -32.065  1.00 92.20           C  
ATOM   3541  CD  PRO B 252     -43.387 -39.308 -34.453  1.00 92.20           C  
ATOM   3542  CB  PRO B 252     -42.554 -40.038 -32.298  1.00 92.20           C  
ATOM   3543  CG  PRO B 252     -42.203 -40.005 -33.792  1.00 92.20           C  
ATOM   3544  C   PRO B 252     -42.836 -37.636 -31.354  1.00 92.20           C  
ATOM   3545  O   PRO B 252     -42.341 -36.693 -32.013  1.00 92.20           O  
ATOM   3546  N   GLU B 253     -42.898 -37.754 -30.021  1.00111.37           N  
ATOM   3547  CA  GLU B 253     -42.612 -36.751 -29.049  1.00111.37           C  
ATOM   3548  CB  GLU B 253     -43.941 -36.035 -28.770  1.00111.37           C  
ATOM   3549  CG  GLU B 253     -44.882 -36.553 -27.673  1.00111.37           C  
ATOM   3550  CD  GLU B 253     -45.481 -37.958 -27.859  1.00111.37           C  
ATOM   3551  OE1 GLU B 253     -44.826 -38.930 -28.327  1.00111.37           O  
ATOM   3552  OE2 GLU B 253     -46.644 -38.144 -27.366  1.00111.37           O  
ATOM   3553  C   GLU B 253     -41.860 -37.346 -27.843  1.00111.37           C  
ATOM   3554  O   GLU B 253     -42.310 -38.016 -26.901  1.00111.37           O  
ATOM   3555  N   VAL B 254     -40.616 -36.882 -27.723  1.00 53.41           N  
ATOM   3556  CA  VAL B 254     -39.915 -36.780 -26.455  1.00 53.41           C  
ATOM   3557  CB  VAL B 254     -38.574 -36.045 -26.625  1.00 53.41           C  
ATOM   3558  CG1 VAL B 254     -37.671 -36.263 -25.404  1.00 53.41           C  
ATOM   3559  CG2 VAL B 254     -37.806 -36.665 -27.798  1.00 53.41           C  
ATOM   3560  C   VAL B 254     -40.767 -35.967 -25.511  1.00 53.41           C  
ATOM   3561  O   VAL B 254     -41.146 -34.837 -25.899  1.00 53.41           O  
ATOM   3562  N   THR B 255     -40.792 -36.443 -24.246  1.00 52.73           N  
ATOM   3563  CA  THR B 255     -41.111 -35.638 -23.041  1.00 52.73           C  
ATOM   3564  CB  THR B 255     -42.248 -36.187 -22.164  1.00 52.73           C  
ATOM   3565  OG1 THR B 255     -43.410 -36.116 -22.942  1.00 52.73           O  
ATOM   3566  CG2 THR B 255     -42.623 -35.286 -20.997  1.00 52.73           C  
ATOM   3567  C   THR B 255     -39.932 -35.406 -22.115  1.00 52.73           C  
ATOM   3568  O   THR B 255     -39.320 -36.332 -21.530  1.00 52.73           O  
ATOM   3569  N   CYS B 256     -39.794 -34.115 -21.705  1.00 52.59           N  
ATOM   3570  CA  CYS B 256     -39.118 -33.575 -20.510  1.00 52.59           C  
ATOM   3571  CB  CYS B 256     -38.344 -32.258 -20.865  1.00 52.59           C  
ATOM   3572  SG  CYS B 256     -37.163 -31.645 -19.641  1.00 52.59           S  
ATOM   3573  C   CYS B 256     -40.169 -33.325 -19.421  1.00 52.59           C  
ATOM   3574  O   CYS B 256     -41.173 -32.603 -19.647  1.00 52.59           O  
ATOM   3575  N   VAL B 257     -39.833 -33.775 -18.203  1.00 59.05           N  
ATOM   3576  CA  VAL B 257     -40.411 -33.244 -16.951  1.00 59.05           C  
ATOM   3577  CB  VAL B 257     -41.135 -34.286 -16.049  1.00 59.05           C  
ATOM   3578  CG1 VAL B 257     -42.154 -33.644 -15.059  1.00 59.05           C  
ATOM   3579  CG2 VAL B 257     -41.850 -35.368 -16.893  1.00 59.05           C  
ATOM   3580  C   VAL B 257     -39.356 -32.474 -16.135  1.00 59.05           C  
ATOM   3581  O   VAL B 257     -38.239 -32.957 -15.808  1.00 59.05           O  
ATOM   3582  N   VAL B 258     -39.929 -31.368 -15.570  1.00 57.66           N  
ATOM   3583  CA  VAL B 258     -39.511 -30.685 -14.267  1.00 57.66           C  
ATOM   3584  CB  VAL B 258     -39.306 -29.111 -14.287  1.00 57.66           C  
ATOM   3585  CG1 VAL B 258     -38.660 -28.552 -13.011  1.00 57.66           C  
ATOM   3586  CG2 VAL B 258     -38.367 -28.915 -15.475  1.00 57.66           C  
ATOM   3587  C   VAL B 258     -40.507 -30.953 -13.138  1.00 57.66           C  
ATOM   3588  O   VAL B 258     -41.646 -30.487 -13.221  1.00 57.66           O  
ATOM   3589  N   VAL B 259     -40.075 -31.468 -11.970  1.00144.03           N  
ATOM   3590  CA  VAL B 259     -41.072 -31.756 -10.891  1.00144.03           C  
ATOM   3591  CB  VAL B 259     -41.229 -33.267 -10.628  1.00144.03           C  
ATOM   3592  CG1 VAL B 259     -40.237 -33.638  -9.521  1.00144.03           C  
ATOM   3593  CG2 VAL B 259     -42.651 -33.688 -10.231  1.00144.03           C  
ATOM   3594  C   VAL B 259     -40.879 -30.932  -9.601  1.00144.03           C  
ATOM   3595  O   VAL B 259     -39.788 -30.400  -9.323  1.00144.03           O  
ATOM   3596  N   ASP B 260     -41.919 -30.900  -8.738  1.00 71.05           N  
ATOM   3597  CA  ASP B 260     -41.808 -30.233  -7.421  1.00 71.05           C  
ATOM   3598  CB  ASP B 260     -41.110 -31.244  -6.409  1.00 71.05           C  
ATOM   3599  CG  ASP B 260     -41.938 -32.512  -6.038  1.00 71.05           C  
ATOM   3600  OD1 ASP B 260     -43.186 -32.352  -6.165  1.00 71.05           O  
ATOM   3601  OD2 ASP B 260     -41.449 -33.623  -5.657  1.00 71.05           O  
ATOM   3602  C   ASP B 260     -41.320 -28.722  -7.377  1.00 71.05           C  
ATOM   3603  O   ASP B 260     -40.710 -28.410  -6.336  1.00 71.05           O  
ATOM   3604  N   VAL B 261     -41.537 -27.841  -8.409  1.00 53.54           N  
ATOM   3605  CA  VAL B 261     -41.285 -26.362  -8.498  1.00 53.54           C  
ATOM   3606  CB  VAL B 261     -41.643 -25.834  -9.917  1.00 53.54           C  
ATOM   3607  CG1 VAL B 261     -41.224 -24.379 -10.125  1.00 53.54           C  
ATOM   3608  CG2 VAL B 261     -40.919 -26.668 -10.984  1.00 53.54           C  
ATOM   3609  C   VAL B 261     -42.137 -25.545  -7.511  1.00 53.54           C  
ATOM   3610  O   VAL B 261     -43.266 -25.966  -7.228  1.00 53.54           O  
ATOM   3611  N   SER B 262     -41.545 -24.448  -6.945  1.00 51.00           N  
ATOM   3612  CA  SER B 262     -42.124 -23.474  -5.983  1.00 51.00           C  
ATOM   3613  CB  SER B 262     -41.014 -22.648  -5.290  1.00 51.00           C  
ATOM   3614  OG  SER B 262     -41.514 -22.132  -4.073  1.00 51.00           O  
ATOM   3615  C   SER B 262     -43.107 -22.512  -6.658  1.00 51.00           C  
ATOM   3616  O   SER B 262     -43.076 -22.361  -7.864  1.00 51.00           O  
ATOM   3617  N   GLN B 263     -43.971 -21.846  -5.927  1.00158.96           N  
ATOM   3618  CA  GLN B 263     -45.002 -20.919  -6.414  1.00158.96           C  
ATOM   3619  CB  GLN B 263     -46.005 -20.654  -5.285  1.00158.96           C  
ATOM   3620  CG  GLN B 263     -46.739 -21.897  -4.756  1.00158.96           C  
ATOM   3621  CD  GLN B 263     -45.902 -22.808  -3.861  1.00158.96           C  
ATOM   3622  OE1 GLN B 263     -44.833 -22.486  -3.380  1.00158.96           O  
ATOM   3623  NE2 GLN B 263     -46.283 -24.064  -3.843  1.00158.96           N  
ATOM   3624  C   GLN B 263     -44.433 -19.557  -6.837  1.00158.96           C  
ATOM   3625  O   GLN B 263     -44.883 -18.891  -7.767  1.00158.96           O  
ATOM   3626  N   GLU B 264     -43.265 -19.212  -6.307  1.00121.54           N  
ATOM   3627  CA  GLU B 264     -42.421 -18.096  -6.719  1.00121.54           C  
ATOM   3628  CB  GLU B 264     -41.476 -17.683  -5.572  1.00121.54           C  
ATOM   3629  CG  GLU B 264     -42.189 -17.172  -4.313  1.00121.54           C  
ATOM   3630  CD  GLU B 264     -42.983 -18.281  -3.606  1.00121.54           C  
ATOM   3631  OE1 GLU B 264     -42.515 -19.451  -3.648  1.00121.54           O  
ATOM   3632  OE2 GLU B 264     -44.085 -17.965  -3.109  1.00121.54           O  
ATOM   3633  C   GLU B 264     -41.501 -18.440  -7.895  1.00121.54           C  
ATOM   3634  O   GLU B 264     -40.790 -17.534  -8.333  1.00121.54           O  
ATOM   3635  N   ASP B 265     -41.412 -19.730  -8.259  1.00143.93           N  
ATOM   3636  CA  ASP B 265     -40.477 -20.250  -9.250  1.00143.93           C  
ATOM   3637  CB  ASP B 265     -39.634 -21.339  -8.532  1.00143.93           C  
ATOM   3638  CG  ASP B 265     -38.300 -21.633  -9.202  1.00143.93           C  
ATOM   3639  OD1 ASP B 265     -37.697 -20.710  -9.789  1.00143.93           O  
ATOM   3640  OD2 ASP B 265     -37.795 -22.759  -9.012  1.00143.93           O  
ATOM   3641  C   ASP B 265     -41.061 -20.705 -10.588  1.00143.93           C  
ATOM   3642  O   ASP B 265     -40.244 -21.013 -11.461  1.00143.93           O  
ATOM   3643  N   PRO B 266     -42.375 -20.589 -10.908  1.00122.42           N  
ATOM   3644  CA  PRO B 266     -43.001 -21.228 -12.078  1.00122.42           C  
ATOM   3645  CD  PRO B 266     -43.325 -19.641 -10.329  1.00122.42           C  
ATOM   3646  CB  PRO B 266     -44.509 -20.948 -11.920  1.00122.42           C  
ATOM   3647  CG  PRO B 266     -44.533 -19.577 -11.255  1.00122.42           C  
ATOM   3648  C   PRO B 266     -42.525 -20.679 -13.437  1.00122.42           C  
ATOM   3649  O   PRO B 266     -42.962 -21.085 -14.510  1.00122.42           O  
ATOM   3650  N   GLU B 267     -41.727 -19.637 -13.456  1.00187.11           N  
ATOM   3651  CA  GLU B 267     -41.182 -19.055 -14.689  1.00187.11           C  
ATOM   3652  CB  GLU B 267     -40.609 -17.666 -14.371  1.00187.11           C  
ATOM   3653  CG  GLU B 267     -40.513 -16.720 -15.581  1.00187.11           C  
ATOM   3654  CD  GLU B 267     -41.890 -16.488 -16.210  1.00187.11           C  
ATOM   3655  OE1 GLU B 267     -42.735 -15.872 -15.524  1.00187.11           O  
ATOM   3656  OE2 GLU B 267     -42.094 -16.945 -17.356  1.00187.11           O  
ATOM   3657  C   GLU B 267     -40.084 -19.912 -15.321  1.00187.11           C  
ATOM   3658  O   GLU B 267     -39.062 -19.395 -15.757  1.00187.11           O  
ATOM   3659  N   VAL B 268     -39.941 -21.196 -15.018  1.00 99.68           N  
ATOM   3660  CA  VAL B 268     -38.846 -22.053 -15.524  1.00 99.68           C  
ATOM   3661  CB  VAL B 268     -39.080 -23.521 -15.087  1.00 99.68           C  
ATOM   3662  CG1 VAL B 268     -39.383 -23.672 -13.588  1.00 99.68           C  
ATOM   3663  CG2 VAL B 268     -40.260 -24.141 -15.825  1.00 99.68           C  
ATOM   3664  C   VAL B 268     -38.558 -21.909 -17.066  1.00 99.68           C  
ATOM   3665  O   VAL B 268     -39.367 -22.192 -17.963  1.00 99.68           O  
ATOM   3666  N   GLN B 269     -37.316 -21.608 -17.382  1.00117.78           N  
ATOM   3667  CA  GLN B 269     -36.817 -21.691 -18.727  1.00117.78           C  
ATOM   3668  CB  GLN B 269     -35.463 -20.978 -18.779  1.00117.78           C  
ATOM   3669  CG  GLN B 269     -35.343 -19.691 -17.948  1.00117.78           C  
ATOM   3670  CD  GLN B 269     -36.296 -18.599 -18.417  1.00117.78           C  
ATOM   3671  OE1 GLN B 269     -36.143 -18.048 -19.494  1.00117.78           O  
ATOM   3672  NE2 GLN B 269     -37.289 -18.230 -17.641  1.00117.78           N  
ATOM   3673  C   GLN B 269     -36.761 -23.177 -19.177  1.00117.78           C  
ATOM   3674  O   GLN B 269     -36.669 -24.160 -18.427  1.00117.78           O  
ATOM   3675  N   PHE B 270     -36.977 -23.440 -20.430  1.00 74.51           N  
ATOM   3676  CA  PHE B 270     -36.675 -24.728 -21.011  1.00 74.51           C  
ATOM   3677  CB  PHE B 270     -37.921 -25.606 -20.987  1.00 74.51           C  
ATOM   3678  CG  PHE B 270     -39.158 -24.888 -21.483  1.00 74.51           C  
ATOM   3679  CD1 PHE B 270     -39.883 -24.082 -20.588  1.00 74.51           C  
ATOM   3680  CD2 PHE B 270     -39.491 -24.898 -22.849  1.00 74.51           C  
ATOM   3681  CE1 PHE B 270     -40.884 -23.225 -21.063  1.00 74.51           C  
ATOM   3682  CE2 PHE B 270     -40.501 -24.048 -23.327  1.00 74.51           C  
ATOM   3683  CZ  PHE B 270     -41.164 -23.183 -22.437  1.00 74.51           C  
ATOM   3684  C   PHE B 270     -36.135 -24.417 -22.387  1.00 74.51           C  
ATOM   3685  O   PHE B 270     -36.736 -23.596 -23.117  1.00 74.51           O  
ATOM   3686  N   ASN B 271     -35.028 -25.138 -22.688  1.00 69.33           N  
ATOM   3687  CA  ASN B 271     -34.351 -25.123 -23.975  1.00 69.33           C  
ATOM   3688  CB  ASN B 271     -32.979 -24.427 -23.859  1.00 69.33           C  
ATOM   3689  CG  ASN B 271     -33.121 -22.970 -23.459  1.00 69.33           C  
ATOM   3690  OD1 ASN B 271     -33.510 -22.648 -22.344  1.00 69.33           O  
ATOM   3691  ND2 ASN B 271     -32.828 -22.040 -24.337  1.00 69.33           N  
ATOM   3692  C   ASN B 271     -34.317 -26.570 -24.426  1.00 69.33           C  
ATOM   3693  O   ASN B 271     -33.918 -27.436 -23.632  1.00 69.33           O  
ATOM   3694  N   TRP B 272     -34.731 -26.843 -25.667  1.00 91.68           N  
ATOM   3695  CA  TRP B 272     -34.523 -28.132 -26.298  1.00 91.68           C  
ATOM   3696  CB  TRP B 272     -35.761 -28.488 -27.068  1.00 91.68           C  
ATOM   3697  CG  TRP B 272     -36.804 -28.977 -26.125  1.00 91.68           C  
ATOM   3698  CD2 TRP B 272     -36.963 -30.335 -25.634  1.00 91.68           C  
ATOM   3699  CD1 TRP B 272     -37.734 -28.237 -25.490  1.00 91.68           C  
ATOM   3700  NE1 TRP B 272     -38.520 -29.061 -24.707  1.00 91.68           N  
ATOM   3701  CE2 TRP B 272     -38.092 -30.367 -24.768  1.00 91.68           C  
ATOM   3702  CE3 TRP B 272     -36.289 -31.549 -25.878  1.00 91.68           C  
ATOM   3703  CZ2 TRP B 272     -38.559 -31.558 -24.207  1.00 91.68           C  
ATOM   3704  CZ3 TRP B 272     -36.746 -32.751 -25.309  1.00 91.68           C  
ATOM   3705  CH2 TRP B 272     -37.886 -32.760 -24.481  1.00 91.68           C  
ATOM   3706  C   TRP B 272     -33.321 -28.197 -27.203  1.00 91.68           C  
ATOM   3707  O   TRP B 272     -32.843 -27.172 -27.708  1.00 91.68           O  
ATOM   3708  N   TYR B 273     -32.798 -29.431 -27.282  1.00167.06           N  
ATOM   3709  CA  TYR B 273     -31.575 -29.795 -27.986  1.00167.06           C  
ATOM   3710  CB  TYR B 273     -30.388 -30.001 -27.005  1.00167.06           C  
ATOM   3711  CG  TYR B 273     -29.845 -28.800 -26.258  1.00167.06           C  
ATOM   3712  CD1 TYR B 273     -30.592 -28.180 -25.242  1.00167.06           C  
ATOM   3713  CD2 TYR B 273     -28.542 -28.350 -26.530  1.00167.06           C  
ATOM   3714  CE1 TYR B 273     -30.089 -27.030 -24.608  1.00167.06           C  
ATOM   3715  CE2 TYR B 273     -28.017 -27.229 -25.867  1.00167.06           C  
ATOM   3716  CZ  TYR B 273     -28.803 -26.546 -24.920  1.00167.06           C  
ATOM   3717  OH  TYR B 273     -28.345 -25.393 -24.370  1.00167.06           O  
ATOM   3718  C   TYR B 273     -31.838 -31.067 -28.793  1.00167.06           C  
ATOM   3719  O   TYR B 273     -32.661 -31.914 -28.360  1.00167.06           O  
ATOM   3720  N   VAL B 274     -31.019 -31.256 -29.844  1.00 55.26           N  
ATOM   3721  CA  VAL B 274     -30.835 -32.480 -30.624  1.00 55.26           C  
ATOM   3722  CB  VAL B 274     -31.661 -32.360 -31.892  1.00 55.26           C  
ATOM   3723  CG1 VAL B 274     -31.607 -33.664 -32.694  1.00 55.26           C  
ATOM   3724  CG2 VAL B 274     -33.128 -32.035 -31.563  1.00 55.26           C  
ATOM   3725  C   VAL B 274     -29.357 -32.593 -31.011  1.00 55.26           C  
ATOM   3726  O   VAL B 274     -28.689 -31.557 -31.120  1.00 55.26           O  
ATOM   3727  N   ASP B 275     -28.823 -33.838 -30.985  1.00151.23           N  
ATOM   3728  CA  ASP B 275     -27.430 -34.164 -31.380  1.00151.23           C  
ATOM   3729  CB  ASP B 275     -27.256 -34.515 -32.879  1.00151.23           C  
ATOM   3730  CG  ASP B 275     -27.925 -33.656 -33.977  1.00151.23           C  
ATOM   3731  OD1 ASP B 275     -28.326 -32.501 -33.746  1.00151.23           O  
ATOM   3732  OD2 ASP B 275     -28.120 -34.220 -35.085  1.00151.23           O  
ATOM   3733  C   ASP B 275     -26.369 -33.218 -30.770  1.00151.23           C  
ATOM   3734  O   ASP B 275     -25.335 -32.856 -31.355  1.00151.23           O  
ATOM   3735  N   GLY B 276     -26.580 -32.906 -29.476  1.00 40.69           N  
ATOM   3736  CA  GLY B 276     -25.721 -32.051 -28.632  1.00 40.69           C  
ATOM   3737  C   GLY B 276     -25.965 -30.534 -28.657  1.00 40.69           C  
ATOM   3738  O   GLY B 276     -25.607 -29.894 -27.634  1.00 40.69           O  
ATOM   3739  N   VAL B 277     -26.722 -30.020 -29.667  1.00 96.97           N  
ATOM   3740  CA  VAL B 277     -26.945 -28.580 -29.962  1.00 96.97           C  
ATOM   3741  CB  VAL B 277     -26.549 -28.211 -31.423  1.00 96.97           C  
ATOM   3742  CG1 VAL B 277     -27.538 -28.759 -32.460  1.00 96.97           C  
ATOM   3743  CG2 VAL B 277     -26.426 -26.687 -31.580  1.00 96.97           C  
ATOM   3744  C   VAL B 277     -28.368 -28.036 -29.702  1.00 96.97           C  
ATOM   3745  O   VAL B 277     -29.395 -28.598 -30.090  1.00 96.97           O  
ATOM   3746  N   GLU B 278     -28.471 -26.811 -29.208  1.00 64.12           N  
ATOM   3747  CA  GLU B 278     -29.759 -26.190 -28.897  1.00 64.12           C  
ATOM   3748  CB  GLU B 278     -29.555 -24.979 -28.014  1.00 64.12           C  
ATOM   3749  CG  GLU B 278     -30.874 -24.533 -27.379  1.00 64.12           C  
ATOM   3750  CD  GLU B 278     -30.657 -23.433 -26.343  1.00 64.12           C  
ATOM   3751  OE1 GLU B 278     -30.110 -23.742 -25.258  1.00 64.12           O  
ATOM   3752  OE2 GLU B 278     -31.149 -22.310 -26.572  1.00 64.12           O  
ATOM   3753  C   GLU B 278     -30.524 -25.700 -30.131  1.00 64.12           C  
ATOM   3754  O   GLU B 278     -29.968 -25.130 -31.072  1.00 64.12           O  
ATOM   3755  N   VAL B 279     -31.825 -25.941 -30.120  1.00 40.91           N  
ATOM   3756  CA  VAL B 279     -32.741 -25.563 -31.182  1.00 40.91           C  
ATOM   3757  CB  VAL B 279     -33.352 -26.802 -31.842  1.00 40.91           C  
ATOM   3758  CG1 VAL B 279     -32.275 -27.586 -32.606  1.00 40.91           C  
ATOM   3759  CG2 VAL B 279     -33.998 -27.789 -30.857  1.00 40.91           C  
ATOM   3760  C   VAL B 279     -33.802 -24.626 -30.651  1.00 40.91           C  
ATOM   3761  O   VAL B 279     -34.610 -25.010 -29.810  1.00 40.91           O  
ATOM   3762  N   HIS B 280     -33.964 -23.447 -31.259  1.00 58.87           N  
ATOM   3763  CA  HIS B 280     -35.034 -22.524 -30.883  1.00 58.87           C  
ATOM   3764  ND1 HIS B 280     -36.214 -19.885 -29.545  1.00 58.87           N  
ATOM   3765  CG  HIS B 280     -35.814 -20.128 -30.858  1.00 58.87           C  
ATOM   3766  CB  HIS B 280     -34.705 -21.078 -31.253  1.00 58.87           C  
ATOM   3767  NE2 HIS B 280     -37.569 -18.800 -30.901  1.00 58.87           N  
ATOM   3768  CD2 HIS B 280     -36.675 -19.482 -31.699  1.00 58.87           C  
ATOM   3769  CE1 HIS B 280     -37.256 -19.046 -29.617  1.00 58.87           C  
ATOM   3770  C   HIS B 280     -36.310 -22.948 -31.569  1.00 58.87           C  
ATOM   3771  O   HIS B 280     -36.276 -23.389 -32.722  1.00 58.87           O  
ATOM   3772  N   ASN B 281     -37.468 -22.600 -30.990  1.00102.80           N  
ATOM   3773  CA  ASN B 281     -38.820 -22.980 -31.399  1.00102.80           C  
ATOM   3774  CB  ASN B 281     -39.176 -22.360 -32.749  1.00102.80           C  
ATOM   3775  CG  ASN B 281     -40.575 -22.718 -33.204  1.00102.80           C  
ATOM   3776  OD1 ASN B 281     -40.786 -23.692 -33.914  1.00102.80           O  
ATOM   3777  ND2 ASN B 281     -41.560 -21.968 -32.767  1.00102.80           N  
ATOM   3778  C   ASN B 281     -38.988 -24.479 -31.418  1.00102.80           C  
ATOM   3779  O   ASN B 281     -39.792 -24.993 -30.671  1.00102.80           O  
ATOM   3780  N   ALA B 282     -38.286 -25.220 -32.251  1.00 93.34           N  
ATOM   3781  CA  ALA B 282     -38.087 -26.632 -32.292  1.00 93.34           C  
ATOM   3782  CB  ALA B 282     -37.220 -27.053 -31.096  1.00 93.34           C  
ATOM   3783  C   ALA B 282     -39.351 -27.422 -32.348  1.00 93.34           C  
ATOM   3784  O   ALA B 282     -39.202 -28.578 -32.130  1.00 93.34           O  
ATOM   3785  N   LYS B 283     -40.547 -26.912 -32.582  1.00105.99           N  
ATOM   3786  CA  LYS B 283     -41.844 -27.598 -32.475  1.00105.99           C  
ATOM   3787  CB  LYS B 283     -42.033 -28.584 -33.625  1.00105.99           C  
ATOM   3788  CG  LYS B 283     -42.143 -28.031 -35.051  1.00105.99           C  
ATOM   3789  CD  LYS B 283     -40.882 -27.307 -35.541  1.00105.99           C  
ATOM   3790  CE  LYS B 283     -41.016 -26.863 -36.992  1.00105.99           C  
ATOM   3791  NZ  LYS B 283     -39.912 -25.936 -37.335  1.00105.99           N  
ATOM   3792  C   LYS B 283     -42.095 -28.191 -31.056  1.00105.99           C  
ATOM   3793  O   LYS B 283     -42.622 -29.295 -30.825  1.00105.99           O  
ATOM   3794  N   THR B 284     -41.550 -27.424 -30.090  1.00 54.50           N  
ATOM   3795  CA  THR B 284     -41.763 -27.648 -28.665  1.00 54.50           C  
ATOM   3796  CB  THR B 284     -40.686 -26.954 -27.789  1.00 54.50           C  
ATOM   3797  OG1 THR B 284     -39.393 -27.377 -28.138  1.00 54.50           O  
ATOM   3798  CG2 THR B 284     -40.824 -27.233 -26.291  1.00 54.50           C  
ATOM   3799  C   THR B 284     -43.171 -27.129 -28.278  1.00 54.50           C  
ATOM   3800  O   THR B 284     -43.757 -26.148 -28.823  1.00 54.50           O  
ATOM   3801  N   LYS B 285     -43.733 -27.859 -27.262  1.00121.52           N  
ATOM   3802  CA  LYS B 285     -44.941 -27.482 -26.487  1.00121.52           C  
ATOM   3803  CB  LYS B 285     -46.111 -28.300 -27.054  1.00121.52           C  
ATOM   3804  CG  LYS B 285     -47.496 -27.682 -26.807  1.00121.52           C  
ATOM   3805  CD  LYS B 285     -47.900 -27.689 -25.333  1.00121.52           C  
ATOM   3806  CE  LYS B 285     -49.285 -27.087 -25.107  1.00121.52           C  
ATOM   3807  NZ  LYS B 285     -49.616 -27.120 -23.666  1.00121.52           N  
ATOM   3808  C   LYS B 285     -44.809 -27.653 -24.953  1.00121.52           C  
ATOM   3809  O   LYS B 285     -45.031 -28.751 -24.386  1.00121.52           O  
ATOM   3810  N   PRO B 286     -44.682 -26.515 -24.219  1.00 91.57           N  
ATOM   3811  CA  PRO B 286     -44.749 -26.459 -22.748  1.00 91.57           C  
ATOM   3812  CD  PRO B 286     -44.272 -25.214 -24.719  1.00 91.57           C  
ATOM   3813  CB  PRO B 286     -43.945 -25.216 -22.342  1.00 91.57           C  
ATOM   3814  CG  PRO B 286     -44.198 -24.279 -23.524  1.00 91.57           C  
ATOM   3815  C   PRO B 286     -46.147 -26.303 -22.142  1.00 91.57           C  
ATOM   3816  O   PRO B 286     -47.118 -25.829 -22.780  1.00 91.57           O  
ATOM   3817  N   ARG B 287     -46.261 -26.833 -20.896  1.00186.25           N  
ATOM   3818  CA  ARG B 287     -47.467 -26.782 -20.043  1.00186.25           C  
ATOM   3819  CB  ARG B 287     -48.312 -28.033 -20.304  1.00186.25           C  
ATOM   3820  CG  ARG B 287     -49.637 -28.106 -19.531  1.00186.25           C  
ATOM   3821  CD  ARG B 287     -50.497 -29.327 -19.881  1.00186.25           C  
ATOM   3822  NE  ARG B 287     -50.010 -30.515 -19.185  1.00186.25           N  
ATOM   3823  CZ  ARG B 287     -49.383 -31.459 -19.868  1.00186.25           C  
ATOM   3824  NH1 ARG B 287     -48.916 -31.340 -21.102  1.00186.25           N  
ATOM   3825  NH2 ARG B 287     -49.149 -32.626 -19.329  1.00186.25           N  
ATOM   3826  C   ARG B 287     -47.052 -26.704 -18.576  1.00186.25           C  
ATOM   3827  O   ARG B 287     -46.033 -27.317 -18.243  1.00186.25           O  
ATOM   3828  N   GLU B 288     -47.838 -25.991 -17.735  1.00155.42           N  
ATOM   3829  CA  GLU B 288     -47.937 -26.151 -16.271  1.00155.42           C  
ATOM   3830  CB  GLU B 288     -48.301 -24.822 -15.587  1.00155.42           C  
ATOM   3831  CG  GLU B 288     -47.042 -24.025 -15.220  1.00155.42           C  
ATOM   3832  CD  GLU B 288     -46.321 -24.604 -13.984  1.00155.42           C  
ATOM   3833  OE1 GLU B 288     -46.761 -25.661 -13.466  1.00155.42           O  
ATOM   3834  OE2 GLU B 288     -45.342 -23.981 -13.528  1.00155.42           O  
ATOM   3835  C   GLU B 288     -48.984 -27.198 -15.831  1.00155.42           C  
ATOM   3836  O   GLU B 288     -50.088 -27.332 -16.412  1.00155.42           O  
ATOM   3837  N   GLU B 289     -48.574 -27.927 -14.755  1.00207.93           N  
ATOM   3838  CA  GLU B 289     -49.041 -29.227 -14.242  1.00207.93           C  
ATOM   3839  CB  GLU B 289     -47.949 -30.244 -14.657  1.00207.93           C  
ATOM   3840  CG  GLU B 289     -48.128 -30.951 -15.967  1.00207.93           C  
ATOM   3841  CD  GLU B 289     -49.372 -31.722 -15.726  1.00207.93           C  
ATOM   3842  OE1 GLU B 289     -49.322 -32.538 -14.763  1.00207.93           O  
ATOM   3843  OE2 GLU B 289     -50.372 -31.371 -16.412  1.00207.93           O  
ATOM   3844  C   GLU B 289     -49.195 -29.205 -12.681  1.00207.93           C  
ATOM   3845  O   GLU B 289     -48.697 -30.036 -11.862  1.00207.93           O  
ATOM   3846  N   GLN B 290     -49.719 -28.119 -12.132  1.00165.82           N  
ATOM   3847  CA  GLN B 290     -49.726 -27.942 -10.657  1.00165.82           C  
ATOM   3848  CB  GLN B 290     -50.298 -26.547 -10.436  1.00165.82           C  
ATOM   3849  CG  GLN B 290     -51.751 -26.354 -10.895  1.00165.82           C  
ATOM   3850  CD  GLN B 290     -52.310 -25.039 -10.363  1.00165.82           C  
ATOM   3851  OE1 GLN B 290     -52.028 -23.953 -10.843  1.00165.82           O  
ATOM   3852  NE2 GLN B 290     -53.067 -25.074  -9.288  1.00165.82           N  
ATOM   3853  C   GLN B 290     -50.365 -29.089  -9.756  1.00165.82           C  
ATOM   3854  O   GLN B 290     -51.461 -29.619 -10.077  1.00165.82           O  
ATOM   3855  N   PHE B 291     -49.704 -29.536  -8.637  1.00113.30           N  
ATOM   3856  CA  PHE B 291     -50.258 -30.747  -7.904  1.00113.30           C  
ATOM   3857  CB  PHE B 291     -49.425 -31.944  -8.349  1.00113.30           C  
ATOM   3858  CG  PHE B 291     -50.130 -33.286  -8.493  1.00113.30           C  
ATOM   3859  CD1 PHE B 291     -50.976 -33.572  -9.596  1.00113.30           C  
ATOM   3860  CD2 PHE B 291     -49.868 -34.287  -7.546  1.00113.30           C  
ATOM   3861  CE1 PHE B 291     -51.560 -34.859  -9.733  1.00113.30           C  
ATOM   3862  CE2 PHE B 291     -50.485 -35.539  -7.664  1.00113.30           C  
ATOM   3863  CZ  PHE B 291     -51.354 -35.831  -8.735  1.00113.30           C  
ATOM   3864  C   PHE B 291     -50.370 -30.612  -6.363  1.00113.30           C  
ATOM   3865  O   PHE B 291     -50.182 -29.493  -5.902  1.00113.30           O  
ATOM   3866  N   ASN B 292     -50.783 -31.580  -5.488  1.00 98.82           N  
ATOM   3867  CA  ASN B 292     -50.597 -31.360  -3.995  1.00 98.82           C  
ATOM   3868  CB  ASN B 292     -49.489 -32.320  -3.569  1.00 98.82           C  
ATOM   3869  CG  ASN B 292     -48.171 -32.199  -4.345  1.00 98.82           C  
ATOM   3870  OD1 ASN B 292     -47.795 -31.203  -4.981  1.00 98.82           O  
ATOM   3871  ND2 ASN B 292     -47.643 -33.394  -4.522  1.00 98.82           N  
ATOM   3872  C   ASN B 292     -50.346 -29.953  -3.278  1.00 98.82           C  
ATOM   3873  O   ASN B 292     -51.252 -29.393  -2.657  1.00 98.82           O  
ATOM   3874  N   SER B 293     -49.076 -29.518  -3.257  1.00103.92           N  
ATOM   3875  CA  SER B 293     -48.380 -28.509  -2.475  1.00103.92           C  
ATOM   3876  CB  SER B 293     -47.520 -29.204  -1.408  1.00103.92           C  
ATOM   3877  OG  SER B 293     -46.690 -30.131  -2.093  1.00103.92           O  
ATOM   3878  C   SER B 293     -47.416 -27.683  -3.348  1.00103.92           C  
ATOM   3879  O   SER B 293     -47.164 -26.542  -2.961  1.00103.92           O  
ATOM   3880  N   THR B 294     -46.894 -28.138  -4.520  1.00 64.59           N  
ATOM   3881  CA  THR B 294     -45.981 -27.445  -5.500  1.00 64.59           C  
ATOM   3882  CB  THR B 294     -44.768 -28.383  -5.776  1.00 64.59           C  
ATOM   3883  OG1 THR B 294     -45.226 -29.658  -6.177  1.00 64.59           O  
ATOM   3884  CG2 THR B 294     -43.867 -28.473  -4.548  1.00 64.59           C  
ATOM   3885  C   THR B 294     -46.595 -27.003  -6.881  1.00 64.59           C  
ATOM   3886  O   THR B 294     -47.814 -27.084  -7.127  1.00 64.59           O  
ATOM   3887  N   TYR B 295     -45.745 -26.679  -7.879  1.00 97.60           N  
ATOM   3888  CA  TYR B 295     -45.852 -26.614  -9.364  1.00 97.60           C  
ATOM   3889  CB  TYR B 295     -45.618 -25.153  -9.905  1.00 97.60           C  
ATOM   3890  CG  TYR B 295     -46.840 -24.296  -9.611  1.00 97.60           C  
ATOM   3891  CD1 TYR B 295     -47.155 -23.907  -8.294  1.00 97.60           C  
ATOM   3892  CD2 TYR B 295     -47.732 -23.991 -10.652  1.00 97.60           C  
ATOM   3893  CE1 TYR B 295     -48.380 -23.261  -8.024  1.00 97.60           C  
ATOM   3894  CE2 TYR B 295     -48.948 -23.338 -10.391  1.00 97.60           C  
ATOM   3895  CZ  TYR B 295     -49.288 -22.997  -9.070  1.00 97.60           C  
ATOM   3896  OH  TYR B 295     -50.511 -22.470  -8.802  1.00 97.60           O  
ATOM   3897  C   TYR B 295     -44.969 -27.709 -10.048  1.00 97.60           C  
ATOM   3898  O   TYR B 295     -44.434 -28.644  -9.376  1.00 97.60           O  
ATOM   3899  N   ARG B 296     -45.159 -27.834 -11.381  1.00120.31           N  
ATOM   3900  CA  ARG B 296     -44.576 -28.850 -12.249  1.00120.31           C  
ATOM   3901  CB  ARG B 296     -45.290 -30.218 -12.038  1.00120.31           C  
ATOM   3902  CG  ARG B 296     -45.013 -31.366 -13.036  1.00120.31           C  
ATOM   3903  CD  ARG B 296     -45.514 -32.771 -12.608  1.00120.31           C  
ATOM   3904  NE  ARG B 296     -46.970 -32.971 -12.458  1.00120.31           N  
ATOM   3905  CZ  ARG B 296     -47.574 -32.919 -11.303  1.00120.31           C  
ATOM   3906  NH1 ARG B 296     -47.002 -32.817 -10.099  1.00120.31           N  
ATOM   3907  NH2 ARG B 296     -48.876 -32.892 -11.535  1.00120.31           N  
ATOM   3908  C   ARG B 296     -44.718 -28.304 -13.678  1.00120.31           C  
ATOM   3909  O   ARG B 296     -45.814 -28.120 -14.246  1.00120.31           O  
ATOM   3910  N   VAL B 297     -43.615 -28.358 -14.423  1.00 51.91           N  
ATOM   3911  CA  VAL B 297     -43.683 -28.109 -15.843  1.00 51.91           C  
ATOM   3912  CB  VAL B 297     -42.750 -26.964 -16.227  1.00 51.91           C  
ATOM   3913  CG1 VAL B 297     -42.791 -26.618 -17.723  1.00 51.91           C  
ATOM   3914  CG2 VAL B 297     -43.228 -25.754 -15.419  1.00 51.91           C  
ATOM   3915  C   VAL B 297     -43.525 -29.524 -16.376  1.00 51.91           C  
ATOM   3916  O   VAL B 297     -43.003 -30.453 -15.702  1.00 51.91           O  
ATOM   3917  N   VAL B 298     -44.297 -29.709 -17.451  1.00 51.03           N  
ATOM   3918  CA  VAL B 298     -44.001 -30.694 -18.483  1.00 51.03           C  
ATOM   3919  CB  VAL B 298     -45.172 -31.695 -18.540  1.00 51.03           C  
ATOM   3920  CG1 VAL B 298     -45.323 -32.441 -19.871  1.00 51.03           C  
ATOM   3921  CG2 VAL B 298     -44.988 -32.659 -17.349  1.00 51.03           C  
ATOM   3922  C   VAL B 298     -43.760 -29.952 -19.806  1.00 51.03           C  
ATOM   3923  O   VAL B 298     -44.715 -29.447 -20.425  1.00 51.03           O  
ATOM   3924  N   SER B 299     -42.599 -30.169 -20.484  1.00 43.48           N  
ATOM   3925  CA  SER B 299     -42.286 -29.663 -21.869  1.00 43.48           C  
ATOM   3926  CB  SER B 299     -40.997 -28.842 -21.825  1.00 43.48           C  
ATOM   3927  OG  SER B 299     -40.739 -28.139 -23.029  1.00 43.48           O  
ATOM   3928  C   SER B 299     -42.082 -30.869 -22.775  1.00 43.48           C  
ATOM   3929  O   SER B 299     -41.643 -31.959 -22.327  1.00 43.48           O  
ATOM   3930  N   VAL B 300     -42.553 -30.697 -24.040  1.00 51.07           N  
ATOM   3931  CA  VAL B 300     -42.555 -31.777 -25.091  1.00 51.07           C  
ATOM   3932  CB  VAL B 300     -43.954 -32.408 -25.333  1.00 51.07           C  
ATOM   3933  CG1 VAL B 300     -43.952 -33.674 -26.202  1.00 51.07           C  
ATOM   3934  CG2 VAL B 300     -44.567 -32.886 -24.000  1.00 51.07           C  
ATOM   3935  C   VAL B 300     -41.969 -31.330 -26.443  1.00 51.07           C  
ATOM   3936  O   VAL B 300     -42.194 -30.202 -26.944  1.00 51.07           O  
ATOM   3937  N   LEU B 301     -41.113 -32.184 -27.040  1.00139.83           N  
ATOM   3938  CA  LEU B 301     -40.431 -31.893 -28.325  1.00139.83           C  
ATOM   3939  CB  LEU B 301     -38.906 -31.840 -28.047  1.00139.83           C  
ATOM   3940  CG  LEU B 301     -37.911 -31.477 -29.163  1.00139.83           C  
ATOM   3941  CD1 LEU B 301     -37.829 -32.519 -30.262  1.00139.83           C  
ATOM   3942  CD2 LEU B 301     -38.215 -30.126 -29.786  1.00139.83           C  
ATOM   3943  C   LEU B 301     -40.839 -32.997 -29.323  1.00139.83           C  
ATOM   3944  O   LEU B 301     -40.318 -34.123 -29.209  1.00139.83           O  
ATOM   3945  N   THR B 302     -41.513 -32.572 -30.418  1.00113.94           N  
ATOM   3946  CA  THR B 302     -41.778 -33.459 -31.554  1.00113.94           C  
ATOM   3947  CB  THR B 302     -42.872 -32.895 -32.445  1.00113.94           C  
ATOM   3948  OG1 THR B 302     -43.374 -33.876 -33.305  1.00113.94           O  
ATOM   3949  CG2 THR B 302     -42.400 -31.742 -33.314  1.00113.94           C  
ATOM   3950  C   THR B 302     -40.544 -33.775 -32.400  1.00113.94           C  
ATOM   3951  O   THR B 302     -39.692 -32.962 -32.811  1.00113.94           O  
ATOM   3952  N   VAL B 303     -40.521 -34.997 -32.965  1.00 55.84           N  
ATOM   3953  CA  VAL B 303     -39.403 -35.570 -33.749  1.00 55.84           C  
ATOM   3954  CB  VAL B 303     -38.389 -36.390 -32.866  1.00 55.84           C  
ATOM   3955  CG1 VAL B 303     -37.855 -35.515 -31.730  1.00 55.84           C  
ATOM   3956  CG2 VAL B 303     -38.959 -37.669 -32.288  1.00 55.84           C  
ATOM   3957  C   VAL B 303     -39.892 -36.426 -34.957  1.00 55.84           C  
ATOM   3958  O   VAL B 303     -41.057 -36.886 -35.068  1.00 55.84           O  
ATOM   3959  N   LEU B 304     -38.960 -36.561 -35.935  1.00176.26           N  
ATOM   3960  CA  LEU B 304     -39.132 -37.482 -37.044  1.00176.26           C  
ATOM   3961  CB  LEU B 304     -38.205 -37.174 -38.200  1.00176.26           C  
ATOM   3962  CG  LEU B 304     -38.476 -35.832 -38.893  1.00176.26           C  
ATOM   3963  CD1 LEU B 304     -37.488 -35.681 -40.052  1.00176.26           C  
ATOM   3964  CD2 LEU B 304     -39.904 -35.746 -39.430  1.00176.26           C  
ATOM   3965  C   LEU B 304     -38.767 -38.906 -36.694  1.00176.26           C  
ATOM   3966  O   LEU B 304     -37.651 -39.182 -36.212  1.00176.26           O  
ATOM   3967  N   HIS B 305     -39.619 -39.844 -37.147  1.00 58.90           N  
ATOM   3968  CA  HIS B 305     -39.476 -41.293 -36.957  1.00 58.90           C  
ATOM   3969  ND1 HIS B 305     -42.390 -40.468 -38.372  1.00 58.90           N  
ATOM   3970  CG  HIS B 305     -41.888 -41.587 -37.705  1.00 58.90           C  
ATOM   3971  CB  HIS B 305     -40.469 -42.085 -37.824  1.00 58.90           C  
ATOM   3972  NE2 HIS B 305     -44.000 -41.360 -37.154  1.00 58.90           N  
ATOM   3973  CD2 HIS B 305     -42.885 -42.130 -36.952  1.00 58.90           C  
ATOM   3974  CE1 HIS B 305     -43.681 -40.376 -38.011  1.00 58.90           C  
ATOM   3975  C   HIS B 305     -38.070 -41.725 -37.292  1.00 58.90           C  
ATOM   3976  O   HIS B 305     -37.395 -42.093 -36.350  1.00 58.90           O  
ATOM   3977  N   GLN B 306     -37.550 -41.452 -38.502  1.00109.04           N  
ATOM   3978  CA  GLN B 306     -36.193 -41.833 -38.919  1.00109.04           C  
ATOM   3979  CB  GLN B 306     -35.997 -41.471 -40.416  1.00109.04           C  
ATOM   3980  CG  GLN B 306     -35.596 -40.010 -40.711  1.00109.04           C  
ATOM   3981  CD  GLN B 306     -34.098 -39.748 -40.523  1.00109.04           C  
ATOM   3982  NE2 GLN B 306     -33.681 -38.514 -40.362  1.00109.04           N  
ATOM   3983  OE1 GLN B 306     -33.270 -40.641 -40.504  1.00109.04           O  
ATOM   3984  C   GLN B 306     -35.099 -41.285 -37.989  1.00109.04           C  
ATOM   3985  O   GLN B 306     -34.158 -41.977 -37.596  1.00109.04           O  
ATOM   3986  N   ASP B 307     -35.287 -40.057 -37.523  1.00 52.93           N  
ATOM   3987  CA  ASP B 307     -34.269 -39.346 -36.740  1.00 52.93           C  
ATOM   3988  CB  ASP B 307     -34.562 -37.836 -36.693  1.00 52.93           C  
ATOM   3989  CG  ASP B 307     -33.307 -36.985 -36.472  1.00 52.93           C  
ATOM   3990  OD1 ASP B 307     -32.253 -37.342 -37.035  1.00 52.93           O  
ATOM   3991  OD2 ASP B 307     -33.387 -35.899 -35.854  1.00 52.93           O  
ATOM   3992  C   ASP B 307     -34.170 -39.971 -35.376  1.00 52.93           C  
ATOM   3993  O   ASP B 307     -33.062 -40.325 -34.943  1.00 52.93           O  
ATOM   3994  N   TRP B 308     -35.296 -40.351 -34.761  1.00 64.47           N  
ATOM   3995  CA  TRP B 308     -35.346 -41.182 -33.579  1.00 64.47           C  
ATOM   3996  CB  TRP B 308     -36.776 -41.308 -33.045  1.00 64.47           C  
ATOM   3997  CG  TRP B 308     -36.837 -41.971 -31.710  1.00 64.47           C  
ATOM   3998  CD2 TRP B 308     -36.564 -41.393 -30.409  1.00 64.47           C  
ATOM   3999  CD1 TRP B 308     -36.963 -43.291 -31.485  1.00 64.47           C  
ATOM   4000  NE1 TRP B 308     -36.966 -43.556 -30.135  1.00 64.47           N  
ATOM   4001  CE2 TRP B 308     -36.510 -42.444 -29.454  1.00 64.47           C  
ATOM   4002  CE3 TRP B 308     -36.198 -40.104 -29.981  1.00 64.47           C  
ATOM   4003  CZ2 TRP B 308     -36.032 -42.239 -28.152  1.00 64.47           C  
ATOM   4004  CZ3 TRP B 308     -35.824 -39.865 -28.638  1.00 64.47           C  
ATOM   4005  CH2 TRP B 308     -35.688 -40.933 -27.729  1.00 64.47           C  
ATOM   4006  C   TRP B 308     -34.741 -42.539 -33.835  1.00 64.47           C  
ATOM   4007  O   TRP B 308     -33.855 -42.860 -33.052  1.00 64.47           O  
ATOM   4008  N   LEU B 309     -35.050 -43.254 -34.932  1.00 60.41           N  
ATOM   4009  CA  LEU B 309     -34.506 -44.579 -35.307  1.00 60.41           C  
ATOM   4010  CB  LEU B 309     -35.144 -45.083 -36.632  1.00 60.41           C  
ATOM   4011  CG  LEU B 309     -36.645 -45.411 -36.605  1.00 60.41           C  
ATOM   4012  CD1 LEU B 309     -37.080 -45.930 -37.974  1.00 60.41           C  
ATOM   4013  CD2 LEU B 309     -37.003 -46.425 -35.521  1.00 60.41           C  
ATOM   4014  C   LEU B 309     -32.955 -44.590 -35.495  1.00 60.41           C  
ATOM   4015  O   LEU B 309     -32.246 -45.494 -35.014  1.00 60.41           O  
ATOM   4016  N   ASN B 310     -32.392 -43.462 -35.933  1.00 49.70           N  
ATOM   4017  CA  ASN B 310     -30.957 -43.270 -35.917  1.00 49.70           C  
ATOM   4018  CB  ASN B 310     -30.688 -41.887 -36.509  1.00 49.70           C  
ATOM   4019  CG  ASN B 310     -29.211 -41.721 -36.798  1.00 49.70           C  
ATOM   4020  OD1 ASN B 310     -28.455 -41.164 -36.023  1.00 49.70           O  
ATOM   4021  ND2 ASN B 310     -28.754 -42.217 -37.926  1.00 49.70           N  
ATOM   4022  C   ASN B 310     -30.332 -43.412 -34.508  1.00 49.70           C  
ATOM   4023  O   ASN B 310     -29.131 -43.718 -34.406  1.00 49.70           O  
ATOM   4024  N   GLY B 311     -31.106 -43.191 -33.454  1.00 35.87           N  
ATOM   4025  CA  GLY B 311     -30.604 -43.227 -32.118  1.00 35.87           C  
ATOM   4026  C   GLY B 311     -29.722 -42.077 -31.845  1.00 35.87           C  
ATOM   4027  O   GLY B 311     -28.753 -42.223 -31.099  1.00 35.87           O  
ATOM   4028  N   LYS B 312     -29.988 -40.871 -32.373  1.00 85.97           N  
ATOM   4029  CA  LYS B 312     -29.423 -39.568 -31.914  1.00 85.97           C  
ATOM   4030  CB  LYS B 312     -30.019 -38.330 -32.678  1.00 85.97           C  
ATOM   4031  CG  LYS B 312     -29.500 -38.224 -34.113  1.00 85.97           C  
ATOM   4032  CD  LYS B 312     -30.080 -36.943 -34.711  1.00 85.97           C  
ATOM   4033  CE  LYS B 312     -29.590 -36.692 -36.134  1.00 85.97           C  
ATOM   4034  NZ  LYS B 312     -30.209 -35.447 -36.626  1.00 85.97           N  
ATOM   4035  C   LYS B 312     -29.650 -39.401 -30.413  1.00 85.97           C  
ATOM   4036  O   LYS B 312     -30.551 -40.061 -29.862  1.00 85.97           O  
ATOM   4037  N   GLU B 313     -28.884 -38.477 -29.798  1.00 70.12           N  
ATOM   4038  CA  GLU B 313     -29.314 -37.707 -28.634  1.00 70.12           C  
ATOM   4039  CB  GLU B 313     -28.133 -36.887 -28.046  1.00 70.12           C  
ATOM   4040  CG  GLU B 313     -28.407 -36.305 -26.653  1.00 70.12           C  
ATOM   4041  CD  GLU B 313     -27.491 -35.112 -26.358  1.00 70.12           C  
ATOM   4042  OE1 GLU B 313     -27.756 -34.018 -26.909  1.00 70.12           O  
ATOM   4043  OE2 GLU B 313     -26.556 -35.276 -25.545  1.00 70.12           O  
ATOM   4044  C   GLU B 313     -30.493 -36.800 -29.051  1.00 70.12           C  
ATOM   4045  O   GLU B 313     -30.473 -36.106 -30.104  1.00 70.12           O  
ATOM   4046  N   TYR B 314     -31.508 -36.805 -28.144  1.00 83.96           N  
ATOM   4047  CA  TYR B 314     -32.371 -35.656 -27.809  1.00 83.96           C  
ATOM   4048  CB  TYR B 314     -33.825 -36.045 -28.028  1.00 83.96           C  
ATOM   4049  CG  TYR B 314     -34.074 -36.271 -29.503  1.00 83.96           C  
ATOM   4050  CD1 TYR B 314     -33.758 -37.511 -30.091  1.00 83.96           C  
ATOM   4051  CD2 TYR B 314     -34.529 -35.207 -30.302  1.00 83.96           C  
ATOM   4052  CE1 TYR B 314     -33.918 -37.691 -31.474  1.00 83.96           C  
ATOM   4053  CE2 TYR B 314     -34.635 -35.367 -31.698  1.00 83.96           C  
ATOM   4054  CZ  TYR B 314     -34.349 -36.620 -32.279  1.00 83.96           C  
ATOM   4055  OH  TYR B 314     -34.495 -36.844 -33.605  1.00 83.96           O  
ATOM   4056  C   TYR B 314     -32.139 -35.256 -26.361  1.00 83.96           C  
ATOM   4057  O   TYR B 314     -31.931 -36.193 -25.547  1.00 83.96           O  
ATOM   4058  N   LYS B 315     -32.154 -33.945 -26.043  1.00120.57           N  
ATOM   4059  CA  LYS B 315     -31.993 -33.493 -24.672  1.00120.57           C  
ATOM   4060  CB  LYS B 315     -30.479 -33.380 -24.248  1.00120.57           C  
ATOM   4061  CG  LYS B 315     -29.697 -32.181 -24.754  1.00120.57           C  
ATOM   4062  CD  LYS B 315     -28.290 -32.064 -24.183  1.00120.57           C  
ATOM   4063  CE  LYS B 315     -27.589 -30.847 -24.785  1.00120.57           C  
ATOM   4064  NZ  LYS B 315     -26.184 -30.800 -24.343  1.00120.57           N  
ATOM   4065  C   LYS B 315     -32.955 -32.341 -24.412  1.00120.57           C  
ATOM   4066  O   LYS B 315     -33.293 -31.546 -25.322  1.00120.57           O  
ATOM   4067  N   CYS B 316     -33.140 -32.157 -23.084  1.00 63.06           N  
ATOM   4068  CA  CYS B 316     -33.778 -31.029 -22.449  1.00 63.06           C  
ATOM   4069  CB  CYS B 316     -34.995 -31.586 -21.695  1.00 63.06           C  
ATOM   4070  SG  CYS B 316     -35.994 -30.407 -20.753  1.00 63.06           S  
ATOM   4071  C   CYS B 316     -32.716 -30.381 -21.549  1.00 63.06           C  
ATOM   4072  O   CYS B 316     -32.050 -31.047 -20.739  1.00 63.06           O  
ATOM   4073  N   LYS B 317     -32.712 -29.037 -21.586  1.00 70.88           N  
ATOM   4074  CA  LYS B 317     -32.127 -28.133 -20.594  1.00 70.88           C  
ATOM   4075  CB  LYS B 317     -31.050 -27.250 -21.258  1.00 70.88           C  
ATOM   4076  CG  LYS B 317     -30.117 -26.549 -20.259  1.00 70.88           C  
ATOM   4077  CD  LYS B 317     -28.837 -26.107 -20.971  1.00 70.88           C  
ATOM   4078  CE  LYS B 317     -27.743 -25.756 -19.964  1.00 70.88           C  
ATOM   4079  NZ  LYS B 317     -26.420 -25.861 -20.617  1.00 70.88           N  
ATOM   4080  C   LYS B 317     -33.222 -27.302 -19.934  1.00 70.88           C  
ATOM   4081  O   LYS B 317     -34.143 -26.849 -20.602  1.00 70.88           O  
ATOM   4082  N   VAL B 318     -32.979 -26.882 -18.693  1.00118.29           N  
ATOM   4083  CA  VAL B 318     -33.921 -26.158 -17.847  1.00118.29           C  
ATOM   4084  CB  VAL B 318     -34.828 -27.115 -17.065  1.00118.29           C  
ATOM   4085  CG1 VAL B 318     -34.034 -28.164 -16.282  1.00118.29           C  
ATOM   4086  CG2 VAL B 318     -35.753 -26.385 -16.085  1.00118.29           C  
ATOM   4087  C   VAL B 318     -33.175 -25.284 -16.848  1.00118.29           C  
ATOM   4088  O   VAL B 318     -32.226 -25.708 -16.140  1.00118.29           O  
ATOM   4089  N   SER B 319     -33.750 -24.082 -16.643  1.00 63.81           N  
ATOM   4090  CA  SER B 319     -33.294 -23.136 -15.633  1.00 63.81           C  
ATOM   4091  CB  SER B 319     -32.471 -22.055 -16.343  1.00 63.81           C  
ATOM   4092  OG  SER B 319     -31.774 -21.279 -15.395  1.00 63.81           O  
ATOM   4093  C   SER B 319     -34.459 -22.533 -14.851  1.00 63.81           C  
ATOM   4094  O   SER B 319     -35.501 -22.259 -15.429  1.00 63.81           O  
ATOM   4095  N   ASN B 320     -34.220 -22.144 -13.595  1.00 79.83           N  
ATOM   4096  CA  ASN B 320     -35.116 -21.314 -12.769  1.00 79.83           C  
ATOM   4097  CB  ASN B 320     -36.278 -22.229 -12.362  1.00 79.83           C  
ATOM   4098  CG  ASN B 320     -35.892 -23.384 -11.467  1.00 79.83           C  
ATOM   4099  OD1 ASN B 320     -34.763 -23.503 -11.034  1.00 79.83           O  
ATOM   4100  ND2 ASN B 320     -36.798 -24.292 -11.193  1.00 79.83           N  
ATOM   4101  C   ASN B 320     -34.359 -20.712 -11.555  1.00 79.83           C  
ATOM   4102  O   ASN B 320     -33.108 -20.674 -11.510  1.00 79.83           O  
ATOM   4103  N   LYS B 321     -35.087 -20.165 -10.560  1.00144.71           N  
ATOM   4104  CA  LYS B 321     -34.449 -19.794  -9.305  1.00144.71           C  
ATOM   4105  CB  LYS B 321     -35.159 -18.662  -8.591  1.00144.71           C  
ATOM   4106  CG  LYS B 321     -34.280 -18.053  -7.474  1.00144.71           C  
ATOM   4107  CD  LYS B 321     -32.957 -17.407  -7.947  1.00144.71           C  
ATOM   4108  CE  LYS B 321     -31.635 -18.198  -7.769  1.00144.71           C  
ATOM   4109  NZ  LYS B 321     -31.332 -19.181  -8.846  1.00144.71           N  
ATOM   4110  C   LYS B 321     -34.165 -20.937  -8.361  1.00144.71           C  
ATOM   4111  O   LYS B 321     -33.068 -20.919  -7.807  1.00144.71           O  
ATOM   4112  N   GLY B 322     -34.986 -21.986  -8.334  1.00 34.99           N  
ATOM   4113  CA  GLY B 322     -34.798 -23.139  -7.397  1.00 34.99           C  
ATOM   4114  C   GLY B 322     -33.442 -23.859  -7.639  1.00 34.99           C  
ATOM   4115  O   GLY B 322     -32.770 -24.289  -6.683  1.00 34.99           O  
ATOM   4116  N   LEU B 323     -32.974 -23.787  -8.898  1.00115.29           N  
ATOM   4117  CA  LEU B 323     -31.732 -24.434  -9.300  1.00115.29           C  
ATOM   4118  CB  LEU B 323     -31.802 -24.930 -10.755  1.00115.29           C  
ATOM   4119  CG  LEU B 323     -32.449 -26.309 -11.002  1.00115.29           C  
ATOM   4120  CD1 LEU B 323     -33.897 -26.429 -10.567  1.00115.29           C  
ATOM   4121  CD2 LEU B 323     -32.426 -26.630 -12.496  1.00115.29           C  
ATOM   4122  C   LEU B 323     -30.511 -23.505  -9.105  1.00115.29           C  
ATOM   4123  O   LEU B 323     -30.569 -22.311  -9.450  1.00115.29           O  
ATOM   4124  N   PRO B 324     -29.372 -24.077  -8.661  1.00 78.42           N  
ATOM   4125  CA  PRO B 324     -28.066 -23.387  -8.593  1.00 78.42           C  
ATOM   4126  CD  PRO B 324     -29.336 -25.378  -7.982  1.00 78.42           C  
ATOM   4127  CB  PRO B 324     -27.242 -24.264  -7.667  1.00 78.42           C  
ATOM   4128  CG  PRO B 324     -27.860 -25.660  -7.753  1.00 78.42           C  
ATOM   4129  C   PRO B 324     -27.236 -23.310  -9.899  1.00 78.42           C  
ATOM   4130  O   PRO B 324     -26.239 -22.580 -10.001  1.00 78.42           O  
ATOM   4131  N   SER B 325     -27.710 -24.072 -10.905  1.00 89.96           N  
ATOM   4132  CA  SER B 325     -27.303 -23.931 -12.307  1.00 89.96           C  
ATOM   4133  CB  SER B 325     -25.979 -24.653 -12.477  1.00 89.96           C  
ATOM   4134  OG  SER B 325     -26.139 -26.047 -12.312  1.00 89.96           O  
ATOM   4135  C   SER B 325     -28.344 -24.517 -13.264  1.00 89.96           C  
ATOM   4136  O   SER B 325     -29.327 -25.119 -12.822  1.00 89.96           O  
ATOM   4137  N   SER B 326     -28.187 -24.265 -14.581  1.00 60.72           N  
ATOM   4138  CA  SER B 326     -29.134 -24.802 -15.581  1.00 60.72           C  
ATOM   4139  CB  SER B 326     -29.122 -23.970 -16.894  1.00 60.72           C  
ATOM   4140  OG  SER B 326     -29.307 -22.591 -16.632  1.00 60.72           O  
ATOM   4141  C   SER B 326     -28.786 -26.323 -15.795  1.00 60.72           C  
ATOM   4142  O   SER B 326     -27.784 -26.739 -16.436  1.00 60.72           O  
ATOM   4143  N   ILE B 327     -29.609 -27.153 -15.135  1.00 74.65           N  
ATOM   4144  CA  ILE B 327     -29.576 -28.592 -15.330  1.00 74.65           C  
ATOM   4145  CB  ILE B 327     -30.511 -29.234 -14.298  1.00 74.65           C  
ATOM   4146  CG1 ILE B 327     -29.849 -29.121 -12.912  1.00 74.65           C  
ATOM   4147  CG2 ILE B 327     -30.874 -30.668 -14.676  1.00 74.65           C  
ATOM   4148  CD1 ILE B 327     -30.649 -29.716 -11.743  1.00 74.65           C  
ATOM   4149  C   ILE B 327     -29.959 -28.929 -16.749  1.00 74.65           C  
ATOM   4150  O   ILE B 327     -30.820 -28.283 -17.319  1.00 74.65           O  
ATOM   4151  N   GLU B 328     -29.255 -29.879 -17.378  1.00 59.81           N  
ATOM   4152  CA  GLU B 328     -29.711 -30.578 -18.574  1.00 59.81           C  
ATOM   4153  CB  GLU B 328     -28.863 -30.203 -19.790  1.00 59.81           C  
ATOM   4154  CG  GLU B 328     -27.357 -30.453 -19.649  1.00 59.81           C  
ATOM   4155  CD  GLU B 328     -26.610 -29.839 -20.842  1.00 59.81           C  
ATOM   4156  OE1 GLU B 328     -26.595 -28.589 -20.985  1.00 59.81           O  
ATOM   4157  OE2 GLU B 328     -26.083 -30.618 -21.666  1.00 59.81           O  
ATOM   4158  C   GLU B 328     -29.694 -32.062 -18.227  1.00 59.81           C  
ATOM   4159  O   GLU B 328     -28.782 -32.555 -17.517  1.00 59.81           O  
ATOM   4160  N   LYS B 329     -30.709 -32.720 -18.833  1.00105.18           N  
ATOM   4161  CA  LYS B 329     -30.885 -34.175 -18.928  1.00105.18           C  
ATOM   4162  CB  LYS B 329     -32.086 -34.644 -18.091  1.00105.18           C  
ATOM   4163  CG  LYS B 329     -32.333 -36.169 -18.130  1.00105.18           C  
ATOM   4164  CD  LYS B 329     -31.138 -37.011 -17.658  1.00105.18           C  
ATOM   4165  CE  LYS B 329     -31.541 -38.471 -17.388  1.00105.18           C  
ATOM   4166  NZ  LYS B 329     -30.938 -39.482 -18.304  1.00105.18           N  
ATOM   4167  C   LYS B 329     -31.020 -34.614 -20.408  1.00105.18           C  
ATOM   4168  O   LYS B 329     -31.752 -34.065 -21.264  1.00105.18           O  
ATOM   4169  N   THR B 330     -30.297 -35.718 -20.731  1.00 53.44           N  
ATOM   4170  CA  THR B 330     -30.321 -36.389 -22.082  1.00 53.44           C  
ATOM   4171  CB  THR B 330     -28.888 -36.688 -22.642  1.00 53.44           C  
ATOM   4172  OG1 THR B 330     -28.279 -37.708 -21.897  1.00 53.44           O  
ATOM   4173  CG2 THR B 330     -27.837 -35.535 -22.675  1.00 53.44           C  
ATOM   4174  C   THR B 330     -31.266 -37.654 -22.096  1.00 53.44           C  
ATOM   4175  O   THR B 330     -31.548 -38.315 -21.053  1.00 53.44           O  
ATOM   4176  N   ILE B 331     -31.673 -37.987 -23.361  1.00110.36           N  
ATOM   4177  CA  ILE B 331     -32.216 -39.268 -23.802  1.00110.36           C  
ATOM   4178  CB  ILE B 331     -33.728 -39.201 -23.674  1.00110.36           C  
ATOM   4179  CG1 ILE B 331     -34.481 -40.545 -23.701  1.00110.36           C  
ATOM   4180  CG2 ILE B 331     -34.388 -38.247 -24.676  1.00110.36           C  
ATOM   4181  CD1 ILE B 331     -34.029 -41.590 -22.681  1.00110.36           C  
ATOM   4182  C   ILE B 331     -31.893 -39.662 -25.251  1.00110.36           C  
ATOM   4183  O   ILE B 331     -31.584 -38.854 -26.109  1.00110.36           O  
ATOM   4184  N   SER B 332     -31.959 -40.943 -25.548  1.00 90.99           N  
ATOM   4185  CA  SER B 332     -31.967 -41.446 -26.916  1.00 90.99           C  
ATOM   4186  CB  SER B 332     -30.478 -41.672 -27.278  1.00 90.99           C  
ATOM   4187  OG  SER B 332     -30.343 -42.178 -28.580  1.00 90.99           O  
ATOM   4188  C   SER B 332     -32.916 -42.674 -26.976  1.00 90.99           C  
ATOM   4189  O   SER B 332     -33.347 -43.194 -25.929  1.00 90.99           O  
ATOM   4190  N   LYS B 333     -33.196 -43.127 -28.202  1.00 99.10           N  
ATOM   4191  CA  LYS B 333     -33.510 -44.534 -28.488  1.00 99.10           C  
ATOM   4192  CB  LYS B 333     -33.750 -44.656 -30.009  1.00 99.10           C  
ATOM   4193  CG  LYS B 333     -34.401 -45.993 -30.346  1.00 99.10           C  
ATOM   4194  CD  LYS B 333     -34.679 -46.175 -31.839  1.00 99.10           C  
ATOM   4195  CE  LYS B 333     -34.634 -47.658 -32.202  1.00 99.10           C  
ATOM   4196  NZ  LYS B 333     -33.271 -48.207 -32.015  1.00 99.10           N  
ATOM   4197  C   LYS B 333     -32.426 -45.492 -27.968  1.00 99.10           C  
ATOM   4198  O   LYS B 333     -31.243 -45.191 -27.812  1.00 99.10           O  
ATOM   4199  N   ALA B 334     -32.733 -46.757 -27.724  1.00 51.30           N  
ATOM   4200  CA  ALA B 334     -31.714 -47.798 -27.561  1.00 51.30           C  
ATOM   4201  CB  ALA B 334     -32.349 -49.078 -27.050  1.00 51.30           C  
ATOM   4202  C   ALA B 334     -30.925 -48.154 -28.845  1.00 51.30           C  
ATOM   4203  O   ALA B 334     -31.419 -48.046 -29.976  1.00 51.30           O  
ATOM   4204  N   LYS B 335     -29.634 -48.450 -28.617  1.00127.62           N  
ATOM   4205  CA  LYS B 335     -28.717 -49.058 -29.591  1.00127.62           C  
ATOM   4206  CB  LYS B 335     -27.503 -48.154 -29.868  1.00127.62           C  
ATOM   4207  CG  LYS B 335     -27.756 -46.813 -30.582  1.00127.62           C  
ATOM   4208  CD  LYS B 335     -28.484 -45.723 -29.785  1.00127.62           C  
ATOM   4209  CE  LYS B 335     -27.942 -45.548 -28.363  1.00127.62           C  
ATOM   4210  NZ  LYS B 335     -28.589 -44.392 -27.706  1.00127.62           N  
ATOM   4211  C   LYS B 335     -28.258 -50.419 -29.035  1.00127.62           C  
ATOM   4212  O   LYS B 335     -28.132 -50.613 -27.828  1.00127.62           O  
ATOM   4213  N   GLY B 336     -27.861 -51.334 -29.892  1.00 22.21           N  
ATOM   4214  CA  GLY B 336     -27.401 -52.651 -29.495  1.00 22.21           C  
ATOM   4215  C   GLY B 336     -27.578 -53.604 -30.647  1.00 22.21           C  
ATOM   4216  O   GLY B 336     -27.674 -53.200 -31.787  1.00 22.21           O  
ATOM   4217  N   GLN B 337     -27.635 -54.904 -30.423  1.00 63.46           N  
ATOM   4218  CA  GLN B 337     -28.033 -55.851 -31.471  1.00 63.46           C  
ATOM   4219  CB  GLN B 337     -27.685 -57.295 -31.030  1.00 63.46           C  
ATOM   4220  CG  GLN B 337     -28.508 -57.797 -29.828  1.00 63.46           C  
ATOM   4221  CD  GLN B 337     -28.133 -59.193 -29.360  1.00 63.46           C  
ATOM   4222  OE1 GLN B 337     -27.886 -60.096 -30.136  1.00 63.46           O  
ATOM   4223  NE2 GLN B 337     -28.181 -59.454 -28.070  1.00 63.46           N  
ATOM   4224  C   GLN B 337     -29.539 -55.641 -31.814  1.00 63.46           C  
ATOM   4225  O   GLN B 337     -30.412 -55.833 -30.948  1.00 63.46           O  
ATOM   4226  N   PRO B 338     -29.877 -55.337 -33.082  1.00 95.40           N  
ATOM   4227  CA  PRO B 338     -31.207 -55.616 -33.591  1.00 95.40           C  
ATOM   4228  CD  PRO B 338     -29.058 -54.753 -34.125  1.00 95.40           C  
ATOM   4229  CB  PRO B 338     -31.365 -54.755 -34.836  1.00 95.40           C  
ATOM   4230  CG  PRO B 338     -29.935 -54.633 -35.369  1.00 95.40           C  
ATOM   4231  C   PRO B 338     -31.379 -57.098 -33.873  1.00 95.40           C  
ATOM   4232  O   PRO B 338     -30.476 -57.817 -34.257  1.00 95.40           O  
ATOM   4233  N   ARG B 339     -32.450 -57.673 -33.309  1.00185.44           N  
ATOM   4234  CA  ARG B 339     -33.007 -58.986 -33.697  1.00185.44           C  
ATOM   4235  CB  ARG B 339     -32.307 -60.176 -33.011  1.00185.44           C  
ATOM   4236  CG  ARG B 339     -32.223 -60.077 -31.485  1.00185.44           C  
ATOM   4237  CD  ARG B 339     -31.529 -61.337 -30.976  1.00185.44           C  
ATOM   4238  NE  ARG B 339     -31.060 -61.223 -29.587  1.00185.44           N  
ATOM   4239  CZ  ARG B 339     -30.540 -62.236 -28.919  1.00185.44           C  
ATOM   4240  NH1 ARG B 339     -30.573 -63.438 -29.410  1.00185.44           N  
ATOM   4241  NH2 ARG B 339     -30.023 -62.099 -27.728  1.00185.44           N  
ATOM   4242  C   ARG B 339     -34.515 -59.060 -33.442  1.00185.44           C  
ATOM   4243  O   ARG B 339     -34.995 -58.705 -32.342  1.00185.44           O  
ATOM   4244  N   GLU B 340     -35.195 -59.644 -34.472  1.00 66.25           N  
ATOM   4245  CA  GLU B 340     -36.640 -59.874 -34.431  1.00 66.25           C  
ATOM   4246  CB  GLU B 340     -37.209 -60.324 -35.806  1.00 66.25           C  
ATOM   4247  CG  GLU B 340     -36.886 -61.747 -36.276  1.00 66.25           C  
ATOM   4248  CD  GLU B 340     -37.653 -62.114 -37.564  1.00 66.25           C  
ATOM   4249  OE1 GLU B 340     -38.521 -61.324 -38.017  1.00 66.25           O  
ATOM   4250  OE2 GLU B 340     -37.356 -63.197 -38.112  1.00 66.25           O  
ATOM   4251  C   GLU B 340     -37.125 -60.774 -33.275  1.00 66.25           C  
ATOM   4252  O   GLU B 340     -36.358 -61.546 -32.686  1.00 66.25           O  
ATOM   4253  N   PRO B 341     -38.382 -60.576 -32.806  1.00107.67           N  
ATOM   4254  CA  PRO B 341     -39.143 -61.545 -32.022  1.00107.67           C  
ATOM   4255  CD  PRO B 341     -39.083 -59.280 -32.867  1.00107.67           C  
ATOM   4256  CB  PRO B 341     -40.276 -60.749 -31.345  1.00107.67           C  
ATOM   4257  CG  PRO B 341     -40.436 -59.484 -32.184  1.00107.67           C  
ATOM   4258  C   PRO B 341     -39.770 -62.690 -32.869  1.00107.67           C  
ATOM   4259  O   PRO B 341     -40.802 -62.561 -33.567  1.00107.67           O  
ATOM   4260  N   GLN B 342     -39.401 -63.909 -32.454  1.00124.42           N  
ATOM   4261  CA  GLN B 342     -40.337 -64.997 -32.695  1.00124.42           C  
ATOM   4262  CB  GLN B 342     -39.789 -66.338 -32.294  1.00124.42           C  
ATOM   4263  CG  GLN B 342     -38.510 -66.773 -33.018  1.00124.42           C  
ATOM   4264  CD  GLN B 342     -37.268 -66.120 -32.424  1.00124.42           C  
ATOM   4265  OE1 GLN B 342     -36.853 -66.442 -31.318  1.00124.42           O  
ATOM   4266  NE2 GLN B 342     -36.658 -65.190 -33.127  1.00124.42           N  
ATOM   4267  C   GLN B 342     -41.650 -64.819 -31.901  1.00124.42           C  
ATOM   4268  O   GLN B 342     -41.670 -64.764 -30.664  1.00124.42           O  
ATOM   4269  N   VAL B 343     -42.775 -64.923 -32.573  1.00127.08           N  
ATOM   4270  CA  VAL B 343     -44.079 -64.757 -31.950  1.00127.08           C  
ATOM   4271  CB  VAL B 343     -44.787 -63.492 -32.463  1.00127.08           C  
ATOM   4272  CG1 VAL B 343     -45.075 -63.556 -33.968  1.00127.08           C  
ATOM   4273  CG2 VAL B 343     -46.081 -63.252 -31.677  1.00127.08           C  
ATOM   4274  C   VAL B 343     -44.854 -66.050 -32.173  1.00127.08           C  
ATOM   4275  O   VAL B 343     -44.899 -66.648 -33.268  1.00127.08           O  
ATOM   4276  N   TYR B 344     -45.474 -66.502 -31.070  1.00174.14           N  
ATOM   4277  CA  TYR B 344     -46.307 -67.674 -31.063  1.00174.14           C  
ATOM   4278  CB  TYR B 344     -45.652 -68.827 -30.337  1.00174.14           C  
ATOM   4279  CG  TYR B 344     -44.161 -68.941 -30.584  1.00174.14           C  
ATOM   4280  CD1 TYR B 344     -43.647 -69.163 -31.877  1.00174.14           C  
ATOM   4281  CD2 TYR B 344     -43.282 -68.793 -29.498  1.00174.14           C  
ATOM   4282  CE1 TYR B 344     -42.254 -69.252 -32.081  1.00174.14           C  
ATOM   4283  CE2 TYR B 344     -41.898 -68.895 -29.696  1.00174.14           C  
ATOM   4284  CZ  TYR B 344     -41.377 -69.133 -30.978  1.00174.14           C  
ATOM   4285  OH  TYR B 344     -40.027 -69.200 -31.127  1.00174.14           O  
ATOM   4286  C   TYR B 344     -47.589 -67.365 -30.388  1.00174.14           C  
ATOM   4287  O   TYR B 344     -47.697 -66.491 -29.549  1.00174.14           O  
ATOM   4288  N   THR B 345     -48.633 -68.104 -30.756  1.00 65.82           N  
ATOM   4289  CA  THR B 345     -49.973 -68.086 -30.139  1.00 65.82           C  
ATOM   4290  CB  THR B 345     -51.054 -67.458 -31.055  1.00 65.82           C  
ATOM   4291  OG1 THR B 345     -51.002 -68.013 -32.364  1.00 65.82           O  
ATOM   4292  CG2 THR B 345     -50.811 -65.961 -31.171  1.00 65.82           C  
ATOM   4293  C   THR B 345     -50.341 -69.531 -29.725  1.00 65.82           C  
ATOM   4294  O   THR B 345     -49.832 -70.506 -30.336  1.00 65.82           O  
ATOM   4295  N   LEU B 346     -51.028 -69.572 -28.556  1.00126.44           N  
ATOM   4296  CA  LEU B 346     -51.384 -70.803 -27.871  1.00126.44           C  
ATOM   4297  CB  LEU B 346     -50.595 -71.027 -26.567  1.00126.44           C  
ATOM   4298  CG  LEU B 346     -49.076 -71.264 -26.633  1.00126.44           C  
ATOM   4299  CD1 LEU B 346     -48.750 -72.604 -27.290  1.00126.44           C  
ATOM   4300  CD2 LEU B 346     -48.290 -70.144 -27.319  1.00126.44           C  
ATOM   4301  C   LEU B 346     -52.867 -70.756 -27.508  1.00126.44           C  
ATOM   4302  O   LEU B 346     -53.269 -69.837 -26.781  1.00126.44           O  
ATOM   4303  N   PRO B 347     -53.598 -71.866 -27.770  1.00109.65           N  
ATOM   4304  CA  PRO B 347     -54.944 -72.095 -27.236  1.00109.65           C  
ATOM   4305  CD  PRO B 347     -53.116 -73.109 -28.390  1.00109.65           C  
ATOM   4306  CB  PRO B 347     -55.439 -73.404 -27.884  1.00109.65           C  
ATOM   4307  CG  PRO B 347     -54.156 -74.192 -28.137  1.00109.65           C  
ATOM   4308  C   PRO B 347     -54.953 -72.204 -25.705  1.00109.65           C  
ATOM   4309  O   PRO B 347     -53.885 -72.600 -25.205  1.00109.65           O  
ATOM   4310  N   PRO B 348     -56.166 -72.049 -25.097  1.00305.18           N  
ATOM   4311  CA  PRO B 348     -56.366 -72.089 -23.649  1.00305.18           C  
ATOM   4312  CD  PRO B 348     -57.424 -71.685 -25.801  1.00305.18           C  
ATOM   4313  CB  PRO B 348     -57.927 -71.911 -23.489  1.00305.18           C  
ATOM   4314  CG  PRO B 348     -58.379 -71.164 -24.740  1.00305.18           C  
ATOM   4315  C   PRO B 348     -55.646 -73.297 -22.949  1.00305.18           C  
ATOM   4316  O   PRO B 348     -54.545 -73.163 -22.422  1.00305.18           O  
ATOM   4317  N   SER B 349     -56.325 -74.438 -22.966  1.00215.47           N  
ATOM   4318  CA  SER B 349     -55.996 -75.726 -22.341  1.00215.47           C  
ATOM   4319  CB  SER B 349     -55.615 -75.620 -20.847  1.00215.47           C  
ATOM   4320  OG  SER B 349     -56.744 -75.298 -20.080  1.00215.47           O  
ATOM   4321  C   SER B 349     -57.250 -76.620 -22.512  1.00215.47           C  
ATOM   4322  O   SER B 349     -58.325 -76.047 -22.741  1.00215.47           O  
ATOM   4323  N   GLN B 350     -57.226 -77.922 -22.278  1.00 64.08           N  
ATOM   4324  CA  GLN B 350     -58.484 -78.665 -22.193  1.00 64.08           C  
ATOM   4325  CB  GLN B 350     -58.188 -80.148 -22.374  1.00 64.08           C  
ATOM   4326  CG  GLN B 350     -59.476 -80.952 -22.632  1.00 64.08           C  
ATOM   4327  CD  GLN B 350     -60.198 -80.501 -23.901  1.00 64.08           C  
ATOM   4328  OE1 GLN B 350     -61.341 -80.086 -23.891  1.00 64.08           O  
ATOM   4329  NE2 GLN B 350     -59.531 -80.496 -25.037  1.00 64.08           N  
ATOM   4330  C   GLN B 350     -59.277 -78.377 -20.907  1.00 64.08           C  
ATOM   4331  O   GLN B 350     -60.508 -78.287 -20.935  1.00 64.08           O  
ATOM   4332  N   GLU B 351     -58.557 -78.115 -19.819  1.00123.32           N  
ATOM   4333  CA  GLU B 351     -59.150 -77.832 -18.504  1.00123.32           C  
ATOM   4334  CB  GLU B 351     -58.027 -77.619 -17.464  1.00123.32           C  
ATOM   4335  CG  GLU B 351     -56.925 -78.685 -17.432  1.00123.32           C  
ATOM   4336  CD  GLU B 351     -55.689 -78.064 -16.788  1.00123.32           C  
ATOM   4337  OE1 GLU B 351     -54.881 -77.507 -17.565  1.00123.32           O  
ATOM   4338  OE2 GLU B 351     -55.610 -78.100 -15.541  1.00123.32           O  
ATOM   4339  C   GLU B 351     -59.975 -76.536 -18.560  1.00123.32           C  
ATOM   4340  O   GLU B 351     -60.983 -76.342 -17.878  1.00123.32           O  
ATOM   4341  N   GLU B 352     -59.564 -75.606 -19.419  1.00118.37           N  
ATOM   4342  CA  GLU B 352     -60.187 -74.297 -19.608  1.00118.37           C  
ATOM   4343  CB  GLU B 352     -59.162 -73.322 -20.203  1.00118.37           C  
ATOM   4344  CG  GLU B 352     -59.604 -71.865 -20.035  1.00118.37           C  
ATOM   4345  CD  GLU B 352     -58.943 -71.144 -18.858  1.00118.37           C  
ATOM   4346  OE1 GLU B 352     -58.845 -71.790 -17.785  1.00118.37           O  
ATOM   4347  OE2 GLU B 352     -58.567 -69.960 -19.062  1.00118.37           O  
ATOM   4348  C   GLU B 352     -61.417 -74.385 -20.527  1.00118.37           C  
ATOM   4349  O   GLU B 352     -62.291 -73.509 -20.481  1.00118.37           O  
ATOM   4350  N   MET B 353     -61.539 -75.474 -21.322  1.00177.37           N  
ATOM   4351  CA  MET B 353     -62.723 -75.714 -22.160  1.00177.37           C  
ATOM   4352  CB  MET B 353     -62.515 -76.917 -23.081  1.00177.37           C  
ATOM   4353  CG  MET B 353     -61.362 -76.772 -24.071  1.00177.37           C  
ATOM   4354  SD  MET B 353     -61.494 -75.434 -25.289  1.00177.37           S  
ATOM   4355  CE  MET B 353     -59.894 -75.723 -26.090  1.00177.37           C  
ATOM   4356  C   MET B 353     -64.009 -76.041 -21.355  1.00177.37           C  
ATOM   4357  O   MET B 353     -65.104 -75.933 -21.914  1.00177.37           O  
ATOM   4358  N   THR B 354     -63.833 -76.334 -20.061  1.00 47.61           N  
ATOM   4359  CA  THR B 354     -64.924 -76.416 -19.079  1.00 47.61           C  
ATOM   4360  CB  THR B 354     -64.454 -77.182 -17.818  1.00 47.61           C  
ATOM   4361  OG1 THR B 354     -63.512 -76.443 -17.074  1.00 47.61           O  
ATOM   4362  CG2 THR B 354     -63.814 -78.539 -18.103  1.00 47.61           C  
ATOM   4363  C   THR B 354     -65.524 -75.041 -18.642  1.00 47.61           C  
ATOM   4364  O   THR B 354     -66.722 -74.902 -18.328  1.00 47.61           O  
ATOM   4365  N   LYS B 355     -64.701 -73.985 -18.700  1.00107.72           N  
ATOM   4366  CA  LYS B 355     -65.113 -72.650 -18.302  1.00107.72           C  
ATOM   4367  CB  LYS B 355     -63.931 -71.837 -17.704  1.00107.72           C  
ATOM   4368  CG  LYS B 355     -63.367 -72.351 -16.367  1.00107.72           C  
ATOM   4369  CD  LYS B 355     -62.193 -73.308 -16.576  1.00107.72           C  
ATOM   4370  CE  LYS B 355     -61.533 -73.732 -15.263  1.00107.72           C  
ATOM   4371  NZ  LYS B 355     -60.297 -74.504 -15.545  1.00107.72           N  
ATOM   4372  C   LYS B 355     -65.762 -71.925 -19.512  1.00107.72           C  
ATOM   4373  O   LYS B 355     -65.409 -72.120 -20.684  1.00107.72           O  
ATOM   4374  N   ASN B 356     -66.593 -70.951 -19.126  1.00 67.48           N  
ATOM   4375  CA  ASN B 356     -67.208 -70.060 -20.114  1.00 67.48           C  
ATOM   4376  CB  ASN B 356     -68.518 -69.497 -19.546  1.00 67.48           C  
ATOM   4377  CG  ASN B 356     -69.338 -68.873 -20.665  1.00 67.48           C  
ATOM   4378  OD1 ASN B 356     -69.347 -69.339 -21.787  1.00 67.48           O  
ATOM   4379  ND2 ASN B 356     -70.106 -67.850 -20.377  1.00 67.48           N  
ATOM   4380  C   ASN B 356     -66.303 -68.928 -20.585  1.00 67.48           C  
ATOM   4381  O   ASN B 356     -66.495 -68.296 -21.624  1.00 67.48           O  
ATOM   4382  N   GLN B 357     -65.371 -68.540 -19.702  1.00 50.72           N  
ATOM   4383  CA  GLN B 357     -64.308 -67.582 -20.074  1.00 50.72           C  
ATOM   4384  CB  GLN B 357     -64.179 -66.412 -19.112  1.00 50.72           C  
ATOM   4385  CG  GLN B 357     -65.475 -65.585 -19.083  1.00 50.72           C  
ATOM   4386  CD  GLN B 357     -65.777 -64.883 -20.405  1.00 50.72           C  
ATOM   4387  OE1 GLN B 357     -64.907 -64.346 -21.067  1.00 50.72           O  
ATOM   4388  NE2 GLN B 357     -67.028 -64.795 -20.799  1.00 50.72           N  
ATOM   4389  C   GLN B 357     -62.987 -68.293 -20.082  1.00 50.72           C  
ATOM   4390  O   GLN B 357     -62.746 -69.011 -19.100  1.00 50.72           O  
ATOM   4391  N   VAL B 358     -62.198 -68.096 -21.153  1.00 60.99           N  
ATOM   4392  CA  VAL B 358     -60.953 -68.824 -21.455  1.00 60.99           C  
ATOM   4393  CB  VAL B 358     -61.160 -69.900 -22.586  1.00 60.99           C  
ATOM   4394  CG1 VAL B 358     -62.308 -70.868 -22.285  1.00 60.99           C  
ATOM   4395  CG2 VAL B 358     -61.450 -69.284 -23.945  1.00 60.99           C  
ATOM   4396  C   VAL B 358     -59.808 -67.800 -21.681  1.00 60.99           C  
ATOM   4397  O   VAL B 358     -60.077 -66.576 -21.798  1.00 60.99           O  
ATOM   4398  N   SER B 359     -58.582 -68.363 -21.715  1.00 84.30           N  
ATOM   4399  CA  SER B 359     -57.396 -67.525 -21.875  1.00 84.30           C  
ATOM   4400  CB  SER B 359     -56.476 -67.600 -20.639  1.00 84.30           C  
ATOM   4401  OG  SER B 359     -57.220 -67.250 -19.484  1.00 84.30           O  
ATOM   4402  C   SER B 359     -56.616 -67.898 -23.107  1.00 84.30           C  
ATOM   4403  O   SER B 359     -55.746 -68.772 -23.039  1.00 84.30           O  
ATOM   4404  N   LEU B 360     -56.738 -67.244 -24.279  1.00 77.58           N  
ATOM   4405  CA  LEU B 360     -55.652 -67.305 -25.245  1.00 77.58           C  
ATOM   4406  CB  LEU B 360     -55.903 -66.499 -26.519  1.00 77.58           C  
ATOM   4407  CG  LEU B 360     -57.307 -66.733 -27.084  1.00 77.58           C  
ATOM   4408  CD1 LEU B 360     -57.557 -65.872 -28.319  1.00 77.58           C  
ATOM   4409  CD2 LEU B 360     -57.443 -68.196 -27.467  1.00 77.58           C  
ATOM   4410  C   LEU B 360     -54.361 -66.907 -24.574  1.00 77.58           C  
ATOM   4411  O   LEU B 360     -54.391 -66.083 -23.640  1.00 77.58           O  
ATOM   4412  N   THR B 361     -53.228 -67.349 -25.139  1.00 58.67           N  
ATOM   4413  CA  THR B 361     -51.880 -66.871 -24.777  1.00 58.67           C  
ATOM   4414  CB  THR B 361     -51.117 -67.926 -23.976  1.00 58.67           C  
ATOM   4415  OG1 THR B 361     -51.860 -68.191 -22.812  1.00 58.67           O  
ATOM   4416  CG2 THR B 361     -49.711 -67.507 -23.546  1.00 58.67           C  
ATOM   4417  C   THR B 361     -51.098 -66.546 -26.023  1.00 58.67           C  
ATOM   4418  O   THR B 361     -51.127 -67.339 -26.976  1.00 58.67           O  
ATOM   4419  N   CYS B 362     -50.342 -65.426 -25.967  1.00 53.62           N  
ATOM   4420  CA  CYS B 362     -49.274 -65.022 -26.866  1.00 53.62           C  
ATOM   4421  CB  CYS B 362     -49.550 -63.595 -27.435  1.00 53.62           C  
ATOM   4422  SG  CYS B 362     -48.385 -62.979 -28.671  1.00 53.62           S  
ATOM   4423  C   CYS B 362     -47.987 -65.177 -26.043  1.00 53.62           C  
ATOM   4424  O   CYS B 362     -47.928 -64.641 -24.916  1.00 53.62           O  
ATOM   4425  N   LEU B 363     -46.926 -65.592 -26.761  1.00127.88           N  
ATOM   4426  CA  LEU B 363     -45.533 -65.476 -26.367  1.00127.88           C  
ATOM   4427  CB  LEU B 363     -45.053 -66.888 -26.061  1.00127.88           C  
ATOM   4428  CG  LEU B 363     -43.777 -67.025 -25.209  1.00127.88           C  
ATOM   4429  CD1 LEU B 363     -43.432 -68.506 -25.036  1.00127.88           C  
ATOM   4430  CD2 LEU B 363     -42.546 -66.344 -25.779  1.00127.88           C  
ATOM   4431  C   LEU B 363     -44.811 -64.852 -27.548  1.00127.88           C  
ATOM   4432  O   LEU B 363     -44.794 -65.461 -28.641  1.00127.88           O  
ATOM   4433  N   VAL B 364     -44.151 -63.698 -27.264  1.00135.18           N  
ATOM   4434  CA  VAL B 364     -42.985 -63.165 -27.994  1.00135.18           C  
ATOM   4435  CB  VAL B 364     -43.043 -61.645 -28.224  1.00135.18           C  
ATOM   4436  CG1 VAL B 364     -44.198 -61.379 -29.168  1.00135.18           C  
ATOM   4437  CG2 VAL B 364     -43.309 -60.854 -26.951  1.00135.18           C  
ATOM   4438  C   VAL B 364     -41.681 -63.467 -27.272  1.00135.18           C  
ATOM   4439  O   VAL B 364     -41.566 -63.159 -26.088  1.00135.18           O  
ATOM   4440  N   LYS B 365     -40.639 -63.915 -28.002  1.00165.78           N  
ATOM   4441  CA  LYS B 365     -39.256 -64.100 -27.472  1.00165.78           C  
ATOM   4442  CB  LYS B 365     -39.120 -65.438 -26.735  1.00165.78           C  
ATOM   4443  CG  LYS B 365     -39.437 -66.671 -27.598  1.00165.78           C  
ATOM   4444  CD  LYS B 365     -39.330 -67.960 -26.763  1.00165.78           C  
ATOM   4445  CE  LYS B 365     -37.884 -68.426 -26.570  1.00165.78           C  
ATOM   4446  NZ  LYS B 365     -37.347 -69.032 -27.816  1.00165.78           N  
ATOM   4447  C   LYS B 365     -38.232 -64.018 -28.575  1.00165.78           C  
ATOM   4448  O   LYS B 365     -38.495 -64.355 -29.707  1.00165.78           O  
ATOM   4449  N   GLY B 366     -36.962 -63.885 -28.104  1.00 45.78           N  
ATOM   4450  CA  GLY B 366     -35.725 -63.778 -28.916  1.00 45.78           C  
ATOM   4451  C   GLY B 366     -35.433 -62.363 -29.438  1.00 45.78           C  
ATOM   4452  O   GLY B 366     -34.384 -62.143 -30.043  1.00 45.78           O  
ATOM   4453  N   PHE B 367     -36.206 -61.340 -29.062  1.00 92.68           N  
ATOM   4454  CA  PHE B 367     -36.038 -59.993 -29.635  1.00 92.68           C  
ATOM   4455  CB  PHE B 367     -37.366 -59.220 -29.728  1.00 92.68           C  
ATOM   4456  CG  PHE B 367     -38.099 -59.009 -28.422  1.00 92.68           C  
ATOM   4457  CD1 PHE B 367     -38.935 -60.018 -27.908  1.00 92.68           C  
ATOM   4458  CD2 PHE B 367     -37.968 -57.790 -27.736  1.00 92.68           C  
ATOM   4459  CE1 PHE B 367     -39.630 -59.811 -26.707  1.00 92.68           C  
ATOM   4460  CE2 PHE B 367     -38.661 -57.584 -26.531  1.00 92.68           C  
ATOM   4461  CZ  PHE B 367     -39.492 -58.595 -26.016  1.00 92.68           C  
ATOM   4462  C   PHE B 367     -35.005 -59.159 -28.871  1.00 92.68           C  
ATOM   4463  O   PHE B 367     -34.683 -59.430 -27.715  1.00 92.68           O  
ATOM   4464  N   TYR B 368     -34.479 -58.151 -29.529  1.00130.78           N  
ATOM   4465  CA  TYR B 368     -33.608 -57.131 -28.959  1.00130.78           C  
ATOM   4466  CB  TYR B 368     -32.198 -57.732 -28.791  1.00130.78           C  
ATOM   4467  CG  TYR B 368     -31.388 -57.121 -27.674  1.00130.78           C  
ATOM   4468  CD1 TYR B 368     -30.704 -55.904 -27.847  1.00130.78           C  
ATOM   4469  CD2 TYR B 368     -31.342 -57.775 -26.434  1.00130.78           C  
ATOM   4470  CE1 TYR B 368     -29.978 -55.344 -26.783  1.00130.78           C  
ATOM   4471  CE2 TYR B 368     -30.608 -57.231 -25.369  1.00130.78           C  
ATOM   4472  CZ  TYR B 368     -29.930 -56.005 -25.540  1.00130.78           C  
ATOM   4473  OH  TYR B 368     -29.257 -55.441 -24.509  1.00130.78           O  
ATOM   4474  C   TYR B 368     -33.581 -55.920 -29.936  1.00130.78           C  
ATOM   4475  O   TYR B 368     -33.615 -56.169 -31.166  1.00130.78           O  
ATOM   4476  N   PRO B 369     -33.487 -54.686 -29.389  1.00125.39           N  
ATOM   4477  CA  PRO B 369     -33.606 -54.271 -27.981  1.00125.39           C  
ATOM   4478  CD  PRO B 369     -33.200 -53.573 -30.254  1.00125.39           C  
ATOM   4479  CB  PRO B 369     -32.975 -52.832 -27.995  1.00125.39           C  
ATOM   4480  CG  PRO B 369     -33.277 -52.316 -29.400  1.00125.39           C  
ATOM   4481  C   PRO B 369     -35.047 -54.408 -27.415  1.00125.39           C  
ATOM   4482  O   PRO B 369     -35.976 -54.901 -28.071  1.00125.39           O  
ATOM   4483  N   SER B 370     -35.270 -53.611 -26.348  1.00126.19           N  
ATOM   4484  CA  SER B 370     -36.566 -53.539 -25.686  1.00126.19           C  
ATOM   4485  CB  SER B 370     -36.474 -52.959 -24.229  1.00126.19           C  
ATOM   4486  OG  SER B 370     -35.825 -53.889 -23.387  1.00126.19           O  
ATOM   4487  C   SER B 370     -37.595 -52.815 -26.508  1.00126.19           C  
ATOM   4488  O   SER B 370     -38.656 -52.630 -25.955  1.00126.19           O  
ATOM   4489  N   ASP B 371     -37.358 -52.284 -27.706  1.00 98.60           N  
ATOM   4490  CA  ASP B 371     -38.079 -51.142 -28.360  1.00 98.60           C  
ATOM   4491  CB  ASP B 371     -37.152 -50.380 -29.361  1.00 98.60           C  
ATOM   4492  CG  ASP B 371     -35.985 -49.610 -28.722  1.00 98.60           C  
ATOM   4493  OD1 ASP B 371     -35.414 -50.108 -27.725  1.00 98.60           O  
ATOM   4494  OD2 ASP B 371     -35.648 -48.521 -29.239  1.00 98.60           O  
ATOM   4495  C   ASP B 371     -39.355 -51.681 -29.028  1.00 98.60           C  
ATOM   4496  O   ASP B 371     -39.461 -51.765 -30.253  1.00 98.60           O  
ATOM   4497  N   ILE B 372     -40.198 -52.341 -28.242  1.00 73.69           N  
ATOM   4498  CA  ILE B 372     -41.312 -53.158 -28.672  1.00 73.69           C  
ATOM   4499  CB  ILE B 372     -41.046 -54.670 -28.315  1.00 73.69           C  
ATOM   4500  CG1 ILE B 372     -41.938 -55.623 -29.137  1.00 73.69           C  
ATOM   4501  CG2 ILE B 372     -41.187 -54.925 -26.808  1.00 73.69           C  
ATOM   4502  CD1 ILE B 372     -41.426 -57.066 -29.167  1.00 73.69           C  
ATOM   4503  C   ILE B 372     -42.585 -52.510 -28.072  1.00 73.69           C  
ATOM   4504  O   ILE B 372     -42.574 -51.760 -27.053  1.00 73.69           O  
ATOM   4505  N   ALA B 373     -43.661 -52.916 -28.808  1.00 47.38           N  
ATOM   4506  CA  ALA B 373     -45.013 -53.005 -28.261  1.00 47.38           C  
ATOM   4507  CB  ALA B 373     -45.839 -51.866 -28.837  1.00 47.38           C  
ATOM   4508  C   ALA B 373     -45.628 -54.357 -28.571  1.00 47.38           C  
ATOM   4509  O   ALA B 373     -45.228 -54.993 -29.573  1.00 47.38           O  
ATOM   4510  N   VAL B 374     -46.537 -54.818 -27.694  1.00107.76           N  
ATOM   4511  CA  VAL B 374     -47.404 -56.001 -27.921  1.00107.76           C  
ATOM   4512  CB  VAL B 374     -46.907 -57.226 -27.167  1.00107.76           C  
ATOM   4513  CG1 VAL B 374     -46.943 -57.047 -25.644  1.00107.76           C  
ATOM   4514  CG2 VAL B 374     -47.645 -58.525 -27.521  1.00107.76           C  
ATOM   4515  C   VAL B 374     -48.783 -55.682 -27.442  1.00107.76           C  
ATOM   4516  O   VAL B 374     -48.845 -54.915 -26.474  1.00107.76           O  
ATOM   4517  N   GLU B 375     -49.784 -56.280 -28.114  1.00 73.85           N  
ATOM   4518  CA  GLU B 375     -51.230 -56.249 -27.775  1.00 73.85           C  
ATOM   4519  CB  GLU B 375     -51.894 -54.966 -28.318  1.00 73.85           C  
ATOM   4520  CG  GLU B 375     -51.890 -54.946 -29.853  1.00 73.85           C  
ATOM   4521  CD  GLU B 375     -52.177 -53.592 -30.470  1.00 73.85           C  
ATOM   4522  OE1 GLU B 375     -52.634 -52.689 -29.748  1.00 73.85           O  
ATOM   4523  OE2 GLU B 375     -51.768 -53.380 -31.637  1.00 73.85           O  
ATOM   4524  C   GLU B 375     -51.930 -57.460 -28.389  1.00 73.85           C  
ATOM   4525  O   GLU B 375     -51.330 -58.376 -29.001  1.00 73.85           O  
ATOM   4526  N   TRP B 376     -53.266 -57.512 -28.269  1.00 94.55           N  
ATOM   4527  CA  TRP B 376     -54.076 -58.336 -29.146  1.00 94.55           C  
ATOM   4528  CB  TRP B 376     -54.780 -59.397 -28.282  1.00 94.55           C  
ATOM   4529  CG  TRP B 376     -53.924 -60.539 -27.820  1.00 94.55           C  
ATOM   4530  CD2 TRP B 376     -53.982 -61.908 -28.304  1.00 94.55           C  
ATOM   4531  CD1 TRP B 376     -53.045 -60.549 -26.791  1.00 94.55           C  
ATOM   4532  NE1 TRP B 376     -52.551 -61.826 -26.607  1.00 94.55           N  
ATOM   4533  CE2 TRP B 376     -53.109 -62.702 -27.513  1.00 94.55           C  
ATOM   4534  CE3 TRP B 376     -54.732 -62.560 -29.304  1.00 94.55           C  
ATOM   4535  CZ2 TRP B 376     -52.984 -64.078 -27.723  1.00 94.55           C  
ATOM   4536  CZ3 TRP B 376     -54.568 -63.935 -29.552  1.00 94.55           C  
ATOM   4537  CH2 TRP B 376     -53.686 -64.694 -28.767  1.00 94.55           C  
ATOM   4538  C   TRP B 376     -55.038 -57.480 -29.976  1.00 94.55           C  
ATOM   4539  O   TRP B 376     -55.457 -56.355 -29.655  1.00 94.55           O  
ATOM   4540  N   GLU B 377     -55.517 -58.208 -31.016  1.00 72.38           N  
ATOM   4541  CA  GLU B 377     -56.631 -57.899 -31.951  1.00 72.38           C  
ATOM   4542  CB  GLU B 377     -56.013 -57.438 -33.329  1.00 72.38           C  
ATOM   4543  CG  GLU B 377     -55.101 -56.205 -33.247  1.00 72.38           C  
ATOM   4544  CD  GLU B 377     -54.548 -55.897 -34.634  1.00 72.38           C  
ATOM   4545  OE1 GLU B 377     -53.357 -56.198 -34.877  1.00 72.38           O  
ATOM   4546  OE2 GLU B 377     -55.338 -55.423 -35.480  1.00 72.38           O  
ATOM   4547  C   GLU B 377     -57.663 -59.113 -32.099  1.00 72.38           C  
ATOM   4548  O   GLU B 377     -57.294 -60.297 -31.796  1.00 72.38           O  
ATOM   4549  N   SER B 378     -58.827 -58.772 -32.680  1.00 64.35           N  
ATOM   4550  CA  SER B 378     -59.578 -59.640 -33.558  1.00 64.35           C  
ATOM   4551  CB  SER B 378     -60.823 -60.006 -32.786  1.00 64.35           C  
ATOM   4552  OG  SER B 378     -61.586 -60.991 -33.470  1.00 64.35           O  
ATOM   4553  C   SER B 378     -59.869 -58.912 -34.898  1.00 64.35           C  
ATOM   4554  O   SER B 378     -60.113 -57.703 -35.020  1.00 64.35           O  
ATOM   4555  N   ASN B 379     -59.739 -59.683 -36.001  1.00 79.53           N  
ATOM   4556  CA  ASN B 379     -60.144 -59.254 -37.370  1.00 79.53           C  
ATOM   4557  CB  ASN B 379     -61.688 -59.148 -37.367  1.00 79.53           C  
ATOM   4558  CG  ASN B 379     -62.288 -59.117 -38.756  1.00 79.53           C  
ATOM   4559  OD1 ASN B 379     -61.826 -59.771 -39.674  1.00 79.53           O  
ATOM   4560  ND2 ASN B 379     -63.410 -58.454 -38.915  1.00 79.53           N  
ATOM   4561  C   ASN B 379     -59.410 -58.041 -37.992  1.00 79.53           C  
ATOM   4562  O   ASN B 379     -59.817 -57.536 -39.054  1.00 79.53           O  
ATOM   4563  N   GLY B 380     -58.226 -57.713 -37.421  1.00 38.21           N  
ATOM   4564  CA  GLY B 380     -57.531 -56.448 -37.721  1.00 38.21           C  
ATOM   4565  C   GLY B 380     -58.118 -55.201 -37.025  1.00 38.21           C  
ATOM   4566  O   GLY B 380     -58.215 -54.090 -37.589  1.00 38.21           O  
ATOM   4567  N   GLN B 381     -58.837 -55.468 -35.914  1.00 92.74           N  
ATOM   4568  CA  GLN B 381     -59.292 -54.453 -34.950  1.00 92.74           C  
ATOM   4569  CB  GLN B 381     -60.808 -54.292 -34.892  1.00 92.74           C  
ATOM   4570  CG  GLN B 381     -61.449 -53.797 -36.194  1.00 92.74           C  
ATOM   4571  CD  GLN B 381     -61.659 -54.912 -37.210  1.00 92.74           C  
ATOM   4572  OE1 GLN B 381     -62.500 -55.779 -37.044  1.00 92.74           O  
ATOM   4573  NE2 GLN B 381     -60.932 -54.908 -38.301  1.00 92.74           N  
ATOM   4574  C   GLN B 381     -58.923 -54.806 -33.497  1.00 92.74           C  
ATOM   4575  O   GLN B 381     -59.359 -55.825 -32.971  1.00 92.74           O  
ATOM   4576  N   PRO B 382     -58.233 -53.943 -32.757  1.00151.51           N  
ATOM   4577  CA  PRO B 382     -57.791 -54.254 -31.390  1.00151.51           C  
ATOM   4578  CD  PRO B 382     -57.898 -52.580 -33.135  1.00151.51           C  
ATOM   4579  CB  PRO B 382     -57.130 -52.966 -30.917  1.00151.51           C  
ATOM   4580  CG  PRO B 382     -57.744 -51.881 -31.805  1.00151.51           C  
ATOM   4581  C   PRO B 382     -58.892 -54.733 -30.433  1.00151.51           C  
ATOM   4582  O   PRO B 382     -60.004 -54.204 -30.364  1.00151.51           O  
ATOM   4583  N   GLU B 383     -58.571 -55.769 -29.665  1.00103.24           N  
ATOM   4584  CA  GLU B 383     -59.517 -56.538 -28.843  1.00103.24           C  
ATOM   4585  CB  GLU B 383     -59.218 -58.020 -29.002  1.00103.24           C  
ATOM   4586  CG  GLU B 383     -60.179 -58.973 -28.271  1.00103.24           C  
ATOM   4587  CD  GLU B 383     -61.615 -58.898 -28.796  1.00103.24           C  
ATOM   4588  OE1 GLU B 383     -61.799 -59.084 -30.013  1.00103.24           O  
ATOM   4589  OE2 GLU B 383     -62.572 -58.795 -27.993  1.00103.24           O  
ATOM   4590  C   GLU B 383     -59.423 -56.281 -27.350  1.00103.24           C  
ATOM   4591  O   GLU B 383     -58.342 -56.079 -26.815  1.00103.24           O  
ATOM   4592  N   ASN B 384     -60.575 -56.329 -26.650  1.00127.84           N  
ATOM   4593  CA  ASN B 384     -60.682 -56.179 -25.185  1.00127.84           C  
ATOM   4594  CB  ASN B 384     -62.159 -56.231 -24.821  1.00127.84           C  
ATOM   4595  CG  ASN B 384     -62.489 -55.669 -23.451  1.00127.84           C  
ATOM   4596  OD1 ASN B 384     -61.640 -55.405 -22.620  1.00127.84           O  
ATOM   4597  ND2 ASN B 384     -63.743 -55.422 -23.173  1.00127.84           N  
ATOM   4598  C   ASN B 384     -59.989 -57.225 -24.325  1.00127.84           C  
ATOM   4599  O   ASN B 384     -59.478 -58.217 -24.779  1.00127.84           O  
ATOM   4600  N   ASN B 385     -59.502 -56.907 -23.130  1.00 82.51           N  
ATOM   4601  CA  ASN B 385     -59.040 -57.849 -22.105  1.00 82.51           C  
ATOM   4602  CB  ASN B 385     -60.249 -58.567 -21.476  1.00 82.51           C  
ATOM   4603  CG  ASN B 385     -61.035 -57.695 -20.532  1.00 82.51           C  
ATOM   4604  OD1 ASN B 385     -60.461 -57.096 -19.627  1.00 82.51           O  
ATOM   4605  ND2 ASN B 385     -62.343 -57.722 -20.636  1.00 82.51           N  
ATOM   4606  C   ASN B 385     -57.903 -58.843 -22.469  1.00 82.51           C  
ATOM   4607  O   ASN B 385     -57.551 -59.697 -21.620  1.00 82.51           O  
ATOM   4608  N   TYR B 386     -57.021 -58.446 -23.386  1.00 99.45           N  
ATOM   4609  CA  TYR B 386     -55.620 -58.766 -23.157  1.00 99.45           C  
ATOM   4610  CB  TYR B 386     -54.738 -58.418 -24.367  1.00 99.45           C  
ATOM   4611  CG  TYR B 386     -54.603 -56.956 -24.711  1.00 99.45           C  
ATOM   4612  CD1 TYR B 386     -53.596 -56.198 -24.096  1.00 99.45           C  
ATOM   4613  CD2 TYR B 386     -55.458 -56.360 -25.661  1.00 99.45           C  
ATOM   4614  CE1 TYR B 386     -53.456 -54.835 -24.405  1.00 99.45           C  
ATOM   4615  CE2 TYR B 386     -55.327 -54.991 -25.962  1.00 99.45           C  
ATOM   4616  CZ  TYR B 386     -54.333 -54.218 -25.321  1.00 99.45           C  
ATOM   4617  OH  TYR B 386     -54.215 -52.883 -25.536  1.00 99.45           O  
ATOM   4618  C   TYR B 386     -55.149 -58.247 -21.770  1.00 99.45           C  
ATOM   4619  O   TYR B 386     -55.823 -57.431 -21.092  1.00 99.45           O  
ATOM   4620  N   LYS B 387     -54.114 -59.005 -21.267  1.00177.14           N  
ATOM   4621  CA  LYS B 387     -53.252 -58.689 -20.094  1.00177.14           C  
ATOM   4622  CB  LYS B 387     -53.682 -59.420 -18.837  1.00177.14           C  
ATOM   4623  CG  LYS B 387     -55.135 -59.192 -18.412  1.00177.14           C  
ATOM   4624  CD  LYS B 387     -55.396 -57.739 -17.991  1.00177.14           C  
ATOM   4625  CE  LYS B 387     -56.874 -57.491 -17.673  1.00177.14           C  
ATOM   4626  NZ  LYS B 387     -57.710 -57.588 -18.896  1.00177.14           N  
ATOM   4627  C   LYS B 387     -51.784 -59.096 -20.281  1.00177.14           C  
ATOM   4628  O   LYS B 387     -51.499 -60.301 -20.411  1.00177.14           O  
ATOM   4629  N   THR B 388     -50.882 -58.130 -20.237  1.00 60.64           N  
ATOM   4630  CA  THR B 388     -49.505 -58.263 -20.678  1.00 60.64           C  
ATOM   4631  CB  THR B 388     -49.035 -57.052 -21.489  1.00 60.64           C  
ATOM   4632  OG1 THR B 388     -49.335 -55.868 -20.794  1.00 60.64           O  
ATOM   4633  CG2 THR B 388     -49.779 -56.967 -22.817  1.00 60.64           C  
ATOM   4634  C   THR B 388     -48.600 -58.388 -19.488  1.00 60.64           C  
ATOM   4635  O   THR B 388     -48.834 -57.740 -18.473  1.00 60.64           O  
ATOM   4636  N   THR B 389     -47.438 -58.994 -19.700  1.00132.61           N  
ATOM   4637  CA  THR B 389     -46.287 -58.951 -18.797  1.00132.61           C  
ATOM   4638  CB  THR B 389     -45.643 -60.354 -18.756  1.00132.61           C  
ATOM   4639  OG1 THR B 389     -46.639 -61.351 -18.720  1.00132.61           O  
ATOM   4640  CG2 THR B 389     -44.763 -60.585 -17.534  1.00132.61           C  
ATOM   4641  C   THR B 389     -45.310 -57.840 -19.269  1.00132.61           C  
ATOM   4642  O   THR B 389     -45.384 -57.287 -20.367  1.00132.61           O  
ATOM   4643  N   PRO B 390     -44.439 -57.304 -18.402  1.00 86.35           N  
ATOM   4644  CA  PRO B 390     -43.248 -56.593 -18.870  1.00 86.35           C  
ATOM   4645  CD  PRO B 390     -44.544 -57.266 -16.951  1.00 86.35           C  
ATOM   4646  CB  PRO B 390     -42.636 -55.960 -17.608  1.00 86.35           C  
ATOM   4647  CG  PRO B 390     -43.184 -56.795 -16.447  1.00 86.35           C  
ATOM   4648  C   PRO B 390     -42.304 -57.533 -19.646  1.00 86.35           C  
ATOM   4649  O   PRO B 390     -42.518 -58.755 -19.606  1.00 86.35           O  
ATOM   4650  N   PRO B 391     -41.392 -56.983 -20.477  1.00 78.06           N  
ATOM   4651  CA  PRO B 391     -40.228 -57.704 -21.017  1.00 78.06           C  
ATOM   4652  CD  PRO B 391     -41.551 -55.679 -21.134  1.00 78.06           C  
ATOM   4653  CB  PRO B 391     -39.555 -56.731 -22.002  1.00 78.06           C  
ATOM   4654  CG  PRO B 391     -40.618 -55.692 -22.346  1.00 78.06           C  
ATOM   4655  C   PRO B 391     -39.174 -58.126 -19.951  1.00 78.06           C  
ATOM   4656  O   PRO B 391     -38.635 -57.306 -19.173  1.00 78.06           O  
ATOM   4657  N   VAL B 392     -38.778 -59.390 -20.075  1.00 40.98           N  
ATOM   4658  CA  VAL B 392     -37.796 -59.985 -19.171  1.00 40.98           C  
ATOM   4659  CB  VAL B 392     -38.468 -61.025 -18.252  1.00 40.98           C  
ATOM   4660  CG1 VAL B 392     -37.474 -61.613 -17.238  1.00 40.98           C  
ATOM   4661  CG2 VAL B 392     -39.645 -60.443 -17.460  1.00 40.98           C  
ATOM   4662  C   VAL B 392     -36.646 -60.571 -19.992  1.00 40.98           C  
ATOM   4663  O   VAL B 392     -36.742 -60.938 -21.154  1.00 40.98           O  
ATOM   4664  N   LEU B 393     -35.441 -60.545 -19.447  1.00 71.95           N  
ATOM   4665  CA  LEU B 393     -34.291 -61.209 -20.050  1.00 71.95           C  
ATOM   4666  CB  LEU B 393     -33.023 -60.749 -19.323  1.00 71.95           C  
ATOM   4667  CG  LEU B 393     -31.747 -60.972 -20.152  1.00 71.95           C  
ATOM   4668  CD1 LEU B 393     -31.641 -59.939 -21.279  1.00 71.95           C  
ATOM   4669  CD2 LEU B 393     -30.504 -60.824 -19.273  1.00 71.95           C  
ATOM   4670  C   LEU B 393     -34.441 -62.741 -20.040  1.00 71.95           C  
ATOM   4671  O   LEU B 393     -34.764 -63.327 -18.993  1.00 71.95           O  
ATOM   4672  N   ASP B 394     -34.152 -63.328 -21.223  1.00107.40           N  
ATOM   4673  CA  ASP B 394     -34.155 -64.773 -21.500  1.00107.40           C  
ATOM   4674  CB  ASP B 394     -34.734 -65.048 -22.936  1.00107.40           C  
ATOM   4675  CG  ASP B 394     -35.442 -66.411 -23.056  1.00107.40           C  
ATOM   4676  OD1 ASP B 394     -36.686 -66.435 -22.970  1.00107.40           O  
ATOM   4677  OD2 ASP B 394     -34.751 -67.449 -23.205  1.00107.40           O  
ATOM   4678  C   ASP B 394     -32.751 -65.410 -21.288  1.00107.40           C  
ATOM   4679  O   ASP B 394     -31.738 -64.840 -20.868  1.00107.40           O  
ATOM   4680  N   SER B 395     -32.697 -66.684 -21.643  1.00108.86           N  
ATOM   4681  CA  SER B 395     -31.578 -67.607 -21.411  1.00108.86           C  
ATOM   4682  CB  SER B 395     -31.987 -68.994 -21.950  1.00108.86           C  
ATOM   4683  OG  SER B 395     -33.233 -69.411 -21.419  1.00108.86           O  
ATOM   4684  C   SER B 395     -30.310 -67.225 -22.149  1.00108.86           C  
ATOM   4685  O   SER B 395     -29.195 -67.454 -21.707  1.00108.86           O  
ATOM   4686  N   ASP B 396     -30.460 -66.609 -23.318  1.00 75.09           N  
ATOM   4687  CA  ASP B 396     -29.383 -66.112 -24.188  1.00 75.09           C  
ATOM   4688  CB  ASP B 396     -29.825 -66.317 -25.657  1.00 75.09           C  
ATOM   4689  CG  ASP B 396     -30.943 -65.362 -26.065  1.00 75.09           C  
ATOM   4690  OD1 ASP B 396     -31.844 -65.061 -25.250  1.00 75.09           O  
ATOM   4691  OD2 ASP B 396     -30.863 -64.852 -27.198  1.00 75.09           O  
ATOM   4692  C   ASP B 396     -28.940 -64.659 -23.962  1.00 75.09           C  
ATOM   4693  O   ASP B 396     -27.930 -64.247 -24.568  1.00 75.09           O  
ATOM   4694  N   GLY B 397     -29.654 -63.921 -23.106  1.00 41.37           N  
ATOM   4695  CA  GLY B 397     -29.554 -62.475 -23.036  1.00 41.37           C  
ATOM   4696  C   GLY B 397     -30.218 -61.742 -24.177  1.00 41.37           C  
ATOM   4697  O   GLY B 397     -29.729 -60.657 -24.542  1.00 41.37           O  
ATOM   4698  N   SER B 398     -31.278 -62.313 -24.788  1.00 58.18           N  
ATOM   4699  CA  SER B 398     -32.431 -61.636 -25.454  1.00 58.18           C  
ATOM   4700  CB  SER B 398     -33.054 -62.463 -26.615  1.00 58.18           C  
ATOM   4701  OG  SER B 398     -33.772 -63.581 -26.154  1.00 58.18           O  
ATOM   4702  C   SER B 398     -33.562 -61.318 -24.482  1.00 58.18           C  
ATOM   4703  O   SER B 398     -33.480 -61.644 -23.303  1.00 58.18           O  
ATOM   4704  N   PHE B 399     -34.679 -60.747 -25.000  1.00150.34           N  
ATOM   4705  CA  PHE B 399     -35.934 -60.606 -24.257  1.00150.34           C  
ATOM   4706  CB  PHE B 399     -36.500 -59.160 -24.406  1.00150.34           C  
ATOM   4707  CG  PHE B 399     -35.517 -58.122 -23.918  1.00150.34           C  
ATOM   4708  CD1 PHE B 399     -35.457 -57.792 -22.553  1.00150.34           C  
ATOM   4709  CD2 PHE B 399     -34.628 -57.519 -24.825  1.00150.34           C  
ATOM   4710  CE1 PHE B 399     -34.502 -56.867 -22.097  1.00150.34           C  
ATOM   4711  CE2 PHE B 399     -33.683 -56.586 -24.372  1.00150.34           C  
ATOM   4712  CZ  PHE B 399     -33.609 -56.271 -23.006  1.00150.34           C  
ATOM   4713  C   PHE B 399     -36.908 -61.735 -24.583  1.00150.34           C  
ATOM   4714  O   PHE B 399     -36.852 -62.324 -25.683  1.00150.34           O  
ATOM   4715  N   PHE B 400     -37.845 -61.950 -23.664  1.00 89.00           N  
ATOM   4716  CA  PHE B 400     -39.175 -62.500 -23.847  1.00 89.00           C  
ATOM   4717  CB  PHE B 400     -39.206 -63.971 -23.330  1.00 89.00           C  
ATOM   4718  CG  PHE B 400     -39.236 -64.106 -21.820  1.00 89.00           C  
ATOM   4719  CD1 PHE B 400     -38.043 -64.054 -21.081  1.00 89.00           C  
ATOM   4720  CD2 PHE B 400     -40.466 -64.263 -21.154  1.00 89.00           C  
ATOM   4721  CE1 PHE B 400     -38.073 -64.185 -19.685  1.00 89.00           C  
ATOM   4722  CE2 PHE B 400     -40.500 -64.373 -19.753  1.00 89.00           C  
ATOM   4723  CZ  PHE B 400     -39.301 -64.346 -19.020  1.00 89.00           C  
ATOM   4724  C   PHE B 400     -40.185 -61.502 -23.236  1.00 89.00           C  
ATOM   4725  O   PHE B 400     -39.865 -60.536 -22.494  1.00 89.00           O  
ATOM   4726  N   LEU B 401     -41.477 -61.801 -23.599  1.00137.37           N  
ATOM   4727  CA  LEU B 401     -42.705 -61.251 -23.002  1.00137.37           C  
ATOM   4728  CB  LEU B 401     -42.864 -59.845 -23.608  1.00137.37           C  
ATOM   4729  CG  LEU B 401     -43.837 -58.827 -23.006  1.00137.37           C  
ATOM   4730  CD1 LEU B 401     -43.780 -57.532 -23.814  1.00137.37           C  
ATOM   4731  CD2 LEU B 401     -45.287 -59.286 -23.042  1.00137.37           C  
ATOM   4732  C   LEU B 401     -43.825 -62.262 -23.289  1.00137.37           C  
ATOM   4733  O   LEU B 401     -43.751 -63.008 -24.290  1.00137.37           O  
ATOM   4734  N   TYR B 402     -44.779 -62.417 -22.326  1.00 86.04           N  
ATOM   4735  CA  TYR B 402     -46.134 -62.961 -22.519  1.00 86.04           C  
ATOM   4736  CB  TYR B 402     -46.465 -63.998 -21.412  1.00 86.04           C  
ATOM   4737  CG  TYR B 402     -45.613 -65.236 -21.508  1.00 86.04           C  
ATOM   4738  CD1 TYR B 402     -44.329 -65.251 -20.935  1.00 86.04           C  
ATOM   4739  CD2 TYR B 402     -46.114 -66.372 -22.169  1.00 86.04           C  
ATOM   4740  CE1 TYR B 402     -43.540 -66.410 -21.024  1.00 86.04           C  
ATOM   4741  CE2 TYR B 402     -45.335 -67.540 -22.242  1.00 86.04           C  
ATOM   4742  CZ  TYR B 402     -44.038 -67.553 -21.677  1.00 86.04           C  
ATOM   4743  OH  TYR B 402     -43.237 -68.643 -21.798  1.00 86.04           O  
ATOM   4744  C   TYR B 402     -47.226 -61.872 -22.517  1.00 86.04           C  
ATOM   4745  O   TYR B 402     -47.262 -61.015 -21.595  1.00 86.04           O  
ATOM   4746  N   SER B 403     -48.249 -62.116 -23.381  1.00 59.69           N  
ATOM   4747  CA  SER B 403     -49.588 -61.509 -23.299  1.00 59.69           C  
ATOM   4748  CB  SER B 403     -49.760 -60.508 -24.458  1.00 59.69           C  
ATOM   4749  OG  SER B 403     -50.964 -59.779 -24.339  1.00 59.69           O  
ATOM   4750  C   SER B 403     -50.686 -62.576 -23.328  1.00 59.69           C  
ATOM   4751  O   SER B 403     -50.978 -63.139 -24.387  1.00 59.69           O  
ATOM   4752  N   ARG B 404     -51.504 -62.709 -22.271  1.00181.82           N  
ATOM   4753  CA  ARG B 404     -52.774 -63.446 -22.329  1.00181.82           C  
ATOM   4754  CB  ARG B 404     -53.272 -63.986 -20.989  1.00181.82           C  
ATOM   4755  CG  ARG B 404     -53.777 -62.936 -19.991  1.00181.82           C  
ATOM   4756  CD  ARG B 404     -54.319 -63.559 -18.694  1.00181.82           C  
ATOM   4757  NE  ARG B 404     -55.586 -64.295 -18.910  1.00181.82           N  
ATOM   4758  CZ  ARG B 404     -56.807 -63.796 -18.830  1.00181.82           C  
ATOM   4759  NH1 ARG B 404     -57.015 -62.560 -18.475  1.00181.82           N  
ATOM   4760  NH2 ARG B 404     -57.849 -64.519 -19.109  1.00181.82           N  
ATOM   4761  C   ARG B 404     -53.850 -62.604 -22.956  1.00181.82           C  
ATOM   4762  O   ARG B 404     -54.057 -61.473 -22.556  1.00181.82           O  
ATOM   4763  N   LEU B 405     -54.841 -63.215 -23.602  1.00156.89           N  
ATOM   4764  CA  LEU B 405     -56.143 -62.638 -23.991  1.00156.89           C  
ATOM   4765  CB  LEU B 405     -56.358 -62.872 -25.486  1.00156.89           C  
ATOM   4766  CG  LEU B 405     -57.363 -62.010 -26.263  1.00156.89           C  
ATOM   4767  CD1 LEU B 405     -58.756 -62.015 -25.696  1.00156.89           C  
ATOM   4768  CD2 LEU B 405     -56.976 -60.559 -26.266  1.00156.89           C  
ATOM   4769  C   LEU B 405     -57.252 -63.332 -23.237  1.00156.89           C  
ATOM   4770  O   LEU B 405     -57.385 -64.544 -23.369  1.00156.89           O  
ATOM   4771  N   THR B 406     -58.140 -62.595 -22.546  1.00 65.55           N  
ATOM   4772  CA  THR B 406     -59.480 -63.107 -22.153  1.00 65.55           C  
ATOM   4773  CB  THR B 406     -60.132 -62.245 -21.036  1.00 65.55           C  
ATOM   4774  OG1 THR B 406     -59.130 -61.874 -20.114  1.00 65.55           O  
ATOM   4775  CG2 THR B 406     -61.272 -62.964 -20.325  1.00 65.55           C  
ATOM   4776  C   THR B 406     -60.493 -63.095 -23.323  1.00 65.55           C  
ATOM   4777  O   THR B 406     -60.877 -61.952 -23.677  1.00 65.55           O  
ATOM   4778  N   VAL B 407     -61.037 -64.312 -23.622  1.00 57.19           N  
ATOM   4779  CA  VAL B 407     -62.196 -64.492 -24.519  1.00 57.19           C  
ATOM   4780  CB  VAL B 407     -61.844 -65.176 -25.859  1.00 57.19           C  
ATOM   4781  CG1 VAL B 407     -60.696 -64.478 -26.561  1.00 57.19           C  
ATOM   4782  CG2 VAL B 407     -61.387 -66.613 -25.688  1.00 57.19           C  
ATOM   4783  C   VAL B 407     -63.387 -65.289 -23.921  1.00 57.19           C  
ATOM   4784  O   VAL B 407     -63.269 -66.356 -23.292  1.00 57.19           O  
ATOM   4785  N   ASP B 408     -64.600 -64.823 -24.177  1.00 59.13           N  
ATOM   4786  CA  ASP B 408     -65.736 -65.731 -24.074  1.00 59.13           C  
ATOM   4787  CB  ASP B 408     -66.960 -64.940 -24.517  1.00 59.13           C  
ATOM   4788  CG  ASP B 408     -68.196 -65.810 -24.563  1.00 59.13           C  
ATOM   4789  OD1 ASP B 408     -68.556 -66.381 -23.517  1.00 59.13           O  
ATOM   4790  OD2 ASP B 408     -68.695 -65.974 -25.694  1.00 59.13           O  
ATOM   4791  C   ASP B 408     -65.549 -67.055 -24.882  1.00 59.13           C  
ATOM   4792  O   ASP B 408     -64.812 -67.117 -25.898  1.00 59.13           O  
ATOM   4793  N   LYS B 409     -66.167 -68.121 -24.300  1.00126.71           N  
ATOM   4794  CA  LYS B 409     -66.180 -69.460 -24.882  1.00126.71           C  
ATOM   4795  CB  LYS B 409     -66.695 -70.535 -23.905  1.00126.71           C  
ATOM   4796  CG  LYS B 409     -66.666 -71.953 -24.507  1.00126.71           C  
ATOM   4797  CD  LYS B 409     -65.244 -72.511 -24.689  1.00126.71           C  
ATOM   4798  CE  LYS B 409     -65.195 -73.680 -25.684  1.00126.71           C  
ATOM   4799  NZ  LYS B 409     -66.245 -74.692 -25.414  1.00126.71           N  
ATOM   4800  C   LYS B 409     -67.058 -69.520 -26.124  1.00126.71           C  
ATOM   4801  O   LYS B 409     -66.619 -70.151 -27.067  1.00126.71           O  
ATOM   4802  N   SER B 410     -68.196 -68.827 -26.213  1.00 50.09           N  
ATOM   4803  CA  SER B 410     -68.886 -68.694 -27.473  1.00 50.09           C  
ATOM   4804  CB  SER B 410     -70.165 -67.900 -27.410  1.00 50.09           C  
ATOM   4805  OG  SER B 410     -70.934 -68.135 -28.570  1.00 50.09           O  
ATOM   4806  C   SER B 410     -67.958 -68.085 -28.481  1.00 50.09           C  
ATOM   4807  O   SER B 410     -67.685 -68.799 -29.417  1.00 50.09           O  
ATOM   4808  N   ARG B 411     -67.309 -66.933 -28.237  1.00117.73           N  
ATOM   4809  CA  ARG B 411     -66.330 -66.260 -29.129  1.00117.73           C  
ATOM   4810  CB  ARG B 411     -65.713 -65.047 -28.423  1.00117.73           C  
ATOM   4811  CG  ARG B 411     -66.661 -63.865 -28.163  1.00117.73           C  
ATOM   4812  CD  ARG B 411     -66.855 -62.891 -29.334  1.00117.73           C  
ATOM   4813  NE  ARG B 411     -65.588 -62.275 -29.778  1.00117.73           N  
ATOM   4814  CZ  ARG B 411     -64.925 -61.257 -29.262  1.00117.73           C  
ATOM   4815  NH1 ARG B 411     -65.311 -60.603 -28.206  1.00117.73           N  
ATOM   4816  NH2 ARG B 411     -63.815 -60.898 -29.815  1.00117.73           N  
ATOM   4817  C   ARG B 411     -65.095 -67.107 -29.489  1.00117.73           C  
ATOM   4818  O   ARG B 411     -64.464 -66.989 -30.544  1.00117.73           O  
ATOM   4819  N   TRP B 412     -64.731 -68.051 -28.653  1.00 93.81           N  
ATOM   4820  CA  TRP B 412     -63.737 -69.048 -28.976  1.00 93.81           C  
ATOM   4821  CB  TRP B 412     -63.226 -69.657 -27.699  1.00 93.81           C  
ATOM   4822  CG  TRP B 412     -62.212 -70.737 -27.859  1.00 93.81           C  
ATOM   4823  CD2 TRP B 412     -60.923 -70.642 -28.522  1.00 93.81           C  
ATOM   4824  CD1 TRP B 412     -62.327 -72.021 -27.451  1.00 93.81           C  
ATOM   4825  NE1 TRP B 412     -61.181 -72.715 -27.779  1.00 93.81           N  
ATOM   4826  CE2 TRP B 412     -60.275 -71.907 -28.428  1.00 93.81           C  
ATOM   4827  CE3 TRP B 412     -60.252 -69.610 -29.209  1.00 93.81           C  
ATOM   4828  CZ2 TRP B 412     -59.006 -72.134 -28.966  1.00 93.81           C  
ATOM   4829  CZ3 TRP B 412     -59.002 -69.845 -29.805  1.00 93.81           C  
ATOM   4830  CH2 TRP B 412     -58.384 -71.099 -29.680  1.00 93.81           C  
ATOM   4831  C   TRP B 412     -64.336 -70.062 -29.897  1.00 93.81           C  
ATOM   4832  O   TRP B 412     -63.819 -70.080 -30.995  1.00 93.81           O  
ATOM   4833  N   GLN B 413     -65.454 -70.700 -29.572  1.00150.07           N  
ATOM   4834  CA  GLN B 413     -66.224 -71.706 -30.326  1.00150.07           C  
ATOM   4835  CB  GLN B 413     -67.456 -72.034 -29.419  1.00150.07           C  
ATOM   4836  CG  GLN B 413     -68.347 -73.192 -29.864  1.00150.07           C  
ATOM   4837  CD  GLN B 413     -69.370 -73.470 -28.768  1.00150.07           C  
ATOM   4838  OE1 GLN B 413     -69.034 -73.956 -27.693  1.00150.07           O  
ATOM   4839  NE2 GLN B 413     -70.617 -73.094 -28.965  1.00150.07           N  
ATOM   4840  C   GLN B 413     -66.598 -71.278 -31.759  1.00150.07           C  
ATOM   4841  O   GLN B 413     -66.593 -72.114 -32.661  1.00150.07           O  
ATOM   4842  N   GLU B 414     -66.900 -69.996 -31.955  1.00144.11           N  
ATOM   4843  CA  GLU B 414     -67.211 -69.475 -33.287  1.00144.11           C  
ATOM   4844  CB  GLU B 414     -67.517 -67.954 -33.239  1.00144.11           C  
ATOM   4845  CG  GLU B 414     -68.688 -67.446 -32.399  1.00144.11           C  
ATOM   4846  CD  GLU B 414     -68.656 -65.911 -32.382  1.00144.11           C  
ATOM   4847  OE1 GLU B 414     -67.577 -65.342 -32.095  1.00144.11           O  
ATOM   4848  OE2 GLU B 414     -69.671 -65.263 -32.711  1.00144.11           O  
ATOM   4849  C   GLU B 414     -65.987 -69.598 -34.209  1.00144.11           C  
ATOM   4850  O   GLU B 414     -66.105 -69.363 -35.411  1.00144.11           O  
ATOM   4851  N   GLY B 415     -64.804 -69.570 -33.600  1.00 53.88           N  
ATOM   4852  CA  GLY B 415     -63.523 -69.389 -34.260  1.00 53.88           C  
ATOM   4853  C   GLY B 415     -63.190 -67.970 -34.652  1.00 53.88           C  
ATOM   4854  O   GLY B 415     -62.502 -67.826 -35.667  1.00 53.88           O  
ATOM   4855  N   ASN B 416     -63.695 -66.945 -33.927  1.00212.92           N  
ATOM   4856  CA  ASN B 416     -63.403 -65.551 -34.329  1.00212.92           C  
ATOM   4857  CB  ASN B 416     -64.405 -64.468 -33.823  1.00212.92           C  
ATOM   4858  CG  ASN B 416     -64.183 -64.047 -32.399  1.00212.92           C  
ATOM   4859  OD1 ASN B 416     -63.338 -63.226 -32.066  1.00212.92           O  
ATOM   4860  ND2 ASN B 416     -65.017 -64.522 -31.525  1.00212.92           N  
ATOM   4861  C   ASN B 416     -61.904 -65.208 -34.225  1.00212.92           C  
ATOM   4862  O   ASN B 416     -61.019 -66.064 -34.040  1.00212.92           O  
ATOM   4863  N   VAL B 417     -61.590 -64.020 -34.720  1.00159.42           N  
ATOM   4864  CA  VAL B 417     -60.427 -63.794 -35.565  1.00159.42           C  
ATOM   4865  CB  VAL B 417     -60.788 -62.827 -36.714  1.00159.42           C  
ATOM   4866  CG1 VAL B 417     -59.689 -62.656 -37.772  1.00159.42           C  
ATOM   4867  CG2 VAL B 417     -62.052 -63.257 -37.477  1.00159.42           C  
ATOM   4868  C   VAL B 417     -59.332 -63.299 -34.631  1.00159.42           C  
ATOM   4869  O   VAL B 417     -58.464 -62.534 -35.057  1.00159.42           O  
ATOM   4870  N   PHE B 418     -59.158 -63.885 -33.442  1.00128.96           N  
ATOM   4871  CA  PHE B 418     -58.156 -63.443 -32.513  1.00128.96           C  
ATOM   4872  CB  PHE B 418     -58.352 -64.143 -31.152  1.00128.96           C  
ATOM   4873  CG  PHE B 418     -59.699 -63.938 -30.506  1.00128.96           C  
ATOM   4874  CD1 PHE B 418     -60.005 -62.705 -29.905  1.00128.96           C  
ATOM   4875  CD2 PHE B 418     -60.627 -64.995 -30.471  1.00128.96           C  
ATOM   4876  CE1 PHE B 418     -61.235 -62.542 -29.253  1.00128.96           C  
ATOM   4877  CE2 PHE B 418     -61.861 -64.826 -29.824  1.00128.96           C  
ATOM   4878  CZ  PHE B 418     -62.161 -63.597 -29.210  1.00128.96           C  
ATOM   4879  C   PHE B 418     -56.740 -63.610 -33.145  1.00128.96           C  
ATOM   4880  O   PHE B 418     -56.338 -64.665 -33.719  1.00128.96           O  
ATOM   4881  N   SER B 419     -55.933 -62.613 -32.775  1.00100.25           N  
ATOM   4882  CA  SER B 419     -54.546 -62.546 -33.187  1.00100.25           C  
ATOM   4883  CB  SER B 419     -54.488 -62.146 -34.661  1.00100.25           C  
ATOM   4884  OG  SER B 419     -55.040 -60.868 -34.896  1.00100.25           O  
ATOM   4885  C   SER B 419     -53.716 -61.613 -32.309  1.00100.25           C  
ATOM   4886  O   SER B 419     -54.050 -60.475 -32.024  1.00100.25           O  
ATOM   4887  N   CYS B 420     -52.583 -62.123 -31.814  1.00 56.26           N  
ATOM   4888  CA  CYS B 420     -51.613 -61.287 -31.158  1.00 56.26           C  
ATOM   4889  CB  CYS B 420     -50.605 -62.213 -30.512  1.00 56.26           C  
ATOM   4890  SG  CYS B 420     -49.394 -61.399 -29.445  1.00 56.26           S  
ATOM   4891  C   CYS B 420     -51.054 -60.354 -32.211  1.00 56.26           C  
ATOM   4892  O   CYS B 420     -50.967 -60.829 -33.375  1.00 56.26           O  
ATOM   4893  N   SER B 421     -50.824 -59.089 -31.773  1.00 64.06           N  
ATOM   4894  CA  SER B 421     -50.139 -58.029 -32.490  1.00 64.06           C  
ATOM   4895  CB  SER B 421     -51.055 -56.788 -32.595  1.00 64.06           C  
ATOM   4896  OG  SER B 421     -50.388 -55.594 -32.955  1.00 64.06           O  
ATOM   4897  C   SER B 421     -48.825 -57.777 -31.749  1.00 64.06           C  
ATOM   4898  O   SER B 421     -48.726 -57.779 -30.490  1.00 64.06           O  
ATOM   4899  N   VAL B 422     -47.797 -57.493 -32.591  1.00 55.56           N  
ATOM   4900  CA  VAL B 422     -46.489 -57.073 -32.134  1.00 55.56           C  
ATOM   4901  CB  VAL B 422     -45.491 -58.222 -32.038  1.00 55.56           C  
ATOM   4902  CG1 VAL B 422     -44.134 -57.801 -31.463  1.00 55.56           C  
ATOM   4903  CG2 VAL B 422     -46.060 -59.324 -31.145  1.00 55.56           C  
ATOM   4904  C   VAL B 422     -45.983 -56.067 -33.125  1.00 55.56           C  
ATOM   4905  O   VAL B 422     -46.064 -56.314 -34.343  1.00 55.56           O  
ATOM   4906  N   MET B 423     -45.272 -55.048 -32.556  1.00140.63           N  
ATOM   4907  CA  MET B 423     -44.555 -53.970 -33.248  1.00140.63           C  
ATOM   4908  CB  MET B 423     -45.288 -52.627 -33.020  1.00140.63           C  
ATOM   4909  CG  MET B 423     -44.851 -51.555 -34.011  1.00140.63           C  
ATOM   4910  SD  MET B 423     -45.671 -51.601 -35.603  1.00140.63           S  
ATOM   4911  CE  MET B 423     -47.344 -51.104 -35.131  1.00140.63           C  
ATOM   4912  C   MET B 423     -43.173 -53.898 -32.668  1.00140.63           C  
ATOM   4913  O   MET B 423     -43.139 -53.614 -31.472  1.00140.63           O  
ATOM   4914  N   HIS B 424     -42.080 -53.910 -33.442  1.00 76.10           N  
ATOM   4915  CA  HIS B 424     -40.691 -53.779 -32.973  1.00 76.10           C  
ATOM   4916  CD2 HIS B 424     -38.470 -54.548 -30.763  1.00 76.10           C  
ATOM   4917  CG  HIS B 424     -38.795 -55.176 -31.918  1.00 76.10           C  
ATOM   4918  CB  HIS B 424     -40.131 -55.157 -32.602  1.00 76.10           C  
ATOM   4919  CE1 HIS B 424     -36.693 -55.571 -31.505  1.00 76.10           C  
ATOM   4920  ND1 HIS B 424     -37.669 -55.830 -32.386  1.00 76.10           N  
ATOM   4921  NE2 HIS B 424     -37.147 -54.795 -30.514  1.00 76.10           N  
ATOM   4922  C   HIS B 424     -39.756 -53.217 -34.025  1.00 76.10           C  
ATOM   4923  O   HIS B 424     -39.941 -53.370 -35.233  1.00 76.10           O  
ATOM   4924  N   GLU B 425     -38.673 -52.574 -33.563  1.00129.05           N  
ATOM   4925  CA  GLU B 425     -37.614 -52.016 -34.470  1.00129.05           C  
ATOM   4926  CB  GLU B 425     -36.505 -51.395 -33.548  1.00129.05           C  
ATOM   4927  CG  GLU B 425     -35.304 -50.855 -34.337  1.00129.05           C  
ATOM   4928  CD  GLU B 425     -34.084 -50.639 -33.444  1.00129.05           C  
ATOM   4929  OE1 GLU B 425     -34.161 -50.833 -32.211  1.00129.05           O  
ATOM   4930  OE2 GLU B 425     -33.075 -50.102 -33.942  1.00129.05           O  
ATOM   4931  C   GLU B 425     -37.049 -53.106 -35.453  1.00129.05           C  
ATOM   4932  O   GLU B 425     -36.927 -52.936 -36.685  1.00129.05           O  
ATOM   4933  N   ALA B 426     -36.807 -54.289 -34.860  1.00111.41           N  
ATOM   4934  CA  ALA B 426     -36.132 -55.386 -35.580  1.00111.41           C  
ATOM   4935  CB  ALA B 426     -35.324 -56.204 -34.550  1.00111.41           C  
ATOM   4936  C   ALA B 426     -37.098 -56.305 -36.426  1.00111.41           C  
ATOM   4937  O   ALA B 426     -36.637 -57.218 -37.155  1.00111.41           O  
ATOM   4938  N   LEU B 427     -38.407 -56.018 -36.303  1.00 66.89           N
[truncated: 1,613,690 more chars]
