# Supplementary material for: Reconstruction of 3D structures of MET antibodies from electron microscopy 2D class averages
Source: PLoS One. 2017 Apr 13;12(4):e0175758. doi: 10.1371/journal.pone.0175758 (PMC5391116; doi:10.1371/journal.pone.0175758)
Supplement: S2 File — (ZIP) [file pone.0175758.s002.zip › IgG4-Met-pdbs/0.8422_img12_m_2062.pdb]

MODEL        1
ATOM      1  N   ASP A   1     -28.395   5.474 -52.201  1.00 39.91           N  
ATOM      2  CA  ASP A   1     -29.175   6.514 -51.496  1.00 39.91           C  
ATOM      3  CB  ASP A   1     -29.106   6.367 -49.977  1.00 39.91           C  
ATOM      4  CG  ASP A   1     -29.550   4.988 -49.510  1.00 39.91           C  
ATOM      5  OD1 ASP A   1     -29.819   4.153 -50.396  1.00 39.91           O  
ATOM      6  OD2 ASP A   1     -29.568   4.779 -48.280  1.00 39.91           O  
ATOM      7  C   ASP A   1     -28.581   7.837 -51.813  1.00 39.91           C  
ATOM      8  O   ASP A   1     -27.408   7.778 -52.185  1.00 39.91           O  
ATOM      9  N   ILE A   2     -29.225   8.971 -51.491  1.00119.17           N  
ATOM     10  CA  ILE A   2     -28.534  10.255 -51.230  1.00119.17           C  
ATOM     11  CB  ILE A   2     -29.529  11.445 -51.119  1.00119.17           C  
ATOM     12  CG1 ILE A   2     -30.536  11.488 -52.288  1.00119.17           C  
ATOM     13  CG2 ILE A   2     -28.723  12.754 -51.036  1.00119.17           C  
ATOM     14  CD1 ILE A   2     -29.901  11.645 -53.677  1.00119.17           C  
ATOM     15  C   ILE A   2     -27.632  10.154 -49.974  1.00119.17           C  
ATOM     16  O   ILE A   2     -27.996  10.623 -48.894  1.00119.17           O  
ATOM     17  N   GLN A   3     -26.445   9.587 -50.092  1.00 62.26           N  
ATOM     18  CA  GLN A   3     -25.584   9.360 -48.965  1.00 62.26           C  
ATOM     19  CB  GLN A   3     -24.618   8.200 -49.252  1.00 62.26           C  
ATOM     20  CG  GLN A   3     -23.828   7.793 -47.996  1.00 62.26           C  
ATOM     21  CD  GLN A   3     -24.720   7.257 -46.874  1.00 62.26           C  
ATOM     22  OE1 GLN A   3     -25.645   6.494 -47.097  1.00 62.26           O  
ATOM     23  NE2 GLN A   3     -24.519   7.688 -45.649  1.00 62.26           N  
ATOM     24  C   GLN A   3     -24.924  10.694 -48.600  1.00 62.26           C  
ATOM     25  O   GLN A   3     -24.352  11.418 -49.442  1.00 62.26           O  
ATOM     26  N   MET A   4     -25.013  10.963 -47.291  1.00146.22           N  
ATOM     27  CA  MET A   4     -24.203  11.953 -46.614  1.00146.22           C  
ATOM     28  CB  MET A   4     -25.056  12.698 -45.590  1.00146.22           C  
ATOM     29  CG  MET A   4     -26.257  13.331 -46.290  1.00146.22           C  
ATOM     30  SD  MET A   4     -26.833  14.777 -45.394  1.00146.22           S  
ATOM     31  CE  MET A   4     -25.598  15.893 -46.086  1.00146.22           C  
ATOM     32  C   MET A   4     -22.980  11.342 -45.988  1.00146.22           C  
ATOM     33  O   MET A   4     -22.859  10.109 -46.017  1.00146.22           O  
ATOM     34  N   THR A   5     -22.081  12.221 -45.493  1.00 50.82           N  
ATOM     35  CA  THR A   5     -20.929  11.935 -44.625  1.00 50.82           C  
ATOM     36  CB  THR A   5     -19.622  11.728 -45.395  1.00 50.82           C  
ATOM     37  OG1 THR A   5     -19.829  10.633 -46.259  1.00 50.82           O  
ATOM     38  CG2 THR A   5     -18.434  11.374 -44.504  1.00 50.82           C  
ATOM     39  C   THR A   5     -20.693  13.108 -43.729  1.00 50.82           C  
ATOM     40  O   THR A   5     -20.731  14.232 -44.229  1.00 50.82           O  
ATOM     41  N   GLN A   6     -20.439  12.919 -42.422  1.00112.32           N  
ATOM     42  CA  GLN A   6     -20.024  13.958 -41.453  1.00112.32           C  
ATOM     43  CB  GLN A   6     -20.773  13.858 -40.083  1.00112.32           C  
ATOM     44  CG  GLN A   6     -22.167  14.450 -40.161  1.00112.32           C  
ATOM     45  CD  GLN A   6     -22.941  14.242 -38.876  1.00112.32           C  
ATOM     46  OE1 GLN A   6     -23.981  13.601 -38.877  1.00112.32           O  
ATOM     47  NE2 GLN A   6     -22.483  14.777 -37.761  1.00112.32           N  
ATOM     48  C   GLN A   6     -18.503  13.837 -41.124  1.00112.32           C  
ATOM     49  O   GLN A   6     -17.902  12.735 -40.970  1.00112.32           O  
ATOM     50  N   SER A   7     -17.997  15.017 -40.715  1.00 98.44           N  
ATOM     51  CA  SER A   7     -16.748  15.072 -39.972  1.00 98.44           C  
ATOM     52  CB  SER A   7     -15.595  15.105 -40.998  1.00 98.44           C  
ATOM     53  OG  SER A   7     -15.632  16.325 -41.711  1.00 98.44           O  
ATOM     54  C   SER A   7     -16.694  16.249 -38.957  1.00 98.44           C  
ATOM     55  O   SER A   7     -17.581  17.113 -38.937  1.00 98.44           O  
ATOM     56  N   PRO A   8     -15.701  16.205 -38.053  1.00 75.91           N  
ATOM     57  CA  PRO A   8     -15.112  14.984 -37.509  1.00 75.91           C  
ATOM     58  CD  PRO A   8     -15.309  17.360 -37.309  1.00 75.91           C  
ATOM     59  CB  PRO A   8     -14.029  15.457 -36.575  1.00 75.91           C  
ATOM     60  CG  PRO A   8     -14.517  16.832 -36.122  1.00 75.91           C  
ATOM     61  C   PRO A   8     -16.058  14.142 -36.678  1.00 75.91           C  
ATOM     62  O   PRO A   8     -17.034  14.600 -36.101  1.00 75.91           O  
ATOM     63  N   SER A   9     -15.810  12.827 -36.587  1.00 40.11           N  
ATOM     64  CA  SER A   9     -16.677  11.829 -35.884  1.00 40.11           C  
ATOM     65  CB  SER A   9     -16.056  10.396 -35.996  1.00 40.11           C  
ATOM     66  OG  SER A   9     -15.784  10.075 -37.345  1.00 40.11           O  
ATOM     67  C   SER A   9     -16.893  12.147 -34.384  1.00 40.11           C  
ATOM     68  O   SER A   9     -17.767  11.624 -33.685  1.00 40.11           O  
ATOM     69  N   SER A  10     -15.922  12.830 -33.794  1.00 37.77           N  
ATOM     70  CA  SER A  10     -16.033  13.309 -32.423  1.00 37.77           C  
ATOM     71  CB  SER A  10     -15.392  12.302 -31.460  1.00 37.77           C  
ATOM     72  OG  SER A  10     -14.000  12.194 -31.676  1.00 37.77           O  
ATOM     73  C   SER A  10     -15.428  14.693 -32.287  1.00 37.77           C  
ATOM     74  O   SER A  10     -14.485  15.003 -32.994  1.00 37.77           O  
ATOM     75  N   LEU A  11     -15.762  15.393 -31.206  1.00 66.52           N  
ATOM     76  CA  LEU A  11     -15.177  16.642 -30.745  1.00 66.52           C  
ATOM     77  CB  LEU A  11     -16.219  17.743 -30.977  1.00 66.52           C  
ATOM     78  CG  LEU A  11     -16.640  18.032 -32.422  1.00 66.52           C  
ATOM     79  CD1 LEU A  11     -17.708  19.126 -32.437  1.00 66.52           C  
ATOM     80  CD2 LEU A  11     -15.461  18.490 -33.269  1.00 66.52           C  
ATOM     81  C   LEU A  11     -14.833  16.586 -29.229  1.00 66.52           C  
ATOM     82  O   LEU A  11     -15.419  15.825 -28.432  1.00 66.52           O  
ATOM     83  N   SER A  12     -13.828  17.383 -28.844  1.00 98.59           N  
ATOM     84  CA  SER A  12     -13.495  17.546 -27.430  1.00 98.59           C  
ATOM     85  CB  SER A  12     -12.413  16.581 -26.989  1.00 98.59           C  
ATOM     86  OG  SER A  12     -12.624  15.211 -27.220  1.00 98.59           O  
ATOM     87  C   SER A  12     -12.930  18.936 -27.109  1.00 98.59           C  
ATOM     88  O   SER A  12     -11.929  19.333 -27.728  1.00 98.59           O  
ATOM     89  N   ALA A  13     -13.746  19.742 -26.431  1.00 38.67           N  
ATOM     90  CA  ALA A  13     -13.403  21.128 -26.132  1.00 38.67           C  
ATOM     91  CB  ALA A  13     -13.977  22.030 -27.233  1.00 38.67           C  
ATOM     92  C   ALA A  13     -13.890  21.540 -24.746  1.00 38.67           C  
ATOM     93  O   ALA A  13     -14.913  21.072 -24.234  1.00 38.67           O  
ATOM     94  N   SER A  14     -13.270  22.580 -24.183  1.00 37.65           N  
ATOM     95  CA  SER A  14     -13.719  23.198 -22.922  1.00 37.65           C  
ATOM     96  CB  SER A  14     -12.658  24.065 -22.297  1.00 37.65           C  
ATOM     97  OG  SER A  14     -11.526  23.251 -22.090  1.00 37.65           O  
ATOM     98  C   SER A  14     -14.897  24.095 -23.070  1.00 37.65           C  
ATOM     99  O   SER A  14     -15.315  24.258 -24.205  1.00 37.65           O  
ATOM    100  N   VAL A  15     -15.608  24.470 -21.988  1.00 92.80           N  
ATOM    101  CA  VAL A  15     -16.663  25.516 -21.929  1.00 92.80           C  
ATOM    102  CB  VAL A  15     -17.291  25.558 -20.495  1.00 92.80           C  
ATOM    103  CG1 VAL A  15     -18.410  26.592 -20.354  1.00 92.80           C  
ATOM    104  CG2 VAL A  15     -17.866  24.183 -20.116  1.00 92.80           C  
ATOM    105  C   VAL A  15     -16.063  26.886 -22.379  1.00 92.80           C  
ATOM    106  O   VAL A  15     -14.920  27.202 -22.045  1.00 92.80           O  
ATOM    107  N   GLY A  16     -16.885  27.671 -23.082  1.00 28.72           N  
ATOM    108  CA  GLY A  16     -16.438  28.927 -23.676  1.00 28.72           C  
ATOM    109  C   GLY A  16     -15.661  28.835 -25.005  1.00 28.72           C  
ATOM    110  O   GLY A  16     -15.407  29.872 -25.640  1.00 28.72           O  
ATOM    111  N   ASP A  17     -15.363  27.608 -25.471  1.00 40.25           N  
ATOM    112  CA  ASP A  17     -14.700  27.404 -26.759  1.00 40.25           C  
ATOM    113  CB  ASP A  17     -13.986  26.030 -26.824  1.00 40.25           C  
ATOM    114  CG  ASP A  17     -12.750  25.921 -25.918  1.00 40.25           C  
ATOM    115  OD1 ASP A  17     -12.214  26.981 -25.529  1.00 40.25           O  
ATOM    116  OD2 ASP A  17     -12.318  24.773 -25.660  1.00 40.25           O  
ATOM    117  C   ASP A  17     -15.682  27.623 -27.909  1.00 40.25           C  
ATOM    118  O   ASP A  17     -16.904  27.608 -27.737  1.00 40.25           O  
ATOM    119  N   ARG A  18     -15.199  27.665 -29.136  1.00 69.14           N  
ATOM    120  CA  ARG A  18     -15.983  27.385 -30.335  1.00 69.14           C  
ATOM    121  CB  ARG A  18     -15.800  28.560 -31.272  1.00 69.14           C  
ATOM    122  CG  ARG A  18     -16.655  28.436 -32.539  1.00 69.14           C  
ATOM    123  CD  ARG A  18     -16.333  29.536 -33.546  1.00 69.14           C  
ATOM    124  NE  ARG A  18     -17.138  29.343 -34.762  1.00 69.14           N  
ATOM    125  CZ  ARG A  18     -16.787  29.543 -36.017  1.00 69.14           C  
ATOM    126  NH1 ARG A  18     -15.617  30.033 -36.313  1.00 69.14           N  
ATOM    127  NH2 ARG A  18     -17.600  29.253 -36.997  1.00 69.14           N  
ATOM    128  C   ARG A  18     -15.504  26.046 -30.885  1.00 69.14           C  
ATOM    129  O   ARG A  18     -14.287  25.796 -30.968  1.00 69.14           O  
ATOM    130  N   VAL A  19     -16.470  25.296 -31.473  1.00 40.44           N  
ATOM    131  CA  VAL A  19     -16.233  24.139 -32.336  1.00 40.44           C  
ATOM    132  CB  VAL A  19     -16.511  22.826 -31.603  1.00 40.44           C  
ATOM    133  CG1 VAL A  19     -15.570  22.721 -30.401  1.00 40.44           C  
ATOM    134  CG2 VAL A  19     -17.975  22.722 -31.161  1.00 40.44           C  
ATOM    135  C   VAL A  19     -17.053  24.228 -33.592  1.00 40.44           C  
ATOM    136  O   VAL A  19     -17.938  25.081 -33.681  1.00 40.44           O  
ATOM    137  N   THR A  20     -16.772  23.349 -34.552  1.00 43.45           N  
ATOM    138  CA  THR A  20     -17.487  23.201 -35.820  1.00 43.45           C  
ATOM    139  CB  THR A  20     -16.838  23.986 -36.970  1.00 43.45           C  
ATOM    140  OG1 THR A  20     -15.521  23.526 -37.146  1.00 43.45           O  
ATOM    141  CG2 THR A  20     -16.741  25.479 -36.646  1.00 43.45           C  
ATOM    142  C   THR A  20     -17.521  21.724 -36.241  1.00 43.45           C  
ATOM    143  O   THR A  20     -16.590  20.900 -36.041  1.00 43.45           O  
ATOM    144  N   ILE A  21     -18.641  21.436 -36.943  1.00 59.12           N  
ATOM    145  CA  ILE A  21     -18.899  20.164 -37.600  1.00 59.12           C  
ATOM    146  CB  ILE A  21     -20.132  19.454 -37.016  1.00 59.12           C  
ATOM    147  CG1 ILE A  21     -19.867  19.211 -35.515  1.00 59.12           C  
ATOM    148  CG2 ILE A  21     -20.453  18.138 -37.750  1.00 59.12           C  
ATOM    149  CD1 ILE A  21     -21.088  18.757 -34.711  1.00 59.12           C  
ATOM    150  C   ILE A  21     -19.019  20.542 -39.043  1.00 59.12           C  
ATOM    151  O   ILE A  21     -19.458  21.660 -39.336  1.00 59.12           O  
ATOM    152  N   THR A  22     -18.606  19.651 -39.966  1.00108.62           N  
ATOM    153  CA  THR A  22     -18.942  19.620 -41.400  1.00108.62           C  
ATOM    154  CB  THR A  22     -17.646  19.648 -42.266  1.00108.62           C  
ATOM    155  OG1 THR A  22     -16.801  20.653 -41.750  1.00108.62           O  
ATOM    156  CG2 THR A  22     -17.889  19.948 -43.741  1.00108.62           C  
ATOM    157  C   THR A  22     -19.833  18.375 -41.707  1.00108.62           C  
ATOM    158  O   THR A  22     -19.794  17.289 -41.068  1.00108.62           O  
ATOM    159  N   CYS A  23     -20.601  18.578 -42.799  1.00115.79           N  
ATOM    160  CA  CYS A  23     -21.308  17.545 -43.534  1.00115.79           C  
ATOM    161  CB  CYS A  23     -22.759  17.495 -42.973  1.00115.79           C  
ATOM    162  SG  CYS A  23     -23.739  16.103 -43.552  1.00115.79           S  
ATOM    163  C   CYS A  23     -21.090  17.838 -45.042  1.00115.79           C  
ATOM    164  O   CYS A  23     -21.184  18.989 -45.509  1.00115.79           O  
ATOM    165  N   SER A  24     -20.832  16.752 -45.791  1.00 56.37           N  
ATOM    166  CA  SER A  24     -20.797  16.681 -47.255  1.00 56.37           C  
ATOM    167  CB  SER A  24     -19.362  16.451 -47.706  1.00 56.37           C  
ATOM    168  OG  SER A  24     -19.235  16.469 -49.113  1.00 56.37           O  
ATOM    169  C   SER A  24     -21.671  15.551 -47.801  1.00 56.37           C  
ATOM    170  O   SER A  24     -21.963  14.513 -47.181  1.00 56.37           O  
ATOM    171  N   VAL A  25     -22.061  15.620 -49.080  1.00125.92           N  
ATOM    172  CA  VAL A  25     -23.037  14.677 -49.702  1.00125.92           C  
ATOM    173  CB  VAL A  25     -24.485  15.251 -49.554  1.00125.92           C  
ATOM    174  CG1 VAL A  25     -24.629  16.632 -50.185  1.00125.92           C  
ATOM    175  CG2 VAL A  25     -25.580  14.302 -50.052  1.00125.92           C  
ATOM    176  C   VAL A  25     -22.677  14.245 -51.138  1.00125.92           C  
ATOM    177  O   VAL A  25     -22.040  14.956 -51.910  1.00125.92           O  
ATOM    178  N   SER A  26     -23.163  13.068 -51.527  1.00100.45           N  
ATOM    179  CA  SER A  26     -23.021  12.459 -52.840  1.00100.45           C  
ATOM    180  CB  SER A  26     -23.503  11.020 -52.713  1.00100.45           C  
ATOM    181  OG  SER A  26     -23.333  10.303 -53.920  1.00100.45           O  
ATOM    182  C   SER A  26     -23.863  13.064 -53.946  1.00100.45           C  
ATOM    183  O   SER A  26     -23.963  12.467 -55.017  1.00100.45           O  
ATOM    184  N   SER A  27     -24.625  14.129 -53.706  1.00 92.46           N  
ATOM    185  CA  SER A  27     -25.395  14.863 -54.722  1.00 92.46           C  
ATOM    186  CB  SER A  27     -26.795  14.310 -54.889  1.00 92.46           C  
ATOM    187  OG  SER A  27     -27.586  14.557 -53.744  1.00 92.46           O  
ATOM    188  C   SER A  27     -25.609  16.293 -54.317  1.00 92.46           C  
ATOM    189  O   SER A  27     -25.711  16.546 -53.117  1.00 92.46           O  
ATOM    190  N   SER A  28     -25.764  17.235 -55.280  1.00 71.38           N  
ATOM    191  CA  SER A  28     -26.075  18.632 -54.932  1.00 71.38           C  
ATOM    192  CB  SER A  28     -25.994  19.597 -56.127  1.00 71.38           C  
ATOM    193  OG  SER A  28     -26.128  20.932 -55.680  1.00 71.38           O  
ATOM    194  C   SER A  28     -27.462  18.682 -54.304  1.00 71.38           C  
ATOM    195  O   SER A  28     -28.454  18.292 -54.928  1.00 71.38           O  
ATOM    196  N   VAL A  29     -27.498  19.162 -53.058  1.00137.36           N  
ATOM    197  CA  VAL A  29     -28.705  19.345 -52.269  1.00137.36           C  
ATOM    198  CB  VAL A  29     -28.620  18.706 -50.865  1.00137.36           C  
ATOM    199  CG1 VAL A  29     -28.289  17.224 -50.965  1.00137.36           C  
ATOM    200  CG2 VAL A  29     -27.567  19.365 -49.991  1.00137.36           C  
ATOM    201  C   VAL A  29     -29.094  20.802 -52.126  1.00137.36           C  
ATOM    202  O   VAL A  29     -30.270  21.074 -52.116  1.00137.36           O  
ATOM    203  N   SER A  30     -28.259  21.825 -52.343  1.00207.40           N  
ATOM    204  CA  SER A  30     -28.590  23.239 -52.039  1.00207.40           C  
ATOM    205  CB  SER A  30     -29.778  23.741 -52.889  1.00207.40           C  
ATOM    206  OG  SER A  30     -29.474  23.581 -54.254  1.00207.40           O  
ATOM    207  C   SER A  30     -28.876  23.543 -50.564  1.00207.40           C  
ATOM    208  O   SER A  30     -28.944  22.620 -49.747  1.00207.40           O  
ATOM    209  N   SER A  31     -29.049  24.818 -50.195  1.00 75.05           N  
ATOM    210  CA  SER A  31     -29.182  25.216 -48.777  1.00 75.05           C  
ATOM    211  CB  SER A  31     -29.188  26.774 -48.686  1.00 75.05           C  
ATOM    212  OG  SER A  31     -29.264  27.208 -47.344  1.00 75.05           O  
ATOM    213  C   SER A  31     -30.431  24.569 -48.139  1.00 75.05           C  
ATOM    214  O   SER A  31     -30.388  23.933 -47.076  1.00 75.05           O  
ATOM    215  N   ILE A  32     -31.560  24.600 -48.856  1.00113.30           N  
ATOM    216  CA  ILE A  32     -32.849  24.162 -48.300  1.00113.30           C  
ATOM    217  CB  ILE A  32     -33.954  24.411 -49.344  1.00113.30           C  
ATOM    218  CG1 ILE A  32     -35.383  24.248 -48.786  1.00113.30           C  
ATOM    219  CG2 ILE A  32     -33.814  23.476 -50.549  1.00113.30           C  
ATOM    220  CD1 ILE A  32     -35.741  25.353 -47.798  1.00113.30           C  
ATOM    221  C   ILE A  32     -32.886  22.698 -47.852  1.00113.30           C  
ATOM    222  O   ILE A  32     -33.757  22.246 -47.120  1.00113.30           O  
ATOM    223  N   TYR A  33     -32.073  21.816 -48.429  1.00155.08           N  
ATOM    224  CA  TYR A  33     -32.321  20.367 -48.345  1.00155.08           C  
ATOM    225  CB  TYR A  33     -32.240  19.711 -49.727  1.00155.08           C  
ATOM    226  CG  TYR A  33     -33.421  19.955 -50.650  1.00155.08           C  
ATOM    227  CD1 TYR A  33     -34.663  19.446 -50.271  1.00155.08           C  
ATOM    228  CD2 TYR A  33     -33.330  20.647 -51.870  1.00155.08           C  
ATOM    229  CE1 TYR A  33     -35.806  19.615 -51.064  1.00155.08           C  
ATOM    230  CE2 TYR A  33     -34.465  20.860 -52.665  1.00155.08           C  
ATOM    231  CZ  TYR A  33     -35.710  20.343 -52.263  1.00155.08           C  
ATOM    232  OH  TYR A  33     -36.813  20.549 -53.021  1.00155.08           O  
ATOM    233  C   TYR A  33     -31.409  19.638 -47.355  1.00155.08           C  
ATOM    234  O   TYR A  33     -31.156  18.447 -47.548  1.00155.08           O  
ATOM    235  N   LEU A  34     -30.746  20.372 -46.454  1.00141.19           N  
ATOM    236  CA  LEU A  34     -30.116  19.737 -45.300  1.00141.19           C  
ATOM    237  CB  LEU A  34     -28.586  19.712 -45.526  1.00141.19           C  
ATOM    238  CG  LEU A  34     -27.698  19.107 -44.415  1.00141.19           C  
ATOM    239  CD1 LEU A  34     -26.298  18.990 -44.982  1.00141.19           C  
ATOM    240  CD2 LEU A  34     -27.481  19.913 -43.129  1.00141.19           C  
ATOM    241  C   LEU A  34     -30.715  20.324 -44.021  1.00141.19           C  
ATOM    242  O   LEU A  34     -31.004  21.543 -43.904  1.00141.19           O  
ATOM    243  N   HIS A  35     -30.723  19.461 -42.980  1.00 95.15           N  
ATOM    244  CA  HIS A  35     -31.088  19.776 -41.603  1.00 95.15           C  
ATOM    245  ND1 HIS A  35     -33.690  20.969 -42.959  1.00 95.15           N  
ATOM    246  CG  HIS A  35     -33.515  19.703 -42.395  1.00 95.15           C  
ATOM    247  CB  HIS A  35     -32.532  19.335 -41.308  1.00 95.15           C  
ATOM    248  NE2 HIS A  35     -34.990  19.544 -44.018  1.00 95.15           N  
ATOM    249  CD2 HIS A  35     -34.315  18.825 -43.057  1.00 95.15           C  
ATOM    250  CE1 HIS A  35     -34.598  20.825 -43.934  1.00 95.15           C  
ATOM    251  C   HIS A  35     -30.122  19.076 -40.629  1.00 95.15           C  
ATOM    252  O   HIS A  35     -29.490  18.042 -40.935  1.00 95.15           O  
ATOM    253  N   TRP A  36     -30.019  19.723 -39.453  1.00 98.74           N  
ATOM    254  CA  TRP A  36     -29.188  19.304 -38.349  1.00 98.74           C  
ATOM    255  CB  TRP A  36     -28.196  20.411 -37.980  1.00 98.74           C  
ATOM    256  CG  TRP A  36     -27.284  20.841 -39.089  1.00 98.74           C  
ATOM    257  CD2 TRP A  36     -25.978  20.296 -39.424  1.00 98.74           C  
ATOM    258  CD1 TRP A  36     -27.496  21.854 -39.963  1.00 98.74           C  
ATOM    259  NE1 TRP A  36     -26.405  21.980 -40.804  1.00 98.74           N  
ATOM    260  CE2 TRP A  36     -25.450  21.027 -40.529  1.00 98.74           C  
ATOM    261  CE3 TRP A  36     -25.172  19.273 -38.880  1.00 98.74           C  
ATOM    262  CZ2 TRP A  36     -24.196  20.743 -41.083  1.00 98.74           C  
ATOM    263  CZ3 TRP A  36     -23.897  19.000 -39.408  1.00 98.74           C  
ATOM    264  CH2 TRP A  36     -23.410  19.731 -40.506  1.00 98.74           C  
ATOM    265  C   TRP A  36     -30.082  18.976 -37.159  1.00 98.74           C  
ATOM    266  O   TRP A  36     -31.066  19.735 -36.913  1.00 98.74           O  
ATOM    267  N   TYR A  37     -29.500  18.010 -36.363  1.00180.59           N  
ATOM    268  CA  TYR A  37     -30.067  17.445 -35.123  1.00180.59           C  
ATOM    269  CB  TYR A  37     -30.558  15.968 -35.302  1.00180.59           C  
ATOM    270  CG  TYR A  37     -31.675  15.865 -36.305  1.00180.59           C  
ATOM    271  CD1 TYR A  37     -31.392  15.761 -37.677  1.00180.59           C  
ATOM    272  CD2 TYR A  37     -33.003  15.907 -35.860  1.00180.59           C  
ATOM    273  CE1 TYR A  37     -32.450  15.708 -38.598  1.00180.59           C  
ATOM    274  CE2 TYR A  37     -34.055  15.909 -36.783  1.00180.59           C  
ATOM    275  CZ  TYR A  37     -33.786  15.780 -38.154  1.00180.59           C  
ATOM    276  OH  TYR A  37     -34.815  15.661 -39.026  1.00180.59           O  
ATOM    277  C   TYR A  37     -29.081  17.561 -33.974  1.00180.59           C  
ATOM    278  O   TYR A  37     -27.876  17.411 -34.200  1.00180.59           O  
ATOM    279  N   GLN A  38     -29.580  17.396 -32.745  1.00 84.53           N  
ATOM    280  CA  GLN A  38     -28.828  17.041 -31.525  1.00 84.53           C  
ATOM    281  CB  GLN A  38     -28.634  18.333 -30.728  1.00 84.53           C  
ATOM    282  CG  GLN A  38     -27.712  18.309 -29.507  1.00 84.53           C  
ATOM    283  CD  GLN A  38     -27.765  19.648 -28.781  1.00 84.53           C  
ATOM    284  OE1 GLN A  38     -28.202  19.744 -27.649  1.00 84.53           O  
ATOM    285  NE2 GLN A  38     -27.460  20.737 -29.446  1.00 84.53           N  
ATOM    286  C   GLN A  38     -29.591  15.998 -30.675  1.00 84.53           C  
ATOM    287  O   GLN A  38     -30.795  15.760 -30.811  1.00 84.53           O  
ATOM    288  N   GLN A  39     -28.819  15.329 -29.807  1.00 67.96           N  
ATOM    289  CA  GLN A  39     -29.287  14.403 -28.804  1.00 67.96           C  
ATOM    290  CB  GLN A  39     -29.223  12.991 -29.387  1.00 67.96           C  
ATOM    291  CG  GLN A  39     -29.953  11.966 -28.513  1.00 67.96           C  
ATOM    292  CD  GLN A  39     -29.907  10.590 -29.157  1.00 67.96           C  
ATOM    293  OE1 GLN A  39     -29.315  10.398 -30.203  1.00 67.96           O  
ATOM    294  NE2 GLN A  39     -30.530   9.589 -28.589  1.00 67.96           N  
ATOM    295  C   GLN A  39     -28.418  14.574 -27.567  1.00 67.96           C  
ATOM    296  O   GLN A  39     -27.280  14.135 -27.464  1.00 67.96           O  
ATOM    297  N   LYS A  40     -28.981  15.221 -26.553  1.00 76.80           N  
ATOM    298  CA  LYS A  40     -28.406  15.200 -25.185  1.00 76.80           C  
ATOM    299  CB  LYS A  40     -29.016  16.306 -24.308  1.00 76.80           C  
ATOM    300  CG  LYS A  40     -28.576  17.700 -24.787  1.00 76.80           C  
ATOM    301  CD  LYS A  40     -29.352  18.835 -24.103  1.00 76.80           C  
ATOM    302  CE  LYS A  40     -28.850  20.193 -24.618  1.00 76.80           C  
ATOM    303  NZ  LYS A  40     -29.636  21.337 -24.087  1.00 76.80           N  
ATOM    304  C   LYS A  40     -28.656  13.816 -24.578  1.00 76.80           C  
ATOM    305  O   LYS A  40     -29.819  13.555 -24.281  1.00 76.80           O  
ATOM    306  N   PRO A  41     -27.656  13.135 -24.000  1.00 84.01           N  
ATOM    307  CA  PRO A  41     -27.742  11.710 -23.686  1.00 84.01           C  
ATOM    308  CD  PRO A  41     -26.262  13.566 -23.951  1.00 84.01           C  
ATOM    309  CB  PRO A  41     -26.380  11.355 -23.054  1.00 84.01           C  
ATOM    310  CG  PRO A  41     -25.412  12.320 -23.734  1.00 84.01           C  
ATOM    311  C   PRO A  41     -28.931  11.287 -22.841  1.00 84.01           C  
ATOM    312  O   PRO A  41     -29.462  12.006 -21.989  1.00 84.01           O  
ATOM    313  N   GLY A  42     -29.318  10.033 -23.035  1.00 33.12           N  
ATOM    314  CA  GLY A  42     -30.462   9.414 -22.364  1.00 33.12           C  
ATOM    315  C   GLY A  42     -31.835   9.936 -22.773  1.00 33.12           C  
ATOM    316  O   GLY A  42     -32.774   9.744 -21.995  1.00 33.12           O  
ATOM    317  N   LYS A  43     -31.908  10.732 -23.864  1.00147.18           N  
ATOM    318  CA  LYS A  43     -33.169  11.230 -24.477  1.00147.18           C  
ATOM    319  CB  LYS A  43     -33.252  12.777 -24.407  1.00147.18           C  
ATOM    320  CG  LYS A  43     -32.748  13.415 -23.108  1.00147.18           C  
ATOM    321  CD  LYS A  43     -33.444  12.944 -21.821  1.00147.18           C  
ATOM    322  CE  LYS A  43     -32.826  13.670 -20.621  1.00147.18           C  
ATOM    323  NZ  LYS A  43     -31.379  13.363 -20.466  1.00147.18           N  
ATOM    324  C   LYS A  43     -33.377  10.688 -25.882  1.00147.18           C  
ATOM    325  O   LYS A  43     -32.435  10.136 -26.419  1.00147.18           O  
ATOM    326  N   ALA A  44     -34.435  11.058 -26.568  1.00 56.11           N  
ATOM    327  CA  ALA A  44     -34.588  11.052 -28.028  1.00 56.11           C  
ATOM    328  CB  ALA A  44     -36.084  10.912 -28.362  1.00 56.11           C  
ATOM    329  C   ALA A  44     -34.011  12.331 -28.681  1.00 56.11           C  
ATOM    330  O   ALA A  44     -34.007  13.415 -28.071  1.00 56.11           O  
ATOM    331  N   PRO A  45     -33.529  12.219 -29.949  1.00 91.67           N  
ATOM    332  CA  PRO A  45     -32.948  13.337 -30.723  1.00 91.67           C  
ATOM    333  CD  PRO A  45     -33.373  10.967 -30.708  1.00 91.67           C  
ATOM    334  CB  PRO A  45     -32.247  12.691 -31.929  1.00 91.67           C  
ATOM    335  CG  PRO A  45     -32.981  11.369 -32.124  1.00 91.67           C  
ATOM    336  C   PRO A  45     -33.976  14.330 -31.281  1.00 91.67           C  
ATOM    337  O   PRO A  45     -35.044  13.922 -31.753  1.00 91.67           O  
ATOM    338  N   LYS A  46     -33.663  15.618 -31.259  1.00128.09           N  
ATOM    339  CA  LYS A  46     -34.536  16.687 -31.747  1.00128.09           C  
ATOM    340  CB  LYS A  46     -34.898  17.622 -30.607  1.00128.09           C  
ATOM    341  CG  LYS A  46     -35.432  16.942 -29.328  1.00128.09           C  
ATOM    342  CD  LYS A  46     -36.700  16.094 -29.531  1.00128.09           C  
ATOM    343  CE  LYS A  46     -36.969  15.199 -28.308  1.00128.09           C  
ATOM    344  NZ  LYS A  46     -37.876  14.057 -28.613  1.00128.09           N  
ATOM    345  C   LYS A  46     -33.846  17.474 -32.832  1.00128.09           C  
ATOM    346  O   LYS A  46     -32.644  17.730 -32.678  1.00128.09           O  
ATOM    347  N   LEU A  47     -34.588  18.091 -33.760  1.00158.71           N  
ATOM    348  CA  LEU A  47     -34.068  18.920 -34.864  1.00158.71           C  
ATOM    349  CB  LEU A  47     -35.167  19.035 -35.953  1.00158.71           C  
ATOM    350  CG  LEU A  47     -34.663  19.420 -37.362  1.00158.71           C  
ATOM    351  CD1 LEU A  47     -35.784  19.346 -38.393  1.00158.71           C  
ATOM    352  CD2 LEU A  47     -34.109  20.835 -37.412  1.00158.71           C  
ATOM    353  C   LEU A  47     -33.572  20.240 -34.304  1.00158.71           C  
ATOM    354  O   LEU A  47     -34.367  20.938 -33.692  1.00158.71           O  
ATOM    355  N   LEU A  48     -32.305  20.637 -34.436  1.00219.98           N  
ATOM    356  CA  LEU A  48     -31.763  21.954 -34.098  1.00219.98           C  
ATOM    357  CB  LEU A  48     -30.283  21.775 -33.801  1.00219.98           C  
ATOM    358  CG  LEU A  48     -29.959  21.467 -32.338  1.00219.98           C  
ATOM    359  CD1 LEU A  48     -30.097  22.693 -31.446  1.00219.98           C  
ATOM    360  CD2 LEU A  48     -30.877  20.388 -31.781  1.00219.98           C  
ATOM    361  C   LEU A  48     -31.805  23.076 -35.125  1.00219.98           C  
ATOM    362  O   LEU A  48     -31.796  24.282 -34.737  1.00219.98           O  
ATOM    363  N   ILE A  49     -31.613  22.700 -36.412  1.00 83.24           N  
ATOM    364  CA  ILE A  49     -31.487  23.673 -37.519  1.00 83.24           C  
ATOM    365  CB  ILE A  49     -30.038  24.164 -37.744  1.00 83.24           C  
ATOM    366  CG1 ILE A  49     -29.378  24.547 -36.410  1.00 83.24           C  
ATOM    367  CG2 ILE A  49     -30.036  25.332 -38.733  1.00 83.24           C  
ATOM    368  CD1 ILE A  49     -27.984  25.165 -36.509  1.00 83.24           C  
ATOM    369  C   ILE A  49     -31.971  23.065 -38.827  1.00 83.24           C  
ATOM    370  O   ILE A  49     -31.636  21.906 -39.114  1.00 83.24           O  
ATOM    371  N   TYR A  50     -32.934  23.707 -39.502  1.00 90.90           N  
ATOM    372  CA  TYR A  50     -33.334  23.382 -40.879  1.00 90.90           C  
ATOM    373  CB  TYR A  50     -34.852  23.344 -40.960  1.00 90.90           C  
ATOM    374  CG  TYR A  50     -35.501  24.705 -41.024  1.00 90.90           C  
ATOM    375  CD1 TYR A  50     -35.606  25.483 -39.864  1.00 90.90           C  
ATOM    376  CD2 TYR A  50     -35.951  25.214 -42.255  1.00 90.90           C  
ATOM    377  CE1 TYR A  50     -36.216  26.746 -39.909  1.00 90.90           C  
ATOM    378  CE2 TYR A  50     -36.502  26.508 -42.320  1.00 90.90           C  
ATOM    379  CZ  TYR A  50     -36.671  27.260 -41.139  1.00 90.90           C  
ATOM    380  OH  TYR A  50     -37.257  28.484 -41.181  1.00 90.90           O  
ATOM    381  C   TYR A  50     -32.783  24.356 -41.914  1.00 90.90           C  
ATOM    382  O   TYR A  50     -32.418  25.466 -41.503  1.00 90.90           O  
ATOM    383  N   SER A  51     -32.847  24.029 -43.211  1.00115.15           N  
ATOM    384  CA  SER A  51     -32.243  24.839 -44.289  1.00115.15           C  
ATOM    385  CB  SER A  51     -32.998  26.136 -44.524  1.00115.15           C  
ATOM    386  OG  SER A  51     -34.338  25.834 -44.804  1.00115.15           O  
ATOM    387  C   SER A  51     -30.792  25.200 -44.005  1.00115.15           C  
ATOM    388  O   SER A  51     -30.302  26.323 -44.246  1.00115.15           O  
ATOM    389  N   THR A  52     -30.127  24.303 -43.251  1.00197.21           N  
ATOM    390  CA  THR A  52     -28.746  24.364 -42.702  1.00197.21           C  
ATOM    391  CB  THR A  52     -27.681  24.130 -43.833  1.00197.21           C  
ATOM    392  OG1 THR A  52     -27.597  25.205 -44.734  1.00197.21           O  
ATOM    393  CG2 THR A  52     -28.085  22.899 -44.615  1.00197.21           C  
ATOM    394  C   THR A  52     -28.435  25.504 -41.698  1.00197.21           C  
ATOM    395  O   THR A  52     -27.496  25.444 -40.911  1.00197.21           O  
ATOM    396  N   SER A  53     -29.367  26.453 -41.547  1.00129.13           N  
ATOM    397  CA  SER A  53     -29.119  27.824 -41.056  1.00129.13           C  
ATOM    398  CB  SER A  53     -28.923  28.778 -42.275  1.00129.13           C  
ATOM    399  OG  SER A  53     -30.114  28.814 -43.042  1.00129.13           O  
ATOM    400  C   SER A  53     -30.256  28.429 -40.145  1.00129.13           C  
ATOM    401  O   SER A  53     -30.028  29.371 -39.374  1.00129.13           O  
ATOM    402  N   ASN A  54     -31.480  27.933 -40.283  1.00 73.47           N  
ATOM    403  CA  ASN A  54     -32.558  28.477 -39.481  1.00 73.47           C  
ATOM    404  CB  ASN A  54     -33.757  28.676 -40.373  1.00 73.47           C  
ATOM    405  CG  ASN A  54     -33.586  29.770 -41.400  1.00 73.47           C  
ATOM    406  ND2 ASN A  54     -33.555  31.011 -40.968  1.00 73.47           N  
ATOM    407  OD1 ASN A  54     -33.494  29.536 -42.589  1.00 73.47           O  
ATOM    408  C   ASN A  54     -32.916  27.625 -38.265  1.00 73.47           C  
ATOM    409  O   ASN A  54     -33.285  26.462 -38.362  1.00 73.47           O  
ATOM    410  N   LEU A  55     -32.826  28.197 -37.076  1.00 87.42           N  
ATOM    411  CA  LEU A  55     -32.891  27.462 -35.823  1.00 87.42           C  
ATOM    412  CB  LEU A  55     -32.282  28.328 -34.719  1.00 87.42           C  
ATOM    413  CG  LEU A  55     -30.838  28.818 -34.956  1.00 87.42           C  
ATOM    414  CD1 LEU A  55     -30.306  29.588 -33.754  1.00 87.42           C  
ATOM    415  CD2 LEU A  55     -29.885  27.669 -35.234  1.00 87.42           C  
ATOM    416  C   LEU A  55     -34.332  27.057 -35.511  1.00 87.42           C  
ATOM    417  O   LEU A  55     -35.298  27.604 -36.057  1.00 87.42           O  
ATOM    418  N   ALA A  56     -34.469  25.883 -34.879  1.00 62.70           N  
ATOM    419  CA  ALA A  56     -35.725  25.404 -34.312  1.00 62.70           C  
ATOM    420  CB  ALA A  56     -35.595  23.929 -33.917  1.00 62.70           C  
ATOM    421  C   ALA A  56     -36.158  26.230 -33.100  1.00 62.70           C  
ATOM    422  O   ALA A  56     -35.388  26.868 -32.394  1.00 62.70           O  
ATOM    423  N   SER A  57     -37.443  26.117 -32.732  1.00131.46           N  
ATOM    424  CA  SER A  57     -38.223  27.055 -31.863  1.00131.46           C  
ATOM    425  CB  SER A  57     -39.453  26.289 -31.338  1.00131.46           C  
ATOM    426  OG  SER A  57     -40.198  27.108 -30.464  1.00131.46           O  
ATOM    427  C   SER A  57     -37.562  27.680 -30.627  1.00131.46           C  
ATOM    428  O   SER A  57     -37.608  28.899 -30.472  1.00131.46           O  
ATOM    429  N   GLY A  58     -37.115  26.832 -29.690  1.00122.92           N  
ATOM    430  CA  GLY A  58     -36.464  27.297 -28.462  1.00122.92           C  
ATOM    431  C   GLY A  58     -34.945  27.352 -28.512  1.00122.92           C  
ATOM    432  O   GLY A  58     -34.301  27.563 -27.476  1.00122.92           O  
ATOM    433  N   VAL A  59     -34.331  27.053 -29.677  1.00 88.82           N  
ATOM    434  CA  VAL A  59     -32.873  26.820 -29.781  1.00 88.82           C  
ATOM    435  CB  VAL A  59     -32.465  26.217 -31.152  1.00 88.82           C  
ATOM    436  CG1 VAL A  59     -30.941  26.087 -31.303  1.00 88.82           C  
ATOM    437  CG2 VAL A  59     -33.085  24.827 -31.304  1.00 88.82           C  
ATOM    438  C   VAL A  59     -32.105  28.125 -29.473  1.00 88.82           C  
ATOM    439  O   VAL A  59     -32.516  29.203 -29.950  1.00 88.82           O  
ATOM    440  N   PRO A  60     -31.062  28.044 -28.617  1.00 93.45           N  
ATOM    441  CA  PRO A  60     -30.160  29.164 -28.357  1.00 93.45           C  
ATOM    442  CD  PRO A  60     -30.920  27.002 -27.592  1.00 93.45           C  
ATOM    443  CB  PRO A  60     -29.297  28.705 -27.182  1.00 93.45           C  
ATOM    444  CG  PRO A  60     -30.143  27.658 -26.459  1.00 93.45           C  
ATOM    445  C   PRO A  60     -29.247  29.539 -29.510  1.00 93.45           C  
ATOM    446  O   PRO A  60     -28.503  28.668 -29.966  1.00 93.45           O  
ATOM    447  N   SER A  61     -29.079  30.853 -29.736  1.00 94.69           N  
ATOM    448  CA  SER A  61     -28.267  31.411 -30.831  1.00 94.69           C  
ATOM    449  CB  SER A  61     -28.399  32.961 -30.834  1.00 94.69           C  
ATOM    450  OG  SER A  61     -29.737  33.399 -30.981  1.00 94.69           O  
ATOM    451  C   SER A  61     -26.773  30.986 -30.744  1.00 94.69           C  
ATOM    452  O   SER A  61     -25.895  31.538 -31.387  1.00 94.69           O  
ATOM    453  N   ARG A  62     -26.349  30.252 -29.732  1.00218.80           N  
ATOM    454  CA  ARG A  62     -25.034  29.667 -29.635  1.00218.80           C  
ATOM    455  CB  ARG A  62     -24.919  28.898 -28.348  1.00218.80           C  
ATOM    456  CG  ARG A  62     -25.319  29.685 -27.089  1.00218.80           C  
ATOM    457  CD  ARG A  62     -24.914  28.960 -25.794  1.00218.80           C  
ATOM    458  NE  ARG A  62     -25.600  27.660 -25.601  1.00218.80           N  
ATOM    459  CZ  ARG A  62     -25.151  26.471 -25.977  1.00218.80           C  
ATOM    460  NH1 ARG A  62     -24.056  26.332 -26.669  1.00218.80           N  
ATOM    461  NH2 ARG A  62     -25.796  25.391 -25.655  1.00218.80           N  
ATOM    462  C   ARG A  62     -24.741  28.666 -30.745  1.00218.80           C  
ATOM    463  O   ARG A  62     -23.667  28.773 -31.367  1.00218.80           O  
ATOM    464  N   PHE A  63     -25.755  27.879 -31.151  1.00177.02           N  
ATOM    465  CA  PHE A  63     -25.779  27.117 -32.389  1.00177.02           C  
ATOM    466  CB  PHE A  63     -26.896  26.046 -32.333  1.00177.02           C  
ATOM    467  CG  PHE A  63     -26.794  25.196 -31.087  1.00177.02           C  
ATOM    468  CD1 PHE A  63     -25.916  24.104 -31.066  1.00177.02           C  
ATOM    469  CD2 PHE A  63     -27.536  25.520 -29.938  1.00177.02           C  
ATOM    470  CE1 PHE A  63     -25.731  23.373 -29.880  1.00177.02           C  
ATOM    471  CE2 PHE A  63     -27.382  24.766 -28.762  1.00177.02           C  
ATOM    472  CZ  PHE A  63     -26.473  23.699 -28.733  1.00177.02           C  
ATOM    473  C   PHE A  63     -25.909  28.071 -33.565  1.00177.02           C  
ATOM    474  O   PHE A  63     -26.528  29.140 -33.420  1.00177.02           O  
ATOM    475  N   SER A  64     -25.361  27.673 -34.741  1.00 88.91           N  
ATOM    476  CA  SER A  64     -25.626  28.257 -36.065  1.00 88.91           C  
ATOM    477  CB  SER A  64     -24.900  29.586 -36.169  1.00 88.91           C  
ATOM    478  OG  SER A  64     -23.523  29.435 -35.879  1.00 88.91           O  
ATOM    479  C   SER A  64     -25.138  27.338 -37.160  1.00 88.91           C  
ATOM    480  O   SER A  64     -24.276  26.525 -36.848  1.00 88.91           O  
ATOM    481  N   GLY A  65     -25.612  27.438 -38.404  1.00 29.61           N  
ATOM    482  CA  GLY A  65     -25.039  26.738 -39.546  1.00 29.61           C  
ATOM    483  C   GLY A  65     -25.235  27.525 -40.851  1.00 29.61           C  
ATOM    484  O   GLY A  65     -25.754  28.673 -40.892  1.00 29.61           O  
ATOM    485  N   SER A  66     -24.570  26.965 -41.892  1.00 42.73           N  
ATOM    486  CA  SER A  66     -24.562  27.496 -43.262  1.00 42.73           C  
ATOM    487  CB  SER A  66     -23.611  28.689 -43.410  1.00 42.73           C  
ATOM    488  OG  SER A  66     -23.705  29.280 -44.694  1.00 42.73           O  
ATOM    489  C   SER A  66     -24.119  26.415 -44.238  1.00 42.73           C  
ATOM    490  O   SER A  66     -23.536  25.407 -43.837  1.00 42.73           O  
ATOM    491  N   GLY A  67     -24.325  26.617 -45.543  1.00 30.68           N  
ATOM    492  CA  GLY A  67     -23.784  25.760 -46.591  1.00 30.68           C  
ATOM    493  C   GLY A  67     -24.473  25.984 -47.934  1.00 30.68           C  
ATOM    494  O   GLY A  67     -25.383  26.831 -48.043  1.00 30.68           O  
ATOM    495  N   SER A  68     -24.014  25.252 -48.956  1.00 38.74           N  
ATOM    496  CA  SER A  68     -24.613  25.295 -50.277  1.00 38.74           C  
ATOM    497  CB  SER A  68     -24.326  26.663 -50.912  1.00 38.74           C  
ATOM    498  OG  SER A  68     -22.946  26.827 -51.148  1.00 38.74           O  
ATOM    499  C   SER A  68     -24.126  24.140 -51.144  1.00 38.74           C  
ATOM    500  O   SER A  68     -23.203  23.404 -50.760  1.00 38.74           O  
ATOM    501  N   GLY A  69     -24.905  23.888 -52.225  1.00 44.66           N  
ATOM    502  CA  GLY A  69     -24.595  22.823 -53.163  1.00 44.66           C  
ATOM    503  C   GLY A  69     -24.477  21.498 -52.421  1.00 44.66           C  
ATOM    504  O   GLY A  69     -25.504  20.862 -52.149  1.00 44.66           O  
ATOM    505  N   THR A  70     -23.204  21.054 -52.268  1.00141.86           N  
ATOM    506  CA  THR A  70     -22.752  19.763 -51.700  1.00141.86           C  
ATOM    507  CB  THR A  70     -21.642  19.131 -52.582  1.00141.86           C  
ATOM    508  OG1 THR A  70     -21.163  17.897 -52.106  1.00141.86           O  
ATOM    509  CG2 THR A  70     -20.416  20.045 -52.713  1.00141.86           C  
ATOM    510  C   THR A  70     -22.181  19.805 -50.297  1.00141.86           C  
ATOM    511  O   THR A  70     -21.964  18.716 -49.746  1.00141.86           O  
ATOM    512  N   ASP A  71     -21.758  20.989 -49.795  1.00 91.91           N  
ATOM    513  CA  ASP A  71     -21.051  21.112 -48.519  1.00 91.91           C  
ATOM    514  CB  ASP A  71     -19.560  21.455 -48.712  1.00 91.91           C  
ATOM    515  CG  ASP A  71     -18.734  21.063 -47.482  1.00 91.91           C  
ATOM    516  OD1 ASP A  71     -18.783  19.866 -47.115  1.00 91.91           O  
ATOM    517  OD2 ASP A  71     -18.083  21.965 -46.912  1.00 91.91           O  
ATOM    518  C   ASP A  71     -21.712  22.122 -47.569  1.00 91.91           C  
ATOM    519  O   ASP A  71     -22.122  23.278 -47.904  1.00 91.91           O  
ATOM    520  N   PHE A  72     -21.689  21.695 -46.291  1.00 84.98           N  
ATOM    521  CA  PHE A  72     -22.478  22.317 -45.243  1.00 84.98           C  
ATOM    522  CB  PHE A  72     -23.835  21.660 -45.061  1.00 84.98           C  
ATOM    523  CG  PHE A  72     -24.589  21.709 -46.367  1.00 84.98           C  
ATOM    524  CD1 PHE A  72     -24.426  20.682 -47.312  1.00 84.98           C  
ATOM    525  CD2 PHE A  72     -25.409  22.805 -46.659  1.00 84.98           C  
ATOM    526  CE1 PHE A  72     -25.051  20.781 -48.560  1.00 84.98           C  
ATOM    527  CE2 PHE A  72     -26.077  22.876 -47.887  1.00 84.98           C  
ATOM    528  CZ  PHE A  72     -25.872  21.882 -48.852  1.00 84.98           C  
ATOM    529  C   PHE A  72     -21.792  22.234 -43.957  1.00 84.98           C  
ATOM    530  O   PHE A  72     -21.115  21.225 -43.772  1.00 84.98           O  
ATOM    531  N   THR A  73     -22.021  23.188 -43.051  1.00117.44           N  
ATOM    532  CA  THR A  73     -21.350  23.374 -41.774  1.00117.44           C  
ATOM    533  CB  THR A  73     -20.301  24.497 -41.831  1.00117.44           C  
ATOM    534  OG1 THR A  73     -19.570  24.601 -40.635  1.00117.44           O  
ATOM    535  CG2 THR A  73     -20.883  25.885 -42.113  1.00117.44           C  
ATOM    536  C   THR A  73     -22.388  23.658 -40.739  1.00117.44           C  
ATOM    537  O   THR A  73     -23.165  24.615 -40.809  1.00117.44           O  
ATOM    538  N   LEU A  74     -22.130  23.111 -39.540  1.00 84.36           N  
ATOM    539  CA  LEU A  74     -22.667  23.514 -38.254  1.00 84.36           C  
ATOM    540  CB  LEU A  74     -23.261  22.262 -37.600  1.00 84.36           C  
ATOM    541  CG  LEU A  74     -23.841  22.382 -36.184  1.00 84.36           C  
ATOM    542  CD1 LEU A  74     -25.066  23.285 -36.152  1.00 84.36           C  
ATOM    543  CD2 LEU A  74     -24.286  21.014 -35.673  1.00 84.36           C  
ATOM    544  C   LEU A  74     -21.537  24.197 -37.540  1.00 84.36           C  
ATOM    545  O   LEU A  74     -20.376  23.783 -37.571  1.00 84.36           O  
ATOM    546  N   THR A  75     -21.829  25.175 -36.677  1.00 85.54           N  
ATOM    547  CA  THR A  75     -20.988  25.728 -35.605  1.00 85.54           C  
ATOM    548  CB  THR A  75     -20.655  27.192 -35.857  1.00 85.54           C  
ATOM    549  OG1 THR A  75     -19.862  27.268 -37.020  1.00 85.54           O  
ATOM    550  CG2 THR A  75     -19.836  27.862 -34.763  1.00 85.54           C  
ATOM    551  C   THR A  75     -21.748  25.765 -34.310  1.00 85.54           C  
ATOM    552  O   THR A  75     -22.806  26.407 -34.271  1.00 85.54           O  
ATOM    553  N   ILE A  76     -20.984  25.528 -33.205  1.00 93.42           N  
ATOM    554  CA  ILE A  76     -21.377  25.745 -31.790  1.00 93.42           C  
ATOM    555  CB  ILE A  76     -21.488  24.407 -31.014  1.00 93.42           C  
ATOM    556  CG1 ILE A  76     -22.297  23.360 -31.817  1.00 93.42           C  
ATOM    557  CG2 ILE A  76     -22.167  24.668 -29.663  1.00 93.42           C  
ATOM    558  CD1 ILE A  76     -22.022  21.916 -31.411  1.00 93.42           C  
ATOM    559  C   ILE A  76     -20.334  26.701 -31.197  1.00 93.42           C  
ATOM    560  O   ILE A  76     -19.163  26.596 -31.534  1.00 93.42           O  
ATOM    561  N   SER A  77     -20.762  27.817 -30.609  1.00 59.83           N  
ATOM    562  CA  SER A  77     -19.850  28.866 -30.109  1.00 59.83           C  
ATOM    563  CB  SER A  77     -19.949  30.189 -30.866  1.00 59.83           C  
ATOM    564  OG  SER A  77     -19.713  29.966 -32.239  1.00 59.83           O  
ATOM    565  C   SER A  77     -20.158  29.223 -28.690  1.00 59.83           C  
ATOM    566  O   SER A  77     -21.335  29.454 -28.439  1.00 59.83           O  
ATOM    567  N   SER A  78     -19.200  29.561 -27.839  1.00 55.36           N  
ATOM    568  CA  SER A  78     -19.338  29.676 -26.379  1.00 55.36           C  
ATOM    569  CB  SER A  78     -20.125  30.923 -26.004  1.00 55.36           C  
ATOM    570  OG  SER A  78     -19.467  32.070 -26.497  1.00 55.36           O  
ATOM    571  C   SER A  78     -19.935  28.419 -25.741  1.00 55.36           C  
ATOM    572  O   SER A  78     -21.054  28.429 -25.179  1.00 55.36           O  
ATOM    573  N   LEU A  79     -19.239  27.280 -25.904  1.00 60.98           N  
ATOM    574  CA  LEU A  79     -19.728  25.977 -25.459  1.00 60.98           C  
ATOM    575  CB  LEU A  79     -18.666  24.874 -25.566  1.00 60.98           C  
ATOM    576  CG  LEU A  79     -18.313  24.465 -27.002  1.00 60.98           C  
ATOM    577  CD1 LEU A  79     -17.345  23.292 -27.001  1.00 60.98           C  
ATOM    578  CD2 LEU A  79     -19.547  24.030 -27.771  1.00 60.98           C  
ATOM    579  C   LEU A  79     -20.224  26.039 -24.029  1.00 60.98           C  
ATOM    580  O   LEU A  79     -19.645  26.783 -23.227  1.00 60.98           O  
ATOM    581  N   GLN A  80     -21.244  25.273 -23.685  1.00 59.20           N  
ATOM    582  CA  GLN A  80     -21.829  25.125 -22.356  1.00 59.20           C  
ATOM    583  CB  GLN A  80     -23.276  25.578 -22.365  1.00 59.20           C  
ATOM    584  CG  GLN A  80     -23.415  27.054 -22.762  1.00 59.20           C  
ATOM    585  CD  GLN A  80     -22.590  27.976 -21.871  1.00 59.20           C  
ATOM    586  OE1 GLN A  80     -22.578  27.862 -20.656  1.00 59.20           O  
ATOM    587  NE2 GLN A  80     -21.837  28.890 -22.441  1.00 59.20           N  
ATOM    588  C   GLN A  80     -21.829  23.680 -21.937  1.00 59.20           C  
ATOM    589  O   GLN A  80     -21.612  22.863 -22.821  1.00 59.20           O  
ATOM    590  N   PRO A  81     -21.958  23.318 -20.647  1.00 74.11           N  
ATOM    591  CA  PRO A  81     -22.131  21.911 -20.188  1.00 74.11           C  
ATOM    592  CD  PRO A  81     -21.801  24.229 -19.524  1.00 74.11           C  
ATOM    593  CB  PRO A  81     -22.275  22.040 -18.655  1.00 74.11           C  
ATOM    594  CG  PRO A  81     -21.574  23.352 -18.297  1.00 74.11           C  
ATOM    595  C   PRO A  81     -23.352  21.176 -20.811  1.00 74.11           C  
ATOM    596  O   PRO A  81     -23.474  19.925 -20.840  1.00 74.11           O  
ATOM    597  N   GLU A  82     -24.283  21.951 -21.389  1.00142.45           N  
ATOM    598  CA  GLU A  82     -25.393  21.331 -22.098  1.00142.45           C  
ATOM    599  CB  GLU A  82     -26.334  22.392 -22.643  1.00142.45           C  
ATOM    600  CG  GLU A  82     -26.993  23.437 -21.759  1.00142.45           C  
ATOM    601  CD  GLU A  82     -27.719  24.346 -22.768  1.00142.45           C  
ATOM    602  OE1 GLU A  82     -28.689  23.836 -23.387  1.00142.45           O  
ATOM    603  OE2 GLU A  82     -27.201  25.445 -23.082  1.00142.45           O  
ATOM    604  C   GLU A  82     -24.949  20.681 -23.428  1.00142.45           C  
ATOM    605  O   GLU A  82     -25.634  19.811 -23.991  1.00142.45           O  
ATOM    606  N   ASP A  83     -23.908  21.248 -24.034  1.00 91.05           N  
ATOM    607  CA  ASP A  83     -23.503  20.872 -25.386  1.00 91.05           C  
ATOM    608  CB  ASP A  83     -22.447  21.844 -25.911  1.00 91.05           C  
ATOM    609  CG  ASP A  83     -23.036  23.225 -26.197  1.00 91.05           C  
ATOM    610  OD1 ASP A  83     -24.207  23.350 -26.612  1.00 91.05           O  
ATOM    611  OD2 ASP A  83     -22.338  24.234 -25.991  1.00 91.05           O  
ATOM    612  C   ASP A  83     -23.007  19.409 -25.503  1.00 91.05           C  
ATOM    613  O   ASP A  83     -23.043  18.839 -26.616  1.00 91.05           O  
ATOM    614  N   PHE A  84     -22.670  18.825 -24.340  1.00 99.02           N  
ATOM    615  CA  PHE A  84     -22.419  17.397 -24.195  1.00 99.02           C  
ATOM    616  CB  PHE A  84     -22.108  17.029 -22.747  1.00 99.02           C  
ATOM    617  CG  PHE A  84     -21.502  15.645 -22.666  1.00 99.02           C  
ATOM    618  CD1 PHE A  84     -20.125  15.477 -22.889  1.00 99.02           C  
ATOM    619  CD2 PHE A  84     -22.318  14.520 -22.440  1.00 99.02           C  
ATOM    620  CE1 PHE A  84     -19.561  14.198 -22.834  1.00 99.02           C  
ATOM    621  CE2 PHE A  84     -21.750  13.236 -22.391  1.00 99.02           C  
ATOM    622  CZ  PHE A  84     -20.366  13.092 -22.568  1.00 99.02           C  
ATOM    623  C   PHE A  84     -23.570  16.548 -24.726  1.00 99.02           C  
ATOM    624  O   PHE A  84     -24.542  16.271 -23.985  1.00 99.02           O  
ATOM    625  N   ALA A  85     -23.428  16.189 -26.004  1.00 60.68           N  
ATOM    626  CA  ALA A  85     -24.463  15.591 -26.827  1.00 60.68           C  
ATOM    627  CB  ALA A  85     -25.509  16.669 -27.240  1.00 60.68           C  
ATOM    628  C   ALA A  85     -23.855  14.834 -27.991  1.00 60.68           C  
ATOM    629  O   ALA A  85     -22.691  14.939 -28.334  1.00 60.68           O  
ATOM    630  N   THR A  86     -24.681  14.137 -28.736  1.00 65.39           N  
ATOM    631  CA  THR A  86     -24.376  13.797 -30.123  1.00 65.39           C  
ATOM    632  CB  THR A  86     -24.753  12.322 -30.384  1.00 65.39           C  
ATOM    633  OG1 THR A  86     -24.124  11.583 -29.356  1.00 65.39           O  
ATOM    634  CG2 THR A  86     -24.212  11.798 -31.711  1.00 65.39           C  
ATOM    635  C   THR A  86     -24.956  14.907 -30.962  1.00 65.39           C  
ATOM    636  O   THR A  86     -26.018  15.398 -30.574  1.00 65.39           O  
ATOM    637  N   TYR A  87     -24.480  15.020 -32.223  1.00180.92           N  
ATOM    638  CA  TYR A  87     -24.984  15.872 -33.306  1.00180.92           C  
ATOM    639  CB  TYR A  87     -24.088  17.091 -33.538  1.00180.92           C  
ATOM    640  CG  TYR A  87     -24.068  17.948 -32.298  1.00180.92           C  
ATOM    641  CD1 TYR A  87     -23.212  17.621 -31.229  1.00180.92           C  
ATOM    642  CD2 TYR A  87     -24.917  19.064 -32.214  1.00180.92           C  
ATOM    643  CE1 TYR A  87     -23.246  18.383 -30.048  1.00180.92           C  
ATOM    644  CE2 TYR A  87     -24.899  19.862 -31.060  1.00180.92           C  
ATOM    645  CZ  TYR A  87     -24.099  19.499 -29.955  1.00180.92           C  
ATOM    646  OH  TYR A  87     -24.173  20.211 -28.801  1.00180.92           O  
ATOM    647  C   TYR A  87     -24.989  15.097 -34.568  1.00180.92           C  
ATOM    648  O   TYR A  87     -23.992  14.383 -34.837  1.00180.92           O  
ATOM    649  N   TYR A  88     -26.001  15.378 -35.430  1.00 84.51           N  
ATOM    650  CA  TYR A  88     -26.144  14.762 -36.771  1.00 84.51           C  
ATOM    651  CB  TYR A  88     -27.284  13.734 -36.825  1.00 84.51           C  
ATOM    652  CG  TYR A  88     -27.138  12.747 -35.691  1.00 84.51           C  
ATOM    653  CD1 TYR A  88     -27.619  13.081 -34.409  1.00 84.51           C  
ATOM    654  CD2 TYR A  88     -26.519  11.505 -35.918  1.00 84.51           C  
ATOM    655  CE1 TYR A  88     -27.497  12.164 -33.355  1.00 84.51           C  
ATOM    656  CE2 TYR A  88     -26.407  10.578 -34.868  1.00 84.51           C  
ATOM    657  CZ  TYR A  88     -26.916  10.905 -33.596  1.00 84.51           C  
ATOM    658  OH  TYR A  88     -26.864  10.006 -32.594  1.00 84.51           O  
ATOM    659  C   TYR A  88     -26.359  15.803 -37.793  1.00 84.51           C  
ATOM    660  O   TYR A  88     -26.943  16.816 -37.428  1.00 84.51           O  
ATOM    661  N   CYS A  89     -26.171  15.558 -39.103  1.00 64.89           N  
ATOM    662  CA  CYS A  89     -26.857  16.094 -40.320  1.00 64.89           C  
ATOM    663  CB  CYS A  89     -25.850  16.647 -41.366  1.00 64.89           C  
ATOM    664  SG  CYS A  89     -24.708  15.372 -41.933  1.00 64.89           S  
ATOM    665  C   CYS A  89     -27.710  15.005 -41.053  1.00 64.89           C  
ATOM    666  O   CYS A  89     -27.357  13.807 -41.153  1.00 64.89           O  
ATOM    667  N   GLN A  90     -28.788  15.511 -41.712  1.00152.33           N  
ATOM    668  CA  GLN A  90     -29.685  14.782 -42.622  1.00152.33           C  
ATOM    669  CB  GLN A  90     -31.011  14.544 -41.875  1.00152.33           C  
ATOM    670  CG  GLN A  90     -32.039  13.726 -42.671  1.00152.33           C  
ATOM    671  CD  GLN A  90     -33.463  13.855 -42.154  1.00152.33           C  
ATOM    672  OE1 GLN A  90     -33.751  14.337 -41.076  1.00152.33           O  
ATOM    673  NE2 GLN A  90     -34.440  13.486 -42.944  1.00152.33           N  
ATOM    674  C   GLN A  90     -29.900  15.562 -43.929  1.00152.33           C  
ATOM    675  O   GLN A  90     -29.760  16.764 -43.870  1.00152.33           O  
ATOM    676  N   VAL A  91     -30.256  14.918 -45.030  1.00191.95           N  
ATOM    677  CA  VAL A  91     -30.685  15.554 -46.297  1.00191.95           C  
ATOM    678  CB  VAL A  91     -29.775  15.036 -47.415  1.00191.95           C  
ATOM    679  CG1 VAL A  91     -29.828  13.512 -47.569  1.00191.95           C  
ATOM    680  CG2 VAL A  91     -30.099  15.687 -48.750  1.00191.95           C  
ATOM    681  C   VAL A  91     -32.184  15.410 -46.609  1.00191.95           C  
ATOM    682  O   VAL A  91     -32.888  14.661 -45.936  1.00191.95           O  
ATOM    683  N   TYR A  92     -32.775  16.157 -47.528  1.00209.80           N  
ATOM    684  CA  TYR A  92     -34.194  16.157 -47.868  1.00209.80           C  
ATOM    685  CB  TYR A  92     -34.829  17.347 -47.086  1.00209.80           C  
ATOM    686  CG  TYR A  92     -35.915  16.908 -46.163  1.00209.80           C  
ATOM    687  CD1 TYR A  92     -35.602  16.443 -44.878  1.00209.80           C  
ATOM    688  CD2 TYR A  92     -37.240  16.937 -46.623  1.00209.80           C  
ATOM    689  CE1 TYR A  92     -36.639  16.081 -44.002  1.00209.80           C  
ATOM    690  CE2 TYR A  92     -38.271  16.545 -45.767  1.00209.80           C  
ATOM    691  CZ  TYR A  92     -37.975  16.144 -44.451  1.00209.80           C  
ATOM    692  OH  TYR A  92     -39.008  15.874 -43.619  1.00209.80           O  
ATOM    693  C   TYR A  92     -34.486  16.124 -49.400  1.00209.80           C  
ATOM    694  O   TYR A  92     -35.647  16.265 -49.854  1.00209.80           O  
ATOM    695  N   SER A  93     -33.439  16.171 -50.255  1.00169.85           N  
ATOM    696  CA  SER A  93     -33.602  16.561 -51.690  1.00169.85           C  
ATOM    697  CB  SER A  93     -32.302  17.094 -52.272  1.00169.85           C  
ATOM    698  OG  SER A  93     -31.307  16.098 -52.199  1.00169.85           O  
ATOM    699  C   SER A  93     -34.147  15.491 -52.652  1.00169.85           C  
ATOM    700  O   SER A  93     -33.398  14.690 -53.233  1.00169.85           O  
ATOM    701  N   GLY A  94     -35.460  15.277 -52.545  1.00 36.00           N  
ATOM    702  CA  GLY A  94     -36.073  13.993 -52.852  1.00 36.00           C  
ATOM    703  C   GLY A  94     -35.703  12.874 -51.862  1.00 36.00           C  
ATOM    704  O   GLY A  94     -35.398  13.109 -50.692  1.00 36.00           O  
ATOM    705  N   TYR A  95     -35.757  11.627 -52.349  1.00 78.97           N  
ATOM    706  CA  TYR A  95     -35.575  10.393 -51.555  1.00 78.97           C  
ATOM    707  CB  TYR A  95     -36.924   9.742 -51.241  1.00 78.97           C  
ATOM    708  CG  TYR A  95     -37.787  10.587 -50.336  1.00 78.97           C  
ATOM    709  CD1 TYR A  95     -37.631  10.504 -48.943  1.00 78.97           C  
ATOM    710  CD2 TYR A  95     -38.677  11.522 -50.890  1.00 78.97           C  
ATOM    711  CE1 TYR A  95     -38.319  11.393 -48.100  1.00 78.97           C  
ATOM    712  CE2 TYR A  95     -39.345  12.435 -50.056  1.00 78.97           C  
ATOM    713  CZ  TYR A  95     -39.132  12.400 -48.661  1.00 78.97           C  
ATOM    714  OH  TYR A  95     -39.687  13.354 -47.868  1.00 78.97           O  
ATOM    715  C   TYR A  95     -34.840   9.304 -52.362  1.00 78.97           C  
ATOM    716  O   TYR A  95     -34.943   9.351 -53.609  1.00 78.97           O  
ATOM    717  N   PRO A  96     -34.138   8.394 -51.640  1.00 89.31           N  
ATOM    718  CA  PRO A  96     -34.120   8.218 -50.182  1.00 89.31           C  
ATOM    719  CD  PRO A  96     -33.576   7.214 -52.249  1.00 89.31           C  
ATOM    720  CB  PRO A  96     -33.862   6.715 -49.932  1.00 89.31           C  
ATOM    721  CG  PRO A  96     -33.034   6.321 -51.142  1.00 89.31           C  
ATOM    722  C   PRO A  96     -33.160   9.099 -49.406  1.00 89.31           C  
ATOM    723  O   PRO A  96     -32.093   9.530 -49.814  1.00 89.31           O  
ATOM    724  N   LEU A  97     -33.611   9.403 -48.183  1.00 74.12           N  
ATOM    725  CA  LEU A  97     -32.861  10.157 -47.183  1.00 74.12           C  
ATOM    726  CB  LEU A  97     -33.777  10.837 -46.115  1.00 74.12           C  
ATOM    727  CG  LEU A  97     -34.970  11.570 -46.744  1.00 74.12           C  
ATOM    728  CD1 LEU A  97     -35.761  12.346 -45.693  1.00 74.12           C  
ATOM    729  CD2 LEU A  97     -34.536  12.523 -47.851  1.00 74.12           C  
ATOM    730  C   LEU A  97     -31.812   9.264 -46.570  1.00 74.12           C  
ATOM    731  O   LEU A  97     -31.924   8.018 -46.533  1.00 74.12           O  
ATOM    732  N   THR A  98     -30.782   9.943 -45.989  1.00 59.07           N  
ATOM    733  CA  THR A  98     -29.788   9.376 -45.065  1.00 59.07           C  
ATOM    734  CB  THR A  98     -28.493   8.940 -45.747  1.00 59.07           C  
ATOM    735  OG1 THR A  98     -27.759  10.014 -46.285  1.00 59.07           O  
ATOM    736  CG2 THR A  98     -28.840   7.974 -46.877  1.00 59.07           C  
ATOM    737  C   THR A  98     -29.400  10.378 -44.027  1.00 59.07           C  
ATOM    738  O   THR A  98     -29.340  11.580 -44.281  1.00 59.07           O  
ATOM    739  N   PHE A  99     -28.813   9.946 -42.901  1.00 79.34           N  
ATOM    740  CA  PHE A  99     -27.968  10.769 -41.990  1.00 79.34           C  
ATOM    741  CB  PHE A  99     -28.271  10.428 -40.514  1.00 79.34           C  
ATOM    742  CG  PHE A  99     -29.713  10.702 -40.134  1.00 79.34           C  
ATOM    743  CD1 PHE A  99     -30.730   9.809 -40.518  1.00 79.34           C  
ATOM    744  CD2 PHE A  99     -30.039  11.855 -39.402  1.00 79.34           C  
ATOM    745  CE1 PHE A  99     -32.070  10.078 -40.189  1.00 79.34           C  
ATOM    746  CE2 PHE A  99     -31.379  12.120 -39.064  1.00 79.34           C  
ATOM    747  CZ  PHE A  99     -32.394  11.237 -39.467  1.00 79.34           C  
ATOM    748  C   PHE A  99     -26.446  10.562 -42.257  1.00 79.34           C  
ATOM    749  O   PHE A  99     -25.934   9.780 -43.091  1.00 79.34           O  
ATOM    750  N   GLY A 100     -25.682  11.622 -41.894  1.00 62.50           N  
ATOM    751  CA  GLY A 100     -24.249  11.661 -42.107  1.00 62.50           C  
ATOM    752  C   GLY A 100     -23.514  10.752 -41.167  1.00 62.50           C  
ATOM    753  O   GLY A 100     -22.342  11.010 -40.968  1.00 62.50           O  
ATOM    754  N   GLY A 101     -24.091   9.844 -40.416  1.00 57.54           N  
ATOM    755  CA  GLY A 101     -23.429   9.050 -39.400  1.00 57.54           C  
ATOM    756  C   GLY A 101     -23.675   9.765 -38.112  1.00 57.54           C  
ATOM    757  O   GLY A 101     -24.740   9.448 -37.584  1.00 57.54           O  
ATOM    758  N   GLY A 102     -22.775  10.643 -37.645  1.00 47.59           N  
ATOM    759  CA  GLY A 102     -22.904  11.411 -36.407  1.00 47.59           C  
ATOM    760  C   GLY A 102     -21.567  11.881 -35.869  1.00 47.59           C  
ATOM    761  O   GLY A 102     -20.527  11.222 -36.024  1.00 47.59           O  
ATOM    762  N   THR A 103     -21.650  12.974 -35.080  1.00 60.44           N  
ATOM    763  CA  THR A 103     -20.519  13.504 -34.293  1.00 60.44           C  
ATOM    764  CB  THR A 103     -20.147  14.937 -34.711  1.00 60.44           C  
ATOM    765  OG1 THR A 103     -19.860  14.975 -36.092  1.00 60.44           O  
ATOM    766  CG2 THR A 103     -18.933  15.489 -33.961  1.00 60.44           C  
ATOM    767  C   THR A 103     -20.913  13.532 -32.831  1.00 60.44           C  
ATOM    768  O   THR A 103     -21.958  14.072 -32.470  1.00 60.44           O  
ATOM    769  N   LYS A 104     -20.124  13.022 -31.876  1.00 86.01           N  
ATOM    770  CA  LYS A 104     -20.314  13.226 -30.420  1.00 86.01           C  
ATOM    771  CB  LYS A 104     -20.351  11.893 -29.653  1.00 86.01           C  
ATOM    772  CG  LYS A 104     -20.828  12.123 -28.218  1.00 86.01           C  
ATOM    773  CD  LYS A 104     -21.125  10.849 -27.428  1.00 86.01           C  
ATOM    774  CE  LYS A 104     -21.665  11.240 -26.048  1.00 86.01           C  
ATOM    775  NZ  LYS A 104     -20.726  12.131 -25.315  1.00 86.01           N  
ATOM    776  C   LYS A 104     -19.224  14.106 -29.859  1.00 86.01           C  
ATOM    777  O   LYS A 104     -18.052  13.758 -30.043  1.00 86.01           O  
ATOM    778  N   VAL A 105     -19.672  15.026 -28.951  1.00137.12           N  
ATOM    779  CA  VAL A 105     -18.762  15.846 -28.131  1.00137.12           C  
ATOM    780  CB  VAL A 105     -19.275  17.298 -27.808  1.00137.12           C  
ATOM    781  CG1 VAL A 105     -19.392  18.162 -29.065  1.00137.12           C  
ATOM    782  CG2 VAL A 105     -20.643  17.233 -27.176  1.00137.12           C  
ATOM    783  C   VAL A 105     -18.285  15.110 -26.883  1.00137.12           C  
ATOM    784  O   VAL A 105     -18.738  14.057 -26.479  1.00137.12           O  
ATOM    785  N   GLU A 106     -17.158  15.571 -26.359  1.00 65.94           N  
ATOM    786  CA  GLU A 106     -16.628  15.534 -24.982  1.00 65.94           C  
ATOM    787  CB  GLU A 106     -15.310  14.700 -24.979  1.00 65.94           C  
ATOM    788  CG  GLU A 106     -14.623  14.523 -23.622  1.00 65.94           C  
ATOM    789  CD  GLU A 106     -13.255  13.855 -23.746  1.00 65.94           C  
ATOM    790  OE1 GLU A 106     -12.253  14.577 -24.011  1.00 65.94           O  
ATOM    791  OE2 GLU A 106     -13.202  12.625 -23.528  1.00 65.94           O  
ATOM    792  C   GLU A 106     -16.400  17.011 -24.501  1.00 65.94           C  
ATOM    793  O   GLU A 106     -16.189  18.021 -25.227  1.00 65.94           O  
ATOM    794  N   ILE A 107     -16.576  17.140 -23.155  1.00 62.53           N  
ATOM    795  CA  ILE A 107     -15.997  18.293 -22.417  1.00 62.53           C  
ATOM    796  CB  ILE A 107     -16.851  18.693 -21.162  1.00 62.53           C  
ATOM    797  CG1 ILE A 107     -18.331  18.887 -21.561  1.00 62.53           C  
ATOM    798  CG2 ILE A 107     -16.300  19.995 -20.542  1.00 62.53           C  
ATOM    799  CD1 ILE A 107     -19.281  18.961 -20.362  1.00 62.53           C  
ATOM    800  C   ILE A 107     -14.503  18.018 -22.082  1.00 62.53           C  
ATOM    801  O   ILE A 107     -14.179  17.147 -21.273  1.00 62.53           O  
ATOM    802  N   LYS A 108     -13.577  18.913 -22.450  1.00123.02           N  
ATOM    803  CA  LYS A 108     -12.273  18.999 -21.795  1.00123.02           C  
ATOM    804  CB  LYS A 108     -11.299  19.866 -22.600  1.00123.02           C  
ATOM    805  CG  LYS A 108     -10.917  19.282 -23.972  1.00123.02           C  
ATOM    806  CD  LYS A 108     -10.421  17.839 -23.848  1.00123.02           C  
ATOM    807  CE  LYS A 108      -9.920  17.203 -25.136  1.00123.02           C  
ATOM    808  NZ  LYS A 108      -9.897  15.721 -24.985  1.00123.02           N  
ATOM    809  C   LYS A 108     -12.359  19.404 -20.297  1.00123.02           C  
ATOM    810  O   LYS A 108     -12.457  20.562 -19.888  1.00123.02           O  
ATOM    811  N   ARG A 109     -12.000  18.445 -19.446  1.00144.44           N  
ATOM    812  CA  ARG A 109     -11.781  18.610 -18.018  1.00144.44           C  
ATOM    813  CB  ARG A 109     -12.427  17.355 -17.390  1.00144.44           C  
ATOM    814  CG  ARG A 109     -12.649  17.456 -15.876  1.00144.44           C  
ATOM    815  CD  ARG A 109     -12.780  16.059 -15.256  1.00144.44           C  
ATOM    816  NE  ARG A 109     -11.792  15.853 -14.187  1.00144.44           N  
ATOM    817  CZ  ARG A 109     -11.917  16.223 -12.926  1.00144.44           C  
ATOM    818  NH1 ARG A 109     -13.031  16.723 -12.458  1.00144.44           N  
ATOM    819  NH2 ARG A 109     -10.905  16.111 -12.110  1.00144.44           N  
ATOM    820  C   ARG A 109     -10.299  18.918 -17.731  1.00144.44           C  
ATOM    821  O   ARG A 109      -9.403  18.763 -18.560  1.00144.44           O  
ATOM    822  N   THR A 110      -9.998  19.207 -16.484  1.00116.25           N  
ATOM    823  CA  THR A 110      -8.728  18.862 -15.834  1.00116.25           C  
ATOM    824  CB  THR A 110      -8.635  19.587 -14.500  1.00116.25           C  
ATOM    825  OG1 THR A 110      -7.301  19.534 -14.060  1.00116.25           O  
ATOM    826  CG2 THR A 110      -9.524  18.993 -13.404  1.00116.25           C  
ATOM    827  C   THR A 110      -8.548  17.365 -15.603  1.00116.25           C  
ATOM    828  O   THR A 110      -9.542  16.654 -15.579  1.00116.25           O  
ATOM    829  N   VAL A 111      -7.367  16.891 -15.275  1.00112.74           N  
ATOM    830  CA  VAL A 111      -7.059  15.480 -15.031  1.00112.74           C  
ATOM    831  CB  VAL A 111      -5.541  15.335 -14.904  1.00112.74           C  
ATOM    832  CG1 VAL A 111      -5.104  13.880 -14.728  1.00112.74           C  
ATOM    833  CG2 VAL A 111      -4.848  15.878 -16.166  1.00112.74           C  
ATOM    834  C   VAL A 111      -7.784  14.894 -13.817  1.00112.74           C  
ATOM    835  O   VAL A 111      -8.369  15.584 -12.993  1.00112.74           O  
ATOM    836  N   ALA A 112      -8.071  13.612 -13.827  1.00 52.71           N  
ATOM    837  CA  ALA A 112      -8.343  12.819 -12.645  1.00 52.71           C  
ATOM    838  CB  ALA A 112      -9.848  12.680 -12.463  1.00 52.71           C  
ATOM    839  C   ALA A 112      -7.672  11.483 -12.824  1.00 52.71           C  
ATOM    840  O   ALA A 112      -7.867  10.893 -13.877  1.00 52.71           O  
ATOM    841  N   ALA A 113      -6.962  10.985 -11.816  1.00 49.75           N  
ATOM    842  CA  ALA A 113      -6.515   9.589 -11.820  1.00 49.75           C  
ATOM    843  CB  ALA A 113      -5.446   9.437 -10.727  1.00 49.75           C  
ATOM    844  C   ALA A 113      -7.654   8.564 -11.740  1.00 49.75           C  
ATOM    845  O   ALA A 113      -8.741   8.886 -11.255  1.00 49.75           O  
ATOM    846  N   PRO A 114      -7.481   7.300 -12.137  1.00101.28           N  
ATOM    847  CA  PRO A 114      -8.414   6.203 -11.852  1.00101.28           C  
ATOM    848  CD  PRO A 114      -6.477   6.925 -13.088  1.00101.28           C  
ATOM    849  CB  PRO A 114      -8.042   5.119 -12.884  1.00101.28           C  
ATOM    850  CG  PRO A 114      -6.584   5.415 -13.239  1.00101.28           C  
ATOM    851  C   PRO A 114      -8.356   5.721 -10.383  1.00101.28           C  
ATOM    852  O   PRO A 114      -7.342   5.195  -9.884  1.00101.28           O  
ATOM    853  N   SER A 115      -9.483   5.866  -9.692  1.00 70.02           N  
ATOM    854  CA  SER A 115      -9.717   5.165  -8.414  1.00 70.02           C  
ATOM    855  CB  SER A 115     -10.746   5.912  -7.547  1.00 70.02           C  
ATOM    856  OG  SER A 115     -12.032   5.893  -8.126  1.00 70.02           O  
ATOM    857  C   SER A 115     -10.058   3.664  -8.631  1.00 70.02           C  
ATOM    858  O   SER A 115     -11.246   3.271  -8.611  1.00 70.02           O  
ATOM    859  N   VAL A 116      -9.023   2.839  -8.747  1.00145.73           N  
ATOM    860  CA  VAL A 116      -9.207   1.435  -9.033  1.00145.73           C  
ATOM    861  CB  VAL A 116      -7.984   0.816  -9.729  1.00145.73           C  
ATOM    862  CG1 VAL A 116      -7.461   1.644 -10.902  1.00145.73           C  
ATOM    863  CG2 VAL A 116      -6.815   0.580  -8.782  1.00145.73           C  
ATOM    864  C   VAL A 116      -9.574   0.700  -7.721  1.00145.73           C  
ATOM    865  O   VAL A 116      -8.950   0.911  -6.639  1.00145.73           O  
ATOM    866  N   PHE A 117     -10.495  -0.262  -7.918  1.00 65.75           N  
ATOM    867  CA  PHE A 117     -10.781  -1.300  -6.953  1.00 65.75           C  
ATOM    868  CB  PHE A 117     -12.096  -1.021  -6.272  1.00 65.75           C  
ATOM    869  CG  PHE A 117     -12.004   0.226  -5.427  1.00 65.75           C  
ATOM    870  CD1 PHE A 117     -11.563   0.140  -4.093  1.00 65.75           C  
ATOM    871  CD2 PHE A 117     -12.307   1.476  -5.992  1.00 65.75           C  
ATOM    872  CE1 PHE A 117     -11.436   1.306  -3.321  1.00 65.75           C  
ATOM    873  CE2 PHE A 117     -12.178   2.642  -5.221  1.00 65.75           C  
ATOM    874  CZ  PHE A 117     -11.746   2.556  -3.887  1.00 65.75           C  
ATOM    875  C   PHE A 117     -10.870  -2.646  -7.597  1.00 65.75           C  
ATOM    876  O   PHE A 117     -11.311  -2.817  -8.729  1.00 65.75           O  
ATOM    877  N   ILE A 118     -10.544  -3.698  -6.840  1.00119.05           N  
ATOM    878  CA  ILE A 118     -10.584  -5.108  -7.227  1.00119.05           C  
ATOM    879  CB  ILE A 118      -9.112  -5.634  -7.398  1.00119.05           C  
ATOM    880  CG1 ILE A 118      -8.925  -6.745  -8.442  1.00119.05           C  
ATOM    881  CG2 ILE A 118      -8.447  -5.982  -6.050  1.00119.05           C  
ATOM    882  CD1 ILE A 118      -9.571  -8.078  -8.117  1.00119.05           C  
ATOM    883  C   ILE A 118     -11.541  -5.772  -6.210  1.00119.05           C  
ATOM    884  O   ILE A 118     -11.585  -5.445  -5.001  1.00119.05           O  
ATOM    885  N   PHE A 119     -12.163  -6.839  -6.728  1.00 92.13           N  
ATOM    886  CA  PHE A 119     -13.016  -7.773  -6.023  1.00 92.13           C  
ATOM    887  CB  PHE A 119     -14.476  -7.499  -6.378  1.00 92.13           C  
ATOM    888  CG  PHE A 119     -14.797  -6.050  -6.128  1.00 92.13           C  
ATOM    889  CD1 PHE A 119     -14.435  -5.070  -7.071  1.00 92.13           C  
ATOM    890  CD2 PHE A 119     -15.362  -5.677  -4.903  1.00 92.13           C  
ATOM    891  CE1 PHE A 119     -14.603  -3.713  -6.771  1.00 92.13           C  
ATOM    892  CE2 PHE A 119     -15.589  -4.322  -4.634  1.00 92.13           C  
ATOM    893  CZ  PHE A 119     -15.201  -3.343  -5.559  1.00 92.13           C  
ATOM    894  C   PHE A 119     -12.697  -9.190  -6.399  1.00 92.13           C  
ATOM    895  O   PHE A 119     -13.075  -9.600  -7.499  1.00 92.13           O  
ATOM    896  N   PRO A 120     -12.223 -10.026  -5.453  1.00 81.24           N  
ATOM    897  CA  PRO A 120     -12.204 -11.509  -5.515  1.00 81.24           C  
ATOM    898  CD  PRO A 120     -11.506  -9.611  -4.255  1.00 81.24           C  
ATOM    899  CB  PRO A 120     -11.511 -12.016  -4.237  1.00 81.24           C  
ATOM    900  CG  PRO A 120     -10.686 -10.807  -3.793  1.00 81.24           C  
ATOM    901  C   PRO A 120     -13.583 -12.154  -5.501  1.00 81.24           C  
ATOM    902  O   PRO A 120     -14.366 -11.754  -4.617  1.00 81.24           O  
ATOM    903  N   PRO A 121     -13.788 -13.266  -6.279  1.00 85.40           N  
ATOM    904  CA  PRO A 121     -15.063 -13.974  -6.456  1.00 85.40           C  
ATOM    905  CD  PRO A 121     -12.778 -13.856  -7.173  1.00 85.40           C  
ATOM    906  CB  PRO A 121     -14.726 -15.232  -7.282  1.00 85.40           C  
ATOM    907  CG  PRO A 121     -13.506 -14.820  -8.101  1.00 85.40           C  
ATOM    908  C   PRO A 121     -15.752 -14.394  -5.173  1.00 85.40           C  
ATOM    909  O   PRO A 121     -15.178 -15.135  -4.392  1.00 85.40           O  
ATOM    910  N   SER A 122     -17.053 -14.146  -5.066  1.00110.60           N  
ATOM    911  CA  SER A 122     -17.869 -14.491  -3.894  1.00110.60           C  
ATOM    912  CB  SER A 122     -19.075 -13.548  -3.903  1.00110.60           C  
ATOM    913  OG  SER A 122     -19.919 -13.814  -2.804  1.00110.60           O  
ATOM    914  C   SER A 122     -18.371 -15.943  -3.846  1.00110.60           C  
ATOM    915  O   SER A 122     -18.835 -16.395  -4.884  1.00110.60           O  
ATOM    916  N   ASP A 123     -18.813 -16.418  -2.700  1.00 61.09           N  
ATOM    917  CA  ASP A 123     -19.225 -17.802  -2.427  1.00 61.09           C  
ATOM    918  CB  ASP A 123     -19.805 -17.815  -1.007  1.00 61.09           C  
ATOM    919  CG  ASP A 123     -18.841 -17.447   0.132  1.00 61.09           C  
ATOM    920  OD1 ASP A 123     -17.725 -16.972  -0.166  1.00 61.09           O  
ATOM    921  OD2 ASP A 123     -19.257 -17.613   1.300  1.00 61.09           O  
ATOM    922  C   ASP A 123     -20.332 -18.316  -3.366  1.00 61.09           C  
ATOM    923  O   ASP A 123     -20.304 -19.503  -3.758  1.00 61.09           O  
ATOM    924  N   GLU A 124     -21.183 -17.385  -3.862  1.00 68.73           N  
ATOM    925  CA  GLU A 124     -22.230 -17.699  -4.833  1.00 68.73           C  
ATOM    926  CB  GLU A 124     -23.393 -16.695  -4.698  1.00 68.73           C  
ATOM    927  CG  GLU A 124     -24.137 -16.815  -3.372  1.00 68.73           C  
ATOM    928  CD  GLU A 124     -25.589 -16.429  -3.579  1.00 68.73           C  
ATOM    929  OE1 GLU A 124     -25.853 -15.223  -3.766  1.00 68.73           O  
ATOM    930  OE2 GLU A 124     -26.426 -17.361  -3.566  1.00 68.73           O  
ATOM    931  C   GLU A 124     -21.739 -17.779  -6.310  1.00 68.73           C  
ATOM    932  O   GLU A 124     -22.145 -18.682  -7.079  1.00 68.73           O  
ATOM    933  N   GLN A 125     -20.796 -16.910  -6.669  1.00101.26           N  
ATOM    934  CA  GLN A 125     -20.047 -17.178  -7.865  1.00101.26           C  
ATOM    935  CB  GLN A 125     -18.996 -16.113  -8.137  1.00101.26           C  
ATOM    936  CG  GLN A 125     -19.616 -14.790  -8.577  1.00101.26           C  
ATOM    937  CD  GLN A 125     -18.570 -13.835  -9.140  1.00101.26           C  
ATOM    938  NE2 GLN A 125     -18.960 -12.667  -9.596  1.00101.26           N  
ATOM    939  OE1 GLN A 125     -17.387 -14.125  -9.219  1.00101.26           O  
ATOM    940  C   GLN A 125     -19.413 -18.549  -7.773  1.00101.26           C  
ATOM    941  O   GLN A 125     -19.641 -19.389  -8.639  1.00101.26           O  
ATOM    942  N   LEU A 126     -18.635 -18.894  -6.751  1.00 43.29           N  
ATOM    943  CA  LEU A 126     -17.894 -20.151  -6.656  1.00 43.29           C  
ATOM    944  CB  LEU A 126     -17.030 -20.150  -5.381  1.00 43.29           C  
ATOM    945  CG  LEU A 126     -15.958 -19.041  -5.332  1.00 43.29           C  
ATOM    946  CD1 LEU A 126     -15.144 -19.210  -4.053  1.00 43.29           C  
ATOM    947  CD2 LEU A 126     -15.012 -19.065  -6.534  1.00 43.29           C  
ATOM    948  C   LEU A 126     -18.850 -21.326  -6.713  1.00 43.29           C  
ATOM    949  O   LEU A 126     -18.566 -22.345  -7.323  1.00 43.29           O  
ATOM    950  N   LYS A 127     -20.070 -21.195  -6.156  1.00 95.70           N  
ATOM    951  CA  LYS A 127     -21.227 -22.146  -6.254  1.00 95.70           C  
ATOM    952  CB  LYS A 127     -22.346 -21.575  -5.363  1.00 95.70           C  
ATOM    953  CG  LYS A 127     -23.496 -22.564  -5.132  1.00 95.70           C  
ATOM    954  CD  LYS A 127     -24.744 -21.895  -4.522  1.00 95.70           C  
ATOM    955  CE  LYS A 127     -24.434 -20.795  -3.490  1.00 95.70           C  
ATOM    956  NZ  LYS A 127     -25.649 -20.046  -3.074  1.00 95.70           N  
ATOM    957  C   LYS A 127     -21.850 -22.297  -7.655  1.00 95.70           C  
ATOM    958  O   LYS A 127     -22.263 -23.413  -7.986  1.00 95.70           O  
ATOM    959  N   SER A 128     -21.749 -21.202  -8.419  1.00116.22           N  
ATOM    960  CA  SER A 128     -21.985 -21.109  -9.868  1.00116.22           C  
ATOM    961  CB  SER A 128     -22.357 -19.636 -10.175  1.00116.22           C  
ATOM    962  OG  SER A 128     -22.694 -19.477 -11.535  1.00116.22           O  
ATOM    963  C   SER A 128     -20.829 -21.657 -10.760  1.00116.22           C  
ATOM    964  O   SER A 128     -20.915 -21.602 -11.995  1.00116.22           O  
ATOM    965  N   GLY A 129     -19.805 -22.258 -10.112  1.00 42.68           N  
ATOM    966  CA  GLY A 129     -18.646 -22.806 -10.814  1.00 42.68           C  
ATOM    967  C   GLY A 129     -17.785 -21.734 -11.487  1.00 42.68           C  
ATOM    968  O   GLY A 129     -16.916 -21.998 -12.320  1.00 42.68           O  
ATOM    969  N   THR A 130     -18.019 -20.458 -11.215  1.00125.38           N  
ATOM    970  CA  THR A 130     -17.385 -19.334 -11.898  1.00125.38           C  
ATOM    971  CB  THR A 130     -18.441 -18.395 -12.508  1.00125.38           C  
ATOM    972  OG1 THR A 130     -17.864 -17.403 -13.328  1.00125.38           O  
ATOM    973  CG2 THR A 130     -19.272 -17.620 -11.497  1.00125.38           C  
ATOM    974  C   THR A 130     -16.441 -18.691 -10.938  1.00125.38           C  
ATOM    975  O   THR A 130     -16.622 -18.758  -9.729  1.00125.38           O  
ATOM    976  N   ALA A 131     -15.382 -18.084 -11.454  1.00 66.38           N  
ATOM    977  CA  ALA A 131     -14.571 -17.076 -10.790  1.00 66.38           C  
ATOM    978  CB  ALA A 131     -13.197 -17.658 -10.599  1.00 66.38           C  
ATOM    979  C   ALA A 131     -14.573 -15.896 -11.731  1.00 66.38           C  
ATOM    980  O   ALA A 131     -13.856 -15.751 -12.706  1.00 66.38           O  
ATOM    981  N   SER A 132     -15.515 -14.957 -11.539  1.00 65.57           N  
ATOM    982  CA  SER A 132     -15.573 -13.625 -12.204  1.00 65.57           C  
ATOM    983  CB  SER A 132     -17.001 -13.274 -12.593  1.00 65.57           C  
ATOM    984  OG  SER A 132     -17.503 -14.242 -13.497  1.00 65.57           O  
ATOM    985  C   SER A 132     -15.011 -12.510 -11.329  1.00 65.57           C  
ATOM    986  O   SER A 132     -15.713 -11.856 -10.531  1.00 65.57           O  
ATOM    987  N   VAL A 133     -13.662 -12.468 -11.272  1.00 62.29           N  
ATOM    988  CA  VAL A 133     -12.869 -11.452 -10.574  1.00 62.29           C  
ATOM    989  CB  VAL A 133     -11.329 -11.690 -10.668  1.00 62.29           C  
ATOM    990  CG1 VAL A 133     -10.608 -10.756  -9.700  1.00 62.29           C  
ATOM    991  CG2 VAL A 133     -10.940 -13.138 -10.356  1.00 62.29           C  
ATOM    992  C   VAL A 133     -13.217 -10.088 -11.134  1.00 62.29           C  
ATOM    993  O   VAL A 133     -12.657  -9.676 -12.137  1.00 62.29           O  
ATOM    994  N   VAL A 134     -13.898  -9.173 -10.464  1.00 59.30           N  
ATOM    995  CA  VAL A 134     -14.217  -7.834 -10.951  1.00 59.30           C  
ATOM    996  CB  VAL A 134     -15.589  -7.398 -10.404  1.00 59.30           C  
ATOM    997  CG1 VAL A 134     -16.033  -6.046 -10.975  1.00 59.30           C  
ATOM    998  CG2 VAL A 134     -16.674  -8.434 -10.727  1.00 59.30           C  
ATOM    999  C   VAL A 134     -13.077  -6.839 -10.637  1.00 59.30           C  
ATOM   1000  O   VAL A 134     -12.453  -6.882  -9.555  1.00 59.30           O  
ATOM   1001  N   CYS A 135     -12.876  -5.898 -11.565  1.00 66.20           N  
ATOM   1002  CA  CYS A 135     -12.185  -4.664 -11.298  1.00 66.20           C  
ATOM   1003  CB  CYS A 135     -10.854  -4.748 -12.002  1.00 66.20           C  
ATOM   1004  SG  CYS A 135      -9.672  -3.456 -11.633  1.00 66.20           S  
ATOM   1005  C   CYS A 135     -13.062  -3.553 -11.757  1.00 66.20           C  
ATOM   1006  O   CYS A 135     -13.803  -3.693 -12.748  1.00 66.20           O  
ATOM   1007  N   LEU A 136     -13.002  -2.406 -11.003  1.00 86.21           N  
ATOM   1008  CA  LEU A 136     -13.752  -1.172 -11.266  1.00 86.21           C  
ATOM   1009  CB  LEU A 136     -14.863  -1.016 -10.247  1.00 86.21           C  
ATOM   1010  CG  LEU A 136     -15.864  -2.161 -10.414  1.00 86.21           C  
ATOM   1011  CD1 LEU A 136     -16.798  -2.095  -9.235  1.00 86.21           C  
ATOM   1012  CD2 LEU A 136     -16.686  -2.000 -11.688  1.00 86.21           C  
ATOM   1013  C   LEU A 136     -12.882   0.028 -11.105  1.00 86.21           C  
ATOM   1014  O   LEU A 136     -12.256   0.168 -10.033  1.00 86.21           O  
ATOM   1015  N   LEU A 137     -12.813   0.870 -12.161  1.00115.39           N  
ATOM   1016  CA  LEU A 137     -11.900   2.002 -12.307  1.00115.39           C  
ATOM   1017  CB  LEU A 137     -10.977   1.854 -13.543  1.00115.39           C  
ATOM   1018  CG  LEU A 137     -10.348   0.457 -13.700  1.00115.39           C  
ATOM   1019  CD1 LEU A 137      -9.045   0.658 -14.430  1.00115.39           C  
ATOM   1020  CD2 LEU A 137     -10.005  -0.279 -12.412  1.00115.39           C  
ATOM   1021  C   LEU A 137     -12.812   3.195 -12.387  1.00115.39           C  
ATOM   1022  O   LEU A 137     -13.459   3.335 -13.424  1.00115.39           O  
ATOM   1023  N   ASN A 138     -12.961   3.963 -11.318  1.00 81.58           N  
ATOM   1024  CA  ASN A 138     -13.879   5.081 -11.265  1.00 81.58           C  
ATOM   1025  CB  ASN A 138     -14.748   4.977 -10.000  1.00 81.58           C  
ATOM   1026  CG  ASN A 138     -15.674   3.771  -9.978  1.00 81.58           C  
ATOM   1027  OD1 ASN A 138     -15.974   3.137 -10.975  1.00 81.58           O  
ATOM   1028  ND2 ASN A 138     -16.235   3.445  -8.834  1.00 81.58           N  
ATOM   1029  C   ASN A 138     -13.106   6.402 -11.382  1.00 81.58           C  
ATOM   1030  O   ASN A 138     -11.924   6.490 -11.006  1.00 81.58           O  
ATOM   1031  N   ASN A 139     -13.892   7.403 -11.843  1.00 92.82           N  
ATOM   1032  CA  ASN A 139     -13.584   8.848 -11.775  1.00 92.82           C  
ATOM   1033  CB  ASN A 139     -13.586   9.224 -10.273  1.00 92.82           C  
ATOM   1034  CG  ASN A 139     -14.778   8.714  -9.482  1.00 92.82           C  
ATOM   1035  OD1 ASN A 139     -15.925   8.762  -9.906  1.00 92.82           O  
ATOM   1036  ND2 ASN A 139     -14.544   8.093  -8.348  1.00 92.82           N  
ATOM   1037  C   ASN A 139     -12.332   9.404 -12.536  1.00 92.82           C  
ATOM   1038  O   ASN A 139     -11.680  10.368 -12.095  1.00 92.82           O  
ATOM   1039  N   PHE A 140     -11.864   8.706 -13.566  1.00164.87           N  
ATOM   1040  CA  PHE A 140     -10.694   9.194 -14.298  1.00164.87           C  
ATOM   1041  CB  PHE A 140      -9.856   7.988 -14.796  1.00164.87           C  
ATOM   1042  CG  PHE A 140     -10.612   7.069 -15.723  1.00164.87           C  
ATOM   1043  CD1 PHE A 140     -10.753   7.401 -17.078  1.00164.87           C  
ATOM   1044  CD2 PHE A 140     -11.183   5.886 -15.229  1.00164.87           C  
ATOM   1045  CE1 PHE A 140     -11.495   6.575 -17.937  1.00164.87           C  
ATOM   1046  CE2 PHE A 140     -11.864   5.029 -16.105  1.00164.87           C  
ATOM   1047  CZ  PHE A 140     -12.053   5.384 -17.450  1.00164.87           C  
ATOM   1048  C   PHE A 140     -11.066  10.221 -15.422  1.00164.87           C  
ATOM   1049  O   PHE A 140     -12.081  10.054 -16.101  1.00164.87           O  
ATOM   1050  N   TYR A 141     -10.048  11.030 -15.753  1.00105.29           N  
ATOM   1051  CA  TYR A 141      -9.951  11.791 -16.984  1.00105.29           C  
ATOM   1052  CB  TYR A 141     -10.732  13.092 -16.763  1.00105.29           C  
ATOM   1053  CG  TYR A 141     -10.806  13.900 -18.038  1.00105.29           C  
ATOM   1054  CD1 TYR A 141     -11.849  13.656 -18.949  1.00105.29           C  
ATOM   1055  CD2 TYR A 141      -9.770  14.796 -18.371  1.00105.29           C  
ATOM   1056  CE1 TYR A 141     -11.843  14.281 -20.209  1.00105.29           C  
ATOM   1057  CE2 TYR A 141      -9.763  15.426 -19.628  1.00105.29           C  
ATOM   1058  CZ  TYR A 141     -10.787  15.145 -20.554  1.00105.29           C  
ATOM   1059  OH  TYR A 141     -10.733  15.652 -21.808  1.00105.29           O  
ATOM   1060  C   TYR A 141      -8.447  12.091 -17.308  1.00105.29           C  
ATOM   1061  O   TYR A 141      -7.722  12.592 -16.414  1.00105.29           O  
ATOM   1062  N   PRO A 142      -8.033  12.064 -18.596  1.00178.26           N  
ATOM   1063  CA  PRO A 142      -8.761  11.777 -19.849  1.00178.26           C  
ATOM   1064  CD  PRO A 142      -6.684  12.488 -18.865  1.00178.26           C  
ATOM   1065  CB  PRO A 142      -7.783  12.169 -20.979  1.00178.26           C  
ATOM   1066  CG  PRO A 142      -6.408  12.190 -20.325  1.00178.26           C  
ATOM   1067  C   PRO A 142      -9.291  10.359 -20.002  1.00178.26           C  
ATOM   1068  O   PRO A 142      -9.234   9.650 -19.003  1.00178.26           O  
ATOM   1069  N   ARG A 143      -9.954  10.075 -21.141  1.00120.69           N  
ATOM   1070  CA  ARG A 143     -10.715   8.837 -21.385  1.00120.69           C  
ATOM   1071  CB  ARG A 143     -11.670   9.044 -22.626  1.00120.69           C  
ATOM   1072  CG  ARG A 143     -12.831   8.031 -22.694  1.00120.69           C  
ATOM   1073  CD  ARG A 143     -13.845   8.355 -23.802  1.00120.69           C  
ATOM   1074  NE  ARG A 143     -15.079   7.543 -23.664  1.00120.69           N  
ATOM   1075  CZ  ARG A 143     -16.295   7.856 -24.098  1.00120.69           C  
ATOM   1076  NH1 ARG A 143     -16.537   8.938 -24.784  1.00120.69           N  
ATOM   1077  NH2 ARG A 143     -17.317   7.095 -23.828  1.00120.69           N  
ATOM   1078  C   ARG A 143      -9.867   7.572 -21.599  1.00120.69           C  
ATOM   1079  O   ARG A 143     -10.508   6.527 -21.517  1.00120.69           O  
ATOM   1080  N   GLU A 144      -8.600   7.644 -21.963  1.00126.45           N  
ATOM   1081  CA  GLU A 144      -7.798   6.451 -22.221  1.00126.45           C  
ATOM   1082  CB  GLU A 144      -6.637   6.791 -23.173  1.00126.45           C  
ATOM   1083  CG  GLU A 144      -5.725   5.578 -23.418  1.00126.45           C  
ATOM   1084  CD  GLU A 144      -6.549   4.360 -23.850  1.00126.45           C  
ATOM   1085  OE1 GLU A 144      -7.143   4.417 -24.946  1.00126.45           O  
ATOM   1086  OE2 GLU A 144      -6.683   3.439 -23.015  1.00126.45           O  
ATOM   1087  C   GLU A 144      -7.420   5.798 -20.867  1.00126.45           C  
ATOM   1088  O   GLU A 144      -6.619   6.274 -20.054  1.00126.45           O  
ATOM   1089  N   ALA A 145      -8.078   4.670 -20.614  1.00168.58           N  
ATOM   1090  CA  ALA A 145      -8.025   3.960 -19.337  1.00168.58           C  
ATOM   1091  CB  ALA A 145      -9.411   4.064 -18.700  1.00168.58           C  
ATOM   1092  C   ALA A 145      -7.706   2.458 -19.512  1.00168.58           C  
ATOM   1093  O   ALA A 145      -8.390   1.625 -18.907  1.00168.58           O  
ATOM   1094  N   LYS A 146      -6.871   2.112 -20.508  1.00140.94           N  
ATOM   1095  CA  LYS A 146      -6.708   0.699 -20.844  1.00140.94           C  
ATOM   1096  CB  LYS A 146      -5.907   0.487 -22.126  1.00140.94           C  
ATOM   1097  CG  LYS A 146      -5.686  -1.003 -22.447  1.00140.94           C  
ATOM   1098  CD  LYS A 146      -7.005  -1.763 -22.684  1.00140.94           C  
ATOM   1099  CE  LYS A 146      -6.765  -3.262 -22.872  1.00140.94           C  
ATOM   1100  NZ  LYS A 146      -8.009  -4.032 -22.626  1.00140.94           N  
ATOM   1101  C   LYS A 146      -6.089  -0.049 -19.674  1.00140.94           C  
ATOM   1102  O   LYS A 146      -4.980   0.240 -19.189  1.00140.94           O  
ATOM   1103  N   VAL A 147      -6.753  -1.154 -19.347  1.00 79.97           N  
ATOM   1104  CA  VAL A 147      -6.389  -2.050 -18.269  1.00 79.97           C  
ATOM   1105  CB  VAL A 147      -7.597  -2.506 -17.414  1.00 79.97           C  
ATOM   1106  CG1 VAL A 147      -8.257  -1.287 -16.797  1.00 79.97           C  
ATOM   1107  CG2 VAL A 147      -8.652  -3.256 -18.217  1.00 79.97           C  
ATOM   1108  C   VAL A 147      -5.648  -3.261 -18.836  1.00 79.97           C  
ATOM   1109  O   VAL A 147      -5.768  -3.652 -20.030  1.00 79.97           O  
ATOM   1110  N   GLN A 148      -4.842  -3.826 -17.915  1.00142.03           N  
ATOM   1111  CA  GLN A 148      -4.302  -5.146 -18.012  1.00142.03           C  
ATOM   1112  CB  GLN A 148      -2.766  -5.109 -18.040  1.00142.03           C  
ATOM   1113  CG  GLN A 148      -2.164  -4.355 -19.228  1.00142.03           C  
ATOM   1114  CD  GLN A 148      -0.640  -4.446 -19.179  1.00142.03           C  
ATOM   1115  NE2 GLN A 148       0.038  -4.175 -20.272  1.00142.03           N  
ATOM   1116  OE1 GLN A 148      -0.030  -4.811 -18.183  1.00142.03           O  
ATOM   1117  C   GLN A 148      -4.848  -5.926 -16.826  1.00142.03           C  
ATOM   1118  O   GLN A 148      -4.960  -5.403 -15.693  1.00142.03           O  
ATOM   1119  N   TRP A 149      -4.854  -7.264 -17.008  1.00 75.11           N  
ATOM   1120  CA  TRP A 149      -5.004  -8.231 -15.935  1.00 75.11           C  
ATOM   1121  CB  TRP A 149      -6.270  -9.034 -16.221  1.00 75.11           C  
ATOM   1122  CG  TRP A 149      -7.507  -8.283 -15.896  1.00 75.11           C  
ATOM   1123  CD2 TRP A 149      -8.172  -8.243 -14.606  1.00 75.11           C  
ATOM   1124  CD1 TRP A 149      -8.229  -7.500 -16.726  1.00 75.11           C  
ATOM   1125  NE1 TRP A 149      -9.329  -7.023 -16.044  1.00 75.11           N  
ATOM   1126  CE2 TRP A 149      -9.377  -7.504 -14.755  1.00 75.11           C  
ATOM   1127  CE3 TRP A 149      -7.904  -8.825 -13.347  1.00 75.11           C  
ATOM   1128  CZ2 TRP A 149     -10.311  -7.397 -13.719  1.00 75.11           C  
ATOM   1129  CZ3 TRP A 149      -8.825  -8.706 -12.295  1.00 75.11           C  
ATOM   1130  CH2 TRP A 149     -10.029  -8.009 -12.484  1.00 75.11           C  
ATOM   1131  C   TRP A 149      -3.780  -9.139 -15.848  1.00 75.11           C  
ATOM   1132  O   TRP A 149      -3.262  -9.607 -16.878  1.00 75.11           O  
ATOM   1133  N   LYS A 150      -3.500  -9.560 -14.587  1.00 90.52           N  
ATOM   1134  CA  LYS A 150      -2.441 -10.509 -14.252  1.00 90.52           C  
ATOM   1135  CB  LYS A 150      -1.214  -9.816 -13.662  1.00 90.52           C  
ATOM   1136  CG  LYS A 150      -0.618  -8.792 -14.646  1.00 90.52           C  
ATOM   1137  CD  LYS A 150       0.450  -7.910 -13.984  1.00 90.52           C  
ATOM   1138  CE  LYS A 150       1.058  -6.896 -14.971  1.00 90.52           C  
ATOM   1139  NZ  LYS A 150       0.146  -5.761 -15.253  1.00 90.52           N  
ATOM   1140  C   LYS A 150      -2.883 -11.579 -13.306  1.00 90.52           C  
ATOM   1141  O   LYS A 150      -3.719 -11.310 -12.436  1.00 90.52           O  
ATOM   1142  N   VAL A 151      -2.434 -12.817 -13.499  1.00100.53           N  
ATOM   1143  CA  VAL A 151      -2.409 -13.946 -12.548  1.00100.53           C  
ATOM   1144  CB  VAL A 151      -2.620 -15.277 -13.273  1.00100.53           C  
ATOM   1145  CG1 VAL A 151      -3.990 -15.268 -13.955  1.00100.53           C  
ATOM   1146  CG2 VAL A 151      -1.557 -15.576 -14.339  1.00100.53           C  
ATOM   1147  C   VAL A 151      -1.069 -13.920 -11.821  1.00100.53           C  
ATOM   1148  O   VAL A 151      -0.493 -12.846 -11.749  1.00100.53           O  
ATOM   1149  N   ASP A 152      -0.505 -15.050 -11.395  1.00 89.56           N  
ATOM   1150  CA  ASP A 152       0.777 -15.148 -10.713  1.00 89.56           C  
ATOM   1151  CB  ASP A 152       1.210 -16.616 -10.447  1.00 89.56           C  
ATOM   1152  CG  ASP A 152       0.337 -17.299  -9.391  1.00 89.56           C  
ATOM   1153  OD1 ASP A 152      -0.778 -16.807  -9.130  1.00 89.56           O  
ATOM   1154  OD2 ASP A 152       0.769 -18.298  -8.779  1.00 89.56           O  
ATOM   1155  C   ASP A 152       1.847 -14.309 -11.420  1.00 89.56           C  
ATOM   1156  O   ASP A 152       2.045 -14.332 -12.662  1.00 89.56           O  
ATOM   1157  N   ASN A 153       2.578 -13.569 -10.565  1.00179.21           N  
ATOM   1158  CA  ASN A 153       3.675 -12.679 -10.954  1.00179.21           C  
ATOM   1159  CB  ASN A 153       4.860 -13.558 -11.350  1.00179.21           C  
ATOM   1160  CG  ASN A 153       6.161 -12.788 -11.424  1.00179.21           C  
ATOM   1161  OD1 ASN A 153       6.207 -11.574 -11.406  1.00179.21           O  
ATOM   1162  ND2 ASN A 153       7.266 -13.476 -11.560  1.00179.21           N  
ATOM   1163  C   ASN A 153       3.234 -11.636 -11.969  1.00179.21           C  
ATOM   1164  O   ASN A 153       2.266 -10.966 -11.635  1.00179.21           O  
ATOM   1165  N   ALA A 154       3.825 -11.652 -13.162  1.00112.00           N  
ATOM   1166  CA  ALA A 154       3.537 -10.782 -14.289  1.00112.00           C  
ATOM   1167  CB  ALA A 154       4.890 -10.479 -14.944  1.00112.00           C  
ATOM   1168  C   ALA A 154       2.600 -11.380 -15.340  1.00112.00           C  
ATOM   1169  O   ALA A 154       2.064 -10.605 -16.152  1.00112.00           O  
ATOM   1170  N   LEU A 155       2.311 -12.698 -15.267  1.00 68.71           N  
ATOM   1171  CA  LEU A 155       1.634 -13.426 -16.340  1.00 68.71           C  
ATOM   1172  CB  LEU A 155       1.545 -14.917 -16.040  1.00 68.71           C  
ATOM   1173  CG  LEU A 155       2.888 -15.661 -15.978  1.00 68.71           C  
ATOM   1174  CD1 LEU A 155       2.640 -17.164 -15.827  1.00 68.71           C  
ATOM   1175  CD2 LEU A 155       3.734 -15.424 -17.230  1.00 68.71           C  
ATOM   1176  C   LEU A 155       0.238 -12.905 -16.601  1.00 68.71           C  
ATOM   1177  O   LEU A 155      -0.637 -12.907 -15.756  1.00 68.71           O  
ATOM   1178  N   GLN A 156      -0.102 -12.495 -17.801  1.00 55.72           N  
ATOM   1179  CA  GLN A 156      -1.355 -11.755 -18.050  1.00 55.72           C  
ATOM   1180  CB  GLN A 156      -1.178 -10.663 -19.115  1.00 55.72           C  
ATOM   1181  CG  GLN A 156      -0.334  -9.476 -18.629  1.00 55.72           C  
ATOM   1182  CD  GLN A 156      -0.320  -8.334 -19.639  1.00 55.72           C  
ATOM   1183  OE1 GLN A 156      -1.311  -7.988 -20.258  1.00 55.72           O  
ATOM   1184  NE2 GLN A 156       0.803  -7.678 -19.830  1.00 55.72           N  
ATOM   1185  C   GLN A 156      -2.485 -12.716 -18.446  1.00 55.72           C  
ATOM   1186  O   GLN A 156      -2.255 -13.698 -19.150  1.00 55.72           O  
ATOM   1187  N   SER A 157      -3.712 -12.392 -18.060  1.00 50.97           N  
ATOM   1188  CA  SER A 157      -4.884 -13.145 -18.516  1.00 50.97           C  
ATOM   1189  CB  SER A 157      -5.736 -13.530 -17.339  1.00 50.97           C  
ATOM   1190  OG  SER A 157      -6.803 -14.324 -17.825  1.00 50.97           O  
ATOM   1191  C   SER A 157      -5.783 -12.406 -19.514  1.00 50.97           C  
ATOM   1192  O   SER A 157      -6.342 -11.350 -19.198  1.00 50.97           O  
ATOM   1193  N   GLY A 158      -5.744 -12.904 -20.763  1.00 46.43           N  
ATOM   1194  CA  GLY A 158      -6.504 -12.305 -21.851  1.00 46.43           C  
ATOM   1195  C   GLY A 158      -7.961 -12.799 -21.820  1.00 46.43           C  
ATOM   1196  O   GLY A 158      -8.812 -12.199 -22.445  1.00 46.43           O  
ATOM   1197  N   ASN A 159      -8.340 -13.694 -20.919  1.00 61.98           N  
ATOM   1198  CA  ASN A 159      -9.737 -13.930 -20.612  1.00 61.98           C  
ATOM   1199  CB  ASN A 159      -9.955 -15.346 -20.158  1.00 61.98           C  
ATOM   1200  CG  ASN A 159     -11.423 -15.743 -20.272  1.00 61.98           C  
ATOM   1201  OD1 ASN A 159     -12.317 -14.935 -20.460  1.00 61.98           O  
ATOM   1202  ND2 ASN A 159     -11.716 -17.023 -20.280  1.00 61.98           N  
ATOM   1203  C   ASN A 159     -10.279 -12.935 -19.619  1.00 61.98           C  
ATOM   1204  O   ASN A 159     -10.196 -13.060 -18.402  1.00 61.98           O  
ATOM   1205  N   SER A 160     -10.725 -11.783 -20.124  1.00 40.54           N  
ATOM   1206  CA  SER A 160     -11.473 -10.766 -19.385  1.00 40.54           C  
ATOM   1207  CB  SER A 160     -10.501  -9.698 -18.825  1.00 40.54           C  
ATOM   1208  OG  SER A 160     -11.165  -8.773 -17.990  1.00 40.54           O  
ATOM   1209  C   SER A 160     -12.580 -10.213 -20.304  1.00 40.54           C  
ATOM   1210  O   SER A 160     -12.627 -10.403 -21.533  1.00 40.54           O  
ATOM   1211  N   GLN A 161     -13.599  -9.654 -19.606  1.00 60.97           N  
ATOM   1212  CA  GLN A 161     -14.632  -8.742 -20.151  1.00 60.97           C  
ATOM   1213  CB  GLN A 161     -15.972  -9.256 -19.626  1.00 60.97           C  
ATOM   1214  CG  GLN A 161     -17.188  -8.719 -20.393  1.00 60.97           C  
ATOM   1215  CD  GLN A 161     -18.453  -9.523 -20.100  1.00 60.97           C  
ATOM   1216  NE2 GLN A 161     -18.516 -10.290 -19.033  1.00 60.97           N  
ATOM   1217  OE1 GLN A 161     -19.415  -9.501 -20.839  1.00 60.97           O  
ATOM   1218  C   GLN A 161     -14.396  -7.268 -19.810  1.00 60.97           C  
ATOM   1219  O   GLN A 161     -13.780  -7.038 -18.781  1.00 60.97           O  
ATOM   1220  N   GLU A 162     -14.909  -6.283 -20.551  1.00 64.81           N  
ATOM   1221  CA  GLU A 162     -14.634  -4.863 -20.318  1.00 64.81           C  
ATOM   1222  CB  GLU A 162     -13.371  -4.302 -21.038  1.00 64.81           C  
ATOM   1223  CG  GLU A 162     -12.023  -4.850 -20.546  1.00 64.81           C  
ATOM   1224  CD  GLU A 162     -10.852  -4.305 -21.385  1.00 64.81           C  
ATOM   1225  OE1 GLU A 162     -10.628  -4.773 -22.522  1.00 64.81           O  
ATOM   1226  OE2 GLU A 162     -10.077  -3.443 -20.914  1.00 64.81           O  
ATOM   1227  C   GLU A 162     -15.864  -4.088 -20.818  1.00 64.81           C  
ATOM   1228  O   GLU A 162     -16.269  -4.256 -21.983  1.00 64.81           O  
ATOM   1229  N   SER A 163     -16.232  -3.090 -19.987  1.00 54.21           N  
ATOM   1230  CA  SER A 163     -17.243  -2.083 -20.304  1.00 54.21           C  
ATOM   1231  CB  SER A 163     -18.547  -2.423 -19.584  1.00 54.21           C  
ATOM   1232  OG  SER A 163     -19.574  -1.555 -20.024  1.00 54.21           O  
ATOM   1233  C   SER A 163     -16.751  -0.689 -19.910  1.00 54.21           C  
ATOM   1234  O   SER A 163     -15.878  -0.590 -19.034  1.00 54.21           O  
ATOM   1235  N   VAL A 164     -17.285   0.349 -20.577  1.00116.27           N  
ATOM   1236  CA  VAL A 164     -16.862   1.749 -20.388  1.00116.27           C  
ATOM   1237  CB  VAL A 164     -15.857   2.195 -21.451  1.00116.27           C  
ATOM   1238  CG1 VAL A 164     -15.306   3.595 -21.145  1.00116.27           C  
ATOM   1239  CG2 VAL A 164     -14.648   1.254 -21.538  1.00116.27           C  
ATOM   1240  C   VAL A 164     -18.053   2.704 -20.454  1.00116.27           C  
ATOM   1241  O   VAL A 164     -19.002   2.473 -21.221  1.00116.27           O  
ATOM   1242  N   THR A 165     -18.016   3.721 -19.595  1.00136.32           N  
ATOM   1243  CA  THR A 165     -19.086   4.707 -19.472  1.00136.32           C  
ATOM   1244  CB  THR A 165     -19.157   5.279 -18.044  1.00136.32           C  
ATOM   1245  OG1 THR A 165     -18.935   4.255 -17.102  1.00136.32           O  
ATOM   1246  CG2 THR A 165     -20.533   5.850 -17.701  1.00136.32           C  
ATOM   1247  C   THR A 165     -18.898   5.827 -20.484  1.00136.32           C  
ATOM   1248  O   THR A 165     -17.960   5.902 -21.260  1.00136.32           O  
ATOM   1249  N   GLU A 166     -19.933   6.611 -20.714  1.00166.62           N  
ATOM   1250  CA  GLU A 166     -19.798   8.012 -21.157  1.00166.62           C  
ATOM   1251  CB  GLU A 166     -21.152   8.386 -21.807  1.00166.62           C  
ATOM   1252  CG  GLU A 166     -21.057   9.562 -22.775  1.00166.62           C  
ATOM   1253  CD  GLU A 166     -19.932   9.381 -23.811  1.00166.62           C  
ATOM   1254  OE1 GLU A 166     -19.761   8.282 -24.373  1.00166.62           O  
ATOM   1255  OE2 GLU A 166     -19.176  10.344 -24.050  1.00166.62           O  
ATOM   1256  C   GLU A 166     -19.333   8.985 -20.025  1.00166.62           C  
ATOM   1257  O   GLU A 166     -19.408   8.740 -18.817  1.00166.62           O  
ATOM   1258  N   GLN A 167     -19.019  10.230 -20.390  1.00 78.99           N  
ATOM   1259  CA  GLN A 167     -18.626  11.257 -19.432  1.00 78.99           C  
ATOM   1260  CB  GLN A 167     -18.018  12.459 -20.185  1.00 78.99           C  
ATOM   1261  CG  GLN A 167     -17.119  13.370 -19.348  1.00 78.99           C  
ATOM   1262  CD  GLN A 167     -16.432  14.452 -20.188  1.00 78.99           C  
ATOM   1263  OE1 GLN A 167     -16.909  14.907 -21.219  1.00 78.99           O  
ATOM   1264  NE2 GLN A 167     -15.286  14.931 -19.765  1.00 78.99           N  
ATOM   1265  C   GLN A 167     -19.853  11.655 -18.579  1.00 78.99           C  
ATOM   1266  O   GLN A 167     -21.011  11.548 -19.034  1.00 78.99           O  
ATOM   1267  N   ASP A 168     -19.467  12.047 -17.345  1.00 62.19           N  
ATOM   1268  CA  ASP A 168     -20.389  12.677 -16.357  1.00 62.19           C  
ATOM   1269  CB  ASP A 168     -19.783  12.605 -14.925  1.00 62.19           C  
ATOM   1270  CG  ASP A 168     -20.723  13.231 -13.898  1.00 62.19           C  
ATOM   1271  OD1 ASP A 168     -21.929  12.914 -13.941  1.00 62.19           O  
ATOM   1272  OD2 ASP A 168     -20.276  14.175 -13.215  1.00 62.19           O  
ATOM   1273  C   ASP A 168     -20.838  14.117 -16.705  1.00 62.19           C  
ATOM   1274  O   ASP A 168     -20.407  14.633 -17.728  1.00 62.19           O  
ATOM   1275  N   SER A 169     -21.925  14.620 -16.115  1.00 68.78           N  
ATOM   1276  CA  SER A 169     -22.462  15.971 -16.310  1.00 68.78           C  
ATOM   1277  CB  SER A 169     -23.970  15.979 -16.060  1.00 68.78           C  
ATOM   1278  OG  SER A 169     -24.289  15.573 -14.739  1.00 68.78           O  
ATOM   1279  C   SER A 169     -21.972  17.039 -15.316  1.00 68.78           C  
ATOM   1280  O   SER A 169     -22.035  18.243 -15.597  1.00 68.78           O  
ATOM   1281  N   LYS A 170     -21.537  16.661 -14.112  1.00144.01           N  
ATOM   1282  CA  LYS A 170     -20.947  17.605 -13.165  1.00144.01           C  
ATOM   1283  CB  LYS A 170     -21.563  17.404 -11.775  1.00144.01           C  
ATOM   1284  CG  LYS A 170     -21.353  18.594 -10.808  1.00144.01           C  
ATOM   1285  CD  LYS A 170     -19.881  18.871 -10.478  1.00144.01           C  
ATOM   1286  CE  LYS A 170     -19.615  20.018  -9.514  1.00144.01           C  
ATOM   1287  NZ  LYS A 170     -18.146  20.150  -9.346  1.00144.01           N  
ATOM   1288  C   LYS A 170     -19.429  17.488 -13.221  1.00144.01           C  
ATOM   1289  O   LYS A 170     -18.727  18.437 -13.559  1.00144.01           O  
ATOM   1290  N   ASP A 171     -18.885  16.449 -12.610  1.00 73.78           N  
ATOM   1291  CA  ASP A 171     -17.466  16.285 -12.460  1.00 73.78           C  
ATOM   1292  CB  ASP A 171     -17.143  15.155 -11.500  1.00 73.78           C  
ATOM   1293  CG  ASP A 171     -17.346  15.577 -10.037  1.00 73.78           C  
ATOM   1294  OD1 ASP A 171     -17.385  16.807  -9.759  1.00 73.78           O  
ATOM   1295  OD2 ASP A 171     -17.375  14.660  -9.191  1.00 73.78           O  
ATOM   1296  C   ASP A 171     -16.794  15.980 -13.773  1.00 73.78           C  
ATOM   1297  O   ASP A 171     -15.578  16.127 -13.783  1.00 73.78           O  
ATOM   1298  N   SER A 172     -17.495  15.462 -14.791  1.00119.11           N  
ATOM   1299  CA  SER A 172     -17.031  15.225 -16.184  1.00119.11           C  
ATOM   1300  CB  SER A 172     -16.940  16.523 -17.015  1.00119.11           C  
ATOM   1301  OG  SER A 172     -15.920  17.358 -16.513  1.00119.11           O  
ATOM   1302  C   SER A 172     -15.811  14.282 -16.292  1.00119.11           C  
ATOM   1303  O   SER A 172     -14.756  14.567 -16.889  1.00119.11           O  
ATOM   1304  N   THR A 173     -15.873  13.269 -15.428  1.00 54.56           N  
ATOM   1305  CA  THR A 173     -14.976  12.128 -15.512  1.00 54.56           C  
ATOM   1306  CB  THR A 173     -14.493  11.736 -14.084  1.00 54.56           C  
ATOM   1307  OG1 THR A 173     -15.603  11.345 -13.312  1.00 54.56           O  
ATOM   1308  CG2 THR A 173     -13.796  12.890 -13.360  1.00 54.56           C  
ATOM   1309  C   THR A 173     -15.627  10.956 -16.318  1.00 54.56           C  
ATOM   1310  O   THR A 173     -16.705  10.973 -16.965  1.00 54.56           O  
ATOM   1311  N   TYR A 174     -14.834   9.899 -16.431  1.00 99.07           N  
ATOM   1312  CA  TYR A 174     -15.259   8.650 -17.020  1.00 99.07           C  
ATOM   1313  CB  TYR A 174     -14.430   8.314 -18.254  1.00 99.07           C  
ATOM   1314  CG  TYR A 174     -14.761   9.184 -19.437  1.00 99.07           C  
ATOM   1315  CD1 TYR A 174     -15.889   8.886 -20.219  1.00 99.07           C  
ATOM   1316  CD2 TYR A 174     -13.930  10.268 -19.766  1.00 99.07           C  
ATOM   1317  CE1 TYR A 174     -16.166   9.657 -21.361  1.00 99.07           C  
ATOM   1318  CE2 TYR A 174     -14.210  11.040 -20.909  1.00 99.07           C  
ATOM   1319  CZ  TYR A 174     -15.316  10.719 -21.721  1.00 99.07           C  
ATOM   1320  OH  TYR A 174     -15.529  11.378 -22.887  1.00 99.07           O  
ATOM   1321  C   TYR A 174     -15.134   7.574 -16.001  1.00 99.07           C  
ATOM   1322  O   TYR A 174     -14.546   7.730 -14.912  1.00 99.07           O  
ATOM   1323  N   SER A 175     -15.616   6.369 -16.279  1.00 49.89           N  
ATOM   1324  CA  SER A 175     -15.231   5.140 -15.574  1.00 49.89           C  
ATOM   1325  CB  SER A 175     -16.233   4.908 -14.422  1.00 49.89           C  
ATOM   1326  OG  SER A 175     -16.179   6.027 -13.546  1.00 49.89           O  
ATOM   1327  C   SER A 175     -15.053   3.985 -16.572  1.00 49.89           C  
ATOM   1328  O   SER A 175     -15.620   3.984 -17.685  1.00 49.89           O  
ATOM   1329  N   LEU A 176     -14.408   2.908 -16.156  1.00124.16           N  
ATOM   1330  CA  LEU A 176     -14.286   1.609 -16.810  1.00124.16           C  
ATOM   1331  CB  LEU A 176     -12.855   1.474 -17.375  1.00124.16           C  
ATOM   1332  CG  LEU A 176     -12.528   0.195 -18.179  1.00124.16           C  
ATOM   1333  CD1 LEU A 176     -11.288   0.417 -19.048  1.00124.16           C  
ATOM   1334  CD2 LEU A 176     -12.191  -1.020 -17.314  1.00124.16           C  
ATOM   1335  C   LEU A 176     -14.719   0.591 -15.773  1.00124.16           C  
ATOM   1336  O   LEU A 176     -14.432   0.810 -14.577  1.00124.16           O  
ATOM   1337  N   SER A 177     -15.473  -0.445 -16.152  1.00 45.99           N  
ATOM   1338  CA  SER A 177     -15.509  -1.749 -15.497  1.00 45.99           C  
ATOM   1339  CB  SER A 177     -16.966  -2.089 -15.270  1.00 45.99           C  
ATOM   1340  OG  SER A 177     -17.104  -3.333 -14.620  1.00 45.99           O  
ATOM   1341  C   SER A 177     -14.833  -2.839 -16.342  1.00 45.99           C  
ATOM   1342  O   SER A 177     -14.723  -2.701 -17.581  1.00 45.99           O  
ATOM   1343  N   SER A 178     -14.195  -3.792 -15.621  1.00 51.88           N  
ATOM   1344  CA  SER A 178     -13.661  -5.037 -16.193  1.00 51.88           C  
ATOM   1345  CB  SER A 178     -12.180  -4.867 -16.491  1.00 51.88           C  
ATOM   1346  OG  SER A 178     -11.649  -5.960 -17.210  1.00 51.88           O  
ATOM   1347  C   SER A 178     -13.854  -6.232 -15.272  1.00 51.88           C  
ATOM   1348  O   SER A 178     -14.091  -6.067 -14.061  1.00 51.88           O  
ATOM   1349  N   THR A 179     -13.860  -7.437 -15.850  1.00 66.19           N  
ATOM   1350  CA  THR A 179     -13.889  -8.689 -15.083  1.00 66.19           C  
ATOM   1351  CB  THR A 179     -15.321  -9.194 -14.954  1.00 66.19           C  
ATOM   1352  OG1 THR A 179     -16.124  -8.203 -14.357  1.00 66.19           O  
ATOM   1353  CG2 THR A 179     -15.457 -10.424 -14.073  1.00 66.19           C  
ATOM   1354  C   THR A 179     -13.082  -9.764 -15.800  1.00 66.19           C  
ATOM   1355  O   THR A 179     -13.623 -10.496 -16.658  1.00 66.19           O  
ATOM   1356  N   LEU A 180     -11.887 -10.088 -15.218  1.00128.57           N  
ATOM   1357  CA  LEU A 180     -11.199 -11.370 -15.481  1.00128.57           C  
ATOM   1358  CB  LEU A 180      -9.819 -11.448 -14.782  1.00128.57           C  
ATOM   1359  CG  LEU A 180      -8.826 -12.502 -15.309  1.00128.57           C  
ATOM   1360  CD1 LEU A 180      -7.566 -12.499 -14.434  1.00128.57           C  
ATOM   1361  CD2 LEU A 180      -9.345 -13.934 -15.285  1.00128.57           C  
ATOM   1362  C   LEU A 180     -12.140 -12.497 -15.066  1.00128.57           C  
ATOM   1363  O   LEU A 180     -12.782 -12.465 -14.020  1.00128.57           O  
ATOM   1364  N   THR A 181     -12.590 -13.329 -15.982  1.00116.80           N  
ATOM   1365  CA  THR A 181     -13.431 -14.484 -15.674  1.00116.80           C  
ATOM   1366  CB  THR A 181     -14.785 -14.396 -16.408  1.00116.80           C  
ATOM   1367  OG1 THR A 181     -15.646 -15.378 -15.888  1.00116.80           O  
ATOM   1368  CG2 THR A 181     -14.656 -14.606 -17.917  1.00116.80           C  
ATOM   1369  C   THR A 181     -12.623 -15.760 -16.012  1.00116.80           C  
ATOM   1370  O   THR A 181     -12.132 -15.923 -17.165  1.00116.80           O  
ATOM   1371  N   LEU A 182     -12.735 -16.669 -15.012  1.00 69.70           N  
ATOM   1372  CA  LEU A 182     -12.288 -18.038 -15.136  1.00 69.70           C  
ATOM   1373  CB  LEU A 182     -11.002 -18.238 -14.300  1.00 69.70           C  
ATOM   1374  CG  LEU A 182      -9.827 -17.359 -14.758  1.00 69.70           C  
ATOM   1375  CD1 LEU A 182      -8.606 -17.558 -13.857  1.00 69.70           C  
ATOM   1376  CD2 LEU A 182      -9.401 -17.623 -16.207  1.00 69.70           C  
ATOM   1377  C   LEU A 182     -13.466 -18.939 -14.807  1.00 69.70           C  
ATOM   1378  O   LEU A 182     -14.468 -18.414 -14.261  1.00 69.70           O  
ATOM   1379  N   SER A 183     -13.373 -20.260 -15.163  1.00 31.94           N  
ATOM   1380  CA  SER A 183     -13.865 -21.370 -14.296  1.00 31.94           C  
ATOM   1381  CB  SER A 183     -13.566 -22.773 -14.879  1.00 31.94           C  
ATOM   1382  OG  SER A 183     -14.134 -23.814 -14.104  1.00 31.94           O  
ATOM   1383  C   SER A 183     -13.245 -21.382 -12.899  1.00 31.94           C  
ATOM   1384  O   SER A 183     -12.003 -21.275 -12.842  1.00 31.94           O  
ATOM   1385  N   LYS A 184     -14.037 -21.756 -11.846  1.00 59.46           N  
ATOM   1386  CA  LYS A 184     -13.549 -22.075 -10.490  1.00 59.46           C  
ATOM   1387  CB  LYS A 184     -14.620 -22.652  -9.540  1.00 59.46           C  
ATOM   1388  CG  LYS A 184     -14.059 -22.802  -8.114  1.00 59.46           C  
ATOM   1389  CD  LYS A 184     -15.128 -23.164  -7.070  1.00 59.46           C  
ATOM   1390  CE  LYS A 184     -14.492 -23.179  -5.670  1.00 59.46           C  
ATOM   1391  NZ  LYS A 184     -13.605 -24.349  -5.483  1.00 59.46           N  
ATOM   1392  C   LYS A 184     -12.382 -23.048 -10.569  1.00 59.46           C  
ATOM   1393  O   LYS A 184     -11.311 -22.631 -10.194  1.00 59.46           O  
ATOM   1394  N   ALA A 185     -12.400 -24.136 -11.307  1.00 51.36           N  
ATOM   1395  CA  ALA A 185     -11.278 -25.056 -11.444  1.00 51.36           C  
ATOM   1396  CB  ALA A 185     -11.756 -26.184 -12.380  1.00 51.36           C  
ATOM   1397  C   ALA A 185      -9.942 -24.418 -11.895  1.00 51.36           C  
ATOM   1398  O   ALA A 185      -8.864 -24.799 -11.407  1.00 51.36           O  
ATOM   1399  N   ASP A 186      -9.987 -23.348 -12.698  1.00 80.82           N  
ATOM   1400  CA  ASP A 186      -8.775 -22.620 -13.043  1.00 80.82           C  
ATOM   1401  CB  ASP A 186      -8.938 -21.948 -14.409  1.00 80.82           C  
ATOM   1402  CG  ASP A 186      -7.558 -21.686 -15.016  1.00 80.82           C  
ATOM   1403  OD1 ASP A 186      -6.902 -22.703 -15.343  1.00 80.82           O  
ATOM   1404  OD2 ASP A 186      -7.150 -20.514 -15.138  1.00 80.82           O  
ATOM   1405  C   ASP A 186      -8.367 -21.644 -11.936  1.00 80.82           C  
ATOM   1406  O   ASP A 186      -7.226 -21.677 -11.488  1.00 80.82           O  
ATOM   1407  N   TYR A 187      -9.309 -20.896 -11.362  1.00 85.24           N  
ATOM   1408  CA  TYR A 187      -9.068 -19.959 -10.257  1.00 85.24           C  
ATOM   1409  CB  TYR A 187     -10.412 -19.346  -9.868  1.00 85.24           C  
ATOM   1410  CG  TYR A 187     -10.309 -18.326  -8.755  1.00 85.24           C  
ATOM   1411  CD1 TYR A 187      -9.852 -17.024  -9.038  1.00 85.24           C  
ATOM   1412  CD2 TYR A 187     -10.642 -18.687  -7.435  1.00 85.24           C  
ATOM   1413  CE1 TYR A 187      -9.711 -16.088  -7.997  1.00 85.24           C  
ATOM   1414  CE2 TYR A 187     -10.525 -17.743  -6.399  1.00 85.24           C  
ATOM   1415  CZ  TYR A 187     -10.042 -16.446  -6.672  1.00 85.24           C  
ATOM   1416  OH  TYR A 187      -9.876 -15.553  -5.664  1.00 85.24           O  
ATOM   1417  C   TYR A 187      -8.442 -20.609  -9.002  1.00 85.24           C  
ATOM   1418  O   TYR A 187      -7.554 -20.031  -8.381  1.00 85.24           O  
ATOM   1419  N   GLU A 188      -8.704 -21.894  -8.784  1.00107.77           N  
ATOM   1420  CA  GLU A 188      -8.056 -22.708  -7.758  1.00107.77           C  
ATOM   1421  CB  GLU A 188      -8.669 -24.114  -7.718  1.00107.77           C  
ATOM   1422  CG  GLU A 188     -10.174 -24.221  -7.471  1.00107.77           C  
ATOM   1423  CD  GLU A 188     -10.631 -23.700  -6.114  1.00107.77           C  
ATOM   1424  OE1 GLU A 188     -10.825 -22.476  -5.974  1.00107.77           O  
ATOM   1425  OE2 GLU A 188     -11.000 -24.540  -5.264  1.00107.77           O  
ATOM   1426  C   GLU A 188      -6.544 -22.990  -7.978  1.00107.77           C  
ATOM   1427  O   GLU A 188      -5.916 -23.610  -7.102  1.00107.77           O  
ATOM   1428  N   LYS A 189      -6.036 -22.799  -9.209  1.00 75.15           N  
ATOM   1429  CA  LYS A 189      -4.634 -23.024  -9.534  1.00 75.15           C  
ATOM   1430  CB  LYS A 189      -4.447 -23.231 -11.031  1.00 75.15           C  
ATOM   1431  CG  LYS A 189      -5.210 -24.450 -11.573  1.00 75.15           C  
ATOM   1432  CD  LYS A 189      -5.190 -24.406 -13.102  1.00 75.15           C  
ATOM   1433  CE  LYS A 189      -6.029 -25.531 -13.716  1.00 75.15           C  
ATOM   1434  NZ  LYS A 189      -6.198 -25.298 -15.169  1.00 75.15           N  
ATOM   1435  C   LYS A 189      -3.722 -21.867  -9.130  1.00 75.15           C  
ATOM   1436  O   LYS A 189      -2.559 -22.035  -8.716  1.00 75.15           O  
ATOM   1437  N   HIS A 190      -4.107 -20.628  -9.519  1.00 86.14           N  
ATOM   1438  CA  HIS A 190      -3.255 -19.439  -9.378  1.00 86.14           C  
ATOM   1439  ND1 HIS A 190      -2.868 -19.289 -12.767  1.00 86.14           N  
ATOM   1440  CG  HIS A 190      -3.844 -18.874 -11.859  1.00 86.14           C  
ATOM   1441  CB  HIS A 190      -3.572 -18.361 -10.457  1.00 86.14           C  
ATOM   1442  NE2 HIS A 190      -4.860 -19.550 -13.697  1.00 86.14           N  
ATOM   1443  CD2 HIS A 190      -5.072 -19.034 -12.438  1.00 86.14           C  
ATOM   1444  CE1 HIS A 190      -3.532 -19.685 -13.865  1.00 86.14           C  
ATOM   1445  C   HIS A 190      -3.317 -18.940  -7.903  1.00 86.14           C  
ATOM   1446  O   HIS A 190      -4.281 -19.014  -7.125  1.00 86.14           O  
ATOM   1447  N   LYS A 191      -2.171 -18.434  -7.450  1.00196.51           N  
ATOM   1448  CA  LYS A 191      -2.055 -17.875  -6.114  1.00196.51           C  
ATOM   1449  CB  LYS A 191      -0.653 -18.084  -5.597  1.00196.51           C  
ATOM   1450  CG  LYS A 191      -0.436 -17.558  -4.164  1.00196.51           C  
ATOM   1451  CD  LYS A 191      -1.463 -18.043  -3.119  1.00196.51           C  
ATOM   1452  CE  LYS A 191      -1.926 -19.497  -3.300  1.00196.51           C  
ATOM   1453  NZ  LYS A 191      -0.802 -20.453  -3.172  1.00196.51           N  
ATOM   1454  C   LYS A 191      -2.378 -16.414  -6.016  1.00196.51           C  
ATOM   1455  O   LYS A 191      -2.983 -15.986  -5.019  1.00196.51           O  
ATOM   1456  N   VAL A 192      -1.866 -15.546  -6.888  1.00128.97           N  
ATOM   1457  CA  VAL A 192      -2.058 -14.092  -6.832  1.00128.97           C  
ATOM   1458  CB  VAL A 192      -0.747 -13.369  -6.473  1.00128.97           C  
ATOM   1459  CG1 VAL A 192       0.303 -13.389  -7.579  1.00128.97           C  
ATOM   1460  CG2 VAL A 192      -0.990 -11.932  -6.007  1.00128.97           C  
ATOM   1461  C   VAL A 192      -2.748 -13.639  -8.098  1.00128.97           C  
ATOM   1462  O   VAL A 192      -2.624 -14.300  -9.153  1.00128.97           O  
ATOM   1463  N   TYR A 193      -3.476 -12.530  -7.990  1.00167.41           N  
ATOM   1464  CA  TYR A 193      -4.192 -11.882  -9.069  1.00167.41           C  
ATOM   1465  CB  TYR A 193      -5.691 -12.172  -9.006  1.00167.41           C  
ATOM   1466  CG  TYR A 193      -5.997 -13.638  -9.210  1.00167.41           C  
ATOM   1467  CD1 TYR A 193      -6.045 -14.510  -8.105  1.00167.41           C  
ATOM   1468  CD2 TYR A 193      -6.193 -14.128 -10.514  1.00167.41           C  
ATOM   1469  CE1 TYR A 193      -6.306 -15.878  -8.299  1.00167.41           C  
ATOM   1470  CE2 TYR A 193      -6.473 -15.492 -10.709  1.00167.41           C  
ATOM   1471  CZ  TYR A 193      -6.540 -16.362  -9.602  1.00167.41           C  
ATOM   1472  OH  TYR A 193      -6.822 -17.670  -9.810  1.00167.41           O  
ATOM   1473  C   TYR A 193      -3.936 -10.419  -8.921  1.00167.41           C  
ATOM   1474  O   TYR A 193      -3.921  -9.987  -7.748  1.00167.41           O  
ATOM   1475  N   ALA A 194      -3.843  -9.709 -10.051  1.00 48.87           N  
ATOM   1476  CA  ALA A 194      -3.898  -8.254 -10.081  1.00 48.87           C  
ATOM   1477  CB  ALA A 194      -2.459  -7.746 -10.117  1.00 48.87           C  
ATOM   1478  C   ALA A 194      -4.778  -7.790 -11.232  1.00 48.87           C  
ATOM   1479  O   ALA A 194      -4.983  -8.555 -12.176  1.00 48.87           O  
ATOM   1480  N   CYS A 195      -5.432  -6.636 -10.974  1.00 56.54           N  
ATOM   1481  CA  CYS A 195      -5.925  -5.690 -11.966  1.00 56.54           C  
ATOM   1482  CB  CYS A 195      -7.328  -5.239 -11.606  1.00 56.54           C  
ATOM   1483  SG  CYS A 195      -8.077  -4.035 -12.722  1.00 56.54           S  
ATOM   1484  C   CYS A 195      -5.019  -4.486 -11.943  1.00 56.54           C  
ATOM   1485  O   CYS A 195      -4.689  -3.951 -10.871  1.00 56.54           O  
ATOM   1486  N   GLU A 196      -4.635  -4.041 -13.162  1.00 72.71           N  
ATOM   1487  CA  GLU A 196      -3.805  -2.852 -13.450  1.00 72.71           C  
ATOM   1488  CB  GLU A 196      -2.444  -3.332 -13.960  1.00 72.71           C  
ATOM   1489  CG  GLU A 196      -1.370  -2.254 -14.148  1.00 72.71           C  
ATOM   1490  CD  GLU A 196      -0.035  -2.974 -14.309  1.00 72.71           C  
ATOM   1491  OE1 GLU A 196       0.333  -3.725 -13.374  1.00 72.71           O  
ATOM   1492  OE2 GLU A 196       0.486  -3.019 -15.442  1.00 72.71           O  
ATOM   1493  C   GLU A 196      -4.458  -1.944 -14.486  1.00 72.71           C  
ATOM   1494  O   GLU A 196      -5.106  -2.443 -15.416  1.00 72.71           O  
ATOM   1495  N   VAL A 197      -4.197  -0.630 -14.351  1.00107.60           N  
ATOM   1496  CA  VAL A 197      -4.624   0.420 -15.274  1.00107.60           C  
ATOM   1497  CB  VAL A 197      -5.741   1.292 -14.669  1.00107.60           C  
ATOM   1498  CG1 VAL A 197      -5.284   2.142 -13.489  1.00107.60           C  
ATOM   1499  CG2 VAL A 197      -6.402   2.196 -15.710  1.00107.60           C  
ATOM   1500  C   VAL A 197      -3.428   1.268 -15.702  1.00107.60           C  
ATOM   1501  O   VAL A 197      -2.691   1.871 -14.911  1.00107.60           O  
ATOM   1502  N   THR A 198      -3.444   1.523 -17.014  1.00 53.43           N  
ATOM   1503  CA  THR A 198      -2.660   2.586 -17.635  1.00 53.43           C  
ATOM   1504  CB  THR A 198      -2.033   2.168 -18.961  1.00 53.43           C  
ATOM   1505  OG1 THR A 198      -2.979   1.955 -19.978  1.00 53.43           O  
ATOM   1506  CG2 THR A 198      -1.269   0.859 -18.772  1.00 53.43           C  
ATOM   1507  C   THR A 198      -3.500   3.822 -17.823  1.00 53.43           C  
ATOM   1508  O   THR A 198      -4.682   3.759 -18.140  1.00 53.43           O  
ATOM   1509  N   HIS A 199      -2.929   5.015 -17.606  1.00 74.58           N  
ATOM   1510  CA  HIS A 199      -3.628   6.326 -17.679  1.00 74.58           C  
ATOM   1511  ND1 HIS A 199      -5.260   8.950 -16.021  1.00 74.58           N  
ATOM   1512  CG  HIS A 199      -5.446   7.671 -16.537  1.00 74.58           C  
ATOM   1513  CB  HIS A 199      -4.463   6.544 -16.409  1.00 74.58           C  
ATOM   1514  NE2 HIS A 199      -7.108   8.919 -17.229  1.00 74.58           N  
ATOM   1515  CD2 HIS A 199      -6.589   7.649 -17.279  1.00 74.58           C  
ATOM   1516  CE1 HIS A 199      -6.299   9.670 -16.463  1.00 74.58           C  
ATOM   1517  C   HIS A 199      -2.663   7.481 -17.857  1.00 74.58           C  
ATOM   1518  O   HIS A 199      -1.518   7.330 -17.530  1.00 74.58           O  
ATOM   1519  N   GLN A 200      -3.081   8.713 -18.116  1.00113.30           N  
ATOM   1520  CA  GLN A 200      -2.242   9.864 -18.421  1.00113.30           C  
ATOM   1521  CB  GLN A 200      -2.944  10.761 -19.467  1.00113.30           C  
ATOM   1522  CG  GLN A 200      -3.062  10.119 -20.860  1.00113.30           C  
ATOM   1523  CD  GLN A 200      -4.037   8.941 -20.894  1.00113.30           C  
ATOM   1524  OE1 GLN A 200      -5.183   9.055 -20.509  1.00113.30           O  
ATOM   1525  NE2 GLN A 200      -3.612   7.747 -21.235  1.00113.30           N  
ATOM   1526  C   GLN A 200      -1.985  10.702 -17.176  1.00113.30           C  
ATOM   1527  O   GLN A 200      -1.195  11.627 -17.232  1.00113.30           O  
ATOM   1528  N   GLY A 201      -2.744  10.555 -16.104  1.00 60.89           N  
ATOM   1529  CA  GLY A 201      -2.689  11.424 -14.948  1.00 60.89           C  
ATOM   1530  C   GLY A 201      -1.542  11.177 -13.993  1.00 60.89           C  
ATOM   1531  O   GLY A 201      -1.439  11.983 -13.062  1.00 60.89           O  
ATOM   1532  N   LEU A 202      -0.745  10.113 -14.184  1.00102.13           N  
ATOM   1533  CA  LEU A 202       0.418   9.744 -13.373  1.00102.13           C  
ATOM   1534  CB  LEU A 202       0.133   8.613 -12.351  1.00102.13           C  
ATOM   1535  CG  LEU A 202      -0.935   8.933 -11.295  1.00102.13           C  
ATOM   1536  CD1 LEU A 202      -2.344   8.658 -11.811  1.00102.13           C  
ATOM   1537  CD2 LEU A 202      -0.759   8.054 -10.052  1.00102.13           C  
ATOM   1538  C   LEU A 202       1.576   9.324 -14.284  1.00102.13           C  
ATOM   1539  O   LEU A 202       1.418   8.853 -15.394  1.00102.13           O  
ATOM   1540  N   SER A 203       2.784   9.334 -13.735  1.00 96.39           N  
ATOM   1541  CA  SER A 203       4.009   8.889 -14.430  1.00 96.39           C  
ATOM   1542  CB  SER A 203       5.226   9.338 -13.645  1.00 96.39           C  
ATOM   1543  OG  SER A 203       5.263  10.745 -13.512  1.00 96.39           O  
ATOM   1544  C   SER A 203       4.187   7.363 -14.519  1.00 96.39           C  
ATOM   1545  O   SER A 203       5.206   6.852 -15.009  1.00 96.39           O  
ATOM   1546  N   SER A 204       3.201   6.639 -13.972  1.00 85.93           N  
ATOM   1547  CA  SER A 204       3.129   5.186 -14.026  1.00 85.93           C  
ATOM   1548  CB  SER A 204       3.895   4.604 -12.821  1.00 85.93           C  
ATOM   1549  OG  SER A 204       3.274   4.949 -11.596  1.00 85.93           O  
ATOM   1550  C   SER A 204       1.678   4.688 -14.091  1.00 85.93           C  
ATOM   1551  O   SER A 204       0.733   5.408 -13.735  1.00 85.93           O  
ATOM   1552  N   PRO A 205       1.487   3.392 -14.423  1.00149.81           N  
ATOM   1553  CA  PRO A 205       0.262   2.673 -14.109  1.00149.81           C  
ATOM   1554  CD  PRO A 205       2.451   2.481 -15.006  1.00149.81           C  
ATOM   1555  CB  PRO A 205       0.430   1.248 -14.684  1.00149.81           C  
ATOM   1556  CG  PRO A 205       1.942   1.062 -14.791  1.00149.81           C  
ATOM   1557  C   PRO A 205      -0.009   2.684 -12.612  1.00149.81           C  
ATOM   1558  O   PRO A 205       0.902   2.936 -11.787  1.00149.81           O  
ATOM   1559  N   VAL A 206      -1.312   2.403 -12.313  1.00 43.91           N  
ATOM   1560  CA  VAL A 206      -1.808   2.040 -10.982  1.00 43.91           C  
ATOM   1561  CB  VAL A 206      -3.008   2.891 -10.553  1.00 43.91           C  
ATOM   1562  CG1 VAL A 206      -3.512   2.595  -9.132  1.00 43.91           C  
ATOM   1563  CG2 VAL A 206      -2.586   4.362 -10.635  1.00 43.91           C  
ATOM   1564  C   VAL A 206      -2.157   0.586 -11.010  1.00 43.91           C  
ATOM   1565  O   VAL A 206      -2.843   0.139 -11.912  1.00 43.91           O  
ATOM   1566  N   THR A 207      -2.025  -0.137  -9.890  1.00 57.56           N  
ATOM   1567  CA  THR A 207      -2.420  -1.557  -9.712  1.00 57.56           C  
ATOM   1568  CB  THR A 207      -1.198  -2.537  -9.797  1.00 57.56           C  
ATOM   1569  OG1 THR A 207      -0.446  -2.199 -10.939  1.00 57.56           O  
ATOM   1570  CG2 THR A 207      -1.563  -4.015  -9.900  1.00 57.56           C  
ATOM   1571  C   THR A 207      -3.179  -1.700  -8.373  1.00 57.56           C  
ATOM   1572  O   THR A 207      -2.997  -0.936  -7.387  1.00 57.56           O  
ATOM   1573  N   LYS A 208      -4.064  -2.741  -8.403  1.00166.30           N  
ATOM   1574  CA  LYS A 208      -4.667  -3.384  -7.232  1.00166.30           C  
ATOM   1575  CB  LYS A 208      -6.149  -3.075  -7.173  1.00166.30           C  
ATOM   1576  CG  LYS A 208      -6.716  -3.007  -5.747  1.00166.30           C  
ATOM   1577  CD  LYS A 208      -6.242  -1.801  -4.918  1.00166.30           C  
ATOM   1578  CE  LYS A 208      -6.667  -0.502  -5.601  1.00166.30           C  
ATOM   1579  NZ  LYS A 208      -6.563   0.695  -4.741  1.00166.30           N  
ATOM   1580  C   LYS A 208      -4.580  -4.868  -7.347  1.00166.30           C  
ATOM   1581  O   LYS A 208      -5.041  -5.462  -8.315  1.00166.30           O  
ATOM   1582  N   SER A 209      -4.122  -5.549  -6.282  1.00 56.42           N  
ATOM   1583  CA  SER A 209      -3.861  -7.007  -6.232  1.00 56.42           C  
ATOM   1584  CB  SER A 209      -2.328  -7.275  -6.396  1.00 56.42           C  
ATOM   1585  OG  SER A 209      -1.992  -8.641  -6.314  1.00 56.42           O  
ATOM   1586  C   SER A 209      -4.482  -7.613  -4.964  1.00 56.42           C  
ATOM   1587  O   SER A 209      -4.718  -6.911  -3.943  1.00 56.42           O  
ATOM   1588  N   PHE A 210      -4.675  -8.945  -4.984  1.00 81.72           N  
ATOM   1589  CA  PHE A 210      -4.803  -9.823  -3.816  1.00 81.72           C  
ATOM   1590  CB  PHE A 210      -6.281  -9.957  -3.475  1.00 81.72           C  
ATOM   1591  CG  PHE A 210      -7.068 -10.702  -4.533  1.00 81.72           C  
ATOM   1592  CD1 PHE A 210      -7.244 -12.096  -4.423  1.00 81.72           C  
ATOM   1593  CD2 PHE A 210      -7.516 -10.032  -5.682  1.00 81.72           C  
ATOM   1594  CE1 PHE A 210      -7.864 -12.816  -5.455  1.00 81.72           C  
ATOM   1595  CE2 PHE A 210      -8.133 -10.764  -6.709  1.00 81.72           C  
ATOM   1596  CZ  PHE A 210      -8.325 -12.145  -6.595  1.00 81.72           C  
ATOM   1597  C   PHE A 210      -4.210 -11.186  -4.129  1.00 81.72           C  
ATOM   1598  O   PHE A 210      -4.339 -11.629  -5.266  1.00 81.72           O  
ATOM   1599  N   ASN A 211      -3.769 -11.947  -3.119  1.00150.50           N  
ATOM   1600  CA  ASN A 211      -3.592 -13.415  -3.189  1.00150.50           C  
ATOM   1601  CB  ASN A 211      -2.319 -13.803  -2.460  1.00150.50           C  
ATOM   1602  CG  ASN A 211      -2.403 -13.582  -0.962  1.00150.50           C  
ATOM   1603  ND2 ASN A 211      -2.368 -14.635  -0.179  1.00150.50           N  
ATOM   1604  OD1 ASN A 211      -2.536 -12.467  -0.490  1.00150.50           O  
ATOM   1605  C   ASN A 211      -4.736 -14.260  -2.649  1.00150.50           C  
ATOM   1606  O   ASN A 211      -5.245 -13.970  -1.581  1.00150.50           O  
ATOM   1607  N   ARG A 212      -5.091 -15.344  -3.329  1.00184.70           N  
ATOM   1608  CA  ARG A 212      -6.122 -16.334  -2.997  1.00184.70           C  
ATOM   1609  CB  ARG A 212      -6.334 -17.191  -4.258  1.00184.70           C  
ATOM   1610  CG  ARG A 212      -7.579 -18.057  -4.122  1.00184.70           C  
ATOM   1611  CD  ARG A 212      -7.804 -19.011  -5.290  1.00184.70           C  
ATOM   1612  NE  ARG A 212      -6.792 -20.076  -5.294  1.00184.70           N  
ATOM   1613  CZ  ARG A 212      -6.826 -21.133  -4.504  1.00184.70           C  
ATOM   1614  NH1 ARG A 212      -7.822 -21.362  -3.691  1.00184.70           N  
ATOM   1615  NH2 ARG A 212      -5.855 -21.999  -4.523  1.00184.70           N  
ATOM   1616  C   ARG A 212      -5.781 -17.130  -1.717  1.00184.70           C  
ATOM   1617  O   ARG A 212      -5.495 -18.335  -1.689  1.00184.70           O  
ATOM   1618  N   GLY A 213      -5.873 -16.466  -0.561  1.00 76.11           N  
ATOM   1619  CA  GLY A 213      -5.646 -17.076   0.758  1.00 76.11           C  
ATOM   1620  C   GLY A 213      -6.889 -17.356   1.599  1.00 76.11           C  
ATOM   1621  O   GLY A 213      -7.009 -18.404   2.223  1.00 76.11           O  
ATOM   1622  N   GLU A 214      -7.801 -16.386   1.571  1.00115.72           N  
ATOM   1623  CA  GLU A 214      -9.135 -16.518   2.189  1.00115.72           C  
ATOM   1624  CB  GLU A 214      -9.644 -15.130   2.745  1.00115.72           C  
ATOM   1625  CG  GLU A 214      -8.829 -14.538   3.897  1.00115.72           C  
ATOM   1626  CD  GLU A 214      -9.547 -13.293   4.437  1.00115.72           C  
ATOM   1627  OE1 GLU A 214     -10.085 -12.499   3.636  1.00115.72           O  
ATOM   1628  OE2 GLU A 214      -9.699 -13.183   5.676  1.00115.72           O  
ATOM   1629  C   GLU A 214     -10.108 -17.135   1.154  1.00115.72           C  
ATOM   1630  O   GLU A 214     -10.670 -18.226   1.327  1.00115.72           O  
ATOM   1631  N   CYS A 215     -10.365 -16.300   0.128  1.00 63.99           N  
ATOM   1632  CA  CYS A 215     -11.255 -16.575  -1.006  1.00 63.99           C  
ATOM   1633  CB  CYS A 215     -12.109 -15.359  -1.386  1.00 63.99           C  
ATOM   1634  SG  CYS A 215     -13.370 -14.875  -0.179  1.00 63.99           S  
ATOM   1635  C   CYS A 215     -10.428 -17.048  -2.176  1.00 63.99           C  
ATOM   1636  O   CYS A 215     -10.176 -16.272  -3.152  1.00 63.99           O  
ATOM   1637  OXT CYS A 215      -9.991 -18.223  -2.151  1.00 63.99           O  
ATOM   1638  N   GLN B   1     -46.611  19.489 -26.436  1.00 84.44           N  
ATOM   1639  CA  GLN B   1     -48.039  19.869 -26.623  1.00 84.44           C  
ATOM   1640  CB  GLN B   1     -48.213  21.258 -27.208  1.00 84.44           C  
ATOM   1641  CG  GLN B   1     -49.667  21.774 -27.239  1.00 84.44           C  
ATOM   1642  CD  GLN B   1     -50.585  20.958 -28.136  1.00 84.44           C  
ATOM   1643  OE1 GLN B   1     -51.330  20.123 -27.671  1.00 84.44           O  
ATOM   1644  NE2 GLN B   1     -50.372  20.988 -29.432  1.00 84.44           N  
ATOM   1645  C   GLN B   1     -48.691  18.803 -27.459  1.00 84.44           C  
ATOM   1646  O   GLN B   1     -48.955  17.764 -26.883  1.00 84.44           O  
ATOM   1647  N   VAL B   2     -48.497  18.895 -28.785  1.00135.22           N  
ATOM   1648  CA  VAL B   2     -48.236  17.800 -29.713  1.00135.22           C  
ATOM   1649  CB  VAL B   2     -47.902  18.307 -31.147  1.00135.22           C  
ATOM   1650  CG1 VAL B   2     -46.858  19.422 -31.138  1.00135.22           C  
ATOM   1651  CG2 VAL B   2     -47.357  17.187 -32.040  1.00135.22           C  
ATOM   1652  C   VAL B   2     -47.114  16.964 -29.089  1.00135.22           C  
ATOM   1653  O   VAL B   2     -46.035  17.488 -28.740  1.00135.22           O  
ATOM   1654  N   GLN B   3     -47.298  15.641 -29.243  1.00 66.37           N  
ATOM   1655  CA  GLN B   3     -46.287  14.655 -28.913  1.00 66.37           C  
ATOM   1656  CB  GLN B   3     -46.363  14.380 -27.404  1.00 66.37           C  
ATOM   1657  CG  GLN B   3     -45.261  13.443 -26.888  1.00 66.37           C  
ATOM   1658  CD  GLN B   3     -43.860  13.904 -27.287  1.00 66.37           C  
ATOM   1659  OE1 GLN B   3     -43.485  15.058 -27.160  1.00 66.37           O  
ATOM   1660  NE2 GLN B   3     -43.087  13.041 -27.916  1.00 66.37           N  
ATOM   1661  C   GLN B   3     -46.461  13.436 -29.793  1.00 66.37           C  
ATOM   1662  O   GLN B   3     -47.509  13.238 -30.406  1.00 66.37           O  
ATOM   1663  N   LEU B   4     -45.377  12.660 -29.931  1.00 82.65           N  
ATOM   1664  CA  LEU B   4     -45.376  11.336 -30.542  1.00 82.65           C  
ATOM   1665  CB  LEU B   4     -44.384  11.302 -31.705  1.00 82.65           C  
ATOM   1666  CG  LEU B   4     -44.641  12.384 -32.771  1.00 82.65           C  
ATOM   1667  CD1 LEU B   4     -43.614  12.263 -33.885  1.00 82.65           C  
ATOM   1668  CD2 LEU B   4     -46.039  12.296 -33.374  1.00 82.65           C  
ATOM   1669  C   LEU B   4     -45.082  10.298 -29.461  1.00 82.65           C  
ATOM   1670  O   LEU B   4     -44.240  10.508 -28.556  1.00 82.65           O  
ATOM   1671  N   VAL B   5     -45.956   9.276 -29.528  1.00175.55           N  
ATOM   1672  CA  VAL B   5     -46.303   8.300 -28.484  1.00175.55           C  
ATOM   1673  CB  VAL B   5     -47.763   8.439 -27.960  1.00175.55           C  
ATOM   1674  CG1 VAL B   5     -48.081   7.641 -26.687  1.00175.55           C  
ATOM   1675  CG2 VAL B   5     -48.117   9.910 -27.700  1.00175.55           C  
ATOM   1676  C   VAL B   5     -46.083   6.931 -29.069  1.00175.55           C  
ATOM   1677  O   VAL B   5     -46.984   6.104 -28.990  1.00175.55           O  
ATOM   1678  N   GLN B   6     -45.087   6.681 -29.947  1.00139.01           N  
ATOM   1679  CA  GLN B   6     -44.784   5.340 -30.436  1.00139.01           C  
ATOM   1680  CB  GLN B   6     -43.590   5.251 -31.413  1.00139.01           C  
ATOM   1681  CG  GLN B   6     -42.191   5.325 -30.803  1.00139.01           C  
ATOM   1682  CD  GLN B   6     -41.876   6.691 -30.260  1.00139.01           C  
ATOM   1683  OE1 GLN B   6     -41.679   7.614 -31.019  1.00139.01           O  
ATOM   1684  NE2 GLN B   6     -41.930   6.905 -28.962  1.00139.01           N  
ATOM   1685  C   GLN B   6     -44.696   4.435 -29.213  1.00139.01           C  
ATOM   1686  O   GLN B   6     -44.390   4.939 -28.098  1.00139.01           O  
ATOM   1687  N   SER B   7     -45.219   3.191 -29.462  1.00 53.89           N  
ATOM   1688  CA  SER B   7     -45.319   2.112 -28.464  1.00 53.89           C  
ATOM   1689  CB  SER B   7     -46.483   2.366 -27.504  1.00 53.89           C  
ATOM   1690  OG  SER B   7     -47.717   2.354 -28.193  1.00 53.89           O  
ATOM   1691  C   SER B   7     -45.481   0.734 -29.088  1.00 53.89           C  
ATOM   1692  O   SER B   7     -45.355   0.600 -30.318  1.00 53.89           O  
ATOM   1693  N   GLY B   8     -45.664  -0.293 -28.222  1.00 81.03           N  
ATOM   1694  CA  GLY B   8     -45.528  -1.693 -28.590  1.00 81.03           C  
ATOM   1695  C   GLY B   8     -44.093  -2.119 -28.572  1.00 81.03           C  
ATOM   1696  O   GLY B   8     -43.295  -1.251 -28.897  1.00 81.03           O  
ATOM   1697  N   ALA B   9     -43.911  -3.453 -28.660  1.00349.49           N  
ATOM   1698  CA  ALA B   9     -42.664  -4.257 -28.645  1.00349.49           C  
ATOM   1699  CB  ALA B   9     -41.853  -4.128 -29.953  1.00349.49           C  
ATOM   1700  C   ALA B   9     -41.727  -4.213 -27.434  1.00349.49           C  
ATOM   1701  O   ALA B   9     -41.641  -3.242 -26.687  1.00349.49           O  
ATOM   1702  N   GLU B  10     -41.226  -5.444 -27.146  1.00224.59           N  
ATOM   1703  CA  GLU B  10     -39.969  -5.686 -26.403  1.00224.59           C  
ATOM   1704  CB  GLU B  10     -40.341  -6.088 -24.953  1.00224.59           C  
ATOM   1705  CG  GLU B  10     -39.112  -6.225 -24.041  1.00224.59           C  
ATOM   1706  CD  GLU B  10     -38.485  -4.890 -23.624  1.00224.59           C  
ATOM   1707  OE1 GLU B  10     -37.950  -4.198 -24.522  1.00224.59           O  
ATOM   1708  OE2 GLU B  10     -38.490  -4.597 -22.408  1.00224.59           O  
ATOM   1709  C   GLU B  10     -39.073  -6.735 -27.170  1.00224.59           C  
ATOM   1710  O   GLU B  10     -38.383  -6.378 -28.138  1.00224.59           O  
ATOM   1711  N   VAL B  11     -39.440  -8.027 -27.003  1.00 77.97           N  
ATOM   1712  CA  VAL B  11     -38.636  -9.177 -27.480  1.00 77.97           C  
ATOM   1713  CB  VAL B  11     -38.087 -10.055 -26.313  1.00 77.97           C  
ATOM   1714  CG1 VAL B  11     -37.144 -11.151 -26.829  1.00 77.97           C  
ATOM   1715  CG2 VAL B  11     -37.347  -9.282 -25.228  1.00 77.97           C  
ATOM   1716  C   VAL B  11     -39.443 -10.135 -28.425  1.00 77.97           C  
ATOM   1717  O   VAL B  11     -40.587 -10.604 -28.108  1.00 77.97           O  
ATOM   1718  N   LYS B  12     -38.739 -10.523 -29.520  1.00114.94           N  
ATOM   1719  CA  LYS B  12     -39.130 -11.619 -30.390  1.00114.94           C  
ATOM   1720  CB  LYS B  12     -39.837 -10.953 -31.583  1.00114.94           C  
ATOM   1721  CG  LYS B  12     -41.193 -10.295 -31.294  1.00114.94           C  
ATOM   1722  CD  LYS B  12     -42.246 -11.287 -30.770  1.00114.94           C  
ATOM   1723  CE  LYS B  12     -43.546 -10.561 -30.421  1.00114.94           C  
ATOM   1724  NZ  LYS B  12     -44.632 -11.511 -30.090  1.00114.94           N  
ATOM   1725  C   LYS B  12     -37.949 -12.531 -30.810  1.00114.94           C  
ATOM   1726  O   LYS B  12     -36.970 -12.741 -30.090  1.00114.94           O  
ATOM   1727  N   LYS B  13     -38.225 -13.407 -31.767  1.00112.64           N  
ATOM   1728  CA  LYS B  13     -37.228 -14.133 -32.568  1.00112.64           C  
ATOM   1729  CB  LYS B  13     -37.538 -15.610 -32.530  1.00112.64           C  
ATOM   1730  CG  LYS B  13     -38.837 -15.936 -33.290  1.00112.64           C  
ATOM   1731  CD  LYS B  13     -38.979 -17.430 -33.573  1.00112.64           C  
ATOM   1732  CE  LYS B  13     -40.216 -17.702 -34.439  1.00112.64           C  
ATOM   1733  NZ  LYS B  13     -41.465 -17.274 -33.766  1.00112.64           N  
ATOM   1734  C   LYS B  13     -37.201 -13.660 -34.035  1.00112.64           C  
ATOM   1735  O   LYS B  13     -38.252 -13.255 -34.564  1.00112.64           O  
ATOM   1736  N   PRO B  14     -36.154 -13.918 -34.826  1.00 77.79           N  
ATOM   1737  CA  PRO B  14     -36.155 -13.588 -36.251  1.00 77.79           C  
ATOM   1738  CD  PRO B  14     -34.873 -14.445 -34.399  1.00 77.79           C  
ATOM   1739  CB  PRO B  14     -34.804 -14.048 -36.764  1.00 77.79           C  
ATOM   1740  CG  PRO B  14     -33.907 -14.085 -35.527  1.00 77.79           C  
ATOM   1741  C   PRO B  14     -37.268 -14.251 -37.063  1.00 77.79           C  
ATOM   1742  O   PRO B  14     -37.738 -15.368 -36.853  1.00 77.79           O  
ATOM   1743  N   GLY B  15     -37.816 -13.524 -38.019  1.00 37.06           N  
ATOM   1744  CA  GLY B  15     -39.039 -13.928 -38.675  1.00 37.06           C  
ATOM   1745  C   GLY B  15     -40.357 -13.831 -37.882  1.00 37.06           C  
ATOM   1746  O   GLY B  15     -41.349 -14.282 -38.444  1.00 37.06           O  
ATOM   1747  N   ALA B  16     -40.412 -13.278 -36.680  1.00 65.53           N  
ATOM   1748  CA  ALA B  16     -41.646 -13.004 -35.960  1.00 65.53           C  
ATOM   1749  CB  ALA B  16     -41.322 -13.094 -34.477  1.00 65.53           C  
ATOM   1750  C   ALA B  16     -42.246 -11.643 -36.296  1.00 65.53           C  
ATOM   1751  O   ALA B  16     -41.792 -10.967 -37.232  1.00 65.53           O  
ATOM   1752  N   SER B  17     -43.329 -11.327 -35.575  1.00124.56           N  
ATOM   1753  CA  SER B  17     -43.940 -10.008 -35.548  1.00124.56           C  
ATOM   1754  CB  SER B  17     -45.193  -9.987 -36.383  1.00124.56           C  
ATOM   1755  OG  SER B  17     -45.594  -8.648 -36.613  1.00124.56           O  
ATOM   1756  C   SER B  17     -44.385  -9.699 -34.172  1.00124.56           C  
ATOM   1757  O   SER B  17     -44.940 -10.612 -33.550  1.00124.56           O  
ATOM   1758  N   VAL B  18     -44.407  -8.406 -33.792  1.00191.34           N  
ATOM   1759  CA  VAL B  18     -44.817  -7.833 -32.476  1.00191.34           C  
ATOM   1760  CB  VAL B  18     -43.545  -7.326 -31.703  1.00191.34           C  
ATOM   1761  CG1 VAL B  18     -42.845  -6.175 -32.434  1.00191.34           C  
ATOM   1762  CG2 VAL B  18     -43.873  -7.001 -30.249  1.00191.34           C  
ATOM   1763  C   VAL B  18     -45.924  -6.742 -32.553  1.00191.34           C  
ATOM   1764  O   VAL B  18     -46.711  -6.578 -31.604  1.00191.34           O  
ATOM   1765  N   LYS B  19     -46.000  -6.012 -33.685  1.00193.67           N  
ATOM   1766  CA  LYS B  19     -46.821  -4.804 -33.818  1.00193.67           C  
ATOM   1767  CB  LYS B  19     -48.308  -5.202 -33.690  1.00193.67           C  
ATOM   1768  CG  LYS B  19     -49.261  -4.413 -34.597  1.00193.67           C  
ATOM   1769  CD  LYS B  19     -49.563  -2.964 -34.206  1.00193.67           C  
ATOM   1770  CE  LYS B  19     -50.774  -2.773 -33.292  1.00193.67           C  
ATOM   1771  NZ  LYS B  19     -51.215  -1.353 -33.311  1.00193.67           N  
ATOM   1772  C   LYS B  19     -46.374  -3.701 -32.829  1.00193.67           C  
ATOM   1773  O   LYS B  19     -47.167  -3.241 -31.992  1.00193.67           O  
ATOM   1774  N   VAL B  20     -45.196  -3.099 -33.073  1.00 74.19           N  
ATOM   1775  CA  VAL B  20     -44.979  -1.663 -32.781  1.00 74.19           C  
ATOM   1776  CB  VAL B  20     -43.518  -1.189 -33.122  1.00 74.19           C  
ATOM   1777  CG1 VAL B  20     -43.206   0.241 -32.654  1.00 74.19           C  
ATOM   1778  CG2 VAL B  20     -42.512  -2.100 -32.439  1.00 74.19           C  
ATOM   1779  C   VAL B  20     -46.129  -0.875 -33.483  1.00 74.19           C  
ATOM   1780  O   VAL B  20     -46.796  -1.422 -34.384  1.00 74.19           O  
ATOM   1781  N   SER B  21     -46.394   0.348 -32.995  1.00 63.06           N  
ATOM   1782  CA  SER B  21     -46.947   1.442 -33.798  1.00 63.06           C  
ATOM   1783  CB  SER B  21     -48.395   1.525 -33.403  1.00 63.06           C  
ATOM   1784  OG  SER B  21     -48.944   0.247 -33.619  1.00 63.06           O  
ATOM   1785  C   SER B  21     -46.318   2.794 -33.494  1.00 63.06           C  
ATOM   1786  O   SER B  21     -46.231   3.166 -32.330  1.00 63.06           O  
ATOM   1787  N   CYS B  22     -45.993   3.635 -34.488  1.00 73.47           N  
ATOM   1788  CA  CYS B  22     -45.938   5.089 -34.246  1.00 73.47           C  
ATOM   1789  CB  CYS B  22     -45.496   5.906 -35.460  1.00 73.47           C  
ATOM   1790  SG  CYS B  22     -45.524   7.712 -35.255  1.00 73.47           S  
ATOM   1791  C   CYS B  22     -47.344   5.502 -33.835  1.00 73.47           C  
ATOM   1792  O   CYS B  22     -48.271   4.795 -34.276  1.00 73.47           O  
ATOM   1793  N   LYS B  23     -47.459   6.518 -32.932  1.00126.43           N  
ATOM   1794  CA  LYS B  23     -48.738   7.170 -32.531  1.00126.43           C  
ATOM   1795  CB  LYS B  23     -49.214   6.539 -31.207  1.00126.43           C  
ATOM   1796  CG  LYS B  23     -50.735   6.484 -30.968  1.00126.43           C  
ATOM   1797  CD  LYS B  23     -51.446   7.837 -31.004  1.00126.43           C  
ATOM   1798  CE  LYS B  23     -52.971   7.706 -30.897  1.00126.43           C  
ATOM   1799  NZ  LYS B  23     -53.650   8.964 -31.303  1.00126.43           N  
ATOM   1800  C   LYS B  23     -48.553   8.684 -32.352  1.00126.43           C  
ATOM   1801  O   LYS B  23     -47.643   9.067 -31.597  1.00126.43           O  
ATOM   1802  N   ALA B  24     -49.386   9.537 -32.956  1.00 51.46           N  
ATOM   1803  CA  ALA B  24     -49.380  10.954 -32.720  1.00 51.46           C  
ATOM   1804  CB  ALA B  24     -49.439  11.603 -34.090  1.00 51.46           C  
ATOM   1805  C   ALA B  24     -50.497  11.370 -31.777  1.00 51.46           C  
ATOM   1806  O   ALA B  24     -51.463  10.633 -31.582  1.00 51.46           O  
ATOM   1807  N   SER B  25     -50.348  12.526 -31.138  1.00 57.53           N  
ATOM   1808  CA  SER B  25     -51.386  13.171 -30.336  1.00 57.53           C  
ATOM   1809  CB  SER B  25     -51.491  12.562 -28.930  1.00 57.53           C  
ATOM   1810  OG  SER B  25     -51.963  11.235 -29.074  1.00 57.53           O  
ATOM   1811  C   SER B  25     -51.113  14.650 -30.250  1.00 57.53           C  
ATOM   1812  O   SER B  25     -49.970  15.092 -30.433  1.00 57.53           O  
ATOM   1813  N   GLY B  26     -52.122  15.454 -29.859  1.00 45.80           N  
ATOM   1814  CA  GLY B  26     -52.029  16.901 -29.575  1.00 45.80           C  
ATOM   1815  C   GLY B  26     -52.070  17.789 -30.809  1.00 45.80           C  
ATOM   1816  O   GLY B  26     -52.020  19.009 -30.664  1.00 45.80           O  
ATOM   1817  N   TYR B  27     -52.315  17.215 -31.982  1.00202.03           N  
ATOM   1818  CA  TYR B  27     -52.627  17.960 -33.217  1.00202.03           C  
ATOM   1819  CB  TYR B  27     -51.356  18.351 -33.970  1.00202.03           C  
ATOM   1820  CG  TYR B  27     -50.594  17.195 -34.584  1.00202.03           C  
ATOM   1821  CD1 TYR B  27     -49.873  16.339 -33.746  1.00202.03           C  
ATOM   1822  CD2 TYR B  27     -50.607  16.963 -35.972  1.00202.03           C  
ATOM   1823  CE1 TYR B  27     -49.104  15.298 -34.283  1.00202.03           C  
ATOM   1824  CE2 TYR B  27     -49.882  15.884 -36.520  1.00202.03           C  
ATOM   1825  CZ  TYR B  27     -49.111  15.063 -35.669  1.00202.03           C  
ATOM   1826  OH  TYR B  27     -48.361  14.043 -36.150  1.00202.03           O  
ATOM   1827  C   TYR B  27     -53.469  17.126 -34.174  1.00202.03           C  
ATOM   1828  O   TYR B  27     -53.561  15.898 -33.986  1.00202.03           O  
ATOM   1829  N   THR B  28     -54.069  17.794 -35.178  1.00 62.22           N  
ATOM   1830  CA  THR B  28     -54.905  17.157 -36.234  1.00 62.22           C  
ATOM   1831  CB  THR B  28     -55.650  18.201 -37.069  1.00 62.22           C  
ATOM   1832  OG1 THR B  28     -56.401  19.050 -36.236  1.00 62.22           O  
ATOM   1833  CG2 THR B  28     -56.617  17.514 -38.025  1.00 62.22           C  
ATOM   1834  C   THR B  28     -54.086  16.360 -37.258  1.00 62.22           C  
ATOM   1835  O   THR B  28     -53.054  16.875 -37.719  1.00 62.22           O  
ATOM   1836  N   PHE B  29     -54.365  15.050 -37.319  1.00137.23           N  
ATOM   1837  CA  PHE B  29     -53.430  14.105 -37.947  1.00137.23           C  
ATOM   1838  CB  PHE B  29     -53.557  12.710 -37.331  1.00137.23           C  
ATOM   1839  CG  PHE B  29     -52.435  11.809 -37.782  1.00137.23           C  
ATOM   1840  CD1 PHE B  29     -51.172  11.921 -37.182  1.00137.23           C  
ATOM   1841  CD2 PHE B  29     -52.617  10.942 -38.867  1.00137.23           C  
ATOM   1842  CE1 PHE B  29     -50.117  11.104 -37.617  1.00137.23           C  
ATOM   1843  CE2 PHE B  29     -51.582  10.093 -39.276  1.00137.23           C  
ATOM   1844  CZ  PHE B  29     -50.330  10.170 -38.648  1.00137.23           C  
ATOM   1845  C   PHE B  29     -53.613  13.964 -39.451  1.00137.23           C  
ATOM   1846  O   PHE B  29     -52.582  13.794 -40.103  1.00137.23           O  
ATOM   1847  N   THR B  30     -54.796  14.297 -39.981  1.00152.35           N  
ATOM   1848  CA  THR B  30     -55.043  14.374 -41.439  1.00152.35           C  
ATOM   1849  CB  THR B  30     -56.585  14.571 -41.656  1.00152.35           C  
ATOM   1850  OG1 THR B  30     -57.028  14.000 -42.852  1.00152.35           O  
ATOM   1851  CG2 THR B  30     -57.056  16.018 -41.664  1.00152.35           C  
ATOM   1852  C   THR B  30     -54.108  15.376 -42.190  1.00152.35           C  
ATOM   1853  O   THR B  30     -54.161  15.478 -43.409  1.00152.35           O  
ATOM   1854  N   ASP B  31     -53.473  16.285 -41.465  1.00121.89           N  
ATOM   1855  CA  ASP B  31     -52.951  17.555 -41.987  1.00121.89           C  
ATOM   1856  CB  ASP B  31     -53.048  18.599 -40.875  1.00121.89           C  
ATOM   1857  CG  ASP B  31     -54.416  19.096 -40.415  1.00121.89           C  
ATOM   1858  OD1 ASP B  31     -55.434  18.447 -40.727  1.00121.89           O  
ATOM   1859  OD2 ASP B  31     -54.419  20.085 -39.647  1.00121.89           O  
ATOM   1860  C   ASP B  31     -51.433  17.530 -42.293  1.00121.89           C  
ATOM   1861  O   ASP B  31     -50.890  18.515 -42.841  1.00121.89           O  
ATOM   1862  N   TYR B  32     -50.759  16.454 -41.799  1.00114.34           N  
ATOM   1863  CA  TYR B  32     -49.325  16.390 -41.920  1.00114.34           C  
ATOM   1864  CB  TYR B  32     -48.622  16.942 -40.653  1.00114.34           C  
ATOM   1865  CG  TYR B  32     -49.126  18.292 -40.189  1.00114.34           C  
ATOM   1866  CD1 TYR B  32     -50.185  18.355 -39.270  1.00114.34           C  
ATOM   1867  CD2 TYR B  32     -48.595  19.479 -40.727  1.00114.34           C  
ATOM   1868  CE1 TYR B  32     -50.751  19.597 -38.919  1.00114.34           C  
ATOM   1869  CE2 TYR B  32     -49.130  20.725 -40.347  1.00114.34           C  
ATOM   1870  CZ  TYR B  32     -50.223  20.786 -39.462  1.00114.34           C  
ATOM   1871  OH  TYR B  32     -50.758  21.984 -39.117  1.00114.34           O  
ATOM   1872  C   TYR B  32     -48.840  14.992 -42.282  1.00114.34           C  
ATOM   1873  O   TYR B  32     -49.189  13.963 -41.685  1.00114.34           O  
ATOM   1874  N   TYR B  33     -47.746  15.019 -43.066  1.00 91.53           N  
ATOM   1875  CA  TYR B  33     -46.851  13.891 -43.268  1.00 91.53           C  
ATOM   1876  CB  TYR B  33     -45.831  14.200 -44.411  1.00 91.53           C  
ATOM   1877  CG  TYR B  33     -46.463  14.816 -45.635  1.00 91.53           C  
ATOM   1878  CD1 TYR B  33     -46.730  16.201 -45.674  1.00 91.53           C  
ATOM   1879  CD2 TYR B  33     -46.771  14.006 -46.737  1.00 91.53           C  
ATOM   1880  CE1 TYR B  33     -47.402  16.752 -46.778  1.00 91.53           C  
ATOM   1881  CE2 TYR B  33     -47.425  14.560 -47.848  1.00 91.53           C  
ATOM   1882  CZ  TYR B  33     -47.787  15.923 -47.853  1.00 91.53           C  
ATOM   1883  OH  TYR B  33     -48.507  16.443 -48.879  1.00 91.53           O  
ATOM   1884  C   TYR B  33     -46.185  13.535 -41.924  1.00 91.53           C  
ATOM   1885  O   TYR B  33     -45.754  14.430 -41.147  1.00 91.53           O  
ATOM   1886  N   MET B  34     -45.757  12.246 -41.926  1.00 61.25           N  
ATOM   1887  CA  MET B  34     -44.899  11.705 -40.873  1.00 61.25           C  
ATOM   1888  CB  MET B  34     -45.702  10.792 -39.942  1.00 61.25           C  
ATOM   1889  CG  MET B  34     -46.909  11.523 -39.348  1.00 61.25           C  
ATOM   1890  SD  MET B  34     -46.500  12.947 -38.317  1.00 61.25           S  
ATOM   1891  CE  MET B  34     -45.823  12.085 -36.879  1.00 61.25           C  
ATOM   1892  C   MET B  34     -43.736  10.954 -41.473  1.00 61.25           C  
ATOM   1893  O   MET B  34     -43.817  10.600 -42.683  1.00 61.25           O  
ATOM   1894  N   HIS B  35     -42.687  10.744 -40.660  1.00 83.21           N  
ATOM   1895  CA  HIS B  35     -41.535   9.860 -40.915  1.00 83.21           C  
ATOM   1896  ND1 HIS B  35     -40.032  11.080 -43.621  1.00 83.21           N  
ATOM   1897  CG  HIS B  35     -40.265  11.530 -42.323  1.00 83.21           C  
ATOM   1898  CB  HIS B  35     -40.240  10.664 -41.100  1.00 83.21           C  
ATOM   1899  NE2 HIS B  35     -40.058  13.271 -43.623  1.00 83.21           N  
ATOM   1900  CD2 HIS B  35     -40.303  12.890 -42.327  1.00 83.21           C  
ATOM   1901  CE1 HIS B  35     -39.882  12.173 -44.371  1.00 83.21           C  
ATOM   1902  C   HIS B  35     -41.235   8.927 -39.741  1.00 83.21           C  
ATOM   1903  O   HIS B  35     -41.480   9.286 -38.570  1.00 83.21           O  
ATOM   1904  N   TRP B  36     -40.621   7.764 -40.061  1.00 97.97           N  
ATOM   1905  CA  TRP B  36     -39.912   6.917 -39.116  1.00 97.97           C  
ATOM   1906  CB  TRP B  36     -40.119   5.444 -39.440  1.00 97.97           C  
ATOM   1907  CG  TRP B  36     -41.472   4.947 -39.115  1.00 97.97           C  
ATOM   1908  CD2 TRP B  36     -41.971   4.561 -37.812  1.00 97.97           C  
ATOM   1909  CD1 TRP B  36     -42.418   4.596 -40.001  1.00 97.97           C  
ATOM   1910  NE1 TRP B  36     -43.501   4.055 -39.340  1.00 97.97           N  
ATOM   1911  CE2 TRP B  36     -43.243   3.947 -37.988  1.00 97.97           C  
ATOM   1912  CE3 TRP B  36     -41.409   4.564 -36.520  1.00 97.97           C  
ATOM   1913  CZ2 TRP B  36     -43.905   3.337 -36.921  1.00 97.97           C  
ATOM   1914  CZ3 TRP B  36     -42.079   3.969 -35.439  1.00 97.97           C  
ATOM   1915  CH2 TRP B  36     -43.308   3.331 -35.648  1.00 97.97           C  
ATOM   1916  C   TRP B  36     -38.429   7.147 -39.128  1.00 97.97           C  
ATOM   1917  O   TRP B  36     -37.895   7.410 -40.213  1.00 97.97           O  
ATOM   1918  N   VAL B  37     -37.729   6.829 -38.027  1.00 60.64           N  
ATOM   1919  CA  VAL B  37     -36.260   6.760 -37.882  1.00 60.64           C  
ATOM   1920  CB  VAL B  37     -35.684   8.131 -37.374  1.00 60.64           C  
ATOM   1921  CG1 VAL B  37     -34.156   8.102 -37.232  1.00 60.64           C  
ATOM   1922  CG2 VAL B  37     -36.044   9.270 -38.339  1.00 60.64           C  
ATOM   1923  C   VAL B  37     -35.953   5.529 -36.971  1.00 60.64           C  
ATOM   1924  O   VAL B  37     -36.787   5.236 -36.090  1.00 60.64           O  
ATOM   1925  N   ARG B  38     -34.861   4.843 -37.319  1.00108.03           N  
ATOM   1926  CA  ARG B  38     -34.112   4.000 -36.372  1.00108.03           C  
ATOM   1927  CB  ARG B  38     -33.920   2.610 -37.047  1.00108.03           C  
ATOM   1928  CG  ARG B  38     -32.866   2.596 -38.171  1.00108.03           C  
ATOM   1929  CD  ARG B  38     -32.729   1.176 -38.707  1.00108.03           C  
ATOM   1930  NE  ARG B  38     -31.532   0.944 -39.539  1.00108.03           N  
ATOM   1931  CZ  ARG B  38     -30.841  -0.184 -39.626  1.00108.03           C  
ATOM   1932  NH1 ARG B  38     -31.116  -1.233 -38.914  1.00108.03           N  
ATOM   1933  NH2 ARG B  38     -29.849  -0.280 -40.456  1.00108.03           N  
ATOM   1934  C   ARG B  38     -32.806   4.696 -35.885  1.00108.03           C  
ATOM   1935  O   ARG B  38     -32.069   5.317 -36.696  1.00108.03           O  
ATOM   1936  N   GLN B  39     -32.437   4.290 -34.660  1.00 78.01           N  
ATOM   1937  CA  GLN B  39     -31.146   4.610 -34.081  1.00 78.01           C  
ATOM   1938  CB  GLN B  39     -31.332   5.570 -32.911  1.00 78.01           C  
ATOM   1939  CG  GLN B  39     -29.972   5.949 -32.322  1.00 78.01           C  
ATOM   1940  CD  GLN B  39     -30.057   7.187 -31.452  1.00 78.01           C  
ATOM   1941  OE1 GLN B  39     -30.931   7.358 -30.608  1.00 78.01           O  
ATOM   1942  NE2 GLN B  39     -29.149   8.102 -31.666  1.00 78.01           N  
ATOM   1943  C   GLN B  39     -30.471   3.343 -33.620  1.00 78.01           C  
ATOM   1944  O   GLN B  39     -30.818   2.865 -32.528  1.00 78.01           O  
ATOM   1945  N   ALA B  40     -29.575   2.800 -34.455  1.00 49.77           N  
ATOM   1946  CA  ALA B  40     -28.859   1.578 -34.148  1.00 49.77           C  
ATOM   1947  CB  ALA B  40     -27.952   1.205 -35.366  1.00 49.77           C  
ATOM   1948  C   ALA B  40     -28.126   1.711 -32.774  1.00 49.77           C  
ATOM   1949  O   ALA B  40     -27.949   2.780 -32.158  1.00 49.77           O  
ATOM   1950  N   PRO B  41     -27.655   0.544 -32.258  1.00 73.88           N  
ATOM   1951  CA  PRO B  41     -26.822   0.464 -31.047  1.00 73.88           C  
ATOM   1952  CD  PRO B  41     -28.169  -0.811 -32.593  1.00 73.88           C  
ATOM   1953  CB  PRO B  41     -26.642  -1.040 -30.765  1.00 73.88           C  
ATOM   1954  CG  PRO B  41     -27.862  -1.706 -31.399  1.00 73.88           C  
ATOM   1955  C   PRO B  41     -25.458   1.161 -31.127  1.00 73.88           C  
ATOM   1956  O   PRO B  41     -25.049   1.798 -30.156  1.00 73.88           O  
ATOM   1957  N   GLY B  42     -24.910   1.325 -32.331  1.00 60.56           N  
ATOM   1958  CA  GLY B  42     -23.830   2.269 -32.593  1.00 60.56           C  
ATOM   1959  C   GLY B  42     -24.193   3.756 -32.527  1.00 60.56           C  
ATOM   1960  O   GLY B  42     -23.318   4.533 -32.873  1.00 60.56           O  
ATOM   1961  N   GLN B  43     -25.400   4.146 -32.107  1.00 88.21           N  
ATOM   1962  CA  GLN B  43     -25.989   5.512 -32.048  1.00 88.21           C  
ATOM   1963  CB  GLN B  43     -25.237   6.276 -30.945  1.00 88.21           C  
ATOM   1964  CG  GLN B  43     -25.990   7.511 -30.447  1.00 88.21           C  
ATOM   1965  CD  GLN B  43     -25.204   8.301 -29.417  1.00 88.21           C  
ATOM   1966  OE1 GLN B  43     -24.157   8.868 -29.681  1.00 88.21           O  
ATOM   1967  NE2 GLN B  43     -25.701   8.440 -28.209  1.00 88.21           N  
ATOM   1968  C   GLN B  43     -26.049   6.309 -33.394  1.00 88.21           C  
ATOM   1969  O   GLN B  43     -26.486   7.471 -33.496  1.00 88.21           O  
ATOM   1970  N   GLY B  44     -25.587   5.721 -34.494  1.00 32.00           N  
ATOM   1971  CA  GLY B  44     -25.968   6.179 -35.812  1.00 32.00           C  
ATOM   1972  C   GLY B  44     -27.456   6.277 -35.984  1.00 32.00           C  
ATOM   1973  O   GLY B  44     -28.160   5.500 -35.359  1.00 32.00           O  
ATOM   1974  N   LEU B  45     -27.972   7.213 -36.795  1.00 65.62           N  
ATOM   1975  CA  LEU B  45     -29.369   7.348 -37.219  1.00 65.62           C  
ATOM   1976  CB  LEU B  45     -29.877   8.796 -37.095  1.00 65.62           C  
ATOM   1977  CG  LEU B  45     -29.875   9.307 -35.647  1.00 65.62           C  
ATOM   1978  CD1 LEU B  45     -30.381  10.748 -35.586  1.00 65.62           C  
ATOM   1979  CD2 LEU B  45     -30.763   8.450 -34.754  1.00 65.62           C  
ATOM   1980  C   LEU B  45     -29.495   6.943 -38.660  1.00 65.62           C  
ATOM   1981  O   LEU B  45     -28.538   7.220 -39.431  1.00 65.62           O  
ATOM   1982  N   GLU B  46     -30.713   6.373 -38.975  1.00 99.73           N  
ATOM   1983  CA  GLU B  46     -31.187   6.074 -40.342  1.00 99.73           C  
ATOM   1984  CB  GLU B  46     -30.828   4.621 -40.701  1.00 99.73           C  
ATOM   1985  CG  GLU B  46     -30.827   4.347 -42.203  1.00 99.73           C  
ATOM   1986  CD  GLU B  46     -30.118   3.026 -42.478  1.00 99.73           C  
ATOM   1987  OE1 GLU B  46     -30.236   2.091 -41.660  1.00 99.73           O  
ATOM   1988  OE2 GLU B  46     -29.436   2.950 -43.515  1.00 99.73           O  
ATOM   1989  C   GLU B  46     -32.677   6.332 -40.497  1.00 99.73           C  
ATOM   1990  O   GLU B  46     -33.469   5.930 -39.644  1.00 99.73           O  
ATOM   1991  N   TRP B  47     -33.103   6.803 -41.703  1.00102.50           N  
ATOM   1992  CA  TRP B  47     -34.507   7.173 -42.046  1.00102.50           C  
ATOM   1993  CB  TRP B  47     -34.512   8.304 -43.089  1.00102.50           C  
ATOM   1994  CG  TRP B  47     -35.841   8.546 -43.717  1.00102.50           C  
ATOM   1995  CD2 TRP B  47     -36.270   8.120 -45.039  1.00102.50           C  
ATOM   1996  CD1 TRP B  47     -36.908   9.154 -43.153  1.00102.50           C  
ATOM   1997  NE1 TRP B  47     -37.954   9.151 -44.051  1.00102.50           N  
ATOM   1998  CE2 TRP B  47     -37.617   8.534 -45.232  1.00102.50           C  
ATOM   1999  CE3 TRP B  47     -35.648   7.413 -46.086  1.00102.50           C  
ATOM   2000  CZ2 TRP B  47     -38.312   8.269 -46.417  1.00102.50           C  
ATOM   2001  CZ3 TRP B  47     -36.345   7.126 -47.271  1.00102.50           C  
ATOM   2002  CH2 TRP B  47     -37.674   7.548 -47.436  1.00102.50           C  
ATOM   2003  C   TRP B  47     -35.329   6.005 -42.630  1.00102.50           C  
ATOM   2004  O   TRP B  47     -35.083   5.519 -43.741  1.00102.50           O  
ATOM   2005  N   MET B  48     -36.441   5.687 -41.952  1.00257.59           N  
ATOM   2006  CA  MET B  48     -37.166   4.394 -42.048  1.00257.59           C  
ATOM   2007  CB  MET B  48     -37.501   3.842 -40.633  1.00257.59           C  
ATOM   2008  CG  MET B  48     -36.465   2.881 -40.053  1.00257.59           C  
ATOM   2009  SD  MET B  48     -35.994   1.492 -41.128  1.00257.59           S  
ATOM   2010  CE  MET B  48     -37.623   0.728 -41.363  1.00257.59           C  
ATOM   2011  C   MET B  48     -38.416   4.449 -42.952  1.00257.59           C  
ATOM   2012  O   MET B  48     -39.483   3.873 -42.706  1.00257.59           O  
ATOM   2013  N   GLY B  49     -38.570   5.605 -43.627  1.00 52.27           N  
ATOM   2014  CA  GLY B  49     -39.749   5.853 -44.447  1.00 52.27           C  
ATOM   2015  C   GLY B  49     -40.583   7.076 -44.018  1.00 52.27           C  
ATOM   2016  O   GLY B  49     -40.529   7.511 -42.833  1.00 52.27           O  
ATOM   2017  N   ARG B  50     -41.358   7.540 -45.068  1.00144.31           N  
ATOM   2018  CA  ARG B  50     -42.337   8.644 -44.999  1.00144.31           C  
ATOM   2019  CB  ARG B  50     -41.980   9.763 -45.997  1.00144.31           C  
ATOM   2020  CG  ARG B  50     -42.828  11.040 -45.887  1.00144.31           C  
ATOM   2021  CD  ARG B  50     -42.552  11.953 -47.074  1.00144.31           C  
ATOM   2022  NE  ARG B  50     -43.314  13.215 -46.989  1.00144.31           N  
ATOM   2023  CZ  ARG B  50     -42.905  14.348 -46.443  1.00144.31           C  
ATOM   2024  NH1 ARG B  50     -41.740  14.472 -45.878  1.00144.31           N  
ATOM   2025  NH2 ARG B  50     -43.652  15.413 -46.446  1.00144.31           N  
ATOM   2026  C   ARG B  50     -43.716   8.145 -45.342  1.00144.31           C  
ATOM   2027  O   ARG B  50     -43.771   7.209 -46.122  1.00144.31           O  
ATOM   2028  N   VAL B  51     -44.760   8.740 -44.749  1.00113.71           N  
ATOM   2029  CA  VAL B  51     -46.159   8.655 -45.192  1.00113.71           C  
ATOM   2030  CB  VAL B  51     -46.976   7.944 -44.100  1.00113.71           C  
ATOM   2031  CG1 VAL B  51     -47.119   8.774 -42.826  1.00113.71           C  
ATOM   2032  CG2 VAL B  51     -48.317   7.410 -44.590  1.00113.71           C  
ATOM   2033  C   VAL B  51     -46.747  10.021 -45.502  1.00113.71           C  
ATOM   2034  O   VAL B  51     -46.372  11.028 -44.862  1.00113.71           O  
ATOM   2035  N   ASN B  52     -47.740  10.015 -46.437  1.00 85.27           N  
ATOM   2036  CA  ASN B  52     -48.831  11.019 -46.582  1.00 85.27           C  
ATOM   2037  CB  ASN B  52     -49.331  11.018 -48.050  1.00 85.27           C  
ATOM   2038  CG  ASN B  52     -50.333  12.109 -48.378  1.00 85.27           C  
ATOM   2039  ND2 ASN B  52     -49.974  13.199 -48.782  1.00 85.27           N  
ATOM   2040  OD1 ASN B  52     -51.606  11.888 -48.158  1.00 85.27           O  
ATOM   2041  C   ASN B  52     -50.013  10.802 -45.634  1.00 85.27           C  
ATOM   2042  O   ASN B  52     -50.693   9.780 -45.716  1.00 85.27           O  
ATOM   2043  N   PRO B  53     -50.570  11.821 -44.946  1.00 95.47           N  
ATOM   2044  CA  PRO B  53     -51.626  11.643 -43.924  1.00 95.47           C  
ATOM   2045  CD  PRO B  53     -50.340  13.235 -45.178  1.00 95.47           C  
ATOM   2046  CB  PRO B  53     -51.896  13.076 -43.382  1.00 95.47           C  
ATOM   2047  CG  PRO B  53     -51.502  13.988 -44.545  1.00 95.47           C  
ATOM   2048  C   PRO B  53     -52.897  10.953 -44.485  1.00 95.47           C  
ATOM   2049  O   PRO B  53     -53.352   9.907 -43.998  1.00 95.47           O  
ATOM   2050  N   ASN B  54     -53.416  11.396 -45.620  1.00120.74           N  
ATOM   2051  CA  ASN B  54     -54.579  10.786 -46.258  1.00120.74           C  
ATOM   2052  CB  ASN B  54     -55.306  11.825 -47.121  1.00120.74           C  
ATOM   2053  CG  ASN B  54     -55.785  13.019 -46.336  1.00120.74           C  
ATOM   2054  OD1 ASN B  54     -56.576  12.791 -45.319  1.00120.74           O  
ATOM   2055  ND2 ASN B  54     -55.413  14.144 -46.601  1.00120.74           N  
ATOM   2056  C   ASN B  54     -54.206   9.492 -47.027  1.00120.74           C  
ATOM   2057  O   ASN B  54     -54.735   9.263 -48.138  1.00120.74           O  
ATOM   2058  N   ARG B  55     -53.305   8.677 -46.437  1.00128.24           N  
ATOM   2059  CA  ARG B  55     -52.855   7.387 -47.019  1.00128.24           C  
ATOM   2060  CB  ARG B  55     -54.095   6.430 -46.981  1.00128.24           C  
ATOM   2061  CG  ARG B  55     -54.883   6.382 -45.659  1.00128.24           C  
ATOM   2062  CD  ARG B  55     -56.137   5.506 -45.753  1.00128.24           C  
ATOM   2063  NE  ARG B  55     -57.072   5.807 -44.648  1.00128.24           N  
ATOM   2064  CZ  ARG B  55     -57.171   5.189 -43.480  1.00128.24           C  
ATOM   2065  NH1 ARG B  55     -56.451   4.147 -43.178  1.00128.24           N  
ATOM   2066  NH2 ARG B  55     -58.008   5.632 -42.587  1.00128.24           N  
ATOM   2067  C   ARG B  55     -52.146   7.566 -48.401  1.00128.24           C  
ATOM   2068  O   ARG B  55     -51.713   8.655 -48.792  1.00128.24           O  
ATOM   2069  N   ARG B  56     -52.152   6.507 -49.183  1.00134.68           N  
ATOM   2070  CA  ARG B  56     -51.817   6.516 -50.595  1.00134.68           C  
ATOM   2071  CB  ARG B  56     -52.707   7.479 -51.387  1.00134.68           C  
ATOM   2072  CG  ARG B  56     -54.215   7.455 -51.075  1.00134.68           C  
ATOM   2073  CD  ARG B  56     -55.014   6.513 -51.975  1.00134.68           C  
ATOM   2074  NE  ARG B  56     -56.419   6.452 -51.518  1.00134.68           N  
ATOM   2075  CZ  ARG B  56     -56.956   5.512 -50.758  1.00134.68           C  
ATOM   2076  NH1 ARG B  56     -56.275   4.463 -50.383  1.00134.68           N  
ATOM   2077  NH2 ARG B  56     -58.193   5.608 -50.351  1.00134.68           N  
ATOM   2078  C   ARG B  56     -50.356   6.830 -50.912  1.00134.68           C  
ATOM   2079  O   ARG B  56     -49.716   6.050 -51.607  1.00134.68           O  
ATOM   2080  N   GLY B  57     -49.878   8.022 -50.534  1.00 55.34           N  
ATOM   2081  CA  GLY B  57     -48.504   8.435 -50.624  1.00 55.34           C  
ATOM   2082  C   GLY B  57     -47.692   7.790 -49.518  1.00 55.34           C  
ATOM   2083  O   GLY B  57     -47.965   7.869 -48.315  1.00 55.34           O  
ATOM   2084  N   THR B  58     -46.520   7.300 -49.945  1.00132.50           N  
ATOM   2085  CA  THR B  58     -45.392   6.857 -49.105  1.00132.50           C  
ATOM   2086  CB  THR B  58     -45.630   5.372 -48.645  1.00132.50           C  
ATOM   2087  OG1 THR B  58     -44.627   4.974 -47.757  1.00132.50           O  
ATOM   2088  CG2 THR B  58     -45.632   4.376 -49.801  1.00132.50           C  
ATOM   2089  C   THR B  58     -44.079   7.173 -49.890  1.00132.50           C  
ATOM   2090  O   THR B  58     -44.105   7.373 -51.137  1.00132.50           O  
ATOM   2091  N   THR B  59     -42.955   7.121 -49.126  1.00152.53           N  
ATOM   2092  CA  THR B  59     -41.614   6.919 -49.708  1.00152.53           C  
ATOM   2093  CB  THR B  59     -40.909   8.239 -49.952  1.00152.53           C  
ATOM   2094  OG1 THR B  59     -40.657   8.936 -48.763  1.00152.53           O  
ATOM   2095  CG2 THR B  59     -41.741   9.158 -50.839  1.00152.53           C  
ATOM   2096  C   THR B  59     -40.686   6.093 -48.805  1.00152.53           C  
ATOM   2097  O   THR B  59     -40.979   5.984 -47.594  1.00152.53           O  
ATOM   2098  N   TYR B  60     -39.728   5.385 -49.492  1.00119.76           N  
ATOM   2099  CA  TYR B  60     -38.843   4.350 -48.903  1.00119.76           C  
ATOM   2100  CB  TYR B  60     -39.317   2.888 -49.167  1.00119.76           C  
ATOM   2101  CG  TYR B  60     -40.765   2.621 -48.829  1.00119.76           C  
ATOM   2102  CD1 TYR B  60     -41.267   2.982 -47.568  1.00119.76           C  
ATOM   2103  CD2 TYR B  60     -41.614   2.020 -49.777  1.00119.76           C  
ATOM   2104  CE1 TYR B  60     -42.609   2.764 -47.263  1.00119.76           C  
ATOM   2105  CE2 TYR B  60     -42.957   1.750 -49.448  1.00119.76           C  
ATOM   2106  CZ  TYR B  60     -43.452   2.111 -48.178  1.00119.76           C  
ATOM   2107  OH  TYR B  60     -44.729   1.844 -47.805  1.00119.76           O  
ATOM   2108  C   TYR B  60     -37.368   4.370 -49.365  1.00119.76           C  
ATOM   2109  O   TYR B  60     -37.055   4.655 -50.532  1.00119.76           O  
ATOM   2110  N   ASN B  61     -36.516   3.849 -48.471  1.00 71.39           N  
ATOM   2111  CA  ASN B  61     -35.143   3.472 -48.752  1.00 71.39           C  
ATOM   2112  CB  ASN B  61     -34.329   3.773 -47.494  1.00 71.39           C  
ATOM   2113  CG  ASN B  61     -32.850   3.763 -47.744  1.00 71.39           C  
ATOM   2114  OD1 ASN B  61     -32.300   2.758 -48.161  1.00 71.39           O  
ATOM   2115  ND2 ASN B  61     -32.172   4.845 -47.457  1.00 71.39           N  
ATOM   2116  C   ASN B  61     -35.080   1.994 -49.137  1.00 71.39           C  
ATOM   2117  O   ASN B  61     -35.844   1.171 -48.620  1.00 71.39           O  
ATOM   2118  N   GLN B  62     -34.116   1.670 -50.005  1.00131.88           N  
ATOM   2119  CA  GLN B  62     -33.922   0.349 -50.592  1.00131.88           C  
ATOM   2120  CB  GLN B  62     -32.899   0.432 -51.764  1.00131.88           C  
ATOM   2121  CG  GLN B  62     -33.508   1.014 -53.055  1.00131.88           C  
ATOM   2122  CD  GLN B  62     -34.109   2.401 -52.864  1.00131.88           C  
ATOM   2123  OE1 GLN B  62     -33.392   3.361 -52.656  1.00131.88           O  
ATOM   2124  NE2 GLN B  62     -35.410   2.539 -52.749  1.00131.88           N  
ATOM   2125  C   GLN B  62     -33.505  -0.676 -49.529  1.00131.88           C  
ATOM   2126  O   GLN B  62     -33.729  -1.853 -49.814  1.00131.88           O  
ATOM   2127  N   LYS B  63     -32.974  -0.274 -48.371  1.00122.47           N  
ATOM   2128  CA  LYS B  63     -32.682  -1.173 -47.227  1.00122.47           C  
ATOM   2129  CB  LYS B  63     -31.863  -0.357 -46.223  1.00122.47           C  
ATOM   2130  CG  LYS B  63     -30.409  -0.154 -46.678  1.00122.47           C  
ATOM   2131  CD  LYS B  63     -29.689   0.945 -45.893  1.00122.47           C  
ATOM   2132  CE  LYS B  63     -29.887   2.295 -46.588  1.00122.47           C  
ATOM   2133  NZ  LYS B  63     -28.972   3.332 -46.082  1.00122.47           N  
ATOM   2134  C   LYS B  63     -33.972  -1.767 -46.560  1.00122.47           C  
ATOM   2135  O   LYS B  63     -33.976  -2.749 -45.770  1.00122.47           O  
ATOM   2136  N   PHE B  64     -35.107  -1.110 -46.788  1.00178.41           N  
ATOM   2137  CA  PHE B  64     -36.383  -1.759 -46.515  1.00178.41           C  
ATOM   2138  CB  PHE B  64     -37.093  -0.995 -45.398  1.00178.41           C  
ATOM   2139  CG  PHE B  64     -36.977   0.504 -45.417  1.00178.41           C  
ATOM   2140  CD1 PHE B  64     -35.878   1.111 -44.787  1.00178.41           C  
ATOM   2141  CD2 PHE B  64     -37.979   1.290 -46.001  1.00178.41           C  
ATOM   2142  CE1 PHE B  64     -35.777   2.507 -44.746  1.00178.41           C  
ATOM   2143  CE2 PHE B  64     -37.894   2.684 -45.911  1.00178.41           C  
ATOM   2144  CZ  PHE B  64     -36.781   3.299 -45.321  1.00178.41           C  
ATOM   2145  C   PHE B  64     -37.223  -2.109 -47.769  1.00178.41           C  
ATOM   2146  O   PHE B  64     -37.768  -3.210 -47.939  1.00178.41           O  
ATOM   2147  N   GLU B  65     -37.209  -1.309 -48.818  1.00242.42           N  
ATOM   2148  CA  GLU B  65     -37.956  -1.473 -50.090  1.00242.42           C  
ATOM   2149  CB  GLU B  65     -37.052  -2.130 -51.183  1.00242.42           C  
ATOM   2150  CG  GLU B  65     -37.531  -1.867 -52.630  1.00242.42           C  
ATOM   2151  CD  GLU B  65     -37.978  -0.415 -52.822  1.00242.42           C  
ATOM   2152  OE1 GLU B  65     -39.162  -0.138 -52.531  1.00242.42           O  
ATOM   2153  OE2 GLU B  65     -37.105   0.419 -53.138  1.00242.42           O  
ATOM   2154  C   GLU B  65     -39.432  -1.955 -50.032  1.00242.42           C  
ATOM   2155  O   GLU B  65     -40.231  -1.419 -49.243  1.00242.42           O  
ATOM   2156  N   GLY B  66     -39.734  -3.017 -50.814  1.00135.03           N  
ATOM   2157  CA  GLY B  66     -41.095  -3.366 -51.227  1.00135.03           C  
ATOM   2158  C   GLY B  66     -41.978  -4.092 -50.206  1.00135.03           C  
ATOM   2159  O   GLY B  66     -43.168  -4.286 -50.512  1.00135.03           O  
ATOM   2160  N   ARG B  67     -41.336  -4.337 -49.029  1.00130.76           N  
ATOM   2161  CA  ARG B  67     -42.025  -4.866 -47.861  1.00130.76           C  
ATOM   2162  CB  ARG B  67     -41.035  -5.386 -46.801  1.00130.76           C  
ATOM   2163  CG  ARG B  67     -40.283  -6.632 -47.278  1.00130.76           C  
ATOM   2164  CD  ARG B  67     -39.115  -6.930 -46.338  1.00130.76           C  
ATOM   2165  NE  ARG B  67     -37.981  -6.023 -46.586  1.00130.76           N  
ATOM   2166  CZ  ARG B  67     -37.118  -5.577 -45.697  1.00130.76           C  
ATOM   2167  NH1 ARG B  67     -37.283  -5.724 -44.415  1.00130.76           N  
ATOM   2168  NH2 ARG B  67     -36.057  -4.946 -46.101  1.00130.76           N  
ATOM   2169  C   ARG B  67     -42.870  -3.803 -47.184  1.00130.76           C  
ATOM   2170  O   ARG B  67     -43.703  -4.264 -46.409  1.00130.76           O  
ATOM   2171  N   VAL B  68     -42.473  -2.531 -47.112  1.00102.35           N  
ATOM   2172  CA  VAL B  68     -42.996  -1.622 -46.083  1.00102.35           C  
ATOM   2173  CB  VAL B  68     -42.107  -0.387 -45.884  1.00102.35           C  
ATOM   2174  CG1 VAL B  68     -42.737   0.609 -44.908  1.00102.35           C  
ATOM   2175  CG2 VAL B  68     -40.777  -0.825 -45.272  1.00102.35           C  
ATOM   2176  C   VAL B  68     -44.469  -1.283 -46.331  1.00102.35           C  
ATOM   2177  O   VAL B  68     -44.755  -0.699 -47.382  1.00102.35           O  
ATOM   2178  N   THR B  69     -45.243  -1.294 -45.241  1.00229.81           N  
ATOM   2179  CA  THR B  69     -46.717  -1.116 -45.178  1.00229.81           C  
ATOM   2180  CB  THR B  69     -47.357  -2.324 -44.432  1.00229.81           C  
ATOM   2181  OG1 THR B  69     -48.733  -2.320 -44.715  1.00229.81           O  
ATOM   2182  CG2 THR B  69     -47.240  -2.228 -42.914  1.00229.81           C  
ATOM   2183  C   THR B  69     -47.148   0.286 -44.640  1.00229.81           C  
ATOM   2184  O   THR B  69     -48.199   0.469 -44.028  1.00229.81           O  
ATOM   2185  N   MET B  70     -46.352   1.313 -44.949  1.00193.60           N  
ATOM   2186  CA  MET B  70     -46.378   2.622 -44.236  1.00193.60           C  
ATOM   2187  CB  MET B  70     -45.209   3.417 -44.863  1.00193.60           C  
ATOM   2188  CG  MET B  70     -44.933   4.798 -44.298  1.00193.60           C  
ATOM   2189  SD  MET B  70     -44.453   4.789 -42.560  1.00193.60           S  
ATOM   2190  CE  MET B  70     -44.151   6.545 -42.240  1.00193.60           C  
ATOM   2191  C   MET B  70     -47.720   3.432 -44.332  1.00193.60           C  
ATOM   2192  O   MET B  70     -47.822   4.585 -43.874  1.00193.60           O  
ATOM   2193  N   THR B  71     -48.726   2.919 -45.045  1.00136.30           N  
ATOM   2194  CA  THR B  71     -50.083   3.330 -44.764  1.00136.30           C  
ATOM   2195  CB  THR B  71     -51.098   2.344 -45.354  1.00136.30           C  
ATOM   2196  OG1 THR B  71     -52.319   3.026 -45.546  1.00136.30           O  
ATOM   2197  CG2 THR B  71     -51.409   1.115 -44.494  1.00136.30           C  
ATOM   2198  C   THR B  71     -50.337   3.622 -43.269  1.00136.30           C  
ATOM   2199  O   THR B  71     -49.731   3.043 -42.374  1.00136.30           O  
ATOM   2200  N   THR B  72     -51.269   4.513 -43.037  1.00123.52           N  
ATOM   2201  CA  THR B  72     -51.660   4.922 -41.708  1.00123.52           C  
ATOM   2202  CB  THR B  72     -51.010   6.271 -41.387  1.00123.52           C  
ATOM   2203  OG1 THR B  72     -51.112   6.561 -40.017  1.00123.52           O  
ATOM   2204  CG2 THR B  72     -51.635   7.429 -42.166  1.00123.52           C  
ATOM   2205  C   THR B  72     -53.165   4.957 -41.616  1.00123.52           C  
ATOM   2206  O   THR B  72     -53.882   5.170 -42.622  1.00123.52           O  
ATOM   2207  N   ASP B  73     -53.652   4.859 -40.376  1.00 79.63           N  
ATOM   2208  CA  ASP B  73     -54.952   5.454 -40.028  1.00 79.63           C  
ATOM   2209  CB  ASP B  73     -55.729   4.524 -39.093  1.00 79.63           C  
ATOM   2210  CG  ASP B  73     -57.118   5.111 -38.853  1.00 79.63           C  
ATOM   2211  OD1 ASP B  73     -57.779   5.379 -39.884  1.00 79.63           O  
ATOM   2212  OD2 ASP B  73     -57.432   5.449 -37.688  1.00 79.63           O  
ATOM   2213  C   ASP B  73     -54.794   6.850 -39.374  1.00 79.63           C  
ATOM   2214  O   ASP B  73     -53.745   7.174 -38.823  1.00 79.63           O  
ATOM   2215  N   THR B  74     -55.775   7.749 -39.547  1.00132.09           N  
ATOM   2216  CA  THR B  74     -55.627   9.132 -39.049  1.00132.09           C  
ATOM   2217  CB  THR B  74     -56.248  10.168 -40.011  1.00132.09           C  
ATOM   2218  OG1 THR B  74     -56.096  11.480 -39.529  1.00132.09           O  
ATOM   2219  CG2 THR B  74     -57.750   9.963 -40.210  1.00132.09           C  
ATOM   2220  C   THR B  74     -56.152   9.324 -37.636  1.00132.09           C  
ATOM   2221  O   THR B  74     -55.521   9.896 -36.750  1.00132.09           O  
ATOM   2222  N   SER B  75     -57.248   8.673 -37.267  1.00 39.51           N  
ATOM   2223  CA  SER B  75     -57.825   8.828 -35.913  1.00 39.51           C  
ATOM   2224  CB  SER B  75     -59.257   8.313 -35.908  1.00 39.51           C  
ATOM   2225  OG  SER B  75     -59.819   8.468 -34.624  1.00 39.51           O  
ATOM   2226  C   SER B  75     -57.007   8.066 -34.884  1.00 39.51           C  
ATOM   2227  O   SER B  75     -56.473   8.665 -33.941  1.00 39.51           O  
ATOM   2228  N   THR B  76     -56.687   6.820 -35.265  1.00 45.47           N  
ATOM   2229  CA  THR B  76     -55.684   5.994 -34.611  1.00 45.47           C  
ATOM   2230  CB  THR B  76     -55.644   4.581 -35.206  1.00 45.47           C  
ATOM   2231  OG1 THR B  76     -56.938   4.076 -35.430  1.00 45.47           O  
ATOM   2232  CG2 THR B  76     -54.945   3.595 -34.281  1.00 45.47           C  
ATOM   2233  C   THR B  76     -54.285   6.608 -34.754  1.00 45.47           C  
ATOM   2234  O   THR B  76     -53.562   6.568 -33.769  1.00 45.47           O  
ATOM   2235  N   SER B  77     -53.935   7.295 -35.837  1.00117.69           N  
ATOM   2236  CA  SER B  77     -52.647   7.966 -36.102  1.00117.69           C  
ATOM   2237  CB  SER B  77     -52.479   9.262 -35.293  1.00117.69           C  
ATOM   2238  OG  SER B  77     -52.520   8.996 -33.911  1.00117.69           O  
ATOM   2239  C   SER B  77     -51.427   7.051 -36.080  1.00117.69           C  
ATOM   2240  O   SER B  77     -50.482   7.265 -35.301  1.00117.69           O  
ATOM   2241  N   THR B  78     -51.570   5.823 -36.626  1.00 65.44           N  
ATOM   2242  CA  THR B  78     -50.565   4.754 -36.488  1.00 65.44           C  
ATOM   2243  CB  THR B  78     -50.985   3.548 -35.619  1.00 65.44           C  
ATOM   2244  OG1 THR B  78     -52.114   2.873 -36.134  1.00 65.44           O  
ATOM   2245  CG2 THR B  78     -51.316   3.924 -34.176  1.00 65.44           C  
ATOM   2246  C   THR B  78     -50.053   4.199 -37.807  1.00 65.44           C  
ATOM   2247  O   THR B  78     -50.841   3.797 -38.635  1.00 65.44           O  
ATOM   2248  N   ALA B  79     -48.771   3.939 -37.974  1.00 71.85           N  
ATOM   2249  CA  ALA B  79     -48.110   3.290 -39.130  1.00 71.85           C  
ATOM   2250  CB  ALA B  79     -47.494   4.445 -39.926  1.00 71.85           C  
ATOM   2251  C   ALA B  79     -47.041   2.227 -38.667  1.00 71.85           C  
ATOM   2252  O   ALA B  79     -46.978   1.989 -37.444  1.00 71.85           O  
ATOM   2253  N   TYR B  80     -46.273   1.647 -39.620  1.00126.38           N  
ATOM   2254  CA  TYR B  80     -45.563   0.356 -39.455  1.00126.38           C  
ATOM   2255  CB  TYR B  80     -46.526  -0.826 -39.741  1.00126.38           C  
ATOM   2256  CG  TYR B  80     -47.808  -0.763 -38.937  1.00126.38           C  
ATOM   2257  CD1 TYR B  80     -47.721  -0.990 -37.559  1.00126.38           C  
ATOM   2258  CD2 TYR B  80     -49.011  -0.281 -39.497  1.00126.38           C  
ATOM   2259  CE1 TYR B  80     -48.815  -0.697 -36.743  1.00126.38           C  
ATOM   2260  CE2 TYR B  80     -50.117   0.009 -38.665  1.00126.38           C  
ATOM   2261  CZ  TYR B  80     -50.015  -0.193 -37.271  1.00126.38           C  
ATOM   2262  OH  TYR B  80     -51.025   0.124 -36.410  1.00126.38           O  
ATOM   2263  C   TYR B  80     -44.309   0.215 -40.359  1.00126.38           C  
ATOM   2264  O   TYR B  80     -44.195   1.044 -41.259  1.00126.38           O  
ATOM   2265  N   MET B  81     -43.406  -0.753 -40.028  1.00207.89           N  
ATOM   2266  CA  MET B  81     -42.041  -0.959 -40.582  1.00207.89           C  
ATOM   2267  CB  MET B  81     -41.033  -0.230 -39.691  1.00207.89           C  
ATOM   2268  CG  MET B  81     -41.123   1.290 -39.615  1.00207.89           C  
ATOM   2269  SD  MET B  81     -40.058   1.967 -38.334  1.00207.89           S  
ATOM   2270  CE  MET B  81     -40.899   1.275 -36.874  1.00207.89           C  
ATOM   2271  C   MET B  81     -41.451  -2.440 -40.585  1.00207.89           C  
ATOM   2272  O   MET B  81     -41.119  -2.987 -39.493  1.00207.89           O  
ATOM   2273  N   GLU B  82     -41.200  -3.005 -41.801  1.00191.40           N  
ATOM   2274  CA  GLU B  82     -41.565  -4.434 -41.998  1.00191.40           C  
ATOM   2275  CB  GLU B  82     -42.464  -4.709 -43.251  1.00191.40           C  
ATOM   2276  CG  GLU B  82     -43.897  -4.151 -43.291  1.00191.40           C  
ATOM   2277  CD  GLU B  82     -44.180  -3.045 -42.286  1.00191.40           C  
ATOM   2278  OE1 GLU B  82     -44.543  -3.315 -41.119  1.00191.40           O  
ATOM   2279  OE2 GLU B  82     -43.956  -1.889 -42.715  1.00191.40           O  
ATOM   2280  C   GLU B  82     -40.383  -5.433 -42.049  1.00191.40           C  
ATOM   2281  O   GLU B  82     -39.342  -5.207 -42.661  1.00191.40           O  
ATOM   2282  N   LEU B  83     -40.458  -6.570 -41.319  1.00202.19           N  
ATOM   2283  CA  LEU B  83     -39.347  -7.574 -41.317  1.00202.19           C  
ATOM   2284  CB  LEU B  83     -39.026  -8.160 -39.936  1.00202.19           C  
ATOM   2285  CG  LEU B  83     -37.702  -8.926 -39.796  1.00202.19           C  
ATOM   2286  CD1 LEU B  83     -37.769 -10.313 -40.408  1.00202.19           C  
ATOM   2287  CD2 LEU B  83     -36.503  -8.162 -40.361  1.00202.19           C  
ATOM   2288  C   LEU B  83     -39.565  -8.733 -42.282  1.00202.19           C  
ATOM   2289  O   LEU B  83     -39.189  -8.683 -43.441  1.00202.19           O  
ATOM   2290  N   ARG B  84     -40.311  -9.758 -41.838  1.00250.58           N  
ATOM   2291  CA  ARG B  84     -41.403 -10.447 -42.514  1.00250.58           C  
ATOM   2292  CB  ARG B  84     -41.661 -11.818 -41.879  1.00250.58           C  
ATOM   2293  CG  ARG B  84     -40.414 -12.691 -41.731  1.00250.58           C  
ATOM   2294  CD  ARG B  84     -39.776 -13.124 -43.042  1.00250.58           C  
ATOM   2295  NE  ARG B  84     -40.725 -13.907 -43.848  1.00250.58           N  
ATOM   2296  CZ  ARG B  84     -40.645 -14.112 -45.149  1.00250.58           C  
ATOM   2297  NH1 ARG B  84     -39.630 -13.675 -45.842  1.00250.58           N  
ATOM   2298  NH2 ARG B  84     -41.589 -14.760 -45.770  1.00250.58           N  
ATOM   2299  C   ARG B  84     -42.688  -9.625 -42.329  1.00250.58           C  
ATOM   2300  O   ARG B  84     -43.399  -9.419 -43.270  1.00250.58           O  
ATOM   2301  N   SER B  85     -43.046  -9.290 -41.110  1.00 89.57           N  
ATOM   2302  CA  SER B  85     -44.193  -8.456 -40.719  1.00 89.57           C  
ATOM   2303  CB  SER B  85     -45.014  -9.124 -39.629  1.00 89.57           C  
ATOM   2304  OG  SER B  85     -45.628 -10.339 -40.000  1.00 89.57           O  
ATOM   2305  C   SER B  85     -43.730  -7.140 -40.072  1.00 89.57           C  
ATOM   2306  O   SER B  85     -44.135  -6.083 -40.512  1.00 89.57           O  
ATOM   2307  N   LEU B  86     -42.708  -7.198 -39.198  1.00154.42           N  
ATOM   2308  CA  LEU B  86     -42.237  -5.944 -38.554  1.00154.42           C  
ATOM   2309  CB  LEU B  86     -43.196  -5.490 -37.421  1.00154.42           C  
ATOM   2310  CG  LEU B  86     -42.977  -4.044 -36.928  1.00154.42           C  
ATOM   2311  CD1 LEU B  86     -44.162  -3.670 -36.048  1.00154.42           C  
ATOM   2312  CD2 LEU B  86     -41.729  -3.832 -36.062  1.00154.42           C  
ATOM   2313  C   LEU B  86     -40.816  -6.084 -38.089  1.00154.42           C  
ATOM   2314  O   LEU B  86     -40.535  -7.144 -37.544  1.00154.42           O  
ATOM   2315  N   ARG B  87     -39.889  -5.167 -38.397  1.00255.07           N  
ATOM   2316  CA  ARG B  87     -38.411  -5.153 -38.274  1.00255.07           C  
ATOM   2317  CB  ARG B  87     -37.902  -3.767 -38.756  1.00255.07           C  
ATOM   2318  CG  ARG B  87     -37.789  -3.738 -40.292  1.00255.07           C  
ATOM   2319  CD  ARG B  87     -36.387  -4.011 -40.847  1.00255.07           C  
ATOM   2320  NE  ARG B  87     -35.727  -2.747 -41.175  1.00255.07           N  
ATOM   2321  CZ  ARG B  87     -34.685  -2.539 -41.955  1.00255.07           C  
ATOM   2322  NH1 ARG B  87     -34.112  -3.516 -42.597  1.00255.07           N  
ATOM   2323  NH2 ARG B  87     -34.198  -1.343 -42.088  1.00255.07           N  
ATOM   2324  C   ARG B  87     -37.756  -5.524 -36.918  1.00255.07           C  
ATOM   2325  O   ARG B  87     -38.497  -5.878 -35.958  1.00255.07           O  
ATOM   2326  N   SER B  88     -36.462  -5.943 -37.242  1.00191.40           N  
ATOM   2327  CA  SER B  88     -35.495  -6.738 -36.444  1.00191.40           C  
ATOM   2328  CB  SER B  88     -35.569  -8.227 -36.777  1.00191.40           C  
ATOM   2329  OG  SER B  88     -36.773  -8.797 -36.304  1.00191.40           O  
ATOM   2330  C   SER B  88     -33.993  -6.496 -36.719  1.00191.40           C  
ATOM   2331  O   SER B  88     -33.161  -6.645 -35.833  1.00191.40           O  
ATOM   2332  N   ASP B  89     -33.584  -6.180 -37.950  1.00165.22           N  
ATOM   2333  CA  ASP B  89     -32.344  -5.455 -38.281  1.00165.22           C  
ATOM   2334  CB  ASP B  89     -32.217  -5.261 -39.810  1.00165.22           C  
ATOM   2335  CG  ASP B  89     -31.320  -4.109 -40.305  1.00165.22           C  
ATOM   2336  OD1 ASP B  89     -30.188  -3.936 -39.817  1.00165.22           O  
ATOM   2337  OD2 ASP B  89     -31.803  -3.353 -41.175  1.00165.22           O  
ATOM   2338  C   ASP B  89     -32.340  -4.133 -37.560  1.00165.22           C  
ATOM   2339  O   ASP B  89     -31.296  -3.723 -37.098  1.00165.22           O  
ATOM   2340  N   ASP B  90     -33.438  -3.399 -37.534  1.00147.32           N  
ATOM   2341  CA  ASP B  90     -33.679  -2.240 -36.694  1.00147.32           C  
ATOM   2342  CB  ASP B  90     -34.990  -1.562 -37.130  1.00147.32           C  
ATOM   2343  CG  ASP B  90     -35.132  -1.223 -38.597  1.00147.32           C  
ATOM   2344  OD1 ASP B  90     -34.122  -1.256 -39.322  1.00147.32           O  
ATOM   2345  OD2 ASP B  90     -36.286  -1.037 -39.037  1.00147.32           O  
ATOM   2346  C   ASP B  90     -33.885  -2.673 -35.228  1.00147.32           C  
ATOM   2347  O   ASP B  90     -34.912  -2.294 -34.677  1.00147.32           O  
ATOM   2348  N   THR B  91     -33.124  -3.602 -34.671  1.00 80.65           N  
ATOM   2349  CA  THR B  91     -32.815  -3.586 -33.236  1.00 80.65           C  
ATOM   2350  CB  THR B  91     -31.970  -4.788 -32.835  1.00 80.65           C  
ATOM   2351  OG1 THR B  91     -32.661  -5.978 -33.108  1.00 80.65           O  
ATOM   2352  CG2 THR B  91     -31.698  -4.772 -31.331  1.00 80.65           C  
ATOM   2353  C   THR B  91     -32.088  -2.257 -32.861  1.00 80.65           C  
ATOM   2354  O   THR B  91     -31.005  -1.872 -33.341  1.00 80.65           O  
ATOM   2355  N   ALA B  92     -32.843  -1.360 -32.262  1.00 78.21           N  
ATOM   2356  CA  ALA B  92     -32.483   0.035 -32.149  1.00 78.21           C  
ATOM   2357  CB  ALA B  92     -32.681   0.648 -33.584  1.00 78.21           C  
ATOM   2358  C   ALA B  92     -33.292   0.652 -30.968  1.00 78.21           C  
ATOM   2359  O   ALA B  92     -34.033  -0.003 -30.228  1.00 78.21           O  
ATOM   2360  N   VAL B  93     -33.058   1.941 -30.770  1.00 71.16           N  
ATOM   2361  CA  VAL B  93     -34.155   2.827 -30.440  1.00 71.16           C  
ATOM   2362  CB  VAL B  93     -33.616   3.998 -29.556  1.00 71.16           C  
ATOM   2363  CG1 VAL B  93     -34.773   4.769 -28.916  1.00 71.16           C  
ATOM   2364  CG2 VAL B  93     -32.721   3.438 -28.441  1.00 71.16           C  
ATOM   2365  C   VAL B  93     -34.939   3.099 -31.764  1.00 71.16           C  
ATOM   2366  O   VAL B  93     -34.349   3.277 -32.845  1.00 71.16           O  
ATOM   2367  N   TYR B  94     -36.270   3.156 -31.646  1.00197.55           N  
ATOM   2368  CA  TYR B  94     -37.157   3.734 -32.653  1.00197.55           C  
ATOM   2369  CB  TYR B  94     -38.302   2.740 -32.937  1.00197.55           C  
ATOM   2370  CG  TYR B  94     -38.000   1.660 -33.922  1.00197.55           C  
ATOM   2371  CD1 TYR B  94     -37.983   1.958 -35.294  1.00197.55           C  
ATOM   2372  CD2 TYR B  94     -37.790   0.351 -33.466  1.00197.55           C  
ATOM   2373  CE1 TYR B  94     -37.841   0.915 -36.222  1.00197.55           C  
ATOM   2374  CE2 TYR B  94     -37.686  -0.690 -34.404  1.00197.55           C  
ATOM   2375  CZ  TYR B  94     -37.801  -0.413 -35.773  1.00197.55           C  
ATOM   2376  OH  TYR B  94     -37.890  -1.419 -36.668  1.00197.55           O  
ATOM   2377  C   TYR B  94     -37.760   5.116 -32.240  1.00197.55           C  
ATOM   2378  O   TYR B  94     -38.382   5.291 -31.167  1.00197.55           O  
ATOM   2379  N   TYR B  95     -37.864   5.949 -33.278  1.00171.09           N  
ATOM   2380  CA  TYR B  95     -38.651   7.159 -33.219  1.00171.09           C  
ATOM   2381  CB  TYR B  95     -37.689   8.377 -33.109  1.00171.09           C  
ATOM   2382  CG  TYR B  95     -36.550   8.188 -32.125  1.00171.09           C  
ATOM   2383  CD1 TYR B  95     -36.792   8.248 -30.741  1.00171.09           C  
ATOM   2384  CD2 TYR B  95     -35.255   7.906 -32.599  1.00171.09           C  
ATOM   2385  CE1 TYR B  95     -35.737   8.038 -29.831  1.00171.09           C  
ATOM   2386  CE2 TYR B  95     -34.197   7.726 -31.690  1.00171.09           C  
ATOM   2387  CZ  TYR B  95     -34.430   7.802 -30.303  1.00171.09           C  
ATOM   2388  OH  TYR B  95     -33.397   7.674 -29.429  1.00171.09           O  
ATOM   2389  C   TYR B  95     -39.629   7.116 -34.387  1.00171.09           C  
ATOM   2390  O   TYR B  95     -39.254   6.519 -35.401  1.00171.09           O  
ATOM   2391  N   CYS B  96     -40.641   7.974 -34.353  1.00 72.86           N  
ATOM   2392  CA  CYS B  96     -41.207   8.718 -35.483  1.00 72.86           C  
ATOM   2393  CB  CYS B  96     -42.618   8.179 -35.733  1.00 72.86           C  
ATOM   2394  SG  CYS B  96     -43.769   8.174 -34.334  1.00 72.86           S  
ATOM   2395  C   CYS B  96     -41.073  10.250 -35.286  1.00 72.86           C  
ATOM   2396  O   CYS B  96     -40.764  10.730 -34.166  1.00 72.86           O  
ATOM   2397  N   ALA B  97     -41.278  10.998 -36.381  1.00 57.00           N  
ATOM   2398  CA  ALA B  97     -41.224  12.456 -36.443  1.00 57.00           C  
ATOM   2399  CB  ALA B  97     -39.826  12.887 -36.891  1.00 57.00           C  
ATOM   2400  C   ALA B  97     -42.245  13.079 -37.425  1.00 57.00           C  
ATOM   2401  O   ALA B  97     -42.682  12.519 -38.446  1.00 57.00           O  
ATOM   2402  N   ARG B  98     -42.609  14.326 -37.118  1.00137.50           N  
ATOM   2403  CA  ARG B  98     -43.416  15.136 -38.024  1.00137.50           C  
ATOM   2404  CB  ARG B  98     -43.923  16.375 -37.179  1.00137.50           C  
ATOM   2405  CG  ARG B  98     -45.309  16.896 -37.575  1.00137.50           C  
ATOM   2406  CD  ARG B  98     -45.806  17.888 -36.521  1.00137.50           C  
ATOM   2407  NE  ARG B  98     -47.119  18.456 -36.875  1.00137.50           N  
ATOM   2408  CZ  ARG B  98     -47.656  19.523 -36.313  1.00137.50           C  
ATOM   2409  NH1 ARG B  98     -47.006  20.251 -35.444  1.00137.50           N  
ATOM   2410  NH2 ARG B  98     -48.868  19.884 -36.626  1.00137.50           N  
ATOM   2411  C   ARG B  98     -42.640  15.306 -39.387  1.00137.50           C  
ATOM   2412  O   ARG B  98     -41.577  14.700 -39.702  1.00137.50           O  
ATOM   2413  N   ALA B  99     -43.297  16.195 -40.183  1.00 79.78           N  
ATOM   2414  CA  ALA B  99     -42.704  16.583 -41.437  1.00 79.78           C  
ATOM   2415  CB  ALA B  99     -43.825  16.766 -42.468  1.00 79.78           C  
ATOM   2416  C   ALA B  99     -41.791  17.813 -41.312  1.00 79.78           C  
ATOM   2417  O   ALA B  99     -42.171  18.865 -40.807  1.00 79.78           O  
ATOM   2418  N   ASN B 100     -40.617  17.653 -41.926  1.00128.04           N  
ATOM   2419  CA  ASN B 100     -39.708  18.704 -42.425  1.00128.04           C  
ATOM   2420  CB  ASN B 100     -40.364  19.447 -43.636  1.00128.04           C  
ATOM   2421  CG  ASN B 100     -40.795  18.578 -44.819  1.00128.04           C  
ATOM   2422  OD1 ASN B 100     -41.062  17.377 -44.746  1.00128.04           O  
ATOM   2423  ND2 ASN B 100     -40.878  19.173 -45.989  1.00128.04           N  
ATOM   2424  C   ASN B 100     -39.099  19.633 -41.332  1.00128.04           C  
ATOM   2425  O   ASN B 100     -37.884  19.850 -41.451  1.00128.04           O  
ATOM   2426  N   TRP B 101     -39.997  20.340 -40.595  1.00168.51           N  
ATOM   2427  CA  TRP B 101     -39.622  21.274 -39.502  1.00168.51           C  
ATOM   2428  CB  TRP B 101     -38.720  22.401 -40.078  1.00168.51           C  
ATOM   2429  CG  TRP B 101     -38.200  23.334 -39.035  1.00168.51           C  
ATOM   2430  CD2 TRP B 101     -38.627  24.702 -38.798  1.00168.51           C  
ATOM   2431  CD1 TRP B 101     -37.265  23.060 -38.098  1.00168.51           C  
ATOM   2432  NE1 TRP B 101     -37.086  24.169 -37.294  1.00168.51           N  
ATOM   2433  CE2 TRP B 101     -37.920  25.205 -37.669  1.00168.51           C  
ATOM   2434  CE3 TRP B 101     -39.555  25.555 -39.429  1.00168.51           C  
ATOM   2435  CZ2 TRP B 101     -38.121  26.511 -37.200  1.00168.51           C  
ATOM   2436  CZ3 TRP B 101     -39.767  26.862 -38.961  1.00168.51           C  
ATOM   2437  CH2 TRP B 101     -39.049  27.342 -37.854  1.00168.51           C  
ATOM   2438  C   TRP B 101     -40.810  21.795 -38.614  1.00168.51           C  
ATOM   2439  O   TRP B 101     -40.862  22.973 -38.210  1.00168.51           O  
ATOM   2440  N   LEU B 102     -41.793  20.918 -38.368  1.00200.93           N  
ATOM   2441  CA  LEU B 102     -42.955  21.299 -37.535  1.00200.93           C  
ATOM   2442  CB  LEU B 102     -44.259  20.944 -38.296  1.00200.93           C  
ATOM   2443  CG  LEU B 102     -44.612  21.858 -39.486  1.00200.93           C  
ATOM   2444  CD1 LEU B 102     -43.853  21.534 -40.768  1.00200.93           C  
ATOM   2445  CD2 LEU B 102     -46.093  21.677 -39.816  1.00200.93           C  
ATOM   2446  C   LEU B 102     -42.926  20.798 -36.047  1.00200.93           C  
ATOM   2447  O   LEU B 102     -43.945  20.942 -35.347  1.00200.93           O  
ATOM   2448  N   ASP B 103     -41.787  20.346 -35.483  1.00221.94           N  
ATOM   2449  CA  ASP B 103     -41.629  18.869 -35.400  1.00221.94           C  
ATOM   2450  CB  ASP B 103     -40.143  18.406 -35.462  1.00221.94           C  
ATOM   2451  CG  ASP B 103     -39.588  18.362 -36.885  1.00221.94           C  
ATOM   2452  OD1 ASP B 103     -40.393  18.395 -37.847  1.00221.94           O  
ATOM   2453  OD2 ASP B 103     -38.346  18.319 -36.966  1.00221.94           O  
ATOM   2454  C   ASP B 103     -42.360  18.273 -34.216  1.00221.94           C  
ATOM   2455  O   ASP B 103     -43.485  17.720 -34.329  1.00221.94           O  
ATOM   2456  N   TYR B 104     -41.719  18.382 -33.024  1.00252.82           N  
ATOM   2457  CA  TYR B 104     -41.720  17.280 -32.064  1.00252.82           C  
ATOM   2458  CB  TYR B 104     -43.073  17.264 -31.316  1.00252.82           C  
ATOM   2459  CG  TYR B 104     -43.298  18.530 -30.518  1.00252.82           C  
ATOM   2460  CD1 TYR B 104     -43.674  19.723 -31.168  1.00252.82           C  
ATOM   2461  CD2 TYR B 104     -43.110  18.515 -29.125  1.00252.82           C  
ATOM   2462  CE1 TYR B 104     -43.922  20.889 -30.420  1.00252.82           C  
ATOM   2463  CE2 TYR B 104     -43.344  19.681 -28.374  1.00252.82           C  
ATOM   2464  CZ  TYR B 104     -43.772  20.861 -29.017  1.00252.82           C  
ATOM   2465  OH  TYR B 104     -44.077  21.955 -28.272  1.00252.82           O  
ATOM   2466  C   TYR B 104     -41.216  15.936 -32.671  1.00252.82           C  
ATOM   2467  O   TYR B 104     -41.302  15.542 -33.849  1.00252.82           O  
ATOM   2468  N   TRP B 105     -40.565  15.189 -31.784  1.00127.27           N  
ATOM   2469  CA  TRP B 105     -40.192  13.821 -32.074  1.00127.27           C  
ATOM   2470  CB  TRP B 105     -38.673  13.675 -32.131  1.00127.27           C  
ATOM   2471  CG  TRP B 105     -38.020  14.027 -33.423  1.00127.27           C  
ATOM   2472  CD2 TRP B 105     -37.130  13.176 -34.198  1.00127.27           C  
ATOM   2473  CD1 TRP B 105     -38.114  15.191 -34.108  1.00127.27           C  
ATOM   2474  NE1 TRP B 105     -37.364  15.112 -35.265  1.00127.27           N  
ATOM   2475  CE2 TRP B 105     -36.724  13.890 -35.362  1.00127.27           C  
ATOM   2476  CE3 TRP B 105     -36.637  11.864 -34.028  1.00127.27           C  
ATOM   2477  CZ2 TRP B 105     -35.856  13.323 -36.303  1.00127.27           C  
ATOM   2478  CZ3 TRP B 105     -35.736  11.305 -34.951  1.00127.27           C  
ATOM   2479  CH2 TRP B 105     -35.326  12.045 -36.070  1.00127.27           C  
ATOM   2480  C   TRP B 105     -40.734  12.933 -30.986  1.00127.27           C  
ATOM   2481  O   TRP B 105     -40.754  13.281 -29.784  1.00127.27           O  
ATOM   2482  N   GLY B 106     -40.825  11.656 -31.399  1.00 35.29           N  
ATOM   2483  CA  GLY B 106     -40.982  10.456 -30.565  1.00 35.29           C  
ATOM   2484  C   GLY B 106     -39.965  10.374 -29.442  1.00 35.29           C  
ATOM   2485  O   GLY B 106     -38.809  10.792 -29.629  1.00 35.29           O  
ATOM   2486  N   GLN B 107     -40.341   9.632 -28.379  1.00 81.86           N  
ATOM   2487  CA  GLN B 107     -39.511   9.452 -27.171  1.00 81.86           C  
ATOM   2488  CB  GLN B 107     -40.386   9.468 -25.887  1.00 81.86           C  
ATOM   2489  CG  GLN B 107     -41.038  10.831 -25.603  1.00 81.86           C  
ATOM   2490  CD  GLN B 107     -40.024  11.942 -25.304  1.00 81.86           C  
ATOM   2491  OE1 GLN B 107     -39.245  12.389 -26.141  1.00 81.86           O  
ATOM   2492  NE2 GLN B 107     -40.012  12.454 -24.093  1.00 81.86           N  
ATOM   2493  C   GLN B 107     -38.636   8.183 -27.165  1.00 81.86           C  
ATOM   2494  O   GLN B 107     -37.700   8.144 -26.347  1.00 81.86           O  
ATOM   2495  N   GLY B 108     -38.846   7.281 -28.129  1.00 49.00           N  
ATOM   2496  CA  GLY B 108     -38.131   6.017 -28.173  1.00 49.00           C  
ATOM   2497  C   GLY B 108     -38.992   4.820 -27.863  1.00 49.00           C  
ATOM   2498  O   GLY B 108     -39.852   4.948 -26.999  1.00 49.00           O  
ATOM   2499  N   THR B 109     -38.796   3.741 -28.616  1.00 69.70           N  
ATOM   2500  CA  THR B 109     -39.304   2.381 -28.329  1.00 69.70           C  
ATOM   2501  CB  THR B 109     -40.455   1.951 -29.232  1.00 69.70           C  
ATOM   2502  OG1 THR B 109     -40.335   2.484 -30.524  1.00 69.70           O  
ATOM   2503  CG2 THR B 109     -41.758   2.489 -28.693  1.00 69.70           C  
ATOM   2504  C   THR B 109     -38.242   1.283 -28.554  1.00 69.70           C  
ATOM   2505  O   THR B 109     -37.399   1.375 -29.445  1.00 69.70           O  
ATOM   2506  N   THR B 110     -38.361   0.202 -27.789  1.00150.18           N  
ATOM   2507  CA  THR B 110     -37.445  -0.938 -27.860  1.00150.18           C  
ATOM   2508  CB  THR B 110     -37.305  -1.672 -26.532  1.00150.18           C  
ATOM   2509  OG1 THR B 110     -38.511  -2.271 -26.161  1.00150.18           O  
ATOM   2510  CG2 THR B 110     -36.956  -0.705 -25.404  1.00150.18           C  
ATOM   2511  C   THR B 110     -37.896  -1.944 -28.885  1.00150.18           C  
ATOM   2512  O   THR B 110     -39.070  -1.993 -29.215  1.00150.18           O  
ATOM   2513  N   VAL B 111     -36.988  -2.542 -29.643  1.00 76.77           N  
ATOM   2514  CA  VAL B 111     -37.195  -3.774 -30.415  1.00 76.77           C  
ATOM   2515  CB  VAL B 111     -37.451  -3.487 -31.903  1.00 76.77           C  
ATOM   2516  CG1 VAL B 111     -37.511  -4.770 -32.742  1.00 76.77           C  
ATOM   2517  CG2 VAL B 111     -38.781  -2.743 -32.070  1.00 76.77           C  
ATOM   2518  C   VAL B 111     -35.886  -4.581 -30.215  1.00 76.77           C  
ATOM   2519  O   VAL B 111     -34.746  -4.097 -30.479  1.00 76.77           O  
ATOM   2520  N   THR B 112     -36.113  -5.861 -29.848  1.00 62.30           N  
ATOM   2521  CA  THR B 112     -35.031  -6.824 -29.682  1.00 62.30           C  
ATOM   2522  CB  THR B 112     -34.525  -6.902 -28.250  1.00 62.30           C  
ATOM   2523  OG1 THR B 112     -35.531  -7.458 -27.456  1.00 62.30           O  
ATOM   2524  CG2 THR B 112     -34.132  -5.562 -27.640  1.00 62.30           C  
ATOM   2525  C   THR B 112     -35.381  -8.304 -30.007  1.00 62.30           C  
ATOM   2526  O   THR B 112     -36.468  -8.911 -29.969  1.00 62.30           O  
ATOM   2527  N   VAL B 113     -34.356  -9.016 -30.474  1.00131.06           N  
ATOM   2528  CA  VAL B 113     -34.518 -10.263 -31.229  1.00131.06           C  
ATOM   2529  CB  VAL B 113     -34.911  -9.988 -32.702  1.00131.06           C  
ATOM   2530  CG1 VAL B 113     -33.856  -9.206 -33.476  1.00131.06           C  
ATOM   2531  CG2 VAL B 113     -35.149 -11.304 -33.403  1.00131.06           C  
ATOM   2532  C   VAL B 113     -33.261 -11.114 -31.158  1.00131.06           C  
ATOM   2533  O   VAL B 113     -32.162 -10.579 -31.288  1.00131.06           O  
ATOM   2534  N   SER B 114     -33.374 -12.395 -30.851  1.00 62.60           N  
ATOM   2535  CA  SER B 114     -32.322 -13.349 -31.192  1.00 62.60           C  
ATOM   2536  CB  SER B 114     -31.330 -13.299 -30.014  1.00 62.60           C  
ATOM   2537  OG  SER B 114     -30.221 -14.159 -30.223  1.00 62.60           O  
ATOM   2538  C   SER B 114     -32.914 -14.734 -31.530  1.00 62.60           C  
ATOM   2539  O   SER B 114     -34.134 -14.961 -31.534  1.00 62.60           O  
ATOM   2540  N   SER B 115     -32.052 -15.673 -31.918  1.00 45.04           N  
ATOM   2541  CA  SER B 115     -32.262 -17.095 -31.609  1.00 45.04           C  
ATOM   2542  CB  SER B 115     -31.298 -17.933 -32.467  1.00 45.04           C  
ATOM   2543  OG  SER B 115     -31.440 -17.557 -33.822  1.00 45.04           O  
ATOM   2544  C   SER B 115     -32.156 -17.489 -30.116  1.00 45.04           C  
ATOM   2545  O   SER B 115     -32.759 -18.457 -29.630  1.00 45.04           O  
ATOM   2546  N   ALA B 116     -31.357 -16.760 -29.325  1.00 43.60           N  
ATOM   2547  CA  ALA B 116     -31.099 -17.072 -27.915  1.00 43.60           C  
ATOM   2548  CB  ALA B 116     -29.987 -16.170 -27.360  1.00 43.60           C  
ATOM   2549  C   ALA B 116     -32.379 -16.941 -27.103  1.00 43.60           C  
ATOM   2550  O   ALA B 116     -32.941 -15.855 -26.979  1.00 43.60           O  
ATOM   2551  N   SER B 117     -32.836 -18.015 -26.477  1.00 90.45           N  
ATOM   2552  CA  SER B 117     -33.966 -17.982 -25.545  1.00 90.45           C  
ATOM   2553  CB  SER B 117     -34.409 -19.388 -25.164  1.00 90.45           C  
ATOM   2554  OG  SER B 117     -33.388 -20.077 -24.454  1.00 90.45           O  
ATOM   2555  C   SER B 117     -33.597 -17.222 -24.258  1.00 90.45           C  
ATOM   2556  O   SER B 117     -32.435 -17.336 -23.802  1.00 90.45           O  
ATOM   2557  N   THR B 118     -34.606 -16.417 -23.832  1.00 54.15           N  
ATOM   2558  CA  THR B 118     -34.488 -15.534 -22.662  1.00 54.15           C  
ATOM   2559  CB  THR B 118     -35.849 -14.864 -22.340  1.00 54.15           C  
ATOM   2560  OG1 THR B 118     -36.300 -14.167 -23.479  1.00 54.15           O  
ATOM   2561  CG2 THR B 118     -35.799 -13.848 -21.205  1.00 54.15           C  
ATOM   2562  C   THR B 118     -33.956 -16.300 -21.447  1.00 54.15           C  
ATOM   2563  O   THR B 118     -34.218 -17.486 -21.304  1.00 54.15           O  
ATOM   2564  N   LYS B 119     -33.092 -15.655 -20.664  1.00127.36           N  
ATOM   2565  CA  LYS B 119     -32.583 -16.118 -19.365  1.00127.36           C  
ATOM   2566  CB  LYS B 119     -31.148 -16.620 -19.459  1.00127.36           C  
ATOM   2567  CG  LYS B 119     -30.917 -17.709 -20.515  1.00127.36           C  
ATOM   2568  CD  LYS B 119     -31.776 -18.960 -20.285  1.00127.36           C  
ATOM   2569  CE  LYS B 119     -31.833 -19.774 -21.576  1.00127.36           C  
ATOM   2570  NZ  LYS B 119     -33.119 -20.498 -21.681  1.00127.36           N  
ATOM   2571  C   LYS B 119     -32.550 -15.011 -18.325  1.00127.36           C  
ATOM   2572  O   LYS B 119     -31.939 -13.986 -18.558  1.00127.36           O  
ATOM   2573  N   GLY B 120     -33.096 -15.227 -17.139  1.00 39.22           N  
ATOM   2574  CA  GLY B 120     -32.937 -14.313 -16.001  1.00 39.22           C  
ATOM   2575  C   GLY B 120     -31.561 -14.349 -15.373  1.00 39.22           C  
ATOM   2576  O   GLY B 120     -31.120 -15.468 -15.148  1.00 39.22           O  
ATOM   2577  N   PRO B 121     -30.931 -13.235 -14.983  1.00 97.44           N  
ATOM   2578  CA  PRO B 121     -29.532 -13.162 -14.548  1.00 97.44           C  
ATOM   2579  CD  PRO B 121     -31.573 -11.941 -14.902  1.00 97.44           C  
ATOM   2580  CB  PRO B 121     -29.267 -11.652 -14.285  1.00 97.44           C  
ATOM   2581  CG  PRO B 121     -30.649 -11.020 -14.113  1.00 97.44           C  
ATOM   2582  C   PRO B 121     -29.135 -13.995 -13.338  1.00 97.44           C  
ATOM   2583  O   PRO B 121     -29.685 -13.724 -12.269  1.00 97.44           O  
ATOM   2584  N   SER B 122     -27.971 -14.648 -13.377  1.00 60.95           N  
ATOM   2585  CA  SER B 122     -27.180 -14.828 -12.174  1.00 60.95           C  
ATOM   2586  CB  SER B 122     -25.939 -15.648 -12.436  1.00 60.95           C  
ATOM   2587  OG  SER B 122     -26.366 -16.862 -13.014  1.00 60.95           O  
ATOM   2588  C   SER B 122     -26.748 -13.505 -11.628  1.00 60.95           C  
ATOM   2589  O   SER B 122     -26.132 -12.750 -12.381  1.00 60.95           O  
ATOM   2590  N   VAL B 123     -26.978 -13.247 -10.314  1.00 58.26           N  
ATOM   2591  CA  VAL B 123     -26.651 -11.984  -9.618  1.00 58.26           C  
ATOM   2592  CB  VAL B 123     -27.863 -11.102  -9.167  1.00 58.26           C  
ATOM   2593  CG1 VAL B 123     -27.398  -9.751  -8.598  1.00 58.26           C  
ATOM   2594  CG2 VAL B 123     -28.778 -10.821 -10.364  1.00 58.26           C  
ATOM   2595  C   VAL B 123     -25.812 -12.373  -8.408  1.00 58.26           C  
ATOM   2596  O   VAL B 123     -26.296 -13.110  -7.516  1.00 58.26           O  
ATOM   2597  N   PHE B 124     -24.685 -11.634  -8.273  1.00 89.42           N  
ATOM   2598  CA  PHE B 124     -23.710 -11.814  -7.210  1.00 89.42           C  
ATOM   2599  CB  PHE B 124     -22.443 -12.543  -7.685  1.00 89.42           C  
ATOM   2600  CG  PHE B 124     -22.778 -13.798  -8.458  1.00 89.42           C  
ATOM   2601  CD1 PHE B 124     -23.343 -14.900  -7.796  1.00 89.42           C  
ATOM   2602  CD2 PHE B 124     -22.558 -13.852  -9.847  1.00 89.42           C  
ATOM   2603  CE1 PHE B 124     -23.638 -16.074  -8.507  1.00 89.42           C  
ATOM   2604  CE2 PHE B 124     -22.835 -15.034 -10.555  1.00 89.42           C  
ATOM   2605  CZ  PHE B 124     -23.363 -16.150  -9.882  1.00 89.42           C  
ATOM   2606  C   PHE B 124     -23.291 -10.486  -6.624  1.00 89.42           C  
ATOM   2607  O   PHE B 124     -22.813  -9.569  -7.316  1.00 89.42           O  
ATOM   2608  N   PRO B 125     -23.254 -10.439  -5.258  1.00175.66           N  
ATOM   2609  CA  PRO B 125     -22.531  -9.408  -4.455  1.00175.66           C  
ATOM   2610  CD  PRO B 125     -24.029 -11.269  -4.309  1.00175.66           C  
ATOM   2611  CB  PRO B 125     -22.986  -9.582  -2.974  1.00175.66           C  
ATOM   2612  CG  PRO B 125     -24.250 -10.418  -3.074  1.00175.66           C  
ATOM   2613  C   PRO B 125     -20.986  -9.499  -4.525  1.00175.66           C  
ATOM   2614  O   PRO B 125     -20.403 -10.602  -4.598  1.00175.66           O  
ATOM   2615  N   LEU B 126     -20.338  -8.337  -4.576  1.00123.05           N  
ATOM   2616  CA  LEU B 126     -18.881  -8.265  -4.591  1.00123.05           C  
ATOM   2617  CB  LEU B 126     -18.324  -7.807  -5.952  1.00123.05           C  
ATOM   2618  CG  LEU B 126     -18.388  -8.761  -7.160  1.00123.05           C  
ATOM   2619  CD1 LEU B 126     -17.778 -10.134  -6.879  1.00123.05           C  
ATOM   2620  CD2 LEU B 126     -19.800  -8.932  -7.711  1.00123.05           C  
ATOM   2621  C   LEU B 126     -18.457  -7.355  -3.438  1.00123.05           C  
ATOM   2622  O   LEU B 126     -18.222  -6.159  -3.682  1.00123.05           O  
ATOM   2623  N   ALA B 127     -18.545  -7.867  -2.201  1.00 66.34           N  
ATOM   2624  CA  ALA B 127     -17.670  -7.368  -1.152  1.00 66.34           C  
ATOM   2625  CB  ALA B 127     -18.162  -7.774   0.203  1.00 66.34           C  
ATOM   2626  C   ALA B 127     -16.244  -7.928  -1.287  1.00 66.34           C  
ATOM   2627  O   ALA B 127     -16.043  -9.152  -1.276  1.00 66.34           O  
ATOM   2628  N   PRO B 128     -15.245  -7.026  -1.431  1.00147.30           N  
ATOM   2629  CA  PRO B 128     -13.851  -7.416  -1.658  1.00147.30           C  
ATOM   2630  CD  PRO B 128     -15.360  -5.585  -1.141  1.00147.30           C  
ATOM   2631  CB  PRO B 128     -13.139  -6.070  -1.869  1.00147.30           C  
ATOM   2632  CG  PRO B 128     -13.946  -5.058  -1.077  1.00147.30           C  
ATOM   2633  C   PRO B 128     -13.321  -8.241  -0.454  1.00147.30           C  
ATOM   2634  O   PRO B 128     -12.977  -7.661   0.588  1.00147.30           O  
ATOM   2635  N   CYS B 129     -13.252  -9.561  -0.686  1.00 81.81           N  
ATOM   2636  CA  CYS B 129     -13.009 -10.566   0.367  1.00 81.81           C  
ATOM   2637  CB  CYS B 129     -12.722 -11.933  -0.289  1.00 81.81           C  
ATOM   2638  SG  CYS B 129     -12.547 -13.325   0.855  1.00 81.81           S  
ATOM   2639  C   CYS B 129     -11.887 -10.173   1.327  1.00 81.81           C  
ATOM   2640  O   CYS B 129     -12.182  -9.740   2.437  1.00 81.81           O  
ATOM   2641  N   SER B 130     -10.662  -9.950   0.836  1.00134.10           N  
ATOM   2642  CA  SER B 130      -9.483  -9.524   1.634  1.00134.10           C  
ATOM   2643  CB  SER B 130      -8.267 -10.448   1.276  1.00134.10           C  
ATOM   2644  OG  SER B 130      -7.143 -10.124   2.066  1.00134.10           O  
ATOM   2645  C   SER B 130      -9.210  -7.997   1.457  1.00134.10           C  
ATOM   2646  O   SER B 130      -8.093  -7.516   1.691  1.00134.10           O  
ATOM   2647  N   ARG B 131     -10.122  -7.281   0.775  1.00195.47           N  
ATOM   2648  CA  ARG B 131      -9.854  -5.951   0.177  1.00195.47           C  
ATOM   2649  CB  ARG B 131      -9.585  -6.046  -1.352  1.00195.47           C  
ATOM   2650  CG  ARG B 131      -8.285  -6.675  -1.839  1.00195.47           C  
ATOM   2651  CD  ARG B 131      -7.072  -6.061  -1.155  1.00195.47           C  
ATOM   2652  NE  ARG B 131      -5.846  -6.776  -1.511  1.00195.47           N  
ATOM   2653  CZ  ARG B 131      -4.846  -7.056  -0.699  1.00195.47           C  
ATOM   2654  NH1 ARG B 131      -4.860  -6.716   0.560  1.00195.47           N  
ATOM   2655  NH2 ARG B 131      -3.805  -7.676  -1.167  1.00195.47           N  
ATOM   2656  C   ARG B 131     -10.936  -4.864   0.498  1.00195.47           C  
ATOM   2657  O   ARG B 131     -10.918  -3.815  -0.173  1.00195.47           O  
ATOM   2658  N   SER B 132     -11.728  -5.071   1.573  1.00140.16           N  
ATOM   2659  CA  SER B 132     -12.583  -3.949   2.050  1.00140.16           C  
ATOM   2660  CB  SER B 132     -13.888  -4.397   2.640  1.00140.16           C  
ATOM   2661  OG  SER B 132     -13.687  -5.195   3.783  1.00140.16           O  
ATOM   2662  C   SER B 132     -11.929  -3.000   3.037  1.00140.16           C  
ATOM   2663  O   SER B 132     -12.074  -3.103   4.252  1.00140.16           O  
ATOM   2664  N   THR B 133     -11.081  -2.137   2.478  1.00171.65           N  
ATOM   2665  CA  THR B 133      -9.976  -1.428   3.164  1.00171.65           C  
ATOM   2666  CB  THR B 133      -8.998  -0.778   2.165  1.00171.65           C  
ATOM   2667  OG1 THR B 133      -9.705   0.041   1.260  1.00171.65           O  
ATOM   2668  CG2 THR B 133      -8.233  -1.823   1.355  1.00171.65           C  
ATOM   2669  C   THR B 133     -10.370  -0.450   4.284  1.00171.65           C  
ATOM   2670  O   THR B 133     -10.520  -0.887   5.431  1.00171.65           O  
ATOM   2671  N   SER B 134     -10.177   0.860   4.072  1.00210.18           N  
ATOM   2672  CA  SER B 134     -10.226   1.859   5.145  1.00210.18           C  
ATOM   2673  CB  SER B 134      -9.009   1.629   6.036  1.00210.18           C  
ATOM   2674  OG  SER B 134      -8.970   2.598   7.060  1.00210.18           O  
ATOM   2675  C   SER B 134     -10.249   3.293   4.624  1.00210.18           C  
ATOM   2676  O   SER B 134      -9.396   4.108   4.972  1.00210.18           O  
ATOM   2677  N   GLU B 135     -11.260   3.639   3.844  1.00116.04           N  
ATOM   2678  CA  GLU B 135     -11.490   4.992   3.331  1.00116.04           C  
ATOM   2679  CB  GLU B 135     -10.694   5.088   1.971  1.00116.04           C  
ATOM   2680  CG  GLU B 135     -10.742   6.456   1.278  1.00116.04           C  
ATOM   2681  CD  GLU B 135     -10.168   7.581   2.140  1.00116.04           C  
ATOM   2682  OE1 GLU B 135     -10.866   7.940   3.118  1.00116.04           O  
ATOM   2683  OE2 GLU B 135      -9.069   8.065   1.801  1.00116.04           O  
ATOM   2684  C   GLU B 135     -13.041   5.289   3.358  1.00116.04           C  
ATOM   2685  O   GLU B 135     -13.934   4.425   3.467  1.00116.04           O  
ATOM   2686  N   SER B 136     -13.389   6.556   3.147  1.00126.72           N  
ATOM   2687  CA  SER B 136     -14.701   6.981   2.661  1.00126.72           C  
ATOM   2688  CB  SER B 136     -14.899   8.456   2.976  1.00126.72           C  
ATOM   2689  OG  SER B 136     -14.164   9.247   2.069  1.00126.72           O  
ATOM   2690  C   SER B 136     -14.977   6.741   1.162  1.00126.72           C  
ATOM   2691  O   SER B 136     -15.997   7.198   0.642  1.00126.72           O  
ATOM   2692  N   THR B 137     -14.214   5.831   0.542  1.00120.79           N  
ATOM   2693  CA  THR B 137     -14.357   5.367  -0.828  1.00120.79           C  
ATOM   2694  CB  THR B 137     -13.135   5.730  -1.675  1.00120.79           C  
ATOM   2695  OG1 THR B 137     -11.989   5.075  -1.185  1.00120.79           O  
ATOM   2696  CG2 THR B 137     -12.845   7.230  -1.702  1.00120.79           C  
ATOM   2697  C   THR B 137     -14.520   3.839  -0.914  1.00120.79           C  
ATOM   2698  O   THR B 137     -14.286   3.280  -2.001  1.00120.79           O  
ATOM   2699  N   ALA B 138     -15.023   3.176   0.130  1.00 92.76           N  
ATOM   2700  CA  ALA B 138     -15.127   1.716   0.163  1.00 92.76           C  
ATOM   2701  CB  ALA B 138     -15.605   1.274   1.539  1.00 92.76           C  
ATOM   2702  C   ALA B 138     -16.010   1.112  -0.900  1.00 92.76           C  
ATOM   2703  O   ALA B 138     -17.206   1.045  -0.675  1.00 92.76           O  
ATOM   2704  N   ALA B 139     -15.480   0.754  -2.064  1.00 63.30           N  
ATOM   2705  CA  ALA B 139     -16.260   0.184  -3.142  1.00 63.30           C  
ATOM   2706  CB  ALA B 139     -15.384   0.176  -4.411  1.00 63.30           C  
ATOM   2707  C   ALA B 139     -16.819  -1.192  -2.668  1.00 63.30           C  
ATOM   2708  O   ALA B 139     -16.092  -2.116  -2.196  1.00 63.30           O  
ATOM   2709  N   LEU B 140     -18.155  -1.294  -2.957  1.00 68.54           N  
ATOM   2710  CA  LEU B 140     -18.908  -2.538  -2.955  1.00 68.54           C  
ATOM   2711  CB  LEU B 140     -19.977  -2.528  -1.879  1.00 68.54           C  
ATOM   2712  CG  LEU B 140     -19.414  -2.294  -0.468  1.00 68.54           C  
ATOM   2713  CD1 LEU B 140     -20.566  -2.302   0.541  1.00 68.54           C  
ATOM   2714  CD2 LEU B 140     -18.404  -3.366  -0.052  1.00 68.54           C  
ATOM   2715  C   LEU B 140     -19.586  -2.691  -4.291  1.00 68.54           C  
ATOM   2716  O   LEU B 140     -20.266  -1.749  -4.767  1.00 68.54           O  
ATOM   2717  N   GLY B 141     -19.267  -3.801  -5.017  1.00 47.41           N  
ATOM   2718  CA  GLY B 141     -19.809  -4.181  -6.315  1.00 47.41           C  
ATOM   2719  C   GLY B 141     -21.069  -5.060  -6.173  1.00 47.41           C  
ATOM   2720  O   GLY B 141     -21.321  -5.767  -5.182  1.00 47.41           O  
ATOM   2721  N   CYS B 142     -21.819  -5.092  -7.297  1.00 61.25           N  
ATOM   2722  CA  CYS B 142     -22.635  -6.219  -7.744  1.00 61.25           C  
ATOM   2723  CB  CYS B 142     -24.093  -5.960  -7.365  1.00 61.25           C  
ATOM   2724  SG  CYS B 142     -24.800  -4.432  -8.024  1.00 61.25           S  
ATOM   2725  C   CYS B 142     -22.409  -6.489  -9.251  1.00 61.25           C  
ATOM   2726  O   CYS B 142     -22.114  -5.590 -10.069  1.00 61.25           O  
ATOM   2727  N   LEU B 143     -22.543  -7.788  -9.614  1.00 64.28           N  
ATOM   2728  CA  LEU B 143     -22.590  -8.290 -10.976  1.00 64.28           C  
ATOM   2729  CB  LEU B 143     -21.379  -9.229 -11.135  1.00 64.28           C  
ATOM   2730  CG  LEU B 143     -21.168  -9.731 -12.570  1.00 64.28           C  
ATOM   2731  CD1 LEU B 143     -20.733  -8.619 -13.526  1.00 64.28           C  
ATOM   2732  CD2 LEU B 143     -20.099 -10.820 -12.550  1.00 64.28           C  
ATOM   2733  C   LEU B 143     -23.982  -8.951 -11.263  1.00 64.28           C  
ATOM   2734  O   LEU B 143     -24.569  -9.663 -10.401  1.00 64.28           O  
ATOM   2735  N   VAL B 144     -24.414  -8.668 -12.510  1.00 73.84           N  
ATOM   2736  CA  VAL B 144     -25.614  -9.187 -13.133  1.00 73.84           C  
ATOM   2737  CB  VAL B 144     -26.621  -8.075 -13.441  1.00 73.84           C  
ATOM   2738  CG1 VAL B 144     -27.905  -8.656 -14.024  1.00 73.84           C  
ATOM   2739  CG2 VAL B 144     -26.978  -7.302 -12.167  1.00 73.84           C  
ATOM   2740  C   VAL B 144     -25.149  -9.795 -14.424  1.00 73.84           C  
ATOM   2741  O   VAL B 144     -24.772  -9.006 -15.311  1.00 73.84           O  
ATOM   2742  N   LYS B 145     -25.052 -11.147 -14.470  1.00109.43           N  
ATOM   2743  CA  LYS B 145     -24.405 -11.898 -15.548  1.00109.43           C  
ATOM   2744  CB  LYS B 145     -22.997 -12.374 -15.069  1.00109.43           C  
ATOM   2745  CG  LYS B 145     -22.083 -12.749 -16.236  1.00109.43           C  
ATOM   2746  CD  LYS B 145     -20.609 -12.967 -15.877  1.00109.43           C  
ATOM   2747  CE  LYS B 145     -19.733 -12.867 -17.128  1.00109.43           C  
ATOM   2748  NZ  LYS B 145     -20.096 -13.874 -18.153  1.00109.43           N  
ATOM   2749  C   LYS B 145     -25.324 -13.024 -16.078  1.00109.43           C  
ATOM   2750  O   LYS B 145     -26.206 -13.586 -15.375  1.00109.43           O  
ATOM   2751  N   ASP B 146     -24.994 -13.255 -17.384  1.00 96.80           N  
ATOM   2752  CA  ASP B 146     -25.456 -14.365 -18.268  1.00 96.80           C  
ATOM   2753  CB  ASP B 146     -24.643 -15.656 -18.026  1.00 96.80           C  
ATOM   2754  CG  ASP B 146     -23.193 -15.556 -18.544  1.00 96.80           C  
ATOM   2755  OD1 ASP B 146     -22.693 -14.433 -18.805  1.00 96.80           O  
ATOM   2756  OD2 ASP B 146     -22.509 -16.587 -18.670  1.00 96.80           O  
ATOM   2757  C   ASP B 146     -26.979 -14.473 -18.317  1.00 96.80           C  
ATOM   2758  O   ASP B 146     -27.563 -15.558 -18.454  1.00 96.80           O  
ATOM   2759  N   TYR B 147     -27.635 -13.322 -18.193  1.00 95.84           N  
ATOM   2760  CA  TYR B 147     -28.979 -13.144 -18.697  1.00 95.84           C  
ATOM   2761  CB  TYR B 147     -29.619 -11.999 -17.949  1.00 95.84           C  
ATOM   2762  CG  TYR B 147     -29.074 -10.622 -18.241  1.00 95.84           C  
ATOM   2763  CD1 TYR B 147     -29.734  -9.812 -19.178  1.00 95.84           C  
ATOM   2764  CD2 TYR B 147     -27.932 -10.145 -17.568  1.00 95.84           C  
ATOM   2765  CE1 TYR B 147     -29.276  -8.508 -19.422  1.00 95.84           C  
ATOM   2766  CE2 TYR B 147     -27.485  -8.831 -17.793  1.00 95.84           C  
ATOM   2767  CZ  TYR B 147     -28.174  -8.001 -18.701  1.00 95.84           C  
ATOM   2768  OH  TYR B 147     -27.791  -6.708 -18.845  1.00 95.84           O  
ATOM   2769  C   TYR B 147     -29.016 -12.859 -20.182  1.00 95.84           C  
ATOM   2770  O   TYR B 147     -27.981 -12.718 -20.831  1.00 95.84           O  
ATOM   2771  N   PHE B 148     -30.228 -12.972 -20.786  1.00155.45           N  
ATOM   2772  CA  PHE B 148     -30.585 -12.377 -22.085  1.00155.45           C  
ATOM   2773  CB  PHE B 148     -30.140 -13.356 -23.184  1.00155.45           C  
ATOM   2774  CG  PHE B 148     -30.320 -12.843 -24.599  1.00155.45           C  
ATOM   2775  CD1 PHE B 148     -31.501 -13.122 -25.306  1.00155.45           C  
ATOM   2776  CD2 PHE B 148     -29.328 -12.037 -25.186  1.00155.45           C  
ATOM   2777  CE1 PHE B 148     -31.720 -12.546 -26.568  1.00155.45           C  
ATOM   2778  CE2 PHE B 148     -29.532 -11.483 -26.460  1.00155.45           C  
ATOM   2779  CZ  PHE B 148     -30.739 -11.716 -27.140  1.00155.45           C  
ATOM   2780  C   PHE B 148     -32.082 -12.060 -22.172  1.00155.45           C  
ATOM   2781  O   PHE B 148     -32.790 -12.739 -21.452  1.00155.45           O  
ATOM   2782  N   PRO B 149     -32.555 -11.246 -23.116  1.00115.18           N  
ATOM   2783  CA  PRO B 149     -31.864 -10.034 -23.531  1.00115.18           C  
ATOM   2784  CD  PRO B 149     -33.890 -11.344 -23.718  1.00115.18           C  
ATOM   2785  CB  PRO B 149     -32.579  -9.640 -24.827  1.00115.18           C  
ATOM   2786  CG  PRO B 149     -34.008 -10.135 -24.647  1.00115.18           C  
ATOM   2787  C   PRO B 149     -31.924  -8.873 -22.498  1.00115.18           C  
ATOM   2788  O   PRO B 149     -32.746  -8.859 -21.567  1.00115.18           O  
ATOM   2789  N   GLU B 150     -31.202  -7.795 -22.772  1.00110.76           N  
ATOM   2790  CA  GLU B 150     -31.657  -6.523 -22.218  1.00110.76           C  
ATOM   2791  CB  GLU B 150     -30.876  -5.370 -22.832  1.00110.76           C  
ATOM   2792  CG  GLU B 150     -29.413  -5.334 -22.388  1.00110.76           C  
ATOM   2793  CD  GLU B 150     -29.270  -4.755 -20.979  1.00110.76           C  
ATOM   2794  OE1 GLU B 150     -29.773  -5.404 -20.034  1.00110.76           O  
ATOM   2795  OE2 GLU B 150     -28.674  -3.669 -20.832  1.00110.76           O  
ATOM   2796  C   GLU B 150     -33.135  -6.184 -22.497  1.00110.76           C  
ATOM   2797  O   GLU B 150     -33.633  -6.550 -23.561  1.00110.76           O  
ATOM   2798  N   PRO B 151     -33.770  -5.318 -21.675  1.00108.87           N  
ATOM   2799  CA  PRO B 151     -33.195  -4.693 -20.491  1.00108.87           C  
ATOM   2800  CD  PRO B 151     -34.963  -4.593 -22.117  1.00108.87           C  
ATOM   2801  CB  PRO B 151     -33.812  -3.260 -20.469  1.00108.87           C  
ATOM   2802  CG  PRO B 151     -35.177  -3.445 -21.133  1.00108.87           C  
ATOM   2803  C   PRO B 151     -33.292  -5.495 -19.161  1.00108.87           C  
ATOM   2804  O   PRO B 151     -34.191  -6.249 -18.754  1.00108.87           O  
ATOM   2805  N   VAL B 152     -32.270  -5.260 -18.353  1.00 86.32           N  
ATOM   2806  CA  VAL B 152     -32.355  -5.310 -16.908  1.00 86.32           C  
ATOM   2807  CB  VAL B 152     -31.068  -5.918 -16.313  1.00 86.32           C  
ATOM   2808  CG1 VAL B 152     -30.924  -7.348 -16.820  1.00 86.32           C  
ATOM   2809  CG2 VAL B 152     -29.819  -5.086 -16.603  1.00 86.32           C  
ATOM   2810  C   VAL B 152     -32.640  -3.901 -16.352  1.00 86.32           C  
ATOM   2811  O   VAL B 152     -32.846  -2.907 -17.078  1.00 86.32           O  
ATOM   2812  N   THR B 153     -32.774  -3.888 -14.999  1.00 67.96           N  
ATOM   2813  CA  THR B 153     -32.595  -2.690 -14.199  1.00 67.96           C  
ATOM   2814  CB  THR B 153     -33.946  -2.160 -13.711  1.00 67.96           C  
ATOM   2815  OG1 THR B 153     -34.785  -2.036 -14.839  1.00 67.96           O  
ATOM   2816  CG2 THR B 153     -33.897  -0.801 -13.022  1.00 67.96           C  
ATOM   2817  C   THR B 153     -31.639  -3.069 -13.087  1.00 67.96           C  
ATOM   2818  O   THR B 153     -31.686  -4.181 -12.563  1.00 67.96           O  
ATOM   2819  N   VAL B 154     -30.879  -2.092 -12.600  1.00106.08           N  
ATOM   2820  CA  VAL B 154     -30.158  -2.154 -11.318  1.00106.08           C  
ATOM   2821  CB  VAL B 154     -28.709  -2.561 -11.551  1.00106.08           C  
ATOM   2822  CG1 VAL B 154     -27.921  -1.551 -12.394  1.00106.08           C  
ATOM   2823  CG2 VAL B 154     -27.950  -2.852 -10.257  1.00106.08           C  
ATOM   2824  C   VAL B 154     -30.222  -0.799 -10.674  1.00106.08           C  
ATOM   2825  O   VAL B 154     -30.341   0.201 -11.419  1.00106.08           O  
ATOM   2826  N   SER B 155     -30.286  -0.848  -9.298  1.00 45.82           N  
ATOM   2827  CA  SER B 155     -30.046   0.291  -8.369  1.00 45.82           C  
ATOM   2828  CB  SER B 155     -31.350   1.005  -8.060  1.00 45.82           C  
ATOM   2829  OG  SER B 155     -31.195   2.172  -7.275  1.00 45.82           O  
ATOM   2830  C   SER B 155     -29.506  -0.216  -7.056  1.00 45.82           C  
ATOM   2831  O   SER B 155     -29.733  -1.376  -6.736  1.00 45.82           O  
ATOM   2832  N   TRP B 156     -29.004   0.702  -6.177  1.00 70.35           N  
ATOM   2833  CA  TRP B 156     -28.567   0.448  -4.790  1.00 70.35           C  
ATOM   2834  CB  TRP B 156     -27.164   1.067  -4.505  1.00 70.35           C  
ATOM   2835  CG  TRP B 156     -26.076   0.349  -5.241  1.00 70.35           C  
ATOM   2836  CD2 TRP B 156     -25.293  -0.780  -4.767  1.00 70.35           C  
ATOM   2837  CD1 TRP B 156     -25.664   0.574  -6.507  1.00 70.35           C  
ATOM   2838  NE1 TRP B 156     -24.670  -0.323  -6.847  1.00 70.35           N  
ATOM   2839  CE2 TRP B 156     -24.396  -1.181  -5.801  1.00 70.35           C  
ATOM   2840  CE3 TRP B 156     -25.270  -1.506  -3.558  1.00 70.35           C  
ATOM   2841  CZ2 TRP B 156     -23.504  -2.247  -5.634  1.00 70.35           C  
ATOM   2842  CZ3 TRP B 156     -24.380  -2.579  -3.383  1.00 70.35           C  
ATOM   2843  CH2 TRP B 156     -23.495  -2.945  -4.414  1.00 70.35           C  
ATOM   2844  C   TRP B 156     -29.641   0.942  -3.814  1.00 70.35           C  
ATOM   2845  O   TRP B 156     -30.204   2.033  -3.998  1.00 70.35           O  
ATOM   2846  N   ASN B 157     -29.799   0.128  -2.720  1.00 78.96           N  
ATOM   2847  CA  ASN B 157     -30.650   0.374  -1.538  1.00 78.96           C  
ATOM   2848  CB  ASN B 157     -29.834   1.158  -0.497  1.00 78.96           C  
ATOM   2849  CG  ASN B 157     -28.629   0.429   0.038  1.00 78.96           C  
ATOM   2850  OD1 ASN B 157     -28.645  -0.767   0.261  1.00 78.96           O  
ATOM   2851  ND2 ASN B 157     -27.554   1.146   0.282  1.00 78.96           N  
ATOM   2852  C   ASN B 157     -31.956   1.097  -1.892  1.00 78.96           C  
ATOM   2853  O   ASN B 157     -32.313   2.083  -1.248  1.00 78.96           O  
ATOM   2854  N   SER B 158     -32.675   0.701  -2.959  1.00 49.91           N  
ATOM   2855  CA  SER B 158     -33.906   1.403  -3.458  1.00 49.91           C  
ATOM   2856  CB  SER B 158     -35.057   1.054  -2.503  1.00 49.91           C  
ATOM   2857  OG  SER B 158     -35.296  -0.339  -2.474  1.00 49.91           O  
ATOM   2858  C   SER B 158     -33.832   2.962  -3.755  1.00 49.91           C  
ATOM   2859  O   SER B 158     -34.803   3.751  -3.740  1.00 49.91           O  
ATOM   2860  N   GLY B 159     -32.550   3.363  -3.976  1.00 30.64           N  
ATOM   2861  CA  GLY B 159     -32.166   4.779  -4.120  1.00 30.64           C  
ATOM   2862  C   GLY B 159     -31.581   5.498  -2.875  1.00 30.64           C  
ATOM   2863  O   GLY B 159     -31.165   6.678  -2.972  1.00 30.64           O  
ATOM   2864  N   ALA B 160     -31.482   4.763  -1.741  1.00 70.80           N  
ATOM   2865  CA  ALA B 160     -30.943   5.274  -0.478  1.00 70.80           C  
ATOM   2866  CB  ALA B 160     -31.045   4.238   0.649  1.00 70.80           C  
ATOM   2867  C   ALA B 160     -29.483   5.653  -0.518  1.00 70.80           C  
ATOM   2868  O   ALA B 160     -28.955   6.275   0.406  1.00 70.80           O  
ATOM   2869  N   LEU B 161     -28.724   5.210  -1.525  1.00156.58           N  
ATOM   2870  CA  LEU B 161     -27.494   5.884  -1.974  1.00156.58           C  
ATOM   2871  CB  LEU B 161     -26.362   4.939  -1.588  1.00156.58           C  
ATOM   2872  CG  LEU B 161     -24.917   5.442  -1.760  1.00156.58           C  
ATOM   2873  CD1 LEU B 161     -24.537   5.500  -3.221  1.00156.58           C  
ATOM   2874  CD2 LEU B 161     -24.645   6.791  -1.104  1.00156.58           C  
ATOM   2875  C   LEU B 161     -27.695   6.174  -3.469  1.00156.58           C  
ATOM   2876  O   LEU B 161     -27.797   5.257  -4.274  1.00156.58           O  
ATOM   2877  N   THR B 162     -27.911   7.455  -3.795  1.00 89.99           N  
ATOM   2878  CA  THR B 162     -27.994   7.947  -5.171  1.00 89.99           C  
ATOM   2879  CB  THR B 162     -28.902   9.190  -5.226  1.00 89.99           C  
ATOM   2880  OG1 THR B 162     -30.132   8.901  -4.594  1.00 89.99           O  
ATOM   2881  CG2 THR B 162     -29.226   9.704  -6.626  1.00 89.99           C  
ATOM   2882  C   THR B 162     -26.623   8.254  -5.765  1.00 89.99           C  
ATOM   2883  O   THR B 162     -26.348   7.720  -6.829  1.00 89.99           O  
ATOM   2884  N   SER B 163     -25.629   8.789  -5.057  1.00 51.58           N  
ATOM   2885  CA  SER B 163     -24.356   9.348  -5.596  1.00 51.58           C  
ATOM   2886  CB  SER B 163     -24.195  10.764  -5.092  1.00 51.58           C  
ATOM   2887  OG  SER B 163     -23.047  11.344  -5.678  1.00 51.58           O  
ATOM   2888  C   SER B 163     -23.074   8.625  -5.211  1.00 51.58           C  
ATOM   2889  O   SER B 163     -23.224   7.725  -4.423  1.00 51.58           O  
ATOM   2890  N   GLY B 164     -21.998   8.628  -5.978  1.00 24.56           N  
ATOM   2891  CA  GLY B 164     -20.865   7.722  -5.818  1.00 24.56           C  
ATOM   2892  C   GLY B 164     -21.067   6.337  -6.399  1.00 24.56           C  
ATOM   2893  O   GLY B 164     -20.117   5.585  -6.641  1.00 24.56           O  
ATOM   2894  N   VAL B 165     -22.250   6.043  -6.938  1.00 42.00           N  
ATOM   2895  CA  VAL B 165     -22.589   4.843  -7.728  1.00 42.00           C  
ATOM   2896  CB  VAL B 165     -24.111   4.555  -7.757  1.00 42.00           C  
ATOM   2897  CG1 VAL B 165     -24.454   3.267  -8.513  1.00 42.00           C  
ATOM   2898  CG2 VAL B 165     -24.619   4.422  -6.325  1.00 42.00           C  
ATOM   2899  C   VAL B 165     -22.087   5.020  -9.163  1.00 42.00           C  
ATOM   2900  O   VAL B 165     -22.289   6.073  -9.773  1.00 42.00           O  
ATOM   2901  N   HIS B 166     -21.469   3.938  -9.672  1.00 58.80           N  
ATOM   2902  CA  HIS B 166     -21.135   3.810 -11.084  1.00 58.80           C  
ATOM   2903  ND1 HIS B 166     -18.845   5.155  -9.204  1.00 58.80           N  
ATOM   2904  CG  HIS B 166     -18.973   4.988 -10.571  1.00 58.80           C  
ATOM   2905  CB  HIS B 166     -19.623   3.807 -11.256  1.00 58.80           C  
ATOM   2906  NE2 HIS B 166     -17.966   6.917 -10.157  1.00 58.80           N  
ATOM   2907  CD2 HIS B 166     -18.423   6.088 -11.168  1.00 58.80           C  
ATOM   2908  CE1 HIS B 166     -18.235   6.331  -8.974  1.00 58.80           C  
ATOM   2909  C   HIS B 166     -21.819   2.575 -11.626  1.00 58.80           C  
ATOM   2910  O   HIS B 166     -21.458   1.484 -11.189  1.00 58.80           O  
ATOM   2911  N   THR B 167     -22.617   2.683 -12.674  1.00 44.89           N  
ATOM   2912  CA  THR B 167     -23.118   1.534 -13.423  1.00 44.89           C  
ATOM   2913  CB  THR B 167     -24.640   1.533 -13.371  1.00 44.89           C  
ATOM   2914  OG1 THR B 167     -25.011   1.500 -12.008  1.00 44.89           O  
ATOM   2915  CG2 THR B 167     -25.264   0.312 -14.035  1.00 44.89           C  
ATOM   2916  C   THR B 167     -22.540   1.593 -14.821  1.00 44.89           C  
ATOM   2917  O   THR B 167     -22.176   2.649 -15.349  1.00 44.89           O  
ATOM   2918  N   PHE B 168     -22.358   0.429 -15.433  1.00 75.35           N  
ATOM   2919  CA  PHE B 168     -21.831   0.343 -16.807  1.00 75.35           C  
ATOM   2920  CB  PHE B 168     -20.540  -0.475 -16.763  1.00 75.35           C  
ATOM   2921  CG  PHE B 168     -19.549   0.169 -15.819  1.00 75.35           C  
ATOM   2922  CD1 PHE B 168     -19.662  -0.022 -14.428  1.00 75.35           C  
ATOM   2923  CD2 PHE B 168     -18.586   1.053 -16.320  1.00 75.35           C  
ATOM   2924  CE1 PHE B 168     -18.823   0.664 -13.538  1.00 75.35           C  
ATOM   2925  CE2 PHE B 168     -17.742   1.727 -15.428  1.00 75.35           C  
ATOM   2926  CZ  PHE B 168     -17.847   1.535 -14.042  1.00 75.35           C  
ATOM   2927  C   PHE B 168     -22.855  -0.170 -17.808  1.00 75.35           C  
ATOM   2928  O   PHE B 168     -23.840  -0.798 -17.467  1.00 75.35           O  
ATOM   2929  N   PRO B 169     -22.733   0.100 -19.102  1.00154.11           N  
ATOM   2930  CA  PRO B 169     -23.545  -0.581 -20.124  1.00154.11           C  
ATOM   2931  CD  PRO B 169     -22.029   1.214 -19.645  1.00154.11           C  
ATOM   2932  CB  PRO B 169     -23.152   0.110 -21.453  1.00154.11           C  
ATOM   2933  CG  PRO B 169     -22.650   1.486 -21.010  1.00154.11           C  
ATOM   2934  C   PRO B 169     -23.306  -2.104 -20.054  1.00154.11           C  
ATOM   2935  O   PRO B 169     -22.164  -2.562 -19.858  1.00154.11           O  
ATOM   2936  N   ALA B 170     -24.372  -2.855 -20.394  1.00 49.05           N  
ATOM   2937  CA  ALA B 170     -24.289  -4.294 -20.581  1.00 49.05           C  
ATOM   2938  CB  ALA B 170     -25.701  -4.897 -20.625  1.00 49.05           C  
ATOM   2939  C   ALA B 170     -23.503  -4.690 -21.876  1.00 49.05           C  
ATOM   2940  O   ALA B 170     -23.899  -4.410 -23.038  1.00 49.05           O  
ATOM   2941  N   VAL B 171     -22.564  -5.619 -21.581  1.00 46.40           N  
ATOM   2942  CA  VAL B 171     -21.712  -6.198 -22.613  1.00 46.40           C  
ATOM   2943  CB  VAL B 171     -20.316  -6.573 -22.072  1.00 46.40           C  
ATOM   2944  CG1 VAL B 171     -19.437  -7.133 -23.197  1.00 46.40           C  
ATOM   2945  CG2 VAL B 171     -19.631  -5.349 -21.463  1.00 46.40           C  
ATOM   2946  C   VAL B 171     -22.406  -7.395 -23.212  1.00 46.40           C  
ATOM   2947  O   VAL B 171     -22.508  -8.466 -22.628  1.00 46.40           O  
ATOM   2948  N   LEU B 172     -22.520  -7.450 -24.528  1.00123.20           N  
ATOM   2949  CA  LEU B 172     -23.056  -8.615 -25.226  1.00123.20           C  
ATOM   2950  CB  LEU B 172     -23.614  -8.299 -26.615  1.00123.20           C  
ATOM   2951  CG  LEU B 172     -24.940  -7.531 -26.650  1.00123.20           C  
ATOM   2952  CD1 LEU B 172     -24.774  -6.074 -26.211  1.00123.20           C  
ATOM   2953  CD2 LEU B 172     -25.516  -7.537 -28.065  1.00123.20           C  
ATOM   2954  C   LEU B 172     -21.909  -9.620 -25.399  1.00123.20           C  
ATOM   2955  O   LEU B 172     -20.811  -9.299 -25.907  1.00123.20           O  
ATOM   2956  N   GLN B 173     -22.290 -10.874 -25.127  1.00152.84           N  
ATOM   2957  CA  GLN B 173     -21.442 -12.040 -25.223  1.00152.84           C  
ATOM   2958  CB  GLN B 173     -21.258 -12.712 -23.838  1.00152.84           C  
ATOM   2959  CG  GLN B 173     -20.868 -11.772 -22.678  1.00152.84           C  
ATOM   2960  CD  GLN B 173     -21.039 -12.477 -21.340  1.00152.84           C  
ATOM   2961  OE1 GLN B 173     -20.155 -12.526 -20.495  1.00152.84           O  
ATOM   2962  NE2 GLN B 173     -22.184 -13.089 -21.123  1.00152.84           N  
ATOM   2963  C   GLN B 173     -22.119 -12.952 -26.253  1.00152.84           C  
ATOM   2964  O   GLN B 173     -23.351 -13.094 -26.256  1.00152.84           O  
ATOM   2965  N   SER B 174     -21.321 -13.610 -27.100  1.00 93.74           N  
ATOM   2966  CA  SER B 174     -21.760 -14.781 -27.884  1.00 93.74           C  
ATOM   2967  CB  SER B 174     -21.828 -16.046 -26.989  1.00 93.74           C  
ATOM   2968  OG  SER B 174     -22.027 -17.191 -27.784  1.00 93.74           O  
ATOM   2969  C   SER B 174     -23.069 -14.555 -28.654  1.00 93.74           C  
ATOM   2970  O   SER B 174     -23.825 -15.502 -28.891  1.00 93.74           O  
ATOM   2971  N   SER B 175     -23.374 -13.288 -28.999  1.00131.92           N  
ATOM   2972  CA  SER B 175     -24.674 -12.890 -29.597  1.00131.92           C  
ATOM   2973  CB  SER B 175     -24.616 -13.160 -31.093  1.00131.92           C  
ATOM   2974  OG  SER B 175     -23.598 -12.380 -31.686  1.00131.92           O  
ATOM   2975  C   SER B 175     -25.922 -13.617 -28.981  1.00131.92           C  
ATOM   2976  O   SER B 175     -26.780 -14.211 -29.665  1.00131.92           O  
ATOM   2977  N   GLY B 176     -25.980 -13.545 -27.632  1.00194.32           N  
ATOM   2978  CA  GLY B 176     -26.965 -14.382 -26.968  1.00194.32           C  
ATOM   2979  C   GLY B 176     -27.007 -14.438 -25.457  1.00194.32           C  
ATOM   2980  O   GLY B 176     -28.012 -15.003 -24.989  1.00194.32           O  
ATOM   2981  N   LEU B 177     -25.998 -13.815 -24.798  1.00111.91           N  
ATOM   2982  CA  LEU B 177     -25.996 -13.438 -23.380  1.00111.91           C  
ATOM   2983  CB  LEU B 177     -25.149 -14.453 -22.594  1.00111.91           C  
ATOM   2984  CG  LEU B 177     -25.725 -15.881 -22.645  1.00111.91           C  
ATOM   2985  CD1 LEU B 177     -24.846 -16.826 -21.828  1.00111.91           C  
ATOM   2986  CD2 LEU B 177     -27.142 -15.980 -22.076  1.00111.91           C  
ATOM   2987  C   LEU B 177     -25.457 -12.011 -23.175  1.00111.91           C  
ATOM   2988  O   LEU B 177     -24.628 -11.560 -23.984  1.00111.91           O  
ATOM   2989  N   TYR B 178     -25.715 -11.481 -21.950  1.00160.18           N  
ATOM   2990  CA  TYR B 178     -25.246 -10.196 -21.450  1.00160.18           C  
ATOM   2991  CB  TYR B 178     -26.439  -9.210 -21.265  1.00160.18           C  
ATOM   2992  CG  TYR B 178     -27.011  -8.678 -22.556  1.00160.18           C  
ATOM   2993  CD1 TYR B 178     -28.050  -9.371 -23.200  1.00160.18           C  
ATOM   2994  CD2 TYR B 178     -26.541  -7.464 -23.086  1.00160.18           C  
ATOM   2995  CE1 TYR B 178     -28.598  -8.861 -24.390  1.00160.18           C  
ATOM   2996  CE2 TYR B 178     -27.133  -6.927 -24.241  1.00160.18           C  
ATOM   2997  CZ  TYR B 178     -28.133  -7.649 -24.922  1.00160.18           C  
ATOM   2998  OH  TYR B 178     -28.629  -7.222 -26.111  1.00160.18           O  
ATOM   2999  C   TYR B 178     -24.437 -10.362 -20.160  1.00160.18           C  
ATOM   3000  O   TYR B 178     -24.385 -11.411 -19.486  1.00160.18           O  
ATOM   3001  N   SER B 179     -23.717  -9.295 -19.817  1.00 58.66           N  
ATOM   3002  CA  SER B 179     -23.143  -9.061 -18.488  1.00 58.66           C  
ATOM   3003  CB  SER B 179     -21.702  -9.589 -18.417  1.00 58.66           C  
ATOM   3004  OG  SER B 179     -21.175  -9.554 -17.103  1.00 58.66           O  
ATOM   3005  C   SER B 179     -23.199  -7.594 -18.205  1.00 58.66           C  
ATOM   3006  O   SER B 179     -22.798  -6.856 -19.096  1.00 58.66           O  
ATOM   3007  N   LEU B 180     -23.520  -7.173 -16.966  1.00122.25           N  
ATOM   3008  CA  LEU B 180     -23.622  -5.803 -16.448  1.00122.25           C  
ATOM   3009  CB  LEU B 180     -25.092  -5.296 -16.595  1.00122.25           C  
ATOM   3010  CG  LEU B 180     -25.320  -3.779 -16.477  1.00122.25           C  
ATOM   3011  CD1 LEU B 180     -26.793  -3.431 -16.668  1.00122.25           C  
ATOM   3012  CD2 LEU B 180     -24.926  -3.200 -15.124  1.00122.25           C  
ATOM   3013  C   LEU B 180     -23.116  -5.834 -14.984  1.00122.25           C  
ATOM   3014  O   LEU B 180     -23.693  -6.434 -14.036  1.00122.25           O  
ATOM   3015  N   SER B 181     -22.085  -4.987 -14.697  1.00 46.95           N  
ATOM   3016  CA  SER B 181     -21.755  -4.560 -13.347  1.00 46.95           C  
ATOM   3017  CB  SER B 181     -20.210  -4.595 -13.248  1.00 46.95           C  
ATOM   3018  OG  SER B 181     -19.715  -3.585 -14.109  1.00 46.95           O  
ATOM   3019  C   SER B 181     -22.394  -3.174 -12.926  1.00 46.95           C  
ATOM   3020  O   SER B 181     -22.514  -2.128 -13.632  1.00 46.95           O  
ATOM   3021  N   SER B 182     -22.679  -3.128 -11.608  1.00 42.98           N  
ATOM   3022  CA  SER B 182     -22.794  -1.875 -10.872  1.00 42.98           C  
ATOM   3023  CB  SER B 182     -24.233  -1.653 -10.466  1.00 42.98           C  
ATOM   3024  OG  SER B 182     -24.435  -0.383  -9.871  1.00 42.98           O  
ATOM   3025  C   SER B 182     -21.904  -1.872  -9.658  1.00 42.98           C  
ATOM   3026  O   SER B 182     -21.420  -2.903  -9.164  1.00 42.98           O  
ATOM   3027  N   VAL B 183     -21.561  -0.682  -9.149  1.00106.06           N  
ATOM   3028  CA  VAL B 183     -20.826  -0.493  -7.892  1.00106.06           C  
ATOM   3029  CB  VAL B 183     -19.325  -0.315  -8.125  1.00106.06           C  
ATOM   3030  CG1 VAL B 183     -18.939   0.935  -8.935  1.00106.06           C  
ATOM   3031  CG2 VAL B 183     -18.447  -0.359  -6.869  1.00106.06           C  
ATOM   3032  C   VAL B 183     -21.368   0.700  -7.200  1.00106.06           C  
ATOM   3033  O   VAL B 183     -21.599   1.737  -7.822  1.00106.06           O  
ATOM   3034  N   VAL B 184     -21.408   0.651  -5.866  1.00113.92           N  
ATOM   3035  CA  VAL B 184     -21.404   1.813  -4.973  1.00113.92           C  
ATOM   3036  CB  VAL B 184     -22.433   1.595  -3.848  1.00113.92           C  
ATOM   3037  CG1 VAL B 184     -22.125   0.416  -2.928  1.00113.92           C  
ATOM   3038  CG2 VAL B 184     -22.596   2.873  -3.043  1.00113.92           C  
ATOM   3039  C   VAL B 184     -19.997   2.083  -4.464  1.00113.92           C  
ATOM   3040  O   VAL B 184     -19.406   1.226  -3.827  1.00113.92           O  
ATOM   3041  N   THR B 185     -19.554   3.345  -4.511  1.00 66.94           N  
ATOM   3042  CA  THR B 185     -18.411   3.856  -3.724  1.00 66.94           C  
ATOM   3043  CB  THR B 185     -17.714   5.033  -4.406  1.00 66.94           C  
ATOM   3044  OG1 THR B 185     -17.418   4.646  -5.734  1.00 66.94           O  
ATOM   3045  CG2 THR B 185     -16.435   5.466  -3.710  1.00 66.94           C  
ATOM   3046  C   THR B 185     -18.918   4.369  -2.404  1.00 66.94           C  
ATOM   3047  O   THR B 185     -19.331   5.522  -2.285  1.00 66.94           O  
ATOM   3048  N   VAL B 186     -18.773   3.619  -1.290  1.00 74.39           N  
ATOM   3049  CA  VAL B 186     -19.453   3.906   0.013  1.00 74.39           C  
ATOM   3050  CB  VAL B 186     -19.702   2.655   0.906  1.00 74.39           C  
ATOM   3051  CG1 VAL B 186     -20.419   3.025   2.215  1.00 74.39           C  
ATOM   3052  CG2 VAL B 186     -20.578   1.656   0.148  1.00 74.39           C  
ATOM   3053  C   VAL B 186     -18.709   4.892   0.900  1.00 74.39           C  
ATOM   3054  O   VAL B 186     -17.611   4.522   1.283  1.00 74.39           O  
ATOM   3055  N   PRO B 187     -19.250   6.093   1.163  1.00108.50           N  
ATOM   3056  CA  PRO B 187     -18.724   6.999   2.167  1.00108.50           C  
ATOM   3057  CD  PRO B 187     -20.356   6.705   0.462  1.00108.50           C  
ATOM   3058  CB  PRO B 187     -19.294   8.375   1.811  1.00108.50           C  
ATOM   3059  CG  PRO B 187     -20.625   8.045   1.136  1.00108.50           C  
ATOM   3060  C   PRO B 187     -19.106   6.591   3.567  1.00108.50           C  
ATOM   3061  O   PRO B 187     -20.234   6.160   3.797  1.00108.50           O  
ATOM   3062  N   SER B 188     -18.255   7.039   4.528  1.00146.73           N  
ATOM   3063  CA  SER B 188     -18.349   6.889   5.999  1.00146.73           C  
ATOM   3064  CB  SER B 188     -19.621   7.574   6.506  1.00146.73           C  
ATOM   3065  OG  SER B 188     -19.728   7.507   7.916  1.00146.73           O  
ATOM   3066  C   SER B 188     -18.302   5.480   6.582  1.00146.73           C  
ATOM   3067  O   SER B 188     -18.906   4.550   6.034  1.00146.73           O  
ATOM   3068  N   SER B 189     -17.778   5.336   7.803  1.00106.99           N  
ATOM   3069  CA  SER B 189     -17.848   4.087   8.580  1.00106.99           C  
ATOM   3070  CB  SER B 189     -17.090   4.285   9.894  1.00106.99           C  
ATOM   3071  OG  SER B 189     -17.709   5.318  10.637  1.00106.99           O  
ATOM   3072  C   SER B 189     -19.287   3.622   8.886  1.00106.99           C  
ATOM   3073  O   SER B 189     -19.464   2.476   9.303  1.00106.99           O  
ATOM   3074  N   SER B 190     -20.266   4.455   8.500  1.00 48.29           N  
ATOM   3075  CA  SER B 190     -21.683   4.155   8.587  1.00 48.29           C  
ATOM   3076  CB  SER B 190     -22.538   5.236   7.897  1.00 48.29           C  
ATOM   3077  OG  SER B 190     -22.297   6.498   8.480  1.00 48.29           O  
ATOM   3078  C   SER B 190     -22.053   2.817   7.970  1.00 48.29           C  
ATOM   3079  O   SER B 190     -23.110   2.309   8.330  1.00 48.29           O  
ATOM   3080  N   LEU B 191     -21.282   2.265   7.026  1.00 60.55           N  
ATOM   3081  CA  LEU B 191     -21.415   0.891   6.544  1.00 60.55           C  
ATOM   3082  CB  LEU B 191     -20.176   0.501   5.698  1.00 60.55           C  
ATOM   3083  CG  LEU B 191     -20.275  -0.891   5.033  1.00 60.55           C  
ATOM   3084  CD1 LEU B 191     -21.432  -0.962   4.045  1.00 60.55           C  
ATOM   3085  CD2 LEU B 191     -18.992  -1.246   4.290  1.00 60.55           C  
ATOM   3086  C   LEU B 191     -21.623  -0.124   7.674  1.00 60.55           C  
ATOM   3087  O   LEU B 191     -22.511  -0.938   7.508  1.00 60.55           O  
ATOM   3088  N   GLY B 192     -21.004   0.004   8.848  1.00 44.22           N  
ATOM   3089  CA  GLY B 192     -21.209  -0.910   9.985  1.00 44.22           C  
ATOM   3090  C   GLY B 192     -22.654  -0.961  10.541  1.00 44.22           C  
ATOM   3091  O   GLY B 192     -23.080  -1.972  11.131  1.00 44.22           O  
ATOM   3092  N   THR B 193     -23.414   0.117  10.258  1.00133.83           N  
ATOM   3093  CA  THR B 193     -24.842   0.214  10.565  1.00133.83           C  
ATOM   3094  CB  THR B 193     -25.198   1.547  11.232  1.00133.83           C  
ATOM   3095  OG1 THR B 193     -24.956   2.660  10.393  1.00133.83           O  
ATOM   3096  CG2 THR B 193     -24.405   1.777  12.518  1.00133.83           C  
ATOM   3097  C   THR B 193     -25.758   0.116   9.347  1.00133.83           C  
ATOM   3098  O   THR B 193     -26.769  -0.564   9.363  1.00133.83           O  
ATOM   3099  N   LYS B 194     -25.459   0.803   8.262  1.00 67.14           N  
ATOM   3100  CA  LYS B 194     -26.181   0.775   7.025  1.00 67.14           C  
ATOM   3101  CB  LYS B 194     -26.088   2.142   6.344  1.00 67.14           C  
ATOM   3102  CG  LYS B 194     -26.905   2.179   5.040  1.00 67.14           C  
ATOM   3103  CD  LYS B 194     -26.867   3.574   4.414  1.00 67.14           C  
ATOM   3104  CE  LYS B 194     -27.563   3.576   3.050  1.00 67.14           C  
ATOM   3105  NZ  LYS B 194     -27.395   4.898   2.400  1.00 67.14           N  
ATOM   3106  C   LYS B 194     -25.560  -0.325   6.230  1.00 67.14           C  
ATOM   3107  O   LYS B 194     -24.558  -0.065   5.577  1.00 67.14           O  
ATOM   3108  N   THR B 195     -26.172  -1.507   6.139  1.00127.31           N  
ATOM   3109  CA  THR B 195     -25.856  -2.496   5.128  1.00127.31           C  
ATOM   3110  CB  THR B 195     -26.471  -3.882   5.406  1.00127.31           C  
ATOM   3111  OG1 THR B 195     -27.842  -4.022   5.136  1.00127.31           O  
ATOM   3112  CG2 THR B 195     -26.283  -4.256   6.877  1.00127.31           C  
ATOM   3113  C   THR B 195     -26.117  -1.912   3.756  1.00127.31           C  
ATOM   3114  O   THR B 195     -26.772  -0.871   3.635  1.00127.31           O  
ATOM   3115  N   TYR B 196     -25.489  -2.505   2.730  1.00103.12           N  
ATOM   3116  CA  TYR B 196     -25.765  -2.228   1.323  1.00103.12           C  
ATOM   3117  CB  TYR B 196     -24.520  -1.698   0.620  1.00103.12           C  
ATOM   3118  CG  TYR B 196     -24.329  -0.225   0.916  1.00103.12           C  
ATOM   3119  CD1 TYR B 196     -23.940   0.190   2.198  1.00103.12           C  
ATOM   3120  CD2 TYR B 196     -24.627   0.736  -0.062  1.00103.12           C  
ATOM   3121  CE1 TYR B 196     -23.808   1.554   2.508  1.00103.12           C  
ATOM   3122  CE2 TYR B 196     -24.544   2.104   0.254  1.00103.12           C  
ATOM   3123  CZ  TYR B 196     -24.118   2.521   1.532  1.00103.12           C  
ATOM   3124  OH  TYR B 196     -24.043   3.847   1.826  1.00103.12           O  
ATOM   3125  C   TYR B 196     -26.322  -3.458   0.623  1.00103.12           C  
ATOM   3126  O   TYR B 196     -26.060  -4.619   0.986  1.00103.12           O  
ATOM   3127  N   THR B 197     -27.170  -3.094  -0.365  1.00117.67           N  
ATOM   3128  CA  THR B 197     -27.944  -4.015  -1.189  1.00117.67           C  
ATOM   3129  CB  THR B 197     -29.435  -4.150  -0.759  1.00117.67           C  
ATOM   3130  OG1 THR B 197     -29.433  -4.463   0.616  1.00117.67           O  
ATOM   3131  CG2 THR B 197     -30.189  -5.269  -1.471  1.00117.67           C  
ATOM   3132  C   THR B 197     -27.779  -3.448  -2.561  1.00117.67           C  
ATOM   3133  O   THR B 197     -27.925  -2.249  -2.774  1.00117.67           O  
ATOM   3134  N   CYS B 198     -27.569  -4.280  -3.584  1.00 56.56           N  
ATOM   3135  CA  CYS B 198     -27.888  -4.093  -5.004  1.00 56.56           C  
ATOM   3136  CB  CYS B 198     -26.755  -4.749  -5.788  1.00 56.56           C  
ATOM   3137  SG  CYS B 198     -26.772  -4.611  -7.584  1.00 56.56           S  
ATOM   3138  C   CYS B 198     -29.216  -4.744  -5.311  1.00 56.56           C  
ATOM   3139  O   CYS B 198     -29.294  -5.987  -5.315  1.00 56.56           O  
ATOM   3140  N   ASN B 199     -30.242  -3.914  -5.647  1.00 71.92           N  
ATOM   3141  CA  ASN B 199     -31.565  -4.291  -6.174  1.00 71.92           C  
ATOM   3142  CB  ASN B 199     -32.632  -3.214  -5.883  1.00 71.92           C  
ATOM   3143  CG  ASN B 199     -32.726  -2.966  -4.389  1.00 71.92           C  
ATOM   3144  OD1 ASN B 199     -32.108  -2.059  -3.846  1.00 71.92           O  
ATOM   3145  ND2 ASN B 199     -33.516  -3.731  -3.674  1.00 71.92           N  
ATOM   3146  C   ASN B 199     -31.456  -4.481  -7.659  1.00 71.92           C  
ATOM   3147  O   ASN B 199     -30.918  -3.571  -8.306  1.00 71.92           O  
ATOM   3148  N   VAL B 200     -31.967  -5.608  -8.212  1.00 54.92           N  
ATOM   3149  CA  VAL B 200     -31.881  -6.008  -9.635  1.00 54.92           C  
ATOM   3150  CB  VAL B 200     -30.789  -7.074  -9.939  1.00 54.92           C  
ATOM   3151  CG1 VAL B 200     -30.634  -7.371 -11.439  1.00 54.92           C  
ATOM   3152  CG2 VAL B 200     -29.433  -6.575  -9.426  1.00 54.92           C  
ATOM   3153  C   VAL B 200     -33.242  -6.516 -10.099  1.00 54.92           C  
ATOM   3154  O   VAL B 200     -33.999  -7.043  -9.258  1.00 54.92           O  
ATOM   3155  N   ASP B 201     -33.504  -6.341 -11.417  1.00174.60           N  
ATOM   3156  CA  ASP B 201     -34.706  -6.703 -12.172  1.00174.60           C  
ATOM   3157  CB  ASP B 201     -35.643  -5.489 -12.147  1.00174.60           C  
ATOM   3158  CG  ASP B 201     -37.079  -5.739 -12.591  1.00174.60           C  
ATOM   3159  OD1 ASP B 201     -37.315  -6.639 -13.418  1.00174.60           O  
ATOM   3160  OD2 ASP B 201     -37.889  -4.830 -12.308  1.00174.60           O  
ATOM   3161  C   ASP B 201     -34.323  -7.079 -13.602  1.00174.60           C  
ATOM   3162  O   ASP B 201     -33.519  -6.404 -14.221  1.00174.60           O  
ATOM   3163  N   HIS B 202     -34.967  -8.057 -14.218  1.00 97.58           N  
ATOM   3164  CA  HIS B 202     -34.892  -8.418 -15.624  1.00 97.58           C  
ATOM   3165  ND1 HIS B 202     -34.717 -11.428 -17.635  1.00 97.58           N  
ATOM   3166  CG  HIS B 202     -34.076 -10.319 -17.104  1.00 97.58           C  
ATOM   3167  CB  HIS B 202     -34.268  -9.809 -15.699  1.00 97.58           C  
ATOM   3168  NE2 HIS B 202     -33.473 -10.525 -19.206  1.00 97.58           N  
ATOM   3169  CD2 HIS B 202     -33.304  -9.762 -18.081  1.00 97.58           C  
ATOM   3170  CE1 HIS B 202     -34.317 -11.518 -18.908  1.00 97.58           C  
ATOM   3171  C   HIS B 202     -36.302  -8.325 -16.215  1.00 97.58           C  
ATOM   3172  O   HIS B 202     -37.238  -9.043 -15.876  1.00 97.58           O  
ATOM   3173  N   LYS B 203     -36.498  -7.366 -17.132  1.00149.13           N  
ATOM   3174  CA  LYS B 203     -37.823  -7.029 -17.709  1.00149.13           C  
ATOM   3175  CB  LYS B 203     -37.872  -5.668 -18.430  1.00149.13           C  
ATOM   3176  CG  LYS B 203     -37.772  -4.410 -17.566  1.00149.13           C  
ATOM   3177  CD  LYS B 203     -36.405  -4.209 -16.888  1.00149.13           C  
ATOM   3178  CE  LYS B 203     -36.496  -4.588 -15.415  1.00149.13           C  
ATOM   3179  NZ  LYS B 203     -37.208  -3.541 -14.651  1.00149.13           N  
ATOM   3180  C   LYS B 203     -38.319  -8.114 -18.691  1.00149.13           C  
ATOM   3181  O   LYS B 203     -39.452  -8.548 -18.547  1.00149.13           O  
ATOM   3182  N   PRO B 204     -37.502  -8.751 -19.549  1.00 98.53           N  
ATOM   3183  CA  PRO B 204     -37.995  -9.835 -20.418  1.00 98.53           C  
ATOM   3184  CD  PRO B 204     -36.322  -8.121 -20.104  1.00 98.53           C  
ATOM   3185  CB  PRO B 204     -36.851 -10.025 -21.420  1.00 98.53           C  
ATOM   3186  CG  PRO B 204     -36.148  -8.678 -21.506  1.00 98.53           C  
ATOM   3187  C   PRO B 204     -38.321 -11.178 -19.726  1.00 98.53           C  
ATOM   3188  O   PRO B 204     -38.879 -12.095 -20.338  1.00 98.53           O  
ATOM   3189  N   SER B 205     -37.919 -11.350 -18.468  1.00138.12           N  
ATOM   3190  CA  SER B 205     -38.379 -12.476 -17.631  1.00138.12           C  
ATOM   3191  CB  SER B 205     -37.131 -13.088 -17.000  1.00138.12           C  
ATOM   3192  OG  SER B 205     -37.412 -14.274 -16.292  1.00138.12           O  
ATOM   3193  C   SER B 205     -39.383 -12.110 -16.506  1.00138.12           C  
ATOM   3194  O   SER B 205     -40.036 -12.962 -15.883  1.00138.12           O  
ATOM   3195  N   ASN B 206     -39.550 -10.824 -16.201  1.00 72.04           N  
ATOM   3196  CA  ASN B 206     -40.141 -10.331 -14.956  1.00 72.04           C  
ATOM   3197  CB  ASN B 206     -41.636 -10.646 -14.915  1.00 72.04           C  
ATOM   3198  CG  ASN B 206     -42.364 -10.127 -16.133  1.00 72.04           C  
ATOM   3199  OD1 ASN B 206     -42.581  -8.941 -16.297  1.00 72.04           O  
ATOM   3200  ND2 ASN B 206     -42.777 -11.006 -17.018  1.00 72.04           N  
ATOM   3201  C   ASN B 206     -39.422 -10.780 -13.682  1.00 72.04           C  
ATOM   3202  O   ASN B 206     -39.819 -10.449 -12.565  1.00 72.04           O  
ATOM   3203  N   THR B 207     -38.213 -11.342 -13.783  1.00 46.94           N  
ATOM   3204  CA  THR B 207     -37.466 -11.809 -12.617  1.00 46.94           C  
ATOM   3205  CB  THR B 207     -36.272 -12.712 -12.964  1.00 46.94           C  
ATOM   3206  OG1 THR B 207     -36.733 -13.827 -13.687  1.00 46.94           O  
ATOM   3207  CG2 THR B 207     -35.576 -13.259 -11.715  1.00 46.94           C  
ATOM   3208  C   THR B 207     -36.952 -10.615 -11.869  1.00 46.94           C  
ATOM   3209  O   THR B 207     -36.167  -9.865 -12.433  1.00 46.94           O  
ATOM   3210  N   LYS B 208     -37.008 -10.587 -10.546  1.00173.52           N  
ATOM   3211  CA  LYS B 208     -36.216  -9.692  -9.729  1.00173.52           C  
ATOM   3212  CB  LYS B 208     -37.143  -8.660  -9.079  1.00173.52           C  
ATOM   3213  CG  LYS B 208     -38.129  -9.229  -8.040  1.00173.52           C  
ATOM   3214  CD  LYS B 208     -38.818  -8.138  -7.201  1.00173.52           C  
ATOM   3215  CE  LYS B 208     -37.843  -7.482  -6.206  1.00173.52           C  
ATOM   3216  NZ  LYS B 208     -37.000  -6.416  -6.799  1.00173.52           N  
ATOM   3217  C   LYS B 208     -35.350 -10.480  -8.774  1.00173.52           C  
ATOM   3218  O   LYS B 208     -35.704 -11.611  -8.410  1.00173.52           O  
ATOM   3219  N   VAL B 209     -34.243  -9.813  -8.342  1.00 63.61           N  
ATOM   3220  CA  VAL B 209     -33.323 -10.259  -7.283  1.00 63.61           C  
ATOM   3221  CB  VAL B 209     -32.155 -11.072  -7.883  1.00 63.61           C  
ATOM   3222  CG1 VAL B 209     -31.346 -11.715  -6.760  1.00 63.61           C  
ATOM   3223  CG2 VAL B 209     -32.631 -12.207  -8.794  1.00 63.61           C  
ATOM   3224  C   VAL B 209     -32.763  -9.044  -6.503  1.00 63.61           C  
ATOM   3225  O   VAL B 209     -31.836  -8.369  -6.972  1.00 63.61           O  
ATOM   3226  N   ASP B 210     -32.983  -9.007  -5.179  1.00 72.42           N  
ATOM   3227  CA  ASP B 210     -32.446  -7.945  -4.304  1.00 72.42           C  
ATOM   3228  CB  ASP B 210     -33.611  -7.324  -3.540  1.00 72.42           C  
ATOM   3229  CG  ASP B 210     -34.604  -6.579  -4.453  1.00 72.42           C  
ATOM   3230  OD1 ASP B 210     -34.565  -6.707  -5.695  1.00 72.42           O  
ATOM   3231  OD2 ASP B 210     -35.422  -5.786  -3.951  1.00 72.42           O  
ATOM   3232  C   ASP B 210     -31.298  -8.472  -3.418  1.00 72.42           C  
ATOM   3233  O   ASP B 210     -31.478  -9.137  -2.395  1.00 72.42           O  
ATOM   3234  N   LYS B 211     -30.083  -8.357  -3.954  1.00173.25           N  
ATOM   3235  CA  LYS B 211     -28.912  -8.983  -3.378  1.00173.25           C  
ATOM   3236  CB  LYS B 211     -27.881  -9.363  -4.433  1.00173.25           C  
ATOM   3237  CG  LYS B 211     -28.315 -10.503  -5.351  1.00173.25           C  
ATOM   3238  CD  LYS B 211     -28.744 -11.797  -4.643  1.00173.25           C  
ATOM   3239  CE  LYS B 211     -27.549 -12.536  -4.050  1.00173.25           C  
ATOM   3240  NZ  LYS B 211     -27.983 -13.774  -3.375  1.00173.25           N  
ATOM   3241  C   LYS B 211     -28.273  -8.122  -2.336  1.00173.25           C  
ATOM   3242  O   LYS B 211     -27.871  -6.993  -2.627  1.00173.25           O  
ATOM   3243  N   ARG B 212     -28.268  -8.484  -1.064  1.00 87.04           N  
ATOM   3244  CA  ARG B 212     -27.493  -7.834  -0.003  1.00 87.04           C  
ATOM   3245  CB  ARG B 212     -28.018  -8.377   1.311  1.00 87.04           C  
ATOM   3246  CG  ARG B 212     -27.331  -7.672   2.481  1.00 87.04           C  
ATOM   3247  CD  ARG B 212     -28.046  -7.982   3.790  1.00 87.04           C  
ATOM   3248  NE  ARG B 212     -27.282  -7.419   4.919  1.00 87.04           N  
ATOM   3249  CZ  ARG B 212     -26.462  -8.110   5.691  1.00 87.04           C  
ATOM   3250  NH1 ARG B 212     -26.366  -9.405   5.592  1.00 87.04           N  
ATOM   3251  NH2 ARG B 212     -25.715  -7.518   6.582  1.00 87.04           N  
ATOM   3252  C   ARG B 212     -25.982  -8.003  -0.248  1.00 87.04           C  
ATOM   3253  O   ARG B 212     -25.554  -8.571  -1.228  1.00 87.04           O  
ATOM   3254  N   VAL B 213     -25.177  -7.182   0.369  1.00 56.42           N  
ATOM   3255  CA  VAL B 213     -23.721  -7.280   0.340  1.00 56.42           C  
ATOM   3256  CB  VAL B 213     -23.049  -6.039  -0.226  1.00 56.42           C  
ATOM   3257  CG1 VAL B 213     -21.531  -6.226  -0.208  1.00 56.42           C  
ATOM   3258  CG2 VAL B 213     -23.478  -5.707  -1.663  1.00 56.42           C  
ATOM   3259  C   VAL B 213     -23.293  -7.464   1.779  1.00 56.42           C  
ATOM   3260  O   VAL B 213     -23.652  -6.708   2.694  1.00 56.42           O  
ATOM   3261  N   GLU B 214     -22.538  -8.542   2.020  1.00124.72           N  
ATOM   3262  CA  GLU B 214     -22.205  -8.966   3.390  1.00124.72           C  
ATOM   3263  CB  GLU B 214     -22.543 -10.457   3.666  1.00124.72           C  
ATOM   3264  CG  GLU B 214     -24.050 -10.663   3.782  1.00124.72           C  
ATOM   3265  CD  GLU B 214     -24.800 -10.862   2.469  1.00124.72           C  
ATOM   3266  OE1 GLU B 214     -24.154 -11.187   1.449  1.00124.72           O  
ATOM   3267  OE2 GLU B 214     -26.032 -10.649   2.548  1.00124.72           O  
ATOM   3268  C   GLU B 214     -20.753  -8.703   3.751  1.00124.72           C  
ATOM   3269  O   GLU B 214     -19.892  -8.401   2.921  1.00124.72           O  
ATOM   3270  N   SER B 215     -20.472  -8.789   5.049  1.00146.49           N  
ATOM   3271  CA  SER B 215     -19.141  -8.681   5.662  1.00146.49           C  
ATOM   3272  CB  SER B 215     -19.337  -8.447   7.177  1.00146.49           C  
ATOM   3273  OG  SER B 215     -19.978  -9.565   7.764  1.00146.49           O  
ATOM   3274  C   SER B 215     -18.176  -9.857   5.394  1.00146.49           C  
ATOM   3275  O   SER B 215     -17.931 -10.609   6.327  1.00146.49           O  
ATOM   3276  N   LYS B 216     -17.628  -9.902   4.179  1.00208.78           N  
ATOM   3277  CA  LYS B 216     -16.419 -10.613   3.781  1.00208.78           C  
ATOM   3278  CB  LYS B 216     -15.185  -9.741   4.107  1.00208.78           C  
ATOM   3279  CG  LYS B 216     -14.793  -9.603   5.597  1.00208.78           C  
ATOM   3280  CD  LYS B 216     -14.101 -10.820   6.233  1.00208.78           C  
ATOM   3281  CE  LYS B 216     -12.719 -11.080   5.619  1.00208.78           C  
ATOM   3282  NZ  LYS B 216     -12.142 -12.349   6.104  1.00208.78           N  
ATOM   3283  C   LYS B 216     -16.200 -12.095   4.115  1.00208.78           C  
ATOM   3284  O   LYS B 216     -15.114 -12.577   3.815  1.00208.78           O  
ATOM   3285  N   TYR B 217     -17.274 -12.817   4.473  1.00174.46           N  
ATOM   3286  CA  TYR B 217     -17.277 -14.282   4.663  1.00174.46           C  
ATOM   3287  CB  TYR B 217     -16.827 -14.990   3.370  1.00174.46           C  
ATOM   3288  CG  TYR B 217     -17.392 -14.345   2.111  1.00174.46           C  
ATOM   3289  CD1 TYR B 217     -18.728 -14.581   1.740  1.00174.46           C  
ATOM   3290  CD2 TYR B 217     -16.618 -13.417   1.383  1.00174.46           C  
ATOM   3291  CE1 TYR B 217     -19.300 -13.874   0.665  1.00174.46           C  
ATOM   3292  CE2 TYR B 217     -17.192 -12.683   0.328  1.00174.46           C  
ATOM   3293  CZ  TYR B 217     -18.536 -12.907  -0.026  1.00174.46           C  
ATOM   3294  OH  TYR B 217     -19.070 -12.223  -1.073  1.00174.46           O  
ATOM   3295  C   TYR B 217     -16.459 -14.739   5.867  1.00174.46           C  
ATOM   3296  O   TYR B 217     -16.732 -15.759   6.493  1.00174.46           O  
ATOM   3297  N   GLY B 218     -15.349 -14.048   6.191  1.00 76.53           N  
ATOM   3298  CA  GLY B 218     -14.375 -14.559   7.168  1.00 76.53           C  
ATOM   3299  C   GLY B 218     -14.073 -13.671   8.371  1.00 76.53           C  
ATOM   3300  O   GLY B 218     -13.023 -13.024   8.412  1.00 76.53           O  
ATOM   3301  N   PRO B 219     -14.824 -13.789   9.488  1.00223.10           N  
ATOM   3302  CA  PRO B 219     -14.534 -13.052  10.711  1.00223.10           C  
ATOM   3303  CD  PRO B 219     -16.048 -14.572   9.633  1.00223.10           C  
ATOM   3304  CB  PRO B 219     -15.792 -13.178  11.579  1.00223.10           C  
ATOM   3305  CG  PRO B 219     -16.440 -14.478  11.106  1.00223.10           C  
ATOM   3306  C   PRO B 219     -13.295 -13.545  11.466  1.00223.10           C  
ATOM   3307  O   PRO B 219     -13.355 -13.950  12.626  1.00223.10           O  
ATOM   3308  N   PRO B 220     -12.091 -13.355  10.901  1.00114.77           N  
ATOM   3309  CA  PRO B 220     -10.817 -13.665  11.553  1.00114.77           C  
ATOM   3310  CD  PRO B 220     -11.885 -12.969   9.521  1.00114.77           C  
ATOM   3311  CB  PRO B 220      -9.794 -13.744  10.402  1.00114.77           C  
ATOM   3312  CG  PRO B 220     -10.382 -12.846   9.313  1.00114.77           C  
ATOM   3313  C   PRO B 220     -10.347 -12.659  12.612  1.00114.77           C  
ATOM   3314  O   PRO B 220      -9.183 -12.626  13.004  1.00114.77           O  
ATOM   3315  N   CYS B 221     -11.326 -12.002  13.251  1.00 73.96           N  
ATOM   3316  CA  CYS B 221     -11.145 -11.309  14.536  1.00 73.96           C  
ATOM   3317  CB  CYS B 221     -12.270 -10.267  14.689  1.00 73.96           C  
ATOM   3318  SG  CYS B 221     -12.516  -9.551  16.336  1.00 73.96           S  
ATOM   3319  C   CYS B 221     -11.110 -12.273  15.742  1.00 73.96           C  
ATOM   3320  O   CYS B 221     -11.992 -13.125  15.880  1.00 73.96           O  
ATOM   3321  N   PRO B 222     -10.244 -12.024  16.752  1.00 71.75           N  
ATOM   3322  CA  PRO B 222     -10.287 -12.731  18.039  1.00 71.75           C  
ATOM   3323  CD  PRO B 222      -9.076 -11.150  16.704  1.00 71.75           C  
ATOM   3324  CB  PRO B 222      -9.071 -12.223  18.847  1.00 71.75           C  
ATOM   3325  CG  PRO B 222      -8.127 -11.676  17.777  1.00 71.75           C  
ATOM   3326  C   PRO B 222     -11.588 -12.535  18.836  1.00 71.75           C  
ATOM   3327  O   PRO B 222     -12.049 -11.403  19.008  1.00 71.75           O  
ATOM   3328  N   PRO B 223     -12.095 -13.600  19.494  1.00159.02           N  
ATOM   3329  CA  PRO B 223     -13.217 -13.500  20.435  1.00159.02           C  
ATOM   3330  CD  PRO B 223     -11.688 -14.995  19.328  1.00159.02           C  
ATOM   3331  CB  PRO B 223     -13.449 -14.929  20.953  1.00159.02           C  
ATOM   3332  CG  PRO B 223     -12.850 -15.822  19.867  1.00159.02           C  
ATOM   3333  C   PRO B 223     -12.981 -12.537  21.603  1.00159.02           C  
ATOM   3334  O   PRO B 223     -11.854 -12.357  22.065  1.00159.02           O  
ATOM   3335  N   CYS B 224     -14.068 -11.972  22.143  1.00 76.36           N  
ATOM   3336  CA  CYS B 224     -13.925 -11.121  23.327  1.00 76.36           C  
ATOM   3337  CB  CYS B 224     -15.223 -10.379  23.657  1.00 76.36           C  
ATOM   3338  SG  CYS B 224     -16.565 -11.374  24.361  1.00 76.36           S  
ATOM   3339  C   CYS B 224     -13.375 -11.901  24.540  1.00 76.36           C  
ATOM   3340  O   CYS B 224     -13.700 -13.077  24.705  1.00 76.36           O  
ATOM   3341  N   PRO B 225     -12.656 -11.234  25.467  1.00202.15           N  
ATOM   3342  CA  PRO B 225     -11.970 -11.889  26.602  1.00202.15           C  
ATOM   3343  CD  PRO B 225     -12.219  -9.842  25.334  1.00202.15           C  
ATOM   3344  CB  PRO B 225     -11.304 -10.720  27.359  1.00202.15           C  
ATOM   3345  CG  PRO B 225     -11.045  -9.667  26.290  1.00202.15           C  
ATOM   3346  C   PRO B 225     -12.802 -12.682  27.636  1.00202.15           C  
ATOM   3347  O   PRO B 225     -12.219 -13.351  28.495  1.00202.15           O  
ATOM   3348  N   ALA B 226     -14.133 -12.527  27.561  1.00270.94           N  
ATOM   3349  CA  ALA B 226     -15.066 -12.934  28.612  1.00270.94           C  
ATOM   3350  CB  ALA B 226     -15.373 -14.443  28.458  1.00270.94           C  
ATOM   3351  C   ALA B 226     -14.640 -12.510  30.043  1.00270.94           C  
ATOM   3352  O   ALA B 226     -13.487 -12.155  30.287  1.00270.94           O  
ATOM   3353  N   PRO B 227     -15.577 -12.469  31.010  1.00230.91           N  
ATOM   3354  CA  PRO B 227     -15.233 -12.350  32.432  1.00230.91           C  
ATOM   3355  CD  PRO B 227     -16.961 -12.060  30.774  1.00230.91           C  
ATOM   3356  CB  PRO B 227     -16.470 -11.763  33.104  1.00230.91           C  
ATOM   3357  CG  PRO B 227     -17.309 -11.178  31.972  1.00230.91           C  
ATOM   3358  C   PRO B 227     -14.838 -13.678  33.097  1.00230.91           C  
ATOM   3359  O   PRO B 227     -15.666 -14.474  33.550  1.00230.91           O  
ATOM   3360  N   GLU B 228     -13.539 -13.846  33.292  1.00124.94           N  
ATOM   3361  CA  GLU B 228     -13.001 -15.035  33.945  1.00124.94           C  
ATOM   3362  CB  GLU B 228     -11.777 -15.556  33.162  1.00124.94           C  
ATOM   3363  CG  GLU B 228     -11.372 -16.974  33.595  1.00124.94           C  
ATOM   3364  CD  GLU B 228     -10.427 -17.659  32.653  1.00124.94           C  
ATOM   3365  OE1 GLU B 228     -10.719 -17.777  31.443  1.00124.94           O  
ATOM   3366  OE2 GLU B 228      -9.380 -18.046  33.191  1.00124.94           O  
ATOM   3367  C   GLU B 228     -12.654 -14.723  35.401  1.00124.94           C  
ATOM   3368  O   GLU B 228     -11.623 -14.122  35.703  1.00124.94           O  
ATOM   3369  N   ALA B 229     -13.493 -15.183  36.319  1.00 49.62           N  
ATOM   3370  CA  ALA B 229     -13.166 -15.269  37.734  1.00 49.62           C  
ATOM   3371  CB  ALA B 229     -13.996 -14.225  38.478  1.00 49.62           C  
ATOM   3372  C   ALA B 229     -13.459 -16.702  38.218  1.00 49.62           C  
ATOM   3373  O   ALA B 229     -14.614 -17.055  38.464  1.00 49.62           O  
ATOM   3374  N   ALA B 230     -12.449 -17.540  38.483  1.00 57.13           N  
ATOM   3375  CA  ALA B 230     -12.630 -18.849  39.162  1.00 57.13           C  
ATOM   3376  CB  ALA B 230     -11.269 -19.377  39.643  1.00 57.13           C  
ATOM   3377  C   ALA B 230     -13.614 -18.731  40.343  1.00 57.13           C  
ATOM   3378  O   ALA B 230     -13.375 -17.927  41.248  1.00 57.13           O  
ATOM   3379  N   GLY B 231     -14.774 -19.427  40.396  1.00 40.30           N  
ATOM   3380  CA  GLY B 231     -15.882 -19.336  41.441  1.00 40.30           C  
ATOM   3381  C   GLY B 231     -16.260 -17.944  42.030  1.00 40.30           C  
ATOM   3382  O   GLY B 231     -17.332 -17.792  42.654  1.00 40.30           O  
ATOM   3383  N   GLY B 232     -15.497 -16.910  41.685  1.00 37.24           N  
ATOM   3384  CA  GLY B 232     -15.882 -15.491  41.830  1.00 37.24           C  
ATOM   3385  C   GLY B 232     -15.232 -14.674  42.972  1.00 37.24           C  
ATOM   3386  O   GLY B 232     -15.791 -14.587  44.083  1.00 37.24           O  
ATOM   3387  N   PRO B 233     -13.919 -14.244  42.793  1.00 85.98           N  
ATOM   3388  CA  PRO B 233     -13.247 -13.515  43.902  1.00 85.98           C  
ATOM   3389  CD  PRO B 233     -12.813 -14.680  41.808  1.00 85.98           C  
ATOM   3390  CB  PRO B 233     -11.778 -13.928  43.849  1.00 85.98           C  
ATOM   3391  CG  PRO B 233     -11.602 -13.927  42.334  1.00 85.98           C  
ATOM   3392  C   PRO B 233     -13.541 -11.966  44.110  1.00 85.98           C  
ATOM   3393  O   PRO B 233     -12.774 -11.001  43.833  1.00 85.98           O  
ATOM   3394  N   SER B 234     -14.665 -11.830  44.822  1.00 51.71           N  
ATOM   3395  CA  SER B 234     -15.058 -10.676  45.615  1.00 51.71           C  
ATOM   3396  CB  SER B 234     -16.459 -10.925  46.209  1.00 51.71           C  
ATOM   3397  OG  SER B 234     -17.261 -11.649  45.283  1.00 51.71           O  
ATOM   3398  C   SER B 234     -14.055 -10.351  46.744  1.00 51.71           C  
ATOM   3399  O   SER B 234     -13.809 -11.196  47.622  1.00 51.71           O  
ATOM   3400  N   VAL B 235     -13.765  -9.038  46.830  1.00 62.52           N  
ATOM   3401  CA  VAL B 235     -12.963  -8.325  47.845  1.00 62.52           C  
ATOM   3402  CB  VAL B 235     -11.882  -7.404  47.196  1.00 62.52           C  
ATOM   3403  CG1 VAL B 235     -10.654  -7.225  48.110  1.00 62.52           C  
ATOM   3404  CG2 VAL B 235     -11.380  -7.908  45.815  1.00 62.52           C  
ATOM   3405  C   VAL B 235     -13.860  -7.545  48.848  1.00 62.52           C  
ATOM   3406  O   VAL B 235     -15.090  -7.362  48.665  1.00 62.52           O  
ATOM   3407  N   PHE B 236     -13.287  -7.330  50.044  1.00132.08           N  
ATOM   3408  CA  PHE B 236     -13.944  -6.767  51.252  1.00132.08           C  
ATOM   3409  CB  PHE B 236     -14.656  -7.850  52.071  1.00132.08           C  
ATOM   3410  CG  PHE B 236     -15.754  -8.519  51.307  1.00132.08           C  
ATOM   3411  CD1 PHE B 236     -16.971  -7.836  51.138  1.00132.08           C  
ATOM   3412  CD2 PHE B 236     -15.500  -9.731  50.637  1.00132.08           C  
ATOM   3413  CE1 PHE B 236     -17.924  -8.381  50.275  1.00132.08           C  
ATOM   3414  CE2 PHE B 236     -16.470 -10.273  49.797  1.00132.08           C  
ATOM   3415  CZ  PHE B 236     -17.691  -9.607  49.629  1.00132.08           C  
ATOM   3416  C   PHE B 236     -12.951  -6.141  52.208  1.00132.08           C  
ATOM   3417  O   PHE B 236     -11.850  -6.660  52.346  1.00132.08           O  
ATOM   3418  N   LEU B 237     -13.263  -5.074  52.975  1.00 73.29           N  
ATOM   3419  CA  LEU B 237     -12.307  -4.521  53.981  1.00 73.29           C  
ATOM   3420  CB  LEU B 237     -11.228  -3.576  53.333  1.00 73.29           C  
ATOM   3421  CG  LEU B 237     -10.212  -2.758  54.209  1.00 73.29           C  
ATOM   3422  CD1 LEU B 237      -8.839  -3.367  54.447  1.00 73.29           C  
ATOM   3423  CD2 LEU B 237      -9.779  -1.428  53.587  1.00 73.29           C  
ATOM   3424  C   LEU B 237     -13.100  -3.804  55.085  1.00 73.29           C  
ATOM   3425  O   LEU B 237     -13.903  -2.891  54.718  1.00 73.29           O  
ATOM   3426  N   PHE B 238     -12.466  -3.979  56.267  1.00129.26           N  
ATOM   3427  CA  PHE B 238     -12.969  -3.755  57.598  1.00129.26           C  
ATOM   3428  CB  PHE B 238     -13.295  -5.089  58.279  1.00129.26           C  
ATOM   3429  CG  PHE B 238     -14.278  -5.922  57.506  1.00129.26           C  
ATOM   3430  CD1 PHE B 238     -15.624  -5.515  57.410  1.00129.26           C  
ATOM   3431  CD2 PHE B 238     -13.824  -7.047  56.798  1.00129.26           C  
ATOM   3432  CE1 PHE B 238     -16.502  -6.228  56.572  1.00129.26           C  
ATOM   3433  CE2 PHE B 238     -14.712  -7.767  56.006  1.00129.26           C  
ATOM   3434  CZ  PHE B 238     -16.021  -7.329  55.856  1.00129.26           C  
ATOM   3435  C   PHE B 238     -11.885  -3.070  58.434  1.00129.26           C  
ATOM   3436  O   PHE B 238     -10.698  -3.385  58.289  1.00129.26           O  
ATOM   3437  N   PRO B 239     -12.329  -2.170  59.335  1.00 98.04           N  
ATOM   3438  CA  PRO B 239     -11.483  -1.529  60.337  1.00 98.04           C  
ATOM   3439  CD  PRO B 239     -13.724  -1.775  59.567  1.00 98.04           C  
ATOM   3440  CB  PRO B 239     -12.290  -0.292  60.733  1.00 98.04           C  
ATOM   3441  CG  PRO B 239     -13.734  -0.775  60.720  1.00 98.04           C  
ATOM   3442  C   PRO B 239     -11.286  -2.448  61.554  1.00 98.04           C  
ATOM   3443  O   PRO B 239     -12.178  -3.286  61.790  1.00 98.04           O  
ATOM   3444  N   PRO B 240     -10.337  -2.121  62.463  1.00 94.54           N  
ATOM   3445  CA  PRO B 240     -10.329  -2.634  63.843  1.00 94.54           C  
ATOM   3446  CD  PRO B 240      -9.306  -1.098  62.315  1.00 94.54           C  
ATOM   3447  CB  PRO B 240      -9.101  -1.983  64.501  1.00 94.54           C  
ATOM   3448  CG  PRO B 240      -8.938  -0.674  63.731  1.00 94.54           C  
ATOM   3449  C   PRO B 240     -11.634  -2.277  64.586  1.00 94.54           C  
ATOM   3450  O   PRO B 240     -12.585  -1.744  63.970  1.00 94.54           O  
ATOM   3451  N   LYS B 241     -11.712  -2.523  65.910  1.00137.83           N  
ATOM   3452  CA  LYS B 241     -12.909  -2.199  66.686  1.00137.83           C  
ATOM   3453  CB  LYS B 241     -13.616  -3.461  67.235  1.00137.83           C  
ATOM   3454  CG  LYS B 241     -14.521  -4.185  66.208  1.00137.83           C  
ATOM   3455  CD  LYS B 241     -13.754  -4.994  65.153  1.00137.83           C  
ATOM   3456  CE  LYS B 241     -14.620  -5.509  63.990  1.00137.83           C  
ATOM   3457  NZ  LYS B 241     -13.804  -5.599  62.751  1.00137.83           N  
ATOM   3458  C   LYS B 241     -12.589  -1.152  67.772  1.00137.83           C  
ATOM   3459  O   LYS B 241     -11.705  -1.372  68.605  1.00137.83           O  
ATOM   3460  N   PRO B 242     -13.499  -0.185  68.063  1.00 88.03           N  
ATOM   3461  CA  PRO B 242     -13.280   0.939  69.010  1.00 88.03           C  
ATOM   3462  CD  PRO B 242     -14.846  -0.133  67.503  1.00 88.03           C  
ATOM   3463  CB  PRO B 242     -14.695   1.588  69.193  1.00 88.03           C  
ATOM   3464  CG  PRO B 242     -15.439   1.203  67.915  1.00 88.03           C  
ATOM   3465  C   PRO B 242     -12.475   0.549  70.291  1.00 88.03           C  
ATOM   3466  O   PRO B 242     -11.567   1.250  70.767  1.00 88.03           O  
ATOM   3467  N   LYS B 243     -12.873  -0.448  71.065  1.00 87.22           N  
ATOM   3468  CA  LYS B 243     -12.254  -0.663  72.368  1.00 87.22           C  
ATOM   3469  CB  LYS B 243     -12.811  -1.836  73.088  1.00 87.22           C  
ATOM   3470  CG  LYS B 243     -12.198  -1.955  74.498  1.00 87.22           C  
ATOM   3471  CD  LYS B 243     -12.700  -3.141  75.333  1.00 87.22           C  
ATOM   3472  CE  LYS B 243     -14.100  -2.956  75.920  1.00 87.22           C  
ATOM   3473  NZ  LYS B 243     -14.459  -4.146  76.726  1.00 87.22           N  
ATOM   3474  C   LYS B 243     -10.800  -0.981  72.261  1.00 87.22           C  
ATOM   3475  O   LYS B 243     -10.007  -0.291  72.888  1.00 87.22           O  
ATOM   3476  N   ASP B 244     -10.346  -1.876  71.428  1.00143.31           N  
ATOM   3477  CA  ASP B 244      -8.946  -1.947  71.061  1.00143.31           C  
ATOM   3478  CB  ASP B 244      -8.779  -3.215  70.250  1.00143.31           C  
ATOM   3479  CG  ASP B 244      -9.870  -3.351  69.212  1.00143.31           C  
ATOM   3480  OD1 ASP B 244     -11.006  -3.792  69.588  1.00143.31           O  
ATOM   3481  OD2 ASP B 244      -9.493  -3.159  68.037  1.00143.31           O  
ATOM   3482  C   ASP B 244      -8.366  -0.648  70.447  1.00143.31           C  
ATOM   3483  O   ASP B 244      -7.302  -0.236  70.928  1.00143.31           O  
ATOM   3484  N   THR B 245      -8.997   0.045  69.473  1.00126.00           N  
ATOM   3485  CA  THR B 245      -8.428   1.329  68.943  1.00126.00           C  
ATOM   3486  CB  THR B 245      -9.400   2.062  68.003  1.00126.00           C  
ATOM   3487  OG1 THR B 245      -9.826   1.516  66.776  1.00126.00           O  
ATOM   3488  CG2 THR B 245      -8.814   3.293  67.340  1.00126.00           C  
ATOM   3489  C   THR B 245      -8.124   2.334  70.036  1.00126.00           C  
ATOM   3490  O   THR B 245      -7.160   3.099  69.940  1.00126.00           O  
ATOM   3491  N   LEU B 246      -8.929   2.405  71.111  1.00 85.17           N  
ATOM   3492  CA  LEU B 246      -8.799   3.338  72.257  1.00 85.17           C  
ATOM   3493  CB  LEU B 246     -10.187   3.635  72.893  1.00 85.17           C  
ATOM   3494  CG  LEU B 246     -11.138   4.329  71.895  1.00 85.17           C  
ATOM   3495  CD1 LEU B 246     -12.529   4.491  72.488  1.00 85.17           C  
ATOM   3496  CD2 LEU B 246     -10.615   5.678  71.423  1.00 85.17           C  
ATOM   3497  C   LEU B 246      -7.814   2.816  73.292  1.00 85.17           C  
ATOM   3498  O   LEU B 246      -7.074   3.599  73.871  1.00 85.17           O  
ATOM   3499  N   MET B 247      -7.638   1.508  73.422  1.00 66.84           N  
ATOM   3500  CA  MET B 247      -6.696   0.892  74.344  1.00 66.84           C  
ATOM   3501  CB  MET B 247      -7.187  -0.488  74.820  1.00 66.84           C  
ATOM   3502  CG  MET B 247      -8.484  -0.437  75.639  1.00 66.84           C  
ATOM   3503  SD  MET B 247      -8.395   0.380  77.255  1.00 66.84           S  
ATOM   3504  CE  MET B 247      -8.687   2.111  76.783  1.00 66.84           C  
ATOM   3505  C   MET B 247      -5.309   0.832  73.728  1.00 66.84           C  
ATOM   3506  O   MET B 247      -5.022  -0.147  73.046  1.00 66.84           O  
ATOM   3507  N   ILE B 248      -4.418   1.653  74.292  1.00110.95           N  
ATOM   3508  CA  ILE B 248      -2.953   1.682  74.132  1.00110.95           C  
ATOM   3509  CB  ILE B 248      -2.355   2.757  75.085  1.00110.95           C  
ATOM   3510  CG1 ILE B 248      -2.414   2.391  76.590  1.00110.95           C  
ATOM   3511  CG2 ILE B 248      -2.942   4.157  74.824  1.00110.95           C  
ATOM   3512  CD1 ILE B 248      -3.800   2.336  77.249  1.00110.95           C  
ATOM   3513  C   ILE B 248      -2.240   0.333  74.400  1.00110.95           C  
ATOM   3514  O   ILE B 248      -1.201   0.071  73.788  1.00110.95           O  
ATOM   3515  N   SER B 249      -2.911  -0.524  75.204  1.00 88.42           N  
ATOM   3516  CA  SER B 249      -2.501  -1.906  75.480  1.00 88.42           C  
ATOM   3517  CB  SER B 249      -3.138  -2.364  76.789  1.00 88.42           C  
ATOM   3518  OG  SER B 249      -4.530  -2.529  76.606  1.00 88.42           O  
ATOM   3519  C   SER B 249      -2.762  -2.905  74.358  1.00 88.42           C  
ATOM   3520  O   SER B 249      -3.340  -3.976  74.598  1.00 88.42           O  
ATOM   3521  N   ARG B 250      -2.598  -2.437  73.110  1.00148.81           N  
ATOM   3522  CA  ARG B 250      -2.829  -3.136  71.833  1.00148.81           C  
ATOM   3523  CB  ARG B 250      -4.257  -2.813  71.250  1.00148.81           C  
ATOM   3524  CG  ARG B 250      -5.472  -3.132  72.113  1.00148.81           C  
ATOM   3525  CD  ARG B 250      -5.860  -4.615  72.075  1.00148.81           C  
ATOM   3526  NE  ARG B 250      -7.232  -4.851  72.601  1.00148.81           N  
ATOM   3527  CZ  ARG B 250      -7.697  -4.478  73.790  1.00148.81           C  
ATOM   3528  NH1 ARG B 250      -6.830  -4.228  74.733  1.00148.81           N  
ATOM   3529  NH2 ARG B 250      -8.969  -4.453  74.086  1.00148.81           N  
ATOM   3530  C   ARG B 250      -1.690  -2.752  70.839  1.00148.81           C  
ATOM   3531  O   ARG B 250      -0.988  -1.733  70.922  1.00148.81           O  
ATOM   3532  N   THR B 251      -1.785  -3.400  69.693  1.00163.55           N  
ATOM   3533  CA  THR B 251      -1.650  -2.787  68.366  1.00163.55           C  
ATOM   3534  CB  THR B 251      -0.309  -3.307  67.841  1.00163.55           C  
ATOM   3535  OG1 THR B 251       0.136  -2.548  66.758  1.00163.55           O  
ATOM   3536  CG2 THR B 251      -0.304  -4.790  67.470  1.00163.55           C  
ATOM   3537  C   THR B 251      -2.973  -3.149  67.560  1.00163.55           C  
ATOM   3538  O   THR B 251      -3.306  -4.323  67.294  1.00163.55           O  
ATOM   3539  N   PRO B 252      -3.793  -2.087  67.288  1.00 92.20           N  
ATOM   3540  CA  PRO B 252      -4.903  -2.227  66.341  1.00 92.20           C  
ATOM   3541  CD  PRO B 252      -3.734  -0.692  67.824  1.00 92.20           C  
ATOM   3542  CB  PRO B 252      -5.749  -0.957  66.506  1.00 92.20           C  
ATOM   3543  CG  PRO B 252      -4.803   0.104  67.084  1.00 92.20           C  
ATOM   3544  C   PRO B 252      -4.495  -2.532  64.867  1.00 92.20           C  
ATOM   3545  O   PRO B 252      -3.402  -2.133  64.403  1.00 92.20           O  
ATOM   3546  N   GLU B 253      -5.432  -3.256  64.240  1.00111.37           N  
ATOM   3547  CA  GLU B 253      -5.315  -3.915  62.982  1.00111.37           C  
ATOM   3548  CB  GLU B 253      -4.819  -5.336  63.288  1.00111.37           C  
ATOM   3549  CG  GLU B 253      -5.825  -6.462  63.566  1.00111.37           C  
ATOM   3550  CD  GLU B 253      -6.720  -6.322  64.810  1.00111.37           C  
ATOM   3551  OE1 GLU B 253      -7.225  -5.224  65.175  1.00111.37           O  
ATOM   3552  OE2 GLU B 253      -7.065  -7.410  65.381  1.00111.37           O  
ATOM   3553  C   GLU B 253      -6.614  -3.778  62.163  1.00111.37           C  
ATOM   3554  O   GLU B 253      -7.684  -4.392  62.296  1.00111.37           O  
ATOM   3555  N   VAL B 254      -6.457  -3.056  61.053  1.00 53.41           N  
ATOM   3556  CA  VAL B 254      -7.258  -3.240  59.855  1.00 53.41           C  
ATOM   3557  CB  VAL B 254      -6.719  -2.383  58.696  1.00 53.41           C  
ATOM   3558  CG1 VAL B 254      -7.754  -2.272  57.569  1.00 53.41           C  
ATOM   3559  CG2 VAL B 254      -6.516  -0.944  59.186  1.00 53.41           C  
ATOM   3560  C   VAL B 254      -7.160  -4.687  59.440  1.00 53.41           C  
ATOM   3561  O   VAL B 254      -6.013  -5.169  59.284  1.00 53.41           O  
ATOM   3562  N   THR B 255      -8.330  -5.218  59.020  1.00 52.73           N  
ATOM   3563  CA  THR B 255      -8.456  -6.397  58.126  1.00 52.73           C  
ATOM   3564  CB  THR B 255      -9.325  -7.543  58.667  1.00 52.73           C  
ATOM   3565  OG1 THR B 255      -8.661  -8.038  59.795  1.00 52.73           O  
ATOM   3566  CG2 THR B 255      -9.349  -8.777  57.777  1.00 52.73           C  
ATOM   3567  C   THR B 255      -8.985  -6.076  56.741  1.00 52.73           C  
ATOM   3568  O   THR B 255     -10.125  -5.594  56.531  1.00 52.73           O  
ATOM   3569  N   CYS B 256      -8.276  -6.649  55.730  1.00 52.59           N  
ATOM   3570  CA  CYS B 256      -8.694  -6.967  54.351  1.00 52.59           C  
ATOM   3571  CB  CYS B 256      -7.538  -6.650  53.340  1.00 52.59           C  
ATOM   3572  SG  CYS B 256      -7.968  -6.623  51.584  1.00 52.59           S  
ATOM   3573  C   CYS B 256      -9.099  -8.444  54.288  1.00 52.59           C  
ATOM   3574  O   CYS B 256      -8.306  -9.347  54.661  1.00 52.59           O  
ATOM   3575  N   VAL B 257     -10.254  -8.684  53.649  1.00 59.05           N  
ATOM   3576  CA  VAL B 257     -10.594  -9.988  53.043  1.00 59.05           C  
ATOM   3577  CB  VAL B 257     -11.896 -10.657  53.573  1.00 59.05           C  
ATOM   3578  CG1 VAL B 257     -11.940 -12.197  53.332  1.00 59.05           C  
ATOM   3579  CG2 VAL B 257     -12.112 -10.366  55.078  1.00 59.05           C  
ATOM   3580  C   VAL B 257     -10.631  -9.893  51.506  1.00 59.05           C  
ATOM   3581  O   VAL B 257     -11.316  -9.044  50.877  1.00 59.05           O  
ATOM   3582  N   VAL B 258     -10.093 -11.027  50.963  1.00 57.66           N  
ATOM   3583  CA  VAL B 258     -10.447 -11.652  49.612  1.00 57.66           C  
ATOM   3584  CB  VAL B 258      -9.254 -12.042  48.641  1.00 57.66           C  
ATOM   3585  CG1 VAL B 258      -9.706 -12.433  47.226  1.00 57.66           C  
ATOM   3586  CG2 VAL B 258      -8.435 -10.754  48.588  1.00 57.66           C  
ATOM   3587  C   VAL B 258     -11.277 -12.927  49.772  1.00 57.66           C  
ATOM   3588  O   VAL B 258     -10.758 -13.917  50.291  1.00 57.66           O  
ATOM   3589  N   VAL B 259     -12.458 -13.041  49.135  1.00144.03           N  
ATOM   3590  CA  VAL B 259     -13.272 -14.283  49.334  1.00144.03           C  
ATOM   3591  CB  VAL B 259     -14.576 -14.009  50.108  1.00144.03           C  
ATOM   3592  CG1 VAL B 259     -15.664 -13.714  49.069  1.00144.03           C  
ATOM   3593  CG2 VAL B 259     -15.013 -15.160  51.023  1.00144.03           C  
ATOM   3594  C   VAL B 259     -13.486 -15.122  48.058  1.00144.03           C  
ATOM   3595  O   VAL B 259     -13.364 -14.626  46.921  1.00144.03           O  
ATOM   3596  N   ASP B 260     -13.914 -16.393  48.229  1.00 71.05           N  
ATOM   3597  CA  ASP B 260     -14.259 -17.253  47.075  1.00 71.05           C  
ATOM   3598  CB  ASP B 260     -15.744 -16.906  46.622  1.00 71.05           C  
ATOM   3599  CG  ASP B 260     -16.868 -17.289  47.633  1.00 71.05           C  
ATOM   3600  OD1 ASP B 260     -16.545 -18.232  48.411  1.00 71.05           O  
ATOM   3601  OD2 ASP B 260     -18.007 -16.727  47.712  1.00 71.05           O  
ATOM   3602  C   ASP B 260     -13.181 -17.440  45.922  1.00 71.05           C  
ATOM   3603  O   ASP B 260     -13.668 -17.644  44.793  1.00 71.05           O  
ATOM   3604  N   VAL B 261     -11.829 -17.362  46.150  1.00 53.54           N  
ATOM   3605  CA  VAL B 261     -10.668 -17.646  45.237  1.00 53.54           C  
ATOM   3606  CB  VAL B 261      -9.324 -17.343  45.959  1.00 53.54           C  
ATOM   3607  CG1 VAL B 261      -8.121 -17.427  45.018  1.00 53.54           C  
ATOM   3608  CG2 VAL B 261      -9.347 -15.920  46.533  1.00 53.54           C  
ATOM   3609  C   VAL B 261     -10.594 -19.118  44.796  1.00 53.54           C  
ATOM   3610  O   VAL B 261     -10.987 -19.985  45.588  1.00 53.54           O  
ATOM   3611  N   SER B 262     -10.177 -19.359  43.515  1.00 51.00           N  
ATOM   3612  CA  SER B 262      -9.994 -20.665  42.829  1.00 51.00           C  
ATOM   3613  CB  SER B 262      -9.914 -20.482  41.294  1.00 51.00           C  
ATOM   3614  OG  SER B 262     -10.251 -21.702  40.667  1.00 51.00           O  
ATOM   3615  C   SER B 262      -8.733 -21.395  43.305  1.00 51.00           C  
ATOM   3616  O   SER B 262      -7.850 -20.775  43.865  1.00 51.00           O  
ATOM   3617  N   GLN B 263      -8.609 -22.684  43.094  1.00158.96           N  
ATOM   3618  CA  GLN B 263      -7.491 -23.539  43.517  1.00158.96           C  
ATOM   3619  CB  GLN B 263      -7.914 -25.008  43.393  1.00158.96           C  
ATOM   3620  CG  GLN B 263      -9.129 -25.413  44.243  1.00158.96           C  
ATOM   3621  CD  GLN B 263     -10.477 -24.932  43.712  1.00158.96           C  
ATOM   3622  OE1 GLN B 263     -10.643 -24.487  42.592  1.00158.96           O  
ATOM   3623  NE2 GLN B 263     -11.410 -24.788  44.624  1.00158.96           N  
ATOM   3624  C   GLN B 263      -6.237 -23.359  42.649  1.00158.96           C  
ATOM   3625  O   GLN B 263      -5.091 -23.439  43.086  1.00158.96           O  
ATOM   3626  N   GLU B 264      -6.427 -22.874  41.427  1.00121.54           N  
ATOM   3627  CA  GLU B 264      -5.393 -22.403  40.512  1.00121.54           C  
ATOM   3628  CB  GLU B 264      -5.904 -22.443  39.057  1.00121.54           C  
ATOM   3629  CG  GLU B 264      -6.251 -23.848  38.544  1.00121.54           C  
ATOM   3630  CD  GLU B 264      -7.472 -24.442  39.262  1.00121.54           C  
ATOM   3631  OE1 GLU B 264      -8.382 -23.647  39.620  1.00121.54           O  
ATOM   3632  OE2 GLU B 264      -7.442 -25.664  39.520  1.00121.54           O  
ATOM   3633  C   GLU B 264      -4.992 -20.944  40.757  1.00121.54           C  
ATOM   3634  O   GLU B 264      -4.090 -20.485  40.054  1.00121.54           O  
ATOM   3635  N   ASP B 265      -5.752 -20.223  41.598  1.00143.93           N  
ATOM   3636  CA  ASP B 265      -5.605 -18.790  41.828  1.00143.93           C  
ATOM   3637  CB  ASP B 265      -6.977 -18.146  41.486  1.00143.93           C  
ATOM   3638  CG  ASP B 265      -6.902 -16.661  41.162  1.00143.93           C  
ATOM   3639  OD1 ASP B 265      -5.880 -16.212  40.600  1.00143.93           O  
ATOM   3640  OD2 ASP B 265      -7.930 -15.978  41.345  1.00143.93           O  
ATOM   3641  C   ASP B 265      -5.040 -18.356  43.180  1.00143.93           C  
ATOM   3642  O   ASP B 265      -4.795 -17.151  43.305  1.00143.93           O  
ATOM   3643  N   PRO B 266      -4.619 -19.229  44.130  1.00122.42           N  
ATOM   3644  CA  PRO B 266      -4.298 -18.851  45.517  1.00122.42           C  
ATOM   3645  CD  PRO B 266      -4.175 -20.603  43.905  1.00122.42           C  
ATOM   3646  CB  PRO B 266      -4.039 -20.188  46.239  1.00122.42           C  
ATOM   3647  CG  PRO B 266      -3.417 -21.051  45.147  1.00122.42           C  
ATOM   3648  C   PRO B 266      -3.056 -17.950  45.662  1.00122.42           C  
ATOM   3649  O   PRO B 266      -2.637 -17.563  46.749  1.00122.42           O  
ATOM   3650  N   GLU B 267      -2.326 -17.699  44.600  1.00187.11           N  
ATOM   3651  CA  GLU B 267      -1.147 -16.825  44.614  1.00187.11           C  
ATOM   3652  CB  GLU B 267      -0.347 -17.050  43.323  1.00187.11           C  
ATOM   3653  CG  GLU B 267       1.140 -16.661  43.414  1.00187.11           C  
ATOM   3654  CD  GLU B 267       1.853 -17.458  44.510  1.00187.11           C  
ATOM   3655  OE1 GLU B 267       1.965 -18.692  44.340  1.00187.11           O  
ATOM   3656  OE2 GLU B 267       2.257 -16.834  45.517  1.00187.11           O  
ATOM   3657  C   GLU B 267      -1.502 -15.342  44.725  1.00187.11           C  
ATOM   3658  O   GLU B 267      -0.928 -14.508  44.033  1.00187.11           O  
ATOM   3659  N   VAL B 268      -2.689 -14.940  45.163  1.00 99.68           N  
ATOM   3660  CA  VAL B 268      -3.124 -13.526  45.206  1.00 99.68           C  
ATOM   3661  CB  VAL B 268      -4.500 -13.421  45.910  1.00 99.68           C  
ATOM   3662  CG1 VAL B 268      -5.546 -14.405  45.363  1.00 99.68           C  
ATOM   3663  CG2 VAL B 268      -4.387 -13.706  47.403  1.00 99.68           C  
ATOM   3664  C   VAL B 268      -2.057 -12.528  45.791  1.00 99.68           C  
ATOM   3665  O   VAL B 268      -1.620 -12.563  46.952  1.00 99.68           O  
ATOM   3666  N   GLN B 269      -1.745 -11.515  45.010  1.00117.78           N  
ATOM   3667  CA  GLN B 269      -0.997 -10.379  45.475  1.00117.78           C  
ATOM   3668  CB  GLN B 269      -0.550  -9.568  44.255  1.00117.78           C  
ATOM   3669  CG  GLN B 269      -0.112 -10.381  43.026  1.00117.78           C  
ATOM   3670  CD  GLN B 269       1.113 -11.245  43.299  1.00117.78           C  
ATOM   3671  OE1 GLN B 269       2.207 -10.743  43.494  1.00117.78           O  
ATOM   3672  NE2 GLN B 269       0.994 -12.552  43.306  1.00117.78           N  
ATOM   3673  C   GLN B 269      -1.847  -9.568  46.490  1.00117.78           C  
ATOM   3674  O   GLN B 269      -3.085  -9.552  46.552  1.00117.78           O  
ATOM   3675  N   PHE B 270      -1.225  -8.965  47.458  1.00 74.51           N  
ATOM   3676  CA  PHE B 270      -1.864  -7.965  48.281  1.00 74.51           C  
ATOM   3677  CB  PHE B 270      -2.429  -8.619  49.538  1.00 74.51           C  
ATOM   3678  CG  PHE B 270      -1.445  -9.552  50.209  1.00 74.51           C  
ATOM   3679  CD1 PHE B 270      -1.332 -10.874  49.744  1.00 74.51           C  
ATOM   3680  CD2 PHE B 270      -0.546  -9.068  51.176  1.00 74.51           C  
ATOM   3681  CE1 PHE B 270      -0.278 -11.687  50.178  1.00 74.51           C  
ATOM   3682  CE2 PHE B 270       0.506  -9.884  51.622  1.00 74.51           C  
ATOM   3683  CZ  PHE B 270       0.660 -11.177  51.088  1.00 74.51           C  
ATOM   3684  C   PHE B 270      -0.800  -6.921  48.524  1.00 74.51           C  
ATOM   3685  O   PHE B 270       0.352  -7.279  48.863  1.00 74.51           O  
ATOM   3686  N   ASN B 271      -1.264  -5.657  48.374  1.00 69.33           N  
ATOM   3687  CA  ASN B 271      -0.495  -4.452  48.640  1.00 69.33           C  
ATOM   3688  CB  ASN B 271      -0.171  -3.713  47.326  1.00 69.33           C  
ATOM   3689  CG  ASN B 271       0.697  -4.553  46.408  1.00 69.33           C  
ATOM   3690  OD1 ASN B 271       0.268  -5.564  45.870  1.00 69.33           O  
ATOM   3691  ND2 ASN B 271       1.940  -4.186  46.200  1.00 69.33           N  
ATOM   3692  C   ASN B 271      -1.313  -3.671  49.649  1.00 69.33           C  
ATOM   3693  O   ASN B 271      -2.520  -3.486  49.428  1.00 69.33           O  
ATOM   3694  N   TRP B 272      -0.688  -3.222  50.741  1.00 91.68           N  
ATOM   3695  CA  TRP B 272      -1.287  -2.266  51.653  1.00 91.68           C  
ATOM   3696  CB  TRP B 272      -0.946  -2.673  53.057  1.00 91.68           C  
ATOM   3697  CG  TRP B 272      -1.821  -3.804  53.469  1.00 91.68           C  
ATOM   3698  CD2 TRP B 272      -3.155  -3.709  54.035  1.00 91.68           C  
ATOM   3699  CD1 TRP B 272      -1.573  -5.120  53.312  1.00 91.68           C  
ATOM   3700  NE1 TRP B 272      -2.625  -5.850  53.830  1.00 91.68           N  
ATOM   3701  CE2 TRP B 272      -3.624  -5.027  54.297  1.00 91.68           C  
ATOM   3702  CE3 TRP B 272      -3.990  -2.632  54.397  1.00 91.68           C  
ATOM   3703  CZ2 TRP B 272      -4.846  -5.264  54.931  1.00 91.68           C  
ATOM   3704  CZ3 TRP B 272      -5.226  -2.861  55.026  1.00 91.68           C  
ATOM   3705  CH2 TRP B 272      -5.652  -4.176  55.304  1.00 91.68           C  
ATOM   3706  C   TRP B 272      -0.874  -0.837  51.418  1.00 91.68           C  
ATOM   3707  O   TRP B 272       0.185  -0.564  50.837  1.00 91.68           O  
ATOM   3708  N   TYR B 273      -1.815   0.043  51.797  1.00167.06           N  
ATOM   3709  CA  TYR B 273      -1.761   1.485  51.600  1.00167.06           C  
ATOM   3710  CB  TYR B 273      -2.659   1.938  50.417  1.00167.06           C  
ATOM   3711  CG  TYR B 273      -2.275   1.525  49.012  1.00167.06           C  
ATOM   3712  CD1 TYR B 273      -2.379   0.187  48.594  1.00167.06           C  
ATOM   3713  CD2 TYR B 273      -1.884   2.508  48.086  1.00167.06           C  
ATOM   3714  CE1 TYR B 273      -1.957  -0.177  47.304  1.00167.06           C  
ATOM   3715  CE2 TYR B 273      -1.504   2.155  46.782  1.00167.06           C  
ATOM   3716  CZ  TYR B 273      -1.513   0.803  46.394  1.00167.06           C  
ATOM   3717  OH  TYR B 273      -1.029   0.448  45.176  1.00167.06           O  
ATOM   3718  C   TYR B 273      -2.189   2.170  52.899  1.00167.06           C  
ATOM   3719  O   TYR B 273      -3.032   1.608  53.645  1.00167.06           O  
ATOM   3720  N   VAL B 274      -1.740   3.428  53.057  1.00 55.26           N  
ATOM   3721  CA  VAL B 274      -2.191   4.423  54.030  1.00 55.26           C  
ATOM   3722  CB  VAL B 274      -1.210   4.431  55.187  1.00 55.26           C  
ATOM   3723  CG1 VAL B 274      -1.696   5.367  56.298  1.00 55.26           C  
ATOM   3724  CG2 VAL B 274      -1.030   3.017  55.765  1.00 55.26           C  
ATOM   3725  C   VAL B 274      -2.173   5.801  53.361  1.00 55.26           C  
ATOM   3726  O   VAL B 274      -1.379   6.003  52.435  1.00 55.26           O  
ATOM   3727  N   ASP B 275      -3.191   6.637  53.681  1.00151.23           N  
ATOM   3728  CA  ASP B 275      -3.322   8.030  53.186  1.00151.23           C  
ATOM   3729  CB  ASP B 275      -2.647   9.095  54.088  1.00151.23           C  
ATOM   3730  CG  ASP B 275      -1.225   8.869  54.652  1.00151.23           C  
ATOM   3731  OD1 ASP B 275      -0.454   8.029  54.155  1.00151.23           O  
ATOM   3732  OD2 ASP B 275      -0.928   9.517  55.689  1.00151.23           O  
ATOM   3733  C   ASP B 275      -3.094   8.178  51.663  1.00151.23           C  
ATOM   3734  O   ASP B 275      -2.544   9.155  51.130  1.00151.23           O  
ATOM   3735  N   GLY B 276      -3.664   7.209  50.919  1.00 40.69           N  
ATOM   3736  CA  GLY B 276      -3.634   7.109  49.446  1.00 40.69           C  
ATOM   3737  C   GLY B 276      -2.438   6.398  48.794  1.00 40.69           C  
ATOM   3738  O   GLY B 276      -2.639   5.893  47.658  1.00 40.69           O  
ATOM   3739  N   VAL B 277      -1.326   6.180  49.552  1.00 96.97           N  
ATOM   3740  CA  VAL B 277      -0.018   5.659  49.077  1.00 96.97           C  
ATOM   3741  CB  VAL B 277       1.159   6.617  49.427  1.00 96.97           C  
ATOM   3742  CG1 VAL B 277       1.501   6.613  50.922  1.00 96.97           C  
ATOM   3743  CG2 VAL B 277       2.409   6.255  48.609  1.00 96.97           C  
ATOM   3744  C   VAL B 277       0.368   4.237  49.547  1.00 96.97           C  
ATOM   3745  O   VAL B 277       0.287   3.860  50.718  1.00 96.97           O  
ATOM   3746  N   GLU B 278       0.997   3.459  48.678  1.00 64.12           N  
ATOM   3747  CA  GLU B 278       1.396   2.087  48.992  1.00 64.12           C  
ATOM   3748  CB  GLU B 278       1.734   1.338  47.722  1.00 64.12           C  
ATOM   3749  CG  GLU B 278       1.795  -0.171  47.973  1.00 64.12           C  
ATOM   3750  CD  GLU B 278       1.951  -0.953  46.672  1.00 64.12           C  
ATOM   3751  OE1 GLU B 278       0.969  -1.009  45.894  1.00 64.12           O  
ATOM   3752  OE2 GLU B 278       3.002  -1.604  46.503  1.00 64.12           O  
ATOM   3753  C   GLU B 278       2.633   1.992  49.892  1.00 64.12           C  
ATOM   3754  O   GLU B 278       3.615   2.721  49.746  1.00 64.12           O  
ATOM   3755  N   VAL B 279       2.568   1.077  50.845  1.00 40.91           N  
ATOM   3756  CA  VAL B 279       3.624   0.814  51.807  1.00 40.91           C  
ATOM   3757  CB  VAL B 279       3.160   1.142  53.229  1.00 40.91           C  
ATOM   3758  CG1 VAL B 279       2.947   2.653  53.386  1.00 40.91           C  
ATOM   3759  CG2 VAL B 279       1.841   0.467  53.634  1.00 40.91           C  
ATOM   3760  C   VAL B 279       4.101  -0.616  51.684  1.00 40.91           C  
ATOM   3761  O   VAL B 279       3.348  -1.549  51.946  1.00 40.91           O  
ATOM   3762  N   HIS B 280       5.405  -0.830  51.484  1.00 58.87           N  
ATOM   3763  CA  HIS B 280       5.972  -2.177  51.459  1.00 58.87           C  
ATOM   3764  ND1 HIS B 280       7.243  -4.736  50.049  1.00 58.87           N  
ATOM   3765  CG  HIS B 280       7.858  -3.637  50.646  1.00 58.87           C  
ATOM   3766  CB  HIS B 280       7.280  -2.240  50.670  1.00 58.87           C  
ATOM   3767  NE2 HIS B 280       9.069  -5.426  51.069  1.00 58.87           N  
ATOM   3768  CD2 HIS B 280       8.973  -4.071  51.306  1.00 58.87           C  
ATOM   3769  CE1 HIS B 280       8.029  -5.790  50.298  1.00 58.87           C  
ATOM   3770  C   HIS B 280       6.211  -2.633  52.879  1.00 58.87           C  
ATOM   3771  O   HIS B 280       6.609  -1.830  53.728  1.00 58.87           O  
ATOM   3772  N   ASN B 281       6.218  -3.954  53.111  1.00102.80           N  
ATOM   3773  CA  ASN B 281       6.321  -4.633  54.402  1.00102.80           C  
ATOM   3774  CB  ASN B 281       7.692  -4.398  55.034  1.00102.80           C  
ATOM   3775  CG  ASN B 281       7.845  -5.096  56.368  1.00102.80           C  
ATOM   3776  OD1 ASN B 281       7.577  -4.530  57.419  1.00102.80           O  
ATOM   3777  ND2 ASN B 281       8.233  -6.350  56.351  1.00102.80           N  
ATOM   3778  C   ASN B 281       5.207  -4.219  55.330  1.00102.80           C  
ATOM   3779  O   ASN B 281       4.414  -5.055  55.711  1.00102.80           O  
ATOM   3780  N   ALA B 282       5.106  -2.972  55.741  1.00 93.34           N  
ATOM   3781  CA  ALA B 282       4.036  -2.297  56.401  1.00 93.34           C  
ATOM   3782  CB  ALA B 282       2.866  -2.128  55.420  1.00 93.34           C  
ATOM   3783  C   ALA B 282       3.593  -2.953  57.665  1.00 93.34           C  
ATOM   3784  O   ALA B 282       2.557  -2.546  58.076  1.00 93.34           O  
ATOM   3785  N   LYS B 283       4.246  -3.923  58.280  1.00105.99           N  
ATOM   3786  CA  LYS B 283       3.781  -4.728  59.418  1.00105.99           C  
ATOM   3787  CB  LYS B 283       3.782  -3.904  60.704  1.00105.99           C  
ATOM   3788  CG  LYS B 283       5.128  -3.417  61.256  1.00105.99           C  
ATOM   3789  CD  LYS B 283       5.871  -2.446  60.330  1.00105.99           C  
ATOM   3790  CE  LYS B 283       7.150  -1.925  60.972  1.00105.99           C  
ATOM   3791  NZ  LYS B 283       7.970  -1.224  59.954  1.00105.99           N  
ATOM   3792  C   LYS B 283       2.445  -5.474  59.120  1.00105.99           C  
ATOM   3793  O   LYS B 283       1.506  -5.610  59.927  1.00105.99           O  
ATOM   3794  N   THR B 284       2.359  -5.849  57.829  1.00 54.50           N  
ATOM   3795  CA  THR B 284       1.298  -6.699  57.303  1.00 54.50           C  
ATOM   3796  CB  THR B 284       1.162  -6.594  55.761  1.00 54.50           C  
ATOM   3797  OG1 THR B 284       0.937  -5.267  55.357  1.00 54.50           O  
ATOM   3798  CG2 THR B 284       0.004  -7.407  55.178  1.00 54.50           C  
ATOM   3799  C   THR B 284       1.582  -8.169  57.707  1.00 54.50           C  
ATOM   3800  O   THR B 284       2.735  -8.671  57.849  1.00 54.50           O  
ATOM   3801  N   LYS B 285       0.430  -8.886  57.903  1.00121.52           N  
ATOM   3802  CA  LYS B 285       0.339 -10.360  58.044  1.00121.52           C  
ATOM   3803  CB  LYS B 285       0.190 -10.660  59.543  1.00121.52           C  
ATOM   3804  CG  LYS B 285       0.638 -12.072  59.955  1.00121.52           C  
ATOM   3805  CD  LYS B 285      -0.271 -13.171  59.408  1.00121.52           C  
ATOM   3806  CE  LYS B 285       0.177 -14.565  59.841  1.00121.52           C  
ATOM   3807  NZ  LYS B 285      -0.738 -15.582  59.279  1.00121.52           N  
ATOM   3808  C   LYS B 285      -0.786 -11.025  57.210  1.00121.52           C  
ATOM   3809  O   LYS B 285      -1.964 -11.111  57.635  1.00121.52           O  
ATOM   3810  N   PRO B 286      -0.400 -11.726  56.111  1.00 91.57           N  
ATOM   3811  CA  PRO B 286      -1.292 -12.589  55.316  1.00 91.57           C  
ATOM   3812  CD  PRO B 286       0.873 -11.605  55.420  1.00 91.57           C  
ATOM   3813  CB  PRO B 286      -0.682 -12.634  53.908  1.00 91.57           C  
ATOM   3814  CG  PRO B 286       0.814 -12.523  54.211  1.00 91.57           C  
ATOM   3815  C   PRO B 286      -1.425 -14.040  55.790  1.00 91.57           C  
ATOM   3816  O   PRO B 286      -0.561 -14.607  56.502  1.00 91.57           O  
ATOM   3817  N   ARG B 287      -2.615 -14.610  55.465  1.00186.25           N  
ATOM   3818  CA  ARG B 287      -3.005 -16.009  55.739  1.00186.25           C  
ATOM   3819  CB  ARG B 287      -3.710 -16.071  57.097  1.00186.25           C  
ATOM   3820  CG  ARG B 287      -4.132 -17.474  57.557  1.00186.25           C  
ATOM   3821  CD  ARG B 287      -4.756 -17.511  58.958  1.00186.25           C  
ATOM   3822  NE  ARG B 287      -6.155 -17.092  58.908  1.00186.25           N  
ATOM   3823  CZ  ARG B 287      -6.498 -15.910  59.395  1.00186.25           C  
ATOM   3824  NH1 ARG B 287      -5.664 -14.931  59.710  1.00186.25           N  
ATOM   3825  NH2 ARG B 287      -7.756 -15.608  59.582  1.00186.25           N  
ATOM   3826  C   ARG B 287      -3.924 -16.509  54.626  1.00186.25           C  
ATOM   3827  O   ARG B 287      -4.703 -15.692  54.127  1.00186.25           O  
ATOM   3828  N   GLU B 288      -3.842 -17.816  54.280  1.00155.42           N  
ATOM   3829  CA  GLU B 288      -4.892 -18.622  53.627  1.00155.42           C  
ATOM   3830  CB  GLU B 288      -4.281 -19.741  52.764  1.00155.42           C  
ATOM   3831  CG  GLU B 288      -4.029 -19.257  51.329  1.00155.42           C  
ATOM   3832  CD  GLU B 288      -5.331 -19.166  50.505  1.00155.42           C  
ATOM   3833  OE1 GLU B 288      -6.426 -19.407  51.073  1.00155.42           O  
ATOM   3834  OE2 GLU B 288      -5.242 -18.884  49.294  1.00155.42           O  
ATOM   3835  C   GLU B 288      -5.870 -19.289  54.619  1.00155.42           C  
ATOM   3836  O   GLU B 288      -5.494 -19.773  55.714  1.00155.42           O  
ATOM   3837  N   GLU B 289      -7.154 -19.296  54.162  1.00207.93           N  
ATOM   3838  CA  GLU B 289      -8.428 -19.468  54.882  1.00207.93           C  
ATOM   3839  CB  GLU B 289      -9.044 -18.049  54.964  1.00207.93           C  
ATOM   3840  CG  GLU B 289      -8.727 -17.231  56.179  1.00207.93           C  
ATOM   3841  CD  GLU B 289      -9.349 -18.038  57.257  1.00207.93           C  
ATOM   3842  OE1 GLU B 289     -10.592 -18.229  57.139  1.00207.93           O  
ATOM   3843  OE2 GLU B 289      -8.546 -18.558  58.081  1.00207.93           O  
ATOM   3844  C   GLU B 289      -9.395 -20.434  54.112  1.00207.93           C  
ATOM   3845  O   GLU B 289     -10.601 -20.200  53.795  1.00207.93           O  
ATOM   3846  N   GLN B 290      -8.867 -21.516  53.557  1.00165.82           N  
ATOM   3847  CA  GLN B 290      -9.675 -22.377  52.656  1.00165.82           C  
ATOM   3848  CB  GLN B 290      -8.697 -23.428  52.144  1.00165.82           C  
ATOM   3849  CG  GLN B 290      -8.116 -24.360  53.217  1.00165.82           C  
ATOM   3850  CD  GLN B 290      -7.400 -25.540  52.570  1.00165.82           C  
ATOM   3851  OE1 GLN B 290      -6.291 -25.451  52.066  1.00165.82           O  
ATOM   3852  NE2 GLN B 290      -8.040 -26.685  52.481  1.00165.82           N  
ATOM   3853  C   GLN B 290     -11.064 -22.944  53.189  1.00165.82           C  
ATOM   3854  O   GLN B 290     -11.157 -23.421  54.351  1.00165.82           O  
ATOM   3855  N   PHE B 291     -12.185 -22.883  52.397  1.00113.30           N  
ATOM   3856  CA  PHE B 291     -13.523 -23.271  53.002  1.00113.30           C  
ATOM   3857  CB  PHE B 291     -14.232 -21.971  53.364  1.00113.30           C  
ATOM   3858  CG  PHE B 291     -15.095 -21.957  54.617  1.00113.30           C  
ATOM   3859  CD1 PHE B 291     -14.526 -21.909  55.918  1.00113.30           C  
ATOM   3860  CD2 PHE B 291     -16.489 -21.911  54.473  1.00113.30           C  
ATOM   3861  CE1 PHE B 291     -15.363 -21.825  57.061  1.00113.30           C  
ATOM   3862  CE2 PHE B 291     -17.309 -21.876  55.609  1.00113.30           C  
ATOM   3863  CZ  PHE B 291     -16.762 -21.860  56.908  1.00113.30           C  
ATOM   3864  C   PHE B 291     -14.395 -24.235  52.155  1.00113.30           C  
ATOM   3865  O   PHE B 291     -13.856 -24.736  51.177  1.00113.30           O  
ATOM   3866  N   ASN B 292     -15.653 -24.678  52.462  1.00 98.82           N  
ATOM   3867  CA  ASN B 292     -16.458 -25.418  51.405  1.00 98.82           C  
ATOM   3868  CB  ASN B 292     -17.570 -24.460  50.985  1.00 98.82           C  
ATOM   3869  CG  ASN B 292     -17.109 -23.077  50.506  1.00 98.82           C  
ATOM   3870  OD1 ASN B 292     -15.980 -22.801  50.076  1.00 98.82           O  
ATOM   3871  ND2 ASN B 292     -17.958 -22.154  50.913  1.00 98.82           N  
ATOM   3872  C   ASN B 292     -15.869 -26.110  50.090  1.00 98.82           C  
ATOM   3873  O   ASN B 292     -15.751 -27.337  50.024  1.00 98.82           O  
ATOM   3874  N   SER B 293     -15.673 -25.306  49.034  1.00103.92           N  
ATOM   3875  CA  SER B 293     -15.471 -25.552  47.615  1.00103.92           C  
ATOM   3876  CB  SER B 293     -16.768 -25.223  46.859  1.00103.92           C  
ATOM   3877  OG  SER B 293     -17.116 -23.890  47.207  1.00103.92           O  
ATOM   3878  C   SER B 293     -14.376 -24.638  47.033  1.00103.92           C  
ATOM   3879  O   SER B 293     -13.779 -25.058  46.043  1.00103.92           O  
ATOM   3880  N   THR B 294     -14.024 -23.446  47.590  1.00 64.59           N  
ATOM   3881  CA  THR B 294     -12.957 -22.466  47.171  1.00 64.59           C  
ATOM   3882  CB  THR B 294     -13.613 -21.058  47.057  1.00 64.59           C  
ATOM   3883  OG1 THR B 294     -14.285 -20.740  48.259  1.00 64.59           O  
ATOM   3884  CG2 THR B 294     -14.555 -20.998  45.858  1.00 64.59           C  
ATOM   3885  C   THR B 294     -11.677 -22.349  48.081  1.00 64.59           C  
ATOM   3886  O   THR B 294     -11.464 -23.120  49.037  1.00 64.59           O  
ATOM   3887  N   TYR B 295     -10.874 -21.277  47.911  1.00 97.60           N  
ATOM   3888  CA  TYR B 295      -9.864 -20.582  48.759  1.00 97.60           C  
ATOM   3889  CB  TYR B 295      -8.427 -20.630  48.116  1.00 97.60           C  
ATOM   3890  CG  TYR B 295      -7.844 -22.027  48.270  1.00 97.60           C  
ATOM   3891  CD1 TYR B 295      -8.359 -23.114  47.537  1.00 97.60           C  
ATOM   3892  CD2 TYR B 295      -6.858 -22.257  49.244  1.00 97.60           C  
ATOM   3893  CE1 TYR B 295      -7.921 -24.425  47.821  1.00 97.60           C  
ATOM   3894  CE2 TYR B 295      -6.410 -23.558  49.523  1.00 97.60           C  
ATOM   3895  CZ  TYR B 295      -6.962 -24.650  48.830  1.00 97.60           C  
ATOM   3896  OH  TYR B 295      -6.613 -25.916  49.177  1.00 97.60           O  
ATOM   3897  C   TYR B 295     -10.347 -19.150  49.164  1.00 97.60           C  
ATOM   3898  O   TYR B 295     -11.542 -18.772  48.961  1.00 97.60           O  
ATOM   3899  N   ARG B 296      -9.572 -18.534  50.084  1.00120.31           N  
ATOM   3900  CA  ARG B 296      -9.847 -17.261  50.739  1.00120.31           C  
ATOM   3901  CB  ARG B 296     -10.956 -17.436  51.818  1.00120.31           C  
ATOM   3902  CG  ARG B 296     -11.220 -16.280  52.811  1.00120.31           C  
ATOM   3903  CD  ARG B 296     -12.517 -16.395  53.656  1.00120.31           C  
ATOM   3904  NE  ARG B 296     -12.625 -17.519  54.609  1.00120.31           N  
ATOM   3905  CZ  ARG B 296     -13.265 -18.620  54.333  1.00120.31           C  
ATOM   3906  NH1 ARG B 296     -14.013 -18.867  53.252  1.00120.31           N  
ATOM   3907  NH2 ARG B 296     -12.970 -19.500  55.275  1.00120.31           N  
ATOM   3908  C   ARG B 296      -8.504 -16.793  51.318  1.00120.31           C  
ATOM   3909  O   ARG B 296      -7.893 -17.392  52.229  1.00120.31           O  
ATOM   3910  N   VAL B 297      -8.175 -15.531  51.054  1.00 51.91           N  
ATOM   3911  CA  VAL B 297      -7.070 -14.906  51.741  1.00 51.91           C  
ATOM   3912  CB  VAL B 297      -6.042 -14.392  50.737  1.00 51.91           C  
ATOM   3913  CG1 VAL B 297      -4.817 -13.741  51.397  1.00 51.91           C  
ATOM   3914  CG2 VAL B 297      -5.590 -15.621  49.944  1.00 51.91           C  
ATOM   3915  C   VAL B 297      -7.823 -13.997  52.699  1.00 51.91           C  
ATOM   3916  O   VAL B 297      -9.014 -13.632  52.499  1.00 51.91           O  
ATOM   3917  N   VAL B 298      -7.202 -13.943  53.881  1.00 51.03           N  
ATOM   3918  CA  VAL B 298      -7.321 -12.812  54.791  1.00 51.03           C  
ATOM   3919  CB  VAL B 298      -7.935 -13.322  56.110  1.00 51.03           C  
ATOM   3920  CG1 VAL B 298      -7.638 -12.456  57.340  1.00 51.03           C  
ATOM   3921  CG2 VAL B 298      -9.450 -13.481  55.862  1.00 51.03           C  
ATOM   3922  C   VAL B 298      -5.933 -12.179  54.961  1.00 51.03           C  
ATOM   3923  O   VAL B 298      -5.059 -12.754  55.637  1.00 51.03           O  
ATOM   3924  N   SER B 299      -5.777 -10.850  54.712  1.00 43.48           N  
ATOM   3925  CA  SER B 299      -4.535 -10.043  54.998  1.00 43.48           C  
ATOM   3926  CB  SER B 299      -4.063  -9.373  53.708  1.00 43.48           C  
ATOM   3927  OG  SER B 299      -2.781  -8.777  53.824  1.00 43.48           O  
ATOM   3928  C   SER B 299      -4.895  -8.972  56.018  1.00 43.48           C  
ATOM   3929  O   SER B 299      -6.056  -8.491  56.082  1.00 43.48           O  
ATOM   3930  N   VAL B 300      -3.909  -8.713  56.920  1.00 51.07           N  
ATOM   3931  CA  VAL B 300      -4.061  -7.765  58.082  1.00 51.07           C  
ATOM   3932  CB  VAL B 300      -4.251  -8.481  59.447  1.00 51.07           C  
ATOM   3933  CG1 VAL B 300      -4.661  -7.563  60.608  1.00 51.07           C  
ATOM   3934  CG2 VAL B 300      -5.409  -9.498  59.365  1.00 51.07           C  
ATOM   3935  C   VAL B 300      -2.911  -6.748  58.208  1.00 51.07           C  
ATOM   3936  O   VAL B 300      -1.709  -7.050  58.016  1.00 51.07           O  
ATOM   3937  N   LEU B 301      -3.264  -5.470  58.453  1.00139.83           N  
ATOM   3938  CA  LEU B 301      -2.286  -4.360  58.565  1.00139.83           C  
ATOM   3939  CB  LEU B 301      -2.571  -3.362  57.413  1.00139.83           C  
ATOM   3940  CG  LEU B 301      -1.677  -2.129  57.195  1.00139.83           C  
ATOM   3941  CD1 LEU B 301      -1.776  -1.106  58.309  1.00139.83           C  
ATOM   3942  CD2 LEU B 301      -0.218  -2.505  56.998  1.00139.83           C  
ATOM   3943  C   LEU B 301      -2.449  -3.743  59.970  1.00139.83           C  
ATOM   3944  O   LEU B 301      -3.431  -3.007  60.185  1.00139.83           O  
ATOM   3945  N   THR B 302      -1.360  -3.820  60.771  1.00113.94           N  
ATOM   3946  CA  THR B 302      -1.284  -3.095  62.043  1.00113.94           C  
ATOM   3947  CB  THR B 302      -0.178  -3.653  62.924  1.00113.94           C  
ATOM   3948  OG1 THR B 302      -0.327  -3.226  64.246  1.00113.94           O  
ATOM   3949  CG2 THR B 302       1.211  -3.233  62.476  1.00113.94           C  
ATOM   3950  C   THR B 302      -1.103  -1.586  61.892  1.00113.94           C  
ATOM   3951  O   THR B 302      -0.304  -1.001  61.134  1.00113.94           O  
ATOM   3952  N   VAL B 303      -1.676  -0.830  62.849  1.00 55.84           N  
ATOM   3953  CA  VAL B 303      -1.719   0.649  62.877  1.00 55.84           C  
ATOM   3954  CB  VAL B 303      -3.008   1.240  62.189  1.00 55.84           C  
ATOM   3955  CG1 VAL B 303      -3.119   0.727  60.752  1.00 55.84           C  
ATOM   3956  CG2 VAL B 303      -4.298   0.947  62.928  1.00 55.84           C  
ATOM   3957  C   VAL B 303      -1.552   1.229  64.314  1.00 55.84           C  
ATOM   3958  O   VAL B 303      -1.719   0.562  65.367  1.00 55.84           O  
ATOM   3959  N   LEU B 304      -1.120   2.516  64.329  1.00176.26           N  
ATOM   3960  CA  LEU B 304      -1.096   3.308  65.546  1.00176.26           C  
ATOM   3961  CB  LEU B 304      -0.212   4.530  65.423  1.00176.26           C  
ATOM   3962  CG  LEU B 304       1.281   4.220  65.250  1.00176.26           C  
ATOM   3963  CD1 LEU B 304       2.042   5.546  65.174  1.00176.26           C  
ATOM   3964  CD2 LEU B 304       1.829   3.387  66.409  1.00176.26           C  
ATOM   3965  C   LEU B 304      -2.441   3.904  65.893  1.00176.26           C  
ATOM   3966  O   LEU B 304      -3.068   4.596  65.066  1.00176.26           O  
ATOM   3967  N   HIS B 305      -2.784   3.828  67.192  1.00 58.90           N  
ATOM   3968  CA  HIS B 305      -4.024   4.349  67.780  1.00 58.90           C  
ATOM   3969  ND1 HIS B 305      -2.208   2.591  69.967  1.00 58.90           N  
ATOM   3970  CG  HIS B 305      -3.536   3.012  69.887  1.00 58.90           C  
ATOM   3971  CB  HIS B 305      -3.977   4.338  69.317  1.00 58.90           C  
ATOM   3972  NE2 HIS B 305      -3.511   1.020  70.808  1.00 58.90           N  
ATOM   3973  CD2 HIS B 305      -4.336   2.037  70.403  1.00 58.90           C  
ATOM   3974  CE1 HIS B 305      -2.244   1.376  70.542  1.00 58.90           C  
ATOM   3975  C   HIS B 305      -4.275   5.758  67.302  1.00 58.90           C  
ATOM   3976  O   HIS B 305      -5.224   5.897  66.555  1.00 58.90           O  
ATOM   3977  N   GLN B 306      -3.343   6.710  67.487  1.00109.04           N  
ATOM   3978  CA  GLN B 306      -3.499   8.107  67.057  1.00109.04           C  
ATOM   3979  CB  GLN B 306      -2.285   8.934  67.558  1.00109.04           C  
ATOM   3980  CG  GLN B 306      -1.020   8.882  66.673  1.00109.04           C  
ATOM   3981  CD  GLN B 306      -1.087   9.833  65.474  1.00109.04           C  
ATOM   3982  NE2 GLN B 306      -0.289   9.627  64.452  1.00109.04           N  
ATOM   3983  OE1 GLN B 306      -1.859  10.773  65.419  1.00109.04           O  
ATOM   3984  C   GLN B 306      -3.782   8.249  65.553  1.00109.04           C  
ATOM   3985  O   GLN B 306      -4.652   9.002  65.113  1.00109.04           O  
ATOM   3986  N   ASP B 307      -3.126   7.419  64.753  1.00 52.93           N  
ATOM   3987  CA  ASP B 307      -3.183   7.524  63.289  1.00 52.93           C  
ATOM   3988  CB  ASP B 307      -2.033   6.739  62.633  1.00 52.93           C  
ATOM   3989  CG  ASP B 307      -1.647   7.278  61.252  1.00 52.93           C  
ATOM   3990  OD1 ASP B 307      -1.661   8.513  61.082  1.00 52.93           O  
ATOM   3991  OD2 ASP B 307      -1.206   6.499  60.376  1.00 52.93           O  
ATOM   3992  C   ASP B 307      -4.542   7.087  62.816  1.00 52.93           C  
ATOM   3993  O   ASP B 307      -5.196   7.826  62.064  1.00 52.93           O  
ATOM   3994  N   TRP B 308      -5.115   6.029  63.402  1.00 64.47           N  
ATOM   3995  CA  TRP B 308      -6.500   5.650  63.235  1.00 64.47           C  
ATOM   3996  CB  TRP B 308      -6.800   4.314  63.922  1.00 64.47           C  
ATOM   3997  CG  TRP B 308      -8.153   3.783  63.587  1.00 64.47           C  
ATOM   3998  CD2 TRP B 308      -8.571   3.086  62.386  1.00 64.47           C  
ATOM   3999  CD1 TRP B 308      -9.291   4.034  64.258  1.00 64.47           C  
ATOM   4000  NE1 TRP B 308     -10.357   3.398  63.662  1.00 64.47           N  
ATOM   4001  CE2 TRP B 308      -9.989   2.986  62.397  1.00 64.47           C  
ATOM   4002  CE3 TRP B 308      -7.897   2.679  61.221  1.00 64.47           C  
ATOM   4003  CZ2 TRP B 308     -10.712   2.578  61.267  1.00 64.47           C  
ATOM   4004  CZ3 TRP B 308      -8.611   2.158  60.116  1.00 64.47           C  
ATOM   4005  CH2 TRP B 308     -10.020   2.151  60.109  1.00 64.47           C  
ATOM   4006  C   TRP B 308      -7.430   6.731  63.724  1.00 64.47           C  
ATOM   4007  O   TRP B 308      -8.262   7.100  62.904  1.00 64.47           O  
ATOM   4008  N   LEU B 309      -7.244   7.339  64.910  1.00 60.41           N  
ATOM   4009  CA  LEU B 309      -8.066   8.426  65.487  1.00 60.41           C  
ATOM   4010  CB  LEU B 309      -7.542   8.830  66.893  1.00 60.41           C  
ATOM   4011  CG  LEU B 309      -7.664   7.784  68.011  1.00 60.41           C  
ATOM   4012  CD1 LEU B 309      -7.142   8.373  69.322  1.00 60.41           C  
ATOM   4013  CD2 LEU B 309      -9.096   7.286  68.194  1.00 60.41           C  
ATOM   4014  C   LEU B 309      -8.105   9.717  64.607  1.00 60.41           C  
ATOM   4015  O   LEU B 309      -9.171  10.321  64.381  1.00 60.41           O  
ATOM   4016  N   ASN B 310      -7.020   9.983  63.878  1.00 49.70           N  
ATOM   4017  CA  ASN B 310      -7.022  11.004  62.851  1.00 49.70           C  
ATOM   4018  CB  ASN B 310      -5.615  11.038  62.256  1.00 49.70           C  
ATOM   4019  CG  ASN B 310      -5.446  12.264  61.384  1.00 49.70           C  
ATOM   4020  OD1 ASN B 310      -5.591  12.227  60.175  1.00 49.70           O  
ATOM   4021  ND2 ASN B 310      -5.147  13.396  61.980  1.00 49.70           N  
ATOM   4022  C   ASN B 310      -8.092  10.774  61.757  1.00 49.70           C  
ATOM   4023  O   ASN B 310      -8.507  11.746  61.101  1.00 49.70           O  
ATOM   4024  N   GLY B 311      -8.523   9.536  61.552  1.00 35.87           N  
ATOM   4025  CA  GLY B 311      -9.453   9.214  60.519  1.00 35.87           C  
ATOM   4026  C   GLY B 311      -8.837   9.333  59.184  1.00 35.87           C  
ATOM   4027  O   GLY B 311      -9.519   9.724  58.237  1.00 35.87           O  
ATOM   4028  N   LYS B 312      -7.553   8.986  58.991  1.00 85.97           N  
ATOM   4029  CA  LYS B 312      -6.908   8.710  57.674  1.00 85.97           C  
ATOM   4030  CB  LYS B 312      -5.417   8.226  57.803  1.00 85.97           C  
ATOM   4031  CG  LYS B 312      -4.469   9.358  58.202  1.00 85.97           C  
ATOM   4032  CD  LYS B 312      -3.054   8.782  58.207  1.00 85.97           C  
ATOM   4033  CE  LYS B 312      -2.000   9.834  58.539  1.00 85.97           C  
ATOM   4034  NZ  LYS B 312      -0.675   9.184  58.530  1.00 85.97           N  
ATOM   4035  C   LYS B 312      -7.719   7.669  56.904  1.00 85.97           C  
ATOM   4036  O   LYS B 312      -8.487   6.917  57.534  1.00 85.97           O  
ATOM   4037  N   GLU B 313      -7.482   7.595  55.579  1.00 70.12           N  
ATOM   4038  CA  GLU B 313      -7.598   6.367  54.798  1.00 70.12           C  
ATOM   4039  CB  GLU B 313      -7.463   6.664  53.278  1.00 70.12           C  
ATOM   4040  CG  GLU B 313      -7.884   5.498  52.373  1.00 70.12           C  
ATOM   4041  CD  GLU B 313      -7.252   5.617  50.982  1.00 70.12           C  
ATOM   4042  OE1 GLU B 313      -6.039   5.322  50.862  1.00 70.12           O  
ATOM   4043  OE2 GLU B 313      -7.987   5.952  50.030  1.00 70.12           O  
ATOM   4044  C   GLU B 313      -6.525   5.368  55.286  1.00 70.12           C  
ATOM   4045  O   GLU B 313      -5.324   5.705  55.476  1.00 70.12           O  
ATOM   4046  N   TYR B 314      -7.011   4.107  55.439  1.00 83.96           N  
ATOM   4047  CA  TYR B 314      -6.266   2.859  55.183  1.00 83.96           C  
ATOM   4048  CB  TYR B 314      -6.281   2.003  56.440  1.00 83.96           C  
ATOM   4049  CG  TYR B 314      -5.486   2.687  57.530  1.00 83.96           C  
ATOM   4050  CD1 TYR B 314      -6.086   3.685  58.322  1.00 83.96           C  
ATOM   4051  CD2 TYR B 314      -4.120   2.392  57.682  1.00 83.96           C  
ATOM   4052  CE1 TYR B 314      -5.323   4.371  59.280  1.00 83.96           C  
ATOM   4053  CE2 TYR B 314      -3.338   3.119  58.602  1.00 83.96           C  
ATOM   4054  CZ  TYR B 314      -3.950   4.095  59.418  1.00 83.96           C  
ATOM   4055  OH  TYR B 314      -3.258   4.776  60.360  1.00 83.96           O  
ATOM   4056  C   TYR B 314      -6.909   2.115  54.024  1.00 83.96           C  
ATOM   4057  O   TYR B 314      -8.165   2.168  53.952  1.00 83.96           O  
ATOM   4058  N   LYS B 315      -6.112   1.468  53.149  1.00120.57           N  
ATOM   4059  CA  LYS B 315      -6.660   0.693  52.050  1.00120.57           C  
ATOM   4060  CB  LYS B 315      -6.991   1.582  50.792  1.00120.57           C  
ATOM   4061  CG  LYS B 315      -5.829   2.027  49.922  1.00120.57           C  
ATOM   4062  CD  LYS B 315      -6.241   2.754  48.649  1.00120.57           C  
ATOM   4063  CE  LYS B 315      -4.996   3.183  47.874  1.00120.57           C  
ATOM   4064  NZ  LYS B 315      -5.379   4.003  46.710  1.00120.57           N  
ATOM   4065  C   LYS B 315      -5.854  -0.591  51.896  1.00120.57           C  
ATOM   4066  O   LYS B 315      -4.633  -0.641  52.182  1.00120.57           O  
ATOM   4067  N   CYS B 316      -6.546  -1.513  51.186  1.00 63.06           N  
ATOM   4068  CA  CYS B 316      -6.030  -2.742  50.634  1.00 63.06           C  
ATOM   4069  CB  CYS B 316      -6.820  -3.881  51.298  1.00 63.06           C  
ATOM   4070  SG  CYS B 316      -6.426  -5.570  50.779  1.00 63.06           S  
ATOM   4071  C   CYS B 316      -6.214  -2.644  49.113  1.00 63.06           C  
ATOM   4072  O   CYS B 316      -7.305  -2.335  48.605  1.00 63.06           O  
ATOM   4073  N   LYS B 317      -5.166  -3.098  48.404  1.00 70.88           N  
ATOM   4074  CA  LYS B 317      -5.168  -3.505  46.997  1.00 70.88           C  
ATOM   4075  CB  LYS B 317      -4.175  -2.637  46.197  1.00 70.88           C  
ATOM   4076  CG  LYS B 317      -4.370  -2.711  44.675  1.00 70.88           C  
ATOM   4077  CD  LYS B 317      -3.700  -1.505  44.011  1.00 70.88           C  
ATOM   4078  CE  LYS B 317      -4.183  -1.335  42.571  1.00 70.88           C  
ATOM   4079  NZ  LYS B 317      -3.974   0.065  42.143  1.00 70.88           N  
ATOM   4080  C   LYS B 317      -4.851  -4.992  46.883  1.00 70.88           C  
ATOM   4081  O   LYS B 317      -3.989  -5.497  47.592  1.00 70.88           O  
ATOM   4082  N   VAL B 318      -5.348  -5.623  45.819  1.00118.29           N  
ATOM   4083  CA  VAL B 318      -5.246  -7.055  45.564  1.00118.29           C  
ATOM   4084  CB  VAL B 318      -6.388  -7.831  46.231  1.00118.29           C  
ATOM   4085  CG1 VAL B 318      -7.765  -7.273  45.863  1.00118.29           C  
ATOM   4086  CG2 VAL B 318      -6.368  -9.324  45.887  1.00118.29           C  
ATOM   4087  C   VAL B 318      -5.290  -7.333  44.068  1.00118.29           C  
ATOM   4088  O   VAL B 318      -6.158  -6.838  43.304  1.00118.29           O  
ATOM   4089  N   SER B 319      -4.449  -8.309  43.671  1.00 63.81           N  
ATOM   4090  CA  SER B 319      -4.418  -8.839  42.314  1.00 63.81           C  
ATOM   4091  CB  SER B 319      -3.220  -8.211  41.594  1.00 63.81           C  
ATOM   4092  OG  SER B 319      -3.302  -8.464  40.210  1.00 63.81           O  
ATOM   4093  C   SER B 319      -4.346 -10.364  42.302  1.00 63.81           C  
ATOM   4094  O   SER B 319      -3.666 -10.947  43.134  1.00 63.81           O  
ATOM   4095  N   ASN B 320      -4.875 -10.995  41.249  1.00 79.83           N  
ATOM   4096  CA  ASN B 320      -4.684 -12.420  40.918  1.00 79.83           C  
ATOM   4097  CB  ASN B 320      -5.530 -13.203  41.930  1.00 79.83           C  
ATOM   4098  CG  ASN B 320      -7.021 -12.980  41.818  1.00 79.83           C  
ATOM   4099  OD1 ASN B 320      -7.498 -12.308  40.925  1.00 79.83           O  
ATOM   4100  ND2 ASN B 320      -7.800 -13.498  42.736  1.00 79.83           N  
ATOM   4101  C   ASN B 320      -5.075 -12.708  39.443  1.00 79.83           C  
ATOM   4102  O   ASN B 320      -5.196 -11.789  38.601  1.00 79.83           O  
ATOM   4103  N   LYS B 321      -5.224 -13.994  39.065  1.00144.71           N  
ATOM   4104  CA  LYS B 321      -5.805 -14.313  37.770  1.00144.71           C  
ATOM   4105  CB  LYS B 321      -5.330 -15.642  37.218  1.00144.71           C  
ATOM   4106  CG  LYS B 321      -5.666 -15.787  35.716  1.00144.71           C  
ATOM   4107  CD  LYS B 321      -4.999 -14.750  34.782  1.00144.71           C  
ATOM   4108  CE  LYS B 321      -5.844 -13.555  34.270  1.00144.71           C  
ATOM   4109  NZ  LYS B 321      -5.934 -12.394  35.200  1.00144.71           N  
ATOM   4110  C   LYS B 321      -7.308 -14.199  37.689  1.00144.71           C  
ATOM   4111  O   LYS B 321      -7.756 -13.665  36.677  1.00144.71           O  
ATOM   4112  N   GLY B 322      -8.047 -14.469  38.766  1.00 34.99           N  
ATOM   4113  CA  GLY B 322      -9.543 -14.421  38.755  1.00 34.99           C  
ATOM   4114  C   GLY B 322     -10.068 -13.000  38.414  1.00 34.99           C  
ATOM   4115  O   GLY B 322     -11.073 -12.848  37.694  1.00 34.99           O  
ATOM   4116  N   LEU B 323      -9.254 -11.989  38.768  1.00115.29           N  
ATOM   4117  CA  LEU B 323      -9.610 -10.594  38.547  1.00115.29           C  
ATOM   4118  CB  LEU B 323      -9.051  -9.688  39.658  1.00115.29           C  
ATOM   4119  CG  LEU B 323      -9.881  -9.561  40.952  1.00115.29           C  
ATOM   4120  CD1 LEU B 323     -10.111 -10.860  41.701  1.00115.29           C  
ATOM   4121  CD2 LEU B 323      -9.174  -8.626  41.931  1.00115.29           C  
ATOM   4122  C   LEU B 323      -9.145 -10.094  37.159  1.00115.29           C  
ATOM   4123  O   LEU B 323      -8.008 -10.376  36.739  1.00115.29           O  
ATOM   4124  N   PRO B 324      -9.975  -9.259  36.499  1.00 78.42           N  
ATOM   4125  CA  PRO B 324      -9.619  -8.542  35.256  1.00 78.42           C  
ATOM   4126  CD  PRO B 324     -11.405  -9.137  36.808  1.00 78.42           C  
ATOM   4127  CB  PRO B 324     -10.960  -8.100  34.698  1.00 78.42           C  
ATOM   4128  CG  PRO B 324     -11.910  -8.032  35.894  1.00 78.42           C  
ATOM   4129  C   PRO B 324      -8.805  -7.232  35.402  1.00 78.42           C  
ATOM   4130  O   PRO B 324      -8.280  -6.674  34.428  1.00 78.42           O  
ATOM   4131  N   SER B 325      -8.696  -6.783  36.669  1.00 89.96           N  
ATOM   4132  CA  SER B 325      -7.732  -5.767  37.102  1.00 89.96           C  
ATOM   4133  CB  SER B 325      -8.302  -4.408  36.743  1.00 89.96           C  
ATOM   4134  OG  SER B 325      -9.455  -4.125  37.508  1.00 89.96           O  
ATOM   4135  C   SER B 325      -7.466  -5.840  38.608  1.00 89.96           C  
ATOM   4136  O   SER B 325      -8.112  -6.617  39.317  1.00 89.96           O  
ATOM   4137  N   SER B 326      -6.446  -5.101  39.094  1.00 60.72           N  
ATOM   4138  CA  SER B 326      -6.125  -5.096  40.537  1.00 60.72           C  
ATOM   4139  CB  SER B 326      -4.651  -4.675  40.799  1.00 60.72           C  
ATOM   4140  OG  SER B 326      -3.750  -5.446  40.027  1.00 60.72           O  
ATOM   4141  C   SER B 326      -7.181  -4.175  41.255  1.00 60.72           C  
ATOM   4142  O   SER B 326      -7.185  -2.917  41.193  1.00 60.72           O  
ATOM   4143  N   ILE B 327      -8.156  -4.866  41.867  1.00 74.65           N  
ATOM   4144  CA  ILE B 327      -9.132  -4.225  42.732  1.00 74.65           C  
ATOM   4145  CB  ILE B 327     -10.191  -5.269  43.109  1.00 74.65           C  
ATOM   4146  CG1 ILE B 327     -11.056  -5.548  41.865  1.00 74.65           C  
ATOM   4147  CG2 ILE B 327     -11.008  -4.835  44.323  1.00 74.65           C  
ATOM   4148  CD1 ILE B 327     -12.180  -6.578  42.055  1.00 74.65           C  
ATOM   4149  C   ILE B 327      -8.444  -3.635  43.937  1.00 74.65           C  
ATOM   4150  O   ILE B 327      -7.504  -4.216  44.448  1.00 74.65           O  
ATOM   4151  N   GLU B 328      -8.835  -2.421  44.347  1.00 59.81           N  
ATOM   4152  CA  GLU B 328      -8.558  -1.878  45.672  1.00 59.81           C  
ATOM   4153  CB  GLU B 328      -7.577  -0.709  45.596  1.00 59.81           C  
ATOM   4154  CG  GLU B 328      -8.004   0.456  44.695  1.00 59.81           C  
ATOM   4155  CD  GLU B 328      -6.844   1.451  44.541  1.00 59.81           C  
ATOM   4156  OE1 GLU B 328      -5.801   1.097  43.933  1.00 59.81           O  
ATOM   4157  OE2 GLU B 328      -6.962   2.574  45.079  1.00 59.81           O  
ATOM   4158  C   GLU B 328      -9.914  -1.527  46.275  1.00 59.81           C  
ATOM   4159  O   GLU B 328     -10.833  -1.036  45.570  1.00 59.81           O  
ATOM   4160  N   LYS B 329      -9.930  -1.742  47.610  1.00105.18           N  
ATOM   4161  CA  LYS B 329     -10.961  -1.310  48.562  1.00105.18           C  
ATOM   4162  CB  LYS B 329     -11.738  -2.513  49.122  1.00105.18           C  
ATOM   4163  CG  LYS B 329     -12.852  -2.141  50.126  1.00105.18           C  
ATOM   4164  CD  LYS B 329     -13.912  -1.182  49.561  1.00105.18           C  
ATOM   4165  CE  LYS B 329     -15.159  -1.118  50.459  1.00105.18           C  
ATOM   4166  NZ  LYS B 329     -15.402   0.195  51.125  1.00105.18           N  
ATOM   4167  C   LYS B 329     -10.337  -0.461  49.697  1.00105.18           C  
ATOM   4168  O   LYS B 329      -9.299  -0.755  50.336  1.00105.18           O  
ATOM   4169  N   THR B 330     -11.041   0.656  50.011  1.00 53.44           N  
ATOM   4170  CA  THR B 330     -10.686   1.603  51.131  1.00 53.44           C  
ATOM   4171  CB  THR B 330     -10.695   3.106  50.687  1.00 53.44           C  
ATOM   4172  OG1 THR B 330     -12.008   3.533  50.442  1.00 53.44           O  
ATOM   4173  CG2 THR B 330      -9.896   3.519  49.411  1.00 53.44           C  
ATOM   4174  C   THR B 330     -11.551   1.337  52.425  1.00 53.44           C  
ATOM   4175  O   THR B 330     -12.695   0.794  52.391  1.00 53.44           O  
ATOM   4176  N   ILE B 331     -10.956   1.824  53.559  1.00110.36           N  
ATOM   4177  CA  ILE B 331     -11.598   2.101  54.840  1.00110.36           C  
ATOM   4178  CB  ILE B 331     -11.482   0.853  55.697  1.00110.36           C  
ATOM   4179  CG1 ILE B 331     -12.417   0.768  56.920  1.00110.36           C  
ATOM   4180  CG2 ILE B 331     -10.050   0.549  56.152  1.00110.36           C  
ATOM   4181  CD1 ILE B 331     -13.910   0.935  56.637  1.00110.36           C  
ATOM   4182  C   ILE B 331     -11.003   3.268  55.643  1.00110.36           C  
ATOM   4183  O   ILE B 331      -9.867   3.679  55.479  1.00110.36           O  
ATOM   4184  N   SER B 332     -11.783   3.832  56.541  1.00 90.99           N  
ATOM   4185  CA  SER B 332     -11.291   4.740  57.569  1.00 90.99           C  
ATOM   4186  CB  SER B 332     -11.376   6.153  56.941  1.00 90.99           C  
ATOM   4187  OG  SER B 332     -10.943   7.137  57.843  1.00 90.99           O  
ATOM   4188  C   SER B 332     -12.097   4.482  58.871  1.00 90.99           C  
ATOM   4189  O   SER B 332     -13.122   3.773  58.853  1.00 90.99           O  
ATOM   4190  N   LYS B 333     -11.632   5.088  59.967  1.00 99.10           N  
ATOM   4191  CA  LYS B 333     -12.491   5.501  61.086  1.00 99.10           C  
ATOM   4192  CB  LYS B 333     -11.587   6.179  62.139  1.00 99.10           C  
ATOM   4193  CG  LYS B 333     -12.329   6.338  63.463  1.00 99.10           C  
ATOM   4194  CD  LYS B 333     -11.486   6.993  64.558  1.00 99.10           C  
ATOM   4195  CE  LYS B 333     -12.389   7.748  65.531  1.00 99.10           C  
ATOM   4196  NZ  LYS B 333     -13.058   8.884  64.857  1.00 99.10           N  
ATOM   4197  C   LYS B 333     -13.659   6.389  60.628  1.00 99.10           C  
ATOM   4198  O   LYS B 333     -13.644   7.103  59.626  1.00 99.10           O  
ATOM   4199  N   ALA B 334     -14.750   6.472  61.374  1.00 51.30           N  
ATOM   4200  CA  ALA B 334     -15.746   7.532  61.199  1.00 51.30           C  
ATOM   4201  CB  ALA B 334     -16.987   7.226  62.016  1.00 51.30           C  
ATOM   4202  C   ALA B 334     -15.273   8.953  61.593  1.00 51.30           C  
ATOM   4203  O   ALA B 334     -14.420   9.145  62.471  1.00 51.30           O  
ATOM   4204  N   LYS B 335     -15.770   9.922  60.806  1.00127.62           N  
ATOM   4205  CA  LYS B 335     -15.699  11.363  61.086  1.00127.62           C  
ATOM   4206  CB  LYS B 335     -14.950  12.120  59.974  1.00127.62           C  
ATOM   4207  CG  LYS B 335     -13.446  11.836  59.802  1.00127.62           C  
ATOM   4208  CD  LYS B 335     -13.054  10.463  59.238  1.00127.62           C  
ATOM   4209  CE  LYS B 335     -13.883  10.050  58.018  1.00127.62           C  
ATOM   4210  NZ  LYS B 335     -13.359   8.792  57.444  1.00127.62           N  
ATOM   4211  C   LYS B 335     -17.136  11.897  61.224  1.00127.62           C  
ATOM   4212  O   LYS B 335     -18.069  11.412  60.587  1.00127.62           O  
ATOM   4213  N   GLY B 336     -17.325  12.987  61.937  1.00 22.21           N  
ATOM   4214  CA  GLY B 336     -18.628  13.591  62.138  1.00 22.21           C  
ATOM   4215  C   GLY B 336     -18.601  14.414  63.399  1.00 22.21           C  
ATOM   4216  O   GLY B 336     -17.554  14.811  63.867  1.00 22.21           O  
ATOM   4217  N   GLN B 337     -19.729  14.710  64.017  1.00 63.46           N  
ATOM   4218  CA  GLN B 337     -19.742  15.306  65.357  1.00 63.46           C  
ATOM   4219  CB  GLN B 337     -21.159  15.846  65.675  1.00 63.46           C  
ATOM   4220  CG  GLN B 337     -22.231  14.748  65.811  1.00 63.46           C  
ATOM   4221  CD  GLN B 337     -23.631  15.278  66.072  1.00 63.46           C  
ATOM   4222  OE1 GLN B 337     -23.847  16.204  66.829  1.00 63.46           O  
ATOM   4223  NE2 GLN B 337     -24.651  14.639  65.536  1.00 63.46           N  
ATOM   4224  C   GLN B 337     -19.217  14.265  66.391  1.00 63.46           C  
ATOM   4225  O   GLN B 337     -19.833  13.199  66.576  1.00 63.46           O  
ATOM   4226  N   PRO B 338     -18.142  14.581  67.138  1.00 95.40           N  
ATOM   4227  CA  PRO B 338     -17.900  13.937  68.416  1.00 95.40           C  
ATOM   4228  CD  PRO B 338     -17.108  15.562  66.872  1.00 95.40           C  
ATOM   4229  CB  PRO B 338     -16.431  14.181  68.733  1.00 95.40           C  
ATOM   4230  CG  PRO B 338     -16.136  15.518  68.049  1.00 95.40           C  
ATOM   4231  C   PRO B 338     -18.833  14.482  69.482  1.00 95.40           C  
ATOM   4232  O   PRO B 338     -19.223  15.635  69.506  1.00 95.40           O  
ATOM   4233  N   ARG B 339     -19.528  13.564  70.167  1.00185.44           N  
ATOM   4234  CA  ARG B 339     -20.227  13.813  71.445  1.00185.44           C  
ATOM   4235  CB  ARG B 339     -21.641  14.400  71.267  1.00185.44           C  
ATOM   4236  CG  ARG B 339     -22.551  13.608  70.322  1.00185.44           C  
ATOM   4237  CD  ARG B 339     -23.904  14.311  70.283  1.00185.44           C  
ATOM   4238  NE  ARG B 339     -24.751  13.882  69.160  1.00185.44           N  
ATOM   4239  CZ  ARG B 339     -26.001  14.279  69.010  1.00185.44           C  
ATOM   4240  NH1 ARG B 339     -26.600  14.945  69.951  1.00185.44           N  
ATOM   4241  NH2 ARG B 339     -26.708  13.984  67.953  1.00185.44           N  
ATOM   4242  C   ARG B 339     -20.301  12.549  72.306  1.00185.44           C  
ATOM   4243  O   ARG B 339     -20.687  11.463  71.816  1.00185.44           O  
ATOM   4244  N   GLU B 340     -20.021  12.790  73.620  1.00 66.25           N  
ATOM   4245  CA  GLU B 340     -20.083  11.744  74.643  1.00 66.25           C  
ATOM   4246  CB  GLU B 340     -19.492  12.210  76.004  1.00 66.25           C  
ATOM   4247  CG  GLU B 340     -20.308  13.213  76.826  1.00 66.25           C  
ATOM   4248  CD  GLU B 340     -19.689  13.450  78.220  1.00 66.25           C  
ATOM   4249  OE1 GLU B 340     -18.712  12.751  78.594  1.00 66.25           O  
ATOM   4250  OE2 GLU B 340     -20.194  14.357  78.918  1.00 66.25           O  
ATOM   4251  C   GLU B 340     -21.462  11.071  74.805  1.00 66.25           C  
ATOM   4252  O   GLU B 340     -22.502  11.614  74.411  1.00 66.25           O  
ATOM   4253  N   PRO B 341     -21.489   9.787  75.241  1.00107.67           N  
ATOM   4254  CA  PRO B 341     -22.656   9.127  75.821  1.00107.67           C  
ATOM   4255  CD  PRO B 341     -20.394   8.824  75.021  1.00107.67           C  
ATOM   4256  CB  PRO B 341     -22.373   7.614  75.740  1.00107.67           C  
ATOM   4257  CG  PRO B 341     -20.856   7.495  75.618  1.00107.67           C  
ATOM   4258  C   PRO B 341     -22.926   9.509  77.304  1.00107.67           C  
ATOM   4259  O   PRO B 341     -22.282   9.050  78.275  1.00107.67           O  
ATOM   4260  N   GLN B 342     -24.157  10.000  77.501  1.00124.42           N  
ATOM   4261  CA  GLN B 342     -24.742   9.800  78.819  1.00124.42           C  
ATOM   4262  CB  GLN B 342     -26.074  10.478  78.976  1.00124.42           C  
ATOM   4263  CG  GLN B 342     -26.067  12.000  78.793  1.00124.42           C  
ATOM   4264  CD  GLN B 342     -26.070  12.398  77.323  1.00124.42           C  
ATOM   4265  OE1 GLN B 342     -27.062  12.234  76.626  1.00124.42           O  
ATOM   4266  NE2 GLN B 342     -24.969  12.913  76.816  1.00124.42           N  
ATOM   4267  C   GLN B 342     -24.987   8.306  79.124  1.00124.42           C  
ATOM   4268  O   GLN B 342     -25.735   7.605  78.428  1.00124.42           O  
ATOM   4269  N   VAL B 343     -24.528   7.844  80.265  1.00127.08           N  
ATOM   4270  CA  VAL B 343     -24.673   6.453  80.665  1.00127.08           C  
ATOM   4271  CB  VAL B 343     -23.312   5.739  80.713  1.00127.08           C  
ATOM   4272  CG1 VAL B 343     -22.370   6.351  81.756  1.00127.08           C  
ATOM   4273  CG2 VAL B 343     -23.507   4.241  80.976  1.00127.08           C  
ATOM   4274  C   VAL B 343     -25.441   6.438  81.981  1.00127.08           C  
ATOM   4275  O   VAL B 343     -25.193   7.206  82.934  1.00127.08           O  
ATOM   4276  N   TYR B 344     -26.432   5.531  82.016  1.00174.14           N  
ATOM   4277  CA  TYR B 344     -27.250   5.306  83.176  1.00174.14           C  
ATOM   4278  CB  TYR B 344     -28.656   5.824  82.985  1.00174.14           C  
ATOM   4279  CG  TYR B 344     -28.730   7.138  82.232  1.00174.14           C  
ATOM   4280  CD1 TYR B 344     -28.122   8.306  82.734  1.00174.14           C  
ATOM   4281  CD2 TYR B 344     -29.396   7.173  80.996  1.00174.14           C  
ATOM   4282  CE1 TYR B 344     -28.194   9.511  82.006  1.00174.14           C  
ATOM   4283  CE2 TYR B 344     -29.482   8.373  80.278  1.00174.14           C  
ATOM   4284  CZ  TYR B 344     -28.893   9.546  80.778  1.00174.14           C  
ATOM   4285  OH  TYR B 344     -28.980  10.683  80.036  1.00174.14           O  
ATOM   4286  C   TYR B 344     -27.321   3.853  83.456  1.00174.14           C  
ATOM   4287  O   TYR B 344     -27.181   3.008  82.591  1.00174.14           O  
ATOM   4288  N   THR B 345     -27.548   3.515  84.723  1.00 65.82           N  
ATOM   4289  CA  THR B 345     -27.800   2.151  85.229  1.00 65.82           C  
ATOM   4290  CB  THR B 345     -26.630   1.596  86.080  1.00 65.82           C  
ATOM   4291  OG1 THR B 345     -26.221   2.536  87.066  1.00 65.82           O  
ATOM   4292  CG2 THR B 345     -25.438   1.313  85.179  1.00 65.82           C  
ATOM   4293  C   THR B 345     -29.130   2.159  86.018  1.00 65.82           C  
ATOM   4294  O   THR B 345     -29.533   3.223  86.557  1.00 65.82           O  
ATOM   4295  N   LEU B 346     -29.843   1.019  85.837  1.00126.44           N  
ATOM   4296  CA  LEU B 346     -31.186   0.815  86.354  1.00126.44           C  
ATOM   4297  CB  LEU B 346     -32.268   0.796  85.257  1.00126.44           C  
ATOM   4298  CG  LEU B 346     -32.553   2.077  84.453  1.00126.44           C  
ATOM   4299  CD1 LEU B 346     -33.186   3.155  85.331  1.00126.44           C  
ATOM   4300  CD2 LEU B 346     -31.336   2.650  83.723  1.00126.44           C  
ATOM   4301  C   LEU B 346     -31.239  -0.531  87.074  1.00126.44           C  
ATOM   4302  O   LEU B 346     -30.964  -1.556  86.434  1.00126.44           O  
ATOM   4303  N   PRO B 347     -31.846  -0.555  88.284  1.00109.65           N  
ATOM   4304  CA  PRO B 347     -32.232  -1.790  88.973  1.00109.65           C  
ATOM   4305  CD  PRO B 347     -32.444   0.588  88.990  1.00109.65           C  
ATOM   4306  CB  PRO B 347     -32.768  -1.357  90.353  1.00109.65           C  
ATOM   4307  CG  PRO B 347     -33.331   0.040  90.100  1.00109.65           C  
ATOM   4308  C   PRO B 347     -33.294  -2.583  88.198  1.00109.65           C  
ATOM   4309  O   PRO B 347     -34.019  -1.896  87.457  1.00109.65           O  
ATOM   4310  N   PRO B 348     -33.447  -3.893  88.553  1.00305.18           N  
ATOM   4311  CA  PRO B 348     -34.385  -4.811  87.907  1.00305.18           C  
ATOM   4312  CD  PRO B 348     -32.598  -4.604  89.544  1.00305.18           C  
ATOM   4313  CB  PRO B 348     -34.200  -6.154  88.718  1.00305.18           C  
ATOM   4314  CG  PRO B 348     -32.786  -6.091  89.289  1.00305.18           C  
ATOM   4315  C   PRO B 348     -35.823  -4.209  87.719  1.00305.18           C  
ATOM   4316  O   PRO B 348     -36.165  -3.699  86.655  1.00305.18           O  
ATOM   4317  N   SER B 349     -36.617  -4.315  88.778  1.00215.47           N  
ATOM   4318  CA  SER B 349     -38.030  -3.943  88.923  1.00215.47           C  
ATOM   4319  CB  SER B 349     -38.942  -4.494  87.803  1.00215.47           C  
ATOM   4320  OG  SER B 349     -39.078  -5.883  87.927  1.00215.47           O  
ATOM   4321  C   SER B 349     -38.481  -4.493  90.300  1.00215.47           C  
ATOM   4322  O   SER B 349     -37.794  -5.395  90.799  1.00215.47           O  
ATOM   4323  N   GLN B 350     -39.626  -4.139  90.860  1.00 64.08           N  
ATOM   4324  CA  GLN B 350     -40.125  -4.883  92.018  1.00 64.08           C  
ATOM   4325  CB  GLN B 350     -41.169  -4.034  92.730  1.00 64.08           C  
ATOM   4326  CG  GLN B 350     -41.492  -4.595  94.128  1.00 64.08           C  
ATOM   4327  CD  GLN B 350     -40.267  -4.624  95.041  1.00 64.08           C  
ATOM   4328  OE1 GLN B 350     -39.846  -5.649  95.539  1.00 64.08           O  
ATOM   4329  NE2 GLN B 350     -39.601  -3.504  95.236  1.00 64.08           N  
ATOM   4330  C   GLN B 350     -40.651  -6.284  91.661  1.00 64.08           C  
ATOM   4331  O   GLN B 350     -40.446  -7.241  92.412  1.00 64.08           O  
ATOM   4332  N   GLU B 351     -41.218  -6.412  90.464  1.00123.32           N  
ATOM   4333  CA  GLU B 351     -41.785  -7.674  89.967  1.00123.32           C  
ATOM   4334  CB  GLU B 351     -42.397  -7.450  88.566  1.00123.32           C  
ATOM   4335  CG  GLU B 351     -43.336  -6.247  88.422  1.00123.32           C  
ATOM   4336  CD  GLU B 351     -43.395  -5.868  86.945  1.00123.32           C  
ATOM   4337  OE1 GLU B 351     -42.551  -5.030  86.555  1.00123.32           O  
ATOM   4338  OE2 GLU B 351     -44.228  -6.467  86.230  1.00123.32           O  
ATOM   4339  C   GLU B 351     -40.682  -8.734  89.822  1.00123.32           C  
ATOM   4340  O   GLU B 351     -40.873  -9.940  89.985  1.00123.32           O  
ATOM   4341  N   GLU B 352     -39.462  -8.287  89.528  1.00118.37           N  
ATOM   4342  CA  GLU B 352     -38.283  -9.125  89.320  1.00118.37           C  
ATOM   4343  CB  GLU B 352     -37.259  -8.366  88.466  1.00118.37           C  
ATOM   4344  CG  GLU B 352     -36.212  -9.312  87.867  1.00118.37           C  
ATOM   4345  CD  GLU B 352     -36.479  -9.695  86.410  1.00118.37           C  
ATOM   4346  OE1 GLU B 352     -37.667  -9.968  86.108  1.00118.37           O  
ATOM   4347  OE2 GLU B 352     -35.482  -9.718  85.641  1.00118.37           O  
ATOM   4348  C   GLU B 352     -37.644  -9.540  90.656  1.00118.37           C  
ATOM   4349  O   GLU B 352     -36.920 -10.543  90.714  1.00118.37           O  
ATOM   4350  N   MET B 353     -37.953  -8.819  91.760  1.00177.37           N  
ATOM   4351  CA  MET B 353     -37.486  -9.188  93.103  1.00177.37           C  
ATOM   4352  CB  MET B 353     -37.834  -8.107  94.127  1.00177.37           C  
ATOM   4353  CG  MET B 353     -37.202  -6.744  93.857  1.00177.37           C  
ATOM   4354  SD  MET B 353     -35.389  -6.663  93.885  1.00177.37           S  
ATOM   4355  CE  MET B 353     -35.253  -4.906  93.461  1.00177.37           C  
ATOM   4356  C   MET B 353     -38.125 -10.489  93.658  1.00177.37           C  
ATOM   4357  O   MET B 353     -37.579 -11.063  94.604  1.00177.37           O  
ATOM   4358  N   THR B 354     -39.193 -10.946  92.995  1.00 47.61           N  
ATOM   4359  CA  THR B 354     -39.778 -12.280  93.195  1.00 47.61           C  
ATOM   4360  CB  THR B 354     -41.215 -12.328  92.619  1.00 47.61           C  
ATOM   4361  OG1 THR B 354     -41.219 -12.270  91.210  1.00 47.61           O  
ATOM   4362  CG2 THR B 354     -42.130 -11.204  93.102  1.00 47.61           C  
ATOM   4363  C   THR B 354     -38.952 -13.462  92.594  1.00 47.61           C  
ATOM   4364  O   THR B 354     -38.931 -14.596  93.110  1.00 47.61           O  
ATOM   4365  N   LYS B 355     -38.190 -13.176  91.529  1.00107.72           N  
ATOM   4366  CA  LYS B 355     -37.386 -14.178  90.851  1.00107.72           C  
ATOM   4367  CB  LYS B 355     -37.263 -13.884  89.331  1.00107.72           C  
ATOM   4368  CG  LYS B 355     -38.564 -13.990  88.515  1.00107.72           C  
ATOM   4369  CD  LYS B 355     -39.274 -12.642  88.400  1.00107.72           C  
ATOM   4370  CE  LYS B 355     -40.502 -12.693  87.488  1.00107.72           C  
ATOM   4371  NZ  LYS B 355     -41.029 -11.323  87.273  1.00107.72           N  
ATOM   4372  C   LYS B 355     -35.996 -14.280  91.536  1.00107.72           C  
ATOM   4373  O   LYS B 355     -35.429 -13.310  92.060  1.00107.72           O  
ATOM   4374  N   ASN B 356     -35.420 -15.468  91.327  1.00 67.48           N  
ATOM   4375  CA  ASN B 356     -34.050 -15.722  91.779  1.00 67.48           C  
ATOM   4376  CB  ASN B 356     -33.856 -17.230  91.997  1.00 67.48           C  
ATOM   4377  CG  ASN B 356     -32.585 -17.476  92.796  1.00 67.48           C  
ATOM   4378  OD1 ASN B 356     -32.222 -16.713  93.669  1.00 67.48           O  
ATOM   4379  ND2 ASN B 356     -31.915 -18.580  92.574  1.00 67.48           N  
ATOM   4380  C   ASN B 356     -32.972 -15.179  90.848  1.00 67.48           C  
ATOM   4381  O   ASN B 356     -31.807 -14.990  91.198  1.00 67.48           O  
ATOM   4382  N   GLN B 357     -33.331 -15.079  89.560  1.00 50.72           N  
ATOM   4383  CA  GLN B 357     -32.466 -14.405  88.568  1.00 50.72           C  
ATOM   4384  CB  GLN B 357     -32.202 -15.239  87.325  1.00 50.72           C  
ATOM   4385  CG  GLN B 357     -31.464 -16.539  87.687  1.00 50.72           C  
ATOM   4386  CD  GLN B 357     -30.054 -16.307  88.225  1.00 50.72           C  
ATOM   4387  OE1 GLN B 357     -29.305 -15.476  87.743  1.00 50.72           O  
ATOM   4388  NE2 GLN B 357     -29.613 -17.083  89.190  1.00 50.72           N  
ATOM   4389  C   GLN B 357     -33.131 -13.140  88.115  1.00 50.72           C  
ATOM   4390  O   GLN B 357     -34.330 -13.229  87.811  1.00 50.72           O  
ATOM   4391  N   VAL B 358     -32.372 -12.029  88.094  1.00 60.99           N  
ATOM   4392  CA  VAL B 358     -32.855 -10.657  87.860  1.00 60.99           C  
ATOM   4393  CB  VAL B 358     -32.931  -9.824  89.195  1.00 60.99           C  
ATOM   4394  CG1 VAL B 358     -33.751 -10.521  90.285  1.00 60.99           C  
ATOM   4395  CG2 VAL B 358     -31.565  -9.533  89.792  1.00 60.99           C  
ATOM   4396  C   VAL B 358     -32.040 -10.023  86.700  1.00 60.99           C  
ATOM   4397  O   VAL B 358     -31.005 -10.599  86.274  1.00 60.99           O  
ATOM   4398  N   SER B 359     -32.566  -8.867  86.242  1.00 84.30           N  
ATOM   4399  CA  SER B 359     -31.939  -8.171  85.120  1.00 84.30           C  
ATOM   4400  CB  SER B 359     -32.876  -8.107  83.897  1.00 84.30           C  
ATOM   4401  OG  SER B 359     -33.276  -9.421  83.548  1.00 84.30           O  
ATOM   4402  C   SER B 359     -31.512  -6.779  85.501  1.00 84.30           C  
ATOM   4403  O   SER B 359     -32.305  -5.841  85.383  1.00 84.30           O  
ATOM   4404  N   LEU B 360     -30.251  -6.474  85.869  1.00 77.58           N  
ATOM   4405  CA  LEU B 360     -29.785  -5.102  85.740  1.00 77.58           C  
ATOM   4406  CB  LEU B 360     -28.331  -4.894  86.162  1.00 77.58           C  
ATOM   4407  CG  LEU B 360     -28.012  -5.580  87.493  1.00 77.58           C  
ATOM   4408  CD1 LEU B 360     -26.542  -5.412  87.865  1.00 77.58           C  
ATOM   4409  CD2 LEU B 360     -28.870  -4.960  88.582  1.00 77.58           C  
ATOM   4410  C   LEU B 360     -30.035  -4.617  84.333  1.00 77.58           C  
ATOM   4411  O   LEU B 360     -30.002  -5.435  83.394  1.00 77.58           O  
ATOM   4412  N   THR B 361     -30.121  -3.290  84.160  1.00 58.67           N  
ATOM   4413  CA  THR B 361     -30.119  -2.624  82.844  1.00 58.67           C  
ATOM   4414  CB  THR B 361     -31.510  -2.097  82.489  1.00 58.67           C  
ATOM   4415  OG1 THR B 361     -32.385  -3.198  82.468  1.00 58.67           O  
ATOM   4416  CG2 THR B 361     -31.600  -1.403  81.131  1.00 58.67           C  
ATOM   4417  C   THR B 361     -29.149  -1.470  82.854  1.00 58.67           C  
ATOM   4418  O   THR B 361     -29.142  -0.698  83.824  1.00 58.67           O  
ATOM   4419  N   CYS B 362     -28.404  -1.320  81.735  1.00 53.62           N  
ATOM   4420  CA  CYS B 362     -27.624  -0.162  81.329  1.00 53.62           C  
ATOM   4421  CB  CYS B 362     -26.146  -0.573  81.045  1.00 53.62           C  
ATOM   4422  SG  CYS B 362     -24.998   0.765  80.647  1.00 53.62           S  
ATOM   4423  C   CYS B 362     -28.394   0.434  80.142  1.00 53.62           C  
ATOM   4424  O   CYS B 362     -28.712  -0.318  79.196  1.00 53.62           O  
ATOM   4425  N   LEU B 363     -28.354   1.779  80.083  1.00127.88           N  
ATOM   4426  CA  LEU B 363     -28.652   2.590  78.918  1.00127.88           C  
ATOM   4427  CB  LEU B 363     -29.971   3.293  79.207  1.00127.88           C  
ATOM   4428  CG  LEU B 363     -30.744   3.859  78.001  1.00127.88           C  
ATOM   4429  CD1 LEU B 363     -32.018   4.555  78.488  1.00127.88           C  
ATOM   4430  CD2 LEU B 363     -29.980   4.865  77.161  1.00127.88           C  
ATOM   4431  C   LEU B 363     -27.491   3.558  78.767  1.00127.88           C  
ATOM   4432  O   LEU B 363     -27.258   4.374  79.686  1.00127.88           O  
ATOM   4433  N   VAL B 364     -26.857   3.500  77.566  1.00135.18           N  
ATOM   4434  CA  VAL B 364     -26.096   4.595  76.936  1.00135.18           C  
ATOM   4435  CB  VAL B 364     -24.784   4.136  76.276  1.00135.18           C  
ATOM   4436  CG1 VAL B 364     -23.866   3.667  77.387  1.00135.18           C  
ATOM   4437  CG2 VAL B 364     -24.969   2.967  75.319  1.00135.18           C  
ATOM   4438  C   VAL B 364     -26.915   5.310  75.872  1.00135.18           C  
ATOM   4439  O   VAL B 364     -27.448   4.652  74.983  1.00135.18           O  
ATOM   4440  N   LYS B 365     -26.890   6.659  75.851  1.00165.78           N  
ATOM   4441  CA  LYS B 365     -27.504   7.496  74.779  1.00165.78           C  
ATOM   4442  CB  LYS B 365     -29.009   7.678  75.013  1.00165.78           C  
ATOM   4443  CG  LYS B 365     -29.366   8.338  76.355  1.00165.78           C  
ATOM   4444  CD  LYS B 365     -30.894   8.427  76.526  1.00165.78           C  
ATOM   4445  CE  LYS B 365     -31.512   9.594  75.751  1.00165.78           C  
ATOM   4446  NZ  LYS B 365     -31.229  10.889  76.421  1.00165.78           N  
ATOM   4447  C   LYS B 365     -26.835   8.845  74.687  1.00165.78           C  
ATOM   4448  O   LYS B 365     -26.342   9.372  75.659  1.00165.78           O  
ATOM   4449  N   GLY B 366     -27.158   9.515  73.547  1.00 45.78           N  
ATOM   4450  CA  GLY B 366     -26.676  10.859  73.147  1.00 45.78           C  
ATOM   4451  C   GLY B 366     -25.292  10.863  72.482  1.00 45.78           C  
ATOM   4452  O   GLY B 366     -24.839  11.912  72.025  1.00 45.78           O  
ATOM   4453  N   PHE B 367     -24.677   9.706  72.214  1.00 92.68           N  
ATOM   4454  CA  PHE B 367     -23.301   9.665  71.693  1.00 92.68           C  
ATOM   4455  CB  PHE B 367     -22.523   8.427  72.171  1.00 92.68           C  
ATOM   4456  CG  PHE B 367     -23.126   7.088  71.808  1.00 92.68           C  
ATOM   4457  CD1 PHE B 367     -24.144   6.530  72.604  1.00 92.68           C  
ATOM   4458  CD2 PHE B 367     -22.648   6.387  70.688  1.00 92.68           C  
ATOM   4459  CE1 PHE B 367     -24.687   5.278  72.276  1.00 92.68           C  
ATOM   4460  CE2 PHE B 367     -23.195   5.135  70.357  1.00 92.68           C  
ATOM   4461  CZ  PHE B 367     -24.215   4.581  71.152  1.00 92.68           C  
ATOM   4462  C   PHE B 367     -23.253   9.748  70.164  1.00 92.68           C  
ATOM   4463  O   PHE B 367     -24.230   9.469  69.471  1.00 92.68           O  
ATOM   4464  N   TYR B 368     -22.115  10.147  69.644  1.00130.78           N  
ATOM   4465  CA  TYR B 368     -21.786  10.145  68.225  1.00130.78           C  
ATOM   4466  CB  TYR B 368     -22.488  11.346  67.559  1.00130.78           C  
ATOM   4467  CG  TYR B 368     -22.815  11.147  66.099  1.00130.78           C  
ATOM   4468  CD1 TYR B 368     -21.843  11.332  65.099  1.00130.78           C  
ATOM   4469  CD2 TYR B 368     -24.111  10.747  65.744  1.00130.78           C  
ATOM   4470  CE1 TYR B 368     -22.166  11.116  63.750  1.00130.78           C  
ATOM   4471  CE2 TYR B 368     -24.449  10.542  64.396  1.00130.78           C  
ATOM   4472  CZ  TYR B 368     -23.470  10.717  63.396  1.00130.78           C  
ATOM   4473  OH  TYR B 368     -23.765  10.478  62.095  1.00130.78           O  
ATOM   4474  C   TYR B 368     -20.239  10.262  68.088  1.00130.78           C  
ATOM   4475  O   TYR B 368     -19.640  10.987  68.919  1.00130.78           O  
ATOM   4476  N   PRO B 369     -19.658   9.603  67.060  1.00125.39           N  
ATOM   4477  CA  PRO B 369     -20.231   8.606  66.138  1.00125.39           C  
ATOM   4478  CD  PRO B 369     -18.283   9.893  66.749  1.00125.39           C  
ATOM   4479  CB  PRO B 369     -19.185   8.586  64.965  1.00125.39           C  
ATOM   4480  CG  PRO B 369     -17.863   8.929  65.650  1.00125.39           C  
ATOM   4481  C   PRO B 369     -20.557   7.248  66.820  1.00125.39           C  
ATOM   4482  O   PRO B 369     -20.424   7.066  68.039  1.00125.39           O  
ATOM   4483  N   SER B 370     -20.610   6.221  65.946  1.00126.19           N  
ATOM   4484  CA  SER B 370     -20.853   4.848  66.369  1.00126.19           C  
ATOM   4485  CB  SER B 370     -21.352   3.928  65.198  1.00126.19           C  
ATOM   4486  OG  SER B 370     -22.663   4.301  64.825  1.00126.19           O  
ATOM   4487  C   SER B 370     -19.676   4.248  67.084  1.00126.19           C  
ATOM   4488  O   SER B 370     -19.786   3.073  67.357  1.00126.19           O  
ATOM   4489  N   ASP B 371     -18.527   4.885  67.304  1.00 98.60           N  
ATOM   4490  CA  ASP B 371     -17.169   4.281  67.503  1.00 98.60           C  
ATOM   4491  CB  ASP B 371     -16.037   5.259  67.049  1.00 98.60           C  
ATOM   4492  CG  ASP B 371     -15.972   5.533  65.538  1.00 98.60           C  
ATOM   4493  OD1 ASP B 371     -17.045   5.611  64.897  1.00 98.60           O  
ATOM   4494  OD2 ASP B 371     -14.843   5.684  65.018  1.00 98.60           O  
ATOM   4495  C   ASP B 371     -17.029   3.856  68.975  1.00 98.60           C  
ATOM   4496  O   ASP B 371     -16.300   4.464  69.760  1.00 98.60           O  
ATOM   4497  N   ILE B 372     -17.954   3.022  69.438  1.00 73.69           N  
ATOM   4498  CA  ILE B 372     -18.194   2.691  70.826  1.00 73.69           C  
ATOM   4499  CB  ILE B 372     -19.601   3.239  71.279  1.00 73.69           C  
ATOM   4500  CG1 ILE B 372     -19.716   3.337  72.814  1.00 73.69           C  
ATOM   4501  CG2 ILE B 372     -20.745   2.410  70.680  1.00 73.69           C  
ATOM   4502  CD1 ILE B 372     -20.845   4.257  73.285  1.00 73.69           C  
ATOM   4503  C   ILE B 372     -17.960   1.166  70.957  1.00 73.69           C  
ATOM   4504  O   ILE B 372     -18.041   0.360  69.985  1.00 73.69           O  
ATOM   4505  N   ALA B 373     -17.695   0.883  72.266  1.00 47.38           N  
ATOM   4506  CA  ALA B 373     -17.981  -0.413  72.875  1.00 47.38           C  
ATOM   4507  CB  ALA B 373     -16.665  -1.138  73.102  1.00 47.38           C  
ATOM   4508  C   ALA B 373     -18.755  -0.238  74.169  1.00 47.38           C  
ATOM   4509  O   ALA B 373     -18.637   0.833  74.808  1.00 47.38           O  
ATOM   4510  N   VAL B 374     -19.579  -1.241  74.517  1.00107.76           N  
ATOM   4511  CA  VAL B 374     -20.253  -1.363  75.834  1.00107.76           C  
ATOM   4512  CB  VAL B 374     -21.716  -0.954  75.767  1.00107.76           C  
ATOM   4513  CG1 VAL B 374     -22.550  -1.865  74.858  1.00107.76           C  
ATOM   4514  CG2 VAL B 374     -22.409  -0.867  77.134  1.00107.76           C  
ATOM   4515  C   VAL B 374     -20.182  -2.788  76.278  1.00107.76           C  
ATOM   4516  O   VAL B 374     -20.210  -3.628  75.371  1.00107.76           O  
ATOM   4517  N   GLU B 375     -20.111  -2.979  77.607  1.00 73.85           N  
ATOM   4518  CA  GLU B 375     -20.164  -4.278  78.326  1.00 73.85           C  
ATOM   4519  CB  GLU B 375     -18.775  -4.948  78.353  1.00 73.85           C  
ATOM   4520  CG  GLU B 375     -17.777  -4.126  79.182  1.00 73.85           C  
ATOM   4521  CD  GLU B 375     -16.323  -4.494  78.971  1.00 73.85           C  
ATOM   4522  OE1 GLU B 375     -16.051  -5.552  78.377  1.00 73.85           O  
ATOM   4523  OE2 GLU B 375     -15.453  -3.628  79.235  1.00 73.85           O  
ATOM   4524  C   GLU B 375     -20.627  -4.054  79.765  1.00 73.85           C  
ATOM   4525  O   GLU B 375     -20.992  -2.941  80.214  1.00 73.85           O  
ATOM   4526  N   TRP B 376     -20.614  -5.121  80.578  1.00 94.55           N  
ATOM   4527  CA  TRP B 376     -20.603  -4.976  82.022  1.00 94.55           C  
ATOM   4528  CB  TRP B 376     -21.897  -5.603  82.570  1.00 94.55           C  
ATOM   4529  CG  TRP B 376     -23.146  -4.793  82.390  1.00 94.55           C  
ATOM   4530  CD2 TRP B 376     -23.875  -4.092  83.433  1.00 94.55           C  
ATOM   4531  CD1 TRP B 376     -23.897  -4.672  81.270  1.00 94.55           C  
ATOM   4532  NE1 TRP B 376     -25.036  -3.940  81.546  1.00 94.55           N  
ATOM   4533  CE2 TRP B 376     -25.070  -3.568  82.873  1.00 94.55           C  
ATOM   4534  CE3 TRP B 376     -23.660  -3.895  84.812  1.00 94.55           C  
ATOM   4535  CZ2 TRP B 376     -25.997  -2.872  83.652  1.00 94.55           C  
ATOM   4536  CZ3 TRP B 376     -24.565  -3.149  85.588  1.00 94.55           C  
ATOM   4537  CH2 TRP B 376     -25.731  -2.628  85.006  1.00 94.55           C  
ATOM   4538  C   TRP B 376     -19.326  -5.568  82.627  1.00 94.55           C  
ATOM   4539  O   TRP B 376     -18.633  -6.460  82.109  1.00 94.55           O  
ATOM   4540  N   GLU B 377     -19.170  -5.117  83.897  1.00 72.38           N  
ATOM   4541  CA  GLU B 377     -18.228  -5.575  84.952  1.00 72.38           C  
ATOM   4542  CB  GLU B 377     -17.055  -4.524  85.065  1.00 72.38           C  
ATOM   4543  CG  GLU B 377     -16.256  -4.308  83.772  1.00 72.38           C  
ATOM   4544  CD  GLU B 377     -15.187  -3.248  84.014  1.00 72.38           C  
ATOM   4545  OE1 GLU B 377     -15.376  -2.100  83.551  1.00 72.38           O  
ATOM   4546  OE2 GLU B 377     -14.208  -3.564  84.724  1.00 72.38           O  
ATOM   4547  C   GLU B 377     -18.959  -5.853  86.348  1.00 72.38           C  
ATOM   4548  O   GLU B 377     -20.091  -5.315  86.588  1.00 72.38           O  
ATOM   4549  N   SER B 378     -18.215  -6.552  87.224  1.00 64.35           N  
ATOM   4550  CA  SER B 378     -18.243  -6.346  88.654  1.00 64.35           C  
ATOM   4551  CB  SER B 378     -18.895  -7.584  89.222  1.00 64.35           C  
ATOM   4552  OG  SER B 378     -19.135  -7.450  90.616  1.00 64.35           O  
ATOM   4553  C   SER B 378     -16.802  -6.105  89.180  1.00 64.35           C  
ATOM   4554  O   SER B 378     -15.779  -6.654  88.749  1.00 64.35           O  
ATOM   4555  N   ASN B 379     -16.697  -5.139  90.120  1.00 79.53           N  
ATOM   4556  CA  ASN B 379     -15.455  -4.864  90.897  1.00 79.53           C  
ATOM   4557  CB  ASN B 379     -15.226  -6.083  91.822  1.00 79.53           C  
ATOM   4558  CG  ASN B 379     -14.257  -5.806  92.950  1.00 79.53           C  
ATOM   4559  OD1 ASN B 379     -14.213  -4.725  93.513  1.00 79.53           O  
ATOM   4560  ND2 ASN B 379     -13.540  -6.812  93.393  1.00 79.53           N  
ATOM   4561  C   ASN B 379     -14.203  -4.398  90.115  1.00 79.53           C  
ATOM   4562  O   ASN B 379     -13.099  -4.316  90.683  1.00 79.53           O  
ATOM   4563  N   GLY B 380     -14.433  -3.916  88.869  1.00 38.21           N  
ATOM   4564  CA  GLY B 380     -13.343  -3.671  87.907  1.00 38.21           C  
ATOM   4565  C   GLY B 380     -12.782  -4.937  87.224  1.00 38.21           C  
ATOM   4566  O   GLY B 380     -11.563  -5.101  86.994  1.00 38.21           O  
ATOM   4567  N   GLN B 381     -13.626  -5.990  87.217  1.00 92.74           N  
ATOM   4568  CA  GLN B 381     -13.424  -7.217  86.428  1.00 92.74           C  
ATOM   4569  CB  GLN B 381     -13.191  -8.464  87.275  1.00 92.74           C  
ATOM   4570  CG  GLN B 381     -11.920  -8.429  88.130  1.00 92.74           C  
ATOM   4571  CD  GLN B 381     -12.100  -7.647  89.425  1.00 92.74           C  
ATOM   4572  OE1 GLN B 381     -12.786  -8.072  90.339  1.00 92.74           O  
ATOM   4573  NE2 GLN B 381     -11.469  -6.505  89.558  1.00 92.74           N  
ATOM   4574  C   GLN B 381     -14.659  -7.592  85.587  1.00 92.74           C  
ATOM   4575  O   GLN B 381     -15.730  -7.847  86.127  1.00 92.74           O  
ATOM   4576  N   PRO B 382     -14.541  -7.768  84.274  1.00151.51           N  
ATOM   4577  CA  PRO B 382     -15.695  -8.056  83.411  1.00151.51           C  
ATOM   4578  CD  PRO B 382     -13.292  -7.793  83.531  1.00151.51           C  
ATOM   4579  CB  PRO B 382     -15.080  -8.262  82.033  1.00151.51           C  
ATOM   4580  CG  PRO B 382     -13.625  -8.638  82.324  1.00151.51           C  
ATOM   4581  C   PRO B 382     -16.566  -9.243  83.847  1.00151.51           C  
ATOM   4582  O   PRO B 382     -16.099 -10.318  84.232  1.00151.51           O  
ATOM   4583  N   GLU B 383     -17.878  -9.044  83.782  1.00103.24           N  
ATOM   4584  CA  GLU B 383     -18.899  -9.937  84.350  1.00103.24           C  
ATOM   4585  CB  GLU B 383     -19.956  -9.098  85.048  1.00103.24           C  
ATOM   4586  CG  GLU B 383     -21.058  -9.888  85.774  1.00103.24           C  
ATOM   4587  CD  GLU B 383     -20.525 -10.730  86.938  1.00103.24           C  
ATOM   4588  OE1 GLU B 383     -19.871 -10.149  87.823  1.00103.24           O  
ATOM   4589  OE2 GLU B 383     -20.868 -11.930  87.051  1.00103.24           O  
ATOM   4590  C   GLU B 383     -19.667 -10.760  83.332  1.00103.24           C  
ATOM   4591  O   GLU B 383     -19.960 -10.293  82.239  1.00103.24           O  
ATOM   4592  N   ASN B 384     -20.040 -12.000  83.707  1.00127.84           N  
ATOM   4593  CA  ASN B 384     -20.852 -12.924  82.890  1.00127.84           C  
ATOM   4594  CB  ASN B 384     -20.982 -14.230  83.660  1.00127.84           C  
ATOM   4595  CG  ASN B 384     -21.397 -15.420  82.814  1.00127.84           C  
ATOM   4596  OD1 ASN B 384     -21.810 -15.312  81.675  1.00127.84           O  
ATOM   4597  ND2 ASN B 384     -21.266 -16.616  83.327  1.00127.84           N  
ATOM   4598  C   ASN B 384     -22.267 -12.486  82.543  1.00127.84           C  
ATOM   4599  O   ASN B 384     -22.783 -11.500  83.004  1.00127.84           O  
ATOM   4600  N   ASN B 385     -22.836 -12.870  81.405  1.00 82.51           N  
ATOM   4601  CA  ASN B 385     -24.255 -12.735  81.058  1.00 82.51           C  
ATOM   4602  CB  ASN B 385     -25.088 -13.743  81.872  1.00 82.51           C  
ATOM   4603  CG  ASN B 385     -24.951 -15.162  81.383  1.00 82.51           C  
ATOM   4604  OD1 ASN B 385     -25.128 -15.422  80.196  1.00 82.51           O  
ATOM   4605  ND2 ASN B 385     -24.778 -16.095  82.288  1.00 82.51           N  
ATOM   4606  C   ASN B 385     -24.891 -11.318  81.071  1.00 82.51           C  
ATOM   4607  O   ASN B 385     -26.119 -11.202  80.843  1.00 82.51           O  
ATOM   4608  N   TYR B 386     -24.087 -10.290  80.798  1.00 99.45           N  
ATOM   4609  CA  TYR B 386     -24.612  -9.229  79.952  1.00 99.45           C  
ATOM   4610  CB  TYR B 386     -23.659  -8.026  79.866  1.00 99.45           C  
ATOM   4611  CG  TYR B 386     -22.336  -8.256  79.177  1.00 99.45           C  
ATOM   4612  CD1 TYR B 386     -22.250  -8.086  77.788  1.00 99.45           C  
ATOM   4613  CD2 TYR B 386     -21.192  -8.610  79.921  1.00 99.45           C  
ATOM   4614  CE1 TYR B 386     -21.026  -8.295  77.131  1.00 99.45           C  
ATOM   4615  CE2 TYR B 386     -19.967  -8.833  79.262  1.00 99.45           C  
ATOM   4616  CZ  TYR B 386     -19.885  -8.692  77.858  1.00 99.45           C  
ATOM   4617  OH  TYR B 386     -18.741  -8.959  77.179  1.00 99.45           O  
ATOM   4618  C   TYR B 386     -25.149  -9.799  78.610  1.00 99.45           C  
ATOM   4619  O   TYR B 386     -24.896 -10.968  78.226  1.00 99.45           O  
ATOM   4620  N   LYS B 387     -26.149  -9.010  78.085  1.00177.14           N  
ATOM   4621  CA  LYS B 387     -26.742  -9.094  76.721  1.00177.14           C  
ATOM   4622  CB  LYS B 387     -28.062  -9.840  76.701  1.00177.14           C  
ATOM   4623  CG  LYS B 387     -28.019 -11.261  77.271  1.00177.14           C  
ATOM   4624  CD  LYS B 387     -27.155 -12.202  76.419  1.00177.14           C  
ATOM   4625  CE  LYS B 387     -27.027 -13.591  77.052  1.00177.14           C  
ATOM   4626  NZ  LYS B 387     -26.238 -13.538  78.308  1.00177.14           N  
ATOM   4627  C   LYS B 387     -27.075  -7.726  76.108  1.00177.14           C  
ATOM   4628  O   LYS B 387     -27.938  -7.011  76.650  1.00177.14           O  
ATOM   4629  N   THR B 388     -26.454  -7.403  74.987  1.00 60.64           N  
ATOM   4630  CA  THR B 388     -26.407  -6.065  74.423  1.00 60.64           C  
ATOM   4631  CB  THR B 388     -25.010  -5.699  73.914  1.00 60.64           C  
ATOM   4632  OG1 THR B 388     -24.523  -6.723  73.082  1.00 60.64           O  
ATOM   4633  CG2 THR B 388     -24.023  -5.584  75.070  1.00 60.64           C  
ATOM   4634  C   THR B 388     -27.351  -5.970  73.261  1.00 60.64           C  
ATOM   4635  O   THR B 388     -27.483  -6.925  72.502  1.00 60.64           O  
ATOM   4636  N   THR B 389     -27.790  -4.753  72.965  1.00132.61           N  
ATOM   4637  CA  THR B 389     -28.446  -4.374  71.713  1.00132.61           C  
ATOM   4638  CB  THR B 389     -29.604  -3.406  72.039  1.00132.61           C  
ATOM   4639  OG1 THR B 389     -30.291  -3.834  73.194  1.00132.61           O  
ATOM   4640  CG2 THR B 389     -30.648  -3.309  70.933  1.00132.61           C  
ATOM   4641  C   THR B 389     -27.391  -3.767  70.748  1.00132.61           C  
ATOM   4642  O   THR B 389     -26.260  -3.428  71.098  1.00132.61           O  
ATOM   4643  N   PRO B 390     -27.622  -3.758  69.427  1.00 86.35           N  
ATOM   4644  CA  PRO B 390     -26.896  -2.847  68.540  1.00 86.35           C  
ATOM   4645  CD  PRO B 390     -28.510  -4.632  68.678  1.00 86.35           C  
ATOM   4646  CB  PRO B 390     -27.280  -3.283  67.115  1.00 86.35           C  
ATOM   4647  CG  PRO B 390     -28.605  -4.030  67.279  1.00 86.35           C  
ATOM   4648  C   PRO B 390     -27.208  -1.374  68.873  1.00 86.35           C  
ATOM   4649  O   PRO B 390     -28.144  -1.127  69.649  1.00 86.35           O  
ATOM   4650  N   PRO B 391     -26.345  -0.425  68.450  1.00 78.06           N  
ATOM   4651  CA  PRO B 391     -26.661   1.012  68.395  1.00 78.06           C  
ATOM   4652  CD  PRO B 391     -24.915  -0.655  68.206  1.00 78.06           C  
ATOM   4653  CB  PRO B 391     -25.354   1.711  67.980  1.00 78.06           C  
ATOM   4654  CG  PRO B 391     -24.239   0.716  68.284  1.00 78.06           C  
ATOM   4655  C   PRO B 391     -27.768   1.393  67.367  1.00 78.06           C  
ATOM   4656  O   PRO B 391     -27.692   1.096  66.153  1.00 78.06           O  
ATOM   4657  N   VAL B 392     -28.690   2.210  67.866  1.00 40.98           N  
ATOM   4658  CA  VAL B 392     -29.818   2.686  67.067  1.00 40.98           C  
ATOM   4659  CB  VAL B 392     -31.133   2.046  67.554  1.00 40.98           C  
ATOM   4660  CG1 VAL B 392     -32.327   2.468  66.683  1.00 40.98           C  
ATOM   4661  CG2 VAL B 392     -31.083   0.514  67.554  1.00 40.98           C  
ATOM   4662  C   VAL B 392     -29.850   4.215  67.102  1.00 40.98           C  
ATOM   4663  O   VAL B 392     -29.378   4.897  67.999  1.00 40.98           O  
ATOM   4664  N   LEU B 393     -30.296   4.834  66.021  1.00 71.95           N  
ATOM   4665  CA  LEU B 393     -30.527   6.273  65.978  1.00 71.95           C  
ATOM   4666  CB  LEU B 393     -30.764   6.688  64.523  1.00 71.95           C  
ATOM   4667  CG  LEU B 393     -30.528   8.189  64.285  1.00 71.95           C  
ATOM   4668  CD1 LEU B 393     -29.030   8.510  64.277  1.00 71.95           C  
ATOM   4669  CD2 LEU B 393     -31.098   8.613  62.931  1.00 71.95           C  
ATOM   4670  C   LEU B 393     -31.688   6.696  66.897  1.00 71.95           C  
ATOM   4671  O   LEU B 393     -32.773   6.093  66.846  1.00 71.95           O  
ATOM   4672  N   ASP B 394     -31.407   7.762  67.680  1.00107.40           N  
ATOM   4673  CA  ASP B 394     -32.332   8.420  68.616  1.00107.40           C  
ATOM   4674  CB  ASP B 394     -31.567   8.849  69.922  1.00107.40           C  
ATOM   4675  CG  ASP B 394     -32.460   8.855  71.177  1.00107.40           C  
ATOM   4676  OD1 ASP B 394     -32.413   7.866  71.935  1.00107.40           O  
ATOM   4677  OD2 ASP B 394     -33.223   9.831  71.379  1.00107.40           O  
ATOM   4678  C   ASP B 394     -33.088   9.606  67.949  1.00107.40           C  
ATOM   4679  O   ASP B 394     -33.021   9.953  66.765  1.00107.40           O  
ATOM   4680  N   SER B 395     -33.838  10.289  68.799  1.00108.86           N  
ATOM   4681  CA  SER B 395     -34.799  11.348  68.459  1.00108.86           C  
ATOM   4682  CB  SER B 395     -35.471  11.816  69.766  1.00108.86           C  
ATOM   4683  OG  SER B 395     -36.008  10.726  70.494  1.00108.86           O  
ATOM   4684  C   SER B 395     -34.158  12.579  67.849  1.00108.86           C  
ATOM   4685  O   SER B 395     -34.723  13.275  67.020  1.00108.86           O  
ATOM   4686  N   ASP B 396     -32.926  12.876  68.253  1.00 75.09           N  
ATOM   4687  CA  ASP B 396     -32.094  13.991  67.775  1.00 75.09           C  
ATOM   4688  CB  ASP B 396     -31.268  14.517  68.973  1.00 75.09           C  
ATOM   4689  CG  ASP B 396     -30.171  13.542  69.392  1.00 75.09           C  
ATOM   4690  OD1 ASP B 396     -30.376  12.308  69.357  1.00 75.09           O  
ATOM   4691  OD2 ASP B 396     -29.065  14.033  69.687  1.00 75.09           O  
ATOM   4692  C   ASP B 396     -31.174  13.693  66.582  1.00 75.09           C  
ATOM   4693  O   ASP B 396     -30.570  14.645  66.048  1.00 75.09           O  
ATOM   4694  N   GLY B 397     -31.090  12.424  66.168  1.00 41.37           N  
ATOM   4695  CA  GLY B 397     -30.041  11.951  65.283  1.00 41.37           C  
ATOM   4696  C   GLY B 397     -28.689  11.797  65.935  1.00 41.37           C  
ATOM   4697  O   GLY B 397     -27.675  11.983  65.237  1.00 41.37           O  
ATOM   4698  N   SER B 398     -28.630  11.519  67.255  1.00 58.18           N  
ATOM   4699  CA  SER B 398     -27.577  10.755  67.989  1.00 58.18           C  
ATOM   4700  CB  SER B 398     -27.404  11.197  69.471  1.00 58.18           C  
ATOM   4701  OG  SER B 398     -28.482  10.796  70.280  1.00 58.18           O  
ATOM   4702  C   SER B 398     -27.846   9.254  68.005  1.00 58.18           C  
ATOM   4703  O   SER B 398     -28.857   8.798  67.482  1.00 58.18           O  
ATOM   4704  N   PHE B 399     -26.971   8.477  68.692  1.00150.34           N  
ATOM   4705  CA  PHE B 399     -27.217   7.067  69.007  1.00150.34           C  
ATOM   4706  CB  PHE B 399     -25.966   6.202  68.667  1.00150.34           C  
ATOM   4707  CG  PHE B 399     -25.581   6.323  67.211  1.00150.34           C  
ATOM   4708  CD1 PHE B 399     -26.209   5.517  66.245  1.00150.34           C  
ATOM   4709  CD2 PHE B 399     -24.627   7.278  66.816  1.00150.34           C  
ATOM   4710  CE1 PHE B 399     -25.887   5.674  64.886  1.00150.34           C  
ATOM   4711  CE2 PHE B 399     -24.297   7.426  65.460  1.00150.34           C  
ATOM   4712  CZ  PHE B 399     -24.938   6.635  64.493  1.00150.34           C  
ATOM   4713  C   PHE B 399     -27.776   6.898  70.418  1.00150.34           C  
ATOM   4714  O   PHE B 399     -27.527   7.742  71.304  1.00150.34           O  
ATOM   4715  N   PHE B 400     -28.437   5.763  70.627  1.00 89.00           N  
ATOM   4716  CA  PHE B 400     -28.611   5.040  71.872  1.00 89.00           C  
ATOM   4717  CB  PHE B 400     -30.060   5.260  72.405  1.00 89.00           C  
ATOM   4718  CG  PHE B 400     -31.125   4.472  71.669  1.00 89.00           C  
ATOM   4719  CD1 PHE B 400     -31.674   4.968  70.474  1.00 89.00           C  
ATOM   4720  CD2 PHE B 400     -31.553   3.229  72.172  1.00 89.00           C  
ATOM   4721  CE1 PHE B 400     -32.665   4.240  69.798  1.00 89.00           C  
ATOM   4722  CE2 PHE B 400     -32.529   2.487  71.484  1.00 89.00           C  
ATOM   4723  CZ  PHE B 400     -33.094   3.000  70.304  1.00 89.00           C  
ATOM   4724  C   PHE B 400     -28.142   3.585  71.641  1.00 89.00           C  
ATOM   4725  O   PHE B 400     -27.911   3.089  70.507  1.00 89.00           O  
ATOM   4726  N   LEU B 401     -28.013   2.898  72.825  1.00137.37           N  
ATOM   4727  CA  LEU B 401     -27.857   1.444  72.982  1.00137.37           C  
ATOM   4728  CB  LEU B 401     -26.382   1.149  72.655  1.00137.37           C  
ATOM   4729  CG  LEU B 401     -25.897  -0.279  72.394  1.00137.37           C  
ATOM   4730  CD1 LEU B 401     -24.398  -0.259  72.101  1.00137.37           C  
ATOM   4731  CD2 LEU B 401     -26.083  -1.205  73.586  1.00137.37           C  
ATOM   4732  C   LEU B 401     -28.335   1.100  74.400  1.00137.37           C  
ATOM   4733  O   LEU B 401     -28.271   1.960  75.306  1.00137.37           O  
ATOM   4734  N   TYR B 402     -28.978  -0.093  74.564  1.00 86.04           N  
ATOM   4735  CA  TYR B 402     -29.138  -0.832  75.828  1.00 86.04           C  
ATOM   4736  CB  TYR B 402     -30.605  -1.313  75.993  1.00 86.04           C  
ATOM   4737  CG  TYR B 402     -31.570  -0.171  76.173  1.00 86.04           C  
ATOM   4738  CD1 TYR B 402     -32.072   0.507  75.048  1.00 86.04           C  
ATOM   4739  CD2 TYR B 402     -31.964   0.204  77.470  1.00 86.04           C  
ATOM   4740  CE1 TYR B 402     -32.975   1.570  75.221  1.00 86.04           C  
ATOM   4741  CE2 TYR B 402     -32.884   1.253  77.645  1.00 86.04           C  
ATOM   4742  CZ  TYR B 402     -33.381   1.945  76.516  1.00 86.04           C  
ATOM   4743  OH  TYR B 402     -34.212   3.009  76.661  1.00 86.04           O  
ATOM   4744  C   TYR B 402     -28.203  -2.054  75.933  1.00 86.04           C  
ATOM   4745  O   TYR B 402     -28.135  -2.882  74.986  1.00 86.04           O  
ATOM   4746  N   SER B 403     -27.738  -2.285  77.191  1.00 59.69           N  
ATOM   4747  CA  SER B 403     -27.197  -3.568  77.671  1.00 59.69           C  
ATOM   4748  CB  SER B 403     -25.676  -3.430  77.874  1.00 59.69           C  
ATOM   4749  OG  SER B 403     -25.080  -4.674  78.181  1.00 59.69           O  
ATOM   4750  C   SER B 403     -27.886  -4.014  78.964  1.00 59.69           C  
ATOM   4751  O   SER B 403     -27.610  -3.467  80.036  1.00 59.69           O  
ATOM   4752  N   ARG B 404     -28.584  -5.160  78.977  1.00181.82           N  
ATOM   4753  CA  ARG B 404     -28.986  -5.839  80.217  1.00181.82           C  
ATOM   4754  CB  ARG B 404     -30.207  -6.749  80.091  1.00181.82           C  
ATOM   4755  CG  ARG B 404     -29.996  -8.045  79.297  1.00181.82           C  
ATOM   4756  CD  ARG B 404     -31.248  -8.937  79.268  1.00181.82           C  
ATOM   4757  NE  ARG B 404     -31.548  -9.528  80.593  1.00181.82           N  
ATOM   4758  CZ  ARG B 404     -31.101 -10.682  81.056  1.00181.82           C  
ATOM   4759  NH1 ARG B 404     -30.365 -11.470  80.326  1.00181.82           N  
ATOM   4760  NH2 ARG B 404     -31.373 -11.072  82.265  1.00181.82           N  
ATOM   4761  C   ARG B 404     -27.839  -6.623  80.791  1.00181.82           C  
ATOM   4762  O   ARG B 404     -27.212  -7.397  80.092  1.00181.82           O  
ATOM   4763  N   LEU B 405     -27.796  -6.817  82.107  1.00156.89           N  
ATOM   4764  CA  LEU B 405     -26.981  -7.807  82.838  1.00156.89           C  
ATOM   4765  CB  LEU B 405     -26.182  -7.084  83.922  1.00156.89           C  
ATOM   4766  CG  LEU B 405     -24.930  -7.739  84.523  1.00156.89           C  
ATOM   4767  CD1 LEU B 405     -25.162  -9.108  85.102  1.00156.89           C  
ATOM   4768  CD2 LEU B 405     -23.860  -7.956  83.492  1.00156.89           C  
ATOM   4769  C   LEU B 405     -27.884  -8.815  83.507  1.00156.89           C  
ATOM   4770  O   LEU B 405     -28.711  -8.416  84.321  1.00156.89           O  
ATOM   4771  N   THR B 406     -27.679 -10.126  83.295  1.00 65.55           N  
ATOM   4772  CA  THR B 406     -28.191 -11.181  84.210  1.00 65.55           C  
ATOM   4773  CB  THR B 406     -28.185 -12.587  83.546  1.00 65.55           C  
ATOM   4774  OG1 THR B 406     -28.589 -12.448  82.201  1.00 65.55           O  
ATOM   4775  CG2 THR B 406     -29.078 -13.586  84.272  1.00 65.55           C  
ATOM   4776  C   THR B 406     -27.335 -11.330  85.491  1.00 65.55           C  
ATOM   4777  O   THR B 406     -26.200 -11.839  85.311  1.00 65.55           O  
ATOM   4778  N   VAL B 407     -28.019 -11.154  86.661  1.00 57.19           N  
ATOM   4779  CA  VAL B 407     -27.471 -11.493  87.989  1.00 57.19           C  
ATOM   4780  CB  VAL B 407     -27.169 -10.260  88.869  1.00 57.19           C  
ATOM   4781  CG1 VAL B 407     -26.299  -9.253  88.146  1.00 57.19           C  
ATOM   4782  CG2 VAL B 407     -28.418  -9.493  89.263  1.00 57.19           C  
ATOM   4783  C   VAL B 407     -28.346 -12.443  88.851  1.00 57.19           C  
ATOM   4784  O   VAL B 407     -29.573 -12.314  89.008  1.00 57.19           O  
ATOM   4785  N   ASP B 408     -27.709 -13.397  89.512  1.00 59.13           N  
ATOM   4786  CA  ASP B 408     -28.357 -14.000  90.670  1.00 59.13           C  
ATOM   4787  CB  ASP B 408     -27.352 -14.978  91.265  1.00 59.13           C  
ATOM   4788  CG  ASP B 408     -27.867 -15.590  92.550  1.00 59.13           C  
ATOM   4789  OD1 ASP B 408     -28.936 -16.226  92.514  1.00 59.13           O  
ATOM   4790  OD2 ASP B 408     -27.220 -15.305  93.576  1.00 59.13           O  
ATOM   4791  C   ASP B 408     -28.868 -12.953  91.712  1.00 59.13           C  
ATOM   4792  O   ASP B 408     -28.337 -11.820  91.833  1.00 59.13           O  
ATOM   4793  N   LYS B 409     -29.994 -13.360  92.363  1.00126.71           N  
ATOM   4794  CA  LYS B 409     -30.641 -12.583  93.416  1.00126.71           C  
ATOM   4795  CB  LYS B 409     -32.036 -13.121  93.789  1.00126.71           C  
ATOM   4796  CG  LYS B 409     -32.734 -12.273  94.868  1.00126.71           C  
ATOM   4797  CD  LYS B 409     -33.181 -10.890  94.364  1.00126.71           C  
ATOM   4798  CE  LYS B 409     -33.441  -9.902  95.512  1.00126.71           C  
ATOM   4799  NZ  LYS B 409     -34.284 -10.491  96.580  1.00126.71           N  
ATOM   4800  C   LYS B 409     -29.807 -12.565  94.689  1.00126.71           C  
ATOM   4801  O   LYS B 409     -29.728 -11.498  95.268  1.00126.71           O  
ATOM   4802  N   SER B 410     -29.112 -13.632  95.088  1.00 50.09           N  
ATOM   4803  CA  SER B 410     -28.138 -13.528  96.147  1.00 50.09           C  
ATOM   4804  CB  SER B 410     -27.448 -14.822  96.497  1.00 50.09           C  
ATOM   4805  OG  SER B 410     -26.811 -14.702  97.751  1.00 50.09           O  
ATOM   4806  C   SER B 410     -27.118 -12.492  95.779  1.00 50.09           C  
ATOM   4807  O   SER B 410     -27.090 -11.527  96.505  1.00 50.09           O  
ATOM   4808  N   ARG B 411     -26.459 -12.536  94.608  1.00117.73           N  
ATOM   4809  CA  ARG B 411     -25.470 -11.545  94.109  1.00117.73           C  
ATOM   4810  CB  ARG B 411     -25.056 -11.884  92.672  1.00117.73           C  
ATOM   4811  CG  ARG B 411     -24.229 -13.168  92.494  1.00117.73           C  
ATOM   4812  CD  ARG B 411     -22.719 -13.031  92.733  1.00117.73           C  
ATOM   4813  NE  ARG B 411     -22.088 -12.041  91.836  1.00117.73           N  
ATOM   4814  CZ  ARG B 411     -21.706 -12.174  90.579  1.00117.73           C  
ATOM   4815  NH1 ARG B 411     -21.846 -13.269  89.892  1.00117.73           N  
ATOM   4816  NH2 ARG B 411     -21.186 -11.155  89.981  1.00117.73           N  
ATOM   4817  C   ARG B 411     -26.005 -10.108  93.979  1.00117.73           C  
ATOM   4818  O   ARG B 411     -25.301  -9.099  94.091  1.00117.73           O  
ATOM   4819  N   TRP B 412     -27.295  -9.944  93.798  1.00 93.81           N  
ATOM   4820  CA  TRP B 412     -27.945  -8.657  93.881  1.00 93.81           C  
ATOM   4821  CB  TRP B 412     -29.276  -8.738  93.185  1.00 93.81           C  
ATOM   4822  CG  TRP B 412     -30.095  -7.494  93.212  1.00 93.81           C  
ATOM   4823  CD2 TRP B 412     -29.722  -6.185  92.702  1.00 93.81           C  
ATOM   4824  CD1 TRP B 412     -31.323  -7.346  93.755  1.00 93.81           C  
ATOM   4825  NE1 TRP B 412     -31.754  -6.047  93.581  1.00 93.81           N  
ATOM   4826  CE2 TRP B 412     -30.810  -5.292  92.922  1.00 93.81           C  
ATOM   4827  CE3 TRP B 412     -28.562  -5.668  92.093  1.00 93.81           C  
ATOM   4828  CZ2 TRP B 412     -30.762  -3.951  92.532  1.00 93.81           C  
ATOM   4829  CZ3 TRP B 412     -28.480  -4.308  91.751  1.00 93.81           C  
ATOM   4830  CH2 TRP B 412     -29.576  -3.458  91.967  1.00 93.81           C  
ATOM   4831  C   TRP B 412     -28.071  -8.260  95.318  1.00 93.81           C  
ATOM   4832  O   TRP B 412     -27.432  -7.267  95.600  1.00 93.81           O  
ATOM   4833  N   GLN B 413     -28.656  -9.063  96.197  1.00150.07           N  
ATOM   4834  CA  GLN B 413     -28.867  -8.890  97.646  1.00150.07           C  
ATOM   4835  CB  GLN B 413     -29.578 -10.204  98.111  1.00150.07           C  
ATOM   4836  CG  GLN B 413     -30.090 -10.235  99.549  1.00150.07           C  
ATOM   4837  CD  GLN B 413     -30.904 -11.508  99.750  1.00150.07           C  
ATOM   4838  OE1 GLN B 413     -31.995 -11.658  99.209  1.00150.07           O  
ATOM   4839  NE2 GLN B 413     -30.371 -12.490 100.449  1.00150.07           N  
ATOM   4840  C   GLN B 413     -27.588  -8.556  98.439  1.00150.07           C  
ATOM   4841  O   GLN B 413     -27.649  -7.771  99.383  1.00150.07           O  
ATOM   4842  N   GLU B 414     -26.455  -9.136  98.045  1.00144.11           N  
ATOM   4843  CA  GLU B 414     -25.176  -8.842  98.693  1.00144.11           C  
ATOM   4844  CB  GLU B 414     -24.018  -9.640  98.037  1.00144.11           C  
ATOM   4845  CG  GLU B 414     -24.054 -11.168  98.047  1.00144.11           C  
ATOM   4846  CD  GLU B 414     -22.898 -11.696  97.187  1.00144.11           C  
ATOM   4847  OE1 GLU B 414     -22.751 -11.228  96.035  1.00144.11           O  
ATOM   4848  OE2 GLU B 414     -22.094 -12.526  97.664  1.00144.11           O  
ATOM   4849  C   GLU B 414     -24.799  -7.366  98.484  1.00144.11           C  
ATOM   4850  O   GLU B 414     -23.839  -6.893  99.092  1.00144.11           O  
ATOM   4851  N   GLY B 415     -25.282  -6.799  97.382  1.00 53.88           N  
ATOM   4852  CA  GLY B 415     -24.845  -5.528  96.829  1.00 53.88           C  
ATOM   4853  C   GLY B 415     -23.545  -5.565  96.065  1.00 53.88           C  
ATOM   4854  O   GLY B 415     -22.852  -4.544  96.105  1.00 53.88           O  
ATOM   4855  N   ASN B 416     -23.178  -6.706  95.433  1.00212.92           N  
ATOM   4856  CA  ASN B 416     -21.886  -6.760  94.713  1.00212.92           C  
ATOM   4857  CB  ASN B 416     -21.287  -8.182  94.488  1.00212.92           C  
ATOM   4858  CG  ASN B 416     -21.898  -8.929  93.337  1.00212.92           C  
ATOM   4859  OD1 ASN B 416     -21.567  -8.752  92.172  1.00212.92           O  
ATOM   4860  ND2 ASN B 416     -22.739  -9.869  93.646  1.00212.92           N  
ATOM   4861  C   ASN B 416     -21.837  -5.791  93.515  1.00212.92           C  
ATOM   4862  O   ASN B 416     -22.693  -4.910  93.314  1.00212.92           O  
ATOM   4863  N   VAL B 417     -20.645  -5.706  92.944  1.00159.42           N  
ATOM   4864  CA  VAL B 417     -20.044  -4.443  92.544  1.00159.42           C  
ATOM   4865  CB  VAL B 417     -18.537  -4.443  92.882  1.00159.42           C  
ATOM   4866  CG1 VAL B 417     -17.836  -3.093  92.669  1.00159.42           C  
ATOM   4867  CG2 VAL B 417     -18.255  -4.846  94.338  1.00159.42           C  
ATOM   4868  C   VAL B 417     -20.370  -4.283  91.067  1.00159.42           C  
ATOM   4869  O   VAL B 417     -19.598  -3.661  90.333  1.00159.42           O  
ATOM   4870  N   PHE B 418     -21.594  -4.583  90.620  1.00128.96           N  
ATOM   4871  CA  PHE B 418     -21.948  -4.472  89.233  1.00128.96           C  
ATOM   4872  CB  PHE B 418     -23.334  -5.107  88.990  1.00128.96           C  
ATOM   4873  CG  PHE B 418     -23.461  -6.558  89.383  1.00128.96           C  
ATOM   4874  CD1 PHE B 418     -22.875  -7.552  88.581  1.00128.96           C  
ATOM   4875  CD2 PHE B 418     -24.198  -6.911  90.527  1.00128.96           C  
ATOM   4876  CE1 PHE B 418     -23.048  -8.902  88.918  1.00128.96           C  
ATOM   4877  CE2 PHE B 418     -24.364  -8.263  90.867  1.00128.96           C  
ATOM   4878  CZ  PHE B 418     -23.791  -9.258  90.056  1.00128.96           C  
ATOM   4879  C   PHE B 418     -21.809  -2.991  88.768  1.00128.96           C  
ATOM   4880  O   PHE B 418     -22.285  -2.001  89.398  1.00128.96           O  
ATOM   4881  N   SER B 419     -21.364  -2.927  87.511  1.00100.25           N  
ATOM   4882  CA  SER B 419     -21.182  -1.668  86.816  1.00100.25           C  
ATOM   4883  CB  SER B 419     -19.940  -0.972  87.372  1.00100.25           C  
ATOM   4884  OG  SER B 419     -18.762  -1.720  87.161  1.00100.25           O  
ATOM   4885  C   SER B 419     -21.113  -1.837  85.301  1.00100.25           C  
ATOM   4886  O   SER B 419     -20.396  -2.649  84.741  1.00100.25           O  
ATOM   4887  N   CYS B 420     -21.929  -1.056  84.584  1.00 56.26           N  
ATOM   4888  CA  CYS B 420     -21.805  -0.964  83.153  1.00 56.26           C  
ATOM   4889  CB  CYS B 420     -23.022  -0.213  82.658  1.00 56.26           C  
ATOM   4890  SG  CYS B 420     -23.201  -0.150  80.860  1.00 56.26           S  
ATOM   4891  C   CYS B 420     -20.474  -0.301  82.869  1.00 56.26           C  
ATOM   4892  O   CYS B 420     -20.100   0.560  83.710  1.00 56.26           O  
ATOM   4893  N   SER B 421     -19.812  -0.809  81.798  1.00 64.06           N  
ATOM   4894  CA  SER B 421     -18.611  -0.275  81.181  1.00 64.06           C  
ATOM   4895  CB  SER B 421     -17.509  -1.359  81.151  1.00 64.06           C  
ATOM   4896  OG  SER B 421     -16.433  -1.078  80.278  1.00 64.06           O  
ATOM   4897  C   SER B 421     -19.020   0.242  79.801  1.00 64.06           C  
ATOM   4898  O   SER B 421     -19.837  -0.360  79.049  1.00 64.06           O  
ATOM   4899  N   VAL B 422     -18.364   1.380  79.455  1.00 55.56           N  
ATOM   4900  CA  VAL B 422     -18.463   1.985  78.143  1.00 55.56           C  
ATOM   4901  CB  VAL B 422     -19.497   3.104  78.076  1.00 55.56           C  
ATOM   4902  CG1 VAL B 422     -19.676   3.683  76.668  1.00 55.56           C  
ATOM   4903  CG2 VAL B 422     -20.854   2.578  78.545  1.00 55.56           C  
ATOM   4904  C   VAL B 422     -17.111   2.549  77.820  1.00 55.56           C  
ATOM   4905  O   VAL B 422     -16.512   3.230  78.673  1.00 55.56           O  
ATOM   4906  N   MET B 423     -16.767   2.425  76.503  1.00140.63           N  
ATOM   4907  CA  MET B 423     -15.572   2.963  75.843  1.00140.63           C  
ATOM   4908  CB  MET B 423     -14.622   1.804  75.458  1.00140.63           C  
ATOM   4909  CG  MET B 423     -13.214   2.291  75.143  1.00140.63           C  
ATOM   4910  SD  MET B 423     -12.151   2.538  76.564  1.00140.63           S  
ATOM   4911  CE  MET B 423     -11.911   0.828  77.101  1.00140.63           C  
ATOM   4912  C   MET B 423     -16.022   3.682  74.604  1.00140.63           C  
ATOM   4913  O   MET B 423     -16.574   2.964  73.773  1.00140.63           O  
ATOM   4914  N   HIS B 424     -15.641   4.939  74.339  1.00 76.10           N  
ATOM   4915  CA  HIS B 424     -15.977   5.702  73.126  1.00 76.10           C  
ATOM   4916  CD2 HIS B 424     -18.191   6.484  70.914  1.00 76.10           C  
ATOM   4917  CG  HIS B 424     -17.900   7.079  72.095  1.00 76.10           C  
ATOM   4918  CB  HIS B 424     -17.319   6.419  73.311  1.00 76.10           C  
ATOM   4919  CE1 HIS B 424     -18.669   8.604  70.743  1.00 76.10           C  
ATOM   4920  ND1 HIS B 424     -18.208   8.424  71.988  1.00 76.10           N  
ATOM   4921  NE2 HIS B 424     -18.667   7.448  70.068  1.00 76.10           N  
ATOM   4922  C   HIS B 424     -14.965   6.784  72.803  1.00 76.10           C  
ATOM   4923  O   HIS B 424     -14.291   7.347  73.666  1.00 76.10           O  
ATOM   4924  N   GLU B 425     -14.875   7.136  71.511  1.00129.05           N  
ATOM   4925  CA  GLU B 425     -13.972   8.235  71.032  1.00129.05           C  
ATOM   4926  CB  GLU B 425     -14.196   8.367  69.484  1.00129.05           C  
ATOM   4927  CG  GLU B 425     -13.395   9.518  68.859  1.00129.05           C  
ATOM   4928  CD  GLU B 425     -13.920   9.894  67.475  1.00129.05           C  
ATOM   4929  OE1 GLU B 425     -14.849   9.240  66.952  1.00129.05           O  
ATOM   4930  OE2 GLU B 425     -13.289  10.744  66.814  1.00129.05           O  
ATOM   4931  C   GLU B 425     -14.229   9.583  71.802  1.00129.05           C  
ATOM   4932  O   GLU B 425     -13.323  10.279  72.308  1.00129.05           O  
ATOM   4933  N   ALA B 426     -15.534   9.868  71.962  1.00111.41           N  
ATOM   4934  CA  ALA B 426     -15.976  11.160  72.521  1.00111.41           C  
ATOM   4935  CB  ALA B 426     -17.336  11.514  71.884  1.00111.41           C  
ATOM   4936  C   ALA B 426     -16.042  11.203  74.098  1.00111.41           C  
ATOM   4937  O   ALA B 426     -16.316  12.272  74.698  1.00111.41           O  
ATOM   4938  N   LEU B 427     -15.774  10.034  74.709  1.00 66.89           N
[truncated: 1,613,690 more chars]
