# Supplementary material for: Reconstruction of 3D structures of MET antibodies from electron microscopy 2D class averages
Source: PLoS One. 2017 Apr 13;12(4):e0175758. doi: 10.1371/journal.pone.0175758 (PMC5391116; doi:10.1371/journal.pone.0175758)
Supplement: S2 File — (ZIP) [file pone.0175758.s002.zip › IgG4-Met-pdbs/0.8452_img5_m_1009.pdb]

MODEL        1
ATOM      1  N   ASP A   1     -64.500 -21.436 -19.155  1.00 39.91           N  
ATOM      2  CA  ASP A   1     -63.801 -22.556 -19.822  1.00 39.91           C  
ATOM      3  CB  ASP A   1     -62.320 -22.263 -20.057  1.00 39.91           C  
ATOM      4  CG  ASP A   1     -62.103 -20.980 -20.847  1.00 39.91           C  
ATOM      5  OD1 ASP A   1     -63.118 -20.306 -21.116  1.00 39.91           O  
ATOM      6  OD2 ASP A   1     -60.927 -20.672 -21.128  1.00 39.91           O  
ATOM      7  C   ASP A   1     -63.854 -23.738 -18.926  1.00 39.91           C  
ATOM      8  O   ASP A   1     -64.042 -23.455 -17.742  1.00 39.91           O  
ATOM      9  N   ILE A   2     -63.497 -24.953 -19.376  1.00119.17           N  
ATOM     10  CA  ILE A   2     -62.973 -26.025 -18.498  1.00119.17           C  
ATOM     11  CB  ILE A   2     -62.873 -27.391 -19.235  1.00119.17           C  
ATOM     12  CG1 ILE A   2     -64.170 -27.757 -19.986  1.00119.17           C  
ATOM     13  CG2 ILE A   2     -62.503 -28.477 -18.210  1.00119.17           C  
ATOM     14  CD1 ILE A   2     -65.411 -27.893 -19.095  1.00119.17           C  
ATOM     15  C   ILE A   2     -61.615 -25.617 -17.875  1.00119.17           C  
ATOM     16  O   ILE A   2     -60.555 -26.058 -18.324  1.00119.17           O  
ATOM     17  N   GLN A   3     -61.615 -24.816 -16.825  1.00 62.26           N  
ATOM     18  CA  GLN A   3     -60.404 -24.305 -16.244  1.00 62.26           C  
ATOM     19  CB  GLN A   3     -60.680 -22.992 -15.497  1.00 62.26           C  
ATOM     20  CG  GLN A   3     -59.375 -22.311 -15.044  1.00 62.26           C  
ATOM     21  CD  GLN A   3     -58.483 -21.888 -16.211  1.00 62.26           C  
ATOM     22  OE1 GLN A   3     -58.940 -21.371 -17.217  1.00 62.26           O  
ATOM     23  NE2 GLN A   3     -57.197 -22.155 -16.151  1.00 62.26           N  
ATOM     24  C   GLN A   3     -59.777 -25.424 -15.405  1.00 62.26           C  
ATOM     25  O   GLN A   3     -60.423 -26.076 -14.557  1.00 62.26           O  
ATOM     26  N   MET A   4     -58.475 -25.590 -15.671  1.00146.22           N  
ATOM     27  CA  MET A   4     -57.562 -26.314 -14.813  1.00146.22           C  
ATOM     28  CB  MET A   4     -56.600 -27.135 -15.669  1.00146.22           C  
ATOM     29  CG  MET A   4     -57.393 -28.076 -16.572  1.00146.22           C  
ATOM     30  SD  MET A   4     -56.426 -29.529 -16.994  1.00146.22           S  
ATOM     31  CE  MET A   4     -56.772 -30.401 -15.456  1.00146.22           C  
ATOM     32  C   MET A   4     -56.834 -25.396 -13.871  1.00146.22           C  
ATOM     33  O   MET A   4     -56.996 -24.174 -13.999  1.00146.22           O  
ATOM     34  N   THR A   5     -56.098 -26.007 -12.917  1.00 50.82           N  
ATOM     35  CA  THR A   5     -55.103 -25.400 -12.022  1.00 50.82           C  
ATOM     36  CB  THR A   5     -55.679 -24.979 -10.667  1.00 50.82           C  
ATOM     37  OG1 THR A   5     -56.693 -24.037 -10.933  1.00 50.82           O  
ATOM     38  CG2 THR A   5     -54.663 -24.295  -9.754  1.00 50.82           C  
ATOM     39  C   THR A   5     -54.042 -26.408 -11.718  1.00 50.82           C  
ATOM     40  O   THR A   5     -54.398 -27.552 -11.438  1.00 50.82           O  
ATOM     41  N   GLN A   6     -52.745 -26.052 -11.746  1.00112.32           N  
ATOM     42  CA  GLN A   6     -51.601 -26.886 -11.311  1.00112.32           C  
ATOM     43  CB  GLN A   6     -50.389 -26.832 -12.299  1.00112.32           C  
ATOM     44  CG  GLN A   6     -50.609 -27.721 -13.507  1.00112.32           C  
ATOM     45  CD  GLN A   6     -49.497 -27.576 -14.524  1.00112.32           C  
ATOM     46  OE1 GLN A   6     -49.741 -27.182 -15.655  1.00112.32           O  
ATOM     47  NE2 GLN A   6     -48.266 -27.896 -14.175  1.00112.32           N  
ATOM     48  C   GLN A   6     -51.056 -26.404  -9.929  1.00112.32           C  
ATOM     49  O   GLN A   6     -50.949 -25.188  -9.601  1.00112.32           O  
ATOM     50  N   SER A   7     -50.429 -27.404  -9.278  1.00 98.44           N  
ATOM     51  CA  SER A   7     -49.499 -27.117  -8.198  1.00 98.44           C  
ATOM     52  CB  SER A   7     -50.320 -26.986  -6.897  1.00 98.44           C  
ATOM     53  OG  SER A   7     -50.872 -28.241  -6.558  1.00 98.44           O  
ATOM     54  C   SER A   7     -48.349 -28.157  -8.091  1.00 98.44           C  
ATOM     55  O   SER A   7     -48.361 -29.190  -8.773  1.00 98.44           O  
ATOM     56  N   PRO A   8     -47.314 -27.818  -7.305  1.00 75.91           N  
ATOM     57  CA  PRO A   8     -46.841 -26.453  -7.082  1.00 75.91           C  
ATOM     58  CD  PRO A   8     -46.380 -28.786  -6.829  1.00 75.91           C  
ATOM     59  CB  PRO A   8     -45.697 -26.592  -6.112  1.00 75.91           C  
ATOM     60  CG  PRO A   8     -45.159 -27.995  -6.385  1.00 75.91           C  
ATOM     61  C   PRO A   8     -46.279 -25.770  -8.311  1.00 75.91           C  
ATOM     62  O   PRO A   8     -45.810 -26.379  -9.263  1.00 75.91           O  
ATOM     63  N   SER A   9     -46.316 -24.430  -8.354  1.00 40.11           N  
ATOM     64  CA  SER A   9     -45.886 -23.590  -9.516  1.00 40.11           C  
ATOM     65  CB  SER A   9     -46.077 -22.070  -9.188  1.00 40.11           C  
ATOM     66  OG  SER A   9     -47.397 -21.817  -8.749  1.00 40.11           O  
ATOM     67  C   SER A   9     -44.410 -23.813  -9.931  1.00 40.11           C  
ATOM     68  O   SER A   9     -43.927 -23.435 -11.003  1.00 40.11           O  
ATOM     69  N   SER A  10     -43.595 -24.211  -8.963  1.00 37.77           N  
ATOM     70  CA  SER A  10     -42.209 -24.579  -9.218  1.00 37.77           C  
ATOM     71  CB  SER A  10     -41.292 -23.375  -8.979  1.00 37.77           C  
ATOM     72  OG  SER A  10     -41.299 -22.983  -7.621  1.00 37.77           O  
ATOM     73  C   SER A  10     -41.810 -25.778  -8.381  1.00 37.77           C  
ATOM     74  O   SER A  10     -42.316 -25.934  -7.284  1.00 37.77           O  
ATOM     75  N   LEU A  11     -40.716 -26.436  -8.755  1.00 66.52           N  
ATOM     76  CA  LEU A  11     -40.016 -27.480  -8.024  1.00 66.52           C  
ATOM     77  CB  LEU A  11     -40.270 -28.800  -8.763  1.00 66.52           C  
ATOM     78  CG  LEU A  11     -41.716 -29.301  -8.851  1.00 66.52           C  
ATOM     79  CD1 LEU A  11     -41.761 -30.600  -9.655  1.00 66.52           C  
ATOM     80  CD2 LEU A  11     -42.304 -29.561  -7.471  1.00 66.52           C  
ATOM     81  C   LEU A  11     -38.485 -27.217  -7.975  1.00 66.52           C  
ATOM     82  O   LEU A  11     -37.891 -26.535  -8.837  1.00 66.52           O  
ATOM     83  N   SER A  12     -37.851 -27.735  -6.916  1.00 98.59           N  
ATOM     84  CA  SER A  12     -36.392 -27.695  -6.817  1.00 98.59           C  
ATOM     85  CB  SER A  12     -35.911 -26.481  -6.048  1.00 98.59           C  
ATOM     86  OG  SER A  12     -36.342 -25.217  -6.486  1.00 98.59           O  
ATOM     87  C   SER A  12     -35.817 -28.893  -6.050  1.00 98.59           C  
ATOM     88  O   SER A  12     -36.217 -29.113  -4.893  1.00 98.59           O  
ATOM     89  N   ALA A  13     -35.180 -29.795  -6.794  1.00 38.67           N  
ATOM     90  CA  ALA A  13     -34.661 -31.040  -6.238  1.00 38.67           C  
ATOM     91  CB  ALA A  13     -35.717 -32.141  -6.411  1.00 38.67           C  
ATOM     92  C   ALA A  13     -33.329 -31.426  -6.872  1.00 38.67           C  
ATOM     93  O   ALA A  13     -33.044 -31.150  -8.044  1.00 38.67           O  
ATOM     94  N   SER A  14     -32.549 -32.249  -6.166  1.00 37.65           N  
ATOM     95  CA  SER A  14     -31.308 -32.837  -6.700  1.00 37.65           C  
ATOM     96  CB  SER A  14     -30.422 -33.390  -5.616  1.00 37.65           C  
ATOM     97  OG  SER A  14     -30.142 -32.332  -4.727  1.00 37.65           O  
ATOM     98  C   SER A  14     -31.524 -33.981  -7.626  1.00 37.65           C  
ATOM     99  O   SER A  14     -32.681 -34.332  -7.792  1.00 37.65           O  
ATOM    100  N   VAL A  15     -30.529 -34.406  -8.430  1.00 92.80           N  
ATOM    101  CA  VAL A  15     -30.507 -35.649  -9.245  1.00 92.80           C  
ATOM    102  CB  VAL A  15     -29.193 -35.702 -10.099  1.00 92.80           C  
ATOM    103  CG1 VAL A  15     -29.102 -36.940 -10.992  1.00 92.80           C  
ATOM    104  CG2 VAL A  15     -29.083 -34.459 -10.998  1.00 92.80           C  
ATOM    105  C   VAL A  15     -30.682 -36.887  -8.310  1.00 92.80           C  
ATOM    106  O   VAL A  15     -30.138 -36.914  -7.206  1.00 92.80           O  
ATOM    107  N   GLY A  16     -31.402 -37.894  -8.816  1.00 28.72           N  
ATOM    108  CA  GLY A  16     -31.758 -39.068  -8.027  1.00 28.72           C  
ATOM    109  C   GLY A  16     -32.949 -38.925  -7.059  1.00 28.72           C  
ATOM    110  O   GLY A  16     -33.404 -39.932  -6.491  1.00 28.72           O  
ATOM    111  N   ASP A  17     -33.513 -37.708  -6.936  1.00 40.25           N  
ATOM    112  CA  ASP A  17     -34.696 -37.479  -6.107  1.00 40.25           C  
ATOM    113  CB  ASP A  17     -34.819 -35.991  -5.685  1.00 40.25           C  
ATOM    114  CG  ASP A  17     -33.751 -35.535  -4.679  1.00 40.25           C  
ATOM    115  OD1 ASP A  17     -33.155 -36.411  -4.020  1.00 40.25           O  
ATOM    116  OD2 ASP A  17     -33.575 -34.301  -4.542  1.00 40.25           O  
ATOM    117  C   ASP A  17     -35.950 -38.008  -6.803  1.00 40.25           C  
ATOM    118  O   ASP A  17     -35.974 -38.248  -8.013  1.00 40.25           O  
ATOM    119  N   ARG A  18     -37.070 -38.051  -6.109  1.00 69.14           N  
ATOM    120  CA  ARG A  18     -38.403 -38.058  -6.705  1.00 69.14           C  
ATOM    121  CB  ARG A  18     -39.146 -39.242  -6.125  1.00 69.14           C  
ATOM    122  CG  ARG A  18     -40.537 -39.422  -6.744  1.00 69.14           C  
ATOM    123  CD  ARG A  18     -41.336 -40.508  -6.031  1.00 69.14           C  
ATOM    124  NE  ARG A  18     -42.677 -40.606  -6.628  1.00 69.14           N  
ATOM    125  CZ  ARG A  18     -43.827 -40.833  -6.024  1.00 69.14           C  
ATOM    126  NH1 ARG A  18     -43.873 -41.079  -4.745  1.00 69.14           N  
ATOM    127  NH2 ARG A  18     -44.950 -40.817  -6.689  1.00 69.14           N  
ATOM    128  C   ARG A  18     -39.034 -36.700  -6.416  1.00 69.14           C  
ATOM    129  O   ARG A  18     -38.956 -36.197  -5.278  1.00 69.14           O  
ATOM    130  N   VAL A  19     -39.854 -36.236  -7.392  1.00 40.44           N  
ATOM    131  CA  VAL A  19     -40.807 -35.137  -7.241  1.00 40.44           C  
ATOM    132  CB  VAL A  19     -40.297 -33.857  -7.907  1.00 40.44           C  
ATOM    133  CG1 VAL A  19     -38.984 -33.442  -7.237  1.00 40.44           C  
ATOM    134  CG2 VAL A  19     -40.106 -34.040  -9.415  1.00 40.44           C  
ATOM    135  C   VAL A  19     -42.155 -35.513  -7.788  1.00 40.44           C  
ATOM    136  O   VAL A  19     -42.275 -36.545  -8.452  1.00 40.44           O  
ATOM    137  N   THR A  20     -43.160 -34.683  -7.523  1.00 43.45           N  
ATOM    138  CA  THR A  20     -44.534 -34.810  -8.014  1.00 43.45           C  
ATOM    139  CB  THR A  20     -45.462 -35.530  -7.024  1.00 43.45           C  
ATOM    140  OG1 THR A  20     -45.484 -34.809  -5.817  1.00 43.45           O  
ATOM    141  CG2 THR A  20     -44.942 -36.930  -6.687  1.00 43.45           C  
ATOM    142  C   THR A  20     -45.135 -33.420  -8.268  1.00 43.45           C  
ATOM    143  O   THR A  20     -44.897 -32.396  -7.575  1.00 43.45           O  
ATOM    144  N   ILE A  21     -46.035 -33.448  -9.278  1.00 59.12           N  
ATOM    145  CA  ILE A  21     -46.877 -32.326  -9.666  1.00 59.12           C  
ATOM    146  CB  ILE A  21     -46.587 -31.857 -11.102  1.00 59.12           C  
ATOM    147  CG1 ILE A  21     -45.104 -31.431 -11.165  1.00 59.12           C  
ATOM    148  CG2 ILE A  21     -47.520 -30.713 -11.544  1.00 59.12           C  
ATOM    149  CD1 ILE A  21     -44.565 -31.186 -12.577  1.00 59.12           C  
ATOM    150  C   ILE A  21     -48.262 -32.848  -9.445  1.00 59.12           C  
ATOM    151  O   ILE A  21     -48.479 -34.057  -9.591  1.00 59.12           O  
ATOM    152  N   THR A  22     -49.213 -31.973  -9.063  1.00108.62           N  
ATOM    153  CA  THR A  22     -50.676 -32.143  -9.136  1.00108.62           C  
ATOM    154  CB  THR A  22     -51.317 -31.962  -7.726  1.00108.62           C  
ATOM    155  OG1 THR A  22     -50.554 -32.706  -6.802  1.00108.62           O  
ATOM    156  CG2 THR A  22     -52.763 -32.437  -7.635  1.00108.62           C  
ATOM    157  C   THR A  22     -51.270 -31.157 -10.189  1.00108.62           C  
ATOM    158  O   THR A  22     -50.774 -30.036 -10.485  1.00108.62           O  
ATOM    159  N   CYS A  23     -52.435 -31.620 -10.692  1.00115.79           N  
ATOM    160  CA  CYS A  23     -53.394 -30.836 -11.450  1.00115.79           C  
ATOM    161  CB  CYS A  23     -53.078 -31.059 -12.958  1.00115.79           C  
ATOM    162  SG  CYS A  23     -53.971 -29.973 -14.078  1.00115.79           S  
ATOM    163  C   CYS A  23     -54.802 -31.207 -10.910  1.00115.79           C  
ATOM    164  O   CYS A  23     -55.131 -32.386 -10.684  1.00115.79           O  
ATOM    165  N   SER A  24     -55.630 -30.161 -10.746  1.00 56.37           N  
ATOM    166  CA  SER A  24     -57.068 -30.213 -10.465  1.00 56.37           C  
ATOM    167  CB  SER A  24     -57.314 -29.714  -9.048  1.00 56.37           C  
ATOM    168  OG  SER A  24     -58.670 -29.827  -8.670  1.00 56.37           O  
ATOM    169  C   SER A  24     -57.880 -29.356 -11.436  1.00 56.37           C  
ATOM    170  O   SER A  24     -57.448 -28.358 -12.038  1.00 56.37           O  
ATOM    171  N   VAL A  25     -59.185 -29.622 -11.567  1.00125.92           N  
ATOM    172  CA  VAL A  25     -60.066 -28.977 -12.586  1.00125.92           C  
ATOM    173  CB  VAL A  25     -60.075 -29.840 -13.892  1.00125.92           C  
ATOM    174  CG1 VAL A  25     -60.544 -31.268 -13.638  1.00125.92           C  
ATOM    175  CG2 VAL A  25     -60.854 -29.202 -15.047  1.00125.92           C  
ATOM    176  C   VAL A  25     -61.471 -28.604 -12.070  1.00125.92           C  
ATOM    177  O   VAL A  25     -62.039 -29.223 -11.174  1.00125.92           O  
ATOM    178  N   SER A  26     -62.073 -27.601 -12.705  1.00100.45           N  
ATOM    179  CA  SER A  26     -63.414 -27.096 -12.456  1.00100.45           C  
ATOM    180  CB  SER A  26     -63.545 -25.792 -13.232  1.00100.45           C  
ATOM    181  OG  SER A  26     -64.789 -25.165 -12.997  1.00100.45           O  
ATOM    182  C   SER A  26     -64.553 -27.967 -12.945  1.00100.45           C  
ATOM    183  O   SER A  26     -65.693 -27.504 -12.970  1.00100.45           O  
ATOM    184  N   SER A  27     -64.305 -29.147 -13.508  1.00 92.46           N  
ATOM    185  CA  SER A  27     -65.330 -30.119 -13.919  1.00 92.46           C  
ATOM    186  CB  SER A  27     -65.781 -29.904 -15.348  1.00 92.46           C  
ATOM    187  OG  SER A  27     -64.753 -30.218 -16.265  1.00 92.46           O  
ATOM    188  C   SER A  27     -64.788 -31.520 -13.908  1.00 92.46           C  
ATOM    189  O   SER A  27     -63.597 -31.682 -14.172  1.00 92.46           O  
ATOM    190  N   SER A  28     -65.639 -32.555 -13.695  1.00 71.38           N  
ATOM    191  CA  SER A  28     -65.172 -33.949 -13.775  1.00 71.38           C  
ATOM    192  CB  SER A  28     -66.211 -34.974 -13.289  1.00 71.38           C  
ATOM    193  OG  SER A  28     -65.627 -36.261 -13.227  1.00 71.38           O  
ATOM    194  C   SER A  28     -64.768 -34.247 -15.213  1.00 71.38           C  
ATOM    195  O   SER A  28     -65.584 -34.143 -16.134  1.00 71.38           O  
ATOM    196  N   VAL A  29     -63.494 -34.611 -15.374  1.00137.36           N  
ATOM    197  CA  VAL A  29     -62.886 -34.985 -16.642  1.00137.36           C  
ATOM    198  CB  VAL A  29     -61.578 -34.222 -16.940  1.00137.36           C  
ATOM    199  CG1 VAL A  29     -61.807 -32.718 -16.902  1.00137.36           C  
ATOM    200  CG2 VAL A  29     -60.474 -34.553 -15.950  1.00137.36           C  
ATOM    201  C   VAL A  29     -62.625 -36.474 -16.747  1.00137.36           C  
ATOM    202  O   VAL A  29     -62.765 -36.996 -17.827  1.00137.36           O  
ATOM    203  N   SER A  30     -62.580 -37.303 -15.698  1.00207.40           N  
ATOM    204  CA  SER A  30     -62.158 -38.722 -15.785  1.00207.40           C  
ATOM    205  CB  SER A  30     -63.114 -39.547 -16.675  1.00207.40           C  
ATOM    206  OG  SER A  30     -64.424 -39.445 -16.171  1.00207.40           O  
ATOM    207  C   SER A  30     -60.719 -38.950 -16.265  1.00207.40           C  
ATOM    208  O   SER A  30     -60.045 -37.997 -16.663  1.00207.40           O  
ATOM    209  N   SER A  31     -60.226 -40.195 -16.240  1.00 75.05           N  
ATOM    210  CA  SER A  31     -58.807 -40.485 -16.542  1.00 75.05           C  
ATOM    211  CB  SER A  31     -58.526 -41.992 -16.250  1.00 75.05           C  
ATOM    212  OG  SER A  31     -57.169 -42.312 -16.476  1.00 75.05           O  
ATOM    213  C   SER A  31     -58.459 -40.075 -17.990  1.00 75.05           C  
ATOM    214  O   SER A  31     -57.490 -39.353 -18.268  1.00 75.05           O  
ATOM    215  N   ILE A  32     -59.334 -40.417 -18.943  1.00113.30           N  
ATOM    216  CA  ILE A  32     -59.045 -40.226 -20.371  1.00113.30           C  
ATOM    217  CB  ILE A  32     -60.211 -40.803 -21.197  1.00113.30           C  
ATOM    218  CG1 ILE A  32     -59.907 -40.910 -22.706  1.00113.30           C  
ATOM    219  CG2 ILE A  32     -61.486 -39.970 -21.036  1.00113.30           C  
ATOM    220  CD1 ILE A  32     -58.859 -41.976 -23.007  1.00113.30           C  
ATOM    221  C   ILE A  32     -58.796 -38.772 -20.783  1.00113.30           C  
ATOM    222  O   ILE A  32     -58.270 -38.461 -21.845  1.00113.30           O  
ATOM    223  N   TYR A  33     -59.343 -37.788 -20.074  1.00155.08           N  
ATOM    224  CA  TYR A  33     -59.479 -36.428 -20.621  1.00155.08           C  
ATOM    225  CB  TYR A  33     -60.903 -35.893 -20.427  1.00155.08           C  
ATOM    226  CG  TYR A  33     -61.961 -36.472 -21.350  1.00155.08           C  
ATOM    227  CD1 TYR A  33     -61.849 -36.218 -22.717  1.00155.08           C  
ATOM    228  CD2 TYR A  33     -63.057 -37.233 -20.903  1.00155.08           C  
ATOM    229  CE1 TYR A  33     -62.784 -36.703 -23.641  1.00155.08           C  
ATOM    230  CE2 TYR A  33     -63.987 -37.760 -21.811  1.00155.08           C  
ATOM    231  CZ  TYR A  33     -63.852 -37.496 -23.186  1.00155.08           C  
ATOM    232  OH  TYR A  33     -64.742 -38.006 -24.070  1.00155.08           O  
ATOM    233  C   TYR A  33     -58.458 -35.432 -20.067  1.00155.08           C  
ATOM    234  O   TYR A  33     -58.756 -34.234 -20.030  1.00155.08           O  
ATOM    235  N   LEU A  34     -57.380 -35.919 -19.443  1.00141.19           N  
ATOM    236  CA  LEU A  34     -56.230 -35.061 -19.172  1.00141.19           C  
ATOM    237  CB  LEU A  34     -56.215 -34.719 -17.663  1.00141.19           C  
ATOM    238  CG  LEU A  34     -55.063 -33.838 -17.129  1.00141.19           C  
ATOM    239  CD1 LEU A  34     -55.413 -33.467 -15.702  1.00141.19           C  
ATOM    240  CD2 LEU A  34     -53.669 -34.460 -16.988  1.00141.19           C  
ATOM    241  C   LEU A  34     -54.997 -35.650 -19.859  1.00141.19           C  
ATOM    242  O   LEU A  34     -54.776 -36.888 -19.913  1.00141.19           O  
ATOM    243  N   HIS A  35     -54.086 -34.721 -20.227  1.00 95.15           N  
ATOM    244  CA  HIS A  35     -52.755 -34.987 -20.763  1.00 95.15           C  
ATOM    245  ND1 HIS A  35     -54.342 -36.837 -22.783  1.00 95.15           N  
ATOM    246  CG  HIS A  35     -53.920 -35.519 -22.972  1.00 95.15           C  
ATOM    247  CB  HIS A  35     -52.747 -34.849 -22.296  1.00 95.15           C  
ATOM    248  NE2 HIS A  35     -55.760 -35.832 -24.132  1.00 95.15           N  
ATOM    249  CD2 HIS A  35     -54.803 -34.902 -23.800  1.00 95.15           C  
ATOM    250  CE1 HIS A  35     -55.457 -36.983 -23.511  1.00 95.15           C  
ATOM    251  C   HIS A  35     -51.736 -34.007 -20.148  1.00 95.15           C  
ATOM    252  O   HIS A  35     -52.066 -32.890 -19.694  1.00 95.15           O  
ATOM    253  N   TRP A  36     -50.487 -34.509 -20.129  1.00 98.74           N  
ATOM    254  CA  TRP A  36     -49.329 -33.823 -19.613  1.00 98.74           C  
ATOM    255  CB  TRP A  36     -48.673 -34.646 -18.500  1.00 98.74           C  
ATOM    256  CG  TRP A  36     -49.564 -34.963 -17.336  1.00 98.74           C  
ATOM    257  CD2 TRP A  36     -49.756 -34.174 -16.128  1.00 98.74           C  
ATOM    258  CD1 TRP A  36     -50.326 -36.069 -17.180  1.00 98.74           C  
ATOM    259  NE1 TRP A  36     -50.965 -36.026 -15.952  1.00 98.74           N  
ATOM    260  CE2 TRP A  36     -50.665 -34.865 -15.273  1.00 98.74           C  
ATOM    261  CE3 TRP A  36     -49.224 -32.955 -15.657  1.00 98.74           C  
ATOM    262  CZ2 TRP A  36     -51.046 -34.362 -14.025  1.00 98.74           C  
ATOM    263  CZ3 TRP A  36     -49.576 -32.455 -14.389  1.00 98.74           C  
ATOM    264  CH2 TRP A  36     -50.484 -33.155 -13.576  1.00 98.74           C  
ATOM    265  C   TRP A  36     -48.344 -33.595 -20.753  1.00 98.74           C  
ATOM    266  O   TRP A  36     -48.160 -34.528 -21.590  1.00 98.74           O  
ATOM    267  N   TYR A  37     -47.592 -32.457 -20.531  1.00180.59           N  
ATOM    268  CA  TYR A  37     -46.537 -31.924 -21.412  1.00180.59           C  
ATOM    269  CB  TYR A  37     -46.971 -30.614 -22.152  1.00180.59           C  
ATOM    270  CG  TYR A  37     -48.143 -30.848 -23.067  1.00180.59           C  
ATOM    271  CD1 TYR A  37     -49.455 -30.806 -22.570  1.00180.59           C  
ATOM    272  CD2 TYR A  37     -47.910 -31.141 -24.418  1.00180.59           C  
ATOM    273  CE1 TYR A  37     -50.530 -31.068 -23.434  1.00180.59           C  
ATOM    274  CE2 TYR A  37     -48.978 -31.457 -25.265  1.00180.59           C  
ATOM    275  CZ  TYR A  37     -50.295 -31.393 -24.785  1.00180.59           C  
ATOM    276  OH  TYR A  37     -51.326 -31.580 -25.644  1.00180.59           O  
ATOM    277  C   TYR A  37     -45.242 -31.719 -20.647  1.00180.59           C  
ATOM    278  O   TYR A  37     -45.293 -31.327 -19.476  1.00180.59           O  
ATOM    279  N   GLN A  38     -44.136 -31.559 -21.381  1.00 84.53           N  
ATOM    280  CA  GLN A  38     -42.867 -30.941 -20.947  1.00 84.53           C  
ATOM    281  CB  GLN A  38     -41.896 -32.083 -20.642  1.00 84.53           C  
ATOM    282  CG  GLN A  38     -40.557 -31.749 -19.978  1.00 84.53           C  
ATOM    283  CD  GLN A  38     -39.687 -32.997 -19.890  1.00 84.53           C  
ATOM    284  OE1 GLN A  38     -38.635 -33.087 -20.493  1.00 84.53           O  
ATOM    285  NE2 GLN A  38     -40.155 -34.047 -19.256  1.00 84.53           N  
ATOM    286  C   GLN A  38     -42.284 -30.021 -22.044  1.00 84.53           C  
ATOM    287  O   GLN A  38     -42.635 -30.067 -23.228  1.00 84.53           O  
ATOM    288  N   GLN A  39     -41.396 -29.125 -21.591  1.00 67.96           N  
ATOM    289  CA  GLN A  39     -40.602 -28.239 -22.409  1.00 67.96           C  
ATOM    290  CB  GLN A  39     -41.339 -26.905 -22.529  1.00 67.96           C  
ATOM    291  CG  GLN A  39     -40.724 -25.992 -23.595  1.00 67.96           C  
ATOM    292  CD  GLN A  39     -41.520 -24.703 -23.712  1.00 67.96           C  
ATOM    293  OE1 GLN A  39     -42.475 -24.478 -22.993  1.00 67.96           O  
ATOM    294  NE2 GLN A  39     -41.186 -23.817 -24.616  1.00 67.96           N  
ATOM    295  C   GLN A  39     -39.233 -28.105 -21.760  1.00 67.96           C  
ATOM    296  O   GLN A  39     -39.008 -27.419 -20.770  1.00 67.96           O  
ATOM    297  N   LYS A  40     -38.246 -28.767 -22.353  1.00 76.80           N  
ATOM    298  CA  LYS A  40     -36.819 -28.499 -22.050  1.00 76.80           C  
ATOM    299  CB  LYS A  40     -35.918 -29.631 -22.571  1.00 76.80           C  
ATOM    300  CG  LYS A  40     -36.144 -30.932 -21.780  1.00 76.80           C  
ATOM    301  CD  LYS A  40     -35.454 -32.143 -22.421  1.00 76.80           C  
ATOM    302  CE  LYS A  40     -35.710 -33.399 -21.572  1.00 76.80           C  
ATOM    303  NZ  LYS A  40     -35.171 -34.635 -22.192  1.00 76.80           N  
ATOM    304  C   LYS A  40     -36.435 -27.157 -22.678  1.00 76.80           C  
ATOM    305  O   LYS A  40     -36.360 -27.132 -23.904  1.00 76.80           O  
ATOM    306  N   PRO A  41     -35.797 -26.224 -21.958  1.00 84.01           N  
ATOM    307  CA  PRO A  41     -35.681 -24.831 -22.383  1.00 84.01           C  
ATOM    308  CD  PRO A  41     -35.478 -26.332 -20.536  1.00 84.01           C  
ATOM    309  CB  PRO A  41     -34.894 -24.130 -21.256  1.00 84.01           C  
ATOM    310  CG  PRO A  41     -35.287 -24.915 -20.009  1.00 84.01           C  
ATOM    311  C   PRO A  41     -35.092 -24.607 -23.766  1.00 84.01           C  
ATOM    312  O   PRO A  41     -34.250 -25.347 -24.285  1.00 84.01           O  
ATOM    313  N   GLY A  42     -35.498 -23.491 -24.356  1.00 33.12           N  
ATOM    314  CA  GLY A  42     -35.097 -23.081 -25.703  1.00 33.12           C  
ATOM    315  C   GLY A  42     -35.647 -23.928 -26.847  1.00 33.12           C  
ATOM    316  O   GLY A  42     -35.056 -23.880 -27.929  1.00 33.12           O  
ATOM    317  N   LYS A  43     -36.630 -24.813 -26.560  1.00147.18           N  
ATOM    318  CA  LYS A  43     -37.365 -25.629 -27.563  1.00147.18           C  
ATOM    319  CB  LYS A  43     -37.118 -27.145 -27.343  1.00147.18           C  
ATOM    320  CG  LYS A  43     -35.685 -27.537 -26.962  1.00147.18           C  
ATOM    321  CD  LYS A  43     -34.592 -27.119 -27.960  1.00147.18           C  
ATOM    322  CE  LYS A  43     -33.229 -27.583 -27.433  1.00147.18           C  
ATOM    323  NZ  LYS A  43     -32.889 -26.953 -26.130  1.00147.18           N  
ATOM    324  C   LYS A  43     -38.842 -25.272 -27.621  1.00147.18           C  
ATOM    325  O   LYS A  43     -39.289 -24.577 -26.730  1.00147.18           O  
ATOM    326  N   ALA A  44     -39.633 -25.925 -28.443  1.00 56.11           N  
ATOM    327  CA  ALA A  44     -41.088 -26.082 -28.329  1.00 56.11           C  
ATOM    328  CB  ALA A  44     -41.666 -26.306 -29.738  1.00 56.11           C  
ATOM    329  C   ALA A  44     -41.478 -27.255 -27.398  1.00 56.11           C  
ATOM    330  O   ALA A  44     -40.745 -28.253 -27.285  1.00 56.11           O  
ATOM    331  N   PRO A  45     -42.659 -27.153 -26.729  1.00 91.67           N  
ATOM    332  CA  PRO A  45     -43.188 -28.178 -25.805  1.00 91.67           C  
ATOM    333  CD  PRO A  45     -43.535 -25.968 -26.696  1.00 91.67           C  
ATOM    334  CB  PRO A  45     -44.340 -27.504 -25.045  1.00 91.67           C  
ATOM    335  CG  PRO A  45     -44.811 -26.398 -25.982  1.00 91.67           C  
ATOM    336  C   PRO A  45     -43.773 -29.419 -26.495  1.00 91.67           C  
ATOM    337  O   PRO A  45     -44.452 -29.299 -27.521  1.00 91.67           O  
ATOM    338  N   LYS A  46     -43.541 -30.600 -25.938  1.00128.09           N  
ATOM    339  CA  LYS A  46     -44.023 -31.874 -26.475  1.00128.09           C  
ATOM    340  CB  LYS A  46     -42.845 -32.761 -26.839  1.00128.09           C  
ATOM    341  CG  LYS A  46     -41.760 -32.104 -27.719  1.00128.09           C  
ATOM    342  CD  LYS A  46     -42.263 -31.578 -29.075  1.00128.09           C  
ATOM    343  CE  LYS A  46     -41.218 -30.659 -29.733  1.00128.09           C  
ATOM    344  NZ  LYS A  46     -41.802 -29.776 -30.784  1.00128.09           N  
ATOM    345  C   LYS A  46     -44.879 -32.582 -25.456  1.00128.09           C  
ATOM    346  O   LYS A  46     -44.510 -32.553 -24.275  1.00128.09           O  
ATOM    347  N   LEU A  47     -45.828 -33.427 -25.880  1.00158.71           N  
ATOM    348  CA  LEU A  47     -46.725 -34.216 -25.014  1.00158.71           C  
ATOM    349  CB  LEU A  47     -47.950 -34.665 -25.853  1.00158.71           C  
ATOM    350  CG  LEU A  47     -49.202 -35.053 -25.038  1.00158.71           C  
ATOM    351  CD1 LEU A  47     -50.398 -35.319 -25.946  1.00158.71           C  
ATOM    352  CD2 LEU A  47     -48.990 -36.310 -24.210  1.00158.71           C  
ATOM    353  C   LEU A  47     -45.934 -35.339 -24.371  1.00158.71           C  
ATOM    354  O   LEU A  47     -45.372 -36.138 -25.104  1.00158.71           O  
ATOM    355  N   LEU A  48     -45.816 -35.458 -23.046  1.00219.98           N  
ATOM    356  CA  LEU A  48     -45.236 -36.588 -22.320  1.00219.98           C  
ATOM    357  CB  LEU A  48     -44.735 -36.062 -20.984  1.00219.98           C  
ATOM    358  CG  LEU A  48     -43.289 -35.562 -20.997  1.00219.98           C  
ATOM    359  CD1 LEU A  48     -42.284 -36.703 -21.041  1.00219.98           C  
ATOM    360  CD2 LEU A  48     -43.022 -34.666 -22.198  1.00219.98           C  
ATOM    361  C   LEU A  48     -46.109 -37.778 -21.949  1.00219.98           C  
ATOM    362  O   LEU A  48     -45.577 -38.912 -21.767  1.00219.98           O  
ATOM    363  N   ILE A  49     -47.386 -37.484 -21.610  1.00 83.24           N  
ATOM    364  CA  ILE A  49     -48.331 -38.499 -21.094  1.00 83.24           C  
ATOM    365  CB  ILE A  49     -48.263 -38.676 -19.559  1.00 83.24           C  
ATOM    366  CG1 ILE A  49     -46.805 -38.786 -19.086  1.00 83.24           C  
ATOM    367  CG2 ILE A  49     -49.086 -39.898 -19.144  1.00 83.24           C  
ATOM    368  CD1 ILE A  49     -46.607 -39.088 -17.600  1.00 83.24           C  
ATOM    369  C   ILE A  49     -49.763 -38.130 -21.446  1.00 83.24           C  
ATOM    370  O   ILE A  49     -50.137 -36.957 -21.307  1.00 83.24           O  
ATOM    371  N   TYR A  50     -50.496 -39.026 -22.124  1.00 90.90           N  
ATOM    372  CA  TYR A  50     -51.948 -38.919 -22.327  1.00 90.90           C  
ATOM    373  CB  TYR A  50     -52.269 -39.223 -23.782  1.00 90.90           C  
ATOM    374  CG  TYR A  50     -52.264 -40.694 -24.120  1.00 90.90           C  
ATOM    375  CD1 TYR A  50     -51.047 -41.371 -24.272  1.00 90.90           C  
ATOM    376  CD2 TYR A  50     -53.477 -41.396 -24.231  1.00 90.90           C  
ATOM    377  CE1 TYR A  50     -51.030 -42.737 -24.598  1.00 90.90           C  
ATOM    378  CE2 TYR A  50     -53.466 -42.781 -24.488  1.00 90.90           C  
ATOM    379  CZ  TYR A  50     -52.241 -43.445 -24.710  1.00 90.90           C  
ATOM    380  OH  TYR A  50     -52.222 -44.766 -25.020  1.00 90.90           O  
ATOM    381  C   TYR A  50     -52.754 -39.837 -21.414  1.00 90.90           C  
ATOM    382  O   TYR A  50     -52.157 -40.798 -20.913  1.00 90.90           O  
ATOM    383  N   SER A  51     -54.076 -39.647 -21.309  1.00115.15           N  
ATOM    384  CA  SER A  51     -54.937 -40.396 -20.371  1.00115.15           C  
ATOM    385  CB  SER A  51     -55.124 -41.843 -20.794  1.00115.15           C  
ATOM    386  OG  SER A  51     -55.645 -41.871 -22.095  1.00115.15           O  
ATOM    387  C   SER A  51     -54.386 -40.402 -18.952  1.00115.15           C  
ATOM    388  O   SER A  51     -54.405 -41.408 -18.210  1.00115.15           O  
ATOM    389  N   THR A  52     -53.656 -39.318 -18.627  1.00197.21           N  
ATOM    390  CA  THR A  52     -52.893 -39.026 -17.384  1.00197.21           C  
ATOM    391  CB  THR A  52     -53.865 -38.664 -16.202  1.00197.21           C  
ATOM    392  OG1 THR A  52     -54.600 -39.768 -15.743  1.00197.21           O  
ATOM    393  CG2 THR A  52     -54.847 -37.626 -16.700  1.00197.21           C  
ATOM    394  C   THR A  52     -51.720 -39.976 -17.035  1.00197.21           C  
ATOM    395  O   THR A  52     -50.809 -39.641 -16.284  1.00197.21           O  
ATOM    396  N   SER A  53     -51.599 -41.088 -17.768  1.00129.13           N  
ATOM    397  CA  SER A  53     -50.908 -42.322 -17.341  1.00129.13           C  
ATOM    398  CB  SER A  53     -51.954 -43.314 -16.740  1.00129.13           C  
ATOM    399  OG  SER A  53     -52.886 -43.680 -17.742  1.00129.13           O  
ATOM    400  C   SER A  53     -50.118 -43.080 -18.476  1.00129.13           C  
ATOM    401  O   SER A  53     -49.209 -43.878 -18.206  1.00129.13           O  
ATOM    402  N   ASN A  54     -50.507 -42.881 -19.731  1.00 73.47           N  
ATOM    403  CA  ASN A  54     -49.822 -43.575 -20.803  1.00 73.47           C  
ATOM    404  CB  ASN A  54     -50.859 -44.111 -21.757  1.00 73.47           C  
ATOM    405  CG  ASN A  54     -51.702 -45.227 -21.188  1.00 73.47           C  
ATOM    406  ND2 ASN A  54     -51.120 -46.388 -20.984  1.00 73.47           N  
ATOM    407  OD1 ASN A  54     -52.882 -45.084 -20.933  1.00 73.47           O  
ATOM    408  C   ASN A  54     -48.793 -42.719 -21.537  1.00 73.47           C  
ATOM    409  O   ASN A  54     -49.091 -41.678 -22.109  1.00 73.47           O  
ATOM    410  N   LEU A  55     -47.542 -43.150 -21.549  1.00 87.42           N  
ATOM    411  CA  LEU A  55     -46.416 -42.339 -21.984  1.00 87.42           C  
ATOM    412  CB  LEU A  55     -45.131 -42.949 -21.421  1.00 87.42           C  
ATOM    413  CG  LEU A  55     -45.077 -43.128 -19.889  1.00 87.42           C  
ATOM    414  CD1 LEU A  55     -43.720 -43.653 -19.437  1.00 87.42           C  
ATOM    415  CD2 LEU A  55     -45.344 -41.827 -19.153  1.00 87.42           C  
ATOM    416  C   LEU A  55     -46.387 -42.236 -23.510  1.00 87.42           C  
ATOM    417  O   LEU A  55     -47.005 -43.028 -24.231  1.00 87.42           O  
ATOM    418  N   ALA A  56     -45.935 -41.069 -23.990  1.00 62.70           N  
ATOM    419  CA  ALA A  56     -45.636 -40.830 -25.400  1.00 62.70           C  
ATOM    420  CB  ALA A  56     -45.412 -39.334 -25.643  1.00 62.70           C  
ATOM    421  C   ALA A  56     -44.413 -41.621 -25.867  1.00 62.70           C  
ATOM    422  O   ALA A  56     -43.521 -42.009 -25.124  1.00 62.70           O  
ATOM    423  N   SER A  57     -44.267 -41.761 -27.193  1.00131.46           N  
ATOM    424  CA  SER A  57     -43.421 -42.767 -27.911  1.00131.46           C  
ATOM    425  CB  SER A  57     -43.196 -42.247 -29.344  1.00131.46           C  
ATOM    426  OG  SER A  57     -42.354 -43.129 -30.053  1.00131.46           O  
ATOM    427  C   SER A  57     -42.030 -43.120 -27.370  1.00131.46           C  
ATOM    428  O   SER A  57     -41.733 -44.300 -27.197  1.00131.46           O  
ATOM    429  N   GLY A  58     -41.147 -42.115 -27.279  1.00122.92           N  
ATOM    430  CA  GLY A  58     -39.783 -42.314 -26.778  1.00122.92           C  
ATOM    431  C   GLY A  58     -39.588 -42.038 -25.296  1.00122.92           C  
ATOM    432  O   GLY A  58     -38.446 -42.010 -24.819  1.00122.92           O  
ATOM    433  N   VAL A  59     -40.671 -41.716 -24.556  1.00 88.82           N  
ATOM    434  CA  VAL A  59     -40.574 -41.178 -23.181  1.00 88.82           C  
ATOM    435  CB  VAL A  59     -41.928 -40.623 -22.664  1.00 88.82           C  
ATOM    436  CG1 VAL A  59     -41.853 -40.175 -21.195  1.00 88.82           C  
ATOM    437  CG2 VAL A  59     -42.347 -39.422 -23.514  1.00 88.82           C  
ATOM    438  C   VAL A  59     -39.989 -42.250 -22.233  1.00 88.82           C  
ATOM    439  O   VAL A  59     -40.386 -43.429 -22.326  1.00 88.82           O  
ATOM    440  N   PRO A  60     -38.997 -41.866 -21.399  1.00 93.45           N  
ATOM    441  CA  PRO A  60     -38.463 -42.732 -20.351  1.00 93.45           C  
ATOM    442  CD  PRO A  60     -38.101 -40.732 -21.657  1.00 93.45           C  
ATOM    443  CB  PRO A  60     -37.232 -41.992 -19.823  1.00 93.45           C  
ATOM    444  CG  PRO A  60     -36.787 -41.097 -20.979  1.00 93.45           C  
ATOM    445  C   PRO A  60     -39.403 -42.997 -19.188  1.00 93.45           C  
ATOM    446  O   PRO A  60     -39.840 -42.027 -18.566  1.00 93.45           O  
ATOM    447  N   SER A  61     -39.433 -44.256 -18.722  1.00 94.69           N  
ATOM    448  CA  SER A  61     -40.310 -44.716 -17.631  1.00 94.69           C  
ATOM    449  CB  SER A  61     -40.141 -46.251 -17.444  1.00 94.69           C  
ATOM    450  OG  SER A  61     -40.440 -46.984 -18.618  1.00 94.69           O  
ATOM    451  C   SER A  61     -40.044 -43.968 -16.293  1.00 94.69           C  
ATOM    452  O   SER A  61     -40.467 -44.367 -15.221  1.00 94.69           O  
ATOM    453  N   ARG A  62     -39.077 -43.071 -16.215  1.00218.80           N  
ATOM    454  CA  ARG A  62     -38.849 -42.204 -15.083  1.00218.80           C  
ATOM    455  CB  ARG A  62     -37.666 -41.319 -15.360  1.00218.80           C  
ATOM    456  CG  ARG A  62     -36.398 -42.061 -15.813  1.00218.80           C  
ATOM    457  CD  ARG A  62     -35.154 -41.152 -15.801  1.00218.80           C  
ATOM    458  NE  ARG A  62     -35.235 -40.023 -16.758  1.00218.80           N  
ATOM    459  CZ  ARG A  62     -35.682 -38.803 -16.498  1.00218.80           C  
ATOM    460  NH1 ARG A  62     -36.205 -38.488 -15.348  1.00218.80           N  
ATOM    461  NH2 ARG A  62     -35.601 -37.867 -17.395  1.00218.80           N  
ATOM    462  C   ARG A  62     -40.015 -41.265 -14.805  1.00218.80           C  
ATOM    463  O   ARG A  62     -40.444 -41.188 -13.637  1.00218.80           O  
ATOM    464  N   PHE A  63     -40.670 -40.761 -15.867  1.00177.02           N  
ATOM    465  CA  PHE A  63     -41.982 -40.134 -15.823  1.00177.02           C  
ATOM    466  CB  PHE A  63     -42.235 -39.336 -17.125  1.00177.02           C  
ATOM    467  CG  PHE A  63     -41.104 -38.378 -17.421  1.00177.02           C  
ATOM    468  CD1 PHE A  63     -41.082 -37.121 -16.801  1.00177.02           C  
ATOM    469  CD2 PHE A  63     -40.054 -38.753 -18.276  1.00177.02           C  
ATOM    470  CE1 PHE A  63     -39.982 -36.266 -16.982  1.00177.02           C  
ATOM    471  CE2 PHE A  63     -38.972 -37.884 -18.491  1.00177.02           C  
ATOM    472  CZ  PHE A  63     -38.935 -36.644 -17.836  1.00177.02           C  
ATOM    473  C   PHE A  63     -43.035 -41.195 -15.544  1.00177.02           C  
ATOM    474  O   PHE A  63     -42.857 -42.357 -15.951  1.00177.02           O  
ATOM    475  N   SER A  64     -44.151 -40.790 -14.886  1.00 88.91           N  
ATOM    476  CA  SER A  64     -45.418 -41.532 -14.785  1.00 88.91           C  
ATOM    477  CB  SER A  64     -45.240 -42.674 -13.800  1.00 88.91           C  
ATOM    478  OG  SER A  64     -44.760 -42.199 -12.556  1.00 88.91           O  
ATOM    479  C   SER A  64     -46.529 -40.630 -14.305  1.00 88.91           C  
ATOM    480  O   SER A  64     -46.189 -39.623 -13.696  1.00 88.91           O  
ATOM    481  N   GLY A  65     -47.809 -40.942 -14.517  1.00 29.61           N  
ATOM    482  CA  GLY A  65     -48.925 -40.236 -13.902  1.00 29.61           C  
ATOM    483  C   GLY A  65     -50.137 -41.159 -13.698  1.00 29.61           C  
ATOM    484  O   GLY A  65     -50.115 -42.393 -13.958  1.00 29.61           O  
ATOM    485  N   SER A  66     -51.122 -40.560 -12.983  1.00 42.73           N  
ATOM    486  CA  SER A  66     -52.397 -41.196 -12.623  1.00 42.73           C  
ATOM    487  CB  SER A  66     -52.246 -42.160 -11.440  1.00 42.73           C  
ATOM    488  OG  SER A  66     -53.444 -42.867 -11.181  1.00 42.73           O  
ATOM    489  C   SER A  66     -53.419 -40.135 -12.240  1.00 42.73           C  
ATOM    490  O   SER A  66     -53.060 -38.991 -11.954  1.00 42.73           O  
ATOM    491  N   GLY A  67     -54.705 -40.492 -12.164  1.00 30.68           N  
ATOM    492  CA  GLY A  67     -55.754 -39.633 -11.627  1.00 30.68           C  
ATOM    493  C   GLY A  67     -57.149 -40.120 -12.005  1.00 30.68           C  
ATOM    494  O   GLY A  67     -57.294 -41.153 -12.690  1.00 30.68           O  
ATOM    495  N   SER A  68     -58.170 -39.399 -11.527  1.00 38.74           N  
ATOM    496  CA  SER A  68     -59.552 -39.689 -11.858  1.00 38.74           C  
ATOM    497  CB  SER A  68     -59.960 -41.010 -11.192  1.00 38.74           C  
ATOM    498  OG  SER A  68     -59.955 -40.887  -9.787  1.00 38.74           O  
ATOM    499  C   SER A  68     -60.469 -38.537 -11.467  1.00 38.74           C  
ATOM    500  O   SER A  68     -60.041 -37.585 -10.795  1.00 38.74           O  
ATOM    501  N   GLY A  69     -61.682 -38.558 -12.074  1.00 44.66           N  
ATOM    502  CA  GLY A  69     -62.686 -37.538 -11.822  1.00 44.66           C  
ATOM    503  C   GLY A  69     -62.105 -36.159 -12.108  1.00 44.66           C  
ATOM    504  O   GLY A  69     -62.079 -35.744 -13.274  1.00 44.66           O  
ATOM    505  N   THR A  70     -61.812 -35.434 -11.000  1.00141.86           N  
ATOM    506  CA  THR A  70     -61.345 -34.032 -10.928  1.00141.86           C  
ATOM    507  CB  THR A  70     -62.114 -33.250  -9.828  1.00141.86           C  
ATOM    508  OG1 THR A  70     -61.727 -31.904  -9.702  1.00141.86           O  
ATOM    509  CG2 THR A  70     -61.937 -33.881  -8.439  1.00141.86           C  
ATOM    510  C   THR A  70     -59.876 -33.821 -10.621  1.00141.86           C  
ATOM    511  O   THR A  70     -59.437 -32.667 -10.730  1.00141.86           O  
ATOM    512  N   ASP A  71     -59.170 -34.834 -10.064  1.00 91.91           N  
ATOM    513  CA  ASP A  71     -57.794 -34.686  -9.587  1.00 91.91           C  
ATOM    514  CB  ASP A  71     -57.707 -34.708  -8.048  1.00 91.91           C  
ATOM    515  CG  ASP A  71     -56.422 -34.037  -7.553  1.00 91.91           C  
ATOM    516  OD1 ASP A  71     -56.219 -32.853  -7.908  1.00 91.91           O  
ATOM    517  OD2 ASP A  71     -55.649 -34.720  -6.846  1.00 91.91           O  
ATOM    518  C   ASP A  71     -56.841 -35.729 -10.192  1.00 91.91           C  
ATOM    519  O   ASP A  71     -57.089 -36.971 -10.291  1.00 91.91           O  
ATOM    520  N   PHE A  72     -55.638 -35.196 -10.483  1.00 84.98           N  
ATOM    521  CA  PHE A  72     -54.657 -35.881 -11.307  1.00 84.98           C  
ATOM    522  CB  PHE A  72     -54.773 -35.525 -12.778  1.00 84.98           C  
ATOM    523  CG  PHE A  72     -56.165 -35.855 -13.260  1.00 84.98           C  
ATOM    524  CD1 PHE A  72     -57.194 -34.905 -13.141  1.00 84.98           C  
ATOM    525  CD2 PHE A  72     -56.443 -37.127 -13.775  1.00 84.98           C  
ATOM    526  CE1 PHE A  72     -58.501 -35.248 -13.499  1.00 84.98           C  
ATOM    527  CE2 PHE A  72     -57.742 -37.450 -14.184  1.00 84.98           C  
ATOM    528  CZ  PHE A  72     -58.778 -36.524 -14.015  1.00 84.98           C  
ATOM    529  C   PHE A  72     -53.301 -35.535 -10.893  1.00 84.98           C  
ATOM    530  O   PHE A  72     -53.139 -34.390 -10.478  1.00 84.98           O  
ATOM    531  N   THR A  73     -52.331 -36.433 -11.084  1.00117.44           N  
ATOM    532  CA  THR A  73     -50.950 -36.354 -10.630  1.00117.44           C  
ATOM    533  CB  THR A  73     -50.703 -37.218  -9.382  1.00117.44           C  
ATOM    534  OG1 THR A  73     -49.403 -37.053  -8.873  1.00117.44           O  
ATOM    535  CG2 THR A  73     -50.897 -38.720  -9.611  1.00117.44           C  
ATOM    536  C   THR A  73     -50.064 -36.766 -11.758  1.00117.44           C  
ATOM    537  O   THR A  73     -50.134 -37.873 -12.300  1.00117.44           O  
ATOM    538  N   LEU A  74     -48.916 -36.071 -11.834  1.00 84.36           N  
ATOM    539  CA  LEU A  74     -47.690 -36.468 -12.501  1.00 84.36           C  
ATOM    540  CB  LEU A  74     -47.299 -35.324 -13.442  1.00 84.36           C  
ATOM    541  CG  LEU A  74     -45.987 -35.444 -14.232  1.00 84.36           C  
ATOM    542  CD1 LEU A  74     -46.035 -36.587 -15.234  1.00 84.36           C  
ATOM    543  CD2 LEU A  74     -45.727 -34.167 -15.027  1.00 84.36           C  
ATOM    544  C   LEU A  74     -46.729 -36.820 -11.403  1.00 84.36           C  
ATOM    545  O   LEU A  74     -46.628 -36.165 -10.364  1.00 84.36           O  
ATOM    546  N   THR A  75     -45.806 -37.758 -11.642  1.00 85.54           N  
ATOM    547  CA  THR A  75     -44.556 -38.016 -10.913  1.00 85.54           C  
ATOM    548  CB  THR A  75     -44.569 -39.387 -10.251  1.00 85.54           C  
ATOM    549  OG1 THR A  75     -45.575 -39.389  -9.263  1.00 85.54           O  
ATOM    550  CG2 THR A  75     -43.285 -39.760  -9.524  1.00 85.54           C  
ATOM    551  C   THR A  75     -43.401 -38.104 -11.869  1.00 85.54           C  
ATOM    552  O   THR A  75     -43.449 -38.958 -12.766  1.00 85.54           O  
ATOM    553  N   ILE A  76     -42.228 -37.608 -11.380  1.00 93.42           N  
ATOM    554  CA  ILE A  76     -40.877 -37.780 -11.968  1.00 93.42           C  
ATOM    555  CB  ILE A  76     -40.301 -36.437 -12.484  1.00 93.42           C  
ATOM    556  CG1 ILE A  76     -41.344 -35.669 -13.330  1.00 93.42           C  
ATOM    557  CG2 ILE A  76     -39.051 -36.721 -13.328  1.00 93.42           C  
ATOM    558  CD1 ILE A  76     -41.083 -34.169 -13.429  1.00 93.42           C  
ATOM    559  C   ILE A  76     -40.013 -38.427 -10.878  1.00 93.42           C  
ATOM    560  O   ILE A  76     -40.174 -38.097  -9.710  1.00 93.42           O  
ATOM    561  N   SER A  77     -39.365 -39.554 -11.170  1.00 59.83           N  
ATOM    562  CA  SER A  77     -38.602 -40.328 -10.170  1.00 59.83           C  
ATOM    563  CB  SER A  77     -39.195 -41.702  -9.863  1.00 59.83           C  
ATOM    564  OG  SER A  77     -40.531 -41.554  -9.434  1.00 59.83           O  
ATOM    565  C   SER A  77     -37.216 -40.617 -10.649  1.00 59.83           C  
ATOM    566  O   SER A  77     -37.125 -41.078 -11.780  1.00 59.83           O  
ATOM    567  N   SER A  78     -36.190 -40.659  -9.811  1.00 55.36           N  
ATOM    568  CA  SER A  78     -34.766 -40.672 -10.183  1.00 55.36           C  
ATOM    569  CB  SER A  78     -34.367 -42.023 -10.755  1.00 55.36           C  
ATOM    570  OG  SER A  78     -34.604 -43.037  -9.802  1.00 55.36           O  
ATOM    571  C   SER A  78     -34.391 -39.526 -11.127  1.00 55.36           C  
ATOM    572  O   SER A  78     -34.015 -39.734 -12.302  1.00 55.36           O  
ATOM    573  N   LEU A  79     -34.584 -38.281 -10.656  1.00 60.98           N  
ATOM    574  CA  LEU A  79     -34.387 -37.085 -11.470  1.00 60.98           C  
ATOM    575  CB  LEU A  79     -34.464 -35.787 -10.650  1.00 60.98           C  
ATOM    576  CG  LEU A  79     -35.865 -35.439 -10.135  1.00 60.98           C  
ATOM    577  CD1 LEU A  79     -35.860 -34.087  -9.440  1.00 60.98           C  
ATOM    578  CD2 LEU A  79     -36.866 -35.357 -11.274  1.00 60.98           C  
ATOM    579  C   LEU A  79     -33.056 -37.126 -12.191  1.00 60.98           C  
ATOM    580  O   LEU A  79     -32.086 -37.651 -11.628  1.00 60.98           O  
ATOM    581  N   GLN A  80     -32.973 -36.577 -13.389  1.00 59.20           N  
ATOM    582  CA  GLN A  80     -31.781 -36.444 -14.221  1.00 59.20           C  
ATOM    583  CB  GLN A  80     -31.960 -37.204 -15.521  1.00 59.20           C  
ATOM    584  CG  GLN A  80     -32.188 -38.703 -15.286  1.00 59.20           C  
ATOM    585  CD  GLN A  80     -31.071 -39.338 -14.466  1.00 59.20           C  
ATOM    586  OE1 GLN A  80     -29.893 -39.117 -14.696  1.00 59.20           O  
ATOM    587  NE2 GLN A  80     -31.396 -40.111 -13.453  1.00 59.20           N  
ATOM    588  C   GLN A  80     -31.551 -35.003 -14.588  1.00 59.20           C  
ATOM    589  O   GLN A  80     -32.486 -34.240 -14.385  1.00 59.20           O  
ATOM    590  N   PRO A  81     -30.352 -34.566 -15.017  1.00 74.11           N  
ATOM    591  CA  PRO A  81     -30.105 -33.197 -15.549  1.00 74.11           C  
ATOM    592  CD  PRO A  81     -29.114 -35.317 -14.884  1.00 74.11           C  
ATOM    593  CB  PRO A  81     -28.609 -33.218 -15.938  1.00 74.11           C  
ATOM    594  CG  PRO A  81     -27.985 -34.307 -15.062  1.00 74.11           C  
ATOM    595  C   PRO A  81     -30.999 -32.805 -16.762  1.00 74.11           C  
ATOM    596  O   PRO A  81     -31.202 -31.621 -17.127  1.00 74.11           O  
ATOM    597  N   GLU A  82     -31.613 -33.815 -17.398  1.00142.45           N  
ATOM    598  CA  GLU A  82     -32.559 -33.519 -18.465  1.00142.45           C  
ATOM    599  CB  GLU A  82     -33.108 -34.806 -19.060  1.00142.45           C  
ATOM    600  CG  GLU A  82     -32.215 -35.888 -19.641  1.00142.45           C  
ATOM    601  CD  GLU A  82     -33.203 -37.021 -19.976  1.00142.45           C  
ATOM    602  OE1 GLU A  82     -34.026 -36.792 -20.901  1.00142.45           O  
ATOM    603  OE2 GLU A  82     -33.294 -38.001 -19.199  1.00142.45           O  
ATOM    604  C   GLU A  82     -33.873 -32.908 -17.930  1.00142.45           C  
ATOM    605  O   GLU A  82     -34.641 -32.264 -18.664  1.00142.45           O  
ATOM    606  N   ASP A  83     -34.235 -33.284 -16.704  1.00 91.05           N  
ATOM    607  CA  ASP A  83     -35.542 -32.949 -16.148  1.00 91.05           C  
ATOM    608  CB  ASP A  83     -35.769 -33.707 -14.841  1.00 91.05           C  
ATOM    609  CG  ASP A  83     -35.970 -35.203 -15.078  1.00 91.05           C  
ATOM    610  OD1 ASP A  83     -36.546 -35.619 -16.105  1.00 91.05           O  
ATOM    611  OD2 ASP A  83     -35.534 -36.011 -14.239  1.00 91.05           O  
ATOM    612  C   ASP A  83     -35.762 -31.429 -15.945  1.00 91.05           C  
ATOM    613  O   ASP A  83     -36.928 -30.981 -15.894  1.00 91.05           O  
ATOM    614  N   PHE A  84     -34.642 -30.684 -15.947  1.00 99.02           N  
ATOM    615  CA  PHE A  84     -34.639 -29.228 -16.019  1.00 99.02           C  
ATOM    616  CB  PHE A  84     -33.216 -28.676 -16.054  1.00 99.02           C  
ATOM    617  CG  PHE A  84     -33.215 -27.190 -15.764  1.00 99.02           C  
ATOM    618  CD1 PHE A  84     -33.238 -26.743 -14.432  1.00 99.02           C  
ATOM    619  CD2 PHE A  84     -33.262 -26.257 -16.817  1.00 99.02           C  
ATOM    620  CE1 PHE A  84     -33.256 -25.372 -14.157  1.00 99.02           C  
ATOM    621  CE2 PHE A  84     -33.285 -24.881 -16.539  1.00 99.02           C  
ATOM    622  CZ  PHE A  84     -33.259 -24.452 -15.203  1.00 99.02           C  
ATOM    623  C   PHE A  84     -35.444 -28.704 -17.204  1.00 99.02           C  
ATOM    624  O   PHE A  84     -34.906 -28.583 -18.328  1.00 99.02           O  
ATOM    625  N   ALA A  85     -36.719 -28.438 -16.909  1.00 60.68           N  
ATOM    626  CA  ALA A  85     -37.763 -28.158 -17.880  1.00 60.68           C  
ATOM    627  CB  ALA A  85     -38.195 -29.471 -18.595  1.00 60.68           C  
ATOM    628  C   ALA A  85     -38.902 -27.391 -17.237  1.00 60.68           C  
ATOM    629  O   ALA A  85     -39.042 -27.267 -16.034  1.00 60.68           O  
ATOM    630  N   THR A  86     -39.848 -26.960 -18.041  1.00 65.39           N  
ATOM    631  CA  THR A  86     -41.201 -26.686 -17.566  1.00 65.39           C  
ATOM    632  CB  THR A  86     -41.700 -25.359 -18.180  1.00 65.39           C  
ATOM    633  OG1 THR A  86     -40.686 -24.414 -17.907  1.00 65.39           O  
ATOM    634  CG2 THR A  86     -42.980 -24.849 -17.527  1.00 65.39           C  
ATOM    635  C   THR A  86     -41.977 -27.966 -17.750  1.00 65.39           C  
ATOM    636  O   THR A  86     -41.700 -28.643 -18.743  1.00 65.39           O  
ATOM    637  N   TYR A  87     -43.123 -28.082 -17.043  1.00180.92           N  
ATOM    638  CA  TYR A  87     -44.156 -29.117 -17.162  1.00180.92           C  
ATOM    639  CB  TYR A  87     -44.091 -30.125 -16.012  1.00180.92           C  
ATOM    640  CG  TYR A  87     -42.767 -30.844 -16.042  1.00180.92           C  
ATOM    641  CD1 TYR A  87     -41.626 -30.243 -15.476  1.00180.92           C  
ATOM    642  CD2 TYR A  87     -42.679 -32.106 -16.650  1.00180.92           C  
ATOM    643  CE1 TYR A  87     -40.380 -30.885 -15.566  1.00180.92           C  
ATOM    644  CE2 TYR A  87     -41.445 -32.776 -16.677  1.00180.92           C  
ATOM    645  CZ  TYR A  87     -40.283 -32.150 -16.179  1.00180.92           C  
ATOM    646  OH  TYR A  87     -39.076 -32.755 -16.314  1.00180.92           O  
ATOM    647  C   TYR A  87     -45.491 -28.476 -17.098  1.00180.92           C  
ATOM    648  O   TYR A  87     -45.686 -27.587 -16.233  1.00180.92           O  
ATOM    649  N   TYR A  88     -46.458 -29.049 -17.860  1.00 84.51           N  
ATOM    650  CA  TYR A  88     -47.871 -28.600 -17.882  1.00 84.51           C  
ATOM    651  CB  TYR A  88     -48.231 -27.857 -19.176  1.00 84.51           C  
ATOM    652  CG  TYR A  88     -47.220 -26.766 -19.438  1.00 84.51           C  
ATOM    653  CD1 TYR A  88     -45.998 -27.083 -20.064  1.00 84.51           C  
ATOM    654  CD2 TYR A  88     -47.501 -25.443 -19.052  1.00 84.51           C  
ATOM    655  CE1 TYR A  88     -45.059 -26.073 -20.321  1.00 84.51           C  
ATOM    656  CE2 TYR A  88     -46.569 -24.425 -19.320  1.00 84.51           C  
ATOM    657  CZ  TYR A  88     -45.361 -24.743 -19.972  1.00 84.51           C  
ATOM    658  OH  TYR A  88     -44.484 -23.768 -20.285  1.00 84.51           O  
ATOM    659  C   TYR A  88     -48.776 -29.749 -17.695  1.00 84.51           C  
ATOM    660  O   TYR A  88     -48.383 -30.829 -18.119  1.00 84.51           O  
ATOM    661  N   CYS A  89     -50.062 -29.585 -17.328  1.00 64.89           N  
ATOM    662  CA  CYS A  89     -51.294 -30.364 -17.663  1.00 64.89           C  
ATOM    663  CB  CYS A  89     -52.093 -30.773 -16.394  1.00 64.89           C  
ATOM    664  SG  CYS A  89     -52.628 -29.333 -15.450  1.00 64.89           S  
ATOM    665  C   CYS A  89     -52.282 -29.559 -18.572  1.00 64.89           C  
ATOM    666  O   CYS A  89     -52.474 -28.326 -18.455  1.00 64.89           O  
ATOM    667  N   GLN A  90     -53.032 -30.345 -19.389  1.00152.33           N  
ATOM    668  CA  GLN A  90     -54.155 -29.916 -20.237  1.00152.33           C  
ATOM    669  CB  GLN A  90     -53.661 -29.911 -21.695  1.00152.33           C  
ATOM    670  CG  GLN A  90     -54.703 -29.413 -22.708  1.00152.33           C  
ATOM    671  CD  GLN A  90     -54.404 -29.805 -24.146  1.00152.33           C  
ATOM    672  OE1 GLN A  90     -53.332 -30.242 -24.520  1.00152.33           O  
ATOM    673  NE2 GLN A  90     -55.377 -29.733 -25.019  1.00152.33           N  
ATOM    674  C   GLN A  90     -55.373 -30.837 -20.051  1.00152.33           C  
ATOM    675  O   GLN A  90     -55.144 -31.968 -19.685  1.00152.33           O  
ATOM    676  N   VAL A  91     -56.587 -30.387 -20.327  1.00191.95           N  
ATOM    677  CA  VAL A  91     -57.817 -31.211 -20.385  1.00191.95           C  
ATOM    678  CB  VAL A  91     -58.834 -30.606 -19.413  1.00191.95           C  
ATOM    679  CG1 VAL A  91     -59.184 -29.151 -19.743  1.00191.95           C  
ATOM    680  CG2 VAL A  91     -60.111 -31.428 -19.353  1.00191.95           C  
ATOM    681  C   VAL A  91     -58.376 -31.429 -21.801  1.00191.95           C  
ATOM    682  O   VAL A  91     -57.918 -30.796 -22.750  1.00191.95           O  
ATOM    683  N   TYR A  92     -59.275 -32.365 -22.054  1.00209.80           N  
ATOM    684  CA  TYR A  92     -59.830 -32.707 -23.359  1.00209.80           C  
ATOM    685  CB  TYR A  92     -59.015 -33.934 -23.871  1.00209.80           C  
ATOM    686  CG  TYR A  92     -58.335 -33.665 -25.171  1.00209.80           C  
ATOM    687  CD1 TYR A  92     -57.085 -33.031 -25.194  1.00209.80           C  
ATOM    688  CD2 TYR A  92     -58.990 -34.026 -26.358  1.00209.80           C  
ATOM    689  CE1 TYR A  92     -56.434 -32.830 -26.423  1.00209.80           C  
ATOM    690  CE2 TYR A  92     -58.362 -33.797 -27.583  1.00209.80           C  
ATOM    691  CZ  TYR A  92     -57.075 -33.225 -27.616  1.00209.80           C  
ATOM    692  OH  TYR A  92     -56.455 -33.116 -28.814  1.00209.80           O  
ATOM    693  C   TYR A  92     -61.382 -32.875 -23.372  1.00209.80           C  
ATOM    694  O   TYR A  92     -61.989 -33.307 -24.382  1.00209.80           O  
ATOM    695  N   SER A  93     -62.049 -32.766 -22.201  1.00169.85           N  
ATOM    696  CA  SER A  93     -63.431 -33.307 -22.022  1.00169.85           C  
ATOM    697  CB  SER A  93     -63.732 -33.590 -20.558  1.00169.85           C  
ATOM    698  OG  SER A  93     -63.629 -32.397 -19.814  1.00169.85           O  
ATOM    699  C   SER A  93     -64.593 -32.473 -22.590  1.00169.85           C  
ATOM    700  O   SER A  93     -65.145 -31.582 -21.926  1.00169.85           O  
ATOM    701  N   GLY A  94     -64.720 -32.544 -23.917  1.00 36.00           N  
ATOM    702  CA  GLY A  94     -65.277 -31.458 -24.711  1.00 36.00           C  
ATOM    703  C   GLY A  94     -64.389 -30.203 -24.758  1.00 36.00           C  
ATOM    704  O   GLY A  94     -63.165 -30.261 -24.628  1.00 36.00           O  
ATOM    705  N   TYR A  95     -65.028 -29.046 -24.974  1.00 78.97           N  
ATOM    706  CA  TYR A  95     -64.377 -27.738 -25.191  1.00 78.97           C  
ATOM    707  CB  TYR A  95     -64.362 -27.374 -26.677  1.00 78.97           C  
ATOM    708  CG  TYR A  95     -63.504 -28.305 -27.501  1.00 78.97           C  
ATOM    709  CD1 TYR A  95     -62.126 -28.068 -27.617  1.00 78.97           C  
ATOM    710  CD2 TYR A  95     -64.069 -29.458 -28.069  1.00 78.97           C  
ATOM    711  CE1 TYR A  95     -61.296 -29.009 -28.250  1.00 78.97           C  
ATOM    712  CE2 TYR A  95     -63.243 -30.418 -28.678  1.00 78.97           C  
ATOM    713  CZ  TYR A  95     -61.847 -30.214 -28.731  1.00 78.97           C  
ATOM    714  OH  TYR A  95     -61.039 -31.194 -29.215  1.00 78.97           O  
ATOM    715  C   TYR A  95     -65.188 -26.590 -24.559  1.00 78.97           C  
ATOM    716  O   TYR A  95     -66.420 -26.769 -24.424  1.00 78.97           O  
ATOM    717  N   PRO A  96     -64.483 -25.487 -24.196  1.00 89.31           N  
ATOM    718  CA  PRO A  96     -63.075 -25.184 -24.475  1.00 89.31           C  
ATOM    719  CD  PRO A  96     -65.140 -24.271 -23.783  1.00 89.31           C  
ATOM    720  CB  PRO A  96     -62.977 -23.646 -24.575  1.00 89.31           C  
ATOM    721  CG  PRO A  96     -64.081 -23.186 -23.641  1.00 89.31           C  
ATOM    722  C   PRO A  96     -62.053 -25.759 -23.512  1.00 89.31           C  
ATOM    723  O   PRO A  96     -62.232 -25.980 -22.325  1.00 89.31           O  
ATOM    724  N   LEU A  97     -60.888 -26.045 -24.104  1.00 74.12           N  
ATOM    725  CA  LEU A  97     -59.698 -26.524 -23.411  1.00 74.12           C  
ATOM    726  CB  LEU A  97     -58.710 -27.293 -24.347  1.00 74.12           C  
ATOM    727  CG  LEU A  97     -59.422 -28.323 -25.234  1.00 74.12           C  
ATOM    728  CD1 LEU A  97     -58.419 -29.158 -26.028  1.00 74.12           C  
ATOM    729  CD2 LEU A  97     -60.319 -29.252 -24.425  1.00 74.12           C  
ATOM    730  C   LEU A  97     -59.043 -25.372 -22.690  1.00 74.12           C  
ATOM    731  O   LEU A  97     -59.181 -24.183 -23.056  1.00 74.12           O  
ATOM    732  N   THR A  98     -58.229 -25.754 -21.666  1.00 59.07           N  
ATOM    733  CA  THR A  98     -57.239 -24.903 -20.988  1.00 59.07           C  
ATOM    734  CB  THR A  98     -57.759 -24.255 -19.707  1.00 59.07           C  
ATOM    735  OG1 THR A  98     -58.037 -25.184 -18.687  1.00 59.07           O  
ATOM    736  CG2 THR A  98     -59.041 -23.492 -20.034  1.00 59.07           C  
ATOM    737  C   THR A  98     -56.036 -25.699 -20.599  1.00 59.07           C  
ATOM    738  O   THR A  98     -56.127 -26.876 -20.253  1.00 59.07           O  
ATOM    739  N   PHE A  99     -54.895 -25.051 -20.323  1.00 79.34           N  
ATOM    740  CA  PHE A  99     -53.767 -25.583 -19.507  1.00 79.34           C  
ATOM    741  CB  PHE A  99     -52.412 -25.189 -20.132  1.00 79.34           C  
ATOM    742  CG  PHE A  99     -52.230 -25.739 -21.533  1.00 79.34           C  
ATOM    743  CD1 PHE A  99     -52.877 -25.129 -22.623  1.00 79.34           C  
ATOM    744  CD2 PHE A  99     -51.420 -26.867 -21.746  1.00 79.34           C  
ATOM    745  CE1 PHE A  99     -52.731 -25.655 -23.919  1.00 79.34           C  
ATOM    746  CE2 PHE A  99     -51.266 -27.389 -23.042  1.00 79.34           C  
ATOM    747  CZ  PHE A  99     -51.931 -26.790 -24.127  1.00 79.34           C  
ATOM    748  C   PHE A  99     -53.817 -25.070 -18.036  1.00 79.34           C  
ATOM    749  O   PHE A  99     -54.651 -24.273 -17.550  1.00 79.34           O  
ATOM    750  N   GLY A 100     -53.209 -25.901 -17.150  1.00 62.50           N  
ATOM    751  CA  GLY A 100     -53.189 -25.642 -15.725  1.00 62.50           C  
ATOM    752  C   GLY A 100     -52.267 -24.514 -15.369  1.00 62.50           C  
ATOM    753  O   GLY A 100     -51.855 -24.489 -14.225  1.00 62.50           O  
ATOM    754  N   GLY A 101     -51.734 -23.693 -16.243  1.00 57.54           N  
ATOM    755  CA  GLY A 101     -50.735 -22.685 -15.948  1.00 57.54           C  
ATOM    756  C   GLY A 101     -49.422 -23.321 -16.271  1.00 57.54           C  
ATOM    757  O   GLY A 101     -49.110 -23.200 -17.456  1.00 57.54           O  
ATOM    758  N   GLY A 102     -48.713 -23.934 -15.312  1.00 47.59           N  
ATOM    759  CA  GLY A 102     -47.424 -24.599 -15.503  1.00 47.59           C  
ATOM    760  C   GLY A 102     -46.630 -24.714 -14.217  1.00 47.59           C  
ATOM    761  O   GLY A 102     -46.702 -23.859 -13.321  1.00 47.59           O  
ATOM    762  N   THR A 103     -45.735 -25.724 -14.218  1.00 60.44           N  
ATOM    763  CA  THR A 103     -44.720 -25.922 -13.164  1.00 60.44           C  
ATOM    764  CB  THR A 103     -44.893 -27.268 -12.441  1.00 60.44           C  
ATOM    765  OG1 THR A 103     -46.197 -27.363 -11.910  1.00 60.44           O  
ATOM    766  CG2 THR A 103     -43.900 -27.471 -11.295  1.00 60.44           C  
ATOM    767  C   THR A 103     -43.346 -25.905 -13.800  1.00 60.44           C  
ATOM    768  O   THR A 103     -43.089 -26.628 -14.762  1.00 60.44           O  
ATOM    769  N   LYS A 104     -42.350 -25.152 -13.314  1.00 86.01           N  
ATOM    770  CA  LYS A 104     -40.928 -25.264 -13.717  1.00 86.01           C  
ATOM    771  CB  LYS A 104     -40.347 -23.908 -14.159  1.00 86.01           C  
ATOM    772  CG  LYS A 104     -38.988 -24.111 -14.830  1.00 86.01           C  
ATOM    773  CD  LYS A 104     -38.420 -22.869 -15.514  1.00 86.01           C  
ATOM    774  CE  LYS A 104     -37.103 -23.246 -16.204  1.00 86.01           C  
ATOM    775  NZ  LYS A 104     -36.127 -23.840 -15.251  1.00 86.01           N  
ATOM    776  C   LYS A 104     -40.097 -25.830 -12.590  1.00 86.01           C  
ATOM    777  O   LYS A 104     -40.138 -25.250 -11.499  1.00 86.01           O  
ATOM    778  N   VAL A 105     -39.163 -26.741 -12.999  1.00137.12           N  
ATOM    779  CA  VAL A 105     -38.117 -27.265 -12.106  1.00137.12           C  
ATOM    780  CB  VAL A 105     -37.699 -28.760 -12.365  1.00137.12           C  
ATOM    781  CG1 VAL A 105     -38.840 -29.737 -12.076  1.00137.12           C  
ATOM    782  CG2 VAL A 105     -37.302 -28.943 -13.807  1.00137.12           C  
ATOM    783  C   VAL A 105     -36.911 -26.335 -12.019  1.00137.12           C  
ATOM    784  O   VAL A 105     -36.716 -25.376 -12.739  1.00137.12           O  
ATOM    785  N   GLU A 106     -36.163 -26.488 -10.934  1.00 65.94           N  
ATOM    786  CA  GLU A 106     -34.735 -26.214 -10.678  1.00 65.94           C  
ATOM    787  CB  GLU A 106     -34.630 -25.115  -9.577  1.00 65.94           C  
ATOM    788  CG  GLU A 106     -33.214 -24.671  -9.195  1.00 65.94           C  
ATOM    789  CD  GLU A 106     -33.206 -23.731  -7.990  1.00 65.94           C  
ATOM    790  OE1 GLU A 106     -33.219 -24.236  -6.833  1.00 65.94           O  
ATOM    791  OE2 GLU A 106     -33.137 -22.505  -8.228  1.00 65.94           O  
ATOM    792  C   GLU A 106     -34.044 -27.555 -10.247  1.00 65.94           C  
ATOM    793  O   GLU A 106     -34.597 -28.554  -9.710  1.00 65.94           O  
ATOM    794  N   ILE A 107     -32.737 -27.602 -10.632  1.00 62.53           N  
ATOM    795  CA  ILE A 107     -31.780 -28.528  -9.974  1.00 62.53           C  
ATOM    796  CB  ILE A 107     -30.633 -28.995 -10.941  1.00 62.53           C  
ATOM    797  CG1 ILE A 107     -31.233 -29.544 -12.255  1.00 62.53           C  
ATOM    798  CG2 ILE A 107     -29.778 -30.083 -10.259  1.00 62.53           C  
ATOM    799  CD1 ILE A 107     -30.197 -29.719 -13.370  1.00 62.53           C  
ATOM    800  C   ILE A 107     -31.251 -27.904  -8.652  1.00 62.53           C  
ATOM    801  O   ILE A 107     -30.518 -26.915  -8.660  1.00 62.53           O  
ATOM    802  N   LYS A 108     -31.356 -28.601  -7.512  1.00123.02           N  
ATOM    803  CA  LYS A 108     -30.499 -28.340  -6.358  1.00123.02           C  
ATOM    804  CB  LYS A 108     -31.028 -29.040  -5.099  1.00123.02           C  
ATOM    805  CG  LYS A 108     -32.385 -28.510  -4.603  1.00123.02           C  
ATOM    806  CD  LYS A 108     -32.367 -26.987  -4.440  1.00123.02           C  
ATOM    807  CE  LYS A 108     -33.630 -26.372  -3.855  1.00123.02           C  
ATOM    808  NZ  LYS A 108     -33.661 -24.914  -4.159  1.00123.02           N  
ATOM    809  C   LYS A 108     -28.995 -28.620  -6.628  1.00123.02           C  
ATOM    810  O   LYS A 108     -28.465 -29.730  -6.561  1.00123.02           O  
ATOM    811  N   ARG A 109     -28.224 -27.534  -6.628  1.00144.44           N  
ATOM    812  CA  ARG A 109     -26.770 -27.520  -6.639  1.00144.44           C  
ATOM    813  CB  ARG A 109     -26.412 -26.388  -7.629  1.00144.44           C  
ATOM    814  CG  ARG A 109     -24.951 -26.401  -8.093  1.00144.44           C  
ATOM    815  CD  ARG A 109     -24.539 -25.018  -8.613  1.00144.44           C  
ATOM    816  NE  ARG A 109     -23.362 -24.506  -7.894  1.00144.44           N  
ATOM    817  CZ  ARG A 109     -22.100 -24.780  -8.166  1.00144.44           C  
ATOM    818  NH1 ARG A 109     -21.754 -25.470  -9.221  1.00144.44           N  
ATOM    819  NH2 ARG A 109     -21.155 -24.377  -7.360  1.00144.44           N  
ATOM    820  C   ARG A 109     -26.219 -27.468  -5.203  1.00144.44           C  
ATOM    821  O   ARG A 109     -26.911 -27.193  -4.223  1.00144.44           O  
ATOM    822  N   THR A 110     -24.915 -27.572  -5.077  1.00116.25           N  
ATOM    823  CA  THR A 110     -24.121 -26.900  -4.041  1.00116.25           C  
ATOM    824  CB  THR A 110     -22.710 -27.467  -4.045  1.00116.25           C  
ATOM    825  OG1 THR A 110     -22.077 -27.082  -2.850  1.00116.25           O  
ATOM    826  CG2 THR A 110     -21.849 -26.988  -5.217  1.00116.25           C  
ATOM    827  C   THR A 110     -24.053 -25.385  -4.211  1.00116.25           C  
ATOM    828  O   THR A 110     -24.274 -24.912  -5.317  1.00116.25           O  
ATOM    829  N   VAL A 111     -23.606 -24.637  -3.230  1.00112.74           N  
ATOM    830  CA  VAL A 111     -23.494 -23.177  -3.262  1.00112.74           C  
ATOM    831  CB  VAL A 111     -23.151 -22.690  -1.851  1.00112.74           C  
ATOM    832  CG1 VAL A 111     -23.092 -21.164  -1.756  1.00112.74           C  
ATOM    833  CG2 VAL A 111     -24.212 -23.177  -0.848  1.00112.74           C  
ATOM    834  C   VAL A 111     -22.492 -22.660  -4.295  1.00112.74           C  
ATOM    835  O   VAL A 111     -21.690 -23.386  -4.867  1.00112.74           O  
ATOM    836  N   ALA A 112     -22.706 -21.478  -4.829  1.00 52.71           N  
ATOM    837  CA  ALA A 112     -21.689 -20.664  -5.462  1.00 52.71           C  
ATOM    838  CB  ALA A 112     -21.764 -20.843  -6.972  1.00 52.71           C  
ATOM    839  C   ALA A 112     -21.926 -19.233  -5.054  1.00 52.71           C  
ATOM    840  O   ALA A 112     -23.062 -18.797  -5.171  1.00 52.71           O  
ATOM    841  N   ALA A 113     -20.889 -18.504  -4.653  1.00 49.75           N  
ATOM    842  CA  ALA A 113     -20.997 -17.050  -4.502  1.00 49.75           C  
ATOM    843  CB  ALA A 113     -19.777 -16.570  -3.700  1.00 49.75           C  
ATOM    844  C   ALA A 113     -21.225 -16.298  -5.820  1.00 49.75           C  
ATOM    845  O   ALA A 113     -20.879 -16.808  -6.889  1.00 49.75           O  
ATOM    846  N   PRO A 114     -21.745 -15.068  -5.836  1.00101.28           N  
ATOM    847  CA  PRO A 114     -21.748 -14.181  -7.009  1.00101.28           C  
ATOM    848  CD  PRO A 114     -22.565 -14.566  -4.775  1.00101.28           C  
ATOM    849  CB  PRO A 114     -22.836 -13.137  -6.684  1.00101.28           C  
ATOM    850  CG  PRO A 114     -22.918 -13.136  -5.156  1.00101.28           C  
ATOM    851  C   PRO A 114     -20.359 -13.570  -7.313  1.00101.28           C  
ATOM    852  O   PRO A 114     -19.778 -12.793  -6.534  1.00101.28           O  
ATOM    853  N   SER A 115     -19.841 -13.899  -8.494  1.00 70.02           N  
ATOM    854  CA  SER A 115     -18.712 -13.156  -9.090  1.00 70.02           C  
ATOM    855  CB  SER A 115     -17.932 -14.032 -10.085  1.00 70.02           C  
ATOM    856  OG  SER A 115     -18.701 -14.347 -11.224  1.00 70.02           O  
ATOM    857  C   SER A 115     -19.166 -11.792  -9.683  1.00 70.02           C  
ATOM    858  O   SER A 115     -19.381 -11.670 -10.908  1.00 70.02           O  
ATOM    859  N   VAL A 116     -19.220 -10.773  -8.831  1.00145.73           N  
ATOM    860  CA  VAL A 116     -19.704  -9.475  -9.239  1.00145.73           C  
ATOM    861  CB  VAL A 116     -20.272  -8.665  -8.062  1.00145.73           C  
ATOM    862  CG1 VAL A 116     -21.235  -9.458  -7.182  1.00145.73           C  
ATOM    863  CG2 VAL A 116     -19.190  -8.096  -7.154  1.00145.73           C  
ATOM    864  C   VAL A 116     -18.568  -8.725  -9.977  1.00145.73           C  
ATOM    865  O   VAL A 116     -17.384  -8.697  -9.528  1.00145.73           O  
ATOM    866  N   PHE A 117     -19.024  -8.012 -11.023  1.00 65.75           N  
ATOM    867  CA  PHE A 117     -18.252  -6.981 -11.680  1.00 65.75           C  
ATOM    868  CB  PHE A 117     -17.755  -7.480 -13.013  1.00 65.75           C  
ATOM    869  CG  PHE A 117     -16.758  -8.598 -12.824  1.00 65.75           C  
ATOM    870  CD1 PHE A 117     -15.394  -8.299 -12.657  1.00 65.75           C  
ATOM    871  CD2 PHE A 117     -17.204  -9.929 -12.763  1.00 65.75           C  
ATOM    872  CE1 PHE A 117     -14.472  -9.336 -12.438  1.00 65.75           C  
ATOM    873  CE2 PHE A 117     -16.283 -10.964 -12.540  1.00 65.75           C  
ATOM    874  CZ  PHE A 117     -14.918 -10.668 -12.381  1.00 65.75           C  
ATOM    875  C   PHE A 117     -19.066  -5.750 -11.922  1.00 65.75           C  
ATOM    876  O   PHE A 117     -20.265  -5.780 -12.179  1.00 65.75           O  
ATOM    877  N   ILE A 118     -18.403  -4.589 -11.956  1.00119.05           N  
ATOM    878  CA  ILE A 118     -18.964  -3.262 -12.211  1.00119.05           C  
ATOM    879  CB  ILE A 118     -18.967  -2.442 -10.868  1.00119.05           C  
ATOM    880  CG1 ILE A 118     -20.099  -1.415 -10.725  1.00119.05           C  
ATOM    881  CG2 ILE A 118     -17.585  -1.838 -10.541  1.00119.05           C  
ATOM    882  CD1 ILE A 118     -20.048  -0.233 -11.675  1.00119.05           C  
ATOM    883  C   ILE A 118     -18.200  -2.738 -13.449  1.00119.05           C  
ATOM    884  O   ILE A 118     -16.982  -2.958 -13.642  1.00119.05           O  
ATOM    885  N   PHE A 119     -18.939  -1.884 -14.170  1.00 92.13           N  
ATOM    886  CA  PHE A 119     -18.497  -1.101 -15.306  1.00 92.13           C  
ATOM    887  CB  PHE A 119     -19.040  -1.721 -16.593  1.00 92.13           C  
ATOM    888  CG  PHE A 119     -18.664  -3.177 -16.654  1.00 92.13           C  
ATOM    889  CD1 PHE A 119     -19.410  -4.133 -15.939  1.00 92.13           C  
ATOM    890  CD2 PHE A 119     -17.506  -3.557 -17.342  1.00 92.13           C  
ATOM    891  CE1 PHE A 119     -18.974  -5.461 -15.880  1.00 92.13           C  
ATOM    892  CE2 PHE A 119     -17.109  -4.898 -17.336  1.00 92.13           C  
ATOM    893  CZ  PHE A 119     -17.832  -5.846 -16.599  1.00 92.13           C  
ATOM    894  C   PHE A 119     -18.992   0.312 -15.218  1.00 92.13           C  
ATOM    895  O   PHE A 119     -20.180   0.530 -15.467  1.00 92.13           O  
ATOM    896  N   PRO A 120     -18.096   1.312 -15.100  1.00 81.24           N  
ATOM    897  CA  PRO A 120     -18.337   2.751 -15.370  1.00 81.24           C  
ATOM    898  CD  PRO A 120     -16.758   1.171 -14.540  1.00 81.24           C  
ATOM    899  CB  PRO A 120     -17.040   3.509 -15.033  1.00 81.24           C  
ATOM    900  CG  PRO A 120     -16.326   2.555 -14.075  1.00 81.24           C  
ATOM    901  C   PRO A 120     -18.620   3.075 -16.830  1.00 81.24           C  
ATOM    902  O   PRO A 120     -17.826   2.592 -17.662  1.00 81.24           O  
ATOM    903  N   PRO A 121     -19.554   4.041 -17.112  1.00 85.40           N  
ATOM    904  CA  PRO A 121     -20.015   4.434 -18.451  1.00 85.40           C  
ATOM    905  CD  PRO A 121     -20.345   4.758 -16.097  1.00 85.40           C  
ATOM    906  CB  PRO A 121     -20.928   5.656 -18.232  1.00 85.40           C  
ATOM    907  CG  PRO A 121     -21.488   5.453 -16.827  1.00 85.40           C  
ATOM    908  C   PRO A 121     -18.917   4.803 -19.430  1.00 85.40           C  
ATOM    909  O   PRO A 121     -18.155   5.718 -19.166  1.00 85.40           O  
ATOM    910  N   SER A 122     -18.985   4.285 -20.651  1.00110.60           N  
ATOM    911  CA  SER A 122     -18.008   4.544 -21.717  1.00110.60           C  
ATOM    912  CB  SER A 122     -18.088   3.363 -22.686  1.00110.60           C  
ATOM    913  OG  SER A 122     -17.176   3.531 -23.749  1.00110.60           O  
ATOM    914  C   SER A 122     -18.220   5.848 -22.501  1.00110.60           C  
ATOM    915  O   SER A 122     -19.366   6.095 -22.853  1.00110.60           O  
ATOM    916  N   ASP A 123     -17.225   6.314 -23.228  1.00 61.09           N  
ATOM    917  CA  ASP A 123     -17.196   7.593 -23.954  1.00 61.09           C  
ATOM    918  CB  ASP A 123     -15.896   7.603 -24.770  1.00 61.09           C  
ATOM    919  CG  ASP A 123     -14.583   7.559 -23.971  1.00 61.09           C  
ATOM    920  OD1 ASP A 123     -14.640   7.315 -22.747  1.00 61.09           O  
ATOM    921  OD2 ASP A 123     -13.525   7.730 -24.616  1.00 61.09           O  
ATOM    922  C   ASP A 123     -18.352   7.765 -24.955  1.00 61.09           C  
ATOM    923  O   ASP A 123     -18.880   8.889 -25.097  1.00 61.09           O  
ATOM    924  N   GLU A 124     -18.856   6.629 -25.497  1.00 68.73           N  
ATOM    925  CA  GLU A 124     -20.010   6.619 -26.395  1.00 68.73           C  
ATOM    926  CB  GLU A 124     -19.934   5.399 -27.336  1.00 68.73           C  
ATOM    927  CG  GLU A 124     -18.766   5.470 -28.315  1.00 68.73           C  
ATOM    928  CD  GLU A 124     -19.148   4.755 -29.597  1.00 68.73           C  
ATOM    929  OE1 GLU A 124     -19.223   3.510 -29.574  1.00 68.73           O  
ATOM    930  OE2 GLU A 124     -19.382   5.479 -30.594  1.00 68.73           O  
ATOM    931  C   GLU A 124     -21.389   6.673 -25.673  1.00 68.73           C  
ATOM    932  O   GLU A 124     -22.320   7.392 -26.108  1.00 68.73           O  
ATOM    933  N   GLN A 125     -21.485   6.005 -24.524  1.00101.26           N  
ATOM    934  CA  GLN A 125     -22.575   6.324 -23.644  1.00101.26           C  
ATOM    935  CB  GLN A 125     -22.543   5.497 -22.368  1.00101.26           C  
ATOM    936  CG  GLN A 125     -22.907   4.036 -22.619  1.00101.26           C  
ATOM    937  CD  GLN A 125     -23.176   3.289 -21.318  1.00101.26           C  
ATOM    938  NE2 GLN A 125     -23.538   2.028 -21.376  1.00101.26           N  
ATOM    939  OE1 GLN A 125     -23.105   3.824 -20.223  1.00101.26           O  
ATOM    940  C   GLN A 125     -22.556   7.804 -23.327  1.00101.26           C  
ATOM    941  O   GLN A 125     -23.544   8.493 -23.560  1.00101.26           O  
ATOM    942  N   LEU A 126     -21.475   8.401 -22.831  1.00 43.29           N  
ATOM    943  CA  LEU A 126     -21.423   9.793 -22.388  1.00 43.29           C  
ATOM    944  CB  LEU A 126     -20.038  10.094 -21.785  1.00 43.29           C  
ATOM    945  CG  LEU A 126     -19.684   9.259 -20.537  1.00 43.29           C  
ATOM    946  CD1 LEU A 126     -18.325   9.714 -20.017  1.00 43.29           C  
ATOM    947  CD2 LEU A 126     -20.717   9.383 -19.415  1.00 43.29           C  
ATOM    948  C   LEU A 126     -21.774  10.720 -23.535  1.00 43.29           C  
ATOM    949  O   LEU A 126     -22.454  11.719 -23.357  1.00 43.29           O  
ATOM    950  N   LYS A 127     -21.402  10.374 -24.784  1.00 95.70           N  
ATOM    951  CA  LYS A 127     -21.799  11.034 -26.071  1.00 95.70           C  
ATOM    952  CB  LYS A 127     -21.030  10.312 -27.194  1.00 95.70           C  
ATOM    953  CG  LYS A 127     -21.108  11.039 -28.542  1.00 95.70           C  
ATOM    954  CD  LYS A 127     -20.620  10.168 -29.718  1.00 95.70           C  
ATOM    955  CE  LYS A 127     -19.424   9.259 -29.382  1.00 95.70           C  
ATOM    956  NZ  LYS A 127     -19.114   8.301 -30.475  1.00 95.70           N  
ATOM    957  C   LYS A 127     -23.288  10.919 -26.451  1.00 95.70           C  
ATOM    958  O   LYS A 127     -23.815  11.884 -27.014  1.00 95.70           O  
ATOM    959  N   SER A 128     -23.884   9.810 -25.995  1.00116.22           N  
ATOM    960  CA  SER A 128     -25.330   9.539 -25.944  1.00116.22           C  
ATOM    961  CB  SER A 128     -25.504   7.999 -25.949  1.00116.22           C  
ATOM    962  OG  SER A 128     -26.870   7.651 -25.998  1.00116.22           O  
ATOM    963  C   SER A 128     -26.091  10.248 -24.781  1.00116.22           C  
ATOM    964  O   SER A 128     -27.307  10.067 -24.631  1.00116.22           O  
ATOM    965  N   GLY A 129     -25.370  11.114 -24.031  1.00 42.68           N  
ATOM    966  CA  GLY A 129     -25.946  11.840 -22.902  1.00 42.68           C  
ATOM    967  C   GLY A 129     -26.337  10.929 -21.736  1.00 42.68           C  
ATOM    968  O   GLY A 129     -27.050  11.303 -20.801  1.00 42.68           O  
ATOM    969  N   THR A 130     -25.947   9.661 -21.751  1.00125.38           N  
ATOM    970  CA  THR A 130     -26.377   8.649 -20.792  1.00125.38           C  
ATOM    971  CB  THR A 130     -27.024   7.449 -21.509  1.00125.38           C  
ATOM    972  OG1 THR A 130     -27.613   6.541 -20.607  1.00125.38           O  
ATOM    973  CG2 THR A 130     -26.067   6.604 -22.336  1.00125.38           C  
ATOM    974  C   THR A 130     -25.209   8.317 -19.926  1.00125.38           C  
ATOM    975  O   THR A 130     -24.062   8.449 -20.331  1.00125.38           O  
ATOM    976  N   ALA A 131     -25.473   7.914 -18.691  1.00 66.38           N  
ATOM    977  CA  ALA A 131     -24.570   7.173 -17.825  1.00 66.38           C  
ATOM    978  CB  ALA A 131     -24.240   8.057 -16.654  1.00 66.38           C  
ATOM    979  C   ALA A 131     -25.345   5.943 -17.420  1.00 66.38           C  
ATOM    980  O   ALA A 131     -26.169   5.873 -16.527  1.00 66.38           O  
ATOM    981  N   SER A 132     -25.188   4.840 -18.173  1.00 65.57           N  
ATOM    982  CA  SER A 132     -25.683   3.474 -17.840  1.00 65.57           C  
ATOM    983  CB  SER A 132     -26.243   2.784 -19.074  1.00 65.57           C  
ATOM    984  OG  SER A 132     -27.327   3.535 -19.591  1.00 65.57           O  
ATOM    985  C   SER A 132     -24.599   2.592 -17.231  1.00 65.57           C  
ATOM    986  O   SER A 132     -23.846   1.872 -17.918  1.00 65.57           O  
ATOM    987  N   VAL A 133     -24.326   2.852 -15.934  1.00 62.29           N  
ATOM    988  CA  VAL A 133     -23.391   2.102 -15.091  1.00 62.29           C  
ATOM    989  CB  VAL A 133     -23.274   2.663 -13.639  1.00 62.29           C  
ATOM    990  CG1 VAL A 133     -22.095   2.001 -12.930  1.00 62.29           C  
ATOM    991  CG2 VAL A 133     -23.086   4.184 -13.613  1.00 62.29           C  
ATOM    992  C   VAL A 133     -23.825   0.652 -15.049  1.00 62.29           C  
ATOM    993  O   VAL A 133     -24.668   0.286 -14.247  1.00 62.29           O  
ATOM    994  N   VAL A 134     -23.161  -0.328 -15.641  1.00 59.30           N  
ATOM    995  CA  VAL A 134     -23.521  -1.743 -15.591  1.00 59.30           C  
ATOM    996  CB  VAL A 134     -23.145  -2.420 -16.922  1.00 59.30           C  
ATOM    997  CG1 VAL A 134     -23.605  -3.880 -16.974  1.00 59.30           C  
ATOM    998  CG2 VAL A 134     -23.761  -1.681 -18.117  1.00 59.30           C  
ATOM    999  C   VAL A 134     -22.912  -2.430 -14.348  1.00 59.30           C  
ATOM   1000  O   VAL A 134     -21.759  -2.156 -13.950  1.00 59.30           O  
ATOM   1001  N   CYS A 135     -23.671  -3.383 -13.799  1.00 66.20           N  
ATOM   1002  CA  CYS A 135     -23.148  -4.405 -12.931  1.00 66.20           C  
ATOM   1003  CB  CYS A 135     -23.641  -4.093 -11.541  1.00 66.20           C  
ATOM   1004  SG  CYS A 135     -22.933  -5.055 -10.208  1.00 66.20           S  
ATOM   1005  C   CYS A 135     -23.596  -5.718 -13.470  1.00 66.20           C  
ATOM   1006  O   CYS A 135     -24.702  -5.833 -14.034  1.00 66.20           O  
ATOM   1007  N   LEU A 136     -22.705  -6.752 -13.316  1.00 86.21           N  
ATOM   1008  CA  LEU A 136     -22.928  -8.140 -13.741  1.00 86.21           C  
ATOM   1009  CB  LEU A 136     -22.083  -8.446 -14.963  1.00 86.21           C  
ATOM   1010  CG  LEU A 136     -22.546  -7.569 -16.128  1.00 86.21           C  
ATOM   1011  CD1 LEU A 136     -21.529  -7.733 -17.225  1.00 86.21           C  
ATOM   1012  CD2 LEU A 136     -23.903  -8.018 -16.659  1.00 86.21           C  
ATOM   1013  C   LEU A 136     -22.484  -9.100 -12.691  1.00 86.21           C  
ATOM   1014  O   LEU A 136     -21.318  -9.003 -12.252  1.00 86.21           O  
ATOM   1015  N   LEU A 137     -23.403  -9.995 -12.265  1.00115.39           N  
ATOM   1016  CA  LEU A 137     -23.262 -10.908 -11.131  1.00115.39           C  
ATOM   1017  CB  LEU A 137     -24.347 -10.670 -10.051  1.00115.39           C  
ATOM   1018  CG  LEU A 137     -24.577  -9.188  -9.699  1.00115.39           C  
ATOM   1019  CD1 LEU A 137     -25.064  -9.160  -8.272  1.00115.39           C  
ATOM   1020  CD2 LEU A 137     -23.352  -8.284  -9.748  1.00115.39           C  
ATOM   1021  C   LEU A 137     -23.336 -12.275 -11.754  1.00115.39           C  
ATOM   1022  O   LEU A 137     -24.435 -12.644 -12.162  1.00115.39           O  
ATOM   1023  N   ASN A 138     -22.215 -12.959 -11.934  1.00 81.58           N  
ATOM   1024  CA  ASN A 138     -22.167 -14.243 -12.602  1.00 81.58           C  
ATOM   1025  CB  ASN A 138     -21.077 -14.220 -13.686  1.00 81.58           C  
ATOM   1026  CG  ASN A 138     -21.351 -13.251 -14.826  1.00 81.58           C  
ATOM   1027  OD1 ASN A 138     -22.453 -12.789 -15.065  1.00 81.58           O  
ATOM   1028  ND2 ASN A 138     -20.358 -12.957 -15.636  1.00 81.58           N  
ATOM   1029  C   ASN A 138     -21.997 -15.366 -11.570  1.00 81.58           C  
ATOM   1030  O   ASN A 138     -21.433 -15.158 -10.482  1.00 81.58           O  
ATOM   1031  N   ASN A 139     -22.446 -16.552 -12.043  1.00 92.82           N  
ATOM   1032  CA  ASN A 139     -22.151 -17.882 -11.467  1.00 92.82           C  
ATOM   1033  CB  ASN A 139     -20.632 -18.115 -11.662  1.00 92.82           C  
ATOM   1034  CG  ASN A 139     -20.108 -17.813 -13.054  1.00 92.82           C  
ATOM   1035  OD1 ASN A 139     -20.698 -18.148 -14.072  1.00 92.82           O  
ATOM   1036  ND2 ASN A 139     -19.038 -17.057 -13.158  1.00 92.82           N  
ATOM   1037  C   ASN A 139     -22.632 -18.214 -10.012  1.00 92.82           C  
ATOM   1038  O   ASN A 139     -21.978 -18.968  -9.269  1.00 92.82           O  
ATOM   1039  N   PHE A 140     -23.656 -17.523  -9.518  1.00164.87           N  
ATOM   1040  CA  PHE A 140     -24.129 -17.805  -8.161  1.00164.87           C  
ATOM   1041  CB  PHE A 140     -24.636 -16.493  -7.508  1.00164.87           C  
ATOM   1042  CG  PHE A 140     -25.775 -15.849  -8.255  1.00164.87           C  
ATOM   1043  CD1 PHE A 140     -27.086 -16.322  -8.082  1.00164.87           C  
ATOM   1044  CD2 PHE A 140     -25.529 -14.781  -9.132  1.00164.87           C  
ATOM   1045  CE1 PHE A 140     -28.145 -15.759  -8.808  1.00164.87           C  
ATOM   1046  CE2 PHE A 140     -26.601 -14.176  -9.804  1.00164.87           C  
ATOM   1047  CZ  PHE A 140     -27.903 -14.681  -9.673  1.00164.87           C  
ATOM   1048  C   PHE A 140     -25.160 -18.984  -8.111  1.00164.87           C  
ATOM   1049  O   PHE A 140     -26.005 -19.105  -9.000  1.00164.87           O  
ATOM   1050  N   TYR A 141     -25.225 -19.575  -6.907  1.00105.29           N  
ATOM   1051  CA  TYR A 141     -26.321 -20.402  -6.439  1.00105.29           C  
ATOM   1052  CB  TYR A 141     -26.064 -21.818  -6.969  1.00105.29           C  
ATOM   1053  CG  TYR A 141     -27.224 -22.732  -6.649  1.00105.29           C  
ATOM   1054  CD1 TYR A 141     -28.311 -22.806  -7.538  1.00105.29           C  
ATOM   1055  CD2 TYR A 141     -27.277 -23.403  -5.410  1.00105.29           C  
ATOM   1056  CE1 TYR A 141     -29.465 -23.521  -7.179  1.00105.29           C  
ATOM   1057  CE2 TYR A 141     -28.428 -24.125  -5.051  1.00105.29           C  
ATOM   1058  CZ  TYR A 141     -29.531 -24.159  -5.927  1.00105.29           C  
ATOM   1059  OH  TYR A 141     -30.688 -24.750  -5.548  1.00105.29           O  
ATOM   1060  C   TYR A 141     -26.365 -20.391  -4.872  1.00105.29           C  
ATOM   1061  O   TYR A 141     -25.314 -20.639  -4.234  1.00105.29           O  
ATOM   1062  N   PRO A 142     -27.565 -20.387  -4.248  1.00178.26           N  
ATOM   1063  CA  PRO A 142     -28.944 -20.379  -4.783  1.00178.26           C  
ATOM   1064  CD  PRO A 142     -27.565 -20.525  -2.815  1.00178.26           C  
ATOM   1065  CB  PRO A 142     -29.847 -20.645  -3.559  1.00178.26           C  
ATOM   1066  CG  PRO A 142     -28.989 -20.305  -2.349  1.00178.26           C  
ATOM   1067  C   PRO A 142     -29.352 -19.132  -5.551  1.00178.26           C  
ATOM   1068  O   PRO A 142     -28.453 -18.342  -5.819  1.00178.26           O  
ATOM   1069  N   ARG A 143     -30.608 -19.102  -6.044  1.00120.69           N  
ATOM   1070  CA  ARG A 143     -31.119 -18.089  -6.982  1.00120.69           C  
ATOM   1071  CB  ARG A 143     -32.460 -18.610  -7.637  1.00120.69           C  
ATOM   1072  CG  ARG A 143     -32.834 -17.887  -8.947  1.00120.69           C  
ATOM   1073  CD  ARG A 143     -34.038 -18.524  -9.660  1.00120.69           C  
ATOM   1074  NE  ARG A 143     -34.197 -17.995 -11.036  1.00120.69           N  
ATOM   1075  CZ  ARG A 143     -34.774 -18.604 -12.065  1.00120.69           C  
ATOM   1076  NH1 ARG A 143     -35.349 -19.769 -11.957  1.00120.69           N  
ATOM   1077  NH2 ARG A 143     -34.764 -18.065 -13.251  1.00120.69           N  
ATOM   1078  C   ARG A 143     -31.355 -16.691  -6.383  1.00120.69           C  
ATOM   1079  O   ARG A 143     -31.505 -15.812  -7.225  1.00120.69           O  
ATOM   1080  N   GLU A 144     -31.504 -16.516  -5.082  1.00126.45           N  
ATOM   1081  CA  GLU A 144     -31.780 -15.204  -4.505  1.00126.45           C  
ATOM   1082  CB  GLU A 144     -32.488 -15.362  -3.147  1.00126.45           C  
ATOM   1083  CG  GLU A 144     -32.737 -14.004  -2.470  1.00126.45           C  
ATOM   1084  CD  GLU A 144     -33.441 -13.040  -3.432  1.00126.45           C  
ATOM   1085  OE1 GLU A 144     -34.600 -13.323  -3.797  1.00126.45           O  
ATOM   1086  OE2 GLU A 144     -32.758 -12.102  -3.896  1.00126.45           O  
ATOM   1087  C   GLU A 144     -30.476 -14.366  -4.516  1.00126.45           C  
ATOM   1088  O   GLU A 144     -29.495 -14.579  -3.794  1.00126.45           O  
ATOM   1089  N   ALA A 145     -30.471 -13.392  -5.422  1.00168.58           N  
ATOM   1090  CA  ALA A 145     -29.300 -12.578  -5.744  1.00168.58           C  
ATOM   1091  CB  ALA A 145     -28.881 -12.927  -7.172  1.00168.58           C  
ATOM   1092  C   ALA A 145     -29.608 -11.064  -5.707  1.00168.58           C  
ATOM   1093  O   ALA A 145     -29.227 -10.353  -6.644  1.00168.58           O  
ATOM   1094  N   LYS A 146     -30.497 -10.633  -4.796  1.00140.94           N  
ATOM   1095  CA  LYS A 146     -30.977  -9.253  -4.864  1.00140.94           C  
ATOM   1096  CB  LYS A 146     -32.134  -8.985  -3.905  1.00140.94           C  
ATOM   1097  CG  LYS A 146     -32.598  -7.517  -3.936  1.00140.94           C  
ATOM   1098  CD  LYS A 146     -33.133  -7.090  -5.316  1.00140.94           C  
ATOM   1099  CE  LYS A 146     -33.465  -5.597  -5.353  1.00140.94           C  
ATOM   1100  NZ  LYS A 146     -33.516  -5.101  -6.750  1.00140.94           N  
ATOM   1101  C   LYS A 146     -29.827  -8.286  -4.628  1.00140.94           C  
ATOM   1102  O   LYS A 146     -29.142  -8.281  -3.589  1.00140.94           O  
ATOM   1103  N   VAL A 147     -29.748  -7.330  -5.549  1.00 79.97           N  
ATOM   1104  CA  VAL A 147     -28.747  -6.285  -5.573  1.00 79.97           C  
ATOM   1105  CB  VAL A 147     -28.154  -6.032  -6.982  1.00 79.97           C  
ATOM   1106  CG1 VAL A 147     -27.501  -7.308  -7.482  1.00 79.97           C  
ATOM   1107  CG2 VAL A 147     -29.200  -5.608  -8.004  1.00 79.97           C  
ATOM   1108  C   VAL A 147     -29.337  -4.995  -5.003  1.00 79.97           C  
ATOM   1109  O   VAL A 147     -30.574  -4.747  -4.982  1.00 79.97           O  
ATOM   1110  N   GLN A 148     -28.378  -4.188  -4.505  1.00142.03           N  
ATOM   1111  CA  GLN A 148     -28.553  -2.795  -4.235  1.00142.03           C  
ATOM   1112  CB  GLN A 148     -28.336  -2.496  -2.743  1.00142.03           C  
ATOM   1113  CG  GLN A 148     -29.312  -3.200  -1.799  1.00142.03           C  
ATOM   1114  CD  GLN A 148     -29.038  -2.773  -0.357  1.00142.03           C  
ATOM   1115  NE2 GLN A 148     -29.968  -2.983   0.546  1.00142.03           N  
ATOM   1116  OE1 GLN A 148     -28.011  -2.195  -0.022  1.00142.03           O  
ATOM   1117  C   GLN A 148     -27.574  -2.053  -5.130  1.00142.03           C  
ATOM   1118  O   GLN A 148     -26.416  -2.486  -5.336  1.00142.03           O  
ATOM   1119  N   TRP A 149     -27.920  -0.771  -5.374  1.00 75.11           N  
ATOM   1120  CA  TRP A 149     -27.013   0.231  -5.905  1.00 75.11           C  
ATOM   1121  CB  TRP A 149     -27.591   0.707  -7.235  1.00 75.11           C  
ATOM   1122  CG  TRP A 149     -27.372  -0.267  -8.333  1.00 75.11           C  
ATOM   1123  CD2 TRP A 149     -26.207  -0.338  -9.197  1.00 75.11           C  
ATOM   1124  CD1 TRP A 149     -28.201  -1.259  -8.721  1.00 75.11           C  
ATOM   1125  NE1 TRP A 149     -27.647  -1.904  -9.807  1.00 75.11           N  
ATOM   1126  CE2 TRP A 149     -26.450  -1.335 -10.182  1.00 75.11           C  
ATOM   1127  CE3 TRP A 149     -25.005   0.399  -9.282  1.00 75.11           C  
ATOM   1128  CZ2 TRP A 149     -25.567  -1.552 -11.244  1.00 75.11           C  
ATOM   1129  CZ3 TRP A 149     -24.103   0.173 -10.333  1.00 75.11           C  
ATOM   1130  CH2 TRP A 149     -24.390  -0.786 -11.319  1.00 75.11           C  
ATOM   1131  C   TRP A 149     -26.849   1.391  -4.926  1.00 75.11           C  
ATOM   1132  O   TRP A 149     -27.836   1.868  -4.337  1.00 75.11           O  
ATOM   1133  N   LYS A 150     -25.622   1.972  -4.968  1.00 90.52           N  
ATOM   1134  CA  LYS A 150     -25.246   3.157  -4.200  1.00 90.52           C  
ATOM   1135  CB  LYS A 150     -24.389   2.805  -2.985  1.00 90.52           C  
ATOM   1136  CG  LYS A 150     -25.134   1.854  -2.027  1.00 90.52           C  
ATOM   1137  CD  LYS A 150     -24.209   1.291  -0.939  1.00 90.52           C  
ATOM   1138  CE  LYS A 150     -24.954   0.353   0.027  1.00 90.52           C  
ATOM   1139  NZ  LYS A 150     -25.230  -0.975  -0.571  1.00 90.52           N  
ATOM   1140  C   LYS A 150     -24.521   4.182  -5.011  1.00 90.52           C  
ATOM   1141  O   LYS A 150     -23.766   3.814  -5.918  1.00 90.52           O  
ATOM   1142  N   VAL A 151     -24.795   5.466  -4.793  1.00100.53           N  
ATOM   1143  CA  VAL A 151     -24.000   6.652  -5.168  1.00100.53           C  
ATOM   1144  CB  VAL A 151     -24.909   7.835  -5.509  1.00100.53           C  
ATOM   1145  CG1 VAL A 151     -25.790   7.465  -6.705  1.00100.53           C  
ATOM   1146  CG2 VAL A 151     -25.824   8.266  -4.356  1.00100.53           C  
ATOM   1147  C   VAL A 151     -23.075   6.987  -4.003  1.00100.53           C  
ATOM   1148  O   VAL A 151     -22.781   6.076  -3.245  1.00100.53           O  
ATOM   1149  N   ASP A 152     -22.709   8.247  -3.765  1.00 89.56           N  
ATOM   1150  CA  ASP A 152     -21.852   8.684  -2.672  1.00 89.56           C  
ATOM   1151  CB  ASP A 152     -21.707  10.228  -2.599  1.00 89.56           C  
ATOM   1152  CG  ASP A 152     -20.894  10.794  -3.768  1.00 89.56           C  
ATOM   1153  OD1 ASP A 152     -20.752  10.094  -4.788  1.00 89.56           O  
ATOM   1154  OD2 ASP A 152     -20.352  11.913  -3.663  1.00 89.56           O  
ATOM   1155  C   ASP A 152     -22.275   8.043  -1.347  1.00 89.56           C  
ATOM   1156  O   ASP A 152     -23.462   7.998  -0.938  1.00 89.56           O  
ATOM   1157  N   ASN A 153     -21.230   7.559  -0.646  1.00179.21           N  
ATOM   1158  CA  ASN A 153     -21.328   6.901   0.660  1.00179.21           C  
ATOM   1159  CB  ASN A 153     -21.641   7.981   1.693  1.00179.21           C  
ATOM   1160  CG  ASN A 153     -21.414   7.514   3.116  1.00179.21           C  
ATOM   1161  OD1 ASN A 153     -21.237   6.346   3.401  1.00179.21           O  
ATOM   1162  ND2 ASN A 153     -21.460   8.414   4.066  1.00179.21           N  
ATOM   1163  C   ASN A 153     -22.262   5.702   0.627  1.00179.21           C  
ATOM   1164  O   ASN A 153     -22.003   4.867  -0.231  1.00179.21           O  
ATOM   1165  N   ALA A 154     -23.340   5.743   1.407  1.00112.00           N  
ATOM   1166  CA  ALA A 154     -24.382   4.734   1.508  1.00112.00           C  
ATOM   1167  CB  ALA A 154     -24.774   4.679   2.989  1.00112.00           C  
ATOM   1168  C   ALA A 154     -25.633   5.016   0.674  1.00112.00           C  
ATOM   1169  O   ALA A 154     -26.415   4.073   0.459  1.00112.00           O  
ATOM   1170  N   LEU A 155     -25.770   6.240   0.115  1.00 68.71           N  
ATOM   1171  CA  LEU A 155     -27.017   6.703  -0.490  1.00 68.71           C  
ATOM   1172  CB  LEU A 155     -26.923   8.157  -0.931  1.00 68.71           C  
ATOM   1173  CG  LEU A 155     -26.745   9.181   0.202  1.00 68.71           C  
ATOM   1174  CD1 LEU A 155     -26.823  10.600  -0.368  1.00 68.71           C  
ATOM   1175  CD2 LEU A 155     -27.811   9.027   1.288  1.00 68.71           C  
ATOM   1176  C   LEU A 155     -27.426   5.866  -1.681  1.00 68.71           C  
ATOM   1177  O   LEU A 155     -26.736   5.751  -2.677  1.00 68.71           O  
ATOM   1178  N   GLN A 156     -28.606   5.287  -1.713  1.00 55.72           N  
ATOM   1179  CA  GLN A 156     -28.953   4.270  -2.724  1.00 55.72           C  
ATOM   1180  CB  GLN A 156     -29.833   3.154  -2.142  1.00 55.72           C  
ATOM   1181  CG  GLN A 156     -29.077   2.230  -1.177  1.00 55.72           C  
ATOM   1182  CD  GLN A 156     -29.922   1.035  -0.752  1.00 55.72           C  
ATOM   1183  OE1 GLN A 156     -30.639   0.425  -1.526  1.00 55.72           O  
ATOM   1184  NE2 GLN A 156     -29.851   0.627   0.496  1.00 55.72           N  
ATOM   1185  C   GLN A 156     -29.638   4.920  -3.934  1.00 55.72           C  
ATOM   1186  O   GLN A 156     -30.413   5.863  -3.786  1.00 55.72           O  
ATOM   1187  N   SER A 157     -29.411   4.369  -5.120  1.00 50.97           N  
ATOM   1188  CA  SER A 157     -30.135   4.803  -6.319  1.00 50.97           C  
ATOM   1189  CB  SER A 157     -29.162   5.093  -7.428  1.00 50.97           C  
ATOM   1190  OG  SER A 157     -29.904   5.587  -8.528  1.00 50.97           O  
ATOM   1191  C   SER A 157     -31.162   3.799  -6.856  1.00 50.97           C  
ATOM   1192  O   SER A 157     -30.808   2.678  -7.238  1.00 50.97           O  
ATOM   1193  N   GLY A 158     -32.440   4.181  -6.695  1.00 46.43           N  
ATOM   1194  CA  GLY A 158     -33.551   3.336  -7.111  1.00 46.43           C  
ATOM   1195  C   GLY A 158     -33.810   3.497  -8.619  1.00 46.43           C  
ATOM   1196  O   GLY A 158     -34.482   2.673  -9.205  1.00 46.43           O  
ATOM   1197  N   ASN A 159     -33.098   4.363  -9.326  1.00 61.98           N  
ATOM   1198  CA  ASN A 159     -33.046   4.313 -10.774  1.00 61.98           C  
ATOM   1199  CB  ASN A 159     -32.811   5.680 -11.351  1.00 61.98           C  
ATOM   1200  CG  ASN A 159     -33.202   5.733 -12.825  1.00 61.98           C  
ATOM   1201  OD1 ASN A 159     -33.426   4.733 -13.489  1.00 61.98           O  
ATOM   1202  ND2 ASN A 159     -33.415   6.911 -13.363  1.00 61.98           N  
ATOM   1203  C   ASN A 159     -32.033   3.314 -11.273  1.00 61.98           C  
ATOM   1204  O   ASN A 159     -30.843   3.562 -11.438  1.00 61.98           O  
ATOM   1205  N   SER A 160     -32.455   2.052 -11.380  1.00 40.54           N  
ATOM   1206  CA  SER A 160     -31.721   0.964 -12.027  1.00 40.54           C  
ATOM   1207  CB  SER A 160     -30.888   0.191 -10.976  1.00 40.54           C  
ATOM   1208  OG  SER A 160     -30.057  -0.780 -11.579  1.00 40.54           O  
ATOM   1209  C   SER A 160     -32.725   0.103 -12.816  1.00 40.54           C  
ATOM   1210  O   SER A 160     -33.961   0.168 -12.679  1.00 40.54           O  
ATOM   1211  N   GLN A 161     -32.132  -0.603 -13.810  1.00 60.97           N  
ATOM   1212  CA  GLN A 161     -32.714  -1.765 -14.523  1.00 60.97           C  
ATOM   1213  CB  GLN A 161     -32.472  -1.514 -16.011  1.00 60.97           C  
ATOM   1214  CG  GLN A 161     -33.347  -2.371 -16.936  1.00 60.97           C  
ATOM   1215  CD  GLN A 161     -33.358  -1.842 -18.368  1.00 60.97           C  
ATOM   1216  NE2 GLN A 161     -32.419  -1.016 -18.776  1.00 60.97           N  
ATOM   1217  OE1 GLN A 161     -34.231  -2.141 -19.158  1.00 60.97           O  
ATOM   1218  C   GLN A 161     -32.159  -3.114 -14.059  1.00 60.97           C  
ATOM   1219  O   GLN A 161     -31.026  -3.112 -13.604  1.00 60.97           O  
ATOM   1220  N   GLU A 162     -32.842  -4.249 -14.221  1.00 64.81           N  
ATOM   1221  CA  GLU A 162     -32.394  -5.548 -13.712  1.00 64.81           C  
ATOM   1222  CB  GLU A 162     -32.832  -5.880 -12.253  1.00 64.81           C  
ATOM   1223  CG  GLU A 162     -32.208  -5.007 -11.154  1.00 64.81           C  
ATOM   1224  CD  GLU A 162     -32.778  -5.353  -9.766  1.00 64.81           C  
ATOM   1225  OE1 GLU A 162     -33.914  -4.948  -9.441  1.00 64.81           O  
ATOM   1226  OE2 GLU A 162     -32.088  -5.977  -8.930  1.00 64.81           O  
ATOM   1227  C   GLU A 162     -32.980  -6.615 -14.650  1.00 64.81           C  
ATOM   1228  O   GLU A 162     -34.207  -6.645 -14.865  1.00 64.81           O  
ATOM   1229  N   SER A 163     -32.099  -7.592 -14.952  1.00 54.21           N  
ATOM   1230  CA  SER A 163     -32.443  -8.822 -15.665  1.00 54.21           C  
ATOM   1231  CB  SER A 163     -31.984  -8.716 -17.118  1.00 54.21           C  
ATOM   1232  OG  SER A 163     -32.467  -9.823 -17.853  1.00 54.21           O  
ATOM   1233  C   SER A 163     -31.806 -10.033 -14.981  1.00 54.21           C  
ATOM   1234  O   SER A 163     -30.797  -9.859 -14.278  1.00 54.21           O  
ATOM   1235  N   VAL A 164     -32.413 -11.217 -15.166  1.00116.27           N  
ATOM   1236  CA  VAL A 164     -31.988 -12.467 -14.509  1.00116.27           C  
ATOM   1237  CB  VAL A 164     -32.817 -12.773 -13.261  1.00116.27           C  
ATOM   1238  CG1 VAL A 164     -32.255 -13.985 -12.503  1.00116.27           C  
ATOM   1239  CG2 VAL A 164     -32.829 -11.601 -12.272  1.00116.27           C  
ATOM   1240  C   VAL A 164     -32.120 -13.664 -15.452  1.00116.27           C  
ATOM   1241  O   VAL A 164     -33.049 -13.716 -16.275  1.00116.27           O  
ATOM   1242  N   THR A 165     -31.146 -14.568 -15.366  1.00136.32           N  
ATOM   1243  CA  THR A 165     -31.070 -15.750 -16.219  1.00136.32           C  
ATOM   1244  CB  THR A 165     -29.611 -16.196 -16.428  1.00136.32           C  
ATOM   1245  OG1 THR A 165     -28.781 -15.069 -16.590  1.00136.32           O  
ATOM   1246  CG2 THR A 165     -29.419 -17.023 -17.700  1.00136.32           C  
ATOM   1247  C   THR A 165     -31.893 -16.886 -15.630  1.00136.32           C  
ATOM   1248  O   THR A 165     -32.497 -16.821 -14.573  1.00136.32           O  
ATOM   1249  N   GLU A 166     -32.182 -17.895 -16.428  1.00166.62           N  
ATOM   1250  CA  GLU A 166     -32.421 -19.266 -15.935  1.00166.62           C  
ATOM   1251  CB  GLU A 166     -33.223 -19.986 -17.046  1.00166.62           C  
ATOM   1252  CG  GLU A 166     -34.010 -21.192 -16.544  1.00166.62           C  
ATOM   1253  CD  GLU A 166     -34.872 -20.860 -15.311  1.00166.62           C  
ATOM   1254  OE1 GLU A 166     -35.531 -19.804 -15.268  1.00166.62           O  
ATOM   1255  OE2 GLU A 166     -34.868 -21.650 -14.346  1.00166.62           O  
ATOM   1256  C   GLU A 166     -31.118 -20.009 -15.494  1.00166.62           C  
ATOM   1257  O   GLU A 166     -29.976 -19.682 -15.832  1.00166.62           O  
ATOM   1258  N   GLN A 167     -31.271 -21.182 -14.874  1.00 78.99           N  
ATOM   1259  CA  GLN A 167     -30.143 -22.009 -14.461  1.00 78.99           C  
ATOM   1260  CB  GLN A 167     -30.635 -23.108 -13.498  1.00 78.99           C  
ATOM   1261  CG  GLN A 167     -29.561 -23.722 -12.599  1.00 78.99           C  
ATOM   1262  CD  GLN A 167     -30.142 -24.696 -11.568  1.00 78.99           C  
ATOM   1263  OE1 GLN A 167     -31.170 -25.334 -11.751  1.00 78.99           O  
ATOM   1264  NE2 GLN A 167     -29.488 -24.872 -10.444  1.00 78.99           N  
ATOM   1265  C   GLN A 167     -29.450 -22.589 -15.715  1.00 78.99           C  
ATOM   1266  O   GLN A 167     -30.090 -22.781 -16.771  1.00 78.99           O  
ATOM   1267  N   ASP A 168     -28.130 -22.777 -15.486  1.00 62.19           N  
ATOM   1268  CA  ASP A 168     -27.229 -23.504 -16.424  1.00 62.19           C  
ATOM   1269  CB  ASP A 168     -25.740 -23.174 -16.112  1.00 62.19           C  
ATOM   1270  CG  ASP A 168     -24.803 -23.898 -17.075  1.00 62.19           C  
ATOM   1271  OD1 ASP A 168     -25.073 -23.860 -18.292  1.00 62.19           O  
ATOM   1272  OD2 ASP A 168     -23.946 -24.658 -16.576  1.00 62.19           O  
ATOM   1273  C   ASP A 168     -27.461 -25.033 -16.503  1.00 62.19           C  
ATOM   1274  O   ASP A 168     -28.332 -25.529 -15.800  1.00 62.19           O  
ATOM   1275  N   SER A 169     -26.990 -25.709 -17.553  1.00 68.78           N  
ATOM   1276  CA  SER A 169     -27.098 -27.156 -17.764  1.00 68.78           C  
ATOM   1277  CB  SER A 169     -27.088 -27.474 -19.259  1.00 68.78           C  
ATOM   1278  OG  SER A 169     -25.893 -27.033 -19.884  1.00 68.78           O  
ATOM   1279  C   SER A 169     -25.913 -27.997 -17.254  1.00 68.78           C  
ATOM   1280  O   SER A 169     -26.049 -29.207 -17.022  1.00 68.78           O  
ATOM   1281  N   LYS A 170     -24.713 -27.430 -17.128  1.00144.01           N  
ATOM   1282  CA  LYS A 170     -23.575 -28.132 -16.539  1.00144.01           C  
ATOM   1283  CB  LYS A 170     -22.334 -27.950 -17.423  1.00144.01           C  
ATOM   1284  CG  LYS A 170     -21.206 -28.975 -17.153  1.00144.01           C  
ATOM   1285  CD  LYS A 170     -20.617 -28.891 -15.739  1.00144.01           C  
ATOM   1286  CE  LYS A 170     -19.488 -29.860 -15.424  1.00144.01           C  
ATOM   1287  NZ  LYS A 170     -19.078 -29.652 -14.013  1.00144.01           N  
ATOM   1288  C   LYS A 170     -23.407 -27.690 -15.091  1.00144.01           C  
ATOM   1289  O   LYS A 170     -23.511 -28.487 -14.163  1.00144.01           O  
ATOM   1290  N   ASP A 171     -22.852 -26.507 -14.887  1.00 73.78           N  
ATOM   1291  CA  ASP A 171     -22.504 -26.022 -13.579  1.00 73.78           C  
ATOM   1292  CB  ASP A 171     -21.653 -24.768 -13.669  1.00 73.78           C  
ATOM   1293  CG  ASP A 171     -20.199 -25.093 -14.042  1.00 73.78           C  
ATOM   1294  OD1 ASP A 171     -19.780 -26.272 -13.881  1.00 73.78           O  
ATOM   1295  OD2 ASP A 171     -19.490 -24.135 -14.406  1.00 73.78           O  
ATOM   1296  C   ASP A 171     -23.723 -25.693 -12.759  1.00 73.78           C  
ATOM   1297  O   ASP A 171     -23.524 -25.570 -11.556  1.00 73.78           O  
ATOM   1298  N   SER A 172     -24.895 -25.435 -13.356  1.00119.11           N  
ATOM   1299  CA  SER A 172     -26.217 -25.226 -12.707  1.00119.11           C  
ATOM   1300  CB  SER A 172     -26.856 -26.540 -12.209  1.00119.11           C  
ATOM   1301  OG  SER A 172     -26.101 -27.082 -11.147  1.00119.11           O  
ATOM   1302  C   SER A 172     -26.249 -24.050 -11.704  1.00119.11           C  
ATOM   1303  O   SER A 172     -26.633 -24.148 -10.524  1.00119.11           O  
ATOM   1304  N   THR A 173     -25.538 -23.002 -12.123  1.00 54.56           N  
ATOM   1305  CA  THR A 173     -25.622 -21.705 -11.475  1.00 54.56           C  
ATOM   1306  CB  THR A 173     -24.197 -21.092 -11.344  1.00 54.56           C  
ATOM   1307  OG1 THR A 173     -23.663 -20.888 -12.631  1.00 54.56           O  
ATOM   1308  CG2 THR A 173     -23.235 -21.995 -10.571  1.00 54.56           C  
ATOM   1309  C   THR A 173     -26.659 -20.781 -12.193  1.00 54.56           C  
ATOM   1310  O   THR A 173     -27.460 -21.092 -13.111  1.00 54.56           O  
ATOM   1311  N   TYR A 174     -26.778 -19.589 -11.623  1.00 99.07           N  
ATOM   1312  CA  TYR A 174     -27.577 -18.522 -12.178  1.00 99.07           C  
ATOM   1313  CB  TYR A 174     -28.699 -18.122 -11.227  1.00 99.07           C  
ATOM   1314  CG  TYR A 174     -29.801 -19.145 -11.157  1.00 99.07           C  
ATOM   1315  CD1 TYR A 174     -30.781 -19.172 -12.163  1.00 99.07           C  
ATOM   1316  CD2 TYR A 174     -29.859 -20.044 -10.079  1.00 99.07           C  
ATOM   1317  CE1 TYR A 174     -31.846 -20.082 -12.069  1.00 99.07           C  
ATOM   1318  CE2 TYR A 174     -30.925 -20.956  -9.988  1.00 99.07           C  
ATOM   1319  CZ  TYR A 174     -31.935 -20.959 -10.972  1.00 99.07           C  
ATOM   1320  OH  TYR A 174     -33.029 -21.750 -10.835  1.00 99.07           O  
ATOM   1321  C   TYR A 174     -26.694 -17.359 -12.459  1.00 99.07           C  
ATOM   1322  O   TYR A 174     -25.516 -17.286 -12.056  1.00 99.07           O  
ATOM   1323  N   SER A 175     -27.192 -16.319 -13.116  1.00 49.89           N  
ATOM   1324  CA  SER A 175     -26.594 -14.977 -13.118  1.00 49.89           C  
ATOM   1325  CB  SER A 175     -25.651 -14.871 -14.337  1.00 49.89           C  
ATOM   1326  OG  SER A 175     -24.645 -15.868 -14.217  1.00 49.89           O  
ATOM   1327  C   SER A 175     -27.688 -13.905 -13.002  1.00 49.89           C  
ATOM   1328  O   SER A 175     -28.867 -14.127 -13.348  1.00 49.89           O  
ATOM   1329  N   LEU A 176     -27.313 -12.680 -12.672  1.00124.16           N  
ATOM   1330  CA  LEU A 176     -28.096 -11.449 -12.700  1.00124.16           C  
ATOM   1331  CB  LEU A 176     -28.443 -11.053 -11.248  1.00124.16           C  
ATOM   1332  CG  LEU A 176     -29.338  -9.809 -11.048  1.00124.16           C  
ATOM   1333  CD1 LEU A 176     -29.968  -9.828  -9.653  1.00124.16           C  
ATOM   1334  CD2 LEU A 176     -28.590  -8.478 -11.123  1.00124.16           C  
ATOM   1335  C   LEU A 176     -27.275 -10.463 -13.508  1.00124.16           C  
ATOM   1336  O   LEU A 176     -26.031 -10.507 -13.403  1.00124.16           O  
ATOM   1337  N   SER A 177     -27.894  -9.656 -14.376  1.00 45.99           N  
ATOM   1338  CA  SER A 177     -27.419  -8.340 -14.792  1.00 45.99           C  
ATOM   1339  CB  SER A 177     -27.468  -8.310 -16.303  1.00 45.99           C  
ATOM   1340  OG  SER A 177     -27.007  -7.075 -16.804  1.00 45.99           O  
ATOM   1341  C   SER A 177     -28.277  -7.206 -14.208  1.00 45.99           C  
ATOM   1342  O   SER A 177     -29.457  -7.426 -13.852  1.00 45.99           O  
ATOM   1343  N   SER A 178     -27.590  -6.077 -13.916  1.00 51.88           N  
ATOM   1344  CA  SER A 178     -28.222  -4.800 -13.550  1.00 51.88           C  
ATOM   1345  CB  SER A 178     -28.262  -4.667 -12.036  1.00 51.88           C  
ATOM   1346  OG  SER A 178     -29.019  -3.551 -11.616  1.00 51.88           O  
ATOM   1347  C   SER A 178     -27.499  -3.601 -14.143  1.00 51.88           C  
ATOM   1348  O   SER A 178     -26.328  -3.706 -14.555  1.00 51.88           O  
ATOM   1349  N   THR A 179     -28.216  -2.483 -14.288  1.00 66.19           N  
ATOM   1350  CA  THR A 179     -27.625  -1.206 -14.706  1.00 66.19           C  
ATOM   1351  CB  THR A 179     -27.786  -1.017 -16.210  1.00 66.19           C  
ATOM   1352  OG1 THR A 179     -27.202  -2.104 -16.890  1.00 66.19           O  
ATOM   1353  CG2 THR A 179     -27.096   0.224 -16.747  1.00 66.19           C  
ATOM   1354  C   THR A 179     -28.335  -0.046 -14.018  1.00 66.19           C  
ATOM   1355  O   THR A 179     -29.351   0.471 -14.532  1.00 66.19           O  
ATOM   1356  N   LEU A 180     -27.618   0.583 -13.036  1.00128.57           N  
ATOM   1357  CA  LEU A 180     -27.928   1.957 -12.586  1.00128.57           C  
ATOM   1358  CB  LEU A 180     -27.037   2.398 -11.398  1.00128.57           C  
ATOM   1359  CG  LEU A 180     -27.529   3.594 -10.560  1.00128.57           C  
ATOM   1360  CD1 LEU A 180     -26.475   3.946  -9.504  1.00128.57           C  
ATOM   1361  CD2 LEU A 180     -27.765   4.872 -11.353  1.00128.57           C  
ATOM   1362  C   LEU A 180     -27.808   2.882 -13.793  1.00128.57           C  
ATOM   1363  O   LEU A 180     -26.881   2.800 -14.593  1.00128.57           O  
ATOM   1364  N   THR A 181     -28.881   3.509 -14.230  1.00116.80           N  
ATOM   1365  CA  THR A 181     -28.855   4.474 -15.329  1.00116.80           C  
ATOM   1366  CB  THR A 181     -29.774   4.025 -16.483  1.00116.80           C  
ATOM   1367  OG1 THR A 181     -29.522   4.836 -17.604  1.00116.80           O  
ATOM   1368  CG2 THR A 181     -31.259   4.124 -16.130  1.00116.80           C  
ATOM   1369  C   THR A 181     -29.217   5.862 -14.747  1.00116.80           C  
ATOM   1370  O   THR A 181     -30.291   6.026 -14.101  1.00116.80           O  
ATOM   1371  N   LEU A 182     -28.369   6.808 -15.218  1.00 69.70           N  
ATOM   1372  CA  LEU A 182     -28.591   8.225 -15.042  1.00 69.70           C  
ATOM   1373  CB  LEU A 182     -27.594   8.776 -13.994  1.00 69.70           C  
ATOM   1374  CG  LEU A 182     -27.751   8.141 -12.603  1.00 69.70           C  
ATOM   1375  CD1 LEU A 182     -26.702   8.683 -11.629  1.00 69.70           C  
ATOM   1376  CD2 LEU A 182     -29.136   8.363 -11.986  1.00 69.70           C  
ATOM   1377  C   LEU A 182     -28.566   8.870 -16.417  1.00 69.70           C  
ATOM   1378  O   LEU A 182     -28.122   8.188 -17.373  1.00 69.70           O  
ATOM   1379  N   SER A 183     -29.065  10.143 -16.530  1.00 31.94           N  
ATOM   1380  CA  SER A 183     -28.430  11.189 -17.383  1.00 31.94           C  
ATOM   1381  CB  SER A 183     -29.128  12.567 -17.275  1.00 31.94           C  
ATOM   1382  OG  SER A 183     -28.587  13.521 -18.170  1.00 31.94           O  
ATOM   1383  C   SER A 183     -26.966  11.460 -17.040  1.00 31.94           C  
ATOM   1384  O   SER A 183     -26.702  11.635 -15.832  1.00 31.94           O  
ATOM   1385  N   LYS A 184     -26.105  11.742 -18.067  1.00 59.46           N  
ATOM   1386  CA  LYS A 184     -24.739  12.281 -17.904  1.00 59.46           C  
ATOM   1387  CB  LYS A 184     -24.048  12.688 -19.222  1.00 59.46           C  
ATOM   1388  CG  LYS A 184     -22.582  13.084 -18.968  1.00 59.46           C  
ATOM   1389  CD  LYS A 184     -21.771  13.293 -20.258  1.00 59.46           C  
ATOM   1390  CE  LYS A 184     -20.302  13.571 -19.901  1.00 59.46           C  
ATOM   1391  NZ  LYS A 184     -20.125  14.919 -19.315  1.00 59.46           N  
ATOM   1392  C   LYS A 184     -24.755  13.475 -16.962  1.00 59.46           C  
ATOM   1393  O   LYS A 184     -24.167  13.339 -15.915  1.00 59.46           O  
ATOM   1394  N   ALA A 185     -25.617  14.464 -17.067  1.00 51.36           N  
ATOM   1395  CA  ALA A 185     -25.689  15.592 -16.148  1.00 51.36           C  
ATOM   1396  CB  ALA A 185     -26.822  16.500 -16.668  1.00 51.36           C  
ATOM   1397  C   ALA A 185     -25.843  15.225 -14.652  1.00 51.36           C  
ATOM   1398  O   ALA A 185     -25.245  15.876 -13.779  1.00 51.36           O  
ATOM   1399  N   ASP A 186     -26.504  14.105 -14.336  1.00 80.82           N  
ATOM   1400  CA  ASP A 186     -26.561  13.635 -12.959  1.00 80.82           C  
ATOM   1401  CB  ASP A 186     -27.841  12.825 -12.735  1.00 80.82           C  
ATOM   1402  CG  ASP A 186     -28.188  12.821 -11.246  1.00 80.82           C  
ATOM   1403  OD1 ASP A 186     -28.532  13.924 -10.761  1.00 80.82           O  
ATOM   1404  OD2 ASP A 186     -28.097  11.761 -10.594  1.00 80.82           O  
ATOM   1405  C   ASP A 186     -25.291  12.874 -12.568  1.00 80.82           C  
ATOM   1406  O   ASP A 186     -24.677  13.197 -11.557  1.00 80.82           O  
ATOM   1407  N   TYR A 187     -24.783  11.990 -13.428  1.00 85.24           N  
ATOM   1408  CA  TYR A 187     -23.546  11.233 -13.204  1.00 85.24           C  
ATOM   1409  CB  TYR A 187     -23.299  10.375 -14.444  1.00 85.24           C  
ATOM   1410  CG  TYR A 187     -22.065   9.504 -14.339  1.00 85.24           C  
ATOM   1411  CD1 TYR A 187     -22.109   8.316 -13.587  1.00 85.24           C  
ATOM   1412  CD2 TYR A 187     -20.868   9.898 -14.970  1.00 85.24           C  
ATOM   1413  CE1 TYR A 187     -20.950   7.528 -13.447  1.00 85.24           C  
ATOM   1414  CE2 TYR A 187     -19.717   9.098 -14.852  1.00 85.24           C  
ATOM   1415  CZ  TYR A 187     -19.748   7.921 -14.077  1.00 85.24           C  
ATOM   1416  OH  TYR A 187     -18.623   7.179 -13.917  1.00 85.24           O  
ATOM   1417  C   TYR A 187     -22.300  12.110 -12.958  1.00 85.24           C  
ATOM   1418  O   TYR A 187     -21.480  11.801 -12.098  1.00 85.24           O  
ATOM   1419  N   GLU A 188     -22.287  13.321 -13.509  1.00107.77           N  
ATOM   1420  CA  GLU A 188     -21.281  14.345 -13.233  1.00107.77           C  
ATOM   1421  CB  GLU A 188     -21.513  15.579 -14.114  1.00107.77           C  
ATOM   1422  CG  GLU A 188     -21.521  15.374 -15.630  1.00107.77           C  
ATOM   1423  CD  GLU A 188     -20.197  14.887 -16.208  1.00107.77           C  
ATOM   1424  OE1 GLU A 188     -19.938  13.668 -16.173  1.00107.77           O  
ATOM   1425  OE2 GLU A 188     -19.528  15.698 -16.886  1.00107.77           O  
ATOM   1426  C   GLU A 188     -21.296  14.933 -11.796  1.00107.77           C  
ATOM   1427  O   GLU A 188     -20.416  15.751 -11.472  1.00107.77           O  
ATOM   1428  N   LYS A 189     -22.398  14.751 -11.047  1.00 75.15           N  
ATOM   1429  CA  LYS A 189     -22.526  15.249  -9.684  1.00 75.15           C  
ATOM   1430  CB  LYS A 189     -23.989  15.359  -9.277  1.00 75.15           C  
ATOM   1431  CG  LYS A 189     -24.791  16.327 -10.160  1.00 75.15           C  
ATOM   1432  CD  LYS A 189     -26.282  16.153  -9.858  1.00 75.15           C  
ATOM   1433  CE  LYS A 189     -27.153  17.006 -10.783  1.00 75.15           C  
ATOM   1434  NZ  LYS A 189     -28.574  16.616 -10.637  1.00 75.15           N  
ATOM   1435  C   LYS A 189     -21.843  14.362  -8.645  1.00 75.15           C  
ATOM   1436  O   LYS A 189     -21.277  14.817  -7.633  1.00 75.15           O  
ATOM   1437  N   HIS A 190     -22.131  13.038  -8.696  1.00 86.14           N  
ATOM   1438  CA  HIS A 190     -21.711  12.083  -7.660  1.00 86.14           C  
ATOM   1439  ND1 HIS A 190     -24.952  11.723  -6.649  1.00 86.14           N  
ATOM   1440  CG  HIS A 190     -24.162  11.185  -7.668  1.00 86.14           C  
ATOM   1441  CB  HIS A 190     -22.683  10.871  -7.554  1.00 86.14           C  
ATOM   1442  NE2 HIS A 190     -26.207  11.456  -8.452  1.00 86.14           N  
ATOM   1443  CD2 HIS A 190     -24.943  11.019  -8.779  1.00 86.14           C  
ATOM   1444  CE1 HIS A 190     -26.181  11.865  -7.172  1.00 86.14           C  
ATOM   1445  C   HIS A 190     -20.213  11.714  -7.884  1.00 86.14           C  
ATOM   1446  O   HIS A 190     -19.611  11.643  -8.967  1.00 86.14           O  
ATOM   1447  N   LYS A 191     -19.526  11.516  -6.760  1.00196.51           N  
ATOM   1448  CA  LYS A 191     -18.130  11.115  -6.775  1.00196.51           C  
ATOM   1449  CB  LYS A 191     -17.430  11.674  -5.559  1.00196.51           C  
ATOM   1450  CG  LYS A 191     -15.926  11.336  -5.502  1.00196.51           C  
ATOM   1451  CD  LYS A 191     -15.123  11.674  -6.776  1.00196.51           C  
ATOM   1452  CE  LYS A 191     -15.554  12.969  -7.484  1.00196.51           C  
ATOM   1453  NZ  LYS A 191     -15.372  14.156  -6.617  1.00196.51           N  
ATOM   1454  C   LYS A 191     -17.902   9.635  -6.809  1.00196.51           C  
ATOM   1455  O   LYS A 191     -16.967   9.174  -7.484  1.00196.51           O  
ATOM   1456  N   VAL A 192     -18.568   8.826  -5.984  1.00128.97           N  
ATOM   1457  CA  VAL A 192     -18.362   7.377  -5.885  1.00128.97           C  
ATOM   1458  CB  VAL A 192     -17.715   6.995  -4.542  1.00128.97           C  
ATOM   1459  CG1 VAL A 192     -18.638   7.148  -3.336  1.00128.97           C  
ATOM   1460  CG2 VAL A 192     -17.118   5.587  -4.569  1.00128.97           C  
ATOM   1461  C   VAL A 192     -19.653   6.674  -6.231  1.00128.97           C  
ATOM   1462  O   VAL A 192     -20.750   7.249  -6.057  1.00128.97           O  
ATOM   1463  N   TYR A 193     -19.524   5.445  -6.728  1.00167.41           N  
ATOM   1464  CA  TYR A 193     -20.613   4.563  -7.093  1.00167.41           C  
ATOM   1465  CB  TYR A 193     -20.821   4.519  -8.606  1.00167.41           C  
ATOM   1466  CG  TYR A 193     -21.252   5.858  -9.160  1.00167.41           C  
ATOM   1467  CD1 TYR A 193     -20.286   6.795  -9.580  1.00167.41           C  
ATOM   1468  CD2 TYR A 193     -22.621   6.177  -9.214  1.00167.41           C  
ATOM   1469  CE1 TYR A 193     -20.687   8.048 -10.074  1.00167.41           C  
ATOM   1470  CE2 TYR A 193     -23.026   7.423  -9.723  1.00167.41           C  
ATOM   1471  CZ  TYR A 193     -22.060   8.351 -10.162  1.00167.41           C  
ATOM   1472  OH  TYR A 193     -22.471   9.542 -10.660  1.00167.41           O  
ATOM   1473  C   TYR A 193     -20.245   3.212  -6.578  1.00167.41           C  
ATOM   1474  O   TYR A 193     -19.040   2.899  -6.686  1.00167.41           O  
ATOM   1475  N   ALA A 194     -21.250   2.441  -6.141  1.00 48.87           N  
ATOM   1476  CA  ALA A 194     -21.107   1.014  -5.896  1.00 48.87           C  
ATOM   1477  CB  ALA A 194     -20.854   0.834  -4.402  1.00 48.87           C  
ATOM   1478  C   ALA A 194     -22.315   0.267  -6.443  1.00 48.87           C  
ATOM   1479  O   ALA A 194     -23.367   0.883  -6.626  1.00 48.87           O  
ATOM   1480  N   CYS A 195     -22.019  -0.975  -6.886  1.00 56.54           N  
ATOM   1481  CA  CYS A 195     -22.951  -2.090  -6.992  1.00 56.54           C  
ATOM   1482  CB  CYS A 195     -22.762  -2.805  -8.317  1.00 56.54           C  
ATOM   1483  SG  CYS A 195     -23.822  -4.239  -8.595  1.00 56.54           S  
ATOM   1484  C   CYS A 195     -22.637  -3.058  -5.881  1.00 56.54           C  
ATOM   1485  O   CYS A 195     -21.468  -3.410  -5.647  1.00 56.54           O  
ATOM   1486  N   GLU A 196     -23.717  -3.514  -5.202  1.00 72.71           N  
ATOM   1487  CA  GLU A 196     -23.720  -4.512  -4.112  1.00 72.71           C  
ATOM   1488  CB  GLU A 196     -24.067  -3.790  -2.807  1.00 72.71           C  
ATOM   1489  CG  GLU A 196     -23.948  -4.618  -1.521  1.00 72.71           C  
ATOM   1490  CD  GLU A 196     -23.987  -3.639  -0.353  1.00 72.71           C  
ATOM   1491  OE1 GLU A 196     -23.107  -2.746  -0.317  1.00 72.71           O  
ATOM   1492  OE2 GLU A 196     -25.022  -3.581   0.344  1.00 72.71           O  
ATOM   1493  C   GLU A 196     -24.724  -5.630  -4.372  1.00 72.71           C  
ATOM   1494  O   GLU A 196     -25.799  -5.369  -4.930  1.00 72.71           O  
ATOM   1495  N   VAL A 197     -24.387  -6.836  -3.878  1.00107.60           N  
ATOM   1496  CA  VAL A 197     -25.228  -8.031  -3.912  1.00107.60           C  
ATOM   1497  CB  VAL A 197     -24.702  -9.070  -4.920  1.00107.60           C  
ATOM   1498  CG1 VAL A 197     -23.367  -9.692  -4.521  1.00107.60           C  
ATOM   1499  CG2 VAL A 197     -25.712 -10.185  -5.188  1.00107.60           C  
ATOM   1500  C   VAL A 197     -25.354  -8.630  -2.514  1.00107.60           C  
ATOM   1501  O   VAL A 197     -24.389  -8.983  -1.824  1.00107.60           O  
ATOM   1502  N   THR A 198     -26.610  -8.996  -2.241  1.00 53.43           N  
ATOM   1503  CA  THR A 198     -26.963  -9.912  -1.160  1.00 53.43           C  
ATOM   1504  CB  THR A 198     -28.217  -9.485  -0.404  1.00 53.43           C  
ATOM   1505  OG1 THR A 198     -29.389  -9.577  -1.174  1.00 53.43           O  
ATOM   1506  CG2 THR A 198     -28.074  -8.028   0.035  1.00 53.43           C  
ATOM   1507  C   THR A 198     -27.126 -11.314  -1.686  1.00 53.43           C  
ATOM   1508  O   THR A 198     -27.628 -11.542  -2.780  1.00 53.43           O  
ATOM   1509  N   HIS A 199     -26.675 -12.329  -0.934  1.00 74.58           N  
ATOM   1510  CA  HIS A 199     -26.692 -13.762  -1.330  1.00 74.58           C  
ATOM   1511  ND1 HIS A 199     -24.996 -16.523  -2.669  1.00 74.58           N  
ATOM   1512  CG  HIS A 199     -25.691 -15.367  -3.014  1.00 74.58           C  
ATOM   1513  CB  HIS A 199     -25.551 -14.045  -2.318  1.00 74.58           C  
ATOM   1514  NE2 HIS A 199     -26.473 -17.007  -4.239  1.00 74.58           N  
ATOM   1515  CD2 HIS A 199     -26.599 -15.665  -3.986  1.00 74.58           C  
ATOM   1516  CE1 HIS A 199     -25.502 -17.491  -3.445  1.00 74.58           C  
ATOM   1517  C   HIS A 199     -26.572 -14.688  -0.136  1.00 74.58           C  
ATOM   1518  O   HIS A 199     -26.092 -14.259   0.877  1.00 74.58           O  
ATOM   1519  N   GLN A 200     -26.738 -16.000  -0.243  1.00113.30           N  
ATOM   1520  CA  GLN A 200     -26.762 -16.960   0.852  1.00113.30           C  
ATOM   1521  CB  GLN A 200     -27.785 -18.079   0.545  1.00113.30           C  
ATOM   1522  CG  GLN A 200     -29.249 -17.603   0.551  1.00113.30           C  
ATOM   1523  CD  GLN A 200     -29.582 -16.677  -0.619  1.00113.30           C  
ATOM   1524  OE1 GLN A 200     -29.369 -17.006  -1.769  1.00113.30           O  
ATOM   1525  NE2 GLN A 200     -29.998 -15.454  -0.389  1.00113.30           N  
ATOM   1526  C   GLN A 200     -25.397 -17.608   1.044  1.00113.30           C  
ATOM   1527  O   GLN A 200     -25.213 -18.337   2.002  1.00113.30           O  
ATOM   1528  N   GLY A 201     -24.484 -17.537   0.091  1.00 60.89           N  
ATOM   1529  CA  GLY A 201     -23.236 -18.267   0.113  1.00 60.89           C  
ATOM   1530  C   GLY A 201     -22.149 -17.690   0.996  1.00 60.89           C  
ATOM   1531  O   GLY A 201     -21.122 -18.368   1.091  1.00 60.89           O  
ATOM   1532  N   LEU A 202     -22.345 -16.497   1.583  1.00102.13           N  
ATOM   1533  CA  LEU A 202     -21.416 -15.812   2.483  1.00102.13           C  
ATOM   1534  CB  LEU A 202     -20.599 -14.687   1.797  1.00102.13           C  
ATOM   1535  CG  LEU A 202     -19.692 -15.138   0.644  1.00102.13           C  
ATOM   1536  CD1 LEU A 202     -20.452 -15.227  -0.676  1.00102.13           C  
ATOM   1537  CD2 LEU A 202     -18.556 -14.136   0.413  1.00102.13           C  
ATOM   1538  C   LEU A 202     -22.178 -15.229   3.677  1.00102.13           C  
ATOM   1539  O   LEU A 202     -23.349 -14.904   3.629  1.00102.13           O  
ATOM   1540  N   SER A 203     -21.450 -14.925   4.743  1.00 96.39           N  
ATOM   1541  CA  SER A 203     -21.994 -14.284   5.957  1.00 96.39           C  
ATOM   1542  CB  SER A 203     -20.979 -14.382   7.079  1.00 96.39           C  
ATOM   1543  OG  SER A 203     -20.668 -15.731   7.376  1.00 96.39           O  
ATOM   1544  C   SER A 203     -22.245 -12.771   5.836  1.00 96.39           C  
ATOM   1545  O   SER A 203     -22.628 -12.092   6.804  1.00 96.39           O  
ATOM   1546  N   SER A 204     -21.953 -12.235   4.643  1.00 85.93           N  
ATOM   1547  CA  SER A 204     -22.199 -10.845   4.290  1.00 85.93           C  
ATOM   1548  CB  SER A 204     -20.970 -10.004   4.694  1.00 85.93           C  
ATOM   1549  OG  SER A 204     -19.823 -10.368   3.947  1.00 85.93           O  
ATOM   1550  C   SER A 204     -22.551 -10.686   2.805  1.00 85.93           C  
ATOM   1551  O   SER A 204     -22.261 -11.563   1.976  1.00 85.93           O  
ATOM   1552  N   PRO A 205     -23.068  -9.499   2.418  1.00149.81           N  
ATOM   1553  CA  PRO A 205     -23.042  -9.041   1.038  1.00149.81           C  
ATOM   1554  CD  PRO A 205     -23.602  -8.453   3.268  1.00149.81           C  
ATOM   1555  CB  PRO A 205     -23.756  -7.671   1.015  1.00149.81           C  
ATOM   1556  CG  PRO A 205     -23.648  -7.168   2.452  1.00149.81           C  
ATOM   1557  C   PRO A 205     -21.615  -8.980   0.510  1.00149.81           C  
ATOM   1558  O   PRO A 205     -20.633  -8.952   1.290  1.00149.81           O  
ATOM   1559  N   VAL A 206     -21.561  -8.967  -0.855  1.00 43.91           N  
ATOM   1560  CA  VAL A 206     -20.380  -8.607  -1.644  1.00 43.91           C  
ATOM   1561  CB  VAL A 206     -20.042  -9.659  -2.705  1.00 43.91           C  
ATOM   1562  CG1 VAL A 206     -18.765  -9.357  -3.506  1.00 43.91           C  
ATOM   1563  CG2 VAL A 206     -19.873 -11.002  -1.987  1.00 43.91           C  
ATOM   1564  C   VAL A 206     -20.643  -7.273  -2.268  1.00 43.91           C  
ATOM   1565  O   VAL A 206     -21.691  -7.069  -2.858  1.00 43.91           O  
ATOM   1566  N   THR A 207     -19.615  -6.443  -2.488  1.00 57.56           N  
ATOM   1567  CA  THR A 207     -19.679  -5.134  -3.188  1.00 57.56           C  
ATOM   1568  CB  THR A 207     -19.694  -3.921  -2.193  1.00 57.56           C  
ATOM   1569  OG1 THR A 207     -20.654  -4.185  -1.197  1.00 57.56           O  
ATOM   1570  CG2 THR A 207     -20.036  -2.574  -2.824  1.00 57.56           C  
ATOM   1571  C   THR A 207     -18.504  -5.045  -4.188  1.00 57.56           C  
ATOM   1572  O   THR A 207     -17.414  -5.659  -4.035  1.00 57.56           O  
ATOM   1573  N   LYS A 208     -18.803  -4.231  -5.243  1.00166.30           N  
ATOM   1574  CA  LYS A 208     -17.829  -3.636  -6.164  1.00166.30           C  
ATOM   1575  CB  LYS A 208     -17.964  -4.257  -7.539  1.00166.30           C  
ATOM   1576  CG  LYS A 208     -16.647  -4.321  -8.328  1.00166.30           C  
ATOM   1577  CD  LYS A 208     -15.612  -5.315  -7.777  1.00166.30           C  
ATOM   1578  CE  LYS A 208     -16.184  -6.731  -7.802  1.00166.30           C  
ATOM   1579  NZ  LYS A 208     -15.177  -7.795  -7.614  1.00166.30           N  
ATOM   1580  C   LYS A 208     -18.113  -2.184  -6.360  1.00166.30           C  
ATOM   1581  O   LYS A 208     -19.207  -1.794  -6.749  1.00166.30           O  
ATOM   1582  N   SER A 209     -17.082  -1.328  -6.247  1.00 56.42           N  
ATOM   1583  CA  SER A 209     -17.174   0.151  -6.299  1.00 56.42           C  
ATOM   1584  CB  SER A 209     -17.128   0.734  -4.849  1.00 56.42           C  
ATOM   1585  OG  SER A 209     -17.166   2.143  -4.814  1.00 56.42           O  
ATOM   1586  C   SER A 209     -16.105   0.714  -7.246  1.00 56.42           C  
ATOM   1587  O   SER A 209     -15.054   0.071  -7.515  1.00 56.42           O  
ATOM   1588  N   PHE A 210     -16.320   1.964  -7.697  1.00 81.72           N  
ATOM   1589  CA  PHE A 210     -15.305   2.892  -8.209  1.00 81.72           C  
ATOM   1590  CB  PHE A 210     -15.220   2.728  -9.720  1.00 81.72           C  
ATOM   1591  CG  PHE A 210     -16.471   3.184 -10.437  1.00 81.72           C  
ATOM   1592  CD1 PHE A 210     -16.565   4.509 -10.907  1.00 81.72           C  
ATOM   1593  CD2 PHE A 210     -17.584   2.334 -10.527  1.00 81.72           C  
ATOM   1594  CE1 PHE A 210     -17.763   4.982 -11.466  1.00 81.72           C  
ATOM   1595  CE2 PHE A 210     -18.778   2.819 -11.085  1.00 81.72           C  
ATOM   1596  CZ  PHE A 210     -18.869   4.127 -11.569  1.00 81.72           C  
ATOM   1597  C   PHE A 210     -15.689   4.319  -7.857  1.00 81.72           C  
ATOM   1598  O   PHE A 210     -16.879   4.621  -7.866  1.00 81.72           O  
ATOM   1599  N   ASN A 211     -14.725   5.244  -7.767  1.00150.50           N  
ATOM   1600  CA  ASN A 211     -14.949   6.704  -7.879  1.00150.50           C  
ATOM   1601  CB  ASN A 211     -14.083   7.425  -6.862  1.00150.50           C  
ATOM   1602  CG  ASN A 211     -12.602   7.324  -7.168  1.00150.50           C  
ATOM   1603  ND2 ASN A 211     -11.960   8.425  -7.487  1.00150.50           N  
ATOM   1604  OD1 ASN A 211     -12.021   6.253  -7.155  1.00150.50           O  
ATOM   1605  C   ASN A 211     -14.704   7.321  -9.248  1.00150.50           C  
ATOM   1606  O   ASN A 211     -13.701   7.021  -9.871  1.00150.50           O  
ATOM   1607  N   ARG A 212     -15.561   8.235  -9.686  1.00184.70           N  
ATOM   1608  CA  ARG A 212     -15.520   8.999 -10.940  1.00184.70           C  
ATOM   1609  CB  ARG A 212     -16.896   9.673 -11.090  1.00184.70           C  
ATOM   1610  CG  ARG A 212     -17.066  10.254 -12.488  1.00184.70           C  
ATOM   1611  CD  ARG A 212     -18.364  11.027 -12.688  1.00184.70           C  
ATOM   1612  NE  ARG A 212     -18.341  12.284 -11.927  1.00184.70           N  
ATOM   1613  CZ  ARG A 212     -17.705  13.373 -12.315  1.00184.70           C  
ATOM   1614  NH1 ARG A 212     -17.092  13.449 -13.466  1.00184.70           N  
ATOM   1615  NH2 ARG A 212     -17.679  14.427 -11.552  1.00184.70           N  
ATOM   1616  C   ARG A 212     -14.312   9.961 -11.000  1.00184.70           C  
ATOM   1617  O   ARG A 212     -14.390  11.197 -10.974  1.00184.70           O  
ATOM   1618  N   GLY A 213     -13.111   9.398 -11.163  1.00 76.11           N  
ATOM   1619  CA  GLY A 213     -11.859  10.157 -11.304  1.00 76.11           C  
ATOM   1620  C   GLY A 213     -11.264  10.230 -12.708  1.00 76.11           C  
ATOM   1621  O   GLY A 213     -10.802  11.276 -13.147  1.00 76.11           O  
ATOM   1622  N   GLU A 214     -11.313   9.084 -13.386  1.00115.72           N  
ATOM   1623  CA  GLU A 214     -10.932   8.973 -14.807  1.00115.72           C  
ATOM   1624  CB  GLU A 214     -10.296   7.561 -15.117  1.00115.72           C  
ATOM   1625  CG  GLU A 214      -8.965   7.268 -14.420  1.00115.72           C  
ATOM   1626  CD  GLU A 214      -8.394   5.948 -14.957  1.00115.72           C  
ATOM   1627  OE1 GLU A 214      -9.164   4.987 -15.171  1.00115.72           O  
ATOM   1628  OE2 GLU A 214      -7.190   5.918 -15.302  1.00115.72           O  
ATOM   1629  C   GLU A 214     -12.177   9.268 -15.683  1.00115.72           C  
ATOM   1630  O   GLU A 214     -12.232  10.218 -16.475  1.00115.72           O  
ATOM   1631  N   CYS A 215     -13.119   8.309 -15.578  1.00 63.99           N  
ATOM   1632  CA  CYS A 215     -14.402   8.280 -16.288  1.00 63.99           C  
ATOM   1633  CB  CYS A 215     -14.757   6.876 -16.796  1.00 63.99           C  
ATOM   1634  SG  CYS A 215     -13.711   6.235 -18.129  1.00 63.99           S  
ATOM   1635  C   CYS A 215     -15.478   8.817 -15.376  1.00 63.99           C  
ATOM   1636  O   CYS A 215     -16.298   8.033 -14.802  1.00 63.99           O  
ATOM   1637  OXT CYS A 215     -15.531  10.058 -15.197  1.00 63.99           O  
ATOM   1638  N   GLN B   1     -40.360 -36.784 -38.488  1.00 84.44           N  
ATOM   1639  CA  GLN B   1     -40.719 -37.483 -39.752  1.00 84.44           C  
ATOM   1640  CB  GLN B   1     -41.146 -38.923 -39.534  1.00 84.44           C  
ATOM   1641  CG  GLN B   1     -41.339 -39.747 -40.825  1.00 84.44           C  
ATOM   1642  CD  GLN B   1     -42.463 -39.236 -41.712  1.00 84.44           C  
ATOM   1643  OE1 GLN B   1     -42.229 -38.547 -42.682  1.00 84.44           O  
ATOM   1644  NE2 GLN B   1     -43.696 -39.333 -41.269  1.00 84.44           N  
ATOM   1645  C   GLN B   1     -41.772 -36.666 -40.445  1.00 84.44           C  
ATOM   1646  O   GLN B   1     -41.379 -35.663 -41.012  1.00 84.44           O  
ATOM   1647  N   VAL B   2     -43.029 -36.830 -40.002  1.00135.22           N  
ATOM   1648  CA  VAL B   2     -44.035 -35.790 -39.805  1.00135.22           C  
ATOM   1649  CB  VAL B   2     -45.324 -36.336 -39.125  1.00135.22           C  
ATOM   1650  CG1 VAL B   2     -45.013 -37.188 -37.896  1.00135.22           C  
ATOM   1651  CG2 VAL B   2     -46.252 -35.207 -38.665  1.00135.22           C  
ATOM   1652  C   VAL B   2     -43.352 -34.676 -39.006  1.00135.22           C  
ATOM   1653  O   VAL B   2     -42.775 -34.917 -37.925  1.00135.22           O  
ATOM   1654  N   GLN B   3     -43.696 -33.444 -39.422  1.00 66.37           N  
ATOM   1655  CA  GLN B   3     -43.337 -32.236 -38.708  1.00 66.37           C  
ATOM   1656  CB  GLN B   3     -41.905 -31.852 -39.108  1.00 66.37           C  
ATOM   1657  CG  GLN B   3     -41.344 -30.653 -38.327  1.00 66.37           C  
ATOM   1658  CD  GLN B   3     -41.459 -30.828 -36.813  1.00 66.37           C  
ATOM   1659  OE1 GLN B   3     -41.131 -31.854 -36.243  1.00 66.37           O  
ATOM   1660  NE2 GLN B   3     -42.061 -29.875 -36.131  1.00 66.37           N  
ATOM   1661  C   GLN B   3     -44.378 -31.167 -38.963  1.00 66.37           C  
ATOM   1662  O   GLN B   3     -45.168 -31.259 -39.901  1.00 66.37           O  
ATOM   1663  N   LEU B   4     -44.442 -30.188 -38.051  1.00 82.65           N  
ATOM   1664  CA  LEU B   4     -45.204 -28.954 -38.207  1.00 82.65           C  
ATOM   1665  CB  LEU B   4     -46.193 -28.805 -37.051  1.00 82.65           C  
ATOM   1666  CG  LEU B   4     -47.144 -30.008 -36.889  1.00 82.65           C  
ATOM   1667  CD1 LEU B   4     -48.089 -29.762 -35.724  1.00 82.65           C  
ATOM   1668  CD2 LEU B   4     -47.963 -30.283 -38.144  1.00 82.65           C  
ATOM   1669  C   LEU B   4     -44.228 -27.785 -38.327  1.00 82.65           C  
ATOM   1670  O   LEU B   4     -43.184 -27.725 -37.637  1.00 82.65           O  
ATOM   1671  N   VAL B   5     -44.558 -26.992 -39.364  1.00175.55           N  
ATOM   1672  CA  VAL B   5     -43.711 -26.027 -40.082  1.00175.55           C  
ATOM   1673  CB  VAL B   5     -43.409 -26.437 -41.554  1.00175.55           C  
ATOM   1674  CG1 VAL B   5     -42.310 -25.620 -42.250  1.00175.55           C  
ATOM   1675  CG2 VAL B   5     -43.026 -27.922 -41.644  1.00175.55           C  
ATOM   1676  C   VAL B   5     -44.420 -24.701 -40.042  1.00175.55           C  
ATOM   1677  O   VAL B   5     -44.587 -24.089 -41.090  1.00175.55           O  
ATOM   1678  N   GLN B   6     -45.156 -24.317 -38.976  1.00139.01           N  
ATOM   1679  CA  GLN B   6     -45.755 -22.989 -38.867  1.00139.01           C  
ATOM   1680  CB  GLN B   6     -46.536 -22.727 -37.559  1.00139.01           C  
ATOM   1681  CG  GLN B   6     -45.711 -22.437 -36.307  1.00139.01           C  
ATOM   1682  CD  GLN B   6     -44.959 -23.647 -35.826  1.00139.01           C  
ATOM   1683  OE1 GLN B   6     -45.558 -24.566 -35.315  1.00139.01           O  
ATOM   1684  NE2 GLN B   6     -43.669 -23.752 -36.067  1.00139.01           N  
ATOM   1685  C   GLN B   6     -44.656 -21.982 -39.185  1.00139.01           C  
ATOM   1686  O   GLN B   6     -43.452 -22.308 -38.988  1.00139.01           O  
ATOM   1687  N   SER B   7     -45.135 -20.912 -39.893  1.00 53.89           N  
ATOM   1688  CA  SER B   7     -44.308 -19.798 -40.387  1.00 53.89           C  
ATOM   1689  CB  SER B   7     -43.518 -20.215 -41.629  1.00 53.89           C  
ATOM   1690  OG  SER B   7     -44.387 -20.537 -42.696  1.00 53.89           O  
ATOM   1691  C   SER B   7     -45.117 -18.549 -40.710  1.00 53.89           C  
ATOM   1692  O   SER B   7     -46.319 -18.501 -40.394  1.00 53.89           O  
ATOM   1693  N   GLY B   8     -44.425 -17.515 -41.249  1.00 81.03           N  
ATOM   1694  CA  GLY B   8     -44.938 -16.158 -41.335  1.00 81.03           C  
ATOM   1695  C   GLY B   8     -44.749 -15.427 -40.042  1.00 81.03           C  
ATOM   1696  O   GLY B   8     -44.834 -16.123 -39.039  1.00 81.03           O  
ATOM   1697  N   ALA B   9     -44.974 -14.099 -40.119  1.00349.49           N  
ATOM   1698  CA  ALA B   9     -44.863 -13.042 -39.084  1.00349.49           C  
ATOM   1699  CB  ALA B   9     -46.003 -13.104 -38.043  1.00349.49           C  
ATOM   1700  C   ALA B   9     -43.525 -12.772 -38.390  1.00349.49           C  
ATOM   1701  O   ALA B   9     -42.659 -13.630 -38.246  1.00349.49           O  
ATOM   1702  N   GLU B  10     -43.318 -11.439 -38.207  1.00224.59           N  
ATOM   1703  CA  GLU B  10     -42.423 -10.862 -37.179  1.00224.59           C  
ATOM   1704  CB  GLU B  10     -41.111 -10.426 -37.879  1.00224.59           C  
ATOM   1705  CG  GLU B  10     -40.042  -9.943 -36.887  1.00224.59           C  
ATOM   1706  CD  GLU B  10     -39.370 -11.064 -36.088  1.00224.59           C  
ATOM   1707  OE1 GLU B  10     -40.078 -11.697 -35.272  1.00224.59           O  
ATOM   1708  OE2 GLU B  10     -38.142 -11.243 -36.252  1.00224.59           O  
ATOM   1709  C   GLU B  10     -43.165  -9.714 -36.392  1.00224.59           C  
ATOM   1710  O   GLU B  10     -43.961  -9.995 -35.481  1.00224.59           O  
ATOM   1711  N   VAL B  11     -43.221  -8.524 -37.035  1.00 77.97           N  
ATOM   1712  CA  VAL B  11     -43.705  -7.273 -36.408  1.00 77.97           C  
ATOM   1713  CB  VAL B  11     -42.584  -6.196 -36.266  1.00 77.97           C  
ATOM   1714  CG1 VAL B  11     -43.079  -4.969 -35.487  1.00 77.97           C  
ATOM   1715  CG2 VAL B  11     -41.308  -6.689 -35.592  1.00 77.97           C  
ATOM   1716  C   VAL B  11     -44.877  -6.603 -37.209  1.00 77.97           C  
ATOM   1717  O   VAL B  11     -44.803  -6.372 -38.462  1.00 77.97           O  
ATOM   1718  N   LYS B  12     -45.887  -6.168 -36.412  1.00114.94           N  
ATOM   1719  CA  LYS B  12     -46.938  -5.266 -36.854  1.00114.94           C  
ATOM   1720  CB  LYS B  12     -48.135  -6.174 -37.186  1.00114.94           C  
ATOM   1721  CG  LYS B  12     -47.980  -7.087 -38.411  1.00114.94           C  
ATOM   1722  CD  LYS B  12     -47.756  -6.308 -39.720  1.00114.94           C  
ATOM   1723  CE  LYS B  12     -47.528  -7.268 -40.886  1.00114.94           C  
ATOM   1724  NZ  LYS B  12     -47.491  -6.556 -42.183  1.00114.94           N  
ATOM   1725  C   LYS B  12     -47.279  -4.157 -35.826  1.00114.94           C  
ATOM   1726  O   LYS B  12     -46.444  -3.673 -35.055  1.00114.94           O  
ATOM   1727  N   LYS B  13     -48.367  -3.452 -36.096  1.00112.64           N  
ATOM   1728  CA  LYS B  13     -49.087  -2.598 -35.139  1.00112.64           C  
ATOM   1729  CB  LYS B  13     -49.283  -1.228 -35.743  1.00112.64           C  
ATOM   1730  CG  LYS B  13     -50.271  -1.264 -36.922  1.00112.64           C  
ATOM   1731  CD  LYS B  13     -50.756   0.132 -37.311  1.00112.64           C  
ATOM   1732  CE  LYS B  13     -51.833   0.046 -38.400  1.00112.64           C  
ATOM   1733  NZ  LYS B  13     -51.315  -0.584 -39.638  1.00112.64           N  
ATOM   1734  C   LYS B  13     -50.462  -3.180 -34.755  1.00112.64           C  
ATOM   1735  O   LYS B  13     -51.093  -3.853 -35.589  1.00112.64           O  
ATOM   1736  N   PRO B  14     -51.105  -2.770 -33.656  1.00 77.79           N  
ATOM   1737  CA  PRO B  14     -52.460  -3.217 -33.335  1.00 77.79           C  
ATOM   1738  CD  PRO B  14     -50.551  -1.938 -32.606  1.00 77.79           C  
ATOM   1739  CB  PRO B  14     -52.809  -2.517 -32.036  1.00 77.79           C  
ATOM   1740  CG  PRO B  14     -51.460  -2.175 -31.401  1.00 77.79           C  
ATOM   1741  C   PRO B  14     -53.512  -2.889 -34.395  1.00 77.79           C  
ATOM   1742  O   PRO B  14     -53.519  -1.889 -35.111  1.00 77.79           O  
ATOM   1743  N   GLY B  15     -54.443  -3.801 -34.605  1.00 37.06           N  
ATOM   1744  CA  GLY B  15     -55.328  -3.735 -35.747  1.00 37.06           C  
ATOM   1745  C   GLY B  15     -54.746  -4.050 -37.137  1.00 37.06           C  
ATOM   1746  O   GLY B  15     -55.508  -3.879 -38.083  1.00 37.06           O  
ATOM   1747  N   ALA B  16     -53.507  -4.492 -37.295  1.00 65.53           N  
ATOM   1748  CA  ALA B  16     -52.962  -4.966 -38.556  1.00 65.53           C  
ATOM   1749  CB  ALA B  16     -51.468  -4.677 -38.530  1.00 65.53           C  
ATOM   1750  C   ALA B  16     -53.215  -6.451 -38.800  1.00 65.53           C  
ATOM   1751  O   ALA B  16     -53.976  -7.090 -38.057  1.00 65.53           O  
ATOM   1752  N   SER B  17     -52.638  -6.932 -39.907  1.00124.56           N  
ATOM   1753  CA  SER B  17     -52.543  -8.344 -40.235  1.00124.56           C  
ATOM   1754  CB  SER B  17     -53.555  -8.717 -41.287  1.00124.56           C  
ATOM   1755  OG  SER B  17     -53.677 -10.126 -41.361  1.00124.56           O  
ATOM   1756  C   SER B  17     -51.227  -8.622 -40.849  1.00124.56           C  
ATOM   1757  O   SER B  17     -50.817  -7.802 -41.678  1.00124.56           O  
ATOM   1758  N   VAL B  18     -50.696  -9.850 -40.676  1.00191.34           N  
ATOM   1759  CA  VAL B  18     -49.400 -10.380 -41.192  1.00191.34           C  
ATOM   1760  CB  VAL B  18     -48.379 -10.525 -40.003  1.00191.34           C  
ATOM   1761  CG1 VAL B  18     -48.843 -11.553 -38.965  1.00191.34           C  
ATOM   1762  CG2 VAL B  18     -46.966 -10.784 -40.514  1.00191.34           C  
ATOM   1763  C   VAL B  18     -49.513 -11.691 -42.023  1.00191.34           C  
ATOM   1764  O   VAL B  18     -48.684 -11.938 -42.918  1.00191.34           O  
ATOM   1765  N   LYS B  19     -50.543 -12.516 -41.746  1.00193.67           N  
ATOM   1766  CA  LYS B  19     -50.651 -13.883 -42.268  1.00193.67           C  
ATOM   1767  CB  LYS B  19     -50.807 -13.812 -43.804  1.00193.67           C  
ATOM   1768  CG  LYS B  19     -51.748 -14.868 -44.400  1.00193.67           C  
ATOM   1769  CD  LYS B  19     -51.231 -16.308 -44.468  1.00193.67           C  
ATOM   1770  CE  LYS B  19     -50.501 -16.679 -45.759  1.00193.67           C  
ATOM   1771  NZ  LYS B  19     -50.412 -18.157 -45.894  1.00193.67           N  
ATOM   1772  C   LYS B  19     -49.474 -14.769 -41.793  1.00193.67           C  
ATOM   1773  O   LYS B  19     -48.722 -15.316 -42.615  1.00193.67           O  
ATOM   1774  N   VAL B  20     -49.455 -15.115 -40.493  1.00 74.19           N  
ATOM   1775  CA  VAL B  20     -48.955 -16.437 -40.048  1.00 74.19           C  
ATOM   1776  CB  VAL B  20     -49.003 -16.606 -38.483  1.00 74.19           C  
ATOM   1777  CG1 VAL B  20     -48.317 -17.884 -37.979  1.00 74.19           C  
ATOM   1778  CG2 VAL B  20     -48.288 -15.439 -37.821  1.00 74.19           C  
ATOM   1779  C   VAL B  20     -49.724 -17.518 -40.869  1.00 74.19           C  
ATOM   1780  O   VAL B  20     -50.779 -17.213 -41.461  1.00 74.19           O  
ATOM   1781  N   SER B  21     -49.136 -18.720 -40.965  1.00 63.06           N  
ATOM   1782  CA  SER B  21     -49.873 -19.976 -41.133  1.00 63.06           C  
ATOM   1783  CB  SER B  21     -49.702 -20.341 -42.582  1.00 63.06           C  
ATOM   1784  OG  SER B  21     -50.159 -19.238 -43.329  1.00 63.06           O  
ATOM   1785  C   SER B  21     -49.308 -21.124 -40.309  1.00 63.06           C  
ATOM   1786  O   SER B  21     -48.108 -21.363 -40.358  1.00 63.06           O  
ATOM   1787  N   CYS B  22     -50.126 -21.958 -39.648  1.00 73.47           N  
ATOM   1788  CA  CYS B  22     -49.699 -23.337 -39.346  1.00 73.47           C  
ATOM   1789  CB  CYS B  22     -50.718 -24.140 -38.537  1.00 73.47           C  
ATOM   1790  SG  CYS B  22     -50.298 -25.883 -38.236  1.00 73.47           S  
ATOM   1791  C   CYS B  22     -49.465 -24.011 -40.688  1.00 73.47           C  
ATOM   1792  O   CYS B  22     -50.130 -23.567 -41.646  1.00 73.47           O  
ATOM   1793  N   LYS B  23     -48.472 -24.944 -40.758  1.00126.43           N  
ATOM   1794  CA  LYS B  23     -48.197 -25.823 -41.929  1.00126.43           C  
ATOM   1795  CB  LYS B  23     -47.055 -25.198 -42.751  1.00126.43           C  
ATOM   1796  CG  LYS B  23     -47.064 -25.457 -44.270  1.00126.43           C  
ATOM   1797  CD  LYS B  23     -47.042 -26.932 -44.676  1.00126.43           C  
ATOM   1798  CE  LYS B  23     -47.193 -27.131 -46.188  1.00126.43           C  
ATOM   1799  NZ  LYS B  23     -47.540 -28.539 -46.516  1.00126.43           N  
ATOM   1800  C   LYS B  23     -47.805 -27.237 -41.477  1.00126.43           C  
ATOM   1801  O   LYS B  23     -46.875 -27.343 -40.660  1.00126.43           O  
ATOM   1802  N   ALA B  24     -48.421 -28.302 -41.999  1.00 51.46           N  
ATOM   1803  CA  ALA B  24     -48.012 -29.658 -41.749  1.00 51.46           C  
ATOM   1804  CB  ALA B  24     -49.282 -30.422 -41.429  1.00 51.46           C  
ATOM   1805  C   ALA B  24     -47.212 -30.224 -42.910  1.00 51.46           C  
ATOM   1806  O   ALA B  24     -47.264 -29.703 -44.024  1.00 51.46           O  
ATOM   1807  N   SER B  25     -46.418 -31.258 -42.648  1.00 57.53           N  
ATOM   1808  CA  SER B  25     -45.715 -32.042 -43.661  1.00 57.53           C  
ATOM   1809  CB  SER B  25     -44.428 -31.348 -44.138  1.00 57.53           C  
ATOM   1810  OG  SER B  25     -44.810 -30.176 -44.833  1.00 57.53           O  
ATOM   1811  C   SER B  25     -45.403 -33.410 -43.115  1.00 57.53           C  
ATOM   1812  O   SER B  25     -45.350 -33.605 -41.892  1.00 57.53           O  
ATOM   1813  N   GLY B  26     -45.077 -34.379 -43.995  1.00 45.80           N  
ATOM   1814  CA  GLY B  26     -44.604 -35.740 -43.664  1.00 45.80           C  
ATOM   1815  C   GLY B  26     -45.709 -36.720 -43.303  1.00 45.80           C  
ATOM   1816  O   GLY B  26     -45.407 -37.882 -43.036  1.00 45.80           O  
ATOM   1817  N   TYR B  27     -46.969 -36.320 -43.445  1.00202.03           N  
ATOM   1818  CA  TYR B  27     -48.135 -37.222 -43.373  1.00202.03           C  
ATOM   1819  CB  TYR B  27     -48.624 -37.388 -41.935  1.00202.03           C  
ATOM   1820  CG  TYR B  27     -49.251 -36.153 -41.324  1.00202.03           C  
ATOM   1821  CD1 TYR B  27     -48.425 -35.088 -40.953  1.00202.03           C  
ATOM   1822  CD2 TYR B  27     -50.642 -36.052 -41.135  1.00202.03           C  
ATOM   1823  CE1 TYR B  27     -48.960 -33.955 -40.326  1.00202.03           C  
ATOM   1824  CE2 TYR B  27     -51.200 -34.893 -40.557  1.00202.03           C  
ATOM   1825  CZ  TYR B  27     -50.348 -33.850 -40.132  1.00202.03           C  
ATOM   1826  OH  TYR B  27     -50.828 -32.737 -39.529  1.00202.03           O  
ATOM   1827  C   TYR B  27     -49.308 -36.681 -44.180  1.00202.03           C  
ATOM   1828  O   TYR B  27     -49.291 -35.492 -44.549  1.00202.03           O  
ATOM   1829  N   THR B  28     -50.302 -37.551 -44.443  1.00 62.22           N  
ATOM   1830  CA  THR B  28     -51.547 -37.210 -45.187  1.00 62.22           C  
ATOM   1831  CB  THR B  28     -52.352 -38.461 -45.544  1.00 62.22           C  
ATOM   1832  OG1 THR B  28     -51.547 -39.377 -46.244  1.00 62.22           O  
ATOM   1833  CG2 THR B  28     -53.526 -38.091 -46.443  1.00 62.22           C  
ATOM   1834  C   THR B  28     -52.522 -36.346 -44.376  1.00 62.22           C  
ATOM   1835  O   THR B  28     -52.748 -36.660 -43.194  1.00 62.22           O  
ATOM   1836  N   PHE B  29     -52.788 -35.139 -44.896  1.00137.23           N  
ATOM   1837  CA  PHE B  29     -53.375 -34.072 -44.075  1.00137.23           C  
ATOM   1838  CB  PHE B  29     -52.966 -32.690 -44.589  1.00137.23           C  
ATOM   1839  CG  PHE B  29     -53.344 -31.608 -43.610  1.00137.23           C  
ATOM   1840  CD1 PHE B  29     -52.545 -31.385 -42.480  1.00137.23           C  
ATOM   1841  CD2 PHE B  29     -54.542 -30.902 -43.766  1.00137.23           C  
ATOM   1842  CE1 PHE B  29     -52.907 -30.397 -41.550  1.00137.23           C  
ATOM   1843  CE2 PHE B  29     -54.888 -29.884 -42.867  1.00137.23           C  
ATOM   1844  CZ  PHE B  29     -54.066 -29.628 -41.758  1.00137.23           C  
ATOM   1845  C   PHE B  29     -54.894 -34.108 -44.010  1.00137.23           C  
ATOM   1846  O   PHE B  29     -55.393 -33.773 -42.935  1.00137.23           O  
ATOM   1847  N   THR B  30     -55.558 -34.738 -44.987  1.00152.35           N  
ATOM   1848  CA  THR B  30     -57.016 -34.996 -44.947  1.00152.35           C  
ATOM   1849  CB  THR B  30     -57.444 -35.547 -46.353  1.00152.35           C  
ATOM   1850  OG1 THR B  30     -58.757 -35.195 -46.680  1.00152.35           O  
ATOM   1851  CG2 THR B  30     -57.347 -37.056 -46.513  1.00152.35           C  
ATOM   1852  C   THR B  30     -57.480 -35.830 -43.710  1.00152.35           C  
ATOM   1853  O   THR B  30     -58.670 -36.049 -43.522  1.00152.35           O  
ATOM   1854  N   ASP B  31     -56.557 -36.509 -43.045  1.00121.89           N  
ATOM   1855  CA  ASP B  31     -56.828 -37.675 -42.193  1.00121.89           C  
ATOM   1856  CB  ASP B  31     -55.624 -38.612 -42.274  1.00121.89           C  
ATOM   1857  CG  ASP B  31     -55.325 -39.355 -43.574  1.00121.89           C  
ATOM   1858  OD1 ASP B  31     -55.872 -38.977 -44.629  1.00121.89           O  
ATOM   1859  OD2 ASP B  31     -54.450 -40.248 -43.515  1.00121.89           O  
ATOM   1860  C   ASP B  31     -56.894 -37.343 -40.682  1.00121.89           C  
ATOM   1861  O   ASP B  31     -57.223 -38.229 -39.861  1.00121.89           O  
ATOM   1862  N   TYR B  32     -56.439 -36.106 -40.338  1.00114.34           N  
ATOM   1863  CA  TYR B  32     -56.341 -35.738 -38.948  1.00114.34           C  
ATOM   1864  CB  TYR B  32     -54.920 -36.008 -38.388  1.00114.34           C  
ATOM   1865  CG  TYR B  32     -54.378 -37.390 -38.683  1.00114.34           C  
ATOM   1866  CD1 TYR B  32     -53.633 -37.603 -39.855  1.00114.34           C  
ATOM   1867  CD2 TYR B  32     -54.672 -38.473 -37.836  1.00114.34           C  
ATOM   1868  CE1 TYR B  32     -53.225 -38.903 -40.213  1.00114.34           C  
ATOM   1869  CE2 TYR B  32     -54.231 -39.768 -38.169  1.00114.34           C  
ATOM   1870  CZ  TYR B  32     -53.526 -39.989 -39.367  1.00114.34           C  
ATOM   1871  OH  TYR B  32     -53.122 -41.241 -39.702  1.00114.34           O  
ATOM   1872  C   TYR B  32     -56.794 -34.305 -38.699  1.00114.34           C  
ATOM   1873  O   TYR B  32     -56.392 -33.330 -39.350  1.00114.34           O  
ATOM   1874  N   TYR B  33     -57.387 -34.161 -37.499  1.00 91.53           N  
ATOM   1875  CA  TYR B  33     -57.586 -32.886 -36.829  1.00 91.53           C  
ATOM   1876  CB  TYR B  33     -58.508 -33.062 -35.579  1.00 91.53           C  
ATOM   1877  CG  TYR B  33     -59.729 -33.908 -35.844  1.00 91.53           C  
ATOM   1878  CD1 TYR B  33     -59.637 -35.315 -35.814  1.00 91.53           C  
ATOM   1879  CD2 TYR B  33     -60.958 -33.286 -36.106  1.00 91.53           C  
ATOM   1880  CE1 TYR B  33     -60.756 -36.096 -36.153  1.00 91.53           C  
ATOM   1881  CE2 TYR B  33     -62.079 -34.066 -36.425  1.00 91.53           C  
ATOM   1882  CZ  TYR B  33     -61.971 -35.471 -36.497  1.00 91.53           C  
ATOM   1883  OH  TYR B  33     -63.025 -36.224 -36.901  1.00 91.53           O  
ATOM   1884  C   TYR B  33     -56.208 -32.275 -36.501  1.00 91.53           C  
ATOM   1885  O   TYR B  33     -55.268 -32.980 -36.045  1.00 91.53           O  
ATOM   1886  N   MET B  34     -56.305 -30.928 -36.349  1.00 61.25           N  
ATOM   1887  CA  MET B  34     -55.206 -30.120 -35.821  1.00 61.25           C  
ATOM   1888  CB  MET B  34     -54.533 -29.328 -36.944  1.00 61.25           C  
ATOM   1889  CG  MET B  34     -54.049 -30.251 -38.066  1.00 61.25           C  
ATOM   1890  SD  MET B  34     -52.797 -31.454 -37.569  1.00 61.25           S  
ATOM   1891  CE  MET B  34     -51.390 -30.341 -37.349  1.00 61.25           C  
ATOM   1892  C   MET B  34     -55.706 -29.188 -34.744  1.00 61.25           C  
ATOM   1893  O   MET B  34     -56.947 -28.968 -34.677  1.00 61.25           O  
ATOM   1894  N   HIS B  35     -54.771 -28.682 -33.922  1.00 83.21           N  
ATOM   1895  CA  HIS B  35     -54.951 -27.592 -32.945  1.00 83.21           C  
ATOM   1896  ND1 HIS B  35     -57.213 -28.685 -30.768  1.00 83.21           N  
ATOM   1897  CG  HIS B  35     -55.923 -29.059 -31.134  1.00 83.21           C  
ATOM   1898  CB  HIS B  35     -54.829 -28.104 -31.505  1.00 83.21           C  
ATOM   1899  NE2 HIS B  35     -56.948 -30.820 -30.349  1.00 83.21           N  
ATOM   1900  CD2 HIS B  35     -55.764 -30.388 -30.896  1.00 83.21           C  
ATOM   1901  CE1 HIS B  35     -57.790 -29.781 -30.268  1.00 83.21           C  
ATOM   1902  C   HIS B  35     -53.870 -26.516 -33.057  1.00 83.21           C  
ATOM   1903  O   HIS B  35     -52.715 -26.815 -33.429  1.00 83.21           O  
ATOM   1904  N   TRP B  36     -54.232 -25.280 -32.642  1.00 97.97           N  
ATOM   1905  CA  TRP B  36     -53.300 -24.217 -32.300  1.00 97.97           C  
ATOM   1906  CB  TRP B  36     -53.833 -22.860 -32.738  1.00 97.97           C  
ATOM   1907  CG  TRP B  36     -53.789 -22.647 -34.200  1.00 97.97           C  
ATOM   1908  CD2 TRP B  36     -52.638 -22.265 -34.993  1.00 97.97           C  
ATOM   1909  CD1 TRP B  36     -54.848 -22.592 -35.022  1.00 97.97           C  
ATOM   1910  NE1 TRP B  36     -54.437 -22.246 -36.293  1.00 97.97           N  
ATOM   1911  CE2 TRP B  36     -53.086 -21.964 -36.308  1.00 97.97           C  
ATOM   1912  CE3 TRP B  36     -51.285 -22.031 -34.683  1.00 97.97           C  
ATOM   1913  CZ2 TRP B  36     -52.220 -21.424 -37.261  1.00 97.97           C  
ATOM   1914  CZ3 TRP B  36     -50.405 -21.505 -35.641  1.00 97.97           C  
ATOM   1915  CH2 TRP B  36     -50.881 -21.173 -36.916  1.00 97.97           C  
ATOM   1916  C   TRP B  36     -53.051 -24.115 -30.824  1.00 97.97           C  
ATOM   1917  O   TRP B  36     -53.998 -24.348 -30.062  1.00 97.97           O  
ATOM   1918  N   VAL B  37     -51.903 -23.554 -30.412  1.00 60.64           N  
ATOM   1919  CA  VAL B  37     -51.540 -23.151 -29.036  1.00 60.64           C  
ATOM   1920  CB  VAL B  37     -50.781 -24.311 -28.297  1.00 60.64           C  
ATOM   1921  CG1 VAL B  37     -50.407 -23.934 -26.857  1.00 60.64           C  
ATOM   1922  CG2 VAL B  37     -51.641 -25.583 -28.241  1.00 60.64           C  
ATOM   1923  C   VAL B  37     -50.752 -21.807 -29.153  1.00 60.64           C  
ATOM   1924  O   VAL B  37     -50.057 -21.628 -30.173  1.00 60.64           O  
ATOM   1925  N   ARG B  38     -51.008 -20.930 -28.177  1.00108.03           N  
ATOM   1926  CA  ARG B  38     -50.067 -19.864 -27.797  1.00108.03           C  
ATOM   1927  CB  ARG B  38     -50.872 -18.531 -27.772  1.00108.03           C  
ATOM   1928  CG  ARG B  38     -51.811 -18.384 -26.558  1.00108.03           C  
ATOM   1929  CD  ARG B  38     -52.490 -17.022 -26.616  1.00108.03           C  
ATOM   1930  NE  ARG B  38     -53.148 -16.607 -25.361  1.00108.03           N  
ATOM   1931  CZ  ARG B  38     -53.265 -15.367 -24.907  1.00108.03           C  
ATOM   1932  NH1 ARG B  38     -52.741 -14.345 -25.512  1.00108.03           N  
ATOM   1933  NH2 ARG B  38     -53.936 -15.128 -23.823  1.00108.03           N  
ATOM   1934  C   ARG B  38     -49.300 -20.209 -26.486  1.00108.03           C  
ATOM   1935  O   ARG B  38     -49.901 -20.722 -25.506  1.00108.03           O  
ATOM   1936  N   GLN B  39     -48.092 -19.625 -26.433  1.00 78.01           N  
ATOM   1937  CA  GLN B  39     -47.284 -19.602 -25.229  1.00 78.01           C  
ATOM   1938  CB  GLN B  39     -46.046 -20.472 -25.424  1.00 78.01           C  
ATOM   1939  CG  GLN B  39     -45.209 -20.488 -24.143  1.00 78.01           C  
ATOM   1940  CD  GLN B  39     -44.216 -21.633 -24.132  1.00 78.01           C  
ATOM   1941  OE1 GLN B  39     -43.505 -21.916 -25.091  1.00 78.01           O  
ATOM   1942  NE2 GLN B  39     -44.169 -22.342 -23.035  1.00 78.01           N  
ATOM   1943  C   GLN B  39     -46.883 -18.181 -24.917  1.00 78.01           C  
ATOM   1944  O   GLN B  39     -45.927 -17.697 -25.545  1.00 78.01           O  
ATOM   1945  N   ALA B  40     -47.629 -17.531 -24.014  1.00 49.77           N  
ATOM   1946  CA  ALA B  40     -47.369 -16.157 -23.627  1.00 49.77           C  
ATOM   1947  CB  ALA B  40     -48.466 -15.704 -22.609  1.00 49.77           C  
ATOM   1948  C   ALA B  40     -45.891 -16.004 -23.140  1.00 49.77           C  
ATOM   1949  O   ALA B  40     -45.127 -16.949 -22.865  1.00 49.77           O  
ATOM   1950  N   PRO B  41     -45.456 -14.721 -23.016  1.00 73.88           N  
ATOM   1951  CA  PRO B  41     -44.150 -14.354 -22.447  1.00 73.88           C  
ATOM   1952  CD  PRO B  41     -46.034 -13.547 -23.723  1.00 73.88           C  
ATOM   1953  CB  PRO B  41     -44.032 -12.828 -22.627  1.00 73.88           C  
ATOM   1954  CG  PRO B  41     -44.928 -12.506 -23.824  1.00 73.88           C  
ATOM   1955  C   PRO B  41     -43.929 -14.737 -20.978  1.00 73.88           C  
ATOM   1956  O   PRO B  41     -42.834 -15.180 -20.631  1.00 73.88           O  
ATOM   1957  N   GLY B  42     -45.001 -14.883 -20.203  1.00 60.56           N  
ATOM   1958  CA  GLY B  42     -44.972 -15.585 -18.924  1.00 60.56           C  
ATOM   1959  C   GLY B  42     -44.779 -17.104 -18.986  1.00 60.56           C  
ATOM   1960  O   GLY B  42     -44.884 -17.697 -17.925  1.00 60.56           O  
ATOM   1961  N   GLN B  43     -44.507 -17.711 -20.144  1.00 88.21           N  
ATOM   1962  CA  GLN B  43     -44.371 -19.164 -20.446  1.00 88.21           C  
ATOM   1963  CB  GLN B  43     -43.078 -19.643 -19.766  1.00 88.21           C  
ATOM   1964  CG  GLN B  43     -42.555 -20.963 -20.331  1.00 88.21           C  
ATOM   1965  CD  GLN B  43     -41.323 -21.467 -19.599  1.00 88.21           C  
ATOM   1966  OE1 GLN B  43     -41.347 -21.811 -18.429  1.00 88.21           O  
ATOM   1967  NE2 GLN B  43     -40.201 -21.605 -20.266  1.00 88.21           N  
ATOM   1968  C   GLN B  43     -45.602 -20.069 -20.102  1.00 88.21           C  
ATOM   1969  O   GLN B  43     -45.625 -21.303 -20.270  1.00 88.21           O  
ATOM   1970  N   GLY B  44     -46.680 -19.493 -19.577  1.00 32.00           N  
ATOM   1971  CA  GLY B  44     -47.974 -20.139 -19.616  1.00 32.00           C  
ATOM   1972  C   GLY B  44     -48.362 -20.576 -20.998  1.00 32.00           C  
ATOM   1973  O   GLY B  44     -47.957 -19.922 -21.945  1.00 32.00           O  
ATOM   1974  N   LEU B  45     -49.121 -21.671 -21.161  1.00 65.62           N  
ATOM   1975  CA  LEU B  45     -49.738 -22.148 -22.403  1.00 65.62           C  
ATOM   1976  CB  LEU B  45     -49.516 -23.655 -22.621  1.00 65.62           C  
ATOM   1977  CG  LEU B  45     -48.033 -24.023 -22.776  1.00 65.62           C  
ATOM   1978  CD1 LEU B  45     -47.873 -25.529 -22.983  1.00 65.62           C  
ATOM   1979  CD2 LEU B  45     -47.404 -23.306 -23.965  1.00 65.62           C  
ATOM   1980  C   LEU B  45     -51.220 -21.909 -22.347  1.00 65.62           C  
ATOM   1981  O   LEU B  45     -51.791 -22.034 -21.230  1.00 65.62           O  
ATOM   1982  N   GLU B  46     -51.791 -21.651 -23.577  1.00 99.73           N  
ATOM   1983  CA  GLU B  46     -53.242 -21.585 -23.849  1.00 99.73           C  
ATOM   1984  CB  GLU B  46     -53.718 -20.127 -23.733  1.00 99.73           C  
ATOM   1985  CG  GLU B  46     -55.224 -19.993 -23.517  1.00 99.73           C  
ATOM   1986  CD  GLU B  46     -55.547 -18.578 -23.053  1.00 99.73           C  
ATOM   1987  OE1 GLU B  46     -54.880 -17.623 -23.501  1.00 99.73           O  
ATOM   1988  OE2 GLU B  46     -56.466 -18.447 -22.225  1.00 99.73           O  
ATOM   1989  C   GLU B  46     -53.595 -22.178 -25.205  1.00 99.73           C  
ATOM   1990  O   GLU B  46     -52.933 -21.886 -26.201  1.00 99.73           O  
ATOM   1991  N   TRP B  47     -54.784 -22.835 -25.303  1.00102.50           N  
ATOM   1992  CA  TRP B  47     -55.293 -23.535 -26.519  1.00102.50           C  
ATOM   1993  CB  TRP B  47     -56.176 -24.726 -26.108  1.00102.50           C  
ATOM   1994  CG  TRP B  47     -56.968 -25.310 -27.226  1.00102.50           C  
ATOM   1995  CD2 TRP B  47     -58.385 -25.107 -27.489  1.00102.50           C  
ATOM   1996  CD1 TRP B  47     -56.507 -26.085 -28.232  1.00102.50           C  
ATOM   1997  NE1 TRP B  47     -57.552 -26.392 -29.078  1.00102.50           N  
ATOM   1998  CE2 TRP B  47     -58.733 -25.822 -28.666  1.00102.50           C  
ATOM   1999  CE3 TRP B  47     -59.400 -24.376 -26.844  1.00102.50           C  
ATOM   2000  CZ2 TRP B  47     -60.035 -25.823 -29.177  1.00102.50           C  
ATOM   2001  CZ3 TRP B  47     -60.706 -24.356 -27.361  1.00102.50           C  
ATOM   2002  CH2 TRP B  47     -61.023 -25.073 -28.525  1.00102.50           C  
ATOM   2003  C   TRP B  47     -56.140 -22.633 -27.440  1.00102.50           C  
ATOM   2004  O   TRP B  47     -57.251 -22.204 -27.103  1.00102.50           O  
ATOM   2005  N   MET B  48     -55.690 -22.508 -28.697  1.00257.59           N  
ATOM   2006  CA  MET B  48     -56.057 -21.420 -29.640  1.00257.59           C  
ATOM   2007  CB  MET B  48     -54.793 -20.833 -30.327  1.00257.59           C  
ATOM   2008  CG  MET B  48     -54.182 -19.619 -29.629  1.00257.59           C  
ATOM   2009  SD  MET B  48     -55.335 -18.262 -29.262  1.00257.59           S  
ATOM   2010  CE  MET B  48     -55.915 -17.899 -30.942  1.00257.59           C  
ATOM   2011  C   MET B  48     -57.132 -21.828 -30.669  1.00257.59           C  
ATOM   2012  O   MET B  48     -57.130 -21.482 -31.857  1.00257.59           O  
ATOM   2013  N   GLY B  49     -57.674 -23.045 -30.464  1.00 52.27           N  
ATOM   2014  CA  GLY B  49     -58.631 -23.618 -31.402  1.00 52.27           C  
ATOM   2015  C   GLY B  49     -58.188 -24.952 -32.035  1.00 52.27           C  
ATOM   2016  O   GLY B  49     -56.965 -25.257 -32.107  1.00 52.27           O  
ATOM   2017  N   ARG B  50     -59.281 -25.666 -32.499  1.00144.31           N  
ATOM   2018  CA  ARG B  50     -59.229 -26.948 -33.231  1.00144.31           C  
ATOM   2019  CB  ARG B  50     -60.011 -28.044 -32.482  1.00144.31           C  
ATOM   2020  CG  ARG B  50     -59.877 -29.462 -33.061  1.00144.31           C  
ATOM   2021  CD  ARG B  50     -60.884 -30.393 -32.397  1.00144.31           C  
ATOM   2022  NE  ARG B  50     -60.763 -31.779 -32.892  1.00144.31           N  
ATOM   2023  CZ  ARG B  50     -60.023 -32.741 -32.369  1.00144.31           C  
ATOM   2024  NH1 ARG B  50     -59.272 -32.556 -31.322  1.00144.31           N  
ATOM   2025  NH2 ARG B  50     -60.009 -33.941 -32.872  1.00144.31           N  
ATOM   2026  C   ARG B  50     -59.843 -26.798 -34.598  1.00144.31           C  
ATOM   2027  O   ARG B  50     -60.732 -25.968 -34.700  1.00144.31           O  
ATOM   2028  N   VAL B  51     -59.351 -27.553 -35.590  1.00113.71           N  
ATOM   2029  CA  VAL B  51     -60.016 -27.817 -36.874  1.00113.71           C  
ATOM   2030  CB  VAL B  51     -59.162 -27.209 -38.000  1.00113.71           C  
ATOM   2031  CG1 VAL B  51     -57.831 -27.934 -38.199  1.00113.71           C  
ATOM   2032  CG2 VAL B  51     -59.917 -27.029 -39.311  1.00113.71           C  
ATOM   2033  C   VAL B  51     -60.240 -29.300 -37.110  1.00113.71           C  
ATOM   2034  O   VAL B  51     -59.429 -30.140 -36.660  1.00113.71           O  
ATOM   2035  N   ASN B  52     -61.313 -29.597 -37.899  1.00 85.27           N  
ATOM   2036  CA  ASN B  52     -61.501 -30.824 -38.720  1.00 85.27           C  
ATOM   2037  CB  ASN B  52     -63.018 -31.063 -38.938  1.00 85.27           C  
ATOM   2038  CG  ASN B  52     -63.359 -32.373 -39.624  1.00 85.27           C  
ATOM   2039  ND2 ASN B  52     -63.563 -33.387 -38.986  1.00 85.27           N  
ATOM   2040  OD1 ASN B  52     -63.370 -32.417 -40.935  1.00 85.27           O  
ATOM   2041  C   ASN B  52     -60.783 -30.790 -40.072  1.00 85.27           C  
ATOM   2042  O   ASN B  52     -61.097 -29.954 -40.918  1.00 85.27           O  
ATOM   2043  N   PRO B  53     -60.070 -31.841 -40.527  1.00 95.47           N  
ATOM   2044  CA  PRO B  53     -59.256 -31.810 -41.763  1.00 95.47           C  
ATOM   2045  CD  PRO B  53     -60.085 -33.185 -39.978  1.00 95.47           C  
ATOM   2046  CB  PRO B  53     -58.587 -33.215 -41.831  1.00 95.47           C  
ATOM   2047  CG  PRO B  53     -59.553 -34.116 -41.059  1.00 95.47           C  
ATOM   2048  C   PRO B  53     -60.090 -31.470 -43.025  1.00 95.47           C  
ATOM   2049  O   PRO B  53     -59.815 -30.510 -43.762  1.00 95.47           O  
ATOM   2050  N   ASN B  54     -61.229 -32.115 -43.231  1.00120.74           N  
ATOM   2051  CA  ASN B  54     -62.111 -31.834 -44.360  1.00120.74           C  
ATOM   2052  CB  ASN B  54     -62.941 -33.080 -44.695  1.00120.74           C  
ATOM   2053  CG  ASN B  54     -62.098 -34.276 -45.056  1.00120.74           C  
ATOM   2054  OD1 ASN B  54     -61.253 -34.138 -46.047  1.00120.74           O  
ATOM   2055  ND2 ASN B  54     -62.160 -35.311 -44.423  1.00120.74           N  
ATOM   2056  C   ASN B  54     -62.968 -30.563 -44.124  1.00120.74           C  
ATOM   2057  O   ASN B  54     -64.168 -30.554 -44.480  1.00120.74           O  
ATOM   2058  N   ARG B  55     -62.350 -29.521 -43.527  1.00128.24           N  
ATOM   2059  CA  ARG B  55     -63.011 -28.220 -43.249  1.00128.24           C  
ATOM   2060  CB  ARG B  55     -63.287 -27.560 -44.643  1.00128.24           C  
ATOM   2061  CG  ARG B  55     -62.121 -27.569 -45.649  1.00128.24           C  
ATOM   2062  CD  ARG B  55     -62.517 -27.002 -47.017  1.00128.24           C  
ATOM   2063  NE  ARG B  55     -61.544 -27.403 -48.055  1.00128.24           N  
ATOM   2064  CZ  ARG B  55     -60.492 -26.722 -48.484  1.00128.24           C  
ATOM   2065  NH1 ARG B  55     -60.214 -25.525 -48.055  1.00128.24           N  
ATOM   2066  NH2 ARG B  55     -59.692 -27.258 -49.360  1.00128.24           N  
ATOM   2067  C   ARG B  55     -64.232 -28.360 -42.283  1.00128.24           C  
ATOM   2068  O   ARG B  55     -64.411 -29.357 -41.576  1.00128.24           O  
ATOM   2069  N   ARG B  56     -65.129 -27.401 -42.361  1.00134.68           N  
ATOM   2070  CA  ARG B  56     -66.460 -27.462 -41.784  1.00134.68           C  
ATOM   2071  CB  ARG B  56     -67.256 -28.662 -42.305  1.00134.68           C  
ATOM   2072  CG  ARG B  56     -67.189 -28.944 -43.817  1.00134.68           C  
ATOM   2073  CD  ARG B  56     -68.314 -28.284 -44.616  1.00134.68           C  
ATOM   2074  NE  ARG B  56     -68.094 -28.493 -46.062  1.00134.68           N  
ATOM   2075  CZ  ARG B  56     -67.549 -27.632 -46.906  1.00134.68           C  
ATOM   2076  NH1 ARG B  56     -67.206 -26.429 -46.529  1.00134.68           N  
ATOM   2077  NH2 ARG B  56     -67.332 -27.961 -48.150  1.00134.68           N  
ATOM   2078  C   ARG B  56     -66.504 -27.473 -40.257  1.00134.68           C  
ATOM   2079  O   ARG B  56     -67.181 -26.635 -39.673  1.00134.68           O  
ATOM   2080  N   GLY B  57     -65.909 -28.493 -39.624  1.00 55.34           N  
ATOM   2081  CA  GLY B  57     -65.732 -28.598 -38.202  1.00 55.34           C  
ATOM   2082  C   GLY B  57     -64.602 -27.695 -37.748  1.00 55.34           C  
ATOM   2083  O   GLY B  57     -63.455 -27.726 -38.211  1.00 55.34           O  
ATOM   2084  N   THR B  58     -64.897 -27.000 -36.643  1.00132.50           N  
ATOM   2085  CA  THR B  58     -63.952 -26.247 -35.797  1.00132.50           C  
ATOM   2086  CB  THR B  58     -63.724 -24.815 -36.408  1.00132.50           C  
ATOM   2087  OG1 THR B  58     -62.747 -24.130 -35.682  1.00132.50           O  
ATOM   2088  CG2 THR B  58     -64.981 -23.951 -36.404  1.00132.50           C  
ATOM   2089  C   THR B  58     -64.476 -26.334 -34.328  1.00132.50           C  
ATOM   2090  O   THR B  58     -65.677 -26.645 -34.089  1.00132.50           O  
ATOM   2091  N   THR B  59     -63.559 -25.969 -33.393  1.00152.53           N  
ATOM   2092  CA  THR B  59     -63.946 -25.528 -32.038  1.00152.53           C  
ATOM   2093  CB  THR B  59     -63.908 -26.678 -31.050  1.00152.53           C  
ATOM   2094  OG1 THR B  59     -62.617 -27.194 -30.879  1.00152.53           O  
ATOM   2095  CG2 THR B  59     -64.793 -27.832 -31.506  1.00152.53           C  
ATOM   2096  C   THR B  59     -63.018 -24.442 -31.472  1.00152.53           C  
ATOM   2097  O   THR B  59     -61.891 -24.294 -31.995  1.00152.53           O  
ATOM   2098  N   TYR B  60     -63.629 -23.604 -30.571  1.00119.76           N  
ATOM   2099  CA  TYR B  60     -63.042 -22.353 -30.033  1.00119.76           C  
ATOM   2100  CB  TYR B  60     -63.557 -21.059 -30.736  1.00119.76           C  
ATOM   2101  CG  TYR B  60     -63.486 -21.089 -32.246  1.00119.76           C  
ATOM   2102  CD1 TYR B  60     -62.285 -21.438 -32.882  1.00119.76           C  
ATOM   2103  CD2 TYR B  60     -64.622 -20.775 -33.014  1.00119.76           C  
ATOM   2104  CE1 TYR B  60     -62.223 -21.495 -34.273  1.00119.76           C  
ATOM   2105  CE2 TYR B  60     -64.544 -20.780 -34.422  1.00119.76           C  
ATOM   2106  CZ  TYR B  60     -63.332 -21.127 -35.052  1.00119.76           C  
ATOM   2107  OH  TYR B  60     -63.200 -21.117 -36.402  1.00119.76           O  
ATOM   2108  C   TYR B  60     -63.261 -22.088 -28.526  1.00119.76           C  
ATOM   2109  O   TYR B  60     -64.320 -22.399 -27.958  1.00119.76           O  
ATOM   2110  N   ASN B  61     -62.317 -21.315 -27.972  1.00 71.39           N  
ATOM   2111  CA  ASN B  61     -62.425 -20.672 -26.675  1.00 71.39           C  
ATOM   2112  CB  ASN B  61     -61.028 -20.673 -26.057  1.00 71.39           C  
ATOM   2113  CG  ASN B  61     -61.042 -20.360 -24.590  1.00 71.39           C  
ATOM   2114  OD1 ASN B  61     -61.489 -19.300 -24.188  1.00 71.39           O  
ATOM   2115  ND2 ASN B  61     -60.520 -21.236 -23.769  1.00 71.39           N  
ATOM   2116  C   ASN B  61     -62.977 -19.255 -26.844  1.00 71.39           C  
ATOM   2117  O   ASN B  61     -62.693 -18.579 -27.838  1.00 71.39           O  
ATOM   2118  N   GLN B  62     -63.717 -18.805 -25.825  1.00131.88           N  
ATOM   2119  CA  GLN B  62     -64.426 -17.531 -25.799  1.00131.88           C  
ATOM   2120  CB  GLN B  62     -65.403 -17.491 -24.587  1.00131.88           C  
ATOM   2121  CG  GLN B  62     -66.691 -18.304 -24.825  1.00131.88           C  
ATOM   2122  CD  GLN B  62     -66.424 -19.766 -25.158  1.00131.88           C  
ATOM   2123  OE1 GLN B  62     -65.989 -20.522 -24.310  1.00131.88           O  
ATOM   2124  NE2 GLN B  62     -66.498 -20.176 -26.404  1.00131.88           N  
ATOM   2125  C   GLN B  62     -63.447 -16.350 -25.796  1.00131.88           C  
ATOM   2126  O   GLN B  62     -63.907 -15.281 -26.197  1.00131.88           O  
ATOM   2127  N   LYS B  63     -62.178 -16.522 -25.410  1.00122.47           N  
ATOM   2128  CA  LYS B  63     -61.125 -15.483 -25.516  1.00122.47           C  
ATOM   2129  CB  LYS B  63     -59.911 -16.007 -24.743  1.00122.47           C  
ATOM   2130  CG  LYS B  63     -60.104 -15.923 -23.221  1.00122.47           C  
ATOM   2131  CD  LYS B  63     -59.085 -16.764 -22.446  1.00122.47           C  
ATOM   2132  CE  LYS B  63     -59.629 -18.181 -22.240  1.00122.47           C  
ATOM   2133  NZ  LYS B  63     -58.861 -18.941 -21.239  1.00122.47           N  
ATOM   2134  C   LYS B  63     -60.745 -15.130 -26.997  1.00122.47           C  
ATOM   2135  O   LYS B  63     -60.095 -14.107 -27.342  1.00122.47           O  
ATOM   2136  N   PHE B  64     -61.065 -16.039 -27.917  1.00178.41           N  
ATOM   2137  CA  PHE B  64     -61.078 -15.665 -29.326  1.00178.41           C  
ATOM   2138  CB  PHE B  64     -60.000 -16.464 -30.055  1.00178.41           C  
ATOM   2139  CG  PHE B  64     -59.813 -17.897 -29.639  1.00178.41           C  
ATOM   2140  CD1 PHE B  64     -58.948 -18.190 -28.570  1.00178.41           C  
ATOM   2141  CD2 PHE B  64     -60.445 -18.933 -30.340  1.00178.41           C  
ATOM   2142  CE1 PHE B  64     -58.720 -19.519 -28.199  1.00178.41           C  
ATOM   2143  CE2 PHE B  64     -60.170 -20.261 -29.992  1.00178.41           C  
ATOM   2144  CZ  PHE B  64     -59.341 -20.561 -28.903  1.00178.41           C  
ATOM   2145  C   PHE B  64     -62.481 -15.621 -29.980  1.00178.41           C  
ATOM   2146  O   PHE B  64     -62.872 -14.686 -30.697  1.00178.41           O  
ATOM   2147  N   GLU B  65     -63.408 -16.488 -29.617  1.00242.42           N  
ATOM   2148  CA  GLU B  65     -64.791 -16.605 -30.141  1.00242.42           C  
ATOM   2149  CB  GLU B  65     -65.804 -15.864 -29.207  1.00242.42           C  
ATOM   2150  CG  GLU B  65     -67.264 -16.352 -29.356  1.00242.42           C  
ATOM   2151  CD  GLU B  65     -67.340 -17.879 -29.458  1.00242.42           C  
ATOM   2152  OE1 GLU B  65     -67.205 -18.383 -30.595  1.00242.42           O  
ATOM   2153  OE2 GLU B  65     -67.409 -18.525 -28.393  1.00242.42           O  
ATOM   2154  C   GLU B  65     -65.026 -16.456 -31.670  1.00242.42           C  
ATOM   2155  O   GLU B  65     -64.311 -17.084 -32.473  1.00242.42           O  
ATOM   2156  N   GLY B  66     -65.972 -15.560 -32.035  1.00135.03           N  
ATOM   2157  CA  GLY B  66     -66.633 -15.558 -33.343  1.00135.03           C  
ATOM   2158  C   GLY B  66     -65.862 -14.955 -34.521  1.00135.03           C  
ATOM   2159  O   GLY B  66     -66.371 -15.057 -35.652  1.00135.03           O  
ATOM   2160  N   ARG B  67     -64.639 -14.472 -34.164  1.00130.76           N  
ATOM   2161  CA  ARG B  67     -63.667 -14.008 -35.143  1.00130.76           C  
ATOM   2162  CB  ARG B  67     -62.539 -13.191 -34.487  1.00130.76           C  
ATOM   2163  CG  ARG B  67     -63.043 -11.856 -33.928  1.00130.76           C  
ATOM   2164  CD  ARG B  67     -61.977 -11.227 -33.032  1.00130.76           C  
ATOM   2165  NE  ARG B  67     -61.930 -11.881 -31.712  1.00130.76           N  
ATOM   2166  CZ  ARG B  67     -60.866 -12.045 -30.951  1.00130.76           C  
ATOM   2167  NH1 ARG B  67     -59.656 -11.825 -31.369  1.00130.76           N  
ATOM   2168  NH2 ARG B  67     -61.019 -12.461 -29.729  1.00130.76           N  
ATOM   2169  C   ARG B  67     -63.003 -15.168 -35.864  1.00130.76           C  
ATOM   2170  O   ARG B  67     -62.433 -14.833 -36.898  1.00130.76           O  
ATOM   2171  N   VAL B  68     -62.712 -16.308 -35.238  1.00102.35           N  
ATOM   2172  CA  VAL B  68     -61.674 -17.216 -35.744  1.00102.35           C  
ATOM   2173  CB  VAL B  68     -61.185 -18.202 -34.674  1.00102.35           C  
ATOM   2174  CG1 VAL B  68     -60.203 -19.222 -35.253  1.00102.35           C  
ATOM   2175  CG2 VAL B  68     -60.432 -17.430 -33.591  1.00102.35           C  
ATOM   2176  C   VAL B  68     -62.103 -17.891 -37.049  1.00102.35           C  
ATOM   2177  O   VAL B  68     -63.105 -18.614 -37.016  1.00102.35           O  
ATOM   2178  N   THR B  69     -61.158 -17.954 -37.992  1.00229.81           N  
ATOM   2179  CA  THR B  69     -61.305 -18.446 -39.385  1.00229.81           C  
ATOM   2180  CB  THR B  69     -60.825 -17.347 -40.380  1.00229.81           C  
ATOM   2181  OG1 THR B  69     -61.316 -17.679 -41.653  1.00229.81           O  
ATOM   2182  CG2 THR B  69     -59.308 -17.280 -40.521  1.00229.81           C  
ATOM   2183  C   THR B  69     -60.671 -19.855 -39.614  1.00229.81           C  
ATOM   2184  O   THR B  69     -60.213 -20.210 -40.700  1.00229.81           O  
ATOM   2185  N   MET B  70     -60.721 -20.704 -38.585  1.00193.60           N  
ATOM   2186  CA  MET B  70     -59.864 -21.920 -38.474  1.00193.60           C  
ATOM   2187  CB  MET B  70     -60.196 -22.490 -37.077  1.00193.60           C  
ATOM   2188  CG  MET B  70     -59.427 -23.721 -36.632  1.00193.60           C  
ATOM   2189  SD  MET B  70     -57.650 -23.452 -36.484  1.00193.60           S  
ATOM   2190  CE  MET B  70     -57.071 -25.064 -35.896  1.00193.60           C  
ATOM   2191  C   MET B  70     -60.067 -23.010 -39.586  1.00193.60           C  
ATOM   2192  O   MET B  70     -59.491 -24.112 -39.533  1.00193.60           O  
ATOM   2193  N   THR B  71     -60.986 -22.796 -40.530  1.00136.30           N  
ATOM   2194  CA  THR B  71     -60.872 -23.469 -41.804  1.00136.30           C  
ATOM   2195  CB  THR B  71     -61.733 -22.787 -42.874  1.00136.30           C  
ATOM   2196  OG1 THR B  71     -62.026 -23.736 -43.878  1.00136.30           O  
ATOM   2197  CG2 THR B  71     -61.092 -21.586 -43.576  1.00136.30           C  
ATOM   2198  C   THR B  71     -59.412 -23.677 -42.257  1.00136.30           C  
ATOM   2199  O   THR B  71     -58.511 -22.902 -41.952  1.00136.30           O  
ATOM   2200  N   THR B  72     -59.220 -24.727 -43.017  1.00123.52           N  
ATOM   2201  CA  THR B  72     -57.927 -25.093 -43.549  1.00123.52           C  
ATOM   2202  CB  THR B  72     -57.342 -26.231 -42.709  1.00123.52           C  
ATOM   2203  OG1 THR B  72     -55.980 -26.415 -42.995  1.00123.52           O  
ATOM   2204  CG2 THR B  72     -58.060 -27.563 -42.937  1.00123.52           C  
ATOM   2205  C   THR B  72     -58.068 -25.450 -45.008  1.00123.52           C  
ATOM   2206  O   THR B  72     -59.139 -25.903 -45.474  1.00123.52           O  
ATOM   2207  N   ASP B  73     -56.941 -25.353 -45.719  1.00 79.63           N  
ATOM   2208  CA  ASP B  73     -56.730 -26.186 -46.913  1.00 79.63           C  
ATOM   2209  CB  ASP B  73     -56.050 -25.371 -48.016  1.00 79.63           C  
ATOM   2210  CG  ASP B  73     -55.960 -26.226 -49.278  1.00 79.63           C  
ATOM   2211  OD1 ASP B  73     -57.041 -26.722 -49.676  1.00 79.63           O  
ATOM   2212  OD2 ASP B  73     -54.825 -26.521 -49.722  1.00 79.63           O  
ATOM   2213  C   ASP B  73     -55.891 -27.450 -46.595  1.00 79.63           C  
ATOM   2214  O   ASP B  73     -55.146 -27.485 -45.620  1.00 79.63           O  
ATOM   2215  N   THR B  74     -56.101 -28.555 -47.329  1.00132.09           N  
ATOM   2216  CA  THR B  74     -55.418 -29.822 -46.997  1.00132.09           C  
ATOM   2217  CB  THR B  74     -56.328 -31.050 -47.212  1.00132.09           C  
ATOM   2218  OG1 THR B  74     -55.670 -32.248 -46.887  1.00132.09           O  
ATOM   2219  CG2 THR B  74     -56.784 -31.199 -48.664  1.00132.09           C  
ATOM   2220  C   THR B  74     -54.092 -29.999 -47.716  1.00132.09           C  
ATOM   2221  O   THR B  74     -53.054 -30.338 -47.153  1.00132.09           O  
ATOM   2222  N   SER B  75     -53.982 -29.575 -48.969  1.00 39.51           N  
ATOM   2223  CA  SER B  75     -52.727 -29.733 -49.737  1.00 39.51           C  
ATOM   2224  CB  SER B  75     -53.011 -29.547 -51.220  1.00 39.51           C  
ATOM   2225  OG  SER B  75     -51.822 -29.708 -51.960  1.00 39.51           O  
ATOM   2226  C   SER B  75     -51.686 -28.721 -49.288  1.00 39.51           C  
ATOM   2227  O   SER B  75     -50.604 -29.102 -48.822  1.00 39.51           O  
ATOM   2228  N   THR B  76     -52.165 -27.474 -49.163  1.00 45.47           N  
ATOM   2229  CA  THR B  76     -51.469 -26.394 -48.481  1.00 45.47           C  
ATOM   2230  CB  THR B  76     -52.223 -25.064 -48.620  1.00 45.47           C  
ATOM   2231  OG1 THR B  76     -52.707 -24.878 -49.928  1.00 45.47           O  
ATOM   2232  CG2 THR B  76     -51.329 -23.871 -48.313  1.00 45.47           C  
ATOM   2233  C   THR B  76     -51.314 -26.695 -46.984  1.00 45.47           C  
ATOM   2234  O   THR B  76     -50.242 -26.410 -46.473  1.00 45.47           O  
ATOM   2235  N   SER B  77     -52.235 -27.380 -46.314  1.00117.69           N  
ATOM   2236  CA  SER B  77     -52.209 -27.773 -44.892  1.00117.69           C  
ATOM   2237  CB  SER B  77     -51.228 -28.923 -44.613  1.00117.69           C  
ATOM   2238  OG  SER B  77     -49.914 -28.552 -44.954  1.00117.69           O  
ATOM   2239  C   SER B  77     -52.111 -26.613 -43.905  1.00117.69           C  
ATOM   2240  O   SER B  77     -51.173 -26.545 -43.091  1.00117.69           O  
ATOM   2241  N   THR B  78     -52.820 -25.500 -44.193  1.00 65.44           N  
ATOM   2242  CA  THR B  78     -52.662 -24.228 -43.465  1.00 65.44           C  
ATOM   2243  CB  THR B  78     -52.027 -23.072 -44.269  1.00 65.44           C  
ATOM   2244  OG1 THR B  78     -52.791 -22.710 -45.400  1.00 65.44           O  
ATOM   2245  CG2 THR B  78     -50.618 -23.383 -44.771  1.00 65.44           C  
ATOM   2246  C   THR B  78     -53.942 -23.692 -42.848  1.00 65.44           C  
ATOM   2247  O   THR B  78     -54.928 -23.549 -43.539  1.00 65.44           O  
ATOM   2248  N   ALA B  79     -53.938 -23.172 -41.636  1.00 71.85           N  
ATOM   2249  CA  ALA B  79     -55.050 -22.498 -40.923  1.00 71.85           C  
ATOM   2250  CB  ALA B  79     -55.589 -23.555 -39.953  1.00 71.85           C  
ATOM   2251  C   ALA B  79     -54.560 -21.190 -40.192  1.00 71.85           C  
ATOM   2252  O   ALA B  79     -53.382 -20.837 -40.399  1.00 71.85           O  
ATOM   2253  N   TYR B  80     -55.446 -20.540 -39.398  1.00126.38           N  
ATOM   2254  CA  TYR B  80     -55.334 -19.116 -39.005  1.00126.38           C  
ATOM   2255  CB  TYR B  80     -55.913 -18.205 -40.119  1.00126.38           C  
ATOM   2256  CG  TYR B  80     -55.317 -18.478 -41.485  1.00126.38           C  
ATOM   2257  CD1 TYR B  80     -53.982 -18.116 -41.693  1.00126.38           C  
ATOM   2258  CD2 TYR B  80     -55.994 -19.260 -42.445  1.00126.38           C  
ATOM   2259  CE1 TYR B  80     -53.318 -18.569 -42.835  1.00126.38           C  
ATOM   2260  CE2 TYR B  80     -55.316 -19.712 -43.601  1.00126.38           C  
ATOM   2261  CZ  TYR B  80     -53.960 -19.370 -43.794  1.00126.38           C  
ATOM   2262  OH  TYR B  80     -53.235 -19.825 -44.856  1.00126.38           O  
ATOM   2263  C   TYR B  80     -56.041 -18.783 -37.664  1.00126.38           C  
ATOM   2264  O   TYR B  80     -56.802 -19.643 -37.224  1.00126.38           O  
ATOM   2265  N   MET B  81     -55.696 -17.614 -37.048  1.00207.89           N  
ATOM   2266  CA  MET B  81     -56.051 -17.164 -35.676  1.00207.89           C  
ATOM   2267  CB  MET B  81     -54.929 -17.571 -34.719  1.00207.89           C  
ATOM   2268  CG  MET B  81     -54.680 -19.060 -34.512  1.00207.89           C  
ATOM   2269  SD  MET B  81     -53.174 -19.371 -33.580  1.00207.89           S  
ATOM   2270  CE  MET B  81     -51.961 -18.755 -34.791  1.00207.89           C  
ATOM   2271  C   MET B  81     -56.146 -15.595 -35.406  1.00207.89           C  
ATOM   2272  O   MET B  81     -55.092 -14.894 -35.394  1.00207.89           O  
ATOM   2273  N   GLU B  82     -57.369 -15.098 -35.061  1.00191.40           N  
ATOM   2274  CA  GLU B  82     -57.798 -13.807 -35.664  1.00191.40           C  
ATOM   2275  CB  GLU B  82     -59.200 -13.849 -36.361  1.00191.40           C  
ATOM   2276  CG  GLU B  82     -59.393 -14.711 -37.622  1.00191.40           C  
ATOM   2277  CD  GLU B  82     -58.315 -15.758 -37.851  1.00191.40           C  
ATOM   2278  OE1 GLU B  82     -57.262 -15.473 -38.465  1.00191.40           O  
ATOM   2279  OE2 GLU B  82     -58.556 -16.870 -37.325  1.00191.40           O  
ATOM   2280  C   GLU B  82     -57.787 -12.582 -34.720  1.00191.40           C  
ATOM   2281  O   GLU B  82     -58.195 -12.627 -33.562  1.00191.40           O  
ATOM   2282  N   LEU B  83     -57.225 -11.428 -35.154  1.00202.19           N  
ATOM   2283  CA  LEU B  83     -57.174 -10.209 -34.285  1.00202.19           C  
ATOM   2284  CB  LEU B  83     -55.843  -9.448 -34.344  1.00202.19           C  
ATOM   2285  CG  LEU B  83     -55.594  -8.399 -33.248  1.00202.19           C  
ATOM   2286  CD1 LEU B  83     -56.378  -7.121 -33.482  1.00202.19           C  
ATOM   2287  CD2 LEU B  83     -55.865  -8.928 -31.838  1.00202.19           C  
ATOM   2288  C   LEU B  83     -58.297  -9.216 -34.556  1.00202.19           C  
ATOM   2289  O   LEU B  83     -59.368  -9.283 -33.976  1.00202.19           O  
ATOM   2290  N   ARG B  84     -58.107  -8.346 -35.561  1.00250.58           N  
ATOM   2291  CA  ARG B  84     -59.026  -7.977 -36.630  1.00250.58           C  
ATOM   2292  CB  ARG B  84     -58.615  -6.645 -37.269  1.00250.58           C  
ATOM   2293  CG  ARG B  84     -58.384  -5.510 -36.271  1.00250.58           C  
ATOM   2294  CD  ARG B  84     -59.623  -5.064 -35.509  1.00250.58           C  
ATOM   2295  NE  ARG B  84     -60.658  -4.584 -36.437  1.00250.58           N  
ATOM   2296  CZ  ARG B  84     -61.945  -4.482 -36.167  1.00250.58           C  
ATOM   2297  NH1 ARG B  84     -62.412  -4.745 -34.978  1.00250.58           N  
ATOM   2298  NH2 ARG B  84     -62.782  -4.116 -37.096  1.00250.58           N  
ATOM   2299  C   ARG B  84     -58.943  -9.041 -37.735  1.00250.58           C  
ATOM   2300  O   ARG B  84     -59.951  -9.481 -38.208  1.00250.58           O  
ATOM   2301  N   SER B  85     -57.763  -9.338 -38.231  1.00 89.57           N  
ATOM   2302  CA  SER B  85     -57.456 -10.365 -39.237  1.00 89.57           C  
ATOM   2303  CB  SER B  85     -56.600  -9.802 -40.359  1.00 89.57           C  
ATOM   2304  OG  SER B  85     -57.211  -8.789 -41.128  1.00 89.57           O  
ATOM   2305  C   SER B  85     -56.585 -11.485 -38.642  1.00 89.57           C  
ATOM   2306  O   SER B  85     -56.949 -12.640 -38.740  1.00 89.57           O  
ATOM   2307  N   LEU B  86     -55.577 -11.127 -37.826  1.00154.42           N  
ATOM   2308  CA  LEU B  86     -54.715 -12.184 -37.235  1.00154.42           C  
ATOM   2309  CB  LEU B  86     -53.700 -12.737 -38.270  1.00154.42           C  
ATOM   2310  CG  LEU B  86     -53.002 -14.050 -37.856  1.00154.42           C  
ATOM   2311  CD1 LEU B  86     -52.279 -14.595 -39.080  1.00154.42           C  
ATOM   2312  CD2 LEU B  86     -51.932 -13.904 -36.768  1.00154.42           C  
ATOM   2313  C   LEU B  86     -54.055 -11.694 -35.980  1.00154.42           C  
ATOM   2314  O   LEU B  86     -53.609 -10.555 -36.020  1.00154.42           O  
ATOM   2315  N   ARG B  87     -54.098 -12.409 -34.846  1.00255.07           N  
ATOM   2316  CA  ARG B  87     -53.744 -12.086 -33.443  1.00255.07           C  
ATOM   2317  CB  ARG B  87     -53.965 -13.363 -32.585  1.00255.07           C  
ATOM   2318  CG  ARG B  87     -55.448 -13.502 -32.196  1.00255.07           C  
ATOM   2319  CD  ARG B  87     -55.807 -12.977 -30.800  1.00255.07           C  
ATOM   2320  NE  ARG B  87     -55.866 -14.089 -29.851  1.00255.07           N  
ATOM   2321  CZ  ARG B  87     -56.441 -14.131 -28.666  1.00255.07           C  
ATOM   2322  NH1 ARG B  87     -57.103 -13.112 -28.197  1.00255.07           N  
ATOM   2323  NH2 ARG B  87     -56.348 -15.197 -27.932  1.00255.07           N  
ATOM   2324  C   ARG B  87     -52.359 -11.463 -33.129  1.00255.07           C  
ATOM   2325  O   ARG B  87     -51.579 -11.196 -34.086  1.00255.07           O  
ATOM   2326  N   SER B  88     -52.527 -10.798 -31.910  1.00191.40           N  
ATOM   2327  CA  SER B  88     -51.693  -9.743 -31.282  1.00191.40           C  
ATOM   2328  CB  SER B  88     -52.215  -8.342 -31.594  1.00191.40           C  
ATOM   2329  OG  SER B  88     -52.012  -8.012 -32.953  1.00191.40           O  
ATOM   2330  C   SER B  88     -51.697  -9.671 -29.739  1.00191.40           C  
ATOM   2331  O   SER B  88     -50.717  -9.265 -29.126  1.00191.40           O  
ATOM   2332  N   ASP B  89     -52.800  -9.997 -29.059  1.00165.22           N  
ATOM   2333  CA  ASP B  89     -52.839 -10.458 -27.660  1.00165.22           C  
ATOM   2334  CB  ASP B  89     -54.294 -10.753 -27.224  1.00165.22           C  
ATOM   2335  CG  ASP B  89     -54.494 -11.720 -26.040  1.00165.22           C  
ATOM   2336  OD1 ASP B  89     -53.818 -11.596 -25.002  1.00165.22           O  
ATOM   2337  OD2 ASP B  89     -55.329 -12.637 -26.195  1.00165.22           O  
ATOM   2338  C   ASP B  89     -51.967 -11.679 -27.519  1.00165.22           C  
ATOM   2339  O   ASP B  89     -51.300 -11.806 -26.513  1.00165.22           O  
ATOM   2340  N   ASP B  90     -52.021 -12.629 -28.434  1.00147.32           N  
ATOM   2341  CA  ASP B  90     -51.093 -13.735 -28.582  1.00147.32           C  
ATOM   2342  CB  ASP B  90     -51.641 -14.721 -29.629  1.00147.32           C  
ATOM   2343  CG  ASP B  90     -53.058 -15.211 -29.434  1.00147.32           C  
ATOM   2344  OD1 ASP B  90     -53.615 -15.021 -28.337  1.00147.32           O  
ATOM   2345  OD2 ASP B  90     -53.647 -15.684 -30.429  1.00147.32           O  
ATOM   2346  C   ASP B  90     -49.741 -13.230 -29.130  1.00147.32           C  
ATOM   2347  O   ASP B  90     -49.317 -13.775 -30.142  1.00147.32           O  
ATOM   2348  N   THR B  91     -49.193 -12.111 -28.685  1.00 80.65           N  
ATOM   2349  CA  THR B  91     -47.737 -11.931 -28.641  1.00 80.65           C  
ATOM   2350  CB  THR B  91     -47.363 -10.544 -28.142  1.00 80.65           C  
ATOM   2351  OG1 THR B  91     -47.886  -9.563 -28.999  1.00 80.65           O  
ATOM   2352  CG2 THR B  91     -45.843 -10.365 -28.147  1.00 80.65           C  
ATOM   2353  C   THR B  91     -47.089 -13.030 -27.741  1.00 80.65           C  
ATOM   2354  O   THR B  91     -47.344 -13.207 -26.534  1.00 80.65           O  
ATOM   2355  N   ALA B  92     -46.510 -14.014 -28.394  1.00 78.21           N  
ATOM   2356  CA  ALA B  92     -46.169 -15.280 -27.787  1.00 78.21           C  
ATOM   2357  CB  ALA B  92     -47.529 -16.046 -27.596  1.00 78.21           C  
ATOM   2358  C   ALA B  92     -45.061 -15.953 -28.652  1.00 78.21           C  
ATOM   2359  O   ALA B  92     -44.533 -15.415 -29.631  1.00 78.21           O  
ATOM   2360  N   VAL B  93     -44.671 -17.136 -28.202  1.00 71.16           N  
ATOM   2361  CA  VAL B  93     -44.408 -18.210 -29.139  1.00 71.16           C  
ATOM   2362  CB  VAL B  93     -43.313 -19.150 -28.543  1.00 71.16           C  
ATOM   2363  CG1 VAL B  93     -42.770 -20.098 -29.617  1.00 71.16           C  
ATOM   2364  CG2 VAL B  93     -42.149 -18.311 -27.994  1.00 71.16           C  
ATOM   2365  C   VAL B  93     -45.795 -18.763 -29.601  1.00 71.16           C  
ATOM   2366  O   VAL B  93     -46.739 -18.902 -28.804  1.00 71.16           O  
ATOM   2367  N   TYR B  94     -45.881 -19.101 -30.893  1.00197.55           N  
ATOM   2368  CA  TYR B  94     -46.933 -19.947 -31.449  1.00197.55           C  
ATOM   2369  CB  TYR B  94     -47.514 -19.258 -32.702  1.00197.55           C  
ATOM   2370  CG  TYR B  94     -48.567 -18.229 -32.452  1.00197.55           C  
ATOM   2371  CD1 TYR B  94     -49.871 -18.637 -32.129  1.00197.55           C  
ATOM   2372  CD2 TYR B  94     -48.250 -16.871 -32.596  1.00197.55           C  
ATOM   2373  CE1 TYR B  94     -50.889 -17.674 -32.037  1.00197.55           C  
ATOM   2374  CE2 TYR B  94     -49.282 -15.921 -32.537  1.00197.55           C  
ATOM   2375  CZ  TYR B  94     -50.608 -16.336 -32.348  1.00197.55           C  
ATOM   2376  OH  TYR B  94     -51.625 -15.457 -32.475  1.00197.55           O  
ATOM   2377  C   TYR B  94     -46.451 -21.386 -31.824  1.00197.55           C  
ATOM   2378  O   TYR B  94     -45.475 -21.597 -32.581  1.00197.55           O  
ATOM   2379  N   TYR B  95     -47.380 -22.309 -31.572  1.00171.09           N  
ATOM   2380  CA  TYR B  95     -47.295 -23.653 -32.095  1.00171.09           C  
ATOM   2381  CB  TYR B  95     -46.885 -24.615 -30.942  1.00171.09           C  
ATOM   2382  CG  TYR B  95     -45.766 -24.094 -30.062  1.00171.09           C  
ATOM   2383  CD1 TYR B  95     -44.441 -24.083 -30.530  1.00171.09           C  
ATOM   2384  CD2 TYR B  95     -46.063 -23.576 -28.787  1.00171.09           C  
ATOM   2385  CE1 TYR B  95     -43.410 -23.565 -29.720  1.00171.09           C  
ATOM   2386  CE2 TYR B  95     -45.029 -23.089 -27.966  1.00171.09           C  
ATOM   2387  CZ  TYR B  95     -43.698 -23.091 -28.424  1.00171.09           C  
ATOM   2388  OH  TYR B  95     -42.696 -22.662 -27.612  1.00171.09           O  
ATOM   2389  C   TYR B  95     -48.598 -23.930 -32.836  1.00171.09           C  
ATOM   2390  O   TYR B  95     -49.607 -23.357 -32.414  1.00171.09           O  
ATOM   2391  N   CYS B  96     -48.617 -24.983 -33.644  1.00 72.86           N  
ATOM   2392  CA  CYS B  96     -49.719 -25.930 -33.835  1.00 72.86           C  
ATOM   2393  CB  CYS B  96     -50.252 -25.740 -35.257  1.00 72.86           C  
ATOM   2394  SG  CYS B  96     -49.062 -25.864 -36.618  1.00 72.86           S  
ATOM   2395  C   CYS B  96     -49.315 -27.371 -33.432  1.00 72.86           C  
ATOM   2396  O   CYS B  96     -48.109 -27.671 -33.239  1.00 72.86           O  
ATOM   2397  N   ALA B  97     -50.326 -28.240 -33.283  1.00 57.00           N  
ATOM   2398  CA  ALA B  97     -50.197 -29.649 -32.925  1.00 57.00           C  
ATOM   2399  CB  ALA B  97     -50.363 -29.801 -31.412  1.00 57.00           C  
ATOM   2400  C   ALA B  97     -51.241 -30.568 -33.606  1.00 57.00           C  
ATOM   2401  O   ALA B  97     -52.380 -30.209 -33.957  1.00 57.00           O  
ATOM   2402  N   ARG B  98     -50.841 -31.831 -33.761  1.00137.50           N  
ATOM   2403  CA  ARG B  98     -51.755 -32.876 -34.212  1.00137.50           C  
ATOM   2404  CB  ARG B  98     -50.853 -34.116 -34.601  1.00137.50           C  
ATOM   2405  CG  ARG B  98     -51.391 -34.963 -35.759  1.00137.50           C  
ATOM   2406  CD  ARG B  98     -50.313 -35.943 -36.226  1.00137.50           C  
ATOM   2407  NE  ARG B  98     -50.796 -36.815 -37.313  1.00137.50           N  
ATOM   2408  CZ  ARG B  98     -50.196 -37.919 -37.716  1.00137.50           C  
ATOM   2409  NH1 ARG B  98     -49.151 -38.407 -37.098  1.00137.50           N  
ATOM   2410  NH2 ARG B  98     -50.646 -38.565 -38.753  1.00137.50           N  
ATOM   2411  C   ARG B  98     -52.949 -32.990 -33.186  1.00137.50           C  
ATOM   2412  O   ARG B  98     -53.165 -32.196 -32.227  1.00137.50           O  
ATOM   2413  N   ALA B  99     -53.720 -34.069 -33.496  1.00 79.78           N  
ATOM   2414  CA  ALA B  99     -54.807 -34.426 -32.621  1.00 79.78           C  
ATOM   2415  CB  ALA B  99     -55.971 -34.941 -33.478  1.00 79.78           C  
ATOM   2416  C   ALA B  99     -54.389 -35.409 -31.516  1.00 79.78           C  
ATOM   2417  O   ALA B  99     -53.822 -36.470 -31.760  1.00 79.78           O  
ATOM   2418  N   ASN B 100     -54.828 -35.050 -30.308  1.00128.04           N  
ATOM   2419  CA  ASN B 100     -55.042 -35.915 -29.131  1.00128.04           C  
ATOM   2420  CB  ASN B 100     -56.239 -36.888 -29.396  1.00128.04           C  
ATOM   2421  CG  ASN B 100     -57.574 -36.243 -29.772  1.00128.04           C  
ATOM   2422  OD1 ASN B 100     -57.694 -35.128 -30.287  1.00128.04           O  
ATOM   2423  ND2 ASN B 100     -58.660 -36.943 -29.523  1.00128.04           N  
ATOM   2424  C   ASN B 100     -53.761 -36.586 -28.554  1.00128.04           C  
ATOM   2425  O   ASN B 100     -53.659 -36.541 -27.319  1.00128.04           O  
ATOM   2426  N   TRP B 101     -53.091 -37.406 -29.407  1.00168.51           N  
ATOM   2427  CA  TRP B 101     -51.845 -38.134 -29.053  1.00168.51           C  
ATOM   2428  CB  TRP B 101     -52.128 -39.082 -27.854  1.00168.51           C  
ATOM   2429  CG  TRP B 101     -50.908 -39.781 -27.353  1.00168.51           C  
ATOM   2430  CD2 TRP B 101     -50.573 -41.182 -27.530  1.00168.51           C  
ATOM   2431  CD1 TRP B 101     -49.879 -39.227 -26.676  1.00168.51           C  
ATOM   2432  NE1 TRP B 101     -48.924 -40.193 -26.424  1.00168.51           N  
ATOM   2433  CE2 TRP B 101     -49.294 -41.416 -26.952  1.00168.51           C  
ATOM   2434  CE3 TRP B 101     -51.229 -42.271 -28.139  1.00168.51           C  
ATOM   2435  CZ2 TRP B 101     -48.703 -42.688 -26.965  1.00168.51           C  
ATOM   2436  CZ3 TRP B 101     -50.642 -43.546 -28.163  1.00168.51           C  
ATOM   2437  CH2 TRP B 101     -49.384 -43.757 -27.573  1.00168.51           C  
ATOM   2438  C   TRP B 101     -51.095 -38.823 -30.252  1.00168.51           C  
ATOM   2439  O   TRP B 101     -50.562 -39.942 -30.137  1.00168.51           O  
ATOM   2440  N   LEU B 102     -51.118 -38.166 -31.420  1.00200.93           N  
ATOM   2441  CA  LEU B 102     -50.436 -38.719 -32.611  1.00200.93           C  
ATOM   2442  CB  LEU B 102     -51.430 -38.728 -33.801  1.00200.93           C  
ATOM   2443  CG  LEU B 102     -52.538 -39.799 -33.744  1.00200.93           C  
ATOM   2444  CD1 LEU B 102     -53.715 -39.430 -32.848  1.00200.93           C  
ATOM   2445  CD2 LEU B 102     -53.115 -39.977 -35.147  1.00200.93           C  
ATOM   2446  C   LEU B 102     -49.036 -38.094 -32.951  1.00200.93           C  
ATOM   2447  O   LEU B 102     -48.492 -38.396 -34.030  1.00200.93           O  
ATOM   2448  N   ASP B 103     -48.361 -37.354 -32.047  1.00221.94           N  
ATOM   2449  CA  ASP B 103     -48.439 -35.876 -32.208  1.00221.94           C  
ATOM   2450  CB  ASP B 103     -48.325 -35.106 -30.859  1.00221.94           C  
ATOM   2451  CG  ASP B 103     -49.637 -35.067 -30.078  1.00221.94           C  
ATOM   2452  OD1 ASP B 103     -50.702 -35.361 -30.674  1.00221.94           O  
ATOM   2453  OD2 ASP B 103     -49.529 -34.758 -28.877  1.00221.94           O  
ATOM   2454  C   ASP B 103     -47.469 -35.354 -33.244  1.00221.94           C  
ATOM   2455  O   ASP B 103     -47.824 -35.075 -34.418  1.00221.94           O  
ATOM   2456  N   TYR B 104     -46.186 -35.213 -32.819  1.00252.82           N  
ATOM   2457  CA  TYR B 104     -45.383 -34.058 -33.214  1.00252.82           C  
ATOM   2458  CB  TYR B 104     -44.864 -34.275 -34.655  1.00252.82           C  
ATOM   2459  CG  TYR B 104     -43.959 -35.483 -34.759  1.00252.82           C  
ATOM   2460  CD1 TYR B 104     -44.507 -36.783 -34.763  1.00252.82           C  
ATOM   2461  CD2 TYR B 104     -42.567 -35.305 -34.831  1.00252.82           C  
ATOM   2462  CE1 TYR B 104     -43.667 -37.903 -34.902  1.00252.82           C  
ATOM   2463  CE2 TYR B 104     -41.724 -36.422 -34.956  1.00252.82           C  
ATOM   2464  CZ  TYR B 104     -42.273 -37.720 -35.015  1.00252.82           C  
ATOM   2465  OH  TYR B 104     -41.455 -38.785 -35.221  1.00252.82           O  
ATOM   2466  C   TYR B 104     -46.067 -32.695 -32.891  1.00252.82           C  
ATOM   2467  O   TYR B 104     -47.284 -32.437 -32.843  1.00252.82           O  
ATOM   2468  N   TRP B 105     -45.188 -31.748 -32.574  1.00127.27           N  
ATOM   2469  CA  TRP B 105     -45.584 -30.363 -32.440  1.00127.27           C  
ATOM   2470  CB  TRP B 105     -45.421 -29.891 -30.996  1.00127.27           C  
ATOM   2471  CG  TRP B 105     -46.541 -30.204 -30.065  1.00127.27           C  
ATOM   2472  CD2 TRP B 105     -47.267 -29.250 -29.242  1.00127.27           C  
ATOM   2473  CD1 TRP B 105     -47.082 -31.416 -29.798  1.00127.27           C  
ATOM   2474  NE1 TRP B 105     -48.108 -31.276 -28.884  1.00127.27           N  
ATOM   2475  CE2 TRP B 105     -48.255 -29.957 -28.497  1.00127.27           C  
ATOM   2476  CE3 TRP B 105     -47.187 -27.852 -29.061  1.00127.27           C  
ATOM   2477  CZ2 TRP B 105     -49.111 -29.298 -27.607  1.00127.27           C  
ATOM   2478  CZ3 TRP B 105     -48.020 -27.192 -28.142  1.00127.27           C  
ATOM   2479  CH2 TRP B 105     -48.960 -27.919 -27.396  1.00127.27           C  
ATOM   2480  C   TRP B 105     -44.714 -29.523 -33.336  1.00127.27           C  
ATOM   2481  O   TRP B 105     -43.496 -29.759 -33.501  1.00127.27           O  
ATOM   2482  N   GLY B 106     -45.292 -28.340 -33.608  1.00 35.29           N  
ATOM   2483  CA  GLY B 106     -44.649 -27.135 -34.151  1.00 35.29           C  
ATOM   2484  C   GLY B 106     -43.400 -26.731 -33.389  1.00 35.29           C  
ATOM   2485  O   GLY B 106     -43.350 -26.900 -32.158  1.00 35.29           O  
ATOM   2486  N   GLN B 107     -42.510 -26.000 -34.092  1.00 81.86           N  
ATOM   2487  CA  GLN B 107     -41.219 -25.536 -33.546  1.00 81.86           C  
ATOM   2488  CB  GLN B 107     -40.095 -25.630 -34.616  1.00 81.86           C  
ATOM   2489  CG  GLN B 107     -39.749 -27.073 -35.019  1.00 81.86           C  
ATOM   2490  CD  GLN B 107     -39.159 -27.902 -33.873  1.00 81.86           C  
ATOM   2491  OE1 GLN B 107     -39.802 -28.240 -32.881  1.00 81.86           O  
ATOM   2492  NE2 GLN B 107     -37.907 -28.290 -33.975  1.00 81.86           N  
ATOM   2493  C   GLN B 107     -41.234 -24.111 -32.961  1.00 81.86           C  
ATOM   2494  O   GLN B 107     -40.291 -23.794 -32.215  1.00 81.86           O  
ATOM   2495  N   GLY B 108     -42.324 -23.364 -33.172  1.00 49.00           N  
ATOM   2496  CA  GLY B 108     -42.411 -21.984 -32.731  1.00 49.00           C  
ATOM   2497  C   GLY B 108     -42.392 -20.983 -33.857  1.00 49.00           C  
ATOM   2498  O   GLY B 108     -41.665 -21.220 -34.814  1.00 49.00           O  
ATOM   2499  N   THR B 109     -43.234 -19.958 -33.751  1.00 69.70           N  
ATOM   2500  CA  THR B 109     -43.201 -18.723 -34.566  1.00 69.70           C  
ATOM   2501  CB  THR B 109     -44.320 -18.638 -35.598  1.00 69.70           C  
ATOM   2502  OG1 THR B 109     -45.501 -19.244 -35.144  1.00 69.70           O  
ATOM   2503  CG2 THR B 109     -43.928 -19.401 -36.840  1.00 69.70           C  
ATOM   2504  C   THR B 109     -43.392 -17.443 -33.725  1.00 69.70           C  
ATOM   2505  O   THR B 109     -44.123 -17.425 -32.733  1.00 69.70           O  
ATOM   2506  N   THR B 110     -42.796 -16.351 -34.195  1.00150.18           N  
ATOM   2507  CA  THR B 110     -42.864 -15.048 -33.531  1.00150.18           C  
ATOM   2508  CB  THR B 110     -41.633 -14.187 -33.782  1.00150.18           C  
ATOM   2509  OG1 THR B 110     -41.532 -13.837 -35.130  1.00150.18           O  
ATOM   2510  CG2 THR B 110     -40.352 -14.950 -33.453  1.00150.18           C  
ATOM   2511  C   THR B 110     -44.064 -14.261 -33.983  1.00150.18           C  
ATOM   2512  O   THR B 110     -44.578 -14.501 -35.064  1.00150.18           O  
ATOM   2513  N   VAL B 111     -44.739 -13.548 -33.094  1.00 76.77           N  
ATOM   2514  CA  VAL B 111     -45.682 -12.464 -33.403  1.00 76.77           C  
ATOM   2515  CB  VAL B 111     -47.144 -12.931 -33.325  1.00 76.77           C  
ATOM   2516  CG1 VAL B 111     -48.135 -11.771 -33.491  1.00 76.77           C  
ATOM   2517  CG2 VAL B 111     -47.423 -13.960 -34.425  1.00 76.77           C  
ATOM   2518  C   VAL B 111     -45.381 -11.374 -32.341  1.00 76.77           C  
ATOM   2519  O   VAL B 111     -45.402 -11.616 -31.098  1.00 76.77           O  
ATOM   2520  N   THR B 112     -45.217 -10.149 -32.884  1.00 62.30           N  
ATOM   2521  CA  THR B 112     -45.005  -8.960 -32.067  1.00 62.30           C  
ATOM   2522  CB  THR B 112     -43.533  -8.646 -31.853  1.00 62.30           C  
ATOM   2523  OG1 THR B 112     -42.981  -8.258 -33.075  1.00 62.30           O  
ATOM   2524  CG2 THR B 112     -42.706  -9.808 -31.312  1.00 62.30           C  
ATOM   2525  C   THR B 112     -45.563  -7.628 -32.644  1.00 62.30           C  
ATOM   2526  O   THR B 112     -45.770  -7.275 -33.820  1.00 62.30           O  
ATOM   2527  N   VAL B 113     -45.948  -6.752 -31.717  1.00131.06           N  
ATOM   2528  CA  VAL B 113     -46.868  -5.643 -31.989  1.00131.06           C  
ATOM   2529  CB  VAL B 113     -48.339  -6.126 -32.048  1.00131.06           C  
ATOM   2530  CG1 VAL B 113     -48.836  -6.722 -30.735  1.00131.06           C  
ATOM   2531  CG2 VAL B 113     -49.228  -4.963 -32.418  1.00131.06           C  
ATOM   2532  C   VAL B 113     -46.708  -4.533 -30.963  1.00131.06           C  
ATOM   2533  O   VAL B 113     -46.597  -4.822 -29.774  1.00131.06           O  
ATOM   2534  N   SER B 114     -46.586  -3.286 -31.386  1.00 62.60           N  
ATOM   2535  CA  SER B 114     -46.874  -2.158 -30.504  1.00 62.60           C  
ATOM   2536  CB  SER B 114     -45.558  -1.885 -29.750  1.00 62.60           C  
ATOM   2537  OG  SER B 114     -45.695  -0.823 -28.819  1.00 62.60           O  
ATOM   2538  C   SER B 114     -47.470  -0.973 -31.294  1.00 62.60           C  
ATOM   2539  O   SER B 114     -47.693  -1.022 -32.513  1.00 62.60           O  
ATOM   2540  N   SER B 115     -47.833   0.095 -30.583  1.00 45.04           N  
ATOM   2541  CA  SER B 115     -47.738   1.458 -31.129  1.00 45.04           C  
ATOM   2542  CB  SER B 115     -48.533   2.409 -30.214  1.00 45.04           C  
ATOM   2543  OG  SER B 115     -49.836   1.892 -30.033  1.00 45.04           O  
ATOM   2544  C   SER B 115     -46.309   1.996 -31.373  1.00 45.04           C  
ATOM   2545  O   SER B 115     -46.048   2.846 -32.236  1.00 45.04           O  
ATOM   2546  N   ALA B 116     -45.318   1.533 -30.598  1.00 43.60           N  
ATOM   2547  CA  ALA B 116     -43.935   2.018 -30.666  1.00 43.60           C  
ATOM   2548  CB  ALA B 116     -43.105   1.435 -29.514  1.00 43.60           C  
ATOM   2549  C   ALA B 116     -43.324   1.681 -32.018  1.00 43.60           C  
ATOM   2550  O   ALA B 116     -43.155   0.512 -32.362  1.00 43.60           O  
ATOM   2551  N   SER B 117     -42.915   2.678 -32.787  1.00 90.45           N  
ATOM   2552  CA  SER B 117     -42.175   2.480 -34.035  1.00 90.45           C  
ATOM   2553  CB  SER B 117     -42.046   3.782 -34.815  1.00 90.45           C  
ATOM   2554  OG  SER B 117     -41.276   4.739 -34.098  1.00 90.45           O  
ATOM   2555  C   SER B 117     -40.761   1.937 -33.758  1.00 90.45           C  
ATOM   2556  O   SER B 117     -40.147   2.344 -32.743  1.00 90.45           O  
ATOM   2557  N   THR B 118     -40.402   0.970 -34.643  1.00 54.15           N  
ATOM   2558  CA  THR B 118     -39.126   0.242 -34.561  1.00 54.15           C  
ATOM   2559  CB  THR B 118     -38.941  -0.680 -35.795  1.00 54.15           C  
ATOM   2560  OG1 THR B 118     -40.040  -1.557 -35.883  1.00 54.15           O  
ATOM   2561  CG2 THR B 118     -37.695  -1.556 -35.745  1.00 54.15           C  
ATOM   2562  C   THR B 118     -37.948   1.211 -34.422  1.00 54.15           C  
ATOM   2563  O   THR B 118     -37.997   2.318 -34.940  1.00 54.15           O  
ATOM   2564  N   LYS B 119     -36.965   0.843 -33.600  1.00127.36           N  
ATOM   2565  CA  LYS B 119     -35.671   1.520 -33.437  1.00127.36           C  
ATOM   2566  CB  LYS B 119     -35.601   2.314 -32.139  1.00127.36           C  
ATOM   2567  CG  LYS B 119     -36.734   3.330 -31.948  1.00127.36           C  
ATOM   2568  CD  LYS B 119     -36.800   4.377 -33.068  1.00127.36           C  
ATOM   2569  CE  LYS B 119     -38.175   5.040 -33.056  1.00127.36           C  
ATOM   2570  NZ  LYS B 119     -38.569   5.452 -34.422  1.00127.36           N  
ATOM   2571  C   LYS B 119     -34.509   0.543 -33.368  1.00127.36           C  
ATOM   2572  O   LYS B 119     -34.514  -0.339 -32.531  1.00127.36           O  
ATOM   2573  N   GLY B 120     -33.460   0.738 -34.149  1.00 39.22           N  
ATOM   2574  CA  GLY B 120     -32.205  -0.015 -34.016  1.00 39.22           C  
ATOM   2575  C   GLY B 120     -31.379   0.379 -32.812  1.00 39.22           C  
ATOM   2576  O   GLY B 120     -31.229   1.583 -32.653  1.00 39.22           O  
ATOM   2577  N   PRO B 121     -30.761  -0.530 -32.050  1.00 97.44           N  
ATOM   2578  CA  PRO B 121     -30.105  -0.256 -30.766  1.00 97.44           C  
ATOM   2579  CD  PRO B 121     -30.620  -1.923 -32.422  1.00 97.44           C  
ATOM   2580  CB  PRO B 121     -29.619  -1.640 -30.254  1.00 97.44           C  
ATOM   2581  CG  PRO B 121     -29.588  -2.543 -31.487  1.00 97.44           C  
ATOM   2582  C   PRO B 121     -28.962   0.748 -30.770  1.00 97.44           C  
ATOM   2583  O   PRO B 121     -27.966   0.459 -31.436  1.00 97.44           O  
ATOM   2584  N   SER B 122     -28.899   1.636 -29.774  1.00 60.95           N  
ATOM   2585  CA  SER B 122     -27.620   2.091 -29.264  1.00 60.95           C  
ATOM   2586  CB  SER B 122     -27.783   3.137 -28.188  1.00 60.95           C  
ATOM   2587  OG  SER B 122     -28.569   4.171 -28.741  1.00 60.95           O  
ATOM   2588  C   SER B 122     -26.852   0.948 -28.678  1.00 60.95           C  
ATOM   2589  O   SER B 122     -27.399   0.285 -27.799  1.00 60.95           O  
ATOM   2590  N   VAL B 123     -25.568   0.765 -29.084  1.00 58.26           N  
ATOM   2591  CA  VAL B 123     -24.678  -0.329 -28.640  1.00 58.26           C  
ATOM   2592  CB  VAL B 123     -24.316  -1.414 -29.708  1.00 58.26           C  
ATOM   2593  CG1 VAL B 123     -23.518  -2.573 -29.091  1.00 58.26           C  
ATOM   2594  CG2 VAL B 123     -25.597  -1.994 -30.318  1.00 58.26           C  
ATOM   2595  C   VAL B 123     -23.409   0.340 -28.127  1.00 58.26           C  
ATOM   2596  O   VAL B 123     -22.703   1.028 -28.902  1.00 58.26           O  
ATOM   2597  N   PHE B 124     -23.009  -0.118 -26.916  1.00 89.42           N  
ATOM   2598  CA  PHE B 124     -21.838   0.365 -26.206  1.00 89.42           C  
ATOM   2599  CB  PHE B 124     -22.195   1.310 -25.048  1.00 89.42           C  
ATOM   2600  CG  PHE B 124     -23.162   2.388 -25.484  1.00 89.42           C  
ATOM   2601  CD1 PHE B 124     -22.739   3.391 -26.370  1.00 89.42           C  
ATOM   2602  CD2 PHE B 124     -24.494   2.365 -25.035  1.00 89.42           C  
ATOM   2603  CE1 PHE B 124     -23.628   4.406 -26.763  1.00 89.42           C  
ATOM   2604  CE2 PHE B 124     -25.379   3.390 -25.413  1.00 89.42           C  
ATOM   2605  CZ  PHE B 124     -24.941   4.417 -26.267  1.00 89.42           C  
ATOM   2606  C   PHE B 124     -21.033  -0.781 -25.639  1.00 89.42           C  
ATOM   2607  O   PHE B 124     -21.521  -1.628 -24.869  1.00 89.42           O  
ATOM   2608  N   PRO B 125     -19.682  -0.698 -25.838  1.00175.66           N  
ATOM   2609  CA  PRO B 125     -18.654  -1.469 -25.079  1.00175.66           C  
ATOM   2610  CD  PRO B 125     -18.978   0.022 -26.924  1.00175.66           C  
ATOM   2611  CB  PRO B 125     -17.296  -1.270 -25.817  1.00175.66           C  
ATOM   2612  CG  PRO B 125     -17.695  -0.744 -27.185  1.00175.66           C  
ATOM   2613  C   PRO B 125     -18.492  -1.047 -23.597  1.00175.66           C  
ATOM   2614  O   PRO B 125     -18.610   0.146 -23.246  1.00175.66           O  
ATOM   2615  N   LEU B 126     -18.295  -2.038 -22.730  1.00123.05           N  
ATOM   2616  CA  LEU B 126     -18.073  -1.789 -21.309  1.00123.05           C  
ATOM   2617  CB  LEU B 126     -19.262  -2.230 -20.436  1.00123.05           C  
ATOM   2618  CG  LEU B 126     -20.575  -1.425 -20.473  1.00123.05           C  
ATOM   2619  CD1 LEU B 126     -20.374   0.068 -20.215  1.00123.05           C  
ATOM   2620  CD2 LEU B 126     -21.357  -1.618 -21.769  1.00123.05           C  
ATOM   2621  C   LEU B 126     -16.763  -2.477 -20.925  1.00123.05           C  
ATOM   2622  O   LEU B 126     -16.818  -3.609 -20.413  1.00123.05           O  
ATOM   2623  N   ALA B 127     -15.629  -1.891 -21.334  1.00 66.34           N  
ATOM   2624  CA  ALA B 127     -14.402  -2.090 -20.579  1.00 66.34           C  
ATOM   2625  CB  ALA B 127     -13.203  -1.683 -21.379  1.00 66.34           C  
ATOM   2626  C   ALA B 127     -14.382  -1.244 -19.296  1.00 66.34           C  
ATOM   2627  O   ALA B 127     -14.492  -0.010 -19.351  1.00 66.34           O  
ATOM   2628  N   PRO B 128     -14.254  -1.913 -18.125  1.00147.30           N  
ATOM   2629  CA  PRO B 128     -14.307  -1.246 -16.821  1.00147.30           C  
ATOM   2630  CD  PRO B 128     -13.808  -3.312 -17.996  1.00147.30           C  
ATOM   2631  CB  PRO B 128     -14.235  -2.417 -15.826  1.00147.30           C  
ATOM   2632  CG  PRO B 128     -13.459  -3.507 -16.542  1.00147.30           C  
ATOM   2633  C   PRO B 128     -13.147  -0.222 -16.693  1.00147.30           C  
ATOM   2634  O   PRO B 128     -11.999  -0.618 -16.432  1.00147.30           O  
ATOM   2635  N   CYS B 129     -13.528   1.056 -16.853  1.00 81.81           N  
ATOM   2636  CA  CYS B 129     -12.582   2.178 -17.009  1.00 81.81           C  
ATOM   2637  CB  CYS B 129     -13.352   3.511 -16.892  1.00 81.81           C  
ATOM   2638  SG  CYS B 129     -12.377   5.002 -17.210  1.00 81.81           S  
ATOM   2639  C   CYS B 129     -11.418   2.127 -16.022  1.00 81.81           C  
ATOM   2640  O   CYS B 129     -10.323   1.740 -16.418  1.00 81.81           O  
ATOM   2641  N   SER B 130     -11.681   2.137 -14.710  1.00134.10           N  
ATOM   2642  CA  SER B 130     -10.659   2.053 -13.632  1.00134.10           C  
ATOM   2643  CB  SER B 130     -10.936   3.187 -12.583  1.00134.10           C  
ATOM   2644  OG  SER B 130      -9.945   3.190 -11.576  1.00134.10           O  
ATOM   2645  C   SER B 130     -10.600   0.614 -13.029  1.00134.10           C  
ATOM   2646  O   SER B 130     -10.136   0.413 -11.898  1.00134.10           O  
ATOM   2647  N   ARG B 131     -11.323  -0.343 -13.640  1.00195.47           N  
ATOM   2648  CA  ARG B 131     -11.702  -1.628 -13.007  1.00195.47           C  
ATOM   2649  CB  ARG B 131     -13.170  -1.612 -12.492  1.00195.47           C  
ATOM   2650  CG  ARG B 131     -13.521  -0.758 -11.280  1.00195.47           C  
ATOM   2651  CD  ARG B 131     -12.584  -1.027 -10.111  1.00195.47           C  
ATOM   2652  NE  ARG B 131     -12.831  -0.094  -9.011  1.00195.47           N  
ATOM   2653  CZ  ARG B 131     -11.913   0.469  -8.250  1.00195.47           C  
ATOM   2654  NH1 ARG B 131     -10.640   0.248  -8.420  1.00195.47           N  
ATOM   2655  NH2 ARG B 131     -12.286   1.260  -7.288  1.00195.47           N  
ATOM   2656  C   ARG B 131     -11.420  -2.893 -13.885  1.00195.47           C  
ATOM   2657  O   ARG B 131     -11.945  -3.968 -13.537  1.00195.47           O  
ATOM   2658  N   SER B 132     -10.516  -2.772 -14.883  1.00140.16           N  
ATOM   2659  CA  SER B 132     -10.043  -4.008 -15.566  1.00140.16           C  
ATOM   2660  CB  SER B 132      -9.725  -3.808 -17.019  1.00140.16           C  
ATOM   2661  OG  SER B 132      -8.673  -2.888 -17.192  1.00140.16           O  
ATOM   2662  C   SER B 132      -8.856  -4.698 -14.922  1.00140.16           C  
ATOM   2663  O   SER B 132      -7.701  -4.524 -15.300  1.00140.16           O  
ATOM   2664  N   THR B 133      -9.163  -5.400 -13.831  1.00171.65           N  
ATOM   2665  CA  THR B 133      -8.229  -5.785 -12.748  1.00171.65           C  
ATOM   2666  CB  THR B 133      -8.975  -6.289 -11.494  1.00171.65           C  
ATOM   2667  OG1 THR B 133      -9.870  -7.320 -11.849  1.00171.65           O  
ATOM   2668  CG2 THR B 133      -9.779  -5.178 -10.823  1.00171.65           C  
ATOM   2669  C   THR B 133      -7.073  -6.724 -13.130  1.00171.65           C  
ATOM   2670  O   THR B 133      -6.026  -6.231 -13.568  1.00171.65           O  
ATOM   2671  N   SER B 134      -7.086  -7.972 -12.641  1.00210.18           N  
ATOM   2672  CA  SER B 134      -5.918  -8.859 -12.680  1.00210.18           C  
ATOM   2673  CB  SER B 134      -4.884  -8.289 -11.714  1.00210.18           C  
ATOM   2674  OG  SER B 134      -3.753  -9.131 -11.665  1.00210.18           O  
ATOM   2675  C   SER B 134      -6.254 -10.303 -12.319  1.00210.18           C  
ATOM   2676  O   SER B 134      -5.678 -10.876 -11.396  1.00210.18           O  
ATOM   2677  N   GLU B 135      -7.134 -10.930 -13.082  1.00116.04           N  
ATOM   2678  CA  GLU B 135      -7.504 -12.341 -12.939  1.00116.04           C  
ATOM   2679  CB  GLU B 135      -8.700 -12.379 -11.909  1.00116.04           C  
ATOM   2680  CG  GLU B 135      -9.216 -13.780 -11.555  1.00116.04           C  
ATOM   2681  CD  GLU B 135      -8.141 -14.670 -10.929  1.00116.04           C  
ATOM   2682  OE1 GLU B 135      -7.248 -15.086 -11.705  1.00116.04           O  
ATOM   2683  OE2 GLU B 135      -8.242 -14.928  -9.713  1.00116.04           O  
ATOM   2684  C   GLU B 135      -7.683 -12.967 -14.376  1.00116.04           C  
ATOM   2685  O   GLU B 135      -7.824 -12.316 -15.431  1.00116.04           O  
ATOM   2686  N   SER B 136      -7.785 -14.295 -14.418  1.00126.72           N  
ATOM   2687  CA  SER B 136      -8.415 -15.039 -15.508  1.00126.72           C  
ATOM   2688  CB  SER B 136      -7.953 -16.487 -15.459  1.00126.72           C  
ATOM   2689  OG  SER B 136      -8.628 -17.174 -14.428  1.00126.72           O  
ATOM   2690  C   SER B 136      -9.956 -14.999 -15.554  1.00126.72           C  
ATOM   2691  O   SER B 136     -10.568 -15.713 -16.350  1.00126.72           O  
ATOM   2692  N   THR B 137     -10.558 -14.001 -14.893  1.00120.79           N  
ATOM   2693  CA  THR B 137     -11.981 -13.703 -14.877  1.00120.79           C  
ATOM   2694  CB  THR B 137     -12.574 -13.862 -13.476  1.00120.79           C  
ATOM   2695  OG1 THR B 137     -11.996 -12.930 -12.592  1.00120.79           O  
ATOM   2696  CG2 THR B 137     -12.368 -15.257 -12.889  1.00120.79           C  
ATOM   2697  C   THR B 137     -12.281 -12.262 -15.328  1.00120.79           C  
ATOM   2698  O   THR B 137     -13.379 -11.764 -15.020  1.00120.79           O  
ATOM   2699  N   ALA B 138     -11.420 -11.636 -16.133  1.00 92.76           N  
ATOM   2700  CA  ALA B 138     -11.585 -10.239 -16.533  1.00 92.76           C  
ATOM   2701  CB  ALA B 138     -10.366  -9.792 -17.330  1.00 92.76           C  
ATOM   2702  C   ALA B 138     -12.840  -9.939 -17.314  1.00 92.76           C  
ATOM   2703  O   ALA B 138     -12.814 -10.117 -18.520  1.00 92.76           O  
ATOM   2704  N   ALA B 139     -13.942  -9.578 -16.668  1.00 63.30           N  
ATOM   2705  CA  ALA B 139     -15.191  -9.291 -17.341  1.00 63.30           C  
ATOM   2706  CB  ALA B 139     -16.298  -9.204 -16.270  1.00 63.30           C  
ATOM   2707  C   ALA B 139     -14.986  -8.036 -18.241  1.00 63.30           C  
ATOM   2708  O   ALA B 139     -14.524  -6.936 -17.813  1.00 63.30           O  
ATOM   2709  N   LEU B 140     -15.490  -8.257 -19.496  1.00 68.54           N  
ATOM   2710  CA  LEU B 140     -15.762  -7.214 -20.472  1.00 68.54           C  
ATOM   2711  CB  LEU B 140     -14.873  -7.362 -21.693  1.00 68.54           C  
ATOM   2712  CG  LEU B 140     -13.373  -7.342 -21.358  1.00 68.54           C  
ATOM   2713  CD1 LEU B 140     -12.566  -7.499 -22.649  1.00 68.54           C  
ATOM   2714  CD2 LEU B 140     -12.941  -6.042 -20.675  1.00 68.54           C  
ATOM   2715  C   LEU B 140     -17.195  -7.331 -20.917  1.00 68.54           C  
ATOM   2716  O   LEU B 140     -17.651  -8.439 -21.295  1.00 68.54           O  
ATOM   2717  N   GLY B 141     -17.996  -6.248 -20.703  1.00 47.41           N  
ATOM   2718  CA  GLY B 141     -19.399  -6.113 -21.070  1.00 47.41           C  
ATOM   2719  C   GLY B 141     -19.566  -5.524 -22.485  1.00 47.41           C  
ATOM   2720  O   GLY B 141     -18.724  -4.804 -23.049  1.00 47.41           O  
ATOM   2721  N   CYS B 142     -20.789  -5.756 -23.013  1.00 61.25           N  
ATOM   2722  CA  CYS B 142     -21.494  -4.881 -23.945  1.00 61.25           C  
ATOM   2723  CB  CYS B 142     -21.319  -5.420 -25.366  1.00 61.25           C  
ATOM   2724  SG  CYS B 142     -21.886  -7.118 -25.619  1.00 61.25           S  
ATOM   2725  C   CYS B 142     -22.969  -4.703 -23.511  1.00 61.25           C  
ATOM   2726  O   CYS B 142     -23.613  -5.583 -22.900  1.00 61.25           O  
ATOM   2727  N   LEU B 143     -23.509  -3.501 -23.838  1.00 64.28           N  
ATOM   2728  CA  LEU B 143     -24.913  -3.145 -23.740  1.00 64.28           C  
ATOM   2729  CB  LEU B 143     -24.997  -1.980 -22.735  1.00 64.28           C  
ATOM   2730  CG  LEU B 143     -26.431  -1.572 -22.375  1.00 64.28           C  
ATOM   2731  CD1 LEU B 143     -27.161  -2.642 -21.560  1.00 64.28           C  
ATOM   2732  CD2 LEU B 143     -26.381  -0.277 -21.569  1.00 64.28           C  
ATOM   2733  C   LEU B 143     -25.495  -2.833 -25.162  1.00 64.28           C  
ATOM   2734  O   LEU B 143     -24.830  -2.196 -26.026  1.00 64.28           O  
ATOM   2735  N   VAL B 144     -26.748  -3.315 -25.298  1.00 73.84           N  
ATOM   2736  CA  VAL B 144     -27.612  -3.129 -26.446  1.00 73.84           C  
ATOM   2737  CB  VAL B 144     -27.931  -4.459 -27.135  1.00 73.84           C  
ATOM   2738  CG1 VAL B 144     -28.777  -4.227 -28.385  1.00 73.84           C  
ATOM   2739  CG2 VAL B 144     -26.643  -5.175 -27.552  1.00 73.84           C  
ATOM   2740  C   VAL B 144     -28.879  -2.551 -25.889  1.00 73.84           C  
ATOM   2741  O   VAL B 144     -29.590  -3.312 -25.209  1.00 73.84           O  
ATOM   2742  N   LYS B 145     -29.077  -1.221 -26.061  1.00109.43           N  
ATOM   2743  CA  LYS B 145     -30.127  -0.443 -25.396  1.00109.43           C  
ATOM   2744  CB  LYS B 145     -29.496   0.371 -24.222  1.00109.43           C  
ATOM   2745  CG  LYS B 145     -30.542   0.834 -23.208  1.00109.43           C  
ATOM   2746  CD  LYS B 145     -29.987   1.402 -21.897  1.00109.43           C  
ATOM   2747  CE  LYS B 145     -31.064   1.387 -20.809  1.00109.43           C  
ATOM   2748  NZ  LYS B 145     -32.250   2.196 -21.178  1.00109.43           N  
ATOM   2749  C   LYS B 145     -30.929   0.402 -26.412  1.00109.43           C  
ATOM   2750  O   LYS B 145     -30.449   0.816 -27.501  1.00109.43           O  
ATOM   2751  N   ASP B 146     -32.186   0.584 -25.908  1.00 96.80           N  
ATOM   2752  CA  ASP B 146     -33.264   1.483 -26.417  1.00 96.80           C  
ATOM   2753  CB  ASP B 146     -33.058   2.937 -25.939  1.00 96.80           C  
ATOM   2754  CG  ASP B 146     -33.327   3.113 -24.429  1.00 96.80           C  
ATOM   2755  OD1 ASP B 146     -33.365   2.110 -23.674  1.00 96.80           O  
ATOM   2756  OD2 ASP B 146     -33.473   4.254 -23.957  1.00 96.80           O  
ATOM   2757  C   ASP B 146     -33.562   1.248 -27.897  1.00 96.80           C  
ATOM   2758  O   ASP B 146     -33.923   2.160 -28.653  1.00 96.80           O  
ATOM   2759  N   TYR B 147     -33.400  -0.004 -28.319  1.00 95.84           N  
ATOM   2760  CA  TYR B 147     -34.083  -0.517 -29.486  1.00 95.84           C  
ATOM   2761  CB  TYR B 147     -33.306  -1.704 -30.005  1.00 95.84           C  
ATOM   2762  CG  TYR B 147     -33.336  -2.948 -29.150  1.00 95.84           C  
ATOM   2763  CD1 TYR B 147     -34.256  -3.964 -29.455  1.00 95.84           C  
ATOM   2764  CD2 TYR B 147     -32.439  -3.101 -28.075  1.00 95.84           C  
ATOM   2765  CE1 TYR B 147     -34.263  -5.150 -28.707  1.00 95.84           C  
ATOM   2766  CE2 TYR B 147     -32.426  -4.299 -27.339  1.00 95.84           C  
ATOM   2767  CZ  TYR B 147     -33.319  -5.337 -27.672  1.00 95.84           C  
ATOM   2768  OH  TYR B 147     -33.240  -6.522 -27.017  1.00 95.84           O  
ATOM   2769  C   TYR B 147     -35.508  -0.934 -29.197  1.00 95.84           C  
ATOM   2770  O   TYR B 147     -35.964  -0.900 -28.056  1.00 95.84           O  
ATOM   2771  N   PHE B 148     -36.303  -1.144 -30.279  1.00155.45           N  
ATOM   2772  CA  PHE B 148     -37.558  -1.915 -30.269  1.00155.45           C  
ATOM   2773  CB  PHE B 148     -38.686  -0.963 -29.841  1.00155.45           C  
ATOM   2774  CG  PHE B 148     -40.036  -1.626 -29.658  1.00155.45           C  
ATOM   2775  CD1 PHE B 148     -40.949  -1.678 -30.724  1.00155.45           C  
ATOM   2776  CD2 PHE B 148     -40.357  -2.244 -28.434  1.00155.45           C  
ATOM   2777  CE1 PHE B 148     -42.147  -2.397 -30.592  1.00155.45           C  
ATOM   2778  CE2 PHE B 148     -41.569  -2.939 -28.291  1.00155.45           C  
ATOM   2779  CZ  PHE B 148     -42.451  -3.038 -29.377  1.00155.45           C  
ATOM   2780  C   PHE B 148     -37.838  -2.561 -31.632  1.00155.45           C  
ATOM   2781  O   PHE B 148     -37.328  -1.993 -32.579  1.00155.45           O  
ATOM   2782  N   PRO B 149     -38.736  -3.539 -31.753  1.00115.18           N  
ATOM   2783  CA  PRO B 149     -38.882  -4.600 -30.769  1.00115.18           C  
ATOM   2784  CD  PRO B 149     -39.546  -3.791 -32.950  1.00115.18           C  
ATOM   2785  CB  PRO B 149     -40.214  -5.256 -31.145  1.00115.18           C  
ATOM   2786  CG  PRO B 149     -40.324  -5.073 -32.653  1.00115.18           C  
ATOM   2787  C   PRO B 149     -37.735  -5.651 -30.777  1.00115.18           C  
ATOM   2788  O   PRO B 149     -36.949  -5.762 -31.733  1.00115.18           O  
ATOM   2789  N   GLU B 150     -37.757  -6.563 -29.815  1.00110.76           N  
ATOM   2790  CA  GLU B 150     -37.126  -7.850 -30.096  1.00110.76           C  
ATOM   2791  CB  GLU B 150     -37.461  -8.853 -29.002  1.00110.76           C  
ATOM   2792  CG  GLU B 150     -36.794  -8.526 -27.665  1.00110.76           C  
ATOM   2793  CD  GLU B 150     -35.318  -8.933 -27.663  1.00110.76           C  
ATOM   2794  OE1 GLU B 150     -34.552  -8.329 -28.449  1.00110.76           O  
ATOM   2795  OE2 GLU B 150     -34.946  -9.843 -26.896  1.00110.76           O  
ATOM   2796  C   GLU B 150     -37.588  -8.530 -31.402  1.00110.76           C  
ATOM   2797  O   GLU B 150     -38.755  -8.378 -31.763  1.00110.76           O  
ATOM   2798  N   PRO B 151     -36.774  -9.438 -31.985  1.00108.87           N  
ATOM   2799  CA  PRO B 151     -35.448  -9.815 -31.518  1.00108.87           C  
ATOM   2800  CD  PRO B 151     -37.305 -10.445 -32.909  1.00108.87           C  
ATOM   2801  CB  PRO B 151     -35.344 -11.340 -31.826  1.00108.87           C  
ATOM   2802  CG  PRO B 151     -36.231 -11.519 -33.059  1.00108.87           C  
ATOM   2803  C   PRO B 151     -34.259  -8.939 -32.012  1.00108.87           C  
ATOM   2804  O   PRO B 151     -34.095  -8.368 -33.102  1.00108.87           O  
ATOM   2805  N   VAL B 152     -33.279  -8.870 -31.125  1.00 86.32           N  
ATOM   2806  CA  VAL B 152     -31.882  -8.713 -31.476  1.00 86.32           C  
ATOM   2807  CB  VAL B 152     -31.173  -7.787 -30.467  1.00 86.32           C  
ATOM   2808  CG1 VAL B 152     -31.826  -6.411 -30.525  1.00 86.32           C  
ATOM   2809  CG2 VAL B 152     -31.158  -8.345 -29.044  1.00 86.32           C  
ATOM   2810  C   VAL B 152     -31.207 -10.095 -31.566  1.00 86.32           C  
ATOM   2811  O   VAL B 152     -31.826 -11.170 -31.434  1.00 86.32           O  
ATOM   2812  N   THR B 153     -29.900 -10.018 -31.936  1.00 67.96           N  
ATOM   2813  CA  THR B 153     -28.939 -11.072 -31.664  1.00 67.96           C  
ATOM   2814  CB  THR B 153     -28.606 -11.840 -32.946  1.00 67.96           C  
ATOM   2815  OG1 THR B 153     -29.827 -12.246 -33.526  1.00 67.96           O  
ATOM   2816  CG2 THR B 153     -27.753 -13.090 -32.749  1.00 67.96           C  
ATOM   2817  C   THR B 153     -27.746 -10.394 -31.021  1.00 67.96           C  
ATOM   2818  O   THR B 153     -27.380  -9.278 -31.384  1.00 67.96           O  
ATOM   2819  N   VAL B 154     -27.029 -11.133 -30.178  1.00106.08           N  
ATOM   2820  CA  VAL B 154     -25.667 -10.801 -29.727  1.00106.08           C  
ATOM   2821  CB  VAL B 154     -25.721 -10.108 -28.373  1.00106.08           C  
ATOM   2822  CG1 VAL B 154     -26.297 -10.990 -27.259  1.00106.08           C  
ATOM   2823  CG2 VAL B 154     -24.370  -9.543 -27.932  1.00106.08           C  
ATOM   2824  C   VAL B 154     -24.879 -12.075 -29.631  1.00106.08           C  
ATOM   2825  O   VAL B 154     -25.502 -13.138 -29.409  1.00106.08           O  
ATOM   2826  N   SER B 155     -23.545 -11.920 -29.948  1.00 45.82           N  
ATOM   2827  CA  SER B 155     -22.456 -12.892 -29.655  1.00 45.82           C  
ATOM   2828  CB  SER B 155     -22.268 -13.845 -30.822  1.00 45.82           C  
ATOM   2829  OG  SER B 155     -21.330 -14.876 -30.578  1.00 45.82           O  
ATOM   2830  C   SER B 155     -21.149 -12.164 -29.474  1.00 45.82           C  
ATOM   2831  O   SER B 155     -21.015 -11.059 -29.983  1.00 45.82           O  
ATOM   2832  N   TRP B 156     -20.094 -12.868 -28.962  1.00 70.35           N  
ATOM   2833  CA  TRP B 156     -18.698 -12.402 -28.842  1.00 70.35           C  
ATOM   2834  CB  TRP B 156     -18.124 -12.669 -27.416  1.00 70.35           C  
ATOM   2835  CG  TRP B 156     -18.763 -11.798 -26.382  1.00 70.35           C  
ATOM   2836  CD2 TRP B 156     -18.317 -10.486 -25.941  1.00 70.35           C  
ATOM   2837  CD1 TRP B 156     -19.911 -12.038 -25.712  1.00 70.35           C  
ATOM   2838  NE1 TRP B 156     -20.200 -10.978 -24.875  1.00 70.35           N  
ATOM   2839  CE2 TRP B 156     -19.239  -9.992 -24.973  1.00 70.35           C  
ATOM   2840  CE3 TRP B 156     -17.220  -9.669 -26.282  1.00 70.35           C  
ATOM   2841  CZ2 TRP B 156     -19.069  -8.744 -24.360  1.00 70.35           C  
ATOM   2842  CZ3 TRP B 156     -17.043  -8.416 -25.674  1.00 70.35           C  
ATOM   2843  CH2 TRP B 156     -17.959  -7.956 -24.710  1.00 70.35           C  
ATOM   2844  C   TRP B 156     -17.849 -13.033 -29.951  1.00 70.35           C  
ATOM   2845  O   TRP B 156     -17.982 -14.232 -30.240  1.00 70.35           O  
ATOM   2846  N   ASN B 157     -16.902 -12.180 -30.463  1.00 78.96           N  
ATOM   2847  CA  ASN B 157     -15.848 -12.501 -31.445  1.00 78.96           C  
ATOM   2848  CB  ASN B 157     -14.602 -12.991 -30.689  1.00 78.96           C  
ATOM   2849  CG  ASN B 157     -13.980 -11.971 -29.770  1.00 78.96           C  
ATOM   2850  OD1 ASN B 157     -13.914 -10.794 -30.067  1.00 78.96           O  
ATOM   2851  ND2 ASN B 157     -13.483 -12.409 -28.636  1.00 78.96           N  
ATOM   2852  C   ASN B 157     -16.309 -13.522 -32.492  1.00 78.96           C  
ATOM   2853  O   ASN B 157     -15.610 -14.501 -32.754  1.00 78.96           O  
ATOM   2854  N   SER B 158     -17.516 -13.391 -33.074  1.00 49.91           N  
ATOM   2855  CA  SER B 158     -18.109 -14.388 -34.029  1.00 49.91           C  
ATOM   2856  CB  SER B 158     -17.398 -14.218 -35.378  1.00 49.91           C  
ATOM   2857  OG  SER B 158     -17.580 -12.914 -35.894  1.00 49.91           O  
ATOM   2858  C   SER B 158     -18.195 -15.912 -33.589  1.00 49.91           C  
ATOM   2859  O   SER B 158     -18.233 -16.890 -34.367  1.00 49.91           O  
ATOM   2860  N   GLY B 159     -18.161 -16.039 -32.234  1.00 30.64           N  
ATOM   2861  CA  GLY B 159     -18.066 -17.343 -31.553  1.00 30.64           C  
ATOM   2862  C   GLY B 159     -16.665 -17.802 -31.067  1.00 30.64           C  
ATOM   2863  O   GLY B 159     -16.549 -18.866 -30.412  1.00 30.64           O  
ATOM   2864  N   ALA B 160     -15.630 -16.965 -31.324  1.00 70.80           N  
ATOM   2865  CA  ALA B 160     -14.245 -17.233 -30.928  1.00 70.80           C  
ATOM   2866  CB  ALA B 160     -13.285 -16.149 -31.438  1.00 70.80           C  
ATOM   2867  C   ALA B 160     -14.007 -17.282 -29.439  1.00 70.80           C  
ATOM   2868  O   ALA B 160     -12.942 -17.689 -28.971  1.00 70.80           O  
ATOM   2869  N   LEU B 161     -14.932 -16.775 -28.618  1.00156.58           N  
ATOM   2870  CA  LEU B 161     -15.095 -17.198 -27.215  1.00156.58           C  
ATOM   2871  CB  LEU B 161     -14.656 -15.997 -26.387  1.00156.58           C  
ATOM   2872  CG  LEU B 161     -14.537 -16.182 -24.862  1.00156.58           C  
ATOM   2873  CD1 LEU B 161     -15.901 -16.284 -24.223  1.00156.58           C  
ATOM   2874  CD2 LEU B 161     -13.684 -17.376 -24.446  1.00156.58           C  
ATOM   2875  C   LEU B 161     -16.556 -17.656 -27.083  1.00156.58           C  
ATOM   2876  O   LEU B 161     -17.473 -16.859 -27.221  1.00156.58           O  
ATOM   2877  N   THR B 162     -16.748 -18.977 -26.974  1.00 89.99           N  
ATOM   2878  CA  THR B 162     -18.048 -19.595 -26.708  1.00 89.99           C  
ATOM   2879  CB  THR B 162     -18.089 -21.006 -27.322  1.00 89.99           C  
ATOM   2880  OG1 THR B 162     -17.699 -20.941 -28.678  1.00 89.99           O  
ATOM   2881  CG2 THR B 162     -19.448 -21.702 -27.278  1.00 89.99           C  
ATOM   2882  C   THR B 162     -18.378 -19.644 -25.219  1.00 89.99           C  
ATOM   2883  O   THR B 162     -19.443 -19.159 -24.871  1.00 89.99           O  
ATOM   2884  N   SER B 163     -17.462 -19.883 -24.281  1.00 51.58           N  
ATOM   2885  CA  SER B 163     -17.721 -20.193 -22.846  1.00 51.58           C  
ATOM   2886  CB  SER B 163     -17.025 -21.488 -22.496  1.00 51.58           C  
ATOM   2887  OG  SER B 163     -17.348 -21.851 -21.168  1.00 51.58           O  
ATOM   2888  C   SER B 163     -17.233 -19.175 -21.826  1.00 51.58           C  
ATOM   2889  O   SER B 163     -16.597 -18.264 -22.293  1.00 51.58           O  
ATOM   2890  N   GLY B 164     -17.816 -19.008 -20.653  1.00 24.56           N  
ATOM   2891  CA  GLY B 164     -17.595 -17.865 -19.773  1.00 24.56           C  
ATOM   2892  C   GLY B 164     -18.368 -16.614 -20.144  1.00 24.56           C  
ATOM   2893  O   GLY B 164     -18.549 -15.696 -19.336  1.00 24.56           O  
ATOM   2894  N   VAL B 165     -19.118 -16.637 -21.245  1.00 42.00           N  
ATOM   2895  CA  VAL B 165     -20.094 -15.616 -21.671  1.00 42.00           C  
ATOM   2896  CB  VAL B 165     -20.397 -15.673 -23.190  1.00 42.00           C  
ATOM   2897  CG1 VAL B 165     -21.351 -14.563 -23.645  1.00 42.00           C  
ATOM   2898  CG2 VAL B 165     -19.089 -15.529 -23.962  1.00 42.00           C  
ATOM   2899  C   VAL B 165     -21.399 -15.804 -20.895  1.00 42.00           C  
ATOM   2900  O   VAL B 165     -21.898 -16.925 -20.766  1.00 42.00           O  
ATOM   2901  N   HIS B 166     -21.936 -14.662 -20.426  1.00 58.80           N  
ATOM   2902  CA  HIS B 166     -23.284 -14.588 -19.878  1.00 58.80           C  
ATOM   2903  ND1 HIS B 166     -20.916 -15.225 -17.740  1.00 58.80           N  
ATOM   2904  CG  HIS B 166     -22.295 -15.212 -17.650  1.00 58.80           C  
ATOM   2905  CB  HIS B 166     -23.215 -14.269 -18.391  1.00 58.80           C  
ATOM   2906  NE2 HIS B 166     -21.493 -16.827 -16.366  1.00 58.80           N  
ATOM   2907  CD2 HIS B 166     -22.657 -16.212 -16.792  1.00 58.80           C  
ATOM   2908  CE1 HIS B 166     -20.448 -16.213 -16.955  1.00 58.80           C  
ATOM   2909  C   HIS B 166     -24.075 -13.588 -20.687  1.00 58.80           C  
ATOM   2910  O   HIS B 166     -23.727 -12.410 -20.639  1.00 58.80           O  
ATOM   2911  N   THR B 167     -25.214 -13.960 -21.246  1.00 44.89           N  
ATOM   2912  CA  THR B 167     -26.170 -13.020 -21.827  1.00 44.89           C  
ATOM   2913  CB  THR B 167     -26.357 -13.350 -23.302  1.00 44.89           C  
ATOM   2914  OG1 THR B 167     -25.083 -13.278 -23.910  1.00 44.89           O  
ATOM   2915  CG2 THR B 167     -27.257 -12.360 -24.030  1.00 44.89           C  
ATOM   2916  C   THR B 167     -27.442 -13.075 -21.007  1.00 44.89           C  
ATOM   2917  O   THR B 167     -27.771 -14.067 -20.348  1.00 44.89           O  
ATOM   2918  N   PHE B 168     -28.158 -11.957 -20.957  1.00 75.35           N  
ATOM   2919  CA  PHE B 168     -29.432 -11.879 -20.221  1.00 75.35           C  
ATOM   2920  CB  PHE B 168     -29.288 -10.797 -19.151  1.00 75.35           C  
ATOM   2921  CG  PHE B 168     -28.129 -11.120 -18.237  1.00 75.35           C  
ATOM   2922  CD1 PHE B 168     -26.806 -10.837 -18.633  1.00 75.35           C  
ATOM   2923  CD2 PHE B 168     -28.359 -11.811 -17.039  1.00 75.35           C  
ATOM   2924  CE1 PHE B 168     -25.719 -11.240 -17.846  1.00 75.35           C  
ATOM   2925  CE2 PHE B 168     -27.269 -12.202 -16.252  1.00 75.35           C  
ATOM   2926  CZ  PHE B 168     -25.951 -11.916 -16.641  1.00 75.35           C  
ATOM   2927  C   PHE B 168     -30.637 -11.694 -21.130  1.00 75.35           C  
ATOM   2928  O   PHE B 168     -30.535 -11.271 -22.268  1.00 75.35           O  
ATOM   2929  N   PRO B 169     -31.852 -12.044 -20.727  1.00154.11           N  
ATOM   2930  CA  PRO B 169     -33.065 -11.652 -21.464  1.00154.11           C  
ATOM   2931  CD  PRO B 169     -32.135 -13.019 -19.726  1.00154.11           C  
ATOM   2932  CB  PRO B 169     -34.220 -12.354 -20.705  1.00154.11           C  
ATOM   2933  CG  PRO B 169     -33.536 -13.541 -20.024  1.00154.11           C  
ATOM   2934  C   PRO B 169     -33.149 -10.114 -21.552  1.00154.11           C  
ATOM   2935  O   PRO B 169     -32.834  -9.401 -20.580  1.00154.11           O  
ATOM   2936  N   ALA B 170     -33.742  -9.649 -22.670  1.00 49.05           N  
ATOM   2937  CA  ALA B 170     -34.092  -8.249 -22.846  1.00 49.05           C  
ATOM   2938  CB  ALA B 170     -34.431  -7.979 -24.318  1.00 49.05           C  
ATOM   2939  C   ALA B 170     -35.287  -7.806 -21.937  1.00 49.05           C  
ATOM   2940  O   ALA B 170     -36.452  -8.267 -22.052  1.00 49.05           O  
ATOM   2941  N   VAL B 171     -34.966  -6.670 -21.274  1.00 46.40           N  
ATOM   2942  CA  VAL B 171     -35.916  -6.011 -20.384  1.00 46.40           C  
ATOM   2943  CB  VAL B 171     -35.216  -5.292 -19.213  1.00 46.40           C  
ATOM   2944  CG1 VAL B 171     -36.250  -4.655 -18.278  1.00 46.40           C  
ATOM   2945  CG2 VAL B 171     -34.358  -6.277 -18.416  1.00 46.40           C  
ATOM   2946  C   VAL B 171     -36.762  -5.055 -21.187  1.00 46.40           C  
ATOM   2947  O   VAL B 171     -36.338  -3.985 -21.606  1.00 46.40           O  
ATOM   2948  N   LEU B 172     -38.076  -5.143 -21.072  1.00123.20           N  
ATOM   2949  CA  LEU B 172     -38.989  -4.191 -21.697  1.00123.20           C  
ATOM   2950  CB  LEU B 172     -40.397  -4.743 -21.921  1.00123.20           C  
ATOM   2951  CG  LEU B 172     -40.544  -5.784 -23.037  1.00123.20           C  
ATOM   2952  CD1 LEU B 172     -39.906  -7.124 -22.661  1.00123.20           C  
ATOM   2953  CD2 LEU B 172     -42.021  -6.030 -23.339  1.00123.20           C  
ATOM   2954  C   LEU B 172     -39.103  -2.977 -20.764  1.00123.20           C  
ATOM   2955  O   LEU B 172     -39.390  -3.092 -19.552  1.00123.20           O  
ATOM   2956  N   GLN B 173     -39.052  -1.818 -21.434  1.00152.84           N  
ATOM   2957  CA  GLN B 173     -39.160  -0.508 -20.835  1.00152.84           C  
ATOM   2958  CB  GLN B 173     -37.857   0.308 -21.042  1.00152.84           C  
ATOM   2959  CG  GLN B 173     -36.543  -0.418 -20.686  1.00152.84           C  
ATOM   2960  CD  GLN B 173     -35.346   0.348 -21.232  1.00152.84           C  
ATOM   2961  OE1 GLN B 173     -34.387   0.666 -20.543  1.00152.84           O  
ATOM   2962  NE2 GLN B 173     -35.389   0.710 -22.496  1.00152.84           N  
ATOM   2963  C   GLN B 173     -40.388   0.139 -21.487  1.00152.84           C  
ATOM   2964  O   GLN B 173     -40.602   0.005 -22.701  1.00152.84           O  
ATOM   2965  N   SER B 174     -41.176   0.879 -20.698  1.00 93.74           N  
ATOM   2966  CA  SER B 174     -42.158   1.850 -21.217  1.00 93.74           C  
ATOM   2967  CB  SER B 174     -41.450   3.144 -21.698  1.00 93.74           C  
ATOM   2968  OG  SER B 174     -42.402   4.141 -21.978  1.00 93.74           O  
ATOM   2969  C   SER B 174     -43.089   1.274 -22.293  1.00 93.74           C  
ATOM   2970  O   SER B 174     -43.558   2.007 -23.169  1.00 93.74           O  
ATOM   2971  N   SER B 175     -43.317  -0.054 -22.269  1.00131.92           N  
ATOM   2972  CA  SER B 175     -44.057  -0.779 -23.333  1.00131.92           C  
ATOM   2973  CB  SER B 175     -45.547  -0.637 -23.064  1.00131.92           C  
ATOM   2974  OG  SER B 175     -45.871  -1.223 -21.820  1.00131.92           O  
ATOM   2975  C   SER B 175     -43.739  -0.294 -24.794  1.00131.92           C  
ATOM   2976  O   SER B 175     -44.617   0.034 -25.616  1.00131.92           O  
ATOM   2977  N   GLY B 176     -42.418  -0.258 -25.076  1.00194.32           N  
ATOM   2978  CA  GLY B 176     -42.024   0.397 -26.313  1.00194.32           C  
ATOM   2979  C   GLY B 176     -40.558   0.578 -26.635  1.00194.32           C  
ATOM   2980  O   GLY B 176     -40.328   0.946 -27.801  1.00194.32           O  
ATOM   2981  N   LEU B 177     -39.676   0.252 -25.657  1.00111.91           N  
ATOM   2982  CA  LEU B 177     -38.240   0.011 -25.833  1.00111.91           C  
ATOM   2983  CB  LEU B 177     -37.464   1.254 -25.364  1.00111.91           C  
ATOM   2984  CG  LEU B 177     -37.783   2.510 -26.197  1.00111.91           C  
ATOM   2985  CD1 LEU B 177     -36.962   3.692 -25.687  1.00111.91           C  
ATOM   2986  CD2 LEU B 177     -37.459   2.342 -27.683  1.00111.91           C  
ATOM   2987  C   LEU B 177     -37.777  -1.238 -25.063  1.00111.91           C  
ATOM   2988  O   LEU B 177     -38.384  -1.566 -24.029  1.00111.91           O  
ATOM   2989  N   TYR B 178     -36.551  -1.702 -25.423  1.00160.18           N  
ATOM   2990  CA  TYR B 178     -35.828  -2.803 -24.803  1.00160.18           C  
ATOM   2991  CB  TYR B 178     -35.711  -4.006 -25.785  1.00160.18           C  
ATOM   2992  CG  TYR B 178     -36.999  -4.764 -25.997  1.00160.18           C  
ATOM   2993  CD1 TYR B 178     -37.878  -4.376 -27.022  1.00160.18           C  
ATOM   2994  CD2 TYR B 178     -37.292  -5.886 -25.205  1.00160.18           C  
ATOM   2995  CE1 TYR B 178     -39.067  -5.098 -27.233  1.00160.18           C  
ATOM   2996  CE2 TYR B 178     -38.451  -6.641 -25.459  1.00160.18           C  
ATOM   2997  CZ  TYR B 178     -39.364  -6.220 -26.446  1.00160.18           C  
ATOM   2998  OH  TYR B 178     -40.554  -6.849 -26.623  1.00160.18           O  
ATOM   2999  C   TYR B 178     -34.459  -2.349 -24.288  1.00160.18           C  
ATOM   3000  O   TYR B 178     -33.920  -1.259 -24.572  1.00160.18           O  
ATOM   3001  N   SER B 179     -33.877  -3.197 -23.442  1.00 58.66           N  
ATOM   3002  CA  SER B 179     -32.456  -3.181 -23.080  1.00 58.66           C  
ATOM   3003  CB  SER B 179     -32.227  -2.345 -21.813  1.00 58.66           C  
ATOM   3004  OG  SER B 179     -30.852  -2.147 -21.533  1.00 58.66           O  
ATOM   3005  C   SER B 179     -32.005  -4.594 -22.889  1.00 58.66           C  
ATOM   3006  O   SER B 179     -32.721  -5.301 -22.194  1.00 58.66           O  
ATOM   3007  N   LEU B 180     -30.788  -4.963 -23.335  1.00122.25           N  
ATOM   3008  CA  LEU B 180     -30.126  -6.272 -23.250  1.00122.25           C  
ATOM   3009  CB  LEU B 180     -30.437  -7.101 -24.537  1.00122.25           C  
ATOM   3010  CG  LEU B 180     -30.168  -8.614 -24.471  1.00122.25           C  
ATOM   3011  CD1 LEU B 180     -30.542  -9.293 -25.785  1.00122.25           C  
ATOM   3012  CD2 LEU B 180     -28.708  -8.970 -24.218  1.00122.25           C  
ATOM   3013  C   LEU B 180     -28.617  -6.000 -23.032  1.00122.25           C  
ATOM   3014  O   LEU B 180     -27.852  -5.461 -23.878  1.00122.25           O  
ATOM   3015  N   SER B 181     -28.068  -6.571 -21.919  1.00 46.95           N  
ATOM   3016  CA  SER B 181     -26.640  -6.793 -21.758  1.00 46.95           C  
ATOM   3017  CB  SER B 181     -26.307  -6.411 -20.295  1.00 46.95           C  
ATOM   3018  OG  SER B 181     -26.947  -7.360 -19.460  1.00 46.95           O  
ATOM   3019  C   SER B 181     -26.156  -8.245 -22.170  1.00 46.95           C  
ATOM   3020  O   SER B 181     -26.736  -9.349 -21.947  1.00 46.95           O  
ATOM   3021  N   SER B 182     -24.904  -8.235 -22.672  1.00 42.98           N  
ATOM   3022  CA  SER B 182     -24.044  -9.412 -22.660  1.00 42.98           C  
ATOM   3023  CB  SER B 182     -23.843  -9.909 -24.073  1.00 42.98           C  
ATOM   3024  OG  SER B 182     -23.133 -11.134 -24.119  1.00 42.98           O  
ATOM   3025  C   SER B 182     -22.715  -9.112 -22.020  1.00 42.98           C  
ATOM   3026  O   SER B 182     -22.284  -7.959 -21.851  1.00 42.98           O  
ATOM   3027  N   VAL B 183     -22.014 -10.148 -21.542  1.00106.06           N  
ATOM   3028  CA  VAL B 183     -20.644 -10.058 -21.022  1.00106.06           C  
ATOM   3029  CB  VAL B 183     -20.616  -9.921 -19.498  1.00106.06           C  
ATOM   3030  CG1 VAL B 183     -21.193 -11.121 -18.729  1.00106.06           C  
ATOM   3031  CG2 VAL B 183     -19.253  -9.574 -18.887  1.00106.06           C  
ATOM   3032  C   VAL B 183     -19.902 -11.276 -21.426  1.00106.06           C  
ATOM   3033  O   VAL B 183     -20.419 -12.388 -21.327  1.00106.06           O  
ATOM   3034  N   VAL B 184     -18.607 -11.119 -21.714  1.00113.92           N  
ATOM   3035  CA  VAL B 184     -17.587 -12.168 -21.636  1.00113.92           C  
ATOM   3036  CB  VAL B 184     -16.673 -12.084 -22.873  1.00113.92           C  
ATOM   3037  CG1 VAL B 184     -15.871 -10.789 -22.979  1.00113.92           C  
ATOM   3038  CG2 VAL B 184     -15.751 -13.290 -22.917  1.00113.92           C  
ATOM   3039  C   VAL B 184     -16.834 -12.076 -20.318  1.00113.92           C  
ATOM   3040  O   VAL B 184     -16.225 -11.056 -20.037  1.00113.92           O  
ATOM   3041  N   THR B 185     -16.653 -13.209 -19.628  1.00 66.94           N  
ATOM   3042  CA  THR B 185     -15.641 -13.384 -18.565  1.00 66.94           C  
ATOM   3043  CB  THR B 185     -16.054 -14.433 -17.536  1.00 66.94           C  
ATOM   3044  OG1 THR B 185     -17.356 -14.110 -17.089  1.00 66.94           O  
ATOM   3045  CG2 THR B 185     -15.117 -14.511 -16.341  1.00 66.94           C  
ATOM   3046  C   THR B 185     -14.363 -13.877 -19.188  1.00 66.94           C  
ATOM   3047  O   THR B 185     -14.167 -15.076 -19.374  1.00 66.94           O  
ATOM   3048  N   VAL B 186     -13.342 -13.018 -19.399  1.00 74.39           N  
ATOM   3049  CA  VAL B 186     -12.136 -13.331 -20.230  1.00 74.39           C  
ATOM   3050  CB  VAL B 186     -11.455 -12.093 -20.882  1.00 74.39           C  
ATOM   3051  CG1 VAL B 186     -10.239 -12.493 -21.733  1.00 74.39           C  
ATOM   3052  CG2 VAL B 186     -12.460 -11.381 -21.792  1.00 74.39           C  
ATOM   3053  C   VAL B 186     -11.026 -14.046 -19.474  1.00 74.39           C  
ATOM   3054  O   VAL B 186     -10.527 -13.412 -18.561  1.00 74.39           O  
ATOM   3055  N   PRO B 187     -10.705 -15.310 -19.800  1.00108.50           N  
ATOM   3056  CA  PRO B 187      -9.527 -15.985 -19.290  1.00108.50           C  
ATOM   3057  CD  PRO B 187     -11.488 -16.210 -20.615  1.00108.50           C  
ATOM   3058  CB  PRO B 187      -9.792 -17.479 -19.497  1.00108.50           C  
ATOM   3059  CG  PRO B 187     -10.704 -17.511 -20.724  1.00108.50           C  
ATOM   3060  C   PRO B 187      -8.264 -15.549 -19.992  1.00108.50           C  
ATOM   3061  O   PRO B 187      -8.270 -15.359 -21.206  1.00108.50           O  
ATOM   3062  N   SER B 188      -7.134 -15.712 -19.254  1.00146.73           N  
ATOM   3063  CA  SER B 188      -5.726 -15.457 -19.639  1.00146.73           C  
ATOM   3064  CB  SER B 188      -5.343 -16.358 -20.816  1.00146.73           C  
ATOM   3065  OG  SER B 188      -3.987 -16.191 -21.186  1.00146.73           O  
ATOM   3066  C   SER B 188      -5.324 -14.026 -19.983  1.00146.73           C  
ATOM   3067  O   SER B 188      -6.071 -13.304 -20.653  1.00146.73           O  
ATOM   3068  N   SER B 189      -4.063 -13.663 -19.726  1.00106.99           N  
ATOM   3069  CA  SER B 189      -3.469 -12.397 -20.185  1.00106.99           C  
ATOM   3070  CB  SER B 189      -2.038 -12.306 -19.650  1.00106.99           C  
ATOM   3071  OG  SER B 189      -1.278 -13.380 -20.171  1.00106.99           O  
ATOM   3072  C   SER B 189      -3.452 -12.234 -21.720  1.00106.99           C  
ATOM   3073  O   SER B 189      -3.214 -11.124 -22.196  1.00106.99           O  
ATOM   3074  N   SER B 190      -3.879 -13.293 -22.424  1.00 48.29           N  
ATOM   3075  CA  SER B 190      -4.053 -13.306 -23.865  1.00 48.29           C  
ATOM   3076  CB  SER B 190      -4.728 -14.606 -24.347  1.00 48.29           C  
ATOM   3077  OG  SER B 190      -3.962 -15.727 -23.965  1.00 48.29           O  
ATOM   3078  C   SER B 190      -4.881 -12.143 -24.380  1.00 48.29           C  
ATOM   3079  O   SER B 190      -4.758 -11.850 -25.565  1.00 48.29           O  
ATOM   3080  N   LEU B 191      -5.755 -11.520 -23.581  1.00 60.55           N  
ATOM   3081  CA  LEU B 191      -6.419 -10.258 -23.899  1.00 60.55           C  
ATOM   3082  CB  LEU B 191      -7.102  -9.680 -22.633  1.00 60.55           C  
ATOM   3083  CG  LEU B 191      -7.943  -8.409 -22.890  1.00 60.55           C  
ATOM   3084  CD1 LEU B 191      -9.101  -8.682 -23.842  1.00 60.55           C  
ATOM   3085  CD2 LEU B 191      -8.515  -7.847 -21.594  1.00 60.55           C  
ATOM   3086  C   LEU B 191      -5.471  -9.217 -24.506  1.00 60.55           C  
ATOM   3087  O   LEU B 191      -5.875  -8.637 -25.496  1.00 60.55           O  
ATOM   3088  N   GLY B 192      -4.208  -9.101 -24.095  1.00 44.22           N  
ATOM   3089  CA  GLY B 192      -3.240  -8.157 -24.682  1.00 44.22           C  
ATOM   3090  C   GLY B 192      -2.928  -8.378 -26.184  1.00 44.22           C  
ATOM   3091  O   GLY B 192      -2.542  -7.437 -26.903  1.00 44.22           O  
ATOM   3092  N   THR B 193      -3.189  -9.617 -26.647  1.00133.83           N  
ATOM   3093  CA  THR B 193      -3.101  -9.998 -28.057  1.00133.83           C  
ATOM   3094  CB  THR B 193      -2.336 -11.313 -28.251  1.00133.83           C  
ATOM   3095  OG1 THR B 193      -2.982 -12.414 -27.642  1.00133.83           O  
ATOM   3096  CG2 THR B 193      -0.924 -11.249 -27.671  1.00133.83           C  
ATOM   3097  C   THR B 193      -4.449 -10.212 -28.741  1.00133.83           C  
ATOM   3098  O   THR B 193      -4.677  -9.773 -29.854  1.00133.83           O  
ATOM   3099  N   LYS B 194      -5.380 -10.910 -28.119  1.00 67.14           N  
ATOM   3100  CA  LYS B 194      -6.709 -11.151 -28.598  1.00 67.14           C  
ATOM   3101  CB  LYS B 194      -7.191 -12.518 -28.110  1.00 67.14           C  
ATOM   3102  CG  LYS B 194      -8.592 -12.851 -28.655  1.00 67.14           C  
ATOM   3103  CD  LYS B 194      -9.025 -14.252 -28.226  1.00 67.14           C  
ATOM   3104  CE  LYS B 194     -10.469 -14.528 -28.650  1.00 67.14           C  
ATOM   3105  NZ  LYS B 194     -10.916 -15.833 -28.105  1.00 67.14           N  
ATOM   3106  C   LYS B 194      -7.527 -10.015 -28.079  1.00 67.14           C  
ATOM   3107  O   LYS B 194      -7.978 -10.104 -26.945  1.00 67.14           O  
ATOM   3108  N   THR B 195      -7.859  -9.011 -28.891  1.00127.31           N  
ATOM   3109  CA  THR B 195      -8.923  -8.069 -28.605  1.00127.31           C  
ATOM   3110  CB  THR B 195      -8.919  -6.834 -29.526  1.00127.31           C  
ATOM   3111  OG1 THR B 195      -9.416  -7.024 -30.826  1.00127.31           O  
ATOM   3112  CG2 THR B 195      -7.496  -6.299 -29.685  1.00127.31           C  
ATOM   3113  C   THR B 195     -10.235  -8.815 -28.491  1.00127.31           C  
ATOM   3114  O   THR B 195     -10.327  -9.982 -28.891  1.00127.31           O  
ATOM   3115  N   TYR B 196     -11.217  -8.191 -27.823  1.00103.12           N  
ATOM   3116  CA  TYR B 196     -12.603  -8.646 -27.781  1.00103.12           C  
ATOM   3117  CB  TYR B 196     -13.031  -8.948 -26.348  1.00103.12           C  
ATOM   3118  CG  TYR B 196     -12.529 -10.311 -25.920  1.00103.12           C  
ATOM   3119  CD1 TYR B 196     -11.161 -10.515 -25.692  1.00103.12           C  
ATOM   3120  CD2 TYR B 196     -13.414 -11.397 -25.837  1.00103.12           C  
ATOM   3121  CE1 TYR B 196     -10.665 -11.785 -25.345  1.00103.12           C  
ATOM   3122  CE2 TYR B 196     -12.921 -12.680 -25.539  1.00103.12           C  
ATOM   3123  CZ  TYR B 196     -11.550 -12.879 -25.273  1.00103.12           C  
ATOM   3124  OH  TYR B 196     -11.085 -14.124 -24.986  1.00103.12           O  
ATOM   3125  C   TYR B 196     -13.530  -7.635 -28.439  1.00103.12           C  
ATOM   3126  O   TYR B 196     -13.277  -6.418 -28.486  1.00103.12           O  
ATOM   3127  N   THR B 197     -14.585  -8.262 -29.005  1.00117.67           N  
ATOM   3128  CA  THR B 197     -15.628  -7.611 -29.789  1.00117.67           C  
ATOM   3129  CB  THR B 197     -15.458  -7.770 -31.328  1.00117.67           C  
ATOM   3130  OG1 THR B 197     -14.150  -7.344 -31.636  1.00117.67           O  
ATOM   3131  CG2 THR B 197     -16.413  -6.912 -32.152  1.00117.67           C  
ATOM   3132  C   THR B 197     -16.876  -8.246 -29.269  1.00117.67           C  
ATOM   3133  O   THR B 197     -16.958  -9.462 -29.129  1.00117.67           O  
ATOM   3134  N   CYS B 198     -17.950  -7.483 -29.052  1.00 56.56           N  
ATOM   3135  CA  CYS B 198     -19.367  -7.860 -29.065  1.00 56.56           C  
ATOM   3136  CB  CYS B 198     -20.040  -7.043 -27.966  1.00 56.56           C  
ATOM   3137  SG  CYS B 198     -21.785  -7.340 -27.633  1.00 56.56           S  
ATOM   3138  C   CYS B 198     -19.957  -7.548 -30.420  1.00 56.56           C  
ATOM   3139  O   CYS B 198     -20.129  -6.358 -30.745  1.00 56.56           O  
ATOM   3140  N   ASN B 199     -20.343  -8.609 -31.181  1.00 71.92           N  
ATOM   3141  CA  ASN B 199     -21.114  -8.581 -32.436  1.00 71.92           C  
ATOM   3142  CB  ASN B 199     -20.862  -9.836 -33.299  1.00 71.92           C  
ATOM   3143  CG  ASN B 199     -19.382  -9.966 -33.608  1.00 71.92           C  
ATOM   3144  OD1 ASN B 199     -18.639 -10.663 -32.927  1.00 71.92           O  
ATOM   3145  ND2 ASN B 199     -18.900  -9.332 -34.651  1.00 71.92           N  
ATOM   3146  C   ASN B 199     -22.576  -8.503 -32.103  1.00 71.92           C  
ATOM   3147  O   ASN B 199     -23.012  -9.325 -31.285  1.00 71.92           O  
ATOM   3148  N   VAL B 200     -23.338  -7.570 -32.723  1.00 54.92           N  
ATOM   3149  CA  VAL B 200     -24.769  -7.287 -32.466  1.00 54.92           C  
ATOM   3150  CB  VAL B 200     -25.029  -6.040 -31.576  1.00 54.92           C  
ATOM   3151  CG1 VAL B 200     -26.510  -5.848 -31.216  1.00 54.92           C  
ATOM   3152  CG2 VAL B 200     -24.251  -6.179 -30.261  1.00 54.92           C  
ATOM   3153  C   VAL B 200     -25.500  -7.135 -33.795  1.00 54.92           C  
ATOM   3154  O   VAL B 200     -24.859  -6.714 -34.782  1.00 54.92           O  
ATOM   3155  N   ASP B 201     -26.810  -7.479 -33.776  1.00174.60           N  
ATOM   3156  CA  ASP B 201     -27.782  -7.459 -34.870  1.00174.60           C  
ATOM   3157  CB  ASP B 201     -27.753  -8.842 -35.533  1.00174.60           C  
ATOM   3158  CG  ASP B 201     -28.444  -8.954 -36.886  1.00174.60           C  
ATOM   3159  OD1 ASP B 201     -29.404  -8.206 -37.147  1.00174.60           O  
ATOM   3160  OD2 ASP B 201     -28.181  -9.990 -37.534  1.00174.60           O  
ATOM   3161  C   ASP B 201     -29.171  -7.136 -34.321  1.00174.60           C  
ATOM   3162  O   ASP B 201     -29.568  -7.670 -33.301  1.00174.60           O  
ATOM   3163  N   HIS B 202     -29.997  -6.382 -35.028  1.00 97.58           N  
ATOM   3164  CA  HIS B 202     -31.409  -6.138 -34.777  1.00 97.58           C  
ATOM   3165  ND1 HIS B 202     -33.726  -3.354 -34.854  1.00 97.58           N  
ATOM   3166  CG  HIS B 202     -32.967  -4.244 -34.109  1.00 97.58           C  
ATOM   3167  CB  HIS B 202     -31.557  -4.655 -34.444  1.00 97.58           C  
ATOM   3168  NE2 HIS B 202     -34.958  -4.096 -33.193  1.00 97.58           N  
ATOM   3169  CD2 HIS B 202     -33.734  -4.700 -33.077  1.00 97.58           C  
ATOM   3170  CE1 HIS B 202     -34.922  -3.290 -34.260  1.00 97.58           C  
ATOM   3171  C   HIS B 202     -32.197  -6.592 -36.009  1.00 97.58           C  
ATOM   3172  O   HIS B 202     -32.100  -6.070 -37.117  1.00 97.58           O  
ATOM   3173  N   LYS B 203     -33.007  -7.648 -35.840  1.00149.13           N  
ATOM   3174  CA  LYS B 203     -33.736  -8.317 -36.946  1.00149.13           C  
ATOM   3175  CB  LYS B 203     -34.282  -9.713 -36.587  1.00149.13           C  
ATOM   3176  CG  LYS B 203     -33.261 -10.838 -36.393  1.00149.13           C  
ATOM   3177  CD  LYS B 203     -32.359 -10.671 -35.157  1.00149.13           C  
ATOM   3178  CE  LYS B 203     -30.977 -10.194 -35.587  1.00149.13           C  
ATOM   3179  NZ  LYS B 203     -30.209 -11.300 -36.197  1.00149.13           N  
ATOM   3180  C   LYS B 203     -34.911  -7.459 -37.465  1.00149.13           C  
ATOM   3181  O   LYS B 203     -35.002  -7.273 -38.669  1.00149.13           O  
ATOM   3182  N   PRO B 204     -35.703  -6.737 -36.653  1.00 98.53           N  
ATOM   3183  CA  PRO B 204     -36.767  -5.868 -37.190  1.00 98.53           C  
ATOM   3184  CD  PRO B 204     -35.984  -7.138 -35.291  1.00 98.53           C  
ATOM   3185  CB  PRO B 204     -37.593  -5.520 -35.948  1.00 98.53           C  
ATOM   3186  CG  PRO B 204     -37.400  -6.682 -34.982  1.00 98.53           C  
ATOM   3187  C   PRO B 204     -36.308  -4.575 -37.900  1.00 98.53           C  
ATOM   3188  O   PRO B 204     -37.109  -3.860 -38.511  1.00 98.53           O  
ATOM   3189  N   SER B 205     -35.033  -4.208 -37.773  1.00138.12           N  
ATOM   3190  CA  SER B 205     -34.426  -3.141 -38.593  1.00138.12           C  
ATOM   3191  CB  SER B 205     -33.689  -2.215 -37.628  1.00138.12           C  
ATOM   3192  OG  SER B 205     -33.185  -1.063 -38.265  1.00138.12           O  
ATOM   3193  C   SER B 205     -33.435  -3.619 -39.689  1.00138.12           C  
ATOM   3194  O   SER B 205     -33.034  -2.879 -40.600  1.00138.12           O  
ATOM   3195  N   ASN B 206     -33.002  -4.878 -39.645  1.00 72.04           N  
ATOM   3196  CA  ASN B 206     -31.814  -5.377 -40.337  1.00 72.04           C  
ATOM   3197  CB  ASN B 206     -32.046  -5.395 -41.847  1.00 72.04           C  
ATOM   3198  CG  ASN B 206     -33.289  -6.168 -42.225  1.00 72.04           C  
ATOM   3199  OD1 ASN B 206     -33.335  -7.383 -42.165  1.00 72.04           O  
ATOM   3200  ND2 ASN B 206     -34.330  -5.483 -42.640  1.00 72.04           N  
ATOM   3201  C   ASN B 206     -30.508  -4.670 -39.963  1.00 72.04           C  
ATOM   3202  O   ASN B 206     -29.434  -4.979 -40.479  1.00 72.04           O  
ATOM   3203  N   THR B 207     -30.487  -3.867 -38.895  1.00 46.94           N  
ATOM   3204  CA  THR B 207     -29.287  -3.144 -38.479  1.00 46.94           C  
ATOM   3205  CB  THR B 207     -29.552  -2.036 -37.450  1.00 46.94           C  
ATOM   3206  OG1 THR B 207     -30.472  -1.118 -37.989  1.00 46.94           O  
ATOM   3207  CG2 THR B 207     -28.288  -1.241 -37.113  1.00 46.94           C  
ATOM   3208  C   THR B 207     -28.324  -4.126 -37.878  1.00 46.94           C  
ATOM   3209  O   THR B 207     -28.661  -4.732 -36.868  1.00 46.94           O  
ATOM   3210  N   LYS B 208     -27.034  -4.048 -38.163  1.00173.52           N  
ATOM   3211  CA  LYS B 208     -25.998  -4.671 -37.366  1.00173.52           C  
ATOM   3212  CB  LYS B 208     -25.379  -5.820 -38.167  1.00173.52           C  
ATOM   3213  CG  LYS B 208     -24.585  -5.394 -39.418  1.00173.52           C  
ATOM   3214  CD  LYS B 208     -23.735  -6.531 -40.012  1.00173.52           C  
ATOM   3215  CE  LYS B 208     -22.525  -6.865 -39.119  1.00173.52           C  
ATOM   3216  NZ  LYS B 208     -22.842  -7.767 -37.985  1.00173.52           N  
ATOM   3217  C   LYS B 208     -25.024  -3.631 -36.863  1.00173.52           C  
ATOM   3218  O   LYS B 208     -24.864  -2.578 -37.498  1.00173.52           O  
ATOM   3219  N   VAL B 209     -24.345  -3.998 -35.740  1.00 63.61           N  
ATOM   3220  CA  VAL B 209     -23.219  -3.268 -35.134  1.00 63.61           C  
ATOM   3221  CB  VAL B 209     -23.726  -2.275 -34.066  1.00 63.61           C  
ATOM   3222  CG1 VAL B 209     -22.579  -1.372 -33.619  1.00 63.61           C  
ATOM   3223  CG2 VAL B 209     -24.835  -1.356 -34.590  1.00 63.61           C  
ATOM   3224  C   VAL B 209     -22.215  -4.256 -34.490  1.00 63.61           C  
ATOM   3225  O   VAL B 209     -22.446  -4.748 -33.377  1.00 63.61           O  
ATOM   3226  N   ASP B 210     -20.949  -4.223 -34.932  1.00 72.42           N  
ATOM   3227  CA  ASP B 210     -19.875  -5.059 -34.358  1.00 72.42           C  
ATOM   3228  CB  ASP B 210     -19.232  -5.852 -35.491  1.00 72.42           C  
ATOM   3229  CG  ASP B 210     -20.188  -6.875 -36.133  1.00 72.42           C  
ATOM   3230  OD1 ASP B 210     -21.415  -6.851 -35.899  1.00 72.42           O  
ATOM   3231  OD2 ASP B 210     -19.726  -7.781 -36.850  1.00 72.42           O  
ATOM   3232  C   ASP B 210     -18.892  -4.216 -33.518  1.00 72.42           C  
ATOM   3233  O   ASP B 210     -18.001  -3.520 -34.009  1.00 72.42           O  
ATOM   3234  N   LYS B 211     -19.214  -4.109 -32.228  1.00173.25           N  
ATOM   3235  CA  LYS B 211     -18.544  -3.191 -31.331  1.00173.25           C  
ATOM   3236  CB  LYS B 211     -19.463  -2.688 -30.224  1.00173.25           C  
ATOM   3237  CG  LYS B 211     -20.572  -1.758 -30.708  1.00173.25           C  
ATOM   3238  CD  LYS B 211     -20.107  -0.533 -31.509  1.00173.25           C  
ATOM   3239  CE  LYS B 211     -19.432   0.500 -30.614  1.00173.25           C  
ATOM   3240  NZ  LYS B 211     -18.992   1.667 -31.403  1.00173.25           N  
ATOM   3241  C   LYS B 211     -17.316  -3.795 -30.729  1.00173.25           C  
ATOM   3242  O   LYS B 211     -17.397  -4.829 -30.062  1.00173.25           O  
ATOM   3243  N   ARG B 212     -16.113  -3.330 -31.025  1.00 87.04           N  
ATOM   3244  CA  ARG B 212     -14.872  -3.698 -30.338  1.00 87.04           C  
ATOM   3245  CB  ARG B 212     -13.734  -3.169 -31.188  1.00 87.04           C  
ATOM   3246  CG  ARG B 212     -12.392  -3.600 -30.594  1.00 87.04           C  
ATOM   3247  CD  ARG B 212     -11.261  -3.340 -31.580  1.00 87.04           C  
ATOM   3248  NE  ARG B 212      -9.965  -3.619 -30.934  1.00 87.04           N  
ATOM   3249  CZ  ARG B 212      -9.166  -2.698 -30.423  1.00 87.04           C  
ATOM   3250  NH1 ARG B 212      -9.409  -1.428 -30.574  1.00 87.04           N  
ATOM   3251  NH2 ARG B 212      -8.103  -3.031 -29.744  1.00 87.04           N  
ATOM   3252  C   ARG B 212     -14.896  -3.222 -28.873  1.00 87.04           C  
ATOM   3253  O   ARG B 212     -15.860  -2.662 -28.400  1.00 87.04           O  
ATOM   3254  N   VAL B 213     -14.063  -3.788 -28.043  1.00 56.42           N  
ATOM   3255  CA  VAL B 213     -13.876  -3.375 -26.656  1.00 56.42           C  
ATOM   3256  CB  VAL B 213     -14.172  -4.483 -25.656  1.00 56.42           C  
ATOM   3257  CG1 VAL B 213     -13.940  -3.966 -24.236  1.00 56.42           C  
ATOM   3258  CG2 VAL B 213     -15.605  -5.027 -25.744  1.00 56.42           C  
ATOM   3259  C   VAL B 213     -12.423  -2.974 -26.538  1.00 56.42           C  
ATOM   3260  O   VAL B 213     -11.488  -3.708 -26.896  1.00 56.42           O  
ATOM   3261  N   GLU B 214     -12.202  -1.741 -26.073  1.00124.72           N  
ATOM   3262  CA  GLU B 214     -10.862  -1.135 -26.083  1.00124.72           C  
ATOM   3263  CB  GLU B 214     -10.829   0.265 -26.759  1.00124.72           C  
ATOM   3264  CG  GLU B 214     -10.977   0.143 -28.272  1.00124.72           C  
ATOM   3265  CD  GLU B 214     -12.405   0.056 -28.799  1.00124.72           C  
ATOM   3266  OE1 GLU B 214     -13.345   0.424 -28.060  1.00124.72           O  
ATOM   3267  OE2 GLU B 214     -12.494  -0.415 -29.958  1.00124.72           O  
ATOM   3268  C   GLU B 214     -10.248  -1.037 -24.697  1.00124.72           C  
ATOM   3269  O   GLU B 214     -10.888  -1.215 -23.658  1.00124.72           O  
ATOM   3270  N   SER B 215      -8.943  -0.777 -24.677  1.00146.49           N  
ATOM   3271  CA  SER B 215      -8.120  -0.536 -23.483  1.00146.49           C  
ATOM   3272  CB  SER B 215      -6.637  -0.672 -23.896  1.00146.49           C  
ATOM   3273  OG  SER B 215      -6.301   0.324 -24.845  1.00146.49           O  
ATOM   3274  C   SER B 215      -8.378   0.796 -22.743  1.00146.49           C  
ATOM   3275  O   SER B 215      -7.519   1.662 -22.827  1.00146.49           O  
ATOM   3276  N   LYS B 216      -9.488   0.852 -22.007  1.00208.78           N  
ATOM   3277  CA  LYS B 216      -9.778   1.774 -20.915  1.00208.78           C  
ATOM   3278  CB  LYS B 216      -9.040   1.303 -19.642  1.00208.78           C  
ATOM   3279  CG  LYS B 216      -7.507   1.500 -19.601  1.00208.78           C  
ATOM   3280  CD  LYS B 216      -7.013   2.935 -19.355  1.00208.78           C  
ATOM   3281  CE  LYS B 216      -7.381   3.437 -17.952  1.00208.78           C  
ATOM   3282  NZ  LYS B 216      -7.066   4.869 -17.789  1.00208.78           N  
ATOM   3283  C   LYS B 216      -9.723   3.297 -21.100  1.00208.78           C  
ATOM   3284  O   LYS B 216      -9.902   3.983 -20.101  1.00208.78           O  
ATOM   3285  N   TYR B 217      -9.735   3.771 -22.356  1.00174.46           N  
ATOM   3286  CA  TYR B 217      -9.857   5.200 -22.714  1.00174.46           C  
ATOM   3287  CB  TYR B 217     -11.157   5.788 -22.132  1.00174.46           C  
ATOM   3288  CG  TYR B 217     -12.340   4.833 -22.234  1.00174.46           C  
ATOM   3289  CD1 TYR B 217     -13.001   4.664 -23.465  1.00174.46           C  
ATOM   3290  CD2 TYR B 217     -12.697   4.027 -21.133  1.00174.46           C  
ATOM   3291  CE1 TYR B 217     -13.995   3.678 -23.603  1.00174.46           C  
ATOM   3292  CE2 TYR B 217     -13.667   3.019 -21.273  1.00174.46           C  
ATOM   3293  CZ  TYR B 217     -14.312   2.839 -22.512  1.00174.46           C  
ATOM   3294  OH  TYR B 217     -15.277   1.887 -22.627  1.00174.46           O  
ATOM   3295  C   TYR B 217      -8.638   6.029 -22.318  1.00174.46           C  
ATOM   3296  O   TYR B 217      -8.717   6.976 -21.541  1.00174.46           O  
ATOM   3297  N   GLY B 218      -7.427   5.647 -22.765  1.00 76.53           N  
ATOM   3298  CA  GLY B 218      -6.185   6.230 -22.236  1.00 76.53           C  
ATOM   3299  C   GLY B 218      -4.914   6.014 -23.053  1.00 76.53           C  
ATOM   3300  O   GLY B 218      -4.210   5.024 -22.845  1.00 76.53           O  
ATOM   3301  N   PRO B 219      -4.438   7.023 -23.816  1.00223.10           N  
ATOM   3302  CA  PRO B 219      -3.180   6.929 -24.544  1.00223.10           C  
ATOM   3303  CD  PRO B 219      -5.108   8.288 -24.102  1.00223.10           C  
ATOM   3304  CB  PRO B 219      -3.191   8.091 -25.545  1.00223.10           C  
ATOM   3305  CG  PRO B 219      -4.110   9.126 -24.898  1.00223.10           C  
ATOM   3306  C   PRO B 219      -1.933   6.981 -23.655  1.00223.10           C  
ATOM   3307  O   PRO B 219      -1.456   8.045 -23.261  1.00223.10           O  
ATOM   3308  N   PRO B 220      -1.246   5.843 -23.458  1.00114.77           N  
ATOM   3309  CA  PRO B 220       0.026   5.764 -22.733  1.00114.77           C  
ATOM   3310  CD  PRO B 220      -1.735   4.524 -23.792  1.00114.77           C  
ATOM   3311  CB  PRO B 220       0.170   4.276 -22.356  1.00114.77           C  
ATOM   3312  CG  PRO B 220      -0.635   3.537 -23.425  1.00114.77           C  
ATOM   3313  C   PRO B 220       1.263   6.238 -23.503  1.00114.77           C  
ATOM   3314  O   PRO B 220       2.086   7.001 -23.001  1.00114.77           O  
ATOM   3315  N   CYS B 221       1.256   5.973 -24.818  1.00 73.96           N  
ATOM   3316  CA  CYS B 221       2.116   6.659 -25.796  1.00 73.96           C  
ATOM   3317  CB  CYS B 221       2.224   5.770 -27.052  1.00 73.96           C  
ATOM   3318  SG  CYS B 221       2.894   6.536 -28.552  1.00 73.96           S  
ATOM   3319  C   CYS B 221       1.610   8.073 -26.158  1.00 73.96           C  
ATOM   3320  O   CYS B 221       0.432   8.246 -26.483  1.00 73.96           O  
ATOM   3321  N   PRO B 222       2.514   9.065 -26.332  1.00 71.75           N  
ATOM   3322  CA  PRO B 222       2.170  10.375 -26.899  1.00 71.75           C  
ATOM   3323  CD  PRO B 222       3.903   9.067 -25.886  1.00 71.75           C  
ATOM   3324  CB  PRO B 222       3.457  11.228 -26.819  1.00 71.75           C  
ATOM   3325  CG  PRO B 222       4.284  10.537 -25.736  1.00 71.75           C  
ATOM   3326  C   PRO B 222       1.637  10.330 -28.342  1.00 71.75           C  
ATOM   3327  O   PRO B 222       2.236   9.688 -29.208  1.00 71.75           O  
ATOM   3328  N   PRO B 223       0.622  11.159 -28.668  1.00159.02           N  
ATOM   3329  CA  PRO B 223       0.153  11.348 -30.046  1.00159.02           C  
ATOM   3330  CD  PRO B 223      -0.211  11.920 -27.735  1.00159.02           C  
ATOM   3331  CB  PRO B 223      -0.990  12.373 -29.956  1.00159.02           C  
ATOM   3332  CG  PRO B 223      -1.476  12.264 -28.511  1.00159.02           C  
ATOM   3333  C   PRO B 223       1.230  11.829 -31.023  1.00159.02           C  
ATOM   3334  O   PRO B 223       2.153  12.552 -30.649  1.00159.02           O  
ATOM   3335  N   CYS B 224       1.069  11.491 -32.309  1.00 76.36           N  
ATOM   3336  CA  CYS B 224       2.006  12.003 -33.311  1.00 76.36           C  
ATOM   3337  CB  CYS B 224       1.809  11.330 -34.672  1.00 76.36           C  
ATOM   3338  SG  CYS B 224       0.330  11.811 -35.604  1.00 76.36           S  
ATOM   3339  C   CYS B 224       1.963  13.543 -33.411  1.00 76.36           C  
ATOM   3340  O   CYS B 224       0.896  14.136 -33.258  1.00 76.36           O  
ATOM   3341  N   PRO B 225       3.081  14.197 -33.797  1.00202.15           N  
ATOM   3342  CA  PRO B 225       3.207  15.670 -33.809  1.00202.15           C  
ATOM   3343  CD  PRO B 225       4.389  13.566 -33.984  1.00202.15           C  
ATOM   3344  CB  PRO B 225       4.641  15.917 -34.323  1.00202.15           C  
ATOM   3345  CG  PRO B 225       5.422  14.681 -33.894  1.00202.15           C  
ATOM   3346  C   PRO B 225       2.259  16.507 -34.698  1.00202.15           C  
ATOM   3347  O   PRO B 225       2.299  17.740 -34.631  1.00202.15           O  
ATOM   3348  N   ALA B 226       1.485  15.812 -35.546  1.00270.94           N  
ATOM   3349  CA  ALA B 226       0.755  16.408 -36.665  1.00270.94           C  
ATOM   3350  CB  ALA B 226      -0.401  17.274 -36.112  1.00270.94           C  
ATOM   3351  C   ALA B 226       1.657  17.131 -37.703  1.00270.94           C  
ATOM   3352  O   ALA B 226       2.722  17.650 -37.370  1.00270.94           O  
ATOM   3353  N   PRO B 227       1.285  17.123 -38.998  1.00230.91           N  
ATOM   3354  CA  PRO B 227       1.911  17.995 -39.998  1.00230.91           C  
ATOM   3355  CD  PRO B 227       0.624  15.988 -39.638  1.00230.91           C  
ATOM   3356  CB  PRO B 227       1.674  17.311 -41.341  1.00230.91           C  
ATOM   3357  CG  PRO B 227       1.298  15.872 -41.004  1.00230.91           C  
ATOM   3358  C   PRO B 227       1.357  19.427 -40.018  1.00230.91           C  
ATOM   3359  O   PRO B 227       0.327  19.742 -40.623  1.00230.91           O  
ATOM   3360  N   GLU B 228       2.139  20.343 -39.467  1.00124.94           N  
ATOM   3361  CA  GLU B 228       1.777  21.756 -39.437  1.00124.94           C  
ATOM   3362  CB  GLU B 228       0.752  22.012 -38.311  1.00124.94           C  
ATOM   3363  CG  GLU B 228       0.086  23.391 -38.436  1.00124.94           C  
ATOM   3364  CD  GLU B 228      -1.144  23.558 -37.593  1.00124.94           C  
ATOM   3365  OE1 GLU B 228      -2.090  22.745 -37.689  1.00124.94           O  
ATOM   3366  OE2 GLU B 228      -1.092  24.527 -36.823  1.00124.94           O  
ATOM   3367  C   GLU B 228       3.030  22.617 -39.272  1.00124.94           C  
ATOM   3368  O   GLU B 228       3.767  22.502 -38.293  1.00124.94           O  
ATOM   3369  N   ALA B 229       3.247  23.527 -40.211  1.00 49.62           N  
ATOM   3370  CA  ALA B 229       4.182  24.633 -40.058  1.00 49.62           C  
ATOM   3371  CB  ALA B 229       4.765  24.955 -41.433  1.00 49.62           C  
ATOM   3372  C   ALA B 229       3.430  25.829 -39.446  1.00 49.62           C  
ATOM   3373  O   ALA B 229       2.630  26.476 -40.122  1.00 49.62           O  
ATOM   3374  N   ALA B 230       3.727  26.244 -38.207  1.00 57.13           N  
ATOM   3375  CA  ALA B 230       3.218  27.514 -37.628  1.00 57.13           C  
ATOM   3376  CB  ALA B 230       2.474  27.225 -36.314  1.00 57.13           C  
ATOM   3377  C   ALA B 230       4.366  28.517 -37.392  1.00 57.13           C  
ATOM   3378  O   ALA B 230       5.074  28.394 -36.390  1.00 57.13           O  
ATOM   3379  N   GLY B 231       4.676  29.488 -38.280  1.00 40.30           N  
ATOM   3380  CA  GLY B 231       5.838  30.478 -38.230  1.00 40.30           C  
ATOM   3381  C   GLY B 231       6.135  31.233 -36.900  1.00 40.30           C  
ATOM   3382  O   GLY B 231       7.313  31.448 -36.546  1.00 40.30           O  
ATOM   3383  N   GLY B 232       5.105  31.468 -36.090  1.00 37.24           N  
ATOM   3384  CA  GLY B 232       5.219  31.831 -34.663  1.00 37.24           C  
ATOM   3385  C   GLY B 232       6.289  32.873 -34.260  1.00 37.24           C  
ATOM   3386  O   GLY B 232       6.902  33.518 -35.134  1.00 37.24           O  
ATOM   3387  N   PRO B 233       6.376  33.223 -32.915  1.00 85.98           N  
ATOM   3388  CA  PRO B 233       7.350  34.272 -32.509  1.00 85.98           C  
ATOM   3389  CD  PRO B 233       5.401  33.038 -31.732  1.00 85.98           C  
ATOM   3390  CB  PRO B 233       6.697  35.032 -31.358  1.00 85.98           C  
ATOM   3391  CG  PRO B 233       6.074  33.845 -30.633  1.00 85.98           C  
ATOM   3392  C   PRO B 233       8.882  33.887 -32.327  1.00 85.98           C  
ATOM   3393  O   PRO B 233       9.510  33.752 -31.238  1.00 85.98           O  
ATOM   3394  N   SER B 234       9.483  33.917 -33.522  1.00 51.71           N  
ATOM   3395  CA  SER B 234      10.905  34.083 -33.777  1.00 51.71           C  
ATOM   3396  CB  SER B 234      11.160  33.989 -35.295  1.00 51.71           C  
ATOM   3397  OG  SER B 234      10.285  33.032 -35.880  1.00 51.71           O  
ATOM   3398  C   SER B 234      11.464  35.415 -33.228  1.00 51.71           C  
ATOM   3399  O   SER B 234      11.002  36.497 -33.628  1.00 51.71           O  
ATOM   3400  N   VAL B 235      12.632  35.266 -32.573  1.00 62.52           N  
ATOM   3401  CA  VAL B 235      13.532  36.301 -32.025  1.00 62.52           C  
ATOM   3402  CB  VAL B 235      13.919  36.014 -30.540  1.00 62.52           C  
ATOM   3403  CG1 VAL B 235      14.222  37.311 -29.763  1.00 62.52           C  
ATOM   3404  CG2 VAL B 235      12.834  35.230 -29.753  1.00 62.52           C  
ATOM   3405  C   VAL B 235      14.788  36.507 -32.920  1.00 62.52           C  
ATOM   3406  O   VAL B 235      15.099  35.724 -33.852  1.00 62.52           O  
ATOM   3407  N   PHE B 236      15.351  37.722 -32.804  1.00132.08           N  
ATOM   3408  CA  PHE B 236      16.448  38.272 -33.641  1.00132.08           C  
ATOM   3409  CB  PHE B 236      15.917  38.919 -34.925  1.00132.08           C  
ATOM   3410  CG  PHE B 236      15.207  37.943 -35.808  1.00132.08           C  
ATOM   3411  CD1 PHE B 236      15.972  37.042 -36.569  1.00132.08           C  
ATOM   3412  CD2 PHE B 236      13.806  37.831 -35.739  1.00132.08           C  
ATOM   3413  CE1 PHE B 236      15.310  36.017 -37.249  1.00132.08           C  
ATOM   3414  CE2 PHE B 236      13.158  36.817 -36.441  1.00132.08           C  
ATOM   3415  CZ  PHE B 236      13.908  35.920 -37.211  1.00132.08           C  
ATOM   3416  C   PHE B 236      17.213  39.372 -32.934  1.00132.08           C  
ATOM   3417  O   PHE B 236      16.605  40.148 -32.208  1.00132.08           O  
ATOM   3418  N   LEU B 237      18.532  39.578 -33.138  1.00 73.29           N  
ATOM   3419  CA  LEU B 237      19.257  40.721 -32.507  1.00 73.29           C  
ATOM   3420  CB  LEU B 237      19.667  40.428 -31.016  1.00 73.29           C  
ATOM   3421  CG  LEU B 237      20.569  41.419 -30.197  1.00 73.29           C  
ATOM   3422  CD1 LEU B 237      19.870  42.432 -29.302  1.00 73.29           C  
ATOM   3423  CD2 LEU B 237      21.450  40.739 -29.145  1.00 73.29           C  
ATOM   3424  C   LEU B 237      20.478  41.079 -33.372  1.00 73.29           C  
ATOM   3425  O   LEU B 237      21.300  40.143 -33.623  1.00 73.29           O  
ATOM   3426  N   PHE B 238      20.671  42.417 -33.327  1.00129.26           N  
ATOM   3427  CA  PHE B 238      21.484  43.235 -34.190  1.00129.26           C  
ATOM   3428  CB  PHE B 238      20.605  44.016 -35.173  1.00129.26           C  
ATOM   3429  CG  PHE B 238      19.723  43.131 -36.008  1.00129.26           C  
ATOM   3430  CD1 PHE B 238      20.290  42.306 -36.999  1.00129.26           C  
ATOM   3431  CD2 PHE B 238      18.349  43.058 -35.722  1.00129.26           C  
ATOM   3432  CE1 PHE B 238      19.472  41.384 -37.679  1.00129.26           C  
ATOM   3433  CE2 PHE B 238      17.545  42.171 -36.430  1.00129.26           C  
ATOM   3434  CZ  PHE B 238      18.113  41.310 -37.360  1.00129.26           C  
ATOM   3435  C   PHE B 238      22.239  44.261 -33.341  1.00129.26           C  
ATOM   3436  O   PHE B 238      21.689  44.784 -32.365  1.00129.26           O  
ATOM   3437  N   PRO B 239      23.484  44.562 -33.765  1.00 98.04           N  
ATOM   3438  CA  PRO B 239      24.306  45.626 -33.199  1.00 98.04           C  
ATOM   3439  CD  PRO B 239      24.178  43.992 -34.927  1.00 98.04           C  
ATOM   3440  CB  PRO B 239      25.721  45.242 -33.634  1.00 98.04           C  
ATOM   3441  CG  PRO B 239      25.534  44.682 -35.038  1.00 98.04           C  
ATOM   3442  C   PRO B 239      23.918  46.991 -33.793  1.00 98.04           C  
ATOM   3443  O   PRO B 239      23.412  46.997 -34.932  1.00 98.04           O  
ATOM   3444  N   PRO B 240      24.403  48.112 -33.207  1.00 94.54           N  
ATOM   3445  CA  PRO B 240      24.480  49.413 -33.891  1.00 94.54           C  
ATOM   3446  CD  PRO B 240      25.087  48.194 -31.920  1.00 94.54           C  
ATOM   3447  CB  PRO B 240      25.109  50.366 -32.862  1.00 94.54           C  
ATOM   3448  CG  PRO B 240      25.960  49.440 -31.996  1.00 94.54           C  
ATOM   3449  C   PRO B 240      25.324  49.324 -35.181  1.00 94.54           C  
ATOM   3450  O   PRO B 240      25.731  48.214 -35.593  1.00 94.54           O  
ATOM   3451  N   LYS B 241      25.635  50.466 -35.830  1.00137.83           N  
ATOM   3452  CA  LYS B 241      26.442  50.465 -37.050  1.00137.83           C  
ATOM   3453  CB  LYS B 241      25.643  50.935 -38.287  1.00137.83           C  
ATOM   3454  CG  LYS B 241      24.747  49.845 -38.923  1.00137.83           C  
ATOM   3455  CD  LYS B 241      23.467  49.541 -38.132  1.00137.83           C  
ATOM   3456  CE  LYS B 241      22.699  48.297 -38.612  1.00137.83           C  
ATOM   3457  NZ  LYS B 241      21.988  47.668 -37.469  1.00137.83           N  
ATOM   3458  C   LYS B 241      27.757  51.241 -36.834  1.00137.83           C  
ATOM   3459  O   LYS B 241      27.729  52.416 -36.458  1.00137.83           O  
ATOM   3460  N   PRO B 242      28.905  50.793 -37.408  1.00 88.03           N  
ATOM   3461  CA  PRO B 242      30.252  51.384 -37.204  1.00 88.03           C  
ATOM   3462  CD  PRO B 242      28.970  49.674 -38.345  1.00 88.03           C  
ATOM   3463  CB  PRO B 242      31.160  50.695 -38.279  1.00 88.03           C  
ATOM   3464  CG  PRO B 242      30.442  49.377 -38.568  1.00 88.03           C  
ATOM   3465  C   PRO B 242      30.260  52.945 -37.120  1.00 88.03           C  
ATOM   3466  O   PRO B 242      30.920  53.581 -36.282  1.00 88.03           O  
ATOM   3467  N   LYS B 243      29.734  53.678 -38.088  1.00 87.22           N  
ATOM   3468  CA  LYS B 243      29.942  55.121 -38.116  1.00 87.22           C  
ATOM   3469  CB  LYS B 243      29.263  55.782 -39.259  1.00 87.22           C  
ATOM   3470  CG  LYS B 243      29.601  57.286 -39.301  1.00 87.22           C  
ATOM   3471  CD  LYS B 243      28.946  58.074 -40.444  1.00 87.22           C  
ATOM   3472  CE  LYS B 243      29.591  57.857 -41.814  1.00 87.22           C  
ATOM   3473  NZ  LYS B 243      28.896  58.687 -42.825  1.00 87.22           N  
ATOM   3474  C   LYS B 243      29.356  55.803 -36.925  1.00 87.22           C  
ATOM   3475  O   LYS B 243      30.085  56.515 -36.247  1.00 87.22           O  
ATOM   3476  N   ASP B 244      28.141  55.562 -36.516  1.00143.31           N  
ATOM   3477  CA  ASP B 244      27.687  55.933 -35.191  1.00143.31           C  
ATOM   3478  CB  ASP B 244      26.194  55.677 -35.163  1.00143.31           C  
ATOM   3479  CG  ASP B 244      25.857  54.329 -35.759  1.00143.31           C  
ATOM   3480  OD1 ASP B 244      25.807  54.229 -37.030  1.00143.31           O  
ATOM   3481  OD2 ASP B 244      25.503  53.468 -34.927  1.00143.31           O  
ATOM   3482  C   ASP B 244      28.517  55.337 -34.026  1.00143.31           C  
ATOM   3483  O   ASP B 244      28.889  56.130 -33.151  1.00143.31           O  
ATOM   3484  N   THR B 245      28.871  54.034 -33.973  1.00126.00           N  
ATOM   3485  CA  THR B 245      29.722  53.507 -32.855  1.00126.00           C  
ATOM   3486  CB  THR B 245      30.187  52.062 -33.096  1.00126.00           C  
ATOM   3487  OG1 THR B 245      29.288  50.981 -33.183  1.00126.00           O  
ATOM   3488  CG2 THR B 245      30.935  51.446 -31.930  1.00126.00           C  
ATOM   3489  C   THR B 245      31.005  54.295 -32.670  1.00126.00           C  
ATOM   3490  O   THR B 245      31.487  54.459 -31.546  1.00126.00           O  
ATOM   3491  N   LEU B 246      31.632  54.798 -33.747  1.00 85.17           N  
ATOM   3492  CA  LEU B 246      32.901  55.566 -33.757  1.00 85.17           C  
ATOM   3493  CB  LEU B 246      33.664  55.365 -35.098  1.00 85.17           C  
ATOM   3494  CG  LEU B 246      34.067  53.891 -35.312  1.00 85.17           C  
ATOM   3495  CD1 LEU B 246      34.691  53.689 -36.685  1.00 85.17           C  
ATOM   3496  CD2 LEU B 246      35.008  53.374 -34.233  1.00 85.17           C  
ATOM   3497  C   LEU B 246      32.662  57.041 -33.470  1.00 85.17           C  
ATOM   3498  O   LEU B 246      33.465  57.662 -32.788  1.00 85.17           O  
ATOM   3499  N   MET B 247      31.502  57.588 -33.802  1.00 66.84           N  
ATOM   3500  CA  MET B 247      31.141  58.974 -33.541  1.00 66.84           C  
ATOM   3501  CB  MET B 247      30.168  59.518 -34.604  1.00 66.84           C  
ATOM   3502  CG  MET B 247      30.765  59.580 -36.017  1.00 66.84           C  
ATOM   3503  SD  MET B 247      32.120  60.756 -36.278  1.00 66.84           S  
ATOM   3504  CE  MET B 247      33.549  59.750 -35.776  1.00 66.84           C  
ATOM   3505  C   MET B 247      30.600  59.126 -32.129  1.00 66.84           C  
ATOM   3506  O   MET B 247      29.399  58.956 -31.950  1.00 66.84           O  
ATOM   3507  N   ILE B 248      31.406  59.797 -31.299  1.00110.95           N  
ATOM   3508  CA  ILE B 248      31.111  60.345 -29.963  1.00110.95           C  
ATOM   3509  CB  ILE B 248      32.350  61.132 -29.448  1.00110.95           C  
ATOM   3510  CG1 ILE B 248      32.620  62.468 -30.188  1.00110.95           C  
ATOM   3511  CG2 ILE B 248      33.615  60.256 -29.391  1.00110.95           C  
ATOM   3512  CD1 ILE B 248      33.074  62.382 -31.654  1.00110.95           C  
ATOM   3513  C   ILE B 248      29.872  61.272 -29.896  1.00110.95           C  
ATOM   3514  O   ILE B 248      29.213  61.320 -28.855  1.00110.95           O  
ATOM   3515  N   SER B 249      29.532  61.864 -31.065  1.00 88.42           N  
ATOM   3516  CA  SER B 249      28.320  62.666 -31.275  1.00 88.42           C  
ATOM   3517  CB  SER B 249      28.532  63.589 -32.472  1.00 88.42           C  
ATOM   3518  OG  SER B 249      28.558  62.824 -33.661  1.00 88.42           O  
ATOM   3519  C   SER B 249      27.024  61.873 -31.409  1.00 88.42           C  
ATOM   3520  O   SER B 249      26.254  62.094 -32.356  1.00 88.42           O  
ATOM   3521  N   ARG B 250      26.929  60.776 -30.641  1.00148.81           N  
ATOM   3522  CA  ARG B 250      25.838  59.786 -30.592  1.00148.81           C  
ATOM   3523  CB  ARG B 250      26.152  58.536 -31.498  1.00148.81           C  
ATOM   3524  CG  ARG B 250      26.417  58.775 -32.980  1.00148.81           C  
ATOM   3525  CD  ARG B 250      25.132  58.964 -33.794  1.00148.81           C  
ATOM   3526  NE  ARG B 250      25.366  58.824 -35.257  1.00148.81           N  
ATOM   3527  CZ  ARG B 250      26.251  59.500 -35.984  1.00148.81           C  
ATOM   3528  NH1 ARG B 250      26.694  60.632 -35.507  1.00148.81           N  
ATOM   3529  NH2 ARG B 250      26.614  59.142 -37.186  1.00148.81           N  
ATOM   3530  C   ARG B 250      25.593  59.384 -29.104  1.00148.81           C  
ATOM   3531  O   ARG B 250      26.423  59.507 -28.189  1.00148.81           O  
ATOM   3532  N   THR B 251      24.576  58.554 -28.970  1.00163.55           N  
ATOM   3533  CA  THR B 251      24.585  57.337 -28.148  1.00163.55           C  
ATOM   3534  CB  THR B 251      23.673  57.671 -26.964  1.00163.55           C  
ATOM   3535  OG1 THR B 251      23.855  56.765 -25.919  1.00163.55           O  
ATOM   3536  CG2 THR B 251      22.188  57.766 -27.313  1.00163.55           C  
ATOM   3537  C   THR B 251      24.175  56.138 -29.108  1.00163.55           C  
ATOM   3538  O   THR B 251      23.070  56.077 -29.686  1.00163.55           O  
ATOM   3539  N   PRO B 252      25.173  55.234 -29.360  1.00 92.20           N  
ATOM   3540  CA  PRO B 252      24.870  53.954 -30.009  1.00 92.20           C  
ATOM   3541  CD  PRO B 252      26.631  55.331 -29.048  1.00 92.20           C  
ATOM   3542  CB  PRO B 252      26.231  53.348 -30.381  1.00 92.20           C  
ATOM   3543  CG  PRO B 252      27.249  53.990 -29.428  1.00 92.20           C  
ATOM   3544  C   PRO B 252      23.945  52.993 -29.202  1.00 92.20           C  
ATOM   3545  O   PRO B 252      23.930  53.010 -27.950  1.00 92.20           O  
ATOM   3546  N   GLU B 253      23.211  52.222 -30.016  1.00111.37           N  
ATOM   3547  CA  GLU B 253      22.101  51.402 -29.660  1.00111.37           C  
ATOM   3548  CB  GLU B 253      20.852  52.279 -29.819  1.00111.37           C  
ATOM   3549  CG  GLU B 253      20.121  52.345 -31.168  1.00111.37           C  
ATOM   3550  CD  GLU B 253      20.893  52.929 -32.364  1.00111.37           C  
ATOM   3551  OE1 GLU B 253      22.116  52.698 -32.573  1.00111.37           O  
ATOM   3552  OE2 GLU B 253      20.196  53.543 -33.240  1.00111.37           O  
ATOM   3553  C   GLU B 253      22.133  50.065 -30.427  1.00111.37           C  
ATOM   3554  O   GLU B 253      21.819  49.840 -31.607  1.00111.37           O  
ATOM   3555  N   VAL B 254      22.321  49.011 -29.633  1.00 53.41           N  
ATOM   3556  CA  VAL B 254      21.828  47.679 -29.935  1.00 53.41           C  
ATOM   3557  CB  VAL B 254      22.051  46.728 -28.746  1.00 53.41           C  
ATOM   3558  CG1 VAL B 254      21.892  45.264 -29.179  1.00 53.41           C  
ATOM   3559  CG2 VAL B 254      23.507  46.842 -28.277  1.00 53.41           C  
ATOM   3560  C   VAL B 254      20.341  47.772 -30.175  1.00 53.41           C  
ATOM   3561  O   VAL B 254      19.643  48.312 -29.284  1.00 53.41           O  
ATOM   3562  N   THR B 255      19.903  47.012 -31.204  1.00 52.73           N  
ATOM   3563  CA  THR B 255      18.510  46.524 -31.368  1.00 52.73           C  
ATOM   3564  CB  THR B 255      17.841  46.880 -32.704  1.00 52.73           C  
ATOM   3565  OG1 THR B 255      17.719  48.275 -32.721  1.00 52.73           O  
ATOM   3566  CG2 THR B 255      16.382  46.459 -32.800  1.00 52.73           C  
ATOM   3567  C   THR B 255      18.350  45.026 -31.196  1.00 52.73           C  
ATOM   3568  O   THR B 255      18.904  44.181 -31.941  1.00 52.73           O  
ATOM   3569  N   CYS B 256      17.312  44.667 -30.392  1.00 52.59           N  
ATOM   3570  CA  CYS B 256      16.557  43.400 -30.339  1.00 52.59           C  
ATOM   3571  CB  CYS B 256      16.243  43.010 -28.853  1.00 52.59           C  
ATOM   3572  SG  CYS B 256      15.655  41.327 -28.553  1.00 52.59           S  
ATOM   3573  C   CYS B 256      15.270  43.559 -31.156  1.00 52.59           C  
ATOM   3574  O   CYS B 256      14.462  44.491 -30.912  1.00 52.59           O  
ATOM   3575  N   VAL B 257      15.007  42.544 -31.993  1.00 59.05           N  
ATOM   3576  CA  VAL B 257      13.652  42.230 -32.493  1.00 59.05           C  
ATOM   3577  CB  VAL B 257      13.485  42.244 -34.040  1.00 59.05           C  
ATOM   3578  CG1 VAL B 257      12.008  42.441 -34.499  1.00 59.05           C  
ATOM   3579  CG2 VAL B 257      14.376  43.326 -34.698  1.00 59.05           C  
ATOM   3580  C   VAL B 257      13.141  40.898 -31.913  1.00 59.05           C  
ATOM   3581  O   VAL B 257      13.782  39.816 -31.985  1.00 59.05           O  
ATOM   3582  N   VAL B 258      11.809  41.005 -31.620  1.00 57.66           N  
ATOM   3583  CA  VAL B 258      10.778  39.875 -31.624  1.00 57.66           C  
ATOM   3584  CB  VAL B 258       9.834  39.728 -30.357  1.00 57.66           C  
ATOM   3585  CG1 VAL B 258       9.007  38.435 -30.343  1.00 57.66           C  
ATOM   3586  CG2 VAL B 258      10.832  39.719 -29.200  1.00 57.66           C  
ATOM   3587  C   VAL B 258       9.836  39.965 -32.826  1.00 57.66           C  
ATOM   3588  O   VAL B 258       9.054  40.915 -32.903  1.00 57.66           O  
ATOM   3589  N   VAL B 259       9.691  38.905 -33.645  1.00144.03           N  
ATOM   3590  CA  VAL B 259       8.792  39.027 -34.836  1.00144.03           C  
ATOM   3591  CB  VAL B 259       9.572  38.987 -36.165  1.00144.03           C  
ATOM   3592  CG1 VAL B 259       9.623  37.523 -36.615  1.00144.03           C  
ATOM   3593  CG2 VAL B 259       8.970  39.863 -37.271  1.00144.03           C  
ATOM   3594  C   VAL B 259       7.572  38.084 -34.819  1.00144.03           C  
ATOM   3595  O   VAL B 259       7.552  37.053 -34.120  1.00144.03           O  
ATOM   3596  N   ASP B 260       6.566  38.373 -35.676  1.00 71.05           N  
ATOM   3597  CA  ASP B 260       5.398  37.476 -35.825  1.00 71.05           C  
ATOM   3598  CB  ASP B 260       5.796  36.301 -36.822  1.00 71.05           C  
ATOM   3599  CG  ASP B 260       6.045  36.724 -38.303  1.00 71.05           C  
ATOM   3600  OD1 ASP B 260       5.442  37.787 -38.630  1.00 71.05           O  
ATOM   3601  OD2 ASP B 260       6.784  36.102 -39.130  1.00 71.05           O  
ATOM   3602  C   ASP B 260       4.588  37.067 -34.521  1.00 71.05           C  
ATOM   3603  O   ASP B 260       4.046  35.946 -34.584  1.00 71.05           O  
ATOM   3604  N   VAL B 261       4.509  37.874 -33.412  1.00 53.54           N  
ATOM   3605  CA  VAL B 261       3.690  37.733 -32.159  1.00 53.54           C  
ATOM   3606  CB  VAL B 261       4.010  38.889 -31.168  1.00 53.54           C  
ATOM   3607  CG1 VAL B 261       3.353  38.690 -29.802  1.00 53.54           C  
ATOM   3608  CG2 VAL B 261       5.524  38.973 -30.932  1.00 53.54           C  
ATOM   3609  C   VAL B 261       2.175  37.799 -32.419  1.00 53.54           C  
ATOM   3610  O   VAL B 261       1.772  38.514 -33.345  1.00 53.54           O  
ATOM   3611  N   SER B 262       1.381  36.986 -31.655  1.00 51.00           N  
ATOM   3612  CA  SER B 262      -0.099  36.853 -31.673  1.00 51.00           C  
ATOM   3613  CB  SER B 262      -0.550  35.552 -30.964  1.00 51.00           C  
ATOM   3614  OG  SER B 262      -1.838  35.200 -31.424  1.00 51.00           O  
ATOM   3615  C   SER B 262      -0.793  38.044 -31.005  1.00 51.00           C  
ATOM   3616  O   SER B 262      -0.170  38.762 -30.247  1.00 51.00           O  
ATOM   3617  N   GLN B 263      -2.062  38.277 -31.247  1.00158.96           N  
ATOM   3618  CA  GLN B 263      -2.865  39.391 -30.724  1.00158.96           C  
ATOM   3619  CB  GLN B 263      -4.165  39.489 -31.532  1.00158.96           C  
ATOM   3620  CG  GLN B 263      -3.984  39.739 -33.038  1.00158.96           C  
ATOM   3621  CD  GLN B 263      -3.520  38.527 -33.843  1.00158.96           C  
ATOM   3622  OE1 GLN B 263      -3.528  37.389 -33.416  1.00158.96           O  
ATOM   3623  NE2 GLN B 263      -2.868  38.815 -34.945  1.00158.96           N  
ATOM   3624  C   GLN B 263      -3.265  39.205 -29.254  1.00158.96           C  
ATOM   3625  O   GLN B 263      -3.368  40.133 -28.455  1.00158.96           O  
ATOM   3626  N   GLU B 264      -3.272  37.959 -28.795  1.00121.54           N  
ATOM   3627  CA  GLU B 264      -3.388  37.549 -27.400  1.00121.54           C  
ATOM   3628  CB  GLU B 264      -3.905  36.099 -27.306  1.00121.54           C  
ATOM   3629  CG  GLU B 264      -5.313  35.888 -27.879  1.00121.54           C  
ATOM   3630  CD  GLU B 264      -5.353  36.077 -29.403  1.00121.54           C  
ATOM   3631  OE1 GLU B 264      -4.334  35.732 -30.061  1.00121.54           O  
ATOM   3632  OE2 GLU B 264      -6.360  36.641 -29.881  1.00121.54           O  
ATOM   3633  C   GLU B 264      -2.046  37.547 -26.660  1.00121.54           C  
ATOM   3634  O   GLU B 264      -2.066  37.257 -25.463  1.00121.54           O  
ATOM   3635  N   ASP B 265      -0.931  37.698 -27.394  1.00143.93           N  
ATOM   3636  CA  ASP B 265       0.427  37.570 -26.878  1.00143.93           C  
ATOM   3637  CB  ASP B 265       1.116  36.461 -27.720  1.00143.93           C  
ATOM   3638  CG  ASP B 265       2.317  35.820 -27.039  1.00143.93           C  
ATOM   3639  OD1 ASP B 265       2.322  35.708 -25.794  1.00143.93           O  
ATOM   3640  OD2 ASP B 265       3.187  35.303 -27.770  1.00143.93           O  
ATOM   3641  C   ASP B 265       1.250  38.852 -26.755  1.00143.93           C  
ATOM   3642  O   ASP B 265       2.343  38.744 -26.190  1.00143.93           O  
ATOM   3643  N   PRO B 266       0.760  40.084 -27.040  1.00122.42           N  
ATOM   3644  CA  PRO B 266       1.588  41.297 -27.160  1.00122.42           C  
ATOM   3645  CD  PRO B 266      -0.647  40.479 -27.029  1.00122.42           C  
ATOM   3646  CB  PRO B 266       0.619  42.389 -27.654  1.00122.42           C  
ATOM   3647  CG  PRO B 266      -0.698  42.001 -26.991  1.00122.42           C  
ATOM   3648  C   PRO B 266       2.240  41.758 -25.841  1.00122.42           C  
ATOM   3649  O   PRO B 266       2.942  42.762 -25.761  1.00122.42           O  
ATOM   3650  N   GLU B 267       1.921  41.142 -24.727  1.00187.11           N  
ATOM   3651  CA  GLU B 267       2.508  41.472 -23.422  1.00187.11           C  
ATOM   3652  CB  GLU B 267       1.657  40.827 -22.318  1.00187.11           C  
ATOM   3653  CG  GLU B 267       1.781  41.498 -20.938  1.00187.11           C  
ATOM   3654  CD  GLU B 267       1.367  42.971 -21.001  1.00187.11           C  
ATOM   3655  OE1 GLU B 267       0.166  43.216 -21.250  1.00187.11           O  
ATOM   3656  OE2 GLU B 267       2.253  43.835 -20.824  1.00187.11           O  
ATOM   3657  C   GLU B 267       3.953  40.994 -23.277  1.00187.11           C  
ATOM   3658  O   GLU B 267       4.333  40.457 -22.243  1.00187.11           O  
ATOM   3659  N   VAL B 268       4.696  40.692 -24.335  1.00 99.68           N  
ATOM   3660  CA  VAL B 268       6.067  40.138 -24.257  1.00 99.68           C  
ATOM   3661  CB  VAL B 268       6.681  40.052 -25.677  1.00 99.68           C  
ATOM   3662  CG1 VAL B 268       5.762  39.369 -26.701  1.00 99.68           C  
ATOM   3663  CG2 VAL B 268       6.989  41.435 -26.237  1.00 99.68           C  
ATOM   3664  C   VAL B 268       7.009  40.860 -23.223  1.00 99.68           C  
ATOM   3665  O   VAL B 268       7.356  42.049 -23.295  1.00 99.68           O  
ATOM   3666  N   GLN B 269       7.563  40.076 -22.321  1.00117.78           N  
ATOM   3667  CA  GLN B 269       8.638  40.509 -21.472  1.00117.78           C  
ATOM   3668  CB  GLN B 269       8.813  39.475 -20.356  1.00117.78           C  
ATOM   3669  CG  GLN B 269       7.521  38.871 -19.785  1.00117.78           C  
ATOM   3670  CD  GLN B 269       6.632  39.913 -19.116  1.00117.78           C  
ATOM   3671  OE1 GLN B 269       6.969  40.456 -18.077  1.00117.78           O  
ATOM   3672  NE2 GLN B 269       5.475  40.220 -19.657  1.00117.78           N  
ATOM   3673  C   GLN B 269       9.919  40.740 -22.320  1.00117.78           C  
ATOM   3674  O   GLN B 269      10.176  40.204 -23.408  1.00117.78           O  
ATOM   3675  N   PHE B 270      10.733  41.681 -21.947  1.00 74.51           N  
ATOM   3676  CA  PHE B 270      12.071  41.797 -22.478  1.00 74.51           C  
ATOM   3677  CB  PHE B 270      12.073  42.764 -23.658  1.00 74.51           C  
ATOM   3678  CG  PHE B 270      11.320  44.045 -23.371  1.00 74.51           C  
ATOM   3679  CD1 PHE B 270       9.924  44.067 -23.538  1.00 74.51           C  
ATOM   3680  CD2 PHE B 270      11.979  45.148 -22.798  1.00 74.51           C  
ATOM   3681  CE1 PHE B 270       9.175  45.150 -23.061  1.00 74.51           C  
ATOM   3682  CE2 PHE B 270      11.231  46.240 -22.329  1.00 74.51           C  
ATOM   3683  CZ  PHE B 270       9.827  46.216 -22.424  1.00 74.51           C  
ATOM   3684  C   PHE B 270      12.921  42.218 -21.302  1.00 74.51           C  
ATOM   3685  O   PHE B 270      12.528  43.143 -20.554  1.00 74.51           O  
ATOM   3686  N   ASN B 271      14.086  41.529 -21.226  1.00 69.33           N  
ATOM   3687  CA  ASN B 271      15.142  41.786 -20.261  1.00 69.33           C  
ATOM   3688  CB  ASN B 271      15.238  40.636 -19.240  1.00 69.33           C  
ATOM   3689  CG  ASN B 271      13.966  40.503 -18.422  1.00 69.33           C  
ATOM   3690  OD1 ASN B 271      12.918  40.125 -18.927  1.00 69.33           O  
ATOM   3691  ND2 ASN B 271      13.996  40.814 -17.147  1.00 69.33           N  
ATOM   3692  C   ASN B 271      16.388  42.035 -21.089  1.00 69.33           C  
ATOM   3693  O   ASN B 271      16.680  41.230 -21.987  1.00 69.33           O  
ATOM   3694  N   TRP B 272      17.111  43.124 -20.812  1.00 91.68           N  
ATOM   3695  CA  TRP B 272      18.437  43.346 -21.355  1.00 91.68           C  
ATOM   3696  CB  TRP B 272      18.560  44.795 -21.726  1.00 91.68           C  
ATOM   3697  CG  TRP B 272      17.855  45.036 -23.014  1.00 91.68           C  
ATOM   3698  CD2 TRP B 272      18.398  44.857 -24.349  1.00 91.68           C  
ATOM   3699  CD1 TRP B 272      16.562  45.380 -23.178  1.00 91.68           C  
ATOM   3700  NE1 TRP B 272      16.291  45.518 -24.526  1.00 91.68           N  
ATOM   3701  CE2 TRP B 272      17.394  45.215 -25.291  1.00 91.68           C  
ATOM   3702  CE3 TRP B 272      19.660  44.474 -24.848  1.00 91.68           C  
ATOM   3703  CZ2 TRP B 272      17.644  45.236 -26.665  1.00 91.68           C  
ATOM   3704  CZ3 TRP B 272      19.917  44.482 -26.230  1.00 91.68           C  
ATOM   3705  CH2 TRP B 272      18.915  44.872 -27.140  1.00 91.68           C  
ATOM   3706  C   TRP B 272      19.562  42.954 -20.434  1.00 91.68           C  
ATOM   3707  O   TRP B 272      19.395  42.890 -19.209  1.00 91.68           O  
ATOM   3708  N   TYR B 273      20.671  42.588 -21.098  1.00167.06           N  
ATOM   3709  CA  TYR B 273      21.887  42.057 -20.497  1.00167.06           C  
ATOM   3710  CB  TYR B 273      21.990  40.517 -20.677  1.00167.06           C  
ATOM   3711  CG  TYR B 273      20.999  39.632 -19.951  1.00167.06           C  
ATOM   3712  CD1 TYR B 273      19.645  39.597 -20.329  1.00167.06           C  
ATOM   3713  CD2 TYR B 273      21.454  38.772 -18.937  1.00167.06           C  
ATOM   3714  CE1 TYR B 273      18.736  38.812 -19.599  1.00167.06           C  
ATOM   3715  CE2 TYR B 273      20.557  37.952 -18.234  1.00167.06           C  
ATOM   3716  CZ  TYR B 273      19.185  37.991 -18.545  1.00167.06           C  
ATOM   3717  OH  TYR B 273      18.302  37.293 -17.786  1.00167.06           O  
ATOM   3718  C   TYR B 273      23.090  42.758 -21.129  1.00167.06           C  
ATOM   3719  O   TYR B 273      23.023  43.139 -22.326  1.00167.06           O  
ATOM   3720  N   VAL B 274      24.209  42.759 -20.382  1.00 55.26           N  
ATOM   3721  CA  VAL B 274      25.568  43.092 -20.808  1.00 55.26           C  
ATOM   3722  CB  VAL B 274      25.856  44.523 -20.394  1.00 55.26           C  
ATOM   3723  CG1 VAL B 274      27.223  44.971 -20.922  1.00 55.26           C  
ATOM   3724  CG2 VAL B 274      24.774  45.477 -20.927  1.00 55.26           C  
ATOM   3725  C   VAL B 274      26.547  42.164 -20.082  1.00 55.26           C  
ATOM   3726  O   VAL B 274      26.226  41.706 -18.978  1.00 55.26           O  
ATOM   3727  N   ASP B 275      27.606  41.725 -20.804  1.00151.23           N  
ATOM   3728  CA  ASP B 275      28.693  40.869 -20.267  1.00151.23           C  
ATOM   3729  CB  ASP B 275      29.889  41.653 -19.670  1.00151.23           C  
ATOM   3730  CG  ASP B 275      29.656  42.857 -18.729  1.00151.23           C  
ATOM   3731  OD1 ASP B 275      28.566  43.033 -18.154  1.00151.23           O  
ATOM   3732  OD2 ASP B 275      30.595  43.691 -18.647  1.00151.23           O  
ATOM   3733  C   ASP B 275      28.189  39.658 -19.446  1.00151.23           C  
ATOM   3734  O   ASP B 275      28.765  39.204 -18.444  1.00151.23           O  
ATOM   3735  N   GLY B 276      27.123  39.029 -19.980  1.00 40.69           N  
ATOM   3736  CA  GLY B 276      26.449  37.835 -19.432  1.00 40.69           C  
ATOM   3737  C   GLY B 276      25.341  38.045 -18.389  1.00 40.69           C  
ATOM   3738  O   GLY B 276      24.476  37.135 -18.302  1.00 40.69           O  
ATOM   3739  N   VAL B 277      25.246  39.264 -17.786  1.00 96.97           N  
ATOM   3740  CA  VAL B 277      24.358  39.624 -16.650  1.00 96.97           C  
ATOM   3741  CB  VAL B 277      25.153  40.211 -15.445  1.00 96.97           C  
ATOM   3742  CG1 VAL B 277      25.675  41.628 -15.716  1.00 96.97           C  
ATOM   3743  CG2 VAL B 277      24.285  40.213 -14.177  1.00 96.97           C  
ATOM   3744  C   VAL B 277      23.191  40.587 -16.967  1.00 96.97           C  
ATOM   3745  O   VAL B 277      23.324  41.634 -17.604  1.00 96.97           O  
ATOM   3746  N   GLU B 278      22.037  40.366 -16.355  1.00 64.12           N  
ATOM   3747  CA  GLU B 278      20.850  41.191 -16.585  1.00 64.12           C  
ATOM   3748  CB  GLU B 278      19.617  40.490 -16.062  1.00 64.12           C  
ATOM   3749  CG  GLU B 278      18.342  41.140 -16.606  1.00 64.12           C  
ATOM   3750  CD  GLU B 278      17.099  40.334 -16.240  1.00 64.12           C  
ATOM   3751  OE1 GLU B 278      16.916  39.235 -16.815  1.00 64.12           O  
ATOM   3752  OE2 GLU B 278      16.259  40.865 -15.485  1.00 64.12           O  
ATOM   3753  C   GLU B 278      20.900  42.555 -15.886  1.00 64.12           C  
ATOM   3754  O   GLU B 278      21.328  42.696 -14.740  1.00 64.12           O  
ATOM   3755  N   VAL B 279      20.459  43.574 -16.607  1.00 40.91           N  
ATOM   3756  CA  VAL B 279      20.413  44.950 -16.144  1.00 40.91           C  
ATOM   3757  CB  VAL B 279      21.348  45.835 -16.973  1.00 40.91           C  
ATOM   3758  CG1 VAL B 279      22.812  45.454 -16.713  1.00 40.91           C  
ATOM   3759  CG2 VAL B 279      21.130  45.737 -18.491  1.00 40.91           C  
ATOM   3760  C   VAL B 279      18.989  45.461 -16.161  1.00 40.91           C  
ATOM   3761  O   VAL B 279      18.382  45.580 -17.221  1.00 40.91           O  
ATOM   3762  N   HIS B 280      18.488  45.965 -15.030  1.00 58.87           N  
ATOM   3763  CA  HIS B 280      17.162  46.579 -14.979  1.00 58.87           C  
ATOM   3764  ND1 HIS B 280      14.074  46.691 -14.200  1.00 58.87           N  
ATOM   3765  CG  HIS B 280      15.192  47.183 -13.528  1.00 58.87           C  
ATOM   3766  CB  HIS B 280      16.565  46.550 -13.572  1.00 58.87           C  
ATOM   3767  NE2 HIS B 280      13.530  48.595 -13.236  1.00 58.87           N  
ATOM   3768  CD2 HIS B 280      14.863  48.380 -12.958  1.00 58.87           C  
ATOM   3769  CE1 HIS B 280      13.081  47.558 -13.965  1.00 58.87           C  
ATOM   3770  C   HIS B 280      17.264  48.006 -15.460  1.00 58.87           C  
ATOM   3771  O   HIS B 280      18.252  48.688 -15.169  1.00 58.87           O  
ATOM   3772  N   ASN B 281      16.162  48.564 -15.980  1.00102.80           N  
ATOM   3773  CA  ASN B 281      16.037  49.881 -16.604  1.00102.80           C  
ATOM   3774  CB  ASN B 281      16.255  50.993 -15.580  1.00102.80           C  
ATOM   3775  CG  ASN B 281      16.121  52.375 -16.183  1.00102.80           C  
ATOM   3776  OD1 ASN B 281      17.092  52.976 -16.623  1.00102.80           O  
ATOM   3777  ND2 ASN B 281      14.913  52.884 -16.259  1.00102.80           N  
ATOM   3778  C   ASN B 281      16.971  50.022 -17.780  1.00102.80           C  
ATOM   3779  O   ASN B 281      16.506  50.196 -18.887  1.00102.80           O  
ATOM   3780  N   ALA B 282      18.276  49.980 -17.607  1.00 93.34           N  
ATOM   3781  CA  ALA B 282      19.332  49.846 -18.556  1.00 93.34           C  
ATOM   3782  CB  ALA B 282      19.306  48.425 -19.141  1.00 93.34           C  
ATOM   3783  C   ALA B 282      19.314  50.875 -19.634  1.00 93.34           C  
ATOM   3784  O   ALA B 282      20.025  50.621 -20.550  1.00 93.34           O  
ATOM   3785  N   LYS B 283      18.564  51.963 -19.624  1.00105.99           N  
ATOM   3786  CA  LYS B 283      18.366  52.919 -20.724  1.00105.99           C  
ATOM   3787  CB  LYS B 283      19.614  53.773 -20.934  1.00105.99           C  
ATOM   3788  CG  LYS B 283      20.033  54.738 -19.818  1.00105.99           C  
ATOM   3789  CD  LYS B 283      20.416  54.046 -18.503  1.00105.99           C  
ATOM   3790  CE  LYS B 283      20.912  55.046 -17.465  1.00105.99           C  
ATOM   3791  NZ  LYS B 283      21.001  54.387 -16.140  1.00105.99           N  
ATOM   3792  C   LYS B 283      17.811  52.242 -22.015  1.00105.99           C  
ATOM   3793  O   LYS B 283      18.170  52.514 -23.176  1.00105.99           O  
ATOM   3794  N   THR B 284      16.981  51.221 -21.726  1.00 54.50           N  
ATOM   3795  CA  THR B 284      16.195  50.512 -22.728  1.00 54.50           C  
ATOM   3796  CB  THR B 284      15.709  49.125 -22.229  1.00 54.50           C  
ATOM   3797  OG1 THR B 284      16.788  48.318 -21.829  1.00 54.50           O  
ATOM   3798  CG2 THR B 284      14.951  48.312 -23.279  1.00 54.50           C  
ATOM   3799  C   THR B 284      14.976  51.384 -23.124  1.00 54.50           C  
ATOM   3800  O   THR B 284      14.375  52.183 -22.348  1.00 54.50           O  
ATOM   3801  N   LYS B 285      14.608  51.202 -24.432  1.00121.52           N  
ATOM   3802  CA  LYS B 285      13.349  51.678 -25.054  1.00121.52           C  
ATOM   3803  CB  LYS B 285      13.692  52.947 -25.848  1.00121.52           C  
ATOM   3804  CG  LYS B 285      12.501  53.889 -26.086  1.00121.52           C  
ATOM   3805  CD  LYS B 285      11.454  53.301 -27.031  1.00121.52           C  
ATOM   3806  CE  LYS B 285      10.286  54.255 -27.271  1.00121.52           C  
ATOM   3807  NZ  LYS B 285       9.309  53.629 -28.188  1.00121.52           N  
ATOM   3808  C   LYS B 285      12.620  50.630 -25.933  1.00121.52           C  
ATOM   3809  O   LYS B 285      12.917  50.455 -27.140  1.00121.52           O  
ATOM   3810  N   PRO B 286      11.488  50.080 -25.418  1.00 91.57           N  
ATOM   3811  CA  PRO B 286      10.555  49.229 -26.176  1.00 91.57           C  
ATOM   3812  CD  PRO B 286      11.102  50.067 -24.017  1.00 91.57           C  
ATOM   3813  CB  PRO B 286       9.854  48.347 -25.133  1.00 91.57           C  
ATOM   3814  CG  PRO B 286       9.810  49.275 -23.917  1.00 91.57           C  
ATOM   3815  C   PRO B 286       9.454  49.958 -26.953  1.00 91.57           C  
ATOM   3816  O   PRO B 286       9.069  51.117 -26.663  1.00 91.57           O  
ATOM   3817  N   ARG B 287       9.022  49.280 -28.048  1.00186.25           N  
ATOM   3818  CA  ARG B 287       7.935  49.708 -28.954  1.00186.25           C  
ATOM   3819  CB  ARG B 287       8.536  50.532 -30.097  1.00186.25           C  
ATOM   3820  CG  ARG B 287       7.524  51.101 -31.101  1.00186.25           C  
ATOM   3821  CD  ARG B 287       8.150  51.992 -32.181  1.00186.25           C  
ATOM   3822  NE  ARG B 287       8.755  51.178 -33.232  1.00186.25           N  
ATOM   3823  CZ  ARG B 287      10.074  51.102 -33.320  1.00186.25           C  
ATOM   3824  NH1 ARG B 287      10.934  51.493 -32.391  1.00186.25           N  
ATOM   3825  NH2 ARG B 287      10.642  50.584 -34.376  1.00186.25           N  
ATOM   3826  C   ARG B 287       7.209  48.478 -29.495  1.00186.25           C  
ATOM   3827  O   ARG B 287       7.889  47.469 -29.708  1.00186.25           O  
ATOM   3828  N   GLU B 288       5.880  48.582 -29.728  1.00155.42           N  
ATOM   3829  CA  GLU B 288       5.080  47.759 -30.657  1.00155.42           C  
ATOM   3830  CB  GLU B 288       3.624  47.628 -30.175  1.00155.42           C  
ATOM   3831  CG  GLU B 288       3.454  46.411 -29.256  1.00155.42           C  
ATOM   3832  CD  GLU B 288       3.442  45.081 -30.040  1.00155.42           C  
ATOM   3833  OE1 GLU B 288       3.640  45.107 -31.281  1.00155.42           O  
ATOM   3834  OE2 GLU B 288       3.206  44.030 -29.412  1.00155.42           O  
ATOM   3835  C   GLU B 288       5.039  48.312 -32.099  1.00155.42           C  
ATOM   3836  O   GLU B 288       4.966  49.539 -32.347  1.00155.42           O  
ATOM   3837  N   GLU B 289       5.080  47.326 -33.039  1.00207.93           N  
ATOM   3838  CA  GLU B 289       5.432  47.376 -34.468  1.00207.93           C  
ATOM   3839  CB  GLU B 289       6.854  46.768 -34.559  1.00207.93           C  
ATOM   3840  CG  GLU B 289       8.013  47.714 -34.472  1.00207.93           C  
ATOM   3841  CD  GLU B 289       7.817  48.545 -35.685  1.00207.93           C  
ATOM   3842  OE1 GLU B 289       7.818  47.912 -36.778  1.00207.93           O  
ATOM   3843  OE2 GLU B 289       7.529  49.757 -35.475  1.00207.93           O  
ATOM   3844  C   GLU B 289       4.428  46.537 -35.335  1.00207.93           C  
ATOM   3845  O   GLU B 289       4.728  45.640 -36.179  1.00207.93           O  
ATOM   3846  N   GLN B 290       3.141  46.615 -35.028  1.00165.82           N  
ATOM   3847  CA  GLN B 290       2.153  45.713 -35.674  1.00165.82           C  
ATOM   3848  CB  GLN B 290       0.830  46.031 -34.985  1.00165.82           C  
ATOM   3849  CG  GLN B 290       0.307  47.459 -35.198  1.00165.82           C  
ATOM   3850  CD  GLN B 290      -1.138  47.575 -34.727  1.00165.82           C  
ATOM   3851  OE1 GLN B 290      -1.450  47.650 -33.550  1.00165.82           O  
ATOM   3852  NE2 GLN B 290      -2.093  47.511 -35.629  1.00165.82           N  
ATOM   3853  C   GLN B 290       2.095  45.661 -37.265  1.00165.82           C  
ATOM   3854  O   GLN B 290       2.136  46.722 -37.942  1.00165.82           O  
ATOM   3855  N   PHE B 291       2.037  44.451 -37.913  1.00113.30           N  
ATOM   3856  CA  PHE B 291       2.160  44.435 -39.428  1.00113.30           C  
ATOM   3857  CB  PHE B 291       3.600  44.050 -39.745  1.00113.30           C  
ATOM   3858  CG  PHE B 291       4.257  44.691 -40.959  1.00113.30           C  
ATOM   3859  CD1 PHE B 291       4.710  46.037 -40.941  1.00113.30           C  
ATOM   3860  CD2 PHE B 291       4.487  43.901 -42.094  1.00113.30           C  
ATOM   3861  CE1 PHE B 291       5.382  46.579 -42.069  1.00113.30           C  
ATOM   3862  CE2 PHE B 291       5.109  44.458 -43.219  1.00113.30           C  
ATOM   3863  CZ  PHE B 291       5.536  45.801 -43.232  1.00113.30           C  
ATOM   3864  C   PHE B 291       1.112  43.575 -40.182  1.00113.30           C  
ATOM   3865  O   PHE B 291       0.181  43.145 -39.514  1.00113.30           O  
ATOM   3866  N   ASN B 292       1.053  43.361 -41.532  1.00 98.82           N  
ATOM   3867  CA  ASN B 292       0.113  42.297 -42.076  1.00 98.82           C  
ATOM   3868  CB  ASN B 292       1.009  41.160 -42.560  1.00 98.82           C  
ATOM   3869  CG  ASN B 292       1.988  40.598 -41.521  1.00 98.82           C  
ATOM   3870  OD1 ASN B 292       1.870  40.695 -40.290  1.00 98.82           O  
ATOM   3871  ND2 ASN B 292       3.131  40.288 -42.101  1.00 98.82           N  
ATOM   3872  C   ASN B 292      -1.132  41.660 -41.301  1.00 98.82           C  
ATOM   3873  O   ASN B 292      -2.286  41.994 -41.582  1.00 98.82           O  
ATOM   3874  N   SER B 293      -0.854  40.647 -40.466  1.00103.92           N  
ATOM   3875  CA  SER B 293      -1.668  39.619 -39.838  1.00103.92           C  
ATOM   3876  CB  SER B 293      -1.439  38.283 -40.563  1.00103.92           C  
ATOM   3877  OG  SER B 293      -0.038  38.049 -40.553  1.00103.92           O  
ATOM   3878  C   SER B 293      -1.265  39.397 -38.368  1.00103.92           C  
ATOM   3879  O   SER B 293      -2.137  38.963 -37.617  1.00103.92           O  
ATOM   3880  N   THR B 294      -0.032  39.706 -37.877  1.00 64.59           N  
ATOM   3881  CA  THR B 294       0.500  39.590 -36.471  1.00 64.59           C  
ATOM   3882  CB  THR B 294       1.843  38.802 -36.526  1.00 64.59           C  
ATOM   3883  OG1 THR B 294       2.719  39.407 -37.455  1.00 64.59           O  
ATOM   3884  CG2 THR B 294       1.592  37.336 -36.868  1.00 64.59           C  
ATOM   3885  C   THR B 294       0.737  40.924 -35.669  1.00 64.59           C  
ATOM   3886  O   THR B 294       0.378  42.036 -36.102  1.00 64.59           O  
ATOM   3887  N   TYR B 295       1.497  40.868 -34.554  1.00 97.60           N  
ATOM   3888  CA  TYR B 295       2.278  41.866 -33.770  1.00 97.60           C  
ATOM   3889  CB  TYR B 295       1.729  42.017 -32.302  1.00 97.60           C  
ATOM   3890  CG  TYR B 295       0.426  42.801 -32.320  1.00 97.60           C  
ATOM   3891  CD1 TYR B 295      -0.752  42.240 -32.851  1.00 97.60           C  
ATOM   3892  CD2 TYR B 295       0.427  44.146 -31.912  1.00 97.60           C  
ATOM   3893  CE1 TYR B 295      -1.902  43.041 -33.015  1.00 97.60           C  
ATOM   3894  CE2 TYR B 295      -0.718  44.945 -32.063  1.00 97.60           C  
ATOM   3895  CZ  TYR B 295      -1.878  44.401 -32.642  1.00 97.60           C  
ATOM   3896  OH  TYR B 295      -2.946  45.201 -32.893  1.00 97.60           O  
ATOM   3897  C   TYR B 295       3.815  41.588 -33.864  1.00 97.60           C  
ATOM   3898  O   TYR B 295       4.288  40.752 -34.694  1.00 97.60           O  
ATOM   3899  N   ARG B 296       4.596  42.558 -33.336  1.00120.31           N  
ATOM   3900  CA  ARG B 296       6.051  42.631 -33.398  1.00120.31           C  
ATOM   3901  CB  ARG B 296       6.512  43.061 -34.821  1.00120.31           C  
ATOM   3902  CG  ARG B 296       7.991  43.455 -35.039  1.00120.31           C  
ATOM   3903  CD  ARG B 296       8.447  43.584 -36.517  1.00120.31           C  
ATOM   3904  NE  ARG B 296       7.825  44.639 -37.344  1.00120.31           N  
ATOM   3905  CZ  ARG B 296       6.836  44.405 -38.159  1.00120.31           C  
ATOM   3906  NH1 ARG B 296       6.321  43.214 -38.480  1.00120.31           N  
ATOM   3907  NH2 ARG B 296       6.358  45.575 -38.553  1.00120.31           N  
ATOM   3908  C   ARG B 296       6.463  43.622 -32.299  1.00120.31           C  
ATOM   3909  O   ARG B 296       6.172  44.836 -32.314  1.00120.31           O  
ATOM   3910  N   VAL B 297       7.441  43.211 -31.495  1.00 51.91           N  
ATOM   3911  CA  VAL B 297       8.080  44.138 -30.592  1.00 51.91           C  
ATOM   3912  CB  VAL B 297       7.969  43.640 -29.154  1.00 51.91           C  
ATOM   3913  CG1 VAL B 297       8.599  44.594 -28.127  1.00 51.91           C  
ATOM   3914  CG2 VAL B 297       6.468  43.523 -28.872  1.00 51.91           C  
ATOM   3915  C   VAL B 297       9.409  44.339 -31.302  1.00 51.91           C  
ATOM   3916  O   VAL B 297       9.870  43.511 -32.134  1.00 51.91           O  
ATOM   3917  N   VAL B 298       9.812  45.609 -31.193  1.00 51.03           N  
ATOM   3918  CA  VAL B 298      11.211  46.008 -31.263  1.00 51.03           C  
ATOM   3919  CB  VAL B 298      11.376  46.965 -32.461  1.00 51.03           C  
ATOM   3920  CG1 VAL B 298      12.587  47.901 -32.381  1.00 51.03           C  
ATOM   3921  CG2 VAL B 298      11.402  46.086 -33.729  1.00 51.03           C  
ATOM   3922  C   VAL B 298      11.604  46.633 -29.917  1.00 51.03           C  
ATOM   3923  O   VAL B 298      11.195  47.768 -29.608  1.00 51.03           O  
ATOM   3924  N   SER B 299      12.679  46.134 -29.246  1.00 43.48           N  
ATOM   3925  CA  SER B 299      13.300  46.740 -28.012  1.00 43.48           C  
ATOM   3926  CB  SER B 299      13.317  45.698 -26.894  1.00 43.48           C  
ATOM   3927  OG  SER B 299      13.674  46.237 -25.632  1.00 43.48           O  
ATOM   3928  C   SER B 299      14.731  47.135 -28.352  1.00 43.48           C  
ATOM   3929  O   SER B 299      15.395  46.510 -29.219  1.00 43.48           O  
ATOM   3930  N   VAL B 300      15.145  48.285 -27.753  1.00 51.07           N  
ATOM   3931  CA  VAL B 300      16.483  48.930 -28.008  1.00 51.07           C  
ATOM   3932  CB  VAL B 300      16.405  50.181 -28.925  1.00 51.07           C  
ATOM   3933  CG1 VAL B 300      17.762  50.712 -29.412  1.00 51.07           C  
ATOM   3934  CG2 VAL B 300      15.660  49.844 -30.234  1.00 51.07           C  
ATOM   3935  C   VAL B 300      17.248  49.301 -26.723  1.00 51.07           C  
ATOM   3936  O   VAL B 300      16.688  49.788 -25.712  1.00 51.07           O  
ATOM   3937  N   LEU B 301      18.560  48.992 -26.695  1.00139.83           N  
ATOM   3938  CA  LEU B 301      19.434  49.244 -25.523  1.00139.83           C  
ATOM   3939  CB  LEU B 301      19.933  47.871 -25.003  1.00139.83           C  
ATOM   3940  CG  LEU B 301      20.803  47.774 -23.737  1.00139.83           C  
ATOM   3941  CD1 LEU B 301      22.181  48.383 -23.903  1.00139.83           C  
ATOM   3942  CD2 LEU B 301      20.129  48.399 -22.528  1.00139.83           C  
ATOM   3943  C   LEU B 301      20.571  50.178 -25.989  1.00139.83           C  
ATOM   3944  O   LEU B 301      21.493  49.696 -26.674  1.00139.83           O  
ATOM   3945  N   THR B 302      20.623  51.384 -25.375  1.00113.94           N  
ATOM   3946  CA  THR B 302      21.763  52.290 -25.549  1.00113.94           C  
ATOM   3947  CB  THR B 302      21.409  53.702 -25.110  1.00113.94           C  
ATOM   3948  OG1 THR B 302      22.340  54.625 -25.596  1.00113.94           O  
ATOM   3949  CG2 THR B 302      21.368  53.866 -23.602  1.00113.94           C  
ATOM   3950  C   THR B 302      23.034  51.837 -24.833  1.00113.94           C  
ATOM   3951  O   THR B 302      23.124  51.419 -23.662  1.00113.94           O  
ATOM   3952  N   VAL B 303      24.193  52.164 -25.438  1.00 55.84           N  
ATOM   3953  CA  VAL B 303      25.547  51.764 -24.994  1.00 55.84           C  
ATOM   3954  CB  VAL B 303      26.038  50.419 -25.651  1.00 55.84           C  
ATOM   3955  CG1 VAL B 303      25.031  49.301 -25.376  1.00 55.84           C  
ATOM   3956  CG2 VAL B 303      26.291  50.512 -27.143  1.00 55.84           C  
ATOM   3957  C   VAL B 303      26.605  52.891 -25.199  1.00 55.84           C  
ATOM   3958  O   VAL B 303      26.444  53.877 -25.962  1.00 55.84           O  
ATOM   3959  N   LEU B 304      27.697  52.757 -24.402  1.00176.26           N  
ATOM   3960  CA  LEU B 304      28.885  53.573 -24.577  1.00176.26           C  
ATOM   3961  CB  LEU B 304      29.783  53.553 -23.360  1.00176.26           C  
ATOM   3962  CG  LEU B 304      29.173  54.196 -22.108  1.00176.26           C  
ATOM   3963  CD1 LEU B 304      30.205  54.130 -20.981  1.00176.26           C  
ATOM   3964  CD2 LEU B 304      28.778  55.653 -22.349  1.00176.26           C  
ATOM   3965  C   LEU B 304      29.795  53.068 -25.672  1.00176.26           C  
ATOM   3966  O   LEU B 304      30.207  51.891 -25.673  1.00176.26           O  
ATOM   3967  N   HIS B 305      30.297  54.017 -26.484  1.00 58.90           N  
ATOM   3968  CA  HIS B 305      31.217  53.784 -27.605  1.00 58.90           C  
ATOM   3969  ND1 HIS B 305      30.167  56.954 -27.445  1.00 58.90           N  
ATOM   3970  CG  HIS B 305      30.750  56.146 -28.423  1.00 58.90           C  
ATOM   3971  CB  HIS B 305      31.801  55.099 -28.148  1.00 58.90           C  
ATOM   3972  NE2 HIS B 305      29.308  57.472 -29.412  1.00 58.90           N  
ATOM   3973  CD2 HIS B 305      30.213  56.468 -29.633  1.00 58.90           C  
ATOM   3974  CE1 HIS B 305      29.302  57.750 -28.097  1.00 58.90           C  
ATOM   3975  C   HIS B 305      32.346  52.881 -27.173  1.00 58.90           C  
ATOM   3976  O   HIS B 305      32.346  51.769 -27.665  1.00 58.90           O  
ATOM   3977  N   GLN B 306      33.113  53.216 -26.121  1.00109.04           N  
ATOM   3978  CA  GLN B 306      34.234  52.401 -25.628  1.00109.04           C  
ATOM   3979  CB  GLN B 306      34.962  53.168 -24.492  1.00109.04           C  
ATOM   3980  CG  GLN B 306      34.345  53.036 -23.083  1.00109.04           C  
ATOM   3981  CD  GLN B 306      34.746  51.739 -22.371  1.00109.04           C  
ATOM   3982  NE2 GLN B 306      34.018  51.314 -21.365  1.00109.04           N  
ATOM   3983  OE1 GLN B 306      35.709  51.074 -22.706  1.00109.04           O  
ATOM   3984  C   GLN B 306      33.822  50.968 -25.258  1.00109.04           C  
ATOM   3985  O   GLN B 306      34.482  49.983 -25.593  1.00109.04           O  
ATOM   3986  N   ASP B 307      32.643  50.831 -24.665  1.00 52.93           N  
ATOM   3987  CA  ASP B 307      32.174  49.548 -24.127  1.00 52.93           C  
ATOM   3988  CB  ASP B 307      31.005  49.753 -23.147  1.00 52.93           C  
ATOM   3989  CG  ASP B 307      30.881  48.629 -22.113  1.00 52.93           C  
ATOM   3990  OD1 ASP B 307      31.933  48.144 -21.650  1.00 52.93           O  
ATOM   3991  OD2 ASP B 307      29.757  48.315 -21.661  1.00 52.93           O  
ATOM   3992  C   ASP B 307      31.833  48.630 -25.268  1.00 52.93           C  
ATOM   3993  O   ASP B 307      32.321  47.489 -25.304  1.00 52.93           O  
ATOM   3994  N   TRP B 308      31.209  49.140 -26.337  1.00 64.47           N  
ATOM   3995  CA  TRP B 308      31.045  48.450 -27.597  1.00 64.47           C  
ATOM   3996  CB  TRP B 308      30.161  49.249 -28.560  1.00 64.47           C  
ATOM   3997  CG  TRP B 308      29.789  48.475 -29.780  1.00 64.47           C  
ATOM   3998  CD2 TRP B 308      28.763  47.461 -29.919  1.00 64.47           C  
ATOM   3999  CD1 TRP B 308      30.479  48.434 -30.933  1.00 64.47           C  
ATOM   4000  NE1 TRP B 308      29.860  47.605 -31.841  1.00 64.47           N  
ATOM   4001  CE2 TRP B 308      28.927  46.829 -31.183  1.00 64.47           C  
ATOM   4002  CE3 TRP B 308      27.819  46.912 -29.033  1.00 64.47           C  
ATOM   4003  CZ2 TRP B 308      28.243  45.652 -31.517  1.00 64.47           C  
ATOM   4004  CZ3 TRP B 308      27.042  45.790 -29.406  1.00 64.47           C  
ATOM   4005  CH2 TRP B 308      27.281  45.122 -30.624  1.00 64.47           C  
ATOM   4006  C   TRP B 308      32.377  48.128 -28.226  1.00 64.47           C  
ATOM   4007  O   TRP B 308      32.536  46.947 -28.512  1.00 64.47           O  
ATOM   4008  N   LEU B 309      33.358  49.045 -28.310  1.00 60.41           N  
ATOM   4009  CA  LEU B 309      34.711  48.845 -28.877  1.00 60.41           C  
ATOM   4010  CB  LEU B 309      35.535  50.162 -28.820  1.00 60.41           C  
ATOM   4011  CG  LEU B 309      35.051  51.328 -29.695  1.00 60.41           C  
ATOM   4012  CD1 LEU B 309      36.004  52.513 -29.542  1.00 60.41           C  
ATOM   4013  CD2 LEU B 309      34.925  50.942 -31.167  1.00 60.41           C  
ATOM   4014  C   LEU B 309      35.539  47.738 -28.149  1.00 60.41           C  
ATOM   4015  O   LEU B 309      36.183  46.881 -28.784  1.00 60.41           O  
ATOM   4016  N   ASN B 310      35.302  47.565 -26.847  1.00 49.70           N  
ATOM   4017  CA  ASN B 310      35.821  46.424 -26.122  1.00 49.70           C  
ATOM   4018  CB  ASN B 310      35.370  46.578 -24.670  1.00 49.70           C  
ATOM   4019  CG  ASN B 310      36.105  45.592 -23.787  1.00 49.70           C  
ATOM   4020  OD1 ASN B 310      35.623  44.520 -23.468  1.00 49.70           O  
ATOM   4021  ND2 ASN B 310      37.308  45.924 -23.377  1.00 49.70           N  
ATOM   4022  C   ASN B 310      35.373  45.064 -26.710  1.00 49.70           C  
ATOM   4023  O   ASN B 310      36.066  44.054 -26.498  1.00 49.70           O  
ATOM   4024  N   GLY B 311      34.251  45.027 -27.417  1.00 35.87           N  
ATOM   4025  CA  GLY B 311      33.718  43.809 -27.939  1.00 35.87           C  
ATOM   4026  C   GLY B 311      33.194  42.948 -26.863  1.00 35.87           C  
ATOM   4027  O   GLY B 311      33.296  41.725 -26.965  1.00 35.87           O  
ATOM   4028  N   LYS B 312      32.579  43.484 -25.796  1.00 85.97           N  
ATOM   4029  CA  LYS B 312      31.699  42.759 -24.834  1.00 85.97           C  
ATOM   4030  CB  LYS B 312      31.050  43.701 -23.755  1.00 85.97           C  
ATOM   4031  CG  LYS B 312      32.061  44.175 -22.709  1.00 85.97           C  
ATOM   4032  CD  LYS B 312      31.294  45.002 -21.679  1.00 85.97           C  
ATOM   4033  CE  LYS B 312      32.188  45.491 -20.544  1.00 85.97           C  
ATOM   4034  NZ  LYS B 312      31.364  46.284 -19.612  1.00 85.97           N  
ATOM   4035  C   LYS B 312      30.601  42.015 -25.590  1.00 85.97           C  
ATOM   4036  O   LYS B 312      30.304  42.386 -26.742  1.00 85.97           O  
ATOM   4037  N   GLU B 313      29.973  41.034 -24.910  1.00 70.12           N  
ATOM   4038  CA  GLU B 313      28.578  40.659 -25.124  1.00 70.12           C  
ATOM   4039  CB  GLU B 313      28.226  39.367 -24.335  1.00 70.12           C  
ATOM   4040  CG  GLU B 313      26.892  38.727 -24.746  1.00 70.12           C  
ATOM   4041  CD  GLU B 313      26.343  37.826 -23.635  1.00 70.12           C  
ATOM   4042  OE1 GLU B 313      25.816  38.376 -22.640  1.00 70.12           O  
ATOM   4043  OE2 GLU B 313      26.401  36.589 -23.799  1.00 70.12           O  
ATOM   4044  C   GLU B 313      27.678  41.847 -24.714  1.00 70.12           C  
ATOM   4045  O   GLU B 313      27.845  42.480 -23.635  1.00 70.12           O  
ATOM   4046  N   TYR B 314      26.685  42.089 -25.611  1.00 83.96           N  
ATOM   4047  CA  TYR B 314      25.327  42.566 -25.285  1.00 83.96           C  
ATOM   4048  CB  TYR B 314      25.050  43.846 -26.058  1.00 83.96           C  
ATOM   4049  CG  TYR B 314      25.954  44.949 -25.554  1.00 83.96           C  
ATOM   4050  CD1 TYR B 314      27.272  45.059 -26.040  1.00 83.96           C  
ATOM   4051  CD2 TYR B 314      25.507  45.801 -24.528  1.00 83.96           C  
ATOM   4052  CE1 TYR B 314      28.132  46.035 -25.513  1.00 83.96           C  
ATOM   4053  CE2 TYR B 314      26.386  46.743 -23.958  1.00 83.96           C  
ATOM   4054  CZ  TYR B 314      27.695  46.873 -24.470  1.00 83.96           C  
ATOM   4055  OH  TYR B 314      28.557  47.803 -24.001  1.00 83.96           O  
ATOM   4056  C   TYR B 314      24.314  41.492 -25.651  1.00 83.96           C  
ATOM   4057  O   TYR B 314      24.555  40.827 -26.692  1.00 83.96           O  
ATOM   4058  N   LYS B 315      23.246  41.311 -24.848  1.00120.57           N  
ATOM   4059  CA  LYS B 315      22.212  40.341 -25.164  1.00120.57           C  
ATOM   4060  CB  LYS B 315      22.579  38.887 -24.680  1.00120.57           C  
ATOM   4061  CG  LYS B 315      22.436  38.584 -23.200  1.00120.57           C  
ATOM   4062  CD  LYS B 315      22.665  37.123 -22.833  1.00120.57           C  
ATOM   4063  CE  LYS B 315      22.529  36.944 -21.322  1.00120.57           C  
ATOM   4064  NZ  LYS B 315      22.880  35.564 -20.941  1.00120.57           N  
ATOM   4065  C   LYS B 315      20.850  40.942 -24.837  1.00120.57           C  
ATOM   4066  O   LYS B 315      20.701  41.770 -23.906  1.00120.57           O  
ATOM   4067  N   CYS B 316      19.861  40.271 -25.473  1.00 63.06           N  
ATOM   4068  CA  CYS B 316      18.444  40.386 -25.228  1.00 63.06           C  
ATOM   4069  CB  CYS B 316      17.815  40.881 -26.540  1.00 63.06           C  
ATOM   4070  SG  CYS B 316      16.018  41.091 -26.566  1.00 63.06           S  
ATOM   4071  C   CYS B 316      17.969  38.996 -24.781  1.00 63.06           C  
ATOM   4072  O   CYS B 316      18.241  37.972 -25.429  1.00 63.06           O  
ATOM   4073  N   LYS B 317      17.096  39.019 -23.759  1.00 70.88           N  
ATOM   4074  CA  LYS B 317      16.177  37.948 -23.365  1.00 70.88           C  
ATOM   4075  CB  LYS B 317      16.472  37.509 -21.916  1.00 70.88           C  
ATOM   4076  CG  LYS B 317      15.843  36.161 -21.535  1.00 70.88           C  
ATOM   4077  CD  LYS B 317      16.553  35.590 -20.305  1.00 70.88           C  
ATOM   4078  CE  LYS B 317      16.227  34.108 -20.122  1.00 70.88           C  
ATOM   4079  NZ  LYS B 317      17.287  33.467 -19.314  1.00 70.88           N  
ATOM   4080  C   LYS B 317      14.734  38.407 -23.543  1.00 70.88           C  
ATOM   4081  O   LYS B 317      14.404  39.546 -23.233  1.00 70.88           O  
ATOM   4082  N   VAL B 318      13.835  37.453 -23.781  1.00118.29           N  
ATOM   4083  CA  VAL B 318      12.424  37.677 -24.073  1.00118.29           C  
ATOM   4084  CB  VAL B 318      12.186  37.909 -25.569  1.00118.29           C  
ATOM   4085  CG1 VAL B 318      12.789  36.800 -26.435  1.00118.29           C  
ATOM   4086  CG2 VAL B 318      10.700  38.037 -25.920  1.00118.29           C  
ATOM   4087  C   VAL B 318      11.594  36.476 -23.639  1.00118.29           C  
ATOM   4088  O   VAL B 318      11.894  35.291 -23.936  1.00118.29           O  
ATOM   4089  N   SER B 319      10.409  36.806 -23.087  1.00 63.81           N  
ATOM   4090  CA  SER B 319       9.393  35.826 -22.724  1.00 63.81           C  
ATOM   4091  CB  SER B 319       9.466  35.616 -21.208  1.00 63.81           C  
ATOM   4092  OG  SER B 319       8.710  34.485 -20.841  1.00 63.81           O  
ATOM   4093  C   SER B 319       7.998  36.265 -23.165  1.00 63.81           C  
ATOM   4094  O   SER B 319       7.678  37.443 -23.085  1.00 63.81           O  
ATOM   4095  N   ASN B 320       7.109  35.305 -23.435  1.00 79.83           N  
ATOM   4096  CA  ASN B 320       5.659  35.505 -23.619  1.00 79.83           C  
ATOM   4097  CB  ASN B 320       5.498  36.169 -24.993  1.00 79.83           C  
ATOM   4098  CG  ASN B 320       5.919  35.311 -26.165  1.00 79.83           C  
ATOM   4099  OD1 ASN B 320       6.259  34.155 -26.016  1.00 79.83           O  
ATOM   4100  ND2 ASN B 320       5.948  35.856 -27.357  1.00 79.83           N  
ATOM   4101  C   ASN B 320       4.889  34.162 -23.497  1.00 79.83           C  
ATOM   4102  O   ASN B 320       5.410  33.148 -22.977  1.00 79.83           O  
ATOM   4103  N   LYS B 321       3.607  34.125 -23.910  1.00144.71           N  
ATOM   4104  CA  LYS B 321       2.913  32.851 -24.030  1.00144.71           C  
ATOM   4105  CB  LYS B 321       1.413  32.974 -23.853  1.00144.71           C  
ATOM   4106  CG  LYS B 321       0.752  31.595 -23.625  1.00144.71           C  
ATOM   4107  CD  LYS B 321       1.205  30.843 -22.351  1.00144.71           C  
ATOM   4108  CE  LYS B 321       2.232  29.690 -22.491  1.00144.71           C  
ATOM   4109  NZ  LYS B 321       3.661  30.112 -22.533  1.00144.71           N  
ATOM   4110  C   LYS B 321       3.249  32.044 -25.261  1.00144.71           C  
ATOM   4111  O   LYS B 321       3.413  30.839 -25.088  1.00144.71           O  
ATOM   4112  N   GLY B 322       3.558  32.673 -26.395  1.00 34.99           N  
ATOM   4113  CA  GLY B 322       3.861  31.946 -27.668  1.00 34.99           C  
ATOM   4114  C   GLY B 322       5.103  31.025 -27.520  1.00 34.99           C  
ATOM   4115  O   GLY B 322       5.135  29.906 -28.066  1.00 34.99           O  
ATOM   4116  N   LEU B 323       6.011  31.431 -26.614  1.00115.29           N  
ATOM   4117  CA  LEU B 323       7.247  30.697 -26.374  1.00115.29           C  
ATOM   4118  CB  LEU B 323       8.402  31.646 -26.009  1.00115.29           C  
ATOM   4119  CG  LEU B 323       9.170  32.306 -27.172  1.00115.29           C  
ATOM   4120  CD1 LEU B 323       8.332  33.180 -28.086  1.00115.29           C  
ATOM   4121  CD2 LEU B 323      10.274  33.206 -26.619  1.00115.29           C  
ATOM   4122  C   LEU B 323       7.071  29.616 -25.282  1.00115.29           C  
ATOM   4123  O   LEU B 323       6.452  29.877 -24.235  1.00115.29           O  
ATOM   4124  N   PRO B 324       7.712  28.444 -25.473  1.00 78.42           N  
ATOM   4125  CA  PRO B 324       7.810  27.374 -24.458  1.00 78.42           C  
ATOM   4126  CD  PRO B 324       8.197  27.996 -26.785  1.00 78.42           C  
ATOM   4127  CB  PRO B 324       8.227  26.153 -25.258  1.00 78.42           C  
ATOM   4128  CG  PRO B 324       8.925  26.690 -26.508  1.00 78.42           C  
ATOM   4129  C   PRO B 324       8.906  27.523 -23.373  1.00 78.42           C  
ATOM   4130  O   PRO B 324       8.936  26.800 -22.366  1.00 78.42           O  
ATOM   4131  N   SER B 325       9.789  28.514 -23.608  1.00 89.96           N  
ATOM   4132  CA  SER B 325      10.706  29.055 -22.600  1.00 89.96           C  
ATOM   4133  CB  SER B 325      11.893  28.115 -22.505  1.00 89.96           C  
ATOM   4134  OG  SER B 325      12.652  28.137 -23.696  1.00 89.96           O  
ATOM   4135  C   SER B 325      11.184  30.464 -22.963  1.00 89.96           C  
ATOM   4136  O   SER B 325      10.875  30.966 -24.047  1.00 89.96           O  
ATOM   4137  N   SER B 326      11.862  31.151 -22.019  1.00 60.72           N  
ATOM   4138  CA  SER B 326      12.376  32.511 -22.284  1.00 60.72           C  
ATOM   4139  CB  SER B 326      12.599  33.311 -20.969  1.00 60.72           C  
ATOM   4140  OG  SER B 326      11.442  33.298 -20.155  1.00 60.72           O  
ATOM   4141  C   SER B 326      13.675  32.365 -23.161  1.00 60.72           C  
ATOM   4142  O   SER B 326      14.788  31.969 -22.723  1.00 60.72           O  
ATOM   4143  N   ILE B 327      13.464  32.608 -24.465  1.00 74.65           N  
ATOM   4144  CA  ILE B 327      14.553  32.699 -25.421  1.00 74.65           C  
ATOM   4145  CB  ILE B 327      13.946  32.800 -26.826  1.00 74.65           C  
ATOM   4146  CG1 ILE B 327      13.358  31.426 -27.197  1.00 74.65           C  
ATOM   4147  CG2 ILE B 327      14.958  33.316 -27.846  1.00 74.65           C  
ATOM   4148  CD1 ILE B 327      12.701  31.336 -28.583  1.00 74.65           C  
ATOM   4149  C   ILE B 327      15.438  33.873 -25.085  1.00 74.65           C  
ATOM   4150  O   ILE B 327      14.948  34.904 -24.659  1.00 74.65           O  
ATOM   4151  N   GLU B 328      16.764  33.703 -25.174  1.00 59.81           N  
ATOM   4152  CA  GLU B 328      17.724  34.797 -25.254  1.00 59.81           C  
ATOM   4153  CB  GLU B 328      18.577  34.877 -23.988  1.00 59.81           C  
ATOM   4154  CG  GLU B 328      19.351  33.602 -23.629  1.00 59.81           C  
ATOM   4155  CD  GLU B 328      19.984  33.748 -22.238  1.00 59.81           C  
ATOM   4156  OE1 GLU B 328      19.242  33.826 -21.225  1.00 59.81           O  
ATOM   4157  OE2 GLU B 328      21.230  33.839 -22.169  1.00 59.81           O  
ATOM   4158  C   GLU B 328      18.517  34.568 -26.536  1.00 59.81           C  
ATOM   4159  O   GLU B 328      18.846  33.410 -26.901  1.00 59.81           O  
ATOM   4160  N   LYS B 329      18.849  35.739 -27.125  1.00105.18           N  
ATOM   4161  CA  LYS B 329      19.794  35.934 -28.232  1.00105.18           C  
ATOM   4162  CB  LYS B 329      19.064  36.366 -29.515  1.00105.18           C  
ATOM   4163  CG  LYS B 329      19.991  36.582 -30.733  1.00105.18           C  
ATOM   4164  CD  LYS B 329      20.822  35.347 -31.116  1.00105.18           C  
ATOM   4165  CE  LYS B 329      21.451  35.496 -32.512  1.00105.18           C  
ATOM   4166  NZ  LYS B 329      22.941  35.583 -32.536  1.00105.18           N  
ATOM   4167  C   LYS B 329      20.895  36.950 -27.838  1.00105.18           C  
ATOM   4168  O   LYS B 329      20.698  38.055 -27.280  1.00105.18           O  
ATOM   4169  N   THR B 330      22.152  36.576 -28.194  1.00 53.44           N  
ATOM   4170  CA  THR B 330      23.384  37.426 -27.995  1.00 53.44           C  
ATOM   4171  CB  THR B 330      24.568  36.640 -27.335  1.00 53.44           C  
ATOM   4172  OG1 THR B 330      25.088  35.699 -28.235  1.00 53.44           O  
ATOM   4173  CG2 THR B 330      24.299  35.833 -26.025  1.00 53.44           C  
ATOM   4174  C   THR B 330      23.803  38.176 -29.319  1.00 53.44           C  
ATOM   4175  O   THR B 330      23.501  37.756 -30.475  1.00 53.44           O  
ATOM   4176  N   ILE B 331      24.583  39.276 -29.070  1.00110.36           N  
ATOM   4177  CA  ILE B 331      25.448  39.972 -30.017  1.00110.36           C  
ATOM   4178  CB  ILE B 331      24.637  41.086 -30.655  1.00110.36           C  
ATOM   4179  CG1 ILE B 331      25.204  41.694 -31.952  1.00110.36           C  
ATOM   4180  CG2 ILE B 331      24.288  42.225 -29.689  1.00110.36           C  
ATOM   4181  CD1 ILE B 331      25.507  40.708 -33.080  1.00110.36           C  
ATOM   4182  C   ILE B 331      26.711  40.608 -29.417  1.00110.36           C  
ATOM   4183  O   ILE B 331      26.818  40.894 -28.237  1.00110.36           O  
ATOM   4184  N   SER B 332      27.710  40.841 -30.242  1.00 90.99           N  
ATOM   4185  CA  SER B 332      28.847  41.688 -29.902  1.00 90.99           C  
ATOM   4186  CB  SER B 332      29.891  40.736 -29.269  1.00 90.99           C  
ATOM   4187  OG  SER B 332      31.057  41.429 -28.907  1.00 90.99           O  
ATOM   4188  C   SER B 332      29.266  42.471 -31.177  1.00 90.99           C  
ATOM   4189  O   SER B 332      28.800  42.166 -32.291  1.00 90.99           O  
ATOM   4190  N   LYS B 333      30.162  43.444 -30.986  1.00 99.10           N  
ATOM   4191  CA  LYS B 333      31.124  43.865 -32.014  1.00 99.10           C  
ATOM   4192  CB  LYS B 333      31.991  44.990 -31.404  1.00 99.10           C  
ATOM   4193  CG  LYS B 333      32.783  45.708 -32.492  1.00 99.10           C  
ATOM   4194  CD  LYS B 333      33.655  46.845 -31.959  1.00 99.10           C  
ATOM   4195  CE  LYS B 333      34.878  47.031 -32.854  1.00 99.10           C  
ATOM   4196  NZ  LYS B 333      35.757  45.840 -32.801  1.00 99.10           N  
ATOM   4197  C   LYS B 333      31.953  42.689 -32.555  1.00 99.10           C  
ATOM   4198  O   LYS B 333      32.202  41.661 -31.926  1.00 99.10           O  
ATOM   4199  N   ALA B 334      32.512  42.779 -33.752  1.00 51.30           N  
ATOM   4200  CA  ALA B 334      33.577  41.873 -34.194  1.00 51.30           C  
ATOM   4201  CB  ALA B 334      33.839  42.058 -35.677  1.00 51.30           C  
ATOM   4202  C   ALA B 334      34.931  42.040 -33.461  1.00 51.30           C  
ATOM   4203  O   ALA B 334      35.298  43.126 -32.990  1.00 51.30           O  
ATOM   4204  N   LYS B 335      35.585  40.882 -33.271  1.00127.62           N  
ATOM   4205  CA  LYS B 335      36.982  40.757 -32.836  1.00127.62           C  
ATOM   4206  CB  LYS B 335      37.098  39.971 -31.517  1.00127.62           C  
ATOM   4207  CG  LYS B 335      36.509  40.613 -30.247  1.00127.62           C  
ATOM   4208  CD  LYS B 335      34.980  40.698 -30.152  1.00127.62           C  
ATOM   4209  CE  LYS B 335      34.274  39.397 -30.546  1.00127.62           C  
ATOM   4210  NZ  LYS B 335      32.821  39.504 -30.295  1.00127.62           N  
ATOM   4211  C   LYS B 335      37.772  40.051 -33.953  1.00127.62           C  
ATOM   4212  O   LYS B 335      37.249  39.209 -34.680  1.00127.62           O  
ATOM   4213  N   GLY B 336      39.069  40.263 -34.022  1.00 22.21           N  
ATOM   4214  CA  GLY B 336      39.923  39.654 -35.023  1.00 22.21           C  
ATOM   4215  C   GLY B 336      41.156  40.500 -35.201  1.00 22.21           C  
ATOM   4216  O   GLY B 336      41.513  41.278 -34.341  1.00 22.21           O  
ATOM   4217  N   GLN B 337      41.865  40.406 -36.311  1.00 63.46           N  
ATOM   4218  CA  GLN B 337      42.930  41.362 -36.630  1.00 63.46           C  
ATOM   4219  CB  GLN B 337      43.793  40.814 -37.795  1.00 63.46           C  
ATOM   4220  CG  GLN B 337      43.044  40.722 -39.138  1.00 63.46           C  
ATOM   4221  CD  GLN B 337      43.871  40.137 -40.270  1.00 63.46           C  
ATOM   4222  OE1 GLN B 337      45.043  40.418 -40.434  1.00 63.46           O  
ATOM   4223  NE2 GLN B 337      43.264  39.381 -41.161  1.00 63.46           N  
ATOM   4224  C   GLN B 337      42.303  42.761 -36.912  1.00 63.46           C  
ATOM   4225  O   GLN B 337      41.523  42.915 -37.869  1.00 63.46           O  
ATOM   4226  N   PRO B 338      42.692  43.807 -36.160  1.00 95.40           N  
ATOM   4227  CA  PRO B 338      42.570  45.169 -36.647  1.00 95.40           C  
ATOM   4228  CD  PRO B 338      43.291  43.804 -34.840  1.00 95.40           C  
ATOM   4229  CB  PRO B 338      42.656  46.060 -35.417  1.00 95.40           C  
ATOM   4230  CG  PRO B 338      43.542  45.261 -34.459  1.00 95.40           C  
ATOM   4231  C   PRO B 338      43.644  45.475 -37.674  1.00 95.40           C  
ATOM   4232  O   PRO B 338      44.763  44.998 -37.637  1.00 95.40           O  
ATOM   4233  N   ARG B 339      43.206  45.972 -38.839  1.00185.44           N  
ATOM   4234  CA  ARG B 339      44.055  46.648 -39.843  1.00185.44           C  
ATOM   4235  CB  ARG B 339      44.765  45.672 -40.802  1.00185.44           C  
ATOM   4236  CG  ARG B 339      43.840  44.667 -41.495  1.00185.44           C  
ATOM   4237  CD  ARG B 339      44.698  43.805 -42.416  1.00185.44           C  
ATOM   4238  NE  ARG B 339      44.019  42.580 -42.868  1.00185.44           N  
ATOM   4239  CZ  ARG B 339      44.539  41.757 -43.759  1.00185.44           C  
ATOM   4240  NH1 ARG B 339      45.615  42.083 -44.411  1.00185.44           N  
ATOM   4241  NH2 ARG B 339      43.983  40.618 -44.070  1.00185.44           N  
ATOM   4242  C   ARG B 339      43.265  47.680 -40.652  1.00185.44           C  
ATOM   4243  O   ARG B 339      42.161  47.382 -41.162  1.00185.44           O  
ATOM   4244  N   GLU B 340      43.948  48.848 -40.826  1.00 66.25           N  
ATOM   4245  CA  GLU B 340      43.417  49.961 -41.613  1.00 66.25           C  
ATOM   4246  CB  GLU B 340      44.266  51.255 -41.461  1.00 66.25           C  
ATOM   4247  CG  GLU B 340      45.639  51.287 -42.142  1.00 66.25           C  
ATOM   4248  CD  GLU B 340      46.290  52.684 -42.054  1.00 66.25           C  
ATOM   4249  OE1 GLU B 340      45.633  53.648 -41.584  1.00 66.25           O  
ATOM   4250  OE2 GLU B 340      47.471  52.784 -42.452  1.00 66.25           O  
ATOM   4251  C   GLU B 340      43.115  49.631 -43.090  1.00 66.25           C  
ATOM   4252  O   GLU B 340      43.634  48.663 -43.660  1.00 66.25           O  
ATOM   4253  N   PRO B 341      42.132  50.334 -43.705  1.00107.67           N  
ATOM   4254  CA  PRO B 341      41.969  50.451 -45.152  1.00107.67           C  
ATOM   4255  CD  PRO B 341      40.983  50.928 -42.996  1.00107.67           C  
ATOM   4256  CB  PRO B 341      40.522  50.929 -45.380  1.00107.67           C  
ATOM   4257  CG  PRO B 341      40.099  51.573 -44.063  1.00107.67           C  
ATOM   4258  C   PRO B 341      42.944  51.464 -45.818  1.00107.67           C  
ATOM   4259  O   PRO B 341      42.796  52.707 -45.780  1.00107.67           O  
ATOM   4260  N   GLN B 342      43.681  50.915 -46.793  1.00124.42           N  
ATOM   4261  CA  GLN B 342      44.120  51.800 -47.862  1.00124.42           C  
ATOM   4262  CB  GLN B 342      45.029  51.119 -48.847  1.00124.42           C  
ATOM   4263  CG  GLN B 342      46.330  50.555 -48.265  1.00124.42           C  
ATOM   4264  CD  GLN B 342      46.113  49.211 -47.581  1.00124.42           C  
ATOM   4265  OE1 GLN B 342      45.867  48.204 -48.230  1.00124.42           O  
ATOM   4266  NE2 GLN B 342      46.186  49.164 -46.267  1.00124.42           N  
ATOM   4267  C   GLN B 342      42.934  52.347 -48.686  1.00124.42           C  
ATOM   4268  O   GLN B 342      42.160  51.602 -49.303  1.00124.42           O  
ATOM   4269  N   VAL B 343      42.884  53.647 -48.874  1.00127.08           N  
ATOM   4270  CA  VAL B 343      41.810  54.293 -49.613  1.00127.08           C  
ATOM   4271  CB  VAL B 343      40.945  55.168 -48.692  1.00127.08           C  
ATOM   4272  CG1 VAL B 343      41.740  56.321 -48.068  1.00127.08           C  
ATOM   4273  CG2 VAL B 343      39.730  55.706 -49.458  1.00127.08           C  
ATOM   4274  C   VAL B 343      42.448  55.039 -50.778  1.00127.08           C  
ATOM   4275  O   VAL B 343      43.471  55.747 -50.667  1.00127.08           O  
ATOM   4276  N   TYR B 344      41.817  54.849 -51.949  1.00174.14           N  
ATOM   4277  CA  TYR B 344      42.214  55.498 -53.169  1.00174.14           C  
ATOM   4278  CB  TYR B 344      42.855  54.534 -54.140  1.00174.14           C  
ATOM   4279  CG  TYR B 344      43.759  53.509 -53.482  1.00174.14           C  
ATOM   4280  CD1 TYR B 344      44.903  53.899 -52.758  1.00174.14           C  
ATOM   4281  CD2 TYR B 344      43.423  52.149 -53.580  1.00174.14           C  
ATOM   4282  CE1 TYR B 344      45.718  52.927 -52.144  1.00174.14           C  
ATOM   4283  CE2 TYR B 344      44.240  51.180 -52.984  1.00174.14           C  
ATOM   4284  CZ  TYR B 344      45.391  51.557 -52.274  1.00174.14           C  
ATOM   4285  OH  TYR B 344      46.142  50.584 -51.690  1.00174.14           O  
ATOM   4286  C   TYR B 344      41.024  56.095 -53.819  1.00174.14           C  
ATOM   4287  O   TYR B 344      39.898  55.666 -53.653  1.00174.14           O  
ATOM   4288  N   THR B 345      41.256  57.143 -54.606  1.00 65.82           N  
ATOM   4289  CA  THR B 345      40.268  57.821 -55.468  1.00 65.82           C  
ATOM   4290  CB  THR B 345      39.894  59.237 -54.963  1.00 65.82           C  
ATOM   4291  OG1 THR B 345      41.057  60.000 -54.669  1.00 65.82           O  
ATOM   4292  CG2 THR B 345      39.075  59.120 -53.687  1.00 65.82           C  
ATOM   4293  C   THR B 345      40.819  57.853 -56.913  1.00 65.82           C  
ATOM   4294  O   THR B 345      42.062  57.826 -57.110  1.00 65.82           O  
ATOM   4295  N   LEU B 346      39.845  57.676 -57.840  1.00126.44           N  
ATOM   4296  CA  LEU B 346      40.099  57.533 -59.263  1.00126.44           C  
ATOM   4297  CB  LEU B 346      39.843  56.108 -59.791  1.00126.44           C  
ATOM   4298  CG  LEU B 346      40.735  54.951 -59.308  1.00126.44           C  
ATOM   4299  CD1 LEU B 346      42.164  55.096 -59.828  1.00126.44           C  
ATOM   4300  CD2 LEU B 346      40.751  54.755 -57.790  1.00126.44           C  
ATOM   4301  C   LEU B 346      39.176  58.479 -60.029  1.00126.44           C  
ATOM   4302  O   LEU B 346      37.952  58.351 -59.891  1.00126.44           O  
ATOM   4303  N   PRO B 347      39.736  59.215 -61.019  1.00109.65           N  
ATOM   4304  CA  PRO B 347      38.959  59.947 -62.023  1.00109.65           C  
ATOM   4305  CD  PRO B 347      41.150  59.214 -61.421  1.00109.65           C  
ATOM   4306  CB  PRO B 347      39.986  60.734 -62.862  1.00109.65           C  
ATOM   4307  CG  PRO B 347      41.247  59.877 -62.789  1.00109.65           C  
ATOM   4308  C   PRO B 347      38.127  59.012 -62.912  1.00109.65           C  
ATOM   4309  O   PRO B 347      38.585  57.863 -63.030  1.00109.65           O  
ATOM   4310  N   PRO B 348      37.110  59.595 -63.614  1.00305.18           N  
ATOM   4311  CA  PRO B 348      36.194  58.862 -64.486  1.00305.18           C  
ATOM   4312  CD  PRO B 348      36.707  61.021 -63.490  1.00305.18           C  
ATOM   4313  CB  PRO B 348      35.266  59.995 -65.079  1.00305.18           C  
ATOM   4314  CG  PRO B 348      35.298  61.123 -64.052  1.00305.18           C  
ATOM   4315  C   PRO B 348      36.917  57.862 -65.457  1.00305.18           C  
ATOM   4316  O   PRO B 348      37.021  56.669 -65.182  1.00305.18           O  
ATOM   4317  N   SER B 349      37.376  58.405 -66.578  1.00215.47           N  
ATOM   4318  CA  SER B 349      38.018  57.760 -67.731  1.00215.47           C  
ATOM   4319  CB  SER B 349      37.242  56.541 -68.280  1.00215.47           C  
ATOM   4320  OG  SER B 349      36.061  56.959 -68.907  1.00215.47           O  
ATOM   4321  C   SER B 349      38.141  58.853 -68.823  1.00215.47           C  
ATOM   4322  O   SER B 349      37.402  59.841 -68.718  1.00215.47           O  
ATOM   4323  N   GLN B 350      38.882  58.687 -69.907  1.00 64.08           N  
ATOM   4324  CA  GLN B 350      38.753  59.626 -71.022  1.00 64.08           C  
ATOM   4325  CB  GLN B 350      39.983  59.501 -71.911  1.00 64.08           C  
ATOM   4326  CG  GLN B 350      40.082  60.674 -72.904  1.00 64.08           C  
ATOM   4327  CD  GLN B 350      40.197  62.024 -72.199  1.00 64.08           C  
ATOM   4328  OE1 GLN B 350      39.392  62.920 -72.365  1.00 64.08           O  
ATOM   4329  NE2 GLN B 350      41.167  62.197 -71.325  1.00 64.08           N  
ATOM   4330  C   GLN B 350      37.441  59.460 -71.808  1.00 64.08           C  
ATOM   4331  O   GLN B 350      36.835  60.448 -72.233  1.00 64.08           O  
ATOM   4332  N   GLU B 351      36.956  58.224 -71.889  1.00123.32           N  
ATOM   4333  CA  GLU B 351      35.721  57.883 -72.612  1.00123.32           C  
ATOM   4334  CB  GLU B 351      35.482  56.358 -72.537  1.00123.32           C  
ATOM   4335  CG  GLU B 351      36.678  55.468 -72.895  1.00123.32           C  
ATOM   4336  CD  GLU B 351      36.450  54.098 -72.262  1.00123.32           C  
ATOM   4337  OE1 GLU B 351      36.905  53.940 -71.107  1.00123.32           O  
ATOM   4338  OE2 GLU B 351      35.777  53.269 -72.911  1.00123.32           O  
ATOM   4339  C   GLU B 351      34.513  58.570 -71.956  1.00123.32           C  
ATOM   4340  O   GLU B 351      33.521  58.946 -72.584  1.00123.32           O  
ATOM   4341  N   GLU B 352      34.587  58.776 -70.643  1.00118.37           N  
ATOM   4342  CA  GLU B 352      33.540  59.386 -69.823  1.00118.37           C  
ATOM   4343  CB  GLU B 352      33.710  58.945 -68.364  1.00118.37           C  
ATOM   4344  CG  GLU B 352      32.436  59.193 -67.548  1.00118.37           C  
ATOM   4345  CD  GLU B 352      31.566  57.950 -67.356  1.00118.37           C  
ATOM   4346  OE1 GLU B 352      31.411  57.211 -68.360  1.00118.37           O  
ATOM   4347  OE2 GLU B 352      31.068  57.780 -66.212  1.00118.37           O  
ATOM   4348  C   GLU B 352      33.577  60.920 -69.913  1.00118.37           C  
ATOM   4349  O   GLU B 352      32.566  61.583 -69.643  1.00118.37           O  
ATOM   4350  N   MET B 353      34.715  61.505 -70.357  1.00177.37           N  
ATOM   4351  CA  MET B 353      34.826  62.952 -70.583  1.00177.37           C  
ATOM   4352  CB  MET B 353      36.266  63.353 -70.910  1.00177.37           C  
ATOM   4353  CG  MET B 353      37.278  63.053 -69.809  1.00177.37           C  
ATOM   4354  SD  MET B 353      37.043  63.909 -68.226  1.00177.37           S  
ATOM   4355  CE  MET B 353      38.439  63.138 -67.363  1.00177.37           C  
ATOM   4356  C   MET B 353      33.982  63.471 -71.778  1.00177.37           C  
ATOM   4357  O   MET B 353      33.739  64.678 -71.854  1.00177.37           O  
ATOM   4358  N   THR B 354      33.497  62.536 -72.603  1.00 47.61           N  
ATOM   4359  CA  THR B 354      32.475  62.792 -73.628  1.00 47.61           C  
ATOM   4360  CB  THR B 354      32.459  61.644 -74.668  1.00 47.61           C  
ATOM   4361  OG1 THR B 354      31.959  60.445 -74.121  1.00 47.61           O  
ATOM   4362  CG2 THR B 354      33.824  61.313 -75.267  1.00 47.61           C  
ATOM   4363  C   THR B 354      31.026  62.999 -73.080  1.00 47.61           C  
ATOM   4364  O   THR B 354      30.201  63.750 -73.633  1.00 47.61           O  
ATOM   4365  N   LYS B 355      30.733  62.386 -71.924  1.00107.72           N  
ATOM   4366  CA  LYS B 355      29.420  62.469 -71.307  1.00107.72           C  
ATOM   4367  CB  LYS B 355      29.067  61.172 -70.529  1.00107.72           C  
ATOM   4368  CG  LYS B 355      28.881  59.903 -71.381  1.00107.72           C  
ATOM   4369  CD  LYS B 355      30.179  59.104 -71.503  1.00107.72           C  
ATOM   4370  CE  LYS B 355      29.992  57.776 -72.237  1.00107.72           C  
ATOM   4371  NZ  LYS B 355      31.237  56.974 -72.156  1.00107.72           N  
ATOM   4372  C   LYS B 355      29.351  63.726 -70.398  1.00107.72           C  
ATOM   4373  O   LYS B 355      30.333  64.169 -69.783  1.00107.72           O  
ATOM   4374  N   ASN B 356      28.095  64.146 -70.216  1.00 67.48           N  
ATOM   4375  CA  ASN B 356      27.801  65.240 -69.287  1.00 67.48           C  
ATOM   4376  CB  ASN B 356      26.492  65.925 -69.704  1.00 67.48           C  
ATOM   4377  CG  ASN B 356      26.359  67.261 -68.989  1.00 67.48           C  
ATOM   4378  OD1 ASN B 356      27.326  67.957 -68.751  1.00 67.48           O  
ATOM   4379  ND2 ASN B 356      25.157  67.691 -68.694  1.00 67.48           N  
ATOM   4380  C   ASN B 356      27.737  64.819 -67.824  1.00 67.48           C  
ATOM   4381  O   ASN B 356      27.840  65.610 -66.886  1.00 67.48           O  
ATOM   4382  N   GLN B 357      27.385  63.542 -67.615  1.00 50.72           N  
ATOM   4383  CA  GLN B 357      27.453  62.933 -66.269  1.00 50.72           C  
ATOM   4384  CB  GLN B 357      26.165  62.242 -65.849  1.00 50.72           C  
ATOM   4385  CG  GLN B 357      25.004  63.248 -65.780  1.00 50.72           C  
ATOM   4386  CD  GLN B 357      25.175  64.300 -64.688  1.00 50.72           C  
ATOM   4387  OE1 GLN B 357      25.605  64.022 -63.582  1.00 50.72           O  
ATOM   4388  NE2 GLN B 357      24.776  65.529 -64.929  1.00 50.72           N  
ATOM   4389  C   GLN B 357      28.535  61.896 -66.252  1.00 50.72           C  
ATOM   4390  O   GLN B 357      28.546  61.100 -67.203  1.00 50.72           O  
ATOM   4391  N   VAL B 358      29.395  61.933 -65.218  1.00 60.99           N  
ATOM   4392  CA  VAL B 358      30.627  61.136 -65.091  1.00 60.99           C  
ATOM   4393  CB  VAL B 358      31.916  61.993 -65.384  1.00 60.99           C  
ATOM   4394  CG1 VAL B 358      31.859  62.710 -66.735  1.00 60.99           C  
ATOM   4395  CG2 VAL B 358      32.172  63.058 -64.331  1.00 60.99           C  
ATOM   4396  C   VAL B 358      30.601  60.373 -63.738  1.00 60.99           C  
ATOM   4397  O   VAL B 358      29.731  60.660 -62.874  1.00 60.99           O  
ATOM   4398  N   SER B 359      31.558  59.427 -63.635  1.00 84.30           N  
ATOM   4399  CA  SER B 359      31.635  58.591 -62.439  1.00 84.30           C  
ATOM   4400  CB  SER B 359      31.379  57.105 -62.766  1.00 84.30           C  
ATOM   4401  OG  SER B 359      30.126  56.982 -63.417  1.00 84.30           O  
ATOM   4402  C   SER B 359      32.966  58.733 -61.750  1.00 84.30           C  
ATOM   4403  O   SER B 359      33.907  58.004 -62.079  1.00 84.30           O  
ATOM   4404  N   LEU B 360      33.164  59.552 -60.698  1.00 77.58           N  
ATOM   4405  CA  LEU B 360      34.269  59.289 -59.790  1.00 77.58           C  
ATOM   4406  CB  LEU B 360      34.367  60.272 -58.623  1.00 77.58           C  
ATOM   4407  CG  LEU B 360      34.213  61.726 -59.078  1.00 77.58           C  
ATOM   4408  CD1 LEU B 360      34.251  62.685 -57.892  1.00 77.58           C  
ATOM   4409  CD2 LEU B 360      35.351  62.067 -60.024  1.00 77.58           C  
ATOM   4410  C   LEU B 360      34.200  57.859 -59.314  1.00 77.58           C  
ATOM   4411  O   LEU B 360      33.087  57.310 -59.203  1.00 77.58           O  
ATOM   4412  N   THR B 361      35.345  57.312 -58.881  1.00 58.67           N  
ATOM   4413  CA  THR B 361      35.430  56.028 -58.161  1.00 58.67           C  
ATOM   4414  CB  THR B 361      36.012  54.931 -59.054  1.00 58.67           C  
ATOM   4415  OG1 THR B 361      35.164  54.801 -60.168  1.00 58.67           O  
ATOM   4416  CG2 THR B 361      36.122  53.560 -58.389  1.00 58.67           C  
ATOM   4417  C   THR B 361      36.305  56.179 -56.943  1.00 58.67           C  
ATOM   4418  O   THR B 361      37.381  56.786 -57.046  1.00 58.67           O  
ATOM   4419  N   CYS B 362      35.870  55.550 -55.827  1.00 53.62           N  
ATOM   4420  CA  CYS B 362      36.619  55.262 -54.614  1.00 53.62           C  
ATOM   4421  CB  CYS B 362      35.875  55.832 -53.366  1.00 53.62           C  
ATOM   4422  SG  CYS B 362      36.725  55.674 -51.779  1.00 53.62           S  
ATOM   4423  C   CYS B 362      36.827  53.741 -54.634  1.00 53.62           C  
ATOM   4424  O   CYS B 362      35.833  53.002 -54.802  1.00 53.62           O  
ATOM   4425  N   LEU B 363      38.011  53.344 -54.130  1.00127.88           N  
ATOM   4426  CA  LEU B 363      38.339  52.005 -53.677  1.00127.88           C  
ATOM   4427  CB  LEU B 363      39.320  51.435 -54.693  1.00127.88           C  
ATOM   4428  CG  LEU B 363      39.494  49.904 -54.718  1.00127.88           C  
ATOM   4429  CD1 LEU B 363      40.538  49.524 -55.770  1.00127.88           C  
ATOM   4430  CD2 LEU B 363      39.939  49.286 -53.405  1.00127.88           C  
ATOM   4431  C   LEU B 363      38.949  52.162 -52.295  1.00127.88           C  
ATOM   4432  O   LEU B 363      40.006  52.820 -52.169  1.00127.88           O  
ATOM   4433  N   VAL B 364      38.314  51.469 -51.313  1.00135.18           N  
ATOM   4434  CA  VAL B 364      38.921  51.000 -50.053  1.00135.18           C  
ATOM   4435  CB  VAL B 364      38.017  51.189 -48.824  1.00135.18           C  
ATOM   4436  CG1 VAL B 364      37.867  52.682 -48.605  1.00135.18           C  
ATOM   4437  CG2 VAL B 364      36.619  50.618 -49.011  1.00135.18           C  
ATOM   4438  C   VAL B 364      39.294  49.527 -50.121  1.00135.18           C  
ATOM   4439  O   VAL B 364      38.445  48.709 -50.466  1.00135.18           O  
ATOM   4440  N   LYS B 365      40.499  49.154 -49.644  1.00165.78           N  
ATOM   4441  CA  LYS B 365      40.943  47.737 -49.492  1.00165.78           C  
ATOM   4442  CB  LYS B 365      41.465  47.174 -50.820  1.00165.78           C  
ATOM   4443  CG  LYS B 365      42.650  47.952 -51.416  1.00165.78           C  
ATOM   4444  CD  LYS B 365      43.067  47.352 -52.771  1.00165.78           C  
ATOM   4445  CE  LYS B 365      43.925  46.093 -52.624  1.00165.78           C  
ATOM   4446  NZ  LYS B 365      45.307  46.435 -52.201  1.00165.78           N  
ATOM   4447  C   LYS B 365      42.007  47.608 -48.430  1.00165.78           C  
ATOM   4448  O   LYS B 365      42.777  48.511 -48.195  1.00165.78           O  
ATOM   4449  N   GLY B 366      42.222  46.317 -48.056  1.00 45.78           N  
ATOM   4450  CA  GLY B 366      43.194  45.842 -47.041  1.00 45.78           C  
ATOM   4451  C   GLY B 366      42.692  45.935 -45.593  1.00 45.78           C  
ATOM   4452  O   GLY B 366      43.380  45.480 -44.680  1.00 45.78           O  
ATOM   4453  N   PHE B 367      41.434  46.315 -45.346  1.00 92.68           N  
ATOM   4454  CA  PHE B 367      40.950  46.537 -43.972  1.00 92.68           C  
ATOM   4455  CB  PHE B 367      39.882  47.642 -43.893  1.00 92.68           C  
ATOM   4456  CG  PHE B 367      38.638  47.418 -44.722  1.00 92.68           C  
ATOM   4457  CD1 PHE B 367      38.625  47.759 -46.088  1.00 92.68           C  
ATOM   4458  CD2 PHE B 367      37.481  46.894 -44.120  1.00 92.68           C  
ATOM   4459  CE1 PHE B 367      37.462  47.569 -46.850  1.00 92.68           C  
ATOM   4460  CE2 PHE B 367      36.318  46.701 -44.884  1.00 92.68           C  
ATOM   4461  CZ  PHE B 367      36.309  47.038 -46.250  1.00 92.68           C  
ATOM   4462  C   PHE B 367      40.417  45.254 -43.327  1.00 92.68           C  
ATOM   4463  O   PHE B 367      40.065  44.289 -44.003  1.00 92.68           O  
ATOM   4464  N   TYR B 368      40.373  45.245 -42.014  1.00130.78           N  
ATOM   4465  CA  TYR B 368      39.756  44.210 -41.195  1.00130.78           C  
ATOM   4466  CB  TYR B 368      40.703  42.995 -41.151  1.00130.78           C  
ATOM   4467  CG  TYR B 368      40.008  41.670 -40.949  1.00130.78           C  
ATOM   4468  CD1 TYR B 368      39.612  41.238 -39.670  1.00130.78           C  
ATOM   4469  CD2 TYR B 368      39.737  40.869 -42.069  1.00130.78           C  
ATOM   4470  CE1 TYR B 368      38.945  40.013 -39.512  1.00130.78           C  
ATOM   4471  CE2 TYR B 368      39.083  39.636 -41.920  1.00130.78           C  
ATOM   4472  CZ  TYR B 368      38.676  39.210 -40.638  1.00130.78           C  
ATOM   4473  OH  TYR B 368      38.001  38.046 -40.482  1.00130.78           O  
ATOM   4474  C   TYR B 368      39.535  44.792 -39.768  1.00130.78           C  
ATOM   4475  O   TYR B 368      40.410  45.575 -39.323  1.00130.78           O  
ATOM   4476  N   PRO B 369      38.434  44.384 -39.097  1.00125.39           N  
ATOM   4477  CA  PRO B 369      37.274  43.612 -39.576  1.00125.39           C  
ATOM   4478  CD  PRO B 369      38.332  44.692 -37.695  1.00125.39           C  
ATOM   4479  CB  PRO B 369      36.611  43.126 -38.236  1.00125.39           C  
ATOM   4480  CG  PRO B 369      36.956  44.230 -37.238  1.00125.39           C  
ATOM   4481  C   PRO B 369      36.373  44.400 -40.567  1.00125.39           C  
ATOM   4482  O   PRO B 369      36.664  45.535 -40.973  1.00125.39           O  
ATOM   4483  N   SER B 370      35.112  43.921 -40.625  1.00126.19           N  
ATOM   4484  CA  SER B 370      34.082  44.536 -41.452  1.00126.19           C  
ATOM   4485  CB  SER B 370      32.880  43.569 -41.746  1.00126.19           C  
ATOM   4486  OG  SER B 370      33.301  42.537 -42.615  1.00126.19           O  
ATOM   4487  C   SER B 370      33.613  45.854 -40.904  1.00126.19           C  
ATOM   4488  O   SER B 370      32.678  46.351 -41.492  1.00126.19           O  
ATOM   4489  N   ASP B 371      34.071  46.406 -39.781  1.00 98.60           N  
ATOM   4490  CA  ASP B 371      33.365  47.378 -38.883  1.00 98.60           C  
ATOM   4491  CB  ASP B 371      33.870  47.264 -37.409  1.00 98.60           C  
ATOM   4492  CG  ASP B 371      33.514  45.952 -36.691  1.00 98.60           C  
ATOM   4493  OD1 ASP B 371      33.521  44.887 -37.351  1.00 98.60           O  
ATOM   4494  OD2 ASP B 371      33.246  46.006 -35.469  1.00 98.60           O  
ATOM   4495  C   ASP B 371      33.534  48.794 -39.459  1.00 98.60           C  
ATOM   4496  O   ASP B 371      34.262  49.630 -38.923  1.00 98.60           O  
ATOM   4497  N   ILE B 372      33.125  48.974 -40.711  1.00 73.69           N  
ATOM   4498  CA  ILE B 372      33.413  50.116 -41.552  1.00 73.69           C  
ATOM   4499  CB  ILE B 372      34.333  49.684 -42.757  1.00 73.69           C  
ATOM   4500  CG1 ILE B 372      35.044  50.891 -43.402  1.00 73.69           C  
ATOM   4501  CG2 ILE B 372      33.552  48.867 -43.796  1.00 73.69           C  
ATOM   4502  CD1 ILE B 372      36.258  50.503 -44.251  1.00 73.69           C  
ATOM   4503  C   ILE B 372      32.046  50.751 -41.907  1.00 73.69           C  
ATOM   4504  O   ILE B 372      30.952  50.117 -41.878  1.00 73.69           O  
ATOM   4505  N   ALA B 373      32.257  52.051 -42.265  1.00 47.38           N  
ATOM   4506  CA  ALA B 373      31.376  52.780 -43.175  1.00 47.38           C  
ATOM   4507  CB  ALA B 373      30.578  53.788 -42.363  1.00 47.38           C  
ATOM   4508  C   ALA B 373      32.179  53.454 -44.273  1.00 47.38           C  
ATOM   4509  O   ALA B 373      33.375  53.754 -44.056  1.00 47.38           O  
ATOM   4510  N   VAL B 374      31.555  53.631 -45.450  1.00107.76           N  
ATOM   4511  CA  VAL B 374      32.080  54.452 -46.570  1.00107.76           C  
ATOM   4512  CB  VAL B 374      32.681  53.594 -47.674  1.00107.76           C  
ATOM   4513  CG1 VAL B 374      31.649  52.687 -48.354  1.00107.76           C  
ATOM   4514  CG2 VAL B 374      33.418  54.391 -48.759  1.00107.76           C  
ATOM   4515  C   VAL B 374      30.955  55.245 -47.151  1.00107.76           C  
ATOM   4516  O   VAL B 374      29.845  54.700 -47.112  1.00107.76           O  
ATOM   4517  N   GLU B 375      31.291  56.446 -47.654  1.00 73.85           N  
ATOM   4518  CA  GLU B 375      30.410  57.378 -48.403  1.00 73.85           C  
ATOM   4519  CB  GLU B 375      29.570  58.238 -47.436  1.00 73.85           C  
ATOM   4520  CG  GLU B 375      30.462  59.179 -46.613  1.00 73.85           C  
ATOM   4521  CD  GLU B 375      29.790  59.788 -45.398  1.00 73.85           C  
ATOM   4522  OE1 GLU B 375      28.554  59.705 -45.292  1.00 73.85           O  
ATOM   4523  OE2 GLU B 375      30.523  60.183 -44.459  1.00 73.85           O  
ATOM   4524  C   GLU B 375      31.258  58.306 -49.271  1.00 73.85           C  
ATOM   4525  O   GLU B 375      32.503  58.207 -49.387  1.00 73.85           O  
ATOM   4526  N   TRP B 376      30.611  59.285 -49.922  1.00 94.55           N  
ATOM   4527  CA  TRP B 376      31.306  60.462 -50.409  1.00 94.55           C  
ATOM   4528  CB  TRP B 376      31.183  60.483 -51.943  1.00 94.55           C  
ATOM   4529  CG  TRP B 376      32.064  59.523 -52.685  1.00 94.55           C  
ATOM   4530  CD2 TRP B 376      33.234  59.864 -53.475  1.00 94.55           C  
ATOM   4531  CD1 TRP B 376      31.867  58.197 -52.871  1.00 94.55           C  
ATOM   4532  NE1 TRP B 376      32.836  57.692 -53.717  1.00 94.55           N  
ATOM   4533  CE2 TRP B 376      33.699  58.687 -54.123  1.00 94.55           C  
ATOM   4534  CE3 TRP B 376      33.915  61.069 -53.744  1.00 94.55           C  
ATOM   4535  CZ2 TRP B 376      34.797  58.715 -54.986  1.00 94.55           C  
ATOM   4536  CZ3 TRP B 376      35.053  61.090 -54.571  1.00 94.55           C  
ATOM   4537  CH2 TRP B 376      35.500  59.910 -55.186  1.00 94.55           C  
ATOM   4538  C   TRP B 376      30.783  61.733 -49.731  1.00 94.55           C  
ATOM   4539  O   TRP B 376      29.653  61.867 -49.233  1.00 94.55           O  
ATOM   4540  N   GLU B 377      31.662  62.748 -49.925  1.00 72.38           N  
ATOM   4541  CA  GLU B 377      31.496  64.202 -49.662  1.00 72.38           C  
ATOM   4542  CB  GLU B 377      32.282  64.564 -48.341  1.00 72.38           C  
ATOM   4543  CG  GLU B 377      31.829  63.796 -47.091  1.00 72.38           C  
ATOM   4544  CD  GLU B 377      32.693  64.213 -45.905  1.00 72.38           C  
ATOM   4545  OE1 GLU B 377      33.581  63.424 -45.512  1.00 72.38           O  
ATOM   4546  OE2 GLU B 377      32.513  65.358 -45.432  1.00 72.38           O  
ATOM   4547  C   GLU B 377      31.921  65.105 -50.913  1.00 72.38           C  
ATOM   4548  O   GLU B 377      32.700  64.626 -51.803  1.00 72.38           O  
ATOM   4549  N   SER B 378      31.502  66.381 -50.832  1.00 64.35           N  
ATOM   4550  CA  SER B 378      32.254  67.512 -51.328  1.00 64.35           C  
ATOM   4551  CB  SER B 378      31.474  68.018 -52.518  1.00 64.35           C  
ATOM   4552  OG  SER B 378      32.184  69.038 -53.206  1.00 64.35           O  
ATOM   4553  C   SER B 378      32.424  68.566 -50.201  1.00 64.35           C  
ATOM   4554  O   SER B 378      31.578  68.836 -49.336  1.00 64.35           O  
ATOM   4555  N   ASN B 379      33.646  69.141 -50.143  1.00 79.53           N  
ATOM   4556  CA  ASN B 379      33.980  70.303 -49.271  1.00 79.53           C  
ATOM   4557  CB  ASN B 379      33.202  71.519 -49.828  1.00 79.53           C  
ATOM   4558  CG  ASN B 379      33.724  72.846 -49.324  1.00 79.53           C  
ATOM   4559  OD1 ASN B 379      34.912  73.045 -49.139  1.00 79.53           O  
ATOM   4560  ND2 ASN B 379      32.862  73.830 -49.206  1.00 79.53           N  
ATOM   4561  C   ASN B 379      33.874  70.109 -47.739  1.00 79.53           C  
ATOM   4562  O   ASN B 379      33.975  71.084 -46.972  1.00 79.53           O  
ATOM   4563  N   GLY B 380      33.861  68.824 -47.308  1.00 38.21           N  
ATOM   4564  CA  GLY B 380      33.512  68.464 -45.921  1.00 38.21           C  
ATOM   4565  C   GLY B 380      32.002  68.500 -45.599  1.00 38.21           C  
ATOM   4566  O   GLY B 380      31.549  68.926 -44.514  1.00 38.21           O  
ATOM   4567  N   GLN B 381      31.198  68.383 -46.677  1.00 92.74           N  
ATOM   4568  CA  GLN B 381      29.745  68.151 -46.613  1.00 92.74           C  
ATOM   4569  CB  GLN B 381      28.911  69.311 -47.146  1.00 92.74           C  
ATOM   4570  CG  GLN B 381      29.053  70.618 -46.359  1.00 92.74           C  
ATOM   4571  CD  GLN B 381      30.299  71.406 -46.742  1.00 92.74           C  
ATOM   4572  OE1 GLN B 381      30.394  71.966 -47.822  1.00 92.74           O  
ATOM   4573  NE2 GLN B 381      31.270  71.504 -45.867  1.00 92.74           N  
ATOM   4574  C   GLN B 381      29.295  66.965 -47.487  1.00 92.74           C  
ATOM   4575  O   GLN B 381      29.465  66.984 -48.702  1.00 92.74           O  
ATOM   4576  N   PRO B 382      28.600  65.968 -46.949  1.00151.51           N  
ATOM   4577  CA  PRO B 382      28.205  64.778 -47.716  1.00151.51           C  
ATOM   4578  CD  PRO B 382      28.066  65.939 -45.597  1.00151.51           C  
ATOM   4579  CB  PRO B 382      27.370  63.968 -46.733  1.00151.51           C  
ATOM   4580  CG  PRO B 382      26.888  65.000 -45.711  1.00151.51           C  
ATOM   4581  C   PRO B 382      27.457  65.057 -49.029  1.00151.51           C  
ATOM   4582  O   PRO B 382      26.556  65.893 -49.128  1.00151.51           O  
ATOM   4583  N   GLU B 383      27.844  64.330 -50.072  1.00103.24           N  
ATOM   4584  CA  GLU B 383      27.440  64.569 -51.466  1.00103.24           C  
ATOM   4585  CB  GLU B 383      28.657  64.428 -52.363  1.00103.24           C  
ATOM   4586  CG  GLU B 383      28.423  64.734 -53.852  1.00103.24           C  
ATOM   4587  CD  GLU B 383      28.026  66.190 -54.111  1.00103.24           C  
ATOM   4588  OE1 GLU B 383      28.781  67.083 -53.687  1.00103.24           O  
ATOM   4589  OE2 GLU B 383      27.047  66.451 -54.849  1.00103.24           O  
ATOM   4590  C   GLU B 383      26.433  63.577 -52.019  1.00103.24           C  
ATOM   4591  O   GLU B 383      26.477  62.395 -51.704  1.00103.24           O  
ATOM   4592  N   ASN B 384      25.526  64.055 -52.896  1.00127.84           N  
ATOM   4593  CA  ASN B 384      24.515  63.238 -53.597  1.00127.84           C  
ATOM   4594  CB  ASN B 384      23.660  64.179 -54.433  1.00127.84           C  
ATOM   4595  CG  ASN B 384      22.328  63.597 -54.869  1.00127.84           C  
ATOM   4596  OD1 ASN B 384      22.052  62.418 -54.761  1.00127.84           O  
ATOM   4597  ND2 ASN B 384      21.426  64.415 -55.348  1.00127.84           N  
ATOM   4598  C   ASN B 384      25.024  62.161 -54.543  1.00127.84           C  
ATOM   4599  O   ASN B 384      26.186  62.036 -54.834  1.00127.84           O  
ATOM   4600  N   ASN B 385      24.332  61.043 -54.733  1.00 82.51           N  
ATOM   4601  CA  ASN B 385      24.567  60.046 -55.783  1.00 82.51           C  
ATOM   4602  CB  ASN B 385      24.123  60.611 -57.146  1.00 82.51           C  
ATOM   4603  CG  ASN B 385      22.626  60.652 -57.315  1.00 82.51           C  
ATOM   4604  OD1 ASN B 385      21.957  59.644 -57.107  1.00 82.51           O  
ATOM   4605  ND2 ASN B 385      22.108  61.747 -57.817  1.00 82.51           N  
ATOM   4606  C   ASN B 385      25.964  59.372 -55.866  1.00 82.51           C  
ATOM   4607  O   ASN B 385      26.196  58.571 -56.803  1.00 82.51           O  
ATOM   4608  N   TYR B 386      26.643  59.241 -54.726  1.00 99.45           N  
ATOM   4609  CA  TYR B 386      27.362  57.995 -54.508  1.00 99.45           C  
ATOM   4610  CB  TYR B 386      28.246  58.044 -53.252  1.00 99.45           C  
ATOM   4611  CG  TYR B 386      27.535  58.152 -51.926  1.00 99.45           C  
ATOM   4612  CD1 TYR B 386      27.128  56.981 -51.270  1.00 99.45           C  
ATOM   4613  CD2 TYR B 386      27.306  59.411 -51.334  1.00 99.45           C  
ATOM   4614  CE1 TYR B 386      26.466  57.063 -50.034  1.00 99.45           C  
ATOM   4615  CE2 TYR B 386      26.630  59.496 -50.102  1.00 99.45           C  
ATOM   4616  CZ  TYR B 386      26.192  58.319 -49.454  1.00 99.45           C  
ATOM   4617  OH  TYR B 386      25.482  58.361 -48.298  1.00 99.45           O  
ATOM   4618  C   TYR B 386      26.416  56.772 -54.656  1.00 99.45           C  
ATOM   4619  O   TYR B 386      25.165  56.888 -54.681  1.00 99.45           O  
ATOM   4620  N   LYS B 387      27.098  55.645 -55.059  1.00177.14           N  
ATOM   4621  CA  LYS B 387      26.592  54.244 -55.085  1.00177.14           C  
ATOM   4622  CB  LYS B 387      26.143  53.809 -56.467  1.00177.14           C  
ATOM   4623  CG  LYS B 387      25.077  54.694 -57.117  1.00177.14           C  
ATOM   4624  CD  LYS B 387      23.741  54.643 -56.362  1.00177.14           C  
ATOM   4625  CE  LYS B 387      22.712  55.613 -56.952  1.00177.14           C  
ATOM   4626  NZ  LYS B 387      23.114  57.024 -56.726  1.00177.14           N  
ATOM   4627  C   LYS B 387      27.646  53.201 -54.687  1.00177.14           C  
ATOM   4628  O   LYS B 387      28.655  53.054 -55.399  1.00177.14           O  
ATOM   4629  N   THR B 388      27.387  52.464 -53.619  1.00 60.64           N  
ATOM   4630  CA  THR B 388      28.366  51.649 -52.921  1.00 60.64           C  
ATOM   4631  CB  THR B 388      28.250  51.780 -51.399  1.00 60.64           C  
ATOM   4632  OG1 THR B 388      26.915  51.591 -51.005  1.00 60.64           O  
ATOM   4633  CG2 THR B 388      28.634  53.184 -50.945  1.00 60.64           C  
ATOM   4634  C   THR B 388      28.163  50.204 -53.267  1.00 60.64           C  
ATOM   4635  O   THR B 388      27.027  49.765 -53.412  1.00 60.64           O  
ATOM   4636  N   THR B 389      29.223  49.417 -53.129  1.00132.61           N  
ATOM   4637  CA  THR B 389      29.190  47.954 -53.098  1.00132.61           C  
ATOM   4638  CB  THR B 389      30.396  47.419 -53.900  1.00132.61           C  
ATOM   4639  OG1 THR B 389      30.584  48.180 -55.072  1.00132.61           O  
ATOM   4640  CG2 THR B 389      30.234  45.972 -54.352  1.00132.61           C  
ATOM   4641  C   THR B 389      29.174  47.476 -51.620  1.00132.61           C  
ATOM   4642  O   THR B 389      29.417  48.211 -50.662  1.00132.61           O  
ATOM   4643  N   PRO B 390      28.705  46.257 -51.318  1.00 86.35           N  
ATOM   4644  CA  PRO B 390      29.051  45.607 -50.053  1.00 86.35           C  
ATOM   4645  CD  PRO B 390      27.778  45.448 -52.094  1.00 86.35           C  
ATOM   4646  CB  PRO B 390      28.166  44.349 -49.992  1.00 86.35           C  
ATOM   4647  CG  PRO B 390      27.789  44.066 -51.448  1.00 86.35           C  
ATOM   4648  C   PRO B 390      30.566  45.338 -49.958  1.00 86.35           C  
ATOM   4649  O   PRO B 390      31.259  45.481 -50.978  1.00 86.35           O  
ATOM   4650  N   PRO B 391      31.106  45.131 -48.737  1.00 78.06           N  
ATOM   4651  CA  PRO B 391      32.437  44.544 -48.512  1.00 78.06           C  
ATOM   4652  CD  PRO B 391      30.550  45.663 -47.485  1.00 78.06           C  
ATOM   4653  CB  PRO B 391      32.675  44.622 -46.993  1.00 78.06           C  
ATOM   4654  CG  PRO B 391      31.699  45.673 -46.475  1.00 78.06           C  
ATOM   4655  C   PRO B 391      32.573  43.057 -48.953  1.00 78.06           C  
ATOM   4656  O   PRO B 391      31.815  42.155 -48.528  1.00 78.06           O  
ATOM   4657  N   VAL B 392      33.669  42.819 -49.667  1.00 40.98           N  
ATOM   4658  CA  VAL B 392      33.984  41.488 -50.182  1.00 40.98           C  
ATOM   4659  CB  VAL B 392      33.829  41.450 -51.715  1.00 40.98           C  
ATOM   4660  CG1 VAL B 392      34.079  40.042 -52.278  1.00 40.98           C  
ATOM   4661  CG2 VAL B 392      32.437  41.892 -52.182  1.00 40.98           C  
ATOM   4662  C   VAL B 392      35.384  41.084 -49.714  1.00 40.98           C  
ATOM   4663  O   VAL B 392      36.268  41.874 -49.417  1.00 40.98           O  
ATOM   4664  N   LEU B 393      35.597  39.799 -49.486  1.00 71.95           N  
ATOM   4665  CA  LEU B 393      36.920  39.263 -49.191  1.00 71.95           C  
ATOM   4666  CB  LEU B 393      36.766  37.817 -48.709  1.00 71.95           C  
ATOM   4667  CG  LEU B 393      37.987  37.319 -47.915  1.00 71.95           C  
ATOM   4668  CD1 LEU B 393      38.009  37.931 -46.511  1.00 71.95           C  
ATOM   4669  CD2 LEU B 393      37.939  35.799 -47.756  1.00 71.95           C  
ATOM   4670  C   LEU B 393      37.867  39.371 -50.400  1.00 71.95           C  
ATOM   4671  O   LEU B 393      37.494  38.981 -51.519  1.00 71.95           O  
ATOM   4672  N   ASP B 394      39.087  39.870 -50.097  1.00107.40           N  
ATOM   4673  CA  ASP B 394      40.212  40.040 -51.031  1.00107.40           C  
ATOM   4674  CB  ASP B 394      40.976  41.379 -50.720  1.00107.40           C  
ATOM   4675  CG  ASP B 394      41.631  42.010 -51.964  1.00107.40           C  
ATOM   4676  OD1 ASP B 394      41.027  42.937 -52.538  1.00107.40           O  
ATOM   4677  OD2 ASP B 394      42.726  41.555 -52.375  1.00107.40           O  
ATOM   4678  C   ASP B 394      41.154  38.802 -51.039  1.00107.40           C  
ATOM   4679  O   ASP B 394      40.991  37.745 -50.419  1.00107.40           O  
ATOM   4680  N   SER B 395      42.237  38.975 -51.780  1.00108.86           N  
ATOM   4681  CA  SER B 395      43.229  37.949 -52.130  1.00108.86           C  
ATOM   4682  CB  SER B 395      44.283  38.601 -53.049  1.00108.86           C  
ATOM   4683  OG  SER B 395      43.679  39.256 -54.150  1.00108.86           O  
ATOM   4684  C   SER B 395      43.988  37.404 -50.936  1.00108.86           C  
ATOM   4685  O   SER B 395      44.391  36.252 -50.881  1.00108.86           O  
ATOM   4686  N   ASP B 396      44.197  38.242 -49.926  1.00 75.09           N  
ATOM   4687  CA  ASP B 396      44.869  37.929 -48.655  1.00 75.09           C  
ATOM   4688  CB  ASP B 396      45.668  39.180 -48.219  1.00 75.09           C  
ATOM   4689  CG  ASP B 396      44.760  40.314 -47.753  1.00 75.09           C  
ATOM   4690  OD1 ASP B 396      43.668  40.524 -48.326  1.00 75.09           O  
ATOM   4691  OD2 ASP B 396      45.123  40.949 -46.745  1.00 75.09           O  
ATOM   4692  C   ASP B 396      43.971  37.443 -47.509  1.00 75.09           C  
ATOM   4693  O   ASP B 396      44.514  37.020 -46.469  1.00 75.09           O  
ATOM   4694  N   GLY B 397      42.648  37.481 -47.702  1.00 41.37           N  
ATOM   4695  CA  GLY B 397      41.688  37.361 -46.619  1.00 41.37           C  
ATOM   4696  C   GLY B 397      41.567  38.588 -45.748  1.00 41.37           C  
ATOM   4697  O   GLY B 397      41.282  38.429 -44.546  1.00 41.37           O  
ATOM   4698  N   SER B 398      41.823  39.799 -46.288  1.00 58.18           N  
ATOM   4699  CA  SER B 398      41.235  41.118 -45.908  1.00 58.18           C  
ATOM   4700  CB  SER B 398      42.185  42.322 -46.171  1.00 58.18           C  
ATOM   4701  OG  SER B 398      42.330  42.603 -47.542  1.00 58.18           O  
ATOM   4702  C   SER B 398      39.934  41.413 -46.646  1.00 58.18           C  
ATOM   4703  O   SER B 398      39.495  40.623 -47.474  1.00 58.18           O  
ATOM   4704  N   PHE B 399      39.347  42.614 -46.408  1.00150.34           N  
ATOM   4705  CA  PHE B 399      38.242  43.147 -47.209  1.00150.34           C  
ATOM   4706  CB  PHE B 399      37.107  43.687 -46.286  1.00150.34           C  
ATOM   4707  CG  PHE B 399      36.577  42.613 -45.364  1.00150.34           C  
ATOM   4708  CD1 PHE B 399      35.582  41.727 -45.810  1.00150.34           C  
ATOM   4709  CD2 PHE B 399      37.116  42.471 -44.074  1.00150.34           C  
ATOM   4710  CE1 PHE B 399      35.133  40.695 -44.967  1.00150.34           C  
ATOM   4711  CE2 PHE B 399      36.660  41.449 -43.227  1.00150.34           C  
ATOM   4712  CZ  PHE B 399      35.679  40.551 -43.679  1.00150.34           C  
ATOM   4713  C   PHE B 399      38.741  44.113 -48.280  1.00150.34           C  
ATOM   4714  O   PHE B 399      39.806  44.744 -48.118  1.00150.34           O  
ATOM   4715  N   PHE B 400      37.915  44.286 -49.308  1.00 89.00           N  
ATOM   4716  CA  PHE B 400      37.781  45.446 -50.168  1.00 89.00           C  
ATOM   4717  CB  PHE B 400      38.444  45.151 -51.549  1.00 89.00           C  
ATOM   4718  CG  PHE B 400      37.631  44.245 -52.454  1.00 89.00           C  
ATOM   4719  CD1 PHE B 400      37.708  42.850 -52.312  1.00 89.00           C  
ATOM   4720  CD2 PHE B 400      36.782  44.805 -53.426  1.00 89.00           C  
ATOM   4721  CE1 PHE B 400      36.960  42.014 -53.156  1.00 89.00           C  
ATOM   4722  CE2 PHE B 400      36.015  43.970 -54.258  1.00 89.00           C  
ATOM   4723  CZ  PHE B 400      36.114  42.574 -54.130  1.00 89.00           C  
ATOM   4724  C   PHE B 400      36.294  45.869 -50.160  1.00 89.00           C  
ATOM   4725  O   PHE B 400      35.360  45.161 -49.698  1.00 89.00           O  
ATOM   4726  N   LEU B 401      36.115  47.110 -50.724  1.00137.37           N  
ATOM   4727  CA  LEU B 401      34.837  47.712 -51.132  1.00137.37           C  
ATOM   4728  CB  LEU B 401      34.182  48.213 -49.832  1.00137.37           C  
ATOM   4729  CG  LEU B 401      32.704  48.611 -49.789  1.00137.37           C  
ATOM   4730  CD1 LEU B 401      32.343  49.066 -48.376  1.00137.37           C  
ATOM   4731  CD2 LEU B 401      32.369  49.776 -50.708  1.00137.37           C  
ATOM   4732  C   LEU B 401      35.167  48.770 -52.195  1.00137.37           C  
ATOM   4733  O   LEU B 401      36.287  49.326 -52.195  1.00137.37           O  
ATOM   4734  N   TYR B 402      34.267  48.929 -53.209  1.00 86.04           N  
ATOM   4735  CA  TYR B 402      34.124  50.115 -54.070  1.00 86.04           C  
ATOM   4736  CB  TYR B 402      34.012  49.694 -55.560  1.00 86.04           C  
ATOM   4737  CG  TYR B 402      35.284  49.079 -56.082  1.00 86.04           C  
ATOM   4738  CD1 TYR B 402      35.544  47.714 -55.867  1.00 86.04           C  
ATOM   4739  CD2 TYR B 402      36.201  49.879 -56.788  1.00 86.04           C  
ATOM   4740  CE1 TYR B 402      36.731  47.145 -56.359  1.00 86.04           C  
ATOM   4741  CE2 TYR B 402      37.379  49.308 -57.300  1.00 86.04           C  
ATOM   4742  CZ  TYR B 402      37.649  47.937 -57.073  1.00 86.04           C  
ATOM   4743  OH  TYR B 402      38.813  47.378 -57.492  1.00 86.04           O  
ATOM   4744  C   TYR B 402      32.897  50.977 -53.708  1.00 86.04           C  
ATOM   4745  O   TYR B 402      31.766  50.441 -53.568  1.00 86.04           O  
ATOM   4746  N   SER B 403      33.100  52.315 -53.858  1.00 59.69           N  
ATOM   4747  CA  SER B 403      32.034  53.322 -53.998  1.00 59.69           C  
ATOM   4748  CB  SER B 403      31.970  54.171 -52.715  1.00 59.69           C  
ATOM   4749  OG  SER B 403      30.863  55.049 -52.729  1.00 59.69           O  
ATOM   4750  C   SER B 403      32.260  54.203 -55.230  1.00 59.69           C  
ATOM   4751  O   SER B 403      33.125  55.084 -55.214  1.00 59.69           O  
ATOM   4752  N   ARG B 404      31.354  54.198 -56.220  1.00181.82           N  
ATOM   4753  CA  ARG B 404      31.297  55.234 -57.260  1.00181.82           C  
ATOM   4754  CB  ARG B 404      30.642  54.801 -58.571  1.00181.82           C  
ATOM   4755  CG  ARG B 404      29.123  54.587 -58.520  1.00181.82           C  
ATOM   4756  CD  ARG B 404      28.527  54.216 -59.889  1.00181.82           C  
ATOM   4757  NE  ARG B 404      28.566  55.347 -60.844  1.00181.82           N  
ATOM   4758  CZ  ARG B 404      27.627  56.260 -61.017  1.00181.82           C  
ATOM   4759  NH1 ARG B 404      26.499  56.209 -60.367  1.00181.82           N  
ATOM   4760  NH2 ARG B 404      27.797  57.253 -61.837  1.00181.82           N  
ATOM   4761  C   ARG B 404      30.613  56.469 -56.747  1.00181.82           C  
ATOM   4762  O   ARG B 404      29.529  56.388 -56.199  1.00181.82           O  
ATOM   4763  N   LEU B 405      30.946  57.646 -57.270  1.00156.89           N  
ATOM   4764  CA  LEU B 405      30.195  58.913 -57.171  1.00156.89           C  
ATOM   4765  CB  LEU B 405      31.132  60.002 -56.649  1.00156.89           C  
ATOM   4766  CG  LEU B 405      30.555  61.274 -56.012  1.00156.89           C  
ATOM   4767  CD1 LEU B 405      29.588  62.024 -56.887  1.00156.89           C  
ATOM   4768  CD2 LEU B 405      29.767  60.973 -54.770  1.00156.89           C  
ATOM   4769  C   LEU B 405      29.707  59.323 -58.540  1.00156.89           C  
ATOM   4770  O   LEU B 405      30.532  59.507 -59.429  1.00156.89           O  
ATOM   4771  N   THR B 406      28.403  59.599 -58.718  1.00 65.55           N  
ATOM   4772  CA  THR B 406      27.900  60.413 -59.857  1.00 65.55           C  
ATOM   4773  CB  THR B 406      26.370  60.242 -60.069  1.00 65.55           C  
ATOM   4774  OG1 THR B 406      26.038  58.885 -59.865  1.00 65.55           O  
ATOM   4775  CG2 THR B 406      25.910  60.703 -61.447  1.00 65.55           C  
ATOM   4776  C   THR B 406      28.117  61.932 -59.651  1.00 65.55           C  
ATOM   4777  O   THR B 406      27.387  62.454 -58.771  1.00 65.55           O  
ATOM   4778  N   VAL B 407      28.855  62.543 -60.625  1.00 57.19           N  
ATOM   4779  CA  VAL B 407      28.973  64.008 -60.765  1.00 57.19           C  
ATOM   4780  CB  VAL B 407      30.379  64.553 -60.426  1.00 57.19           C  
ATOM   4781  CG1 VAL B 407      30.851  64.081 -59.066  1.00 57.19           C  
ATOM   4782  CG2 VAL B 407      31.445  64.085 -61.399  1.00 57.19           C  
ATOM   4783  C   VAL B 407      28.609  64.577 -62.162  1.00 57.19           C  
ATOM   4784  O   VAL B 407      29.003  64.096 -63.239  1.00 57.19           O  
ATOM   4785  N   ASP B 408      27.894  65.692 -62.179  1.00 59.13           N  
ATOM   4786  CA  ASP B 408      27.918  66.522 -63.377  1.00 59.13           C  
ATOM   4787  CB  ASP B 408      27.091  67.762 -63.058  1.00 59.13           C  
ATOM   4788  CG  ASP B 408      27.133  68.764 -64.191  1.00 59.13           C  
ATOM   4789  OD1 ASP B 408      26.733  68.403 -65.313  1.00 59.13           O  
ATOM   4790  OD2 ASP B 408      27.679  69.852 -63.924  1.00 59.13           O  
ATOM   4791  C   ASP B 408      29.362  66.870 -63.863  1.00 59.13           C  
ATOM   4792  O   ASP B 408      30.338  66.914 -63.073  1.00 59.13           O  
ATOM   4793  N   LYS B 409      29.448  66.997 -65.217  1.00126.71           N  
ATOM   4794  CA  LYS B 409      30.677  67.364 -65.915  1.00126.71           C  
ATOM   4795  CB  LYS B 409      30.583  67.167 -67.440  1.00126.71           C  
ATOM   4796  CG  LYS B 409      31.896  67.512 -68.169  1.00126.71           C  
ATOM   4797  CD  LYS B 409      33.025  66.502 -67.905  1.00126.71           C  
ATOM   4798  CE  LYS B 409      34.413  67.073 -68.233  1.00126.71           C  
ATOM   4799  NZ  LYS B 409      34.448  67.733 -69.561  1.00126.71           N  
ATOM   4800  C   LYS B 409      31.045  68.820 -65.668  1.00126.71           C  
ATOM   4801  O   LYS B 409      32.222  69.052 -65.463  1.00126.71           O  
ATOM   4802  N   SER B 410      30.116  69.773 -65.573  1.00 50.09           N  
ATOM   4803  CA  SER B 410      30.453  71.092 -65.096  1.00 50.09           C  
ATOM   4804  CB  SER B 410      29.301  72.063 -65.063  1.00 50.09           C  
ATOM   4805  OG  SER B 410      29.788  73.383 -64.946  1.00 50.09           O  
ATOM   4806  C   SER B 410      31.064  70.981 -63.731  1.00 50.09           C  
ATOM   4807  O   SER B 410      32.216  71.341 -63.660  1.00 50.09           O  
ATOM   4808  N   ARG B 411      30.449  70.322 -62.734  1.00117.73           N  
ATOM   4809  CA  ARG B 411      30.974  70.099 -61.362  1.00117.73           C  
ATOM   4810  CB  ARG B 411      30.031  69.181 -60.575  1.00117.73           C  
ATOM   4811  CG  ARG B 411      28.656  69.771 -60.220  1.00117.73           C  
ATOM   4812  CD  ARG B 411      28.608  70.645 -58.959  1.00117.73           C  
ATOM   4813  NE  ARG B 411      29.038  69.921 -57.746  1.00117.73           N  
ATOM   4814  CZ  ARG B 411      28.358  69.082 -56.985  1.00117.73           C  
ATOM   4815  NH1 ARG B 411      27.124  68.738 -57.212  1.00117.73           N  
ATOM   4816  NH2 ARG B 411      28.952  68.548 -55.972  1.00117.73           N  
ATOM   4817  C   ARG B 411      32.315  69.346 -61.296  1.00117.73           C  
ATOM   4818  O   ARG B 411      33.145  69.498 -60.395  1.00117.73           O  
ATOM   4819  N   TRP B 412      32.619  68.542 -62.289  1.00 93.81           N  
ATOM   4820  CA  TRP B 412      33.928  67.956 -62.454  1.00 93.81           C  
ATOM   4821  CB  TRP B 412      33.817  66.766 -63.369  1.00 93.81           C  
ATOM   4822  CG  TRP B 412      35.095  66.064 -63.673  1.00 93.81           C  
ATOM   4823  CD2 TRP B 412      36.011  65.456 -62.723  1.00 93.81           C  
ATOM   4824  CD1 TRP B 412      35.659  65.901 -64.890  1.00 93.81           C  
ATOM   4825  NE1 TRP B 412      36.839  65.198 -64.765  1.00 93.81           N  
ATOM   4826  CE2 TRP B 412      37.095  64.884 -63.449  1.00 93.81           C  
ATOM   4827  CE3 TRP B 412      36.034  65.350 -61.318  1.00 93.81           C  
ATOM   4828  CZ2 TRP B 412      38.144  64.214 -62.814  1.00 93.81           C  
ATOM   4829  CZ3 TRP B 412      37.113  64.731 -60.666  1.00 93.81           C  
ATOM   4830  CH2 TRP B 412      38.159  64.164 -61.412  1.00 93.81           C  
ATOM   4831  C   TRP B 412      34.873  68.993 -62.973  1.00 93.81           C  
ATOM   4832  O   TRP B 412      35.767  69.261 -62.197  1.00 93.81           O  
ATOM   4833  N   GLN B 413      34.595  69.673 -64.078  1.00150.07           N  
ATOM   4834  CA  GLN B 413      35.357  70.743 -64.749  1.00150.07           C  
ATOM   4835  CB  GLN B 413      34.478  71.155 -65.976  1.00150.07           C  
ATOM   4836  CG  GLN B 413      35.105  72.130 -66.971  1.00150.07           C  
ATOM   4837  CD  GLN B 413      34.177  72.261 -68.174  1.00150.07           C  
ATOM   4838  OE1 GLN B 413      34.023  71.334 -68.963  1.00150.07           O  
ATOM   4839  NE2 GLN B 413      33.472  73.367 -68.304  1.00150.07           N  
ATOM   4840  C   GLN B 413      35.744  71.919 -63.831  1.00150.07           C  
ATOM   4841  O   GLN B 413      36.834  72.469 -63.979  1.00150.07           O  
ATOM   4842  N   GLU B 414      34.866  72.281 -62.897  1.00144.11           N  
ATOM   4843  CA  GLU B 414      35.160  73.347 -61.938  1.00144.11           C  
ATOM   4844  CB  GLU B 414      33.978  73.560 -60.955  1.00144.11           C  
ATOM   4845  CG  GLU B 414      32.609  73.967 -61.499  1.00144.11           C  
ATOM   4846  CD  GLU B 414      31.591  73.934 -60.351  1.00144.11           C  
ATOM   4847  OE1 GLU B 414      31.536  72.909 -59.633  1.00144.11           O  
ATOM   4848  OE2 GLU B 414      30.887  74.939 -60.112  1.00144.11           O  
ATOM   4849  C   GLU B 414      36.344  72.948 -61.042  1.00144.11           C  
ATOM   4850  O   GLU B 414      36.840  73.781 -60.285  1.00144.11           O  
ATOM   4851  N   GLY B 415      36.509  71.641 -60.855  1.00 53.88           N  
ATOM   4852  CA  GLY B 415      37.363  71.036 -59.846  1.00 53.88           C  
ATOM   4853  C   GLY B 415      36.800  71.018 -58.446  1.00 53.88           C  
ATOM   4854  O   GLY B 415      37.615  71.100 -57.523  1.00 53.88           O  
ATOM   4855  N   ASN B 416      35.458  70.972 -58.271  1.00212.92           N  
ATOM   4856  CA  ASN B 416      34.899  70.991 -56.900  1.00212.92           C  
ATOM   4857  CB  ASN B 416      33.421  71.472 -56.771  1.00212.92           C  
ATOM   4858  CG  ASN B 416      32.403  70.422 -57.114  1.00212.92           C  
ATOM   4859  OD1 ASN B 416      32.047  69.552 -56.329  1.00212.92           O  
ATOM   4860  ND2 ASN B 416      31.824  70.541 -58.269  1.00212.92           N  
ATOM   4861  C   ASN B 416      35.295  69.745 -56.084  1.00212.92           C  
ATOM   4862  O   ASN B 416      36.162  68.933 -56.455  1.00212.92           O  
ATOM   4863  N   VAL B 417      34.938  69.804 -54.809  1.00159.42           N  
ATOM   4864  CA  VAL B 417      35.816  69.408 -53.719  1.00159.42           C  
ATOM   4865  CB  VAL B 417      35.682  70.401 -52.544  1.00159.42           C  
ATOM   4866  CG1 VAL B 417      36.694  70.186 -51.409  1.00159.42           C  
ATOM   4867  CG2 VAL B 417      35.840  71.866 -52.983  1.00159.42           C  
ATOM   4868  C   VAL B 417      35.437  67.971 -53.390  1.00159.42           C  
ATOM   4869  O   VAL B 417      35.575  67.550 -52.239  1.00159.42           O  
ATOM   4870  N   PHE B 418      35.208  67.101 -54.379  1.00128.96           N  
ATOM   4871  CA  PHE B 418      34.826  65.741 -54.125  1.00128.96           C  
ATOM   4872  CB  PHE B 418      34.402  65.057 -55.443  1.00128.96           C  
ATOM   4873  CG  PHE B 418      33.269  65.722 -56.183  1.00128.96           C  
ATOM   4874  CD1 PHE B 418      31.953  65.597 -55.705  1.00128.96           C  
ATOM   4875  CD2 PHE B 418      33.528  66.431 -57.370  1.00128.96           C  
ATOM   4876  CE1 PHE B 418      30.897  66.165 -56.431  1.00128.96           C  
ATOM   4877  CE2 PHE B 418      32.470  67.006 -58.091  1.00128.96           C  
ATOM   4878  CZ  PHE B 418      31.153  66.867 -57.621  1.00128.96           C  
ATOM   4879  C   PHE B 418      35.956  65.013 -53.337  1.00128.96           C  
ATOM   4880  O   PHE B 418      37.181  65.047 -53.656  1.00128.96           O  
ATOM   4881  N   SER B 419      35.443  64.151 -52.456  1.00100.25           N  
ATOM   4882  CA  SER B 419      36.275  63.310 -51.619  1.00100.25           C  
ATOM   4883  CB  SER B 419      36.902  64.172 -50.523  1.00100.25           C  
ATOM   4884  OG  SER B 419      35.936  64.754 -49.674  1.00100.25           O  
ATOM   4885  C   SER B 419      35.516  62.118 -51.043  1.00100.25           C  
ATOM   4886  O   SER B 419      34.437  62.207 -50.482  1.00100.25           O  
ATOM   4887  N   CYS B 420      36.084  60.919 -51.217  1.00 56.26           N  
ATOM   4888  CA  CYS B 420      35.584  59.752 -50.540  1.00 56.26           C  
ATOM   4889  CB  CYS B 420      36.282  58.559 -51.155  1.00 56.26           C  
ATOM   4890  SG  CYS B 420      35.666  56.948 -50.610  1.00 56.26           S  
ATOM   4891  C   CYS B 420      35.837  59.960 -49.062  1.00 56.26           C  
ATOM   4892  O   CYS B 420      36.878  60.607 -48.770  1.00 56.26           O  
ATOM   4893  N   SER B 421      34.842  59.512 -48.255  1.00 64.06           N  
ATOM   4894  CA  SER B 421      34.869  59.415 -46.807  1.00 64.06           C  
ATOM   4895  CB  SER B 421      33.685  60.204 -46.204  1.00 64.06           C  
ATOM   4896  OG  SER B 421      33.406  59.901 -44.851  1.00 64.06           O  
ATOM   4897  C   SER B 421      34.867  57.923 -46.468  1.00 64.06           C  
ATOM   4898  O   SER B 421      34.173  57.071 -47.090  1.00 64.06           O  
ATOM   4899  N   VAL B 422      35.643  57.632 -45.391  1.00 55.56           N  
ATOM   4900  CA  VAL B 422      35.692  56.319 -44.781  1.00 55.56           C  
ATOM   4901  CB  VAL B 422      36.859  55.472 -45.277  1.00 55.56           C  
ATOM   4902  CG1 VAL B 422      36.861  54.048 -44.707  1.00 55.56           C  
ATOM   4903  CG2 VAL B 422      36.807  55.369 -46.801  1.00 55.56           C  
ATOM   4904  C   VAL B 422      35.837  56.532 -43.302  1.00 55.56           C  
ATOM   4905  O   VAL B 422      36.681  57.344 -42.880  1.00 55.56           O  
ATOM   4906  N   MET B 423      35.147  55.623 -42.550  1.00140.63           N  
ATOM   4907  CA  MET B 423      35.163  55.486 -41.088  1.00140.63           C  
ATOM   4908  CB  MET B 423      33.798  55.926 -40.508  1.00140.63           C  
ATOM   4909  CG  MET B 423      33.867  56.192 -39.010  1.00140.63           C  
ATOM   4910  SD  MET B 423      34.460  57.818 -38.545  1.00140.63           S  
ATOM   4911  CE  MET B 423      33.084  58.848 -39.110  1.00140.63           C  
ATOM   4912  C   MET B 423      35.407  54.039 -40.771  1.00140.63           C  
ATOM   4913  O   MET B 423      34.530  53.277 -41.173  1.00140.63           O  
ATOM   4914  N   HIS B 424      36.370  53.653 -39.924  1.00 76.10           N  
ATOM   4915  CA  HIS B 424      36.643  52.269 -39.502  1.00 76.10           C  
ATOM   4916  CD2 HIS B 424      36.871  49.158 -40.321  1.00 76.10           C  
ATOM   4917  CG  HIS B 424      37.821  50.124 -40.317  1.00 76.10           C  
ATOM   4918  CB  HIS B 424      37.599  51.597 -40.493  1.00 76.10           C  
ATOM   4919  CE1 HIS B 424      38.802  48.211 -39.964  1.00 76.10           C  
ATOM   4920  ND1 HIS B 424      39.047  49.522 -40.096  1.00 76.10           N  
ATOM   4921  NE2 HIS B 424      37.494  47.962 -40.092  1.00 76.10           N  
ATOM   4922  C   HIS B 424      37.314  52.181 -38.146  1.00 76.10           C  
ATOM   4923  O   HIS B 424      38.042  53.069 -37.702  1.00 76.10           O  
ATOM   4924  N   GLU B 425      37.109  51.043 -37.464  1.00129.05           N  
ATOM   4925  CA  GLU B 425      37.755  50.768 -36.136  1.00129.05           C  
ATOM   4926  CB  GLU B 425      37.306  49.327 -35.702  1.00129.05           C  
ATOM   4927  CG  GLU B 425      37.959  48.866 -34.391  1.00129.05           C  
ATOM   4928  CD  GLU B 425      37.848  47.356 -34.197  1.00129.05           C  
ATOM   4929  OE1 GLU B 425      37.217  46.658 -35.021  1.00129.05           O  
ATOM   4930  OE2 GLU B 425      38.245  46.867 -33.121  1.00129.05           O  
ATOM   4931  C   GLU B 425      39.319  50.925 -36.201  1.00129.05           C  
ATOM   4932  O   GLU B 425      39.985  51.586 -35.377  1.00129.05           O  
ATOM   4933  N   ALA B 426      39.869  50.367 -37.295  1.00111.41           N  
ATOM   4934  CA  ALA B 426      41.333  50.276 -37.457  1.00111.41           C  
ATOM   4935  CB  ALA B 426      41.642  49.004 -38.275  1.00111.41           C  
ATOM   4936  C   ALA B 426      42.002  51.556 -38.095  1.00111.41           C  
ATOM   4937  O   ALA B 426      43.250  51.639 -38.203  1.00111.41           O  
ATOM   4938  N   LEU B 427      41.139  52.513 -38.483  1.00 66.89           N
[truncated: 1,613,690 more chars]
