# Supplementary material for: Reconstruction of 3D structures of MET antibodies from electron microscopy 2D class averages
Source: PLoS One. 2017 Apr 13;12(4):e0175758. doi: 10.1371/journal.pone.0175758 (PMC5391116; doi:10.1371/journal.pone.0175758)
Supplement: S2 File — (ZIP) [file pone.0175758.s002.zip › IgG4-Met-pdbs/0.8555_img0_m_593.pdb]

MODEL        1
ATOM      1  N   ASP A   1    -119.460 -46.954 -13.203  1.00 39.91           N  
ATOM      2  CA  ASP A   1    -120.259 -45.967 -12.445  1.00 39.91           C  
ATOM      3  CB  ASP A   1    -119.476 -44.690 -12.143  1.00 39.91           C  
ATOM      4  CG  ASP A   1    -118.174 -44.971 -11.406  1.00 39.91           C  
ATOM      5  OD1 ASP A   1    -117.874 -46.169 -11.228  1.00 39.91           O  
ATOM      6  OD2 ASP A   1    -117.478 -43.989 -11.078  1.00 39.91           O  
ATOM      7  C   ASP A   1    -121.413 -45.559 -13.282  1.00 39.91           C  
ATOM      8  O   ASP A   1    -121.244 -45.749 -14.488  1.00 39.91           O  
ATOM      9  N   ILE A   2    -122.423 -44.847 -12.753  1.00119.17           N  
ATOM     10  CA  ILE A   2    -123.279 -43.934 -13.547  1.00119.17           C  
ATOM     11  CB  ILE A   2    -124.510 -43.432 -12.739  1.00119.17           C  
ATOM     12  CG1 ILE A   2    -125.271 -44.581 -12.043  1.00119.17           C  
ATOM     13  CG2 ILE A   2    -125.434 -42.650 -13.686  1.00119.17           C  
ATOM     14  CD1 ILE A   2    -125.844 -45.639 -12.994  1.00119.17           C  
ATOM     15  C   ILE A   2    -122.454 -42.753 -14.113  1.00119.17           C  
ATOM     16  O   ILE A   2    -122.498 -41.640 -13.585  1.00119.17           O  
ATOM     17  N   GLN A   3    -121.731 -42.950 -15.200  1.00 62.26           N  
ATOM     18  CA  GLN A   3    -120.858 -41.943 -15.739  1.00 62.26           C  
ATOM     19  CB  GLN A   3    -119.736 -42.591 -16.563  1.00 62.26           C  
ATOM     20  CG  GLN A   3    -118.667 -41.563 -16.978  1.00 62.26           C  
ATOM     21  CD  GLN A   3    -117.934 -40.947 -15.785  1.00 62.26           C  
ATOM     22  OE1 GLN A   3    -117.574 -41.620 -14.833  1.00 62.26           O  
ATOM     23  NE2 GLN A   3    -117.753 -39.645 -15.761  1.00 62.26           N  
ATOM     24  C   GLN A   3    -121.722 -40.921 -16.485  1.00 62.26           C  
ATOM     25  O   GLN A   3    -122.576 -41.251 -17.334  1.00 62.26           O  
ATOM     26  N   MET A   4    -121.429 -39.661 -16.140  1.00146.22           N  
ATOM     27  CA  MET A   4    -121.825 -38.501 -16.909  1.00146.22           C  
ATOM     28  CB  MET A   4    -122.248 -37.379 -15.962  1.00146.22           C  
ATOM     29  CG  MET A   4    -123.377 -37.872 -15.058  1.00146.22           C  
ATOM     30  SD  MET A   4    -124.405 -36.505 -14.512  1.00146.22           S  
ATOM     31  CE  MET A   4    -125.386 -36.430 -16.022  1.00146.22           C  
ATOM     32  C   MET A   4    -120.743 -38.060 -17.854  1.00146.22           C  
ATOM     33  O   MET A   4    -119.645 -38.631 -17.796  1.00146.22           O  
ATOM     34  N   THR A   5    -121.097 -37.098 -18.734  1.00 50.82           N  
ATOM     35  CA  THR A   5    -120.215 -36.306 -19.603  1.00 50.82           C  
ATOM     36  CB  THR A   5    -120.050 -36.895 -21.007  1.00 50.82           C  
ATOM     37  OG1 THR A   5    -119.500 -38.182 -20.844  1.00 50.82           O  
ATOM     38  CG2 THR A   5    -119.089 -36.108 -21.895  1.00 50.82           C  
ATOM     39  C   THR A   5    -120.811 -34.951 -19.797  1.00 50.82           C  
ATOM     40  O   THR A   5    -122.016 -34.881 -20.039  1.00 50.82           O  
ATOM     41  N   GLN A   6    -120.038 -33.853 -19.715  1.00112.32           N  
ATOM     42  CA  GLN A   6    -120.448 -32.468 -20.045  1.00112.32           C  
ATOM     43  CB  GLN A   6    -119.960 -31.414 -18.995  1.00112.32           C  
ATOM     44  CG  GLN A   6    -120.836 -31.407 -17.759  1.00112.32           C  
ATOM     45  CD  GLN A   6    -120.295 -30.481 -16.690  1.00112.32           C  
ATOM     46  OE1 GLN A   6    -119.976 -30.919 -15.595  1.00112.32           O  
ATOM     47  NE2 GLN A   6    -120.190 -29.193 -16.955  1.00112.32           N  
ATOM     48  C   GLN A   6    -119.849 -32.024 -21.416  1.00112.32           C  
ATOM     49  O   GLN A   6    -118.679 -32.308 -21.798  1.00112.32           O  
ATOM     50  N   SER A   7    -120.596 -31.054 -21.983  1.00 98.44           N  
ATOM     51  CA  SER A   7    -120.042 -30.202 -23.022  1.00 98.44           C  
ATOM     52  CB  SER A   7    -120.232 -30.928 -24.371  1.00 98.44           C  
ATOM     53  OG  SER A   7    -121.610 -31.002 -24.676  1.00 98.44           O  
ATOM     54  C   SER A   7    -120.635 -28.764 -23.014  1.00 98.44           C  
ATOM     55  O   SER A   7    -121.592 -28.476 -22.282  1.00 98.44           O  
ATOM     56  N   PRO A   8    -119.988 -27.853 -23.757  1.00 75.91           N  
ATOM     57  CA  PRO A   8    -118.550 -27.851 -24.021  1.00 75.91           C  
ATOM     58  CD  PRO A   8    -120.597 -26.617 -24.133  1.00 75.91           C  
ATOM     59  CB  PRO A   8    -118.321 -26.663 -24.919  1.00 75.91           C  
ATOM     60  CG  PRO A   8    -119.452 -25.706 -24.547  1.00 75.91           C  
ATOM     61  C   PRO A   8    -117.683 -27.637 -22.798  1.00 75.91           C  
ATOM     62  O   PRO A   8    -118.071 -27.057 -21.793  1.00 75.91           O  
ATOM     63  N   SER A   9    -116.434 -28.123 -22.824  1.00 40.11           N  
ATOM     64  CA  SER A   9    -115.465 -28.082 -21.683  1.00 40.11           C  
ATOM     65  CB  SER A   9    -114.109 -28.748 -22.096  1.00 40.11           C  
ATOM     66  OG  SER A   9    -114.331 -30.043 -22.619  1.00 40.11           O  
ATOM     67  C   SER A   9    -115.165 -26.649 -21.178  1.00 40.11           C  
ATOM     68  O   SER A   9    -114.617 -26.395 -20.101  1.00 40.11           O  
ATOM     69  N   SER A  10    -115.292 -25.683 -22.077  1.00 37.77           N  
ATOM     70  CA  SER A  10    -115.162 -24.275 -21.728  1.00 37.77           C  
ATOM     71  CB  SER A  10    -113.726 -23.800 -21.977  1.00 37.77           C  
ATOM     72  OG  SER A  10    -113.398 -23.845 -23.350  1.00 37.77           O  
ATOM     73  C   SER A  10    -116.179 -23.439 -22.481  1.00 37.77           C  
ATOM     74  O   SER A  10    -116.528 -23.788 -23.596  1.00 37.77           O  
ATOM     75  N   LEU A  11    -116.417 -22.217 -22.015  1.00 66.52           N  
ATOM     76  CA  LEU A  11    -117.184 -21.159 -22.654  1.00 66.52           C  
ATOM     77  CB  LEU A  11    -118.490 -21.005 -21.866  1.00 66.52           C  
ATOM     78  CG  LEU A  11    -119.447 -22.201 -21.833  1.00 66.52           C  
ATOM     79  CD1 LEU A  11    -120.663 -21.863 -20.969  1.00 66.52           C  
ATOM     80  CD2 LEU A  11    -119.930 -22.572 -23.229  1.00 66.52           C  
ATOM     81  C   LEU A  11    -116.419 -19.805 -22.631  1.00 66.52           C  
ATOM     82  O   LEU A  11    -115.553 -19.535 -21.773  1.00 66.52           O  
ATOM     83  N   SER A  12    -116.723 -18.963 -23.628  1.00 98.59           N  
ATOM     84  CA  SER A  12    -116.195 -17.600 -23.648  1.00 98.59           C  
ATOM     85  CB  SER A  12    -114.911 -17.502 -24.448  1.00 98.59           C  
ATOM     86  OG  SER A  12    -113.856 -18.361 -24.097  1.00 98.59           O  
ATOM     87  C   SER A  12    -117.149 -16.604 -24.322  1.00 98.59           C  
ATOM     88  O   SER A  12    -117.523 -16.827 -25.486  1.00 98.59           O  
ATOM     89  N   ALA A  13    -117.762 -15.754 -23.500  1.00 38.67           N  
ATOM     90  CA  ALA A  13    -118.773 -14.810 -23.963  1.00 38.67           C  
ATOM     91  CB  ALA A  13    -120.160 -15.445 -23.795  1.00 38.67           C  
ATOM     92  C   ALA A  13    -118.667 -13.473 -23.239  1.00 38.67           C  
ATOM     93  O   ALA A  13    -118.278 -13.379 -22.068  1.00 38.67           O  
ATOM     94  N   SER A  14    -119.198 -12.416 -23.859  1.00 37.65           N  
ATOM     95  CA  SER A  14    -119.316 -11.089 -23.229  1.00 37.65           C  
ATOM     96  CB  SER A  14    -119.568  -9.995 -24.233  1.00 37.65           C  
ATOM     97  OG  SER A  14    -118.503 -10.027 -25.157  1.00 37.65           O  
ATOM     98  C   SER A  14    -120.440 -10.972 -22.261  1.00 37.65           C  
ATOM     99  O   SER A  14    -121.156 -11.953 -22.141  1.00 37.65           O  
ATOM    100  N   VAL A  15    -120.480  -9.949 -21.383  1.00 92.80           N  
ATOM    101  CA  VAL A  15    -121.619  -9.567 -20.507  1.00 92.80           C  
ATOM    102  CB  VAL A  15    -121.200  -8.375 -19.581  1.00 92.80           C  
ATOM    103  CG1 VAL A  15    -122.309  -7.935 -18.623  1.00 92.80           C  
ATOM    104  CG2 VAL A  15    -119.970  -8.750 -18.741  1.00 92.80           C  
ATOM    105  C   VAL A  15    -122.869  -9.252 -21.387  1.00 92.80           C  
ATOM    106  O   VAL A  15    -122.741  -8.656 -22.456  1.00 92.80           O  
ATOM    107  N   GLY A  16    -124.046  -9.627 -20.872  1.00 28.72           N  
ATOM    108  CA  GLY A  16    -125.292  -9.512 -21.621  1.00 28.72           C  
ATOM    109  C   GLY A  16    -125.588 -10.613 -22.660  1.00 28.72           C  
ATOM    110  O   GLY A  16    -126.705 -10.663 -23.200  1.00 28.72           O  
ATOM    111  N   ASP A  17    -124.637 -11.542 -22.873  1.00 40.25           N  
ATOM    112  CA  ASP A  17    -124.845 -12.675 -23.776  1.00 40.25           C  
ATOM    113  CB  ASP A  17    -123.499 -13.259 -24.277  1.00 40.25           C  
ATOM    114  CG  ASP A  17    -122.736 -12.341 -25.245  1.00 40.25           C  
ATOM    115  OD1 ASP A  17    -123.378 -11.441 -25.826  1.00 40.25           O  
ATOM    116  OD2 ASP A  17    -121.520 -12.579 -25.433  1.00 40.25           O  
ATOM    117  C   ASP A  17    -125.747 -13.721 -23.125  1.00 40.25           C  
ATOM    118  O   ASP A  17    -125.947 -13.747 -21.907  1.00 40.25           O  
ATOM    119  N   ARG A  18    -126.186 -14.713 -23.877  1.00 69.14           N  
ATOM    120  CA  ARG A  18    -126.626 -16.003 -23.356  1.00 69.14           C  
ATOM    121  CB  ARG A  18    -128.008 -16.264 -23.917  1.00 69.14           C  
ATOM    122  CG  ARG A  18    -128.629 -17.554 -23.365  1.00 69.14           C  
ATOM    123  CD  ARG A  18    -129.942 -17.891 -24.066  1.00 69.14           C  
ATOM    124  NE  ARG A  18    -130.469 -19.159 -23.541  1.00 69.14           N  
ATOM    125  CZ  ARG A  18    -131.090 -20.121 -24.196  1.00 69.14           C  
ATOM    126  NH1 ARG A  18    -131.371 -19.995 -25.461  1.00 69.14           N  
ATOM    127  NH2 ARG A  18    -131.435 -21.229 -23.595  1.00 69.14           N  
ATOM    128  C   ARG A  18    -125.570 -17.032 -23.747  1.00 69.14           C  
ATOM    129  O   ARG A  18    -125.103 -17.050 -24.902  1.00 69.14           O  
ATOM    130  N   VAL A  19    -125.384 -18.025 -22.842  1.00 40.44           N  
ATOM    131  CA  VAL A  19    -124.675 -19.279 -23.098  1.00 40.44           C  
ATOM    132  CB  VAL A  19    -123.281 -19.274 -22.471  1.00 40.44           C  
ATOM    133  CG1 VAL A  19    -122.466 -18.135 -23.086  1.00 40.44           C  
ATOM    134  CG2 VAL A  19    -123.345 -19.137 -20.946  1.00 40.44           C  
ATOM    135  C   VAL A  19    -125.470 -20.456 -22.609  1.00 40.44           C  
ATOM    136  O   VAL A  19    -126.463 -20.269 -21.902  1.00 40.44           O  
ATOM    137  N   THR A  20    -125.036 -21.661 -22.970  1.00 43.45           N  
ATOM    138  CA  THR A  20    -125.605 -22.943 -22.550  1.00 43.45           C  
ATOM    139  CB  THR A  20    -126.626 -23.505 -23.552  1.00 43.45           C  
ATOM    140  OG1 THR A  20    -125.988 -23.686 -24.793  1.00 43.45           O  
ATOM    141  CG2 THR A  20    -127.776 -22.524 -23.790  1.00 43.45           C  
ATOM    142  C   THR A  20    -124.494 -23.992 -22.398  1.00 43.45           C  
ATOM    143  O   THR A  20    -123.470 -24.064 -23.128  1.00 43.45           O  
ATOM    144  N   ILE A  21    -124.796 -24.897 -21.438  1.00 59.12           N  
ATOM    145  CA  ILE A  21    -124.015 -26.091 -21.154  1.00 59.12           C  
ATOM    146  CB  ILE A  21    -123.435 -26.075 -19.730  1.00 59.12           C  
ATOM    147  CG1 ILE A  21    -122.530 -24.829 -19.606  1.00 59.12           C  
ATOM    148  CG2 ILE A  21    -122.662 -27.366 -19.397  1.00 59.12           C  
ATOM    149  CD1 ILE A  21    -122.079 -24.501 -18.181  1.00 59.12           C  
ATOM    150  C   ILE A  21    -124.980 -27.203 -21.425  1.00 59.12           C  
ATOM    151  O   ILE A  21    -126.186 -27.011 -21.231  1.00 59.12           O  
ATOM    152  N   THR A  22    -124.489 -28.363 -21.902  1.00108.62           N  
ATOM    153  CA  THR A  22    -125.142 -29.685 -21.901  1.00108.62           C  
ATOM    154  CB  THR A  22    -125.228 -30.252 -23.352  1.00108.62           C  
ATOM    155  OG1 THR A  22    -125.696 -29.222 -24.194  1.00108.62           O  
ATOM    156  CG2 THR A  22    -126.167 -31.444 -23.498  1.00108.62           C  
ATOM    157  C   THR A  22    -124.385 -30.647 -20.933  1.00108.62           C  
ATOM    158  O   THR A  22    -123.155 -30.577 -20.665  1.00108.62           O  
ATOM    159  N   CYS A  23    -125.201 -31.621 -20.473  1.00115.79           N  
ATOM    160  CA  CYS A  23    -124.767 -32.837 -19.809  1.00115.79           C  
ATOM    161  CB  CYS A  23    -124.826 -32.569 -18.277  1.00115.79           C  
ATOM    162  SG  CYS A  23    -124.075 -33.849 -17.262  1.00115.79           S  
ATOM    163  C   CYS A  23    -125.605 -33.998 -20.406  1.00115.79           C  
ATOM    164  O   CYS A  23    -126.832 -33.895 -20.591  1.00115.79           O  
ATOM    165  N   SER A  24    -124.907 -35.116 -20.668  1.00 56.37           N  
ATOM    166  CA  SER A  24    -125.449 -36.430 -21.024  1.00 56.37           C  
ATOM    167  CB  SER A  24    -125.103 -36.731 -22.475  1.00 56.37           C  
ATOM    168  OG  SER A  24    -125.679 -37.942 -22.921  1.00 56.37           O  
ATOM    169  C   SER A  24    -124.892 -37.547 -20.143  1.00 56.37           C  
ATOM    170  O   SER A  24    -123.789 -37.517 -19.569  1.00 56.37           O  
ATOM    171  N   VAL A  25    -125.578 -38.693 -20.071  1.00125.92           N  
ATOM    172  CA  VAL A  25    -125.241 -39.807 -19.136  1.00125.92           C  
ATOM    173  CB  VAL A  25    -126.018 -39.615 -17.791  1.00125.92           C  
ATOM    174  CG1 VAL A  25    -127.528 -39.559 -17.999  1.00125.92           C  
ATOM    175  CG2 VAL A  25    -125.649 -40.640 -16.714  1.00125.92           C  
ATOM    176  C   VAL A  25    -125.380 -41.217 -19.746  1.00125.92           C  
ATOM    177  O   VAL A  25    -126.178 -41.481 -20.640  1.00125.92           O  
ATOM    178  N   SER A  26    -124.622 -42.163 -19.196  1.00100.45           N  
ATOM    179  CA  SER A  26    -124.606 -43.574 -19.543  1.00100.45           C  
ATOM    180  CB  SER A  26    -123.401 -44.188 -18.841  1.00100.45           C  
ATOM    181  OG  SER A  26    -123.239 -45.552 -19.175  1.00100.45           O  
ATOM    182  C   SER A  26    -125.796 -44.387 -19.075  1.00100.45           C  
ATOM    183  O   SER A  26    -125.746 -45.615 -19.136  1.00100.45           O  
ATOM    184  N   SER A  27    -126.807 -43.796 -18.442  1.00 92.46           N  
ATOM    185  CA  SER A  27    -128.057 -44.461 -18.040  1.00 92.46           C  
ATOM    186  CB  SER A  27    -127.966 -45.055 -16.650  1.00 92.46           C  
ATOM    187  OG  SER A  27    -127.889 -44.046 -15.663  1.00 92.46           O  
ATOM    188  C   SER A  27    -129.192 -43.482 -17.950  1.00 92.46           C  
ATOM    189  O   SER A  27    -128.934 -42.326 -17.615  1.00 92.46           O  
ATOM    190  N   SER A  28    -130.458 -43.919 -18.158  1.00 71.38           N  
ATOM    191  CA  SER A  28    -131.610 -43.017 -17.985  1.00 71.38           C  
ATOM    192  CB  SER A  28    -132.939 -43.616 -18.476  1.00 71.38           C  
ATOM    193  OG  SER A  28    -133.954 -42.632 -18.441  1.00 71.38           O  
ATOM    194  C   SER A  28    -131.714 -42.637 -16.513  1.00 71.38           C  
ATOM    195  O   SER A  28    -131.864 -43.501 -15.644  1.00 71.38           O  
ATOM    196  N   VAL A  29    -131.621 -41.328 -16.264  1.00137.36           N  
ATOM    197  CA  VAL A  29    -131.731 -40.719 -14.949  1.00137.36           C  
ATOM    198  CB  VAL A  29    -130.563 -39.766 -14.616  1.00137.36           C  
ATOM    199  CG1 VAL A  29    -129.227 -40.484 -14.741  1.00137.36           C  
ATOM    200  CG2 VAL A  29    -130.529 -38.550 -15.527  1.00137.36           C  
ATOM    201  C   VAL A  29    -133.041 -39.980 -14.755  1.00137.36           C  
ATOM    202  O   VAL A  29    -133.549 -40.012 -13.660  1.00137.36           O  
ATOM    203  N   SER A  30    -133.834 -39.589 -15.758  1.00207.40           N  
ATOM    204  CA  SER A  30    -135.025 -38.722 -15.577  1.00207.40           C  
ATOM    205  CB  SER A  30    -136.099 -39.404 -14.700  1.00207.40           C  
ATOM    206  OG  SER A  30    -136.460 -40.635 -15.280  1.00207.40           O  
ATOM    207  C   SER A  30    -134.739 -37.327 -15.008  1.00207.40           C  
ATOM    208  O   SER A  30    -133.603 -37.040 -14.621  1.00207.40           O  
ATOM    209  N   SER A  31    -135.745 -36.443 -14.943  1.00 75.05           N  
ATOM    210  CA  SER A  31    -135.530 -35.035 -14.549  1.00 75.05           C  
ATOM    211  CB  SER A  31    -136.859 -34.244 -14.750  1.00 75.05           C  
ATOM    212  OG  SER A  31    -136.696 -32.878 -14.435  1.00 75.05           O  
ATOM    213  C   SER A  31    -134.985 -34.944 -13.107  1.00 75.05           C  
ATOM    214  O   SER A  31    -133.970 -34.294 -12.812  1.00 75.05           O  
ATOM    215  N   ILE A  32    -135.575 -35.717 -12.188  1.00113.30           N  
ATOM    216  CA  ILE A  32    -135.258 -35.608 -10.757  1.00113.30           C  
ATOM    217  CB  ILE A  32    -136.172 -36.565  -9.968  1.00113.30           C  
ATOM    218  CG1 ILE A  32    -136.126 -36.348  -8.441  1.00113.30           C  
ATOM    219  CG2 ILE A  32    -135.824 -38.032 -10.241  1.00113.30           C  
ATOM    220  CD1 ILE A  32    -136.767 -35.026  -8.032  1.00113.30           C  
ATOM    221  C   ILE A  32    -133.794 -35.889 -10.404  1.00113.30           C  
ATOM    222  O   ILE A  32    -133.294 -35.573  -9.333  1.00113.30           O  
ATOM    223  N   TYR A  33    -133.073 -36.685 -11.191  1.00155.08           N  
ATOM    224  CA  TYR A  33    -131.825 -37.308 -10.720  1.00155.08           C  
ATOM    225  CB  TYR A  33    -131.809 -38.811 -11.019  1.00155.08           C  
ATOM    226  CG  TYR A  33    -132.685 -39.674 -10.128  1.00155.08           C  
ATOM    227  CD1 TYR A  33    -132.369 -39.747  -8.772  1.00155.08           C  
ATOM    228  CD2 TYR A  33    -133.784 -40.417 -10.596  1.00155.08           C  
ATOM    229  CE1 TYR A  33    -133.115 -40.526  -7.878  1.00155.08           C  
ATOM    230  CE2 TYR A  33    -134.568 -41.177  -9.716  1.00155.08           C  
ATOM    231  CZ  TYR A  33    -134.235 -41.233  -8.350  1.00155.08           C  
ATOM    232  OH  TYR A  33    -134.991 -41.959  -7.492  1.00155.08           O  
ATOM    233  C   TYR A  33    -130.559 -36.644 -11.266  1.00155.08           C  
ATOM    234  O   TYR A  33    -129.533 -37.323 -11.379  1.00155.08           O  
ATOM    235  N   LEU A  34    -130.669 -35.424 -11.805  1.00141.19           N  
ATOM    236  CA  LEU A  34    -129.482 -34.613 -12.055  1.00141.19           C  
ATOM    237  CB  LEU A  34    -129.197 -34.610 -13.575  1.00141.19           C  
ATOM    238  CG  LEU A  34    -127.994 -33.787 -14.088  1.00141.19           C  
ATOM    239  CD1 LEU A  34    -127.803 -34.143 -15.549  1.00141.19           C  
ATOM    240  CD2 LEU A  34    -128.112 -32.259 -14.120  1.00141.19           C  
ATOM    241  C   LEU A  34    -129.600 -33.305 -11.272  1.00141.19           C  
ATOM    242  O   LEU A  34    -130.687 -32.685 -11.144  1.00141.19           O  
ATOM    243  N   HIS A  35    -128.407 -32.786 -10.900  1.00 95.15           N  
ATOM    244  CA  HIS A  35    -128.191 -31.482 -10.280  1.00 95.15           C  
ATOM    245  ND1 HIS A  35    -130.412 -32.492  -8.261  1.00 95.15           N  
ATOM    246  CG  HIS A  35    -129.025 -32.550  -8.114  1.00 95.15           C  
ATOM    247  CB  HIS A  35    -128.016 -31.627  -8.758  1.00 95.15           C  
ATOM    248  NE2 HIS A  35    -129.909 -34.254  -7.043  1.00 95.15           N  
ATOM    249  CD2 HIS A  35    -128.719 -33.645  -7.368  1.00 95.15           C  
ATOM    250  CE1 HIS A  35    -130.906 -33.541  -7.588  1.00 95.15           C  
ATOM    251  C   HIS A  35    -126.943 -30.812 -10.886  1.00 95.15           C  
ATOM    252  O   HIS A  35    -126.017 -31.466 -11.412  1.00 95.15           O  
ATOM    253  N   TRP A  36    -126.993 -29.469 -10.810  1.00 98.74           N  
ATOM    254  CA  TRP A  36    -125.971 -28.576 -11.296  1.00 98.74           C  
ATOM    255  CB  TRP A  36    -126.556 -27.607 -12.328  1.00 98.74           C  
ATOM    256  CG  TRP A  36    -127.187 -28.258 -13.522  1.00 98.74           C  
ATOM    257  CD2 TRP A  36    -126.543 -28.619 -14.778  1.00 98.74           C  
ATOM    258  CD1 TRP A  36    -128.490 -28.592 -13.666  1.00 98.74           C  
ATOM    259  NE1 TRP A  36    -128.700 -29.122 -14.926  1.00 98.74           N  
ATOM    260  CE2 TRP A  36    -127.525 -29.182 -15.645  1.00 98.74           C  
ATOM    261  CE3 TRP A  36    -125.231 -28.497 -15.278  1.00 98.74           C  
ATOM    262  CZ2 TRP A  36    -127.216 -29.624 -16.936  1.00 98.74           C  
ATOM    263  CZ3 TRP A  36    -124.915 -28.909 -16.586  1.00 98.74           C  
ATOM    264  CH2 TRP A  36    -125.904 -29.471 -17.413  1.00 98.74           C  
ATOM    265  C   TRP A  36    -125.392 -27.804 -10.116  1.00 98.74           C  
ATOM    266  O   TRP A  36    -126.183 -27.378  -9.224  1.00 98.74           O  
ATOM    267  N   TYR A  37    -124.074 -27.465 -10.352  1.00180.59           N  
ATOM    268  CA  TYR A  37    -123.192 -26.712  -9.442  1.00180.59           C  
ATOM    269  CB  TYR A  37    -122.084 -27.612  -8.794  1.00180.59           C  
ATOM    270  CG  TYR A  37    -122.675 -28.697  -7.933  1.00180.59           C  
ATOM    271  CD1 TYR A  37    -123.093 -29.910  -8.504  1.00180.59           C  
ATOM    272  CD2 TYR A  37    -122.834 -28.471  -6.559  1.00180.59           C  
ATOM    273  CE1 TYR A  37    -123.679 -30.891  -7.688  1.00180.59           C  
ATOM    274  CE2 TYR A  37    -123.468 -29.428  -5.757  1.00180.59           C  
ATOM    275  CZ  TYR A  37    -123.867 -30.654  -6.312  1.00180.59           C  
ATOM    276  OH  TYR A  37    -124.367 -31.618  -5.503  1.00180.59           O  
ATOM    277  C   TYR A  37    -122.582 -25.513 -10.144  1.00180.59           C  
ATOM    278  O   TYR A  37    -122.264 -25.612 -11.334  1.00180.59           O  
ATOM    279  N   GLN A  38    -122.037 -24.579  -9.359  1.00 84.53           N  
ATOM    280  CA  GLN A  38    -121.038 -23.563  -9.752  1.00 84.53           C  
ATOM    281  CB  GLN A  38    -121.793 -22.247  -9.947  1.00 84.53           C  
ATOM    282  CG  GLN A  38    -121.045 -21.055 -10.552  1.00 84.53           C  
ATOM    283  CD  GLN A  38    -121.927 -19.813 -10.529  1.00 84.53           C  
ATOM    284  OE1 GLN A  38    -121.640 -18.836  -9.864  1.00 84.53           O  
ATOM    285  NE2 GLN A  38    -123.091 -19.858 -11.134  1.00 84.53           N  
ATOM    286  C   GLN A  38    -119.944 -23.399  -8.672  1.00 84.53           C  
ATOM    287  O   GLN A  38    -120.073 -23.795  -7.509  1.00 84.53           O  
ATOM    288  N   GLN A  39    -118.814 -22.836  -9.119  1.00 67.96           N  
ATOM    289  CA  GLN A  39    -117.689 -22.443  -8.304  1.00 67.96           C  
ATOM    290  CB  GLN A  39    -116.681 -23.590  -8.291  1.00 67.96           C  
ATOM    291  CG  GLN A  39    -115.585 -23.392  -7.239  1.00 67.96           C  
ATOM    292  CD  GLN A  39    -114.637 -24.580  -7.230  1.00 67.96           C  
ATOM    293  OE1 GLN A  39    -114.769 -25.504  -8.011  1.00 67.96           O  
ATOM    294  NE2 GLN A  39    -113.665 -24.625  -6.354  1.00 67.96           N  
ATOM    295  C   GLN A  39    -117.120 -21.156  -8.883  1.00 67.96           C  
ATOM    296  O   GLN A  39    -116.425 -21.107  -9.890  1.00 67.96           O  
ATOM    297  N   LYS A  40    -117.392 -20.048  -8.202  1.00 76.80           N  
ATOM    298  CA  LYS A  40    -116.665 -18.776  -8.441  1.00 76.80           C  
ATOM    299  CB  LYS A  40    -117.411 -17.585  -7.816  1.00 76.80           C  
ATOM    300  CG  LYS A  40    -118.732 -17.307  -8.551  1.00 76.80           C  
ATOM    301  CD  LYS A  40    -119.623 -16.296  -7.813  1.00 76.80           C  
ATOM    302  CE  LYS A  40    -120.913 -16.058  -8.613  1.00 76.80           C  
ATOM    303  NZ  LYS A  40    -121.877 -15.178  -7.902  1.00 76.80           N  
ATOM    304  C   LYS A  40    -115.255 -18.909  -7.859  1.00 76.80           C  
ATOM    305  O   LYS A  40    -115.172 -18.930  -6.634  1.00 76.80           O  
ATOM    306  N   PRO A  41    -114.183 -18.573  -8.590  1.00 84.01           N  
ATOM    307  CA  PRO A  41    -112.821 -18.961  -8.227  1.00 84.01           C  
ATOM    308  CD  PRO A  41    -114.216 -18.139  -9.984  1.00 84.01           C  
ATOM    309  CB  PRO A  41    -111.927 -18.379  -9.343  1.00 84.01           C  
ATOM    310  CG  PRO A  41    -112.833 -18.399 -10.569  1.00 84.01           C  
ATOM    311  C   PRO A  41    -112.372 -18.576  -6.828  1.00 84.01           C  
ATOM    312  O   PRO A  41    -112.769 -17.574  -6.227  1.00 84.01           O  
ATOM    313  N   GLY A  42    -111.444 -19.374  -6.317  1.00 33.12           N  
ATOM    314  CA  GLY A  42    -110.885 -19.226  -4.971  1.00 33.12           C  
ATOM    315  C   GLY A  42    -111.834 -19.537  -3.819  1.00 33.12           C  
ATOM    316  O   GLY A  42    -111.559 -19.073  -2.710  1.00 33.12           O  
ATOM    317  N   LYS A  43    -113.007 -20.144  -4.115  1.00147.18           N  
ATOM    318  CA  LYS A  43    -113.995 -20.630  -3.116  1.00147.18           C  
ATOM    319  CB  LYS A  43    -115.343 -19.874  -3.245  1.00147.18           C  
ATOM    320  CG  LYS A  43    -115.239 -18.371  -3.526  1.00147.18           C  
ATOM    321  CD  LYS A  43    -114.448 -17.552  -2.493  1.00147.18           C  
ATOM    322  CE  LYS A  43    -114.439 -16.080  -2.920  1.00147.18           C  
ATOM    323  NZ  LYS A  43    -113.768 -15.883  -4.232  1.00147.18           N  
ATOM    324  C   LYS A  43    -114.157 -22.142  -3.156  1.00147.18           C  
ATOM    325  O   LYS A  43    -113.679 -22.734  -4.105  1.00147.18           O  
ATOM    326  N   ALA A  44    -115.015 -22.722  -2.348  1.00 56.11           N  
ATOM    327  CA  ALA A  44    -115.658 -24.029  -2.534  1.00 56.11           C  
ATOM    328  CB  ALA A  44    -116.024 -24.594  -1.149  1.00 56.11           C  
ATOM    329  C   ALA A  44    -116.920 -23.938  -3.425  1.00 56.11           C  
ATOM    330  O   ALA A  44    -117.615 -22.908  -3.448  1.00 56.11           O  
ATOM    331  N   PRO A  45    -117.241 -25.036  -4.164  1.00 91.67           N  
ATOM    332  CA  PRO A  45    -118.411 -25.125  -5.063  1.00 91.67           C  
ATOM    333  CD  PRO A  45    -116.424 -26.253  -4.304  1.00 91.67           C  
ATOM    334  CB  PRO A  45    -118.188 -26.382  -5.918  1.00 91.67           C  
ATOM    335  CG  PRO A  45    -117.279 -27.260  -5.064  1.00 91.67           C  
ATOM    336  C   PRO A  45    -119.756 -25.306  -4.345  1.00 91.67           C  
ATOM    337  O   PRO A  45    -119.845 -26.054  -3.366  1.00 91.67           O  
ATOM    338  N   LYS A  46    -120.805 -24.653  -4.830  1.00128.09           N  
ATOM    339  CA  LYS A  46    -122.151 -24.715  -4.257  1.00128.09           C  
ATOM    340  CB  LYS A  46    -122.576 -23.336  -3.785  1.00128.09           C  
ATOM    341  CG  LYS A  46    -121.567 -22.598  -2.880  1.00128.09           C  
ATOM    342  CD  LYS A  46    -121.204 -23.341  -1.582  1.00128.09           C  
ATOM    343  CE  LYS A  46    -119.968 -22.712  -0.913  1.00128.09           C  
ATOM    344  NZ  LYS A  46    -119.306 -23.628   0.058  1.00128.09           N  
ATOM    345  C   LYS A  46    -123.135 -25.212  -5.284  1.00128.09           C  
ATOM    346  O   LYS A  46    -123.016 -24.794  -6.444  1.00128.09           O  
ATOM    347  N   LEU A  47    -124.238 -25.849  -4.872  1.00158.71           N  
ATOM    348  CA  LEU A  47    -125.308 -26.368  -5.747  1.00158.71           C  
ATOM    349  CB  LEU A  47    -126.121 -27.425  -4.956  1.00158.71           C  
ATOM    350  CG  LEU A  47    -126.933 -28.416  -5.818  1.00158.71           C  
ATOM    351  CD1 LEU A  47    -127.561 -29.512  -4.964  1.00158.71           C  
ATOM    352  CD2 LEU A  47    -128.066 -27.738  -6.569  1.00158.71           C  
ATOM    353  C   LEU A  47    -126.116 -25.204  -6.289  1.00158.71           C  
ATOM    354  O   LEU A  47    -126.656 -24.458  -5.486  1.00158.71           O  
ATOM    355  N   LEU A  48    -126.225 -24.962  -7.597  1.00219.98           N  
ATOM    356  CA  LEU A  48    -127.113 -23.988  -8.233  1.00219.98           C  
ATOM    357  CB  LEU A  48    -126.486 -23.602  -9.564  1.00219.98           C  
ATOM    358  CG  LEU A  48    -125.526 -22.413  -9.497  1.00219.98           C  
ATOM    359  CD1 LEU A  48    -126.260 -21.088  -9.340  1.00219.98           C  
ATOM    360  CD2 LEU A  48    -124.561 -22.545  -8.328  1.00219.98           C  
ATOM    361  C   LEU A  48    -128.537 -24.384  -8.592  1.00219.98           C  
ATOM    362  O   LEU A  48    -129.431 -23.491  -8.687  1.00219.98           O  
ATOM    363  N   ILE A  49    -128.702 -25.659  -9.016  1.00 83.24           N  
ATOM    364  CA  ILE A  49    -129.992 -26.170  -9.532  1.00 83.24           C  
ATOM    365  CB  ILE A  49    -130.178 -25.942 -11.050  1.00 83.24           C  
ATOM    366  CG1 ILE A  49    -129.802 -24.503 -11.436  1.00 83.24           C  
ATOM    367  CG2 ILE A  49    -131.617 -26.277 -11.449  1.00 83.24           C  
ATOM    368  CD1 ILE A  49    -130.062 -24.114 -12.890  1.00 83.24           C  
ATOM    369  C   ILE A  49    -130.119 -27.665  -9.277  1.00 83.24           C  
ATOM    370  O   ILE A  49    -129.144 -28.399  -9.496  1.00 83.24           O  
ATOM    371  N   TYR A  50    -131.190 -28.099  -8.598  1.00 90.90           N  
ATOM    372  CA  TYR A  50    -131.574 -29.512  -8.480  1.00 90.90           C  
ATOM    373  CB  TYR A  50    -131.928 -29.813  -7.032  1.00 90.90           C  
ATOM    374  CG  TYR A  50    -133.301 -29.337  -6.621  1.00 90.90           C  
ATOM    375  CD1 TYR A  50    -133.522 -27.977  -6.368  1.00 90.90           C  
ATOM    376  CD2 TYR A  50    -134.368 -30.249  -6.543  1.00 90.90           C  
ATOM    377  CE1 TYR A  50    -134.791 -27.525  -5.975  1.00 90.90           C  
ATOM    378  CE2 TYR A  50    -135.659 -29.792  -6.217  1.00 90.90           C  
ATOM    379  CZ  TYR A  50    -135.864 -28.433  -5.895  1.00 90.90           C  
ATOM    380  OH  TYR A  50    -137.092 -27.993  -5.519  1.00 90.90           O  
ATOM    381  C   TYR A  50    -132.735 -29.900  -9.390  1.00 90.90           C  
ATOM    382  O   TYR A  50    -133.452 -28.981  -9.809  1.00 90.90           O  
ATOM    383  N   SER A  51    -133.007 -31.198  -9.576  1.00115.15           N  
ATOM    384  CA  SER A  51    -134.029 -31.691 -10.523  1.00115.15           C  
ATOM    385  CB  SER A  51    -135.442 -31.410 -10.039  1.00115.15           C  
ATOM    386  OG  SER A  51    -135.607 -31.980  -8.769  1.00115.15           O  
ATOM    387  C   SER A  51    -133.889 -31.074 -11.907  1.00115.15           C  
ATOM    388  O   SER A  51    -134.861 -30.705 -12.597  1.00115.15           O  
ATOM    389  N   THR A  52    -132.631 -30.729 -12.243  1.00197.21           N  
ATOM    390  CA  THR A  52    -132.133 -30.025 -13.457  1.00197.21           C  
ATOM    391  CB  THR A  52    -132.154 -30.978 -14.706  1.00197.21           C  
ATOM    392  OG1 THR A  52    -133.455 -31.267 -15.150  1.00197.21           O  
ATOM    393  CG2 THR A  52    -131.496 -32.285 -14.315  1.00197.21           C  
ATOM    394  C   THR A  52    -132.640 -28.580 -13.693  1.00197.21           C  
ATOM    395  O   THR A  52    -132.038 -27.785 -14.407  1.00197.21           O  
ATOM    396  N   SER A  53    -133.626 -28.144 -12.900  1.00129.13           N  
ATOM    397  CA  SER A  53    -134.565 -27.050 -13.226  1.00129.13           C  
ATOM    398  CB  SER A  53    -135.868 -27.660 -13.833  1.00129.13           C  
ATOM    399  OG  SER A  53    -136.499 -28.482 -12.868  1.00129.13           O  
ATOM    400  C   SER A  53    -134.978 -26.133 -12.012  1.00129.13           C  
ATOM    401  O   SER A  53    -135.429 -24.993 -12.193  1.00129.13           O  
ATOM    402  N   ASN A  54    -134.886 -26.651 -10.793  1.00 73.47           N  
ATOM    403  CA  ASN A  54    -135.278 -25.848  -9.651  1.00 73.47           C  
ATOM    404  CB  ASN A  54    -136.107 -26.708  -8.731  1.00 73.47           C  
ATOM    405  CG  ASN A  54    -137.457 -27.087  -9.290  1.00 73.47           C  
ATOM    406  ND2 ASN A  54    -138.357 -26.136  -9.402  1.00 73.47           N  
ATOM    407  OD1 ASN A  54    -137.729 -28.225  -9.616  1.00 73.47           O  
ATOM    408  C   ASN A  54    -134.104 -25.218  -8.905  1.00 73.47           C  
ATOM    409  O   ASN A  54    -133.210 -25.888  -8.403  1.00 73.47           O  
ATOM    410  N   LEU A  55    -134.086 -23.901  -8.803  1.00 87.42           N  
ATOM    411  CA  LEU A  55    -132.931 -23.144  -8.347  1.00 87.42           C  
ATOM    412  CB  LEU A  55    -133.087 -21.693  -8.808  1.00 87.42           C  
ATOM    413  CG  LEU A  55    -133.280 -21.477 -10.324  1.00 87.42           C  
ATOM    414  CD1 LEU A  55    -133.327 -19.995 -10.673  1.00 87.42           C  
ATOM    415  CD2 LEU A  55    -132.166 -22.114 -11.137  1.00 87.42           C  
ATOM    416  C   LEU A  55    -132.781 -23.256  -6.829  1.00 87.42           C  
ATOM    417  O   LEU A  55    -133.714 -23.621  -6.105  1.00 87.42           O  
ATOM    418  N   ALA A  56    -131.516 -23.256  -6.382  1.00 62.70           N  
ATOM    419  CA  ALA A  56    -131.152 -23.151  -4.974  1.00 62.70           C  
ATOM    420  CB  ALA A  56    -129.662 -23.460  -4.793  1.00 62.70           C  
ATOM    421  C   ALA A  56    -131.469 -21.770  -4.400  1.00 62.70           C  
ATOM    422  O   ALA A  56    -131.553 -20.750  -5.073  1.00 62.70           O  
ATOM    423  N   SER A  57    -131.514 -21.677  -3.062  1.00131.46           N  
ATOM    424  CA  SER A  57    -132.155 -20.594  -2.251  1.00131.46           C  
ATOM    425  CB  SER A  57    -131.549 -20.654  -0.834  1.00131.46           C  
ATOM    426  OG  SER A  57    -132.074 -19.616  -0.037  1.00131.46           O  
ATOM    427  C   SER A  57    -132.032 -19.130  -2.696  1.00131.46           C  
ATOM    428  O   SER A  57    -133.046 -18.444  -2.794  1.00131.46           O  
ATOM    429  N   GLY A  58    -130.790 -18.632  -2.787  1.00122.92           N  
ATOM    430  CA  GLY A  58    -130.531 -17.250  -3.201  1.00122.92           C  
ATOM    431  C   GLY A  58    -130.246 -17.057  -4.683  1.00122.92           C  
ATOM    432  O   GLY A  58    -129.847 -15.961  -5.098  1.00122.92           O  
ATOM    433  N   VAL A  59    -130.330 -18.131  -5.497  1.00 88.82           N  
ATOM    434  CA  VAL A  59    -129.831 -18.127  -6.889  1.00 88.82           C  
ATOM    435  CB  VAL A  59    -129.781 -19.551  -7.508  1.00 88.82           C  
ATOM    436  CG1 VAL A  59    -129.375 -19.529  -8.990  1.00 88.82           C  
ATOM    437  CG2 VAL A  59    -128.769 -20.405  -6.743  1.00 88.82           C  
ATOM    438  C   VAL A  59    -130.667 -17.153  -7.750  1.00 88.82           C  
ATOM    439  O   VAL A  59    -131.908 -17.136  -7.619  1.00 88.82           O  
ATOM    440  N   PRO A  60    -129.995 -16.292  -8.546  1.00 93.45           N  
ATOM    441  CA  PRO A  60    -130.658 -15.428  -9.518  1.00 93.45           C  
ATOM    442  CD  PRO A  60    -128.618 -15.849  -8.295  1.00 93.45           C  
ATOM    443  CB  PRO A  60    -129.561 -14.484 -10.013  1.00 93.45           C  
ATOM    444  CG  PRO A  60    -128.536 -14.446  -8.880  1.00 93.45           C  
ATOM    445  C   PRO A  60    -131.258 -16.142 -10.716  1.00 93.45           C  
ATOM    446  O   PRO A  60    -130.512 -16.836 -11.409  1.00 93.45           O  
ATOM    447  N   SER A  61    -132.466 -15.717 -11.121  1.00 94.69           N  
ATOM    448  CA  SER A  61    -133.225 -16.310 -12.234  1.00 94.69           C  
ATOM    449  CB  SER A  61    -134.618 -15.623 -12.334  1.00 94.69           C  
ATOM    450  OG  SER A  61    -135.375 -15.739 -11.144  1.00 94.69           O  
ATOM    451  C   SER A  61    -132.469 -16.221 -13.590  1.00 94.69           C  
ATOM    452  O   SER A  61    -133.019 -16.409 -14.663  1.00 94.69           O  
ATOM    453  N   ARG A  62    -131.302 -15.608 -13.660  1.00218.80           N  
ATOM    454  CA  ARG A  62    -130.442 -15.606 -14.819  1.00218.80           C  
ATOM    455  CB  ARG A  62    -129.200 -14.810 -14.522  1.00218.80           C  
ATOM    456  CG  ARG A  62    -129.457 -13.402 -13.964  1.00218.80           C  
ATOM    457  CD  ARG A  62    -128.182 -12.538 -13.952  1.00218.80           C  
ATOM    458  NE  ARG A  62    -127.121 -13.057 -13.058  1.00218.80           N  
ATOM    459  CZ  ARG A  62    -126.131 -13.868 -13.402  1.00218.80           C  
ATOM    460  NH1 ARG A  62    -126.044 -14.387 -14.594  1.00218.80           N  
ATOM    461  NH2 ARG A  62    -125.198 -14.170 -12.550  1.00218.80           N  
ATOM    462  C   ARG A  62    -129.960 -16.998 -15.207  1.00218.80           C  
ATOM    463  O   ARG A  62    -130.065 -17.346 -16.399  1.00218.80           O  
ATOM    464  N   PHE A  63    -129.677 -17.855 -14.209  1.00177.02           N  
ATOM    465  CA  PHE A  63    -129.533 -19.296 -14.357  1.00177.02           C  
ATOM    466  CB  PHE A  63    -128.830 -19.890 -13.112  1.00177.02           C  
ATOM    467  CG  PHE A  63    -127.538 -19.169 -12.801  1.00177.02           C  
ATOM    468  CD1 PHE A  63    -126.365 -19.528 -13.482  1.00177.02           C  
ATOM    469  CD2 PHE A  63    -127.511 -18.115 -11.872  1.00177.02           C  
ATOM    470  CE1 PHE A  63    -125.184 -18.794 -13.282  1.00177.02           C  
ATOM    471  CE2 PHE A  63    -126.322 -17.405 -11.642  1.00177.02           C  
ATOM    472  CZ  PHE A  63    -125.162 -17.742 -12.354  1.00177.02           C  
ATOM    473  C   PHE A  63    -130.893 -19.910 -14.641  1.00177.02           C  
ATOM    474  O   PHE A  63    -131.915 -19.381 -14.167  1.00177.02           O  
ATOM    475  N   SER A  64    -130.909 -21.049 -15.378  1.00 88.91           N  
ATOM    476  CA  SER A  64    -132.038 -21.983 -15.511  1.00 88.91           C  
ATOM    477  CB  SER A  64    -133.079 -21.365 -16.427  1.00 88.91           C  
ATOM    478  OG  SER A  64    -132.505 -20.989 -17.665  1.00 88.91           O  
ATOM    479  C   SER A  64    -131.578 -23.296 -16.097  1.00 88.91           C  
ATOM    480  O   SER A  64    -130.533 -23.274 -16.736  1.00 88.91           O  
ATOM    481  N   GLY A  65    -132.298 -24.409 -15.940  1.00 29.61           N  
ATOM    482  CA  GLY A  65    -132.029 -25.653 -16.650  1.00 29.61           C  
ATOM    483  C   GLY A  65    -133.312 -26.467 -16.874  1.00 29.61           C  
ATOM    484  O   GLY A  65    -134.458 -26.050 -16.552  1.00 29.61           O  
ATOM    485  N   SER A  66    -133.102 -27.545 -17.671  1.00 42.73           N  
ATOM    486  CA  SER A  66    -134.142 -28.505 -18.069  1.00 42.73           C  
ATOM    487  CB  SER A  66    -135.030 -27.957 -19.193  1.00 42.73           C  
ATOM    488  OG  SER A  66    -136.109 -28.829 -19.481  1.00 42.73           O  
ATOM    489  C   SER A  66    -133.500 -29.794 -18.561  1.00 42.73           C  
ATOM    490  O   SER A  66    -132.310 -29.821 -18.882  1.00 42.73           O  
ATOM    491  N   GLY A  67    -134.272 -30.878 -18.689  1.00 30.68           N  
ATOM    492  CA  GLY A  67    -133.833 -32.114 -19.325  1.00 30.68           C  
ATOM    493  C   GLY A  67    -134.754 -33.289 -19.000  1.00 30.68           C  
ATOM    494  O   GLY A  67    -135.754 -33.123 -18.274  1.00 30.68           O  
ATOM    495  N   SER A  68    -134.433 -34.456 -19.570  1.00 38.74           N  
ATOM    496  CA  SER A  68    -135.164 -35.679 -19.301  1.00 38.74           C  
ATOM    497  CB  SER A  68    -136.563 -35.574 -19.923  1.00 38.74           C  
ATOM    498  OG  SER A  68    -136.486 -35.514 -21.330  1.00 38.74           O  
ATOM    499  C   SER A  68    -134.402 -36.902 -19.799  1.00 38.74           C  
ATOM    500  O   SER A  68    -133.380 -36.772 -20.493  1.00 38.74           O  
ATOM    501  N   GLY A  69    -134.814 -38.076 -19.259  1.00 44.66           N  
ATOM    502  CA  GLY A  69    -134.201 -39.344 -19.617  1.00 44.66           C  
ATOM    503  C   GLY A  69    -132.700 -39.280 -19.367  1.00 44.66           C  
ATOM    504  O   GLY A  69    -132.268 -39.475 -18.224  1.00 44.66           O  
ATOM    505  N   THR A  70    -131.950 -39.171 -20.493  1.00141.86           N  
ATOM    506  CA  THR A  70    -130.474 -39.199 -20.609  1.00141.86           C  
ATOM    507  CB  THR A  70    -130.030 -40.107 -21.787  1.00141.86           C  
ATOM    508  OG1 THR A  70    -128.638 -40.188 -21.958  1.00141.86           O  
ATOM    509  CG2 THR A  70    -130.602 -39.634 -23.131  1.00141.86           C  
ATOM    510  C   THR A  70    -129.789 -37.868 -20.844  1.00141.86           C  
ATOM    511  O   THR A  70    -128.551 -37.851 -20.768  1.00141.86           O  
ATOM    512  N   ASP A  71    -130.519 -36.827 -21.310  1.00 91.91           N  
ATOM    513  CA  ASP A  71    -129.928 -35.551 -21.717  1.00 91.91           C  
ATOM    514  CB  ASP A  71    -129.962 -35.356 -23.247  1.00 91.91           C  
ATOM    515  CG  ASP A  71    -128.911 -34.340 -23.703  1.00 91.91           C  
ATOM    516  OD1 ASP A  71    -127.718 -34.570 -23.397  1.00 91.91           O  
ATOM    517  OD2 ASP A  71    -129.311 -33.336 -24.331  1.00 91.91           O  
ATOM    518  C   ASP A  71    -130.569 -34.347 -21.011  1.00 91.91           C  
ATOM    519  O   ASP A  71    -131.819 -34.171 -20.862  1.00 91.91           O  
ATOM    520  N   PHE A  72    -129.653 -33.416 -20.679  1.00 84.98           N  
ATOM    521  CA  PHE A  72    -129.943 -32.321 -19.771  1.00 84.98           C  
ATOM    522  CB  PHE A  72    -129.606 -32.650 -18.327  1.00 84.98           C  
ATOM    523  CG  PHE A  72    -130.372 -33.881 -17.907  1.00 84.98           C  
ATOM    524  CD1 PHE A  72    -129.830 -35.157 -18.129  1.00 84.98           C  
ATOM    525  CD2 PHE A  72    -131.649 -33.751 -17.345  1.00 84.98           C  
ATOM    526  CE1 PHE A  72    -130.585 -36.296 -17.827  1.00 84.98           C  
ATOM    527  CE2 PHE A  72    -132.380 -34.890 -16.993  1.00 84.98           C  
ATOM    528  CZ  PHE A  72    -131.865 -36.162 -17.265  1.00 84.98           C  
ATOM    529  C   PHE A  72    -129.171 -31.133 -20.125  1.00 84.98           C  
ATOM    530  O   PHE A  72    -128.050 -31.338 -20.586  1.00 84.98           O  
ATOM    531  N   THR A  73    -129.681 -29.934 -19.837  1.00117.44           N  
ATOM    532  CA  THR A  73    -129.154 -28.634 -20.217  1.00117.44           C  
ATOM    533  CB  THR A  73    -129.919 -28.024 -21.405  1.00117.44           C  
ATOM    534  OG1 THR A  73    -129.338 -26.824 -21.850  1.00117.44           O  
ATOM    535  CG2 THR A  73    -131.389 -27.720 -21.113  1.00117.44           C  
ATOM    536  C   THR A  73    -129.211 -27.739 -19.023  1.00117.44           C  
ATOM    537  O   THR A  73    -130.260 -27.471 -18.432  1.00117.44           O  
ATOM    538  N   LEU A  74    -128.167 -26.899 -18.918  1.00 84.36           N  
ATOM    539  CA  LEU A  74    -128.106 -25.660 -18.167  1.00 84.36           C  
ATOM    540  CB  LEU A  74    -126.871 -25.742 -17.262  1.00 84.36           C  
ATOM    541  CG  LEU A  74    -126.518 -24.522 -16.397  1.00 84.36           C  
ATOM    542  CD1 LEU A  74    -127.582 -24.252 -15.343  1.00 84.36           C  
ATOM    543  CD2 LEU A  74    -125.206 -24.760 -15.654  1.00 84.36           C  
ATOM    544  C   LEU A  74    -128.143 -24.564 -19.191  1.00 84.36           C  
ATOM    545  O   LEU A  74    -127.523 -24.618 -20.254  1.00 84.36           O  
ATOM    546  N   THR A  75    -128.708 -23.399 -18.855  1.00 85.54           N  
ATOM    547  CA  THR A  75    -128.548 -22.088 -19.501  1.00 85.54           C  
ATOM    548  CB  THR A  75    -129.860 -21.593 -20.093  1.00 85.54           C  
ATOM    549  OG1 THR A  75    -130.229 -22.470 -21.133  1.00 85.54           O  
ATOM    550  CG2 THR A  75    -129.798 -20.213 -20.728  1.00 85.54           C  
ATOM    551  C   THR A  75    -128.214 -21.038 -18.478  1.00 85.54           C  
ATOM    552  O   THR A  75    -129.007 -20.858 -17.544  1.00 85.54           O  
ATOM    553  N   ILE A  76    -127.364 -20.069 -18.927  1.00 93.42           N  
ATOM    554  CA  ILE A  76    -127.053 -18.783 -18.257  1.00 93.42           C  
ATOM    555  CB  ILE A  76    -125.579 -18.728 -17.778  1.00 93.42           C  
ATOM    556  CG1 ILE A  76    -125.185 -20.023 -17.029  1.00 93.42           C  
ATOM    557  CG2 ILE A  76    -125.400 -17.516 -16.852  1.00 93.42           C  
ATOM    558  CD1 ILE A  76    -123.684 -20.288 -16.990  1.00 93.42           C  
ATOM    559  C   ILE A  76    -127.400 -17.679 -19.265  1.00 93.42           C  
ATOM    560  O   ILE A  76    -127.177 -17.861 -20.454  1.00 93.42           O  
ATOM    561  N   SER A  77    -128.233 -16.712 -18.881  1.00 59.83           N  
ATOM    562  CA  SER A  77    -128.731 -15.666 -19.798  1.00 59.83           C  
ATOM    563  CB  SER A  77    -130.232 -15.742 -20.069  1.00 59.83           C  
ATOM    564  OG  SER A  77    -130.557 -17.016 -20.577  1.00 59.83           O  
ATOM    565  C   SER A  77    -128.521 -14.300 -19.230  1.00 59.83           C  
ATOM    566  O   SER A  77    -128.892 -14.138 -18.073  1.00 59.83           O  
ATOM    567  N   SER A  78    -128.237 -13.265 -20.007  1.00 55.36           N  
ATOM    568  CA  SER A  78    -127.758 -11.948 -19.557  1.00 55.36           C  
ATOM    569  CB  SER A  78    -128.878 -11.160 -18.897  1.00 55.36           C  
ATOM    570  OG  SER A  78    -129.939 -10.976 -19.810  1.00 55.36           O  
ATOM    571  C   SER A  78    -126.526 -12.046 -18.653  1.00 55.36           C  
ATOM    572  O   SER A  78    -126.561 -11.702 -17.450  1.00 55.36           O  
ATOM    573  N   LEU A  79    -125.433 -12.612 -19.194  1.00 60.98           N  
ATOM    574  CA  LEU A  79    -124.219 -12.885 -18.430  1.00 60.98           C  
ATOM    575  CB  LEU A  79    -123.047 -13.335 -19.316  1.00 60.98           C  
ATOM    576  CG  LEU A  79    -123.208 -14.733 -19.924  1.00 60.98           C  
ATOM    577  CD1 LEU A  79    -121.953 -15.134 -20.685  1.00 60.98           C  
ATOM    578  CD2 LEU A  79    -123.437 -15.779 -18.849  1.00 60.98           C  
ATOM    579  C   LEU A  79    -123.788 -11.669 -17.636  1.00 60.98           C  
ATOM    580  O   LEU A  79    -123.969 -10.543 -18.119  1.00 60.98           O  
ATOM    581  N   GLN A  80    -123.209 -11.858 -16.463  1.00 59.20           N  
ATOM    582  CA  GLN A  80    -122.658 -10.839 -15.576  1.00 59.20           C  
ATOM    583  CB  GLN A  80    -123.396 -10.842 -14.251  1.00 59.20           C  
ATOM    584  CG  GLN A  80    -124.890 -10.536 -14.423  1.00 59.20           C  
ATOM    585  CD  GLN A  80    -125.133  -9.218 -15.148  1.00 59.20           C  
ATOM    586  OE1 GLN A  80    -124.521  -8.200 -14.865  1.00 59.20           O  
ATOM    587  NE2 GLN A  80    -125.998  -9.194 -16.137  1.00 59.20           N  
ATOM    588  C   GLN A  80    -121.214 -11.132 -15.268  1.00 59.20           C  
ATOM    589  O   GLN A  80    -120.817 -12.253 -15.559  1.00 59.20           O  
ATOM    590  N   PRO A  81    -120.385 -10.182 -14.796  1.00 74.11           N  
ATOM    591  CA  PRO A  81    -118.999 -10.445 -14.319  1.00 74.11           C  
ATOM    592  CD  PRO A  81    -120.677  -8.757 -14.823  1.00 74.11           C  
ATOM    593  CB  PRO A  81    -118.502  -9.059 -13.849  1.00 74.11           C  
ATOM    594  CG  PRO A  81    -119.340  -8.049 -14.633  1.00 74.11           C  
ATOM    595  C   PRO A  81    -118.899 -11.499 -13.179  1.00 74.11           C  
ATOM    596  O   PRO A  81    -117.842 -12.113 -12.886  1.00 74.11           O  
ATOM    597  N   GLU A  82    -120.038 -11.783 -12.528  1.00142.45           N  
ATOM    598  CA  GLU A  82    -120.049 -12.843 -11.531  1.00142.45           C  
ATOM    599  CB  GLU A  82    -121.428 -12.968 -10.905  1.00142.45           C  
ATOM    600  CG  GLU A  82    -122.128 -11.806 -10.222  1.00142.45           C  
ATOM    601  CD  GLU A  82    -123.519 -12.377  -9.887  1.00142.45           C  
ATOM    602  OE1 GLU A  82    -123.556 -13.290  -9.020  1.00142.45           O  
ATOM    603  OE2 GLU A  82    -124.493 -12.080 -10.616  1.00142.45           O  
ATOM    604  C   GLU A  82    -119.934 -14.246 -12.167  1.00142.45           C  
ATOM    605  O   GLU A  82    -119.567 -15.235 -11.509  1.00142.45           O  
ATOM    606  N   ASP A  83    -120.444 -14.375 -13.392  1.00 91.05           N  
ATOM    607  CA  ASP A  83    -120.586 -15.678 -14.034  1.00 91.05           C  
ATOM    608  CB  ASP A  83    -121.414 -15.547 -15.313  1.00 91.05           C  
ATOM    609  CG  ASP A  83    -122.882 -15.250 -15.013  1.00 91.05           C  
ATOM    610  OD1 ASP A  83    -123.438 -15.722 -14.000  1.00 91.05           O  
ATOM    611  OD2 ASP A  83    -123.519 -14.511 -15.786  1.00 91.05           O  
ATOM    612  C   ASP A  83    -119.236 -16.380 -14.324  1.00 91.05           C  
ATOM    613  O   ASP A  83    -119.212 -17.624 -14.461  1.00 91.05           O  
ATOM    614  N   PHE A  84    -118.157 -15.577 -14.299  1.00 99.02           N  
ATOM    615  CA  PHE A  84    -116.785 -16.069 -14.299  1.00 99.02           C  
ATOM    616  CB  PHE A  84    -115.784 -14.921 -14.213  1.00 99.02           C  
ATOM    617  CG  PHE A  84    -114.394 -15.398 -14.576  1.00 99.02           C  
ATOM    618  CD1 PHE A  84    -114.019 -15.478 -15.928  1.00 99.02           C  
ATOM    619  CD2 PHE A  84    -113.501 -15.828 -13.574  1.00 99.02           C  
ATOM    620  CE1 PHE A  84    -112.743 -15.936 -16.271  1.00 99.02           C  
ATOM    621  CE2 PHE A  84    -112.222 -16.291 -13.922  1.00 99.02           C  
ATOM    622  CZ  PHE A  84    -111.848 -16.320 -15.274  1.00 99.02           C  
ATOM    623  C   PHE A  84    -116.531 -17.083 -13.187  1.00 99.02           C  
ATOM    624  O   PHE A  84    -116.203 -16.695 -12.042  1.00 99.02           O  
ATOM    625  N   ALA A  85    -116.719 -18.350 -13.564  1.00 60.68           N  
ATOM    626  CA  ALA A  85    -116.781 -19.491 -12.668  1.00 60.68           C  
ATOM    627  CB  ALA A  85    -118.143 -19.506 -11.913  1.00 60.68           C  
ATOM    628  C   ALA A  85    -116.462 -20.774 -13.410  1.00 60.68           C  
ATOM    629  O   ALA A  85    -116.428 -20.866 -14.623  1.00 60.68           O  
ATOM    630  N   THR A  86    -116.355 -21.863 -12.682  1.00 65.39           N  
ATOM    631  CA  THR A  86    -116.568 -23.193 -13.243  1.00 65.39           C  
ATOM    632  CB  THR A  86    -115.471 -24.149 -12.724  1.00 65.39           C  
ATOM    633  OG1 THR A  86    -114.246 -23.496 -12.987  1.00 65.39           O  
ATOM    634  CG2 THR A  86    -115.441 -25.479 -13.472  1.00 65.39           C  
ATOM    635  C   THR A  86    -118.029 -23.505 -13.039  1.00 65.39           C  
ATOM    636  O   THR A  86    -118.544 -23.087 -11.999  1.00 65.39           O  
ATOM    637  N   TYR A  87    -118.546 -24.495 -13.802  1.00180.92           N  
ATOM    638  CA  TYR A  87    -119.865 -25.126 -13.689  1.00180.92           C  
ATOM    639  CB  TYR A  87    -120.823 -24.649 -14.781  1.00180.92           C  
ATOM    640  CG  TYR A  87    -121.051 -23.165 -14.643  1.00180.92           C  
ATOM    641  CD1 TYR A  87    -120.117 -22.256 -15.174  1.00180.92           C  
ATOM    642  CD2 TYR A  87    -122.193 -22.700 -13.969  1.00180.92           C  
ATOM    643  CE1 TYR A  87    -120.298 -20.875 -14.984  1.00180.92           C  
ATOM    644  CE2 TYR A  87    -122.405 -21.318 -13.840  1.00180.92           C  
ATOM    645  CZ  TYR A  87    -121.436 -20.402 -14.305  1.00180.92           C  
ATOM    646  OH  TYR A  87    -121.593 -19.075 -14.073  1.00180.92           O  
ATOM    647  C   TYR A  87    -119.716 -26.591 -13.858  1.00180.92           C  
ATOM    648  O   TYR A  87    -118.969 -27.014 -14.776  1.00180.92           O  
ATOM    649  N   TYR A  88    -120.560 -27.360 -13.122  1.00 84.51           N  
ATOM    650  CA  TYR A  88    -120.614 -28.839 -13.201  1.00 84.51           C  
ATOM    651  CB  TYR A  88    -120.001 -29.516 -11.967  1.00 84.51           C  
ATOM    652  CG  TYR A  88    -118.625 -28.950 -11.705  1.00 84.51           C  
ATOM    653  CD1 TYR A  88    -118.492 -27.738 -10.997  1.00 84.51           C  
ATOM    654  CD2 TYR A  88    -117.486 -29.631 -12.171  1.00 84.51           C  
ATOM    655  CE1 TYR A  88    -117.217 -27.214 -10.739  1.00 84.51           C  
ATOM    656  CE2 TYR A  88    -116.207 -29.115 -11.903  1.00 84.51           C  
ATOM    657  CZ  TYR A  88    -116.078 -27.919 -11.170  1.00 84.51           C  
ATOM    658  OH  TYR A  88    -114.856 -27.443 -10.859  1.00 84.51           O  
ATOM    659  C   TYR A  88    -122.007 -29.293 -13.381  1.00 84.51           C  
ATOM    660  O   TYR A  88    -122.878 -28.590 -12.883  1.00 84.51           O  
ATOM    661  N   CYS A  89    -122.297 -30.529 -13.825  1.00 64.89           N  
ATOM    662  CA  CYS A  89    -123.437 -31.449 -13.522  1.00 64.89           C  
ATOM    663  CB  CYS A  89    -124.127 -31.975 -14.810  1.00 64.89           C  
ATOM    664  SG  CYS A  89    -122.980 -32.895 -15.852  1.00 64.89           S  
ATOM    665  C   CYS A  89    -122.987 -32.709 -12.709  1.00 64.89           C  
ATOM    666  O   CYS A  89    -121.896 -33.295 -12.896  1.00 64.89           O  
ATOM    667  N   GLN A  90    -123.959 -33.207 -11.896  1.00152.33           N  
ATOM    668  CA  GLN A  90    -123.910 -34.464 -11.134  1.00152.33           C  
ATOM    669  CB  GLN A  90    -123.696 -34.101  -9.651  1.00152.33           C  
ATOM    670  CG  GLN A  90    -123.552 -35.317  -8.725  1.00152.33           C  
ATOM    671  CD  GLN A  90    -123.780 -35.002  -7.254  1.00152.33           C  
ATOM    672  OE1 GLN A  90    -123.818 -33.875  -6.801  1.00152.33           O  
ATOM    673  NE2 GLN A  90    -124.016 -36.002  -6.441  1.00152.33           N  
ATOM    674  C   GLN A  90    -125.193 -35.286 -11.340  1.00152.33           C  
ATOM    675  O   GLN A  90    -126.189 -34.666 -11.637  1.00152.33           O  
ATOM    676  N   VAL A  91    -125.172 -36.596 -11.154  1.00191.95           N  
ATOM    677  CA  VAL A  91    -126.362 -37.479 -11.124  1.00191.95           C  
ATOM    678  CB  VAL A  91    -126.164 -38.572 -12.180  1.00191.95           C  
ATOM    679  CG1 VAL A  91    -124.904 -39.410 -11.940  1.00191.95           C  
ATOM    680  CG2 VAL A  91    -127.370 -39.492 -12.268  1.00191.95           C  
ATOM    681  C   VAL A  91    -126.715 -38.029  -9.731  1.00191.95           C  
ATOM    682  O   VAL A  91    -125.939 -37.877  -8.790  1.00191.95           O  
ATOM    683  N   TYR A  92    -127.893 -38.576  -9.482  1.00209.80           N  
ATOM    684  CA  TYR A  92    -128.366 -39.073  -8.194  1.00209.80           C  
ATOM    685  CB  TYR A  92    -129.230 -37.931  -7.578  1.00209.80           C  
ATOM    686  CG  TYR A  92    -128.711 -37.472  -6.257  1.00209.80           C  
ATOM    687  CD1 TYR A  92    -127.691 -36.512  -6.197  1.00209.80           C  
ATOM    688  CD2 TYR A  92    -129.239 -38.047  -5.092  1.00209.80           C  
ATOM    689  CE1 TYR A  92    -127.248 -36.052  -4.945  1.00209.80           C  
ATOM    690  CE2 TYR A  92    -128.775 -37.619  -3.847  1.00209.80           C  
ATOM    691  CZ  TYR A  92    -127.802 -36.603  -3.771  1.00209.80           C  
ATOM    692  OH  TYR A  92    -127.457 -36.139  -2.549  1.00209.80           O  
ATOM    693  C   TYR A  92    -129.048 -40.475  -8.259  1.00209.80           C  
ATOM    694  O   TYR A  92    -129.632 -40.970  -7.264  1.00209.80           O  
ATOM    695  N   SER A  93    -129.204 -41.059  -9.468  1.00169.85           N  
ATOM    696  CA  SER A  93    -130.185 -42.163  -9.696  1.00169.85           C  
ATOM    697  CB  SER A  93    -130.595 -42.251 -11.159  1.00169.85           C  
ATOM    698  OG  SER A  93    -129.459 -42.503 -11.953  1.00169.85           O  
ATOM    699  C   SER A  93    -129.777 -43.574  -9.235  1.00169.85           C  
ATOM    700  O   SER A  93    -129.144 -44.346  -9.971  1.00169.85           O  
ATOM    701  N   GLY A  94    -129.850 -43.760  -7.915  1.00 36.00           N  
ATOM    702  CA  GLY A  94    -128.995 -44.702  -7.208  1.00 36.00           C  
ATOM    703  C   GLY A  94    -127.511 -44.292  -7.175  1.00 36.00           C  
ATOM    704  O   GLY A  94    -127.156 -43.114  -7.235  1.00 36.00           O  
ATOM    705  N   TYR A  95    -126.634 -45.297  -7.052  1.00 78.97           N  
ATOM    706  CA  TYR A  95    -125.177 -45.138  -6.864  1.00 78.97           C  
ATOM    707  CB  TYR A  95    -124.787 -45.348  -5.400  1.00 78.97           C  
ATOM    708  CG  TYR A  95    -125.350 -44.287  -4.486  1.00 78.97           C  
ATOM    709  CD1 TYR A  95    -124.657 -43.079  -4.305  1.00 78.97           C  
ATOM    710  CD2 TYR A  95    -126.610 -44.469  -3.893  1.00 78.97           C  
ATOM    711  CE1 TYR A  95    -125.245 -42.027  -3.581  1.00 78.97           C  
ATOM    712  CE2 TYR A  95    -127.217 -43.413  -3.191  1.00 78.97           C  
ATOM    713  CZ  TYR A  95    -126.551 -42.173  -3.073  1.00 78.97           C  
ATOM    714  OH  TYR A  95    -127.186 -41.118  -2.497  1.00 78.97           O  
ATOM    715  C   TYR A  95    -124.388 -46.242  -7.597  1.00 78.97           C  
ATOM    716  O   TYR A  95    -124.977 -47.330  -7.791  1.00 78.97           O  
ATOM    717  N   PRO A  96    -123.123 -45.926  -7.976  1.00 89.31           N  
ATOM    718  CA  PRO A  96    -122.353 -44.723  -7.634  1.00 89.31           C  
ATOM    719  CD  PRO A  96    -122.213 -46.921  -8.482  1.00 89.31           C  
ATOM    720  CB  PRO A  96    -120.871 -45.154  -7.605  1.00 89.31           C  
ATOM    721  CG  PRO A  96    -120.838 -46.282  -8.620  1.00 89.31           C  
ATOM    722  C   PRO A  96    -122.577 -43.504  -8.510  1.00 89.31           C  
ATOM    723  O   PRO A  96    -122.878 -43.517  -9.693  1.00 89.31           O  
ATOM    724  N   LEU A  97    -122.436 -42.354  -7.840  1.00 74.12           N  
ATOM    725  CA  LEU A  97    -122.504 -41.027  -8.442  1.00 74.12           C  
ATOM    726  CB  LEU A  97    -122.867 -39.905  -7.417  1.00 74.12           C  
ATOM    727  CG  LEU A  97    -124.051 -40.289  -6.520  1.00 74.12           C  
ATOM    728  CD1 LEU A  97    -124.475 -39.121  -5.631  1.00 74.12           C  
ATOM    729  CD2 LEU A  97    -125.250 -40.766  -7.329  1.00 74.12           C  
ATOM    730  C   LEU A  97    -121.219 -40.749  -9.182  1.00 74.12           C  
ATOM    731  O   LEU A  97    -120.136 -41.302  -8.884  1.00 74.12           O  
ATOM    732  N   THR A  98    -121.332 -39.786 -10.140  1.00 59.07           N  
ATOM    733  CA  THR A  98    -120.215 -39.095 -10.803  1.00 59.07           C  
ATOM    734  CB  THR A  98    -119.817 -39.713 -12.142  1.00 59.07           C  
ATOM    735  OG1 THR A  98    -120.814 -39.592 -13.128  1.00 59.07           O  
ATOM    736  CG2 THR A  98    -119.524 -41.195 -11.924  1.00 59.07           C  
ATOM    737  C   THR A  98    -120.569 -37.670 -11.086  1.00 59.07           C  
ATOM    738  O   THR A  98    -121.716 -37.338 -11.377  1.00 59.07           O  
ATOM    739  N   PHE A  99    -119.581 -36.797 -11.331  1.00 79.34           N  
ATOM    740  CA  PHE A  99    -119.724 -35.503 -12.055  1.00 79.34           C  
ATOM    741  CB  PHE A  99    -118.877 -34.405 -11.376  1.00 79.34           C  
ATOM    742  CG  PHE A  99    -119.293 -34.146  -9.942  1.00 79.34           C  
ATOM    743  CD1 PHE A  99    -118.907 -35.033  -8.921  1.00 79.34           C  
ATOM    744  CD2 PHE A  99    -120.074 -33.021  -9.629  1.00 79.34           C  
ATOM    745  CE1 PHE A  99    -119.317 -34.808  -7.595  1.00 79.34           C  
ATOM    746  CE2 PHE A  99    -120.477 -32.790  -8.301  1.00 79.34           C  
ATOM    747  CZ  PHE A  99    -120.108 -33.689  -7.287  1.00 79.34           C  
ATOM    748  C   PHE A  99    -119.300 -35.620 -13.551  1.00 79.34           C  
ATOM    749  O   PHE A  99    -118.845 -36.639 -14.120  1.00 79.34           O  
ATOM    750  N   GLY A 100    -119.899 -34.710 -14.358  1.00 62.50           N  
ATOM    751  CA  GLY A 100    -119.690 -34.680 -15.792  1.00 62.50           C  
ATOM    752  C   GLY A 100    -118.327 -34.168 -16.152  1.00 62.50           C  
ATOM    753  O   GLY A 100    -118.197 -33.711 -17.273  1.00 62.50           O  
ATOM    754  N   GLY A 101    -117.350 -34.004 -15.292  1.00 57.54           N  
ATOM    755  CA  GLY A 101    -116.072 -33.382 -15.581  1.00 57.54           C  
ATOM    756  C   GLY A 101    -116.218 -31.957 -15.155  1.00 57.54           C  
ATOM    757  O   GLY A 101    -115.965 -31.786 -13.962  1.00 57.54           O  
ATOM    758  N   GLY A 102    -116.582 -31.020 -16.042  1.00 47.59           N  
ATOM    759  CA  GLY A 102    -116.767 -29.599 -15.747  1.00 47.59           C  
ATOM    760  C   GLY A 102    -116.642 -28.726 -16.980  1.00 47.59           C  
ATOM    761  O   GLY A 102    -115.888 -29.019 -17.920  1.00 47.59           O  
ATOM    762  N   THR A 103    -117.290 -27.545 -16.880  1.00 60.44           N  
ATOM    763  CA  THR A 103    -117.163 -26.454 -17.866  1.00 60.44           C  
ATOM    764  CB  THR A 103    -118.509 -26.115 -18.529  1.00 60.44           C  
ATOM    765  OG1 THR A 103    -119.053 -27.272 -19.126  1.00 60.44           O  
ATOM    766  CG2 THR A 103    -118.395 -25.035 -19.607  1.00 60.44           C  
ATOM    767  C   THR A 103    -116.664 -25.212 -17.157  1.00 60.44           C  
ATOM    768  O   THR A 103    -117.231 -24.793 -16.148  1.00 60.44           O  
ATOM    769  N   LYS A 104    -115.633 -24.496 -17.623  1.00 86.01           N  
ATOM    770  CA  LYS A 104    -115.246 -23.149 -17.138  1.00 86.01           C  
ATOM    771  CB  LYS A 104    -113.763 -23.090 -16.732  1.00 86.01           C  
ATOM    772  CG  LYS A 104    -113.475 -21.791 -15.978  1.00 86.01           C  
ATOM    773  CD  LYS A 104    -112.096 -21.721 -15.326  1.00 86.01           C  
ATOM    774  CE  LYS A 104    -111.985 -20.404 -14.547  1.00 86.01           C  
ATOM    775  NZ  LYS A 104    -112.240 -19.222 -15.414  1.00 86.01           N  
ATOM    776  C   LYS A 104    -115.529 -22.102 -18.187  1.00 86.01           C  
ATOM    777  O   LYS A 104    -115.028 -22.261 -19.306  1.00 86.01           O  
ATOM    778  N   VAL A 105    -116.060 -20.947 -17.683  1.00137.12           N  
ATOM    779  CA  VAL A 105    -116.224 -19.727 -18.491  1.00137.12           C  
ATOM    780  CB  VAL A 105    -117.481 -18.850 -18.135  1.00137.12           C  
ATOM    781  CG1 VAL A 105    -118.795 -19.576 -18.437  1.00137.12           C  
ATOM    782  CG2 VAL A 105    -117.479 -18.515 -16.665  1.00137.12           C  
ATOM    783  C   VAL A 105    -114.944 -18.900 -18.557  1.00137.12           C  
ATOM    784  O   VAL A 105    -113.956 -19.088 -17.875  1.00137.12           O  
ATOM    785  N   GLU A 106    -114.866 -18.071 -19.590  1.00 65.94           N  
ATOM    786  CA  GLU A 106    -114.132 -16.804 -19.779  1.00 65.94           C  
ATOM    787  CB  GLU A 106    -113.094 -17.000 -20.926  1.00 65.94           C  
ATOM    788  CG  GLU A 106    -112.208 -15.792 -21.251  1.00 65.94           C  
ATOM    789  CD  GLU A 106    -111.356 -16.017 -22.499  1.00 65.94           C  
ATOM    790  OE1 GLU A 106    -111.867 -15.779 -23.629  1.00 65.94           O  
ATOM    791  OE2 GLU A 106    -110.172 -16.380 -22.320  1.00 65.94           O  
ATOM    792  C   GLU A 106    -115.173 -15.674 -20.105  1.00 65.94           C  
ATOM    793  O   GLU A 106    -116.314 -15.823 -20.621  1.00 65.94           O  
ATOM    794  N   ILE A 107    -114.763 -14.459 -19.646  1.00 62.53           N  
ATOM    795  CA  ILE A 107    -115.330 -13.203 -20.204  1.00 62.53           C  
ATOM    796  CB  ILE A 107    -115.354 -12.036 -19.154  1.00 62.53           C  
ATOM    797  CG1 ILE A 107    -116.036 -12.504 -17.849  1.00 62.53           C  
ATOM    798  CG2 ILE A 107    -116.107 -10.820 -19.732  1.00 62.53           C  
ATOM    799  CD1 ILE A 107    -115.820 -11.550 -16.671  1.00 62.53           C  
ATOM    800  C   ILE A 107    -114.601 -12.825 -21.524  1.00 62.53           C  
ATOM    801  O   ILE A 107    -113.423 -12.468 -21.525  1.00 62.53           O  
ATOM    802  N   LYS A 108    -115.324 -12.611 -22.632  1.00123.02           N  
ATOM    803  CA  LYS A 108    -114.822 -11.815 -23.750  1.00123.02           C  
ATOM    804  CB  LYS A 108    -115.695 -11.990 -24.998  1.00123.02           C  
ATOM    805  CG  LYS A 108    -115.668 -13.409 -25.595  1.00123.02           C  
ATOM    806  CD  LYS A 108    -114.235 -13.891 -25.832  1.00123.02           C  
ATOM    807  CE  LYS A 108    -114.100 -15.244 -26.515  1.00123.02           C  
ATOM    808  NZ  LYS A 108    -112.731 -15.784 -26.286  1.00123.02           N  
ATOM    809  C   LYS A 108    -114.571 -10.326 -23.383  1.00123.02           C  
ATOM    810  O   LYS A 108    -115.437  -9.451 -23.365  1.00123.02           O  
ATOM    811  N   ARG A 109    -113.287  -9.967 -23.394  1.00144.44           N  
ATOM    812  CA  ARG A 109    -112.782  -8.606 -23.303  1.00144.44           C  
ATOM    813  CB  ARG A 109    -111.568  -8.717 -22.353  1.00144.44           C  
ATOM    814  CG  ARG A 109    -111.073  -7.372 -21.809  1.00144.44           C  
ATOM    815  CD  ARG A 109    -109.619  -7.484 -21.337  1.00144.44           C  
ATOM    816  NE  ARG A 109    -108.759  -6.500 -22.014  1.00144.44           N  
ATOM    817  CZ  ARG A 109    -108.584  -5.242 -21.660  1.00144.44           C  
ATOM    818  NH1 ARG A 109    -109.086  -4.757 -20.554  1.00144.44           N  
ATOM    819  NH2 ARG A 109    -107.907  -4.435 -22.431  1.00144.44           N  
ATOM    820  C   ARG A 109    -112.588  -8.007 -24.708  1.00144.44           C  
ATOM    821  O   ARG A 109    -112.591  -8.682 -25.738  1.00144.44           O  
ATOM    822  N   THR A 110    -112.247  -6.738 -24.756  1.00116.25           N  
ATOM    823  CA  THR A 110    -111.377  -6.148 -25.779  1.00116.25           C  
ATOM    824  CB  THR A 110    -111.433  -4.631 -25.670  1.00116.25           C  
ATOM    825  OG1 THR A 110    -110.890  -4.082 -26.845  1.00116.25           O  
ATOM    826  CG2 THR A 110    -110.658  -4.063 -24.477  1.00116.25           C  
ATOM    827  C   THR A 110    -109.923  -6.602 -25.681  1.00116.25           C  
ATOM    828  O   THR A 110    -109.523  -7.044 -24.615  1.00116.25           O  
ATOM    829  N   VAL A 111    -109.097  -6.367 -26.672  1.00112.74           N  
ATOM    830  CA  VAL A 111    -107.684  -6.754 -26.708  1.00112.74           C  
ATOM    831  CB  VAL A 111    -107.151  -6.497 -28.119  1.00112.74           C  
ATOM    832  CG1 VAL A 111    -105.698  -6.947 -28.286  1.00112.74           C  
ATOM    833  CG2 VAL A 111    -107.995  -7.262 -29.153  1.00112.74           C  
ATOM    834  C   VAL A 111    -106.829  -6.056 -25.647  1.00112.74           C  
ATOM    835  O   VAL A 111    -107.226  -5.097 -24.997  1.00112.74           O  
ATOM    836  N   ALA A 112    -105.776  -6.690 -25.185  1.00 52.71           N  
ATOM    837  CA  ALA A 112    -104.648  -6.051 -24.538  1.00 52.71           C  
ATOM    838  CB  ALA A 112    -104.800  -6.165 -23.027  1.00 52.71           C  
ATOM    839  C   ALA A 112    -103.394  -6.726 -25.029  1.00 52.71           C  
ATOM    840  O   ALA A 112    -103.364  -7.949 -24.997  1.00 52.71           O  
ATOM    841  N   ALA A 113    -102.369  -5.970 -25.408  1.00 49.75           N  
ATOM    842  CA  ALA A 113    -101.041  -6.548 -25.637  1.00 49.75           C  
ATOM    843  CB  ALA A 113    -100.201  -5.509 -26.394  1.00 49.75           C  
ATOM    844  C   ALA A 113    -100.374  -7.105 -24.372  1.00 49.75           C  
ATOM    845  O   ALA A 113    -100.707  -6.683 -23.263  1.00 49.75           O  
ATOM    846  N   PRO A 114     -99.392  -8.007 -24.446  1.00101.28           N  
ATOM    847  CA  PRO A 114     -98.526  -8.388 -23.322  1.00101.28           C  
ATOM    848  CD  PRO A 114     -99.228  -8.874 -25.574  1.00101.28           C  
ATOM    849  CB  PRO A 114     -97.921  -9.739 -23.756  1.00101.28           C  
ATOM    850  CG  PRO A 114     -97.991  -9.712 -25.285  1.00101.28           C  
ATOM    851  C   PRO A 114     -97.473  -7.310 -22.972  1.00101.28           C  
ATOM    852  O   PRO A 114     -96.568  -6.971 -23.755  1.00101.28           O  
ATOM    853  N   SER A 115     -97.574  -6.793 -21.749  1.00 70.02           N  
ATOM    854  CA  SER A 115     -96.476  -6.023 -21.130  1.00 70.02           C  
ATOM    855  CB  SER A 115     -97.008  -5.064 -20.050  1.00 70.02           C  
ATOM    856  OG  SER A 115     -97.534  -5.761 -18.942  1.00 70.02           O  
ATOM    857  C   SER A 115     -95.330  -6.948 -20.631  1.00 70.02           C  
ATOM    858  O   SER A 115     -95.254  -7.275 -19.427  1.00 70.02           O  
ATOM    859  N   VAL A 116     -94.415  -7.282 -21.534  1.00145.73           N  
ATOM    860  CA  VAL A 116     -93.345  -8.201 -21.218  1.00145.73           C  
ATOM    861  CB  VAL A 116     -92.809  -8.924 -22.463  1.00145.73           C  
ATOM    862  CG1 VAL A 116     -93.906  -9.503 -23.355  1.00145.73           C  
ATOM    863  CG2 VAL A 116     -91.933  -8.038 -23.337  1.00145.73           C  
ATOM    864  C   VAL A 116     -92.236  -7.433 -20.457  1.00145.73           C  
ATOM    865  O   VAL A 116     -91.821  -6.301 -20.840  1.00145.73           O  
ATOM    866  N   PHE A 117     -91.689  -8.175 -19.475  1.00 65.75           N  
ATOM    867  CA  PHE A 117     -90.440  -7.841 -18.827  1.00 65.75           C  
ATOM    868  CB  PHE A 117     -90.703  -7.298 -17.446  1.00 65.75           C  
ATOM    869  CG  PHE A 117     -91.423  -5.973 -17.524  1.00 65.75           C  
ATOM    870  CD1 PHE A 117     -90.685  -4.780 -17.631  1.00 65.75           C  
ATOM    871  CD2 PHE A 117     -92.829  -5.941 -17.544  1.00 65.75           C  
ATOM    872  CE1 PHE A 117     -91.356  -3.551 -17.747  1.00 65.75           C  
ATOM    873  CE2 PHE A 117     -93.497  -4.713 -17.663  1.00 65.75           C  
ATOM    874  CZ  PHE A 117     -92.761  -3.520 -17.762  1.00 65.75           C  
ATOM    875  C   PHE A 117     -89.549  -9.035 -18.692  1.00 65.75           C  
ATOM    876  O   PHE A 117     -89.976 -10.168 -18.500  1.00 65.75           O  
ATOM    877  N   ILE A 118     -88.233  -8.804 -18.679  1.00119.05           N  
ATOM    878  CA  ILE A 118     -87.167  -9.794 -18.522  1.00119.05           C  
ATOM    879  CB  ILE A 118     -86.435  -9.980 -19.902  1.00119.05           C  
ATOM    880  CG1 ILE A 118     -85.855 -11.378 -20.158  1.00119.05           C  
ATOM    881  CG2 ILE A 118     -85.409  -8.861 -20.183  1.00119.05           C  
ATOM    882  CD1 ILE A 118     -84.699 -11.792 -19.267  1.00119.05           C  
ATOM    883  C   ILE A 118     -86.380  -9.337 -17.272  1.00119.05           C  
ATOM    884  O   ILE A 118     -86.171  -8.133 -17.001  1.00119.05           O  
ATOM    885  N   PHE A 119     -85.806 -10.366 -16.636  1.00 92.13           N  
ATOM    886  CA  PHE A 119     -84.889 -10.293 -15.517  1.00 92.13           C  
ATOM    887  CB  PHE A 119     -85.619 -10.682 -14.233  1.00 92.13           C  
ATOM    888  CG  PHE A 119     -86.859  -9.846 -14.079  1.00 92.13           C  
ATOM    889  CD1 PHE A 119     -88.032 -10.176 -14.787  1.00 92.13           C  
ATOM    890  CD2 PHE A 119     -86.806  -8.678 -13.311  1.00 92.13           C  
ATOM    891  CE1 PHE A 119     -89.136  -9.317 -14.754  1.00 92.13           C  
ATOM    892  CE2 PHE A 119     -87.934  -7.854 -13.228  1.00 92.13           C  
ATOM    893  CZ  PHE A 119     -89.091  -8.165 -13.955  1.00 92.13           C  
ATOM    894  C   PHE A 119     -83.729 -11.225 -15.703  1.00 92.13           C  
ATOM    895  O   PHE A 119     -83.919 -12.432 -15.530  1.00 92.13           O  
ATOM    896  N   PRO A 120     -82.489 -10.711 -15.820  1.00 81.24           N  
ATOM    897  CA  PRO A 120     -81.210 -11.440 -15.637  1.00 81.24           C  
ATOM    898  CD  PRO A 120     -82.185  -9.369 -16.298  1.00 81.24           C  
ATOM    899  CB  PRO A 120     -80.067 -10.451 -15.939  1.00 81.24           C  
ATOM    900  CG  PRO A 120     -80.749  -9.395 -16.807  1.00 81.24           C  
ATOM    901  C   PRO A 120     -80.959 -11.914 -14.212  1.00 81.24           C  
ATOM    902  O   PRO A 120     -81.121 -11.063 -13.315  1.00 81.24           O  
ATOM    903  N   PRO A 121     -80.358 -13.135 -14.030  1.00 85.40           N  
ATOM    904  CA  PRO A 121     -80.107 -13.792 -12.740  1.00 85.40           C  
ATOM    905  CD  PRO A 121     -79.980 -14.049 -15.121  1.00 85.40           C  
ATOM    906  CB  PRO A 121     -79.271 -15.045 -13.069  1.00 85.40           C  
ATOM    907  CG  PRO A 121     -79.692 -15.406 -14.491  1.00 85.40           C  
ATOM    908  C   PRO A 121     -79.361 -12.952 -11.721  1.00 85.40           C  
ATOM    909  O   PRO A 121     -78.249 -12.524 -11.988  1.00 85.40           O  
ATOM    910  N   SER A 122     -79.836 -12.926 -10.482  1.00110.60           N  
ATOM    911  CA  SER A 122     -79.232 -12.167  -9.378  1.00110.60           C  
ATOM    912  CB  SER A 122     -80.343 -11.913  -8.358  1.00110.60           C  
ATOM    913  OG  SER A 122     -79.846 -11.186  -7.255  1.00110.60           O  
ATOM    914  C   SER A 122     -78.055 -12.858  -8.672  1.00110.60           C  
ATOM    915  O   SER A 122     -78.200 -14.041  -8.396  1.00110.60           O  
ATOM    916  N   ASP A 123     -77.260 -12.129  -7.915  1.00 61.09           N  
ATOM    917  CA  ASP A 123     -76.026 -12.581  -7.253  1.00 61.09           C  
ATOM    918  CB  ASP A 123     -75.555 -11.419  -6.369  1.00 61.09           C  
ATOM    919  CG  ASP A 123     -75.176 -10.116  -7.090  1.00 61.09           C  
ATOM    920  OD1 ASP A 123     -75.458 -10.004  -8.303  1.00 61.09           O  
ATOM    921  OD2 ASP A 123     -74.638  -9.223  -6.398  1.00 61.09           O  
ATOM    922  C   ASP A 123     -76.227 -13.793  -6.328  1.00 61.09           C  
ATOM    923  O   ASP A 123     -75.344 -14.677  -6.271  1.00 61.09           O  
ATOM    924  N   GLU A 124     -77.450 -13.923  -5.759  1.00 68.73           N  
ATOM    925  CA  GLU A 124     -77.826 -15.065  -4.926  1.00 68.73           C  
ATOM    926  CB  GLU A 124     -78.921 -14.649  -3.922  1.00 68.73           C  
ATOM    927  CG  GLU A 124     -78.432 -13.643  -2.886  1.00 68.73           C  
ATOM    928  CD  GLU A 124     -79.197 -13.851  -1.592  1.00 68.73           C  
ATOM    929  OE1 GLU A 124     -80.395 -13.500  -1.557  1.00 68.73           O  
ATOM    930  OE2 GLU A 124     -78.567 -14.382  -0.648  1.00 68.73           O  
ATOM    931  C   GLU A 124     -78.261 -16.331  -5.724  1.00 68.73           C  
ATOM    932  O   GLU A 124     -77.886 -17.475  -5.378  1.00 68.73           O  
ATOM    933  N   GLN A 125     -78.954 -16.118  -6.841  1.00101.26           N  
ATOM    934  CA  GLN A 125     -79.047 -17.187  -7.797  1.00101.26           C  
ATOM    935  CB  GLN A 125     -79.850 -16.792  -9.026  1.00101.26           C  
ATOM    936  CG  GLN A 125     -81.341 -16.662  -8.723  1.00101.26           C  
ATOM    937  CD  GLN A 125     -82.171 -16.574  -9.998  1.00101.26           C  
ATOM    938  NE2 GLN A 125     -83.478 -16.495  -9.898  1.00101.26           N  
ATOM    939  OE1 GLN A 125     -81.675 -16.612 -11.113  1.00101.26           O  
ATOM    940  C   GLN A 125     -77.657 -17.644  -8.184  1.00101.26           C  
ATOM    941  O   GLN A 125     -77.337 -18.820  -8.042  1.00101.26           O  
ATOM    942  N   LEU A 126     -76.745 -16.794  -8.650  1.00 43.29           N  
ATOM    943  CA  LEU A 126     -75.430 -17.183  -9.157  1.00 43.29           C  
ATOM    944  CB  LEU A 126     -74.695 -15.942  -9.698  1.00 43.29           C  
ATOM    945  CG  LEU A 126     -75.397 -15.243 -10.881  1.00 43.29           C  
ATOM    946  CD1 LEU A 126     -74.524 -14.083 -11.348  1.00 43.29           C  
ATOM    947  CD2 LEU A 126     -75.661 -16.179 -12.063  1.00 43.29           C  
ATOM    948  C   LEU A 126     -74.645 -17.903  -8.078  1.00 43.29           C  
ATOM    949  O   LEU A 126     -73.940 -18.865  -8.344  1.00 43.29           O  
ATOM    950  N   LYS A 127     -74.810 -17.523  -6.797  1.00 95.70           N  
ATOM    951  CA  LYS A 127     -74.286 -18.205  -5.566  1.00 95.70           C  
ATOM    952  CB  LYS A 127     -74.674 -17.317  -4.369  1.00 95.70           C  
ATOM    953  CG  LYS A 127     -73.978 -17.727  -3.064  1.00 95.70           C  
ATOM    954  CD  LYS A 127     -74.599 -17.058  -1.822  1.00 95.70           C  
ATOM    955  CE  LYS A 127     -75.059 -15.606  -2.046  1.00 95.70           C  
ATOM    956  NZ  LYS A 127     -75.825 -15.068  -0.891  1.00 95.70           N  
ATOM    957  C   LYS A 127     -74.887 -19.592  -5.265  1.00 95.70           C  
ATOM    958  O   LYS A 127     -74.142 -20.450  -4.780  1.00 95.70           O  
ATOM    959  N   SER A 128     -76.145 -19.748  -5.697  1.00116.22           N  
ATOM    960  CA  SER A 128     -76.889 -21.012  -5.814  1.00116.22           C  
ATOM    961  CB  SER A 128     -78.397 -20.661  -5.742  1.00116.22           C  
ATOM    962  OG  SER A 128     -79.184 -21.829  -5.751  1.00116.22           O  
ATOM    963  C   SER A 128     -76.512 -21.885  -7.050  1.00116.22           C  
ATOM    964  O   SER A 128     -77.099 -22.957  -7.259  1.00116.22           O  
ATOM    965  N   GLY A 129     -75.476 -21.448  -7.802  1.00 42.68           N  
ATOM    966  CA  GLY A 129     -75.019 -22.155  -8.997  1.00 42.68           C  
ATOM    967  C   GLY A 129     -76.041 -22.135 -10.136  1.00 42.68           C  
ATOM    968  O   GLY A 129     -75.956 -22.866 -11.124  1.00 42.68           O  
ATOM    969  N   THR A 130     -77.101 -21.346 -10.034  1.00125.38           N  
ATOM    970  CA  THR A 130     -78.226 -21.344 -10.965  1.00125.38           C  
ATOM    971  CB  THR A 130     -79.552 -21.599 -10.226  1.00125.38           C  
ATOM    972  OG1 THR A 130     -80.632 -21.785 -11.112  1.00125.38           O  
ATOM    973  CG2 THR A 130     -80.002 -20.472  -9.308  1.00125.38           C  
ATOM    974  C   THR A 130     -78.168 -20.076 -11.748  1.00125.38           C  
ATOM    975  O   THR A 130     -77.645 -19.070 -11.287  1.00125.38           O  
ATOM    976  N   ALA A 131     -78.670 -20.103 -12.974  1.00 66.38           N  
ATOM    977  CA  ALA A 131     -79.088 -18.948 -13.751  1.00 66.38           C  
ATOM    978  CB  ALA A 131     -78.178 -18.854 -14.945  1.00 66.38           C  
ATOM    979  C   ALA A 131     -80.518 -19.236 -14.136  1.00 66.38           C  
ATOM    980  O   ALA A 131     -80.888 -19.925 -15.069  1.00 66.38           O  
ATOM    981  N   SER A 132     -81.482 -18.769 -13.322  1.00 65.57           N  
ATOM    982  CA  SER A 132     -82.943 -18.752 -13.614  1.00 65.57           C  
ATOM    983  CB  SER A 132     -83.746 -19.133 -12.380  1.00 65.57           C  
ATOM    984  OG  SER A 132     -83.392 -20.438 -11.961  1.00 65.57           O  
ATOM    985  C   SER A 132     -83.423 -17.396 -14.118  1.00 65.57           C  
ATOM    986  O   SER A 132     -83.826 -16.494 -13.355  1.00 65.57           O  
ATOM    987  N   VAL A 133     -83.123 -17.139 -15.409  1.00 62.29           N  
ATOM    988  CA  VAL A 133     -83.536 -15.950 -16.161  1.00 62.29           C  
ATOM    989  CB  VAL A 133     -83.009 -15.928 -17.631  1.00 62.29           C  
ATOM    990  CG1 VAL A 133     -83.255 -14.551 -18.240  1.00 62.29           C  
ATOM    991  CG2 VAL A 133     -81.517 -16.262 -17.721  1.00 62.29           C  
ATOM    992  C   VAL A 133     -85.048 -15.869 -16.155  1.00 62.29           C  
ATOM    993  O   VAL A 133     -85.700 -16.483 -16.982  1.00 62.29           O  
ATOM    994  N   VAL A 134     -85.729 -14.957 -15.479  1.00 59.30           N  
ATOM    995  CA  VAL A 134     -87.182 -14.817 -15.478  1.00 59.30           C  
ATOM    996  CB  VAL A 134     -87.655 -14.328 -14.097  1.00 59.30           C  
ATOM    997  CG1 VAL A 134     -89.183 -14.274 -13.997  1.00 59.30           C  
ATOM    998  CG2 VAL A 134     -87.135 -15.237 -12.975  1.00 59.30           C  
ATOM    999  C   VAL A 134     -87.659 -13.928 -16.650  1.00 59.30           C  
ATOM   1000  O   VAL A 134     -87.021 -12.910 -16.997  1.00 59.30           O  
ATOM   1001  N   CYS A 135     -88.827 -14.286 -17.192  1.00 66.20           N  
ATOM   1002  CA  CYS A 135     -89.637 -13.390 -17.978  1.00 66.20           C  
ATOM   1003  CB  CYS A 135     -89.548 -13.863 -19.407  1.00 66.20           C  
ATOM   1004  SG  CYS A 135     -90.251 -12.783 -20.649  1.00 66.20           S  
ATOM   1005  C   CYS A 135     -91.008 -13.409 -17.400  1.00 66.20           C  
ATOM   1006  O   CYS A 135     -91.474 -14.447 -16.892  1.00 66.20           O  
ATOM   1007  N   LEU A 136     -91.683 -12.214 -17.453  1.00 86.21           N  
ATOM   1008  CA  LEU A 136     -93.052 -11.986 -16.972  1.00 86.21           C  
ATOM   1009  CB  LEU A 136     -93.021 -11.173 -15.692  1.00 86.21           C  
ATOM   1010  CG  LEU A 136     -92.319 -11.982 -14.599  1.00 86.21           C  
ATOM   1011  CD1 LEU A 136     -92.099 -11.047 -13.442  1.00 86.21           C  
ATOM   1012  CD2 LEU A 136     -93.185 -13.144 -14.123  1.00 86.21           C  
ATOM   1013  C   LEU A 136     -93.836 -11.175 -17.948  1.00 86.21           C  
ATOM   1014  O   LEU A 136     -93.362 -10.082 -18.326  1.00 86.21           O  
ATOM   1015  N   LEU A 137     -95.001 -11.709 -18.379  1.00115.39           N  
ATOM   1016  CA  LEU A 137     -95.842 -11.193 -19.455  1.00115.39           C  
ATOM   1017  CB  LEU A 137     -96.016 -12.217 -20.605  1.00115.39           C  
ATOM   1018  CG  LEU A 137     -94.710 -12.907 -21.041  1.00115.39           C  
ATOM   1019  CD1 LEU A 137     -94.889 -13.275 -22.494  1.00115.39           C  
ATOM   1020  CD2 LEU A 137     -93.444 -12.063 -20.971  1.00115.39           C  
ATOM   1021  C   LEU A 137     -97.136 -10.846 -18.771  1.00115.39           C  
ATOM   1022  O   LEU A 137     -97.843 -11.782 -18.406  1.00115.39           O  
ATOM   1023  N   ASN A 138     -97.396  -9.575 -18.496  1.00 81.58           N  
ATOM   1024  CA  ASN A 138     -98.568  -9.146 -17.763  1.00 81.58           C  
ATOM   1025  CB  ASN A 138     -98.148  -8.203 -16.624  1.00 81.58           C  
ATOM   1026  CG  ASN A 138     -97.297  -8.865 -15.549  1.00 81.58           C  
ATOM   1027  OD1 ASN A 138     -97.227 -10.071 -15.396  1.00 81.58           O  
ATOM   1028  ND2 ASN A 138     -96.661  -8.086 -14.702  1.00 81.58           N  
ATOM   1029  C   ASN A 138     -99.596  -8.538 -18.727  1.00 81.58           C  
ATOM   1030  O   ASN A 138     -99.240  -8.003 -19.791  1.00 81.58           O  
ATOM   1031  N   ASN A 139    -100.850  -8.594 -18.222  1.00 92.82           N  
ATOM   1032  CA  ASN A 139    -102.018  -7.832 -18.714  1.00 92.82           C  
ATOM   1033  CB  ASN A 139    -101.719  -6.340 -18.424  1.00 92.82           C  
ATOM   1034  CG  ASN A 139    -101.218  -6.045 -17.021  1.00 92.82           C  
ATOM   1035  OD1 ASN A 139    -101.704  -6.555 -16.022  1.00 92.82           O  
ATOM   1036  ND2 ASN A 139    -100.143  -5.299 -16.896  1.00 92.82           N  
ATOM   1037  C   ASN A 139    -102.534  -8.072 -20.174  1.00 92.82           C  
ATOM   1038  O   ASN A 139    -103.043  -7.153 -20.842  1.00 92.82           O  
ATOM   1039  N   PHE A 140    -102.245  -9.232 -20.758  1.00164.87           N  
ATOM   1040  CA  PHE A 140    -102.707  -9.488 -22.123  1.00164.87           C  
ATOM   1041  CB  PHE A 140    -101.663 -10.360 -22.867  1.00164.87           C  
ATOM   1042  CG  PHE A 140    -101.421 -11.699 -22.217  1.00164.87           C  
ATOM   1043  CD1 PHE A 140    -102.314 -12.759 -22.439  1.00164.87           C  
ATOM   1044  CD2 PHE A 140    -100.308 -11.885 -21.382  1.00164.87           C  
ATOM   1045  CE1 PHE A 140    -102.122 -13.993 -21.801  1.00164.87           C  
ATOM   1046  CE2 PHE A 140    -100.083 -13.142 -20.801  1.00164.87           C  
ATOM   1047  CZ  PHE A 140    -101.002 -14.187 -20.979  1.00164.87           C  
ATOM   1048  C   PHE A 140    -104.166 -10.058 -22.172  1.00164.87           C  
ATOM   1049  O   PHE A 140    -104.541 -10.872 -21.326  1.00164.87           O  
ATOM   1050  N   TYR A 141    -104.778  -9.838 -23.346  1.00105.29           N  
ATOM   1051  CA  TYR A 141    -105.940 -10.559 -23.832  1.00105.29           C  
ATOM   1052  CB  TYR A 141    -107.171  -9.879 -23.219  1.00105.29           C  
ATOM   1053  CG  TYR A 141    -108.431 -10.639 -23.557  1.00105.29           C  
ATOM   1054  CD1 TYR A 141    -108.842 -11.697 -22.726  1.00105.29           C  
ATOM   1055  CD2 TYR A 141    -109.116 -10.379 -24.762  1.00105.29           C  
ATOM   1056  CE1 TYR A 141    -109.917 -12.516 -23.111  1.00105.29           C  
ATOM   1057  CE2 TYR A 141    -110.194 -11.193 -25.148  1.00105.29           C  
ATOM   1058  CZ  TYR A 141    -110.574 -12.278 -24.333  1.00105.29           C  
ATOM   1059  OH  TYR A 141    -111.532 -13.141 -24.746  1.00105.29           O  
ATOM   1060  C   TYR A 141    -105.988 -10.496 -25.397  1.00105.29           C  
ATOM   1061  O   TYR A 141    -105.885  -9.380 -25.963  1.00105.29           O  
ATOM   1062  N   PRO A 142    -106.408 -11.583 -26.086  1.00178.26           N  
ATOM   1063  CA  PRO A 142    -106.851 -12.916 -25.629  1.00178.26           C  
ATOM   1064  CD  PRO A 142    -106.578 -11.437 -27.509  1.00178.26           C  
ATOM   1065  CB  PRO A 142    -107.442 -13.593 -26.887  1.00178.26           C  
ATOM   1066  CG  PRO A 142    -106.866 -12.817 -28.063  1.00178.26           C  
ATOM   1067  C   PRO A 142    -105.794 -13.772 -24.948  1.00178.26           C  
ATOM   1068  O   PRO A 142    -104.741 -13.210 -24.671  1.00178.26           O  
ATOM   1069  N   ARG A 143    -106.177 -14.995 -24.527  1.00120.69           N  
ATOM   1070  CA  ARG A 143    -105.371 -15.879 -23.670  1.00120.69           C  
ATOM   1071  CB  ARG A 143    -106.296 -17.009 -23.065  1.00120.69           C  
ATOM   1072  CG  ARG A 143    -105.705 -17.693 -21.815  1.00120.69           C  
ATOM   1073  CD  ARG A 143    -106.691 -18.660 -21.139  1.00120.69           C  
ATOM   1074  NE  ARG A 143    -106.207 -19.081 -19.802  1.00120.69           N  
ATOM   1075  CZ  ARG A 143    -106.948 -19.490 -18.777  1.00120.69           C  
ATOM   1076  NH1 ARG A 143    -108.241 -19.631 -18.858  1.00120.69           N  
ATOM   1077  NH2 ARG A 143    -106.404 -19.742 -17.620  1.00120.69           N  
ATOM   1078  C   ARG A 143    -104.153 -16.528 -24.351  1.00120.69           C  
ATOM   1079  O   ARG A 143    -103.352 -17.023 -23.562  1.00120.69           O  
ATOM   1080  N   GLU A 144    -104.074 -16.638 -25.664  1.00126.45           N  
ATOM   1081  CA  GLU A 144    -102.950 -17.299 -26.320  1.00126.45           C  
ATOM   1082  CB  GLU A 144    -103.376 -17.818 -27.706  1.00126.45           C  
ATOM   1083  CG  GLU A 144    -102.202 -18.460 -28.462  1.00126.45           C  
ATOM   1084  CD  GLU A 144    -101.506 -19.511 -27.589  1.00126.45           C  
ATOM   1085  OE1 GLU A 144    -102.154 -20.531 -27.276  1.00126.45           O  
ATOM   1086  OE2 GLU A 144    -100.380 -19.216 -27.135  1.00126.45           O  
ATOM   1087  C   GLU A 144    -101.721 -16.355 -26.278  1.00126.45           C  
ATOM   1088  O   GLU A 144    -101.610 -15.312 -26.934  1.00126.45           O  
ATOM   1089  N   ALA A 145    -100.777 -16.740 -25.424  1.00168.58           N  
ATOM   1090  CA  ALA A 145     -99.606 -15.935 -25.078  1.00168.58           C  
ATOM   1091  CB  ALA A 145     -99.753 -15.522 -23.614  1.00168.58           C  
ATOM   1092  C   ALA A 145     -98.287 -16.730 -25.207  1.00168.58           C  
ATOM   1093  O   ALA A 145     -97.463 -16.675 -24.288  1.00168.58           O  
ATOM   1094  N   LYS A 146     -98.207 -17.647 -26.186  1.00140.94           N  
ATOM   1095  CA  LYS A 146     -97.071 -18.565 -26.213  1.00140.94           C  
ATOM   1096  CB  LYS A 146     -97.237 -19.676 -27.247  1.00140.94           C  
ATOM   1097  CG  LYS A 146     -96.012 -20.608 -27.315  1.00140.94           C  
ATOM   1098  CD  LYS A 146     -95.752 -21.348 -25.989  1.00140.94           C  
ATOM   1099  CE  LYS A 146     -94.458 -22.165 -26.044  1.00140.94           C  
ATOM   1100  NZ  LYS A 146     -93.970 -22.474 -24.678  1.00140.94           N  
ATOM   1101  C   LYS A 146     -95.779 -17.793 -26.433  1.00140.94           C  
ATOM   1102  O   LYS A 146     -95.571 -17.080 -27.432  1.00140.94           O  
ATOM   1103  N   VAL A 147     -94.826 -18.104 -25.557  1.00 79.97           N  
ATOM   1104  CA  VAL A 147     -93.504 -17.515 -25.531  1.00 79.97           C  
ATOM   1105  CB  VAL A 147     -93.027 -17.139 -24.106  1.00 79.97           C  
ATOM   1106  CG1 VAL A 147     -93.991 -16.132 -23.507  1.00 79.97           C  
ATOM   1107  CG2 VAL A 147     -92.952 -18.335 -23.165  1.00 79.97           C  
ATOM   1108  C   VAL A 147     -92.507 -18.463 -26.196  1.00 79.97           C  
ATOM   1109  O   VAL A 147     -92.692 -19.707 -26.297  1.00 79.97           O  
ATOM   1110  N   GLN A 148     -91.437 -17.799 -26.680  1.00142.03           N  
ATOM   1111  CA  GLN A 148     -90.194 -18.413 -27.029  1.00142.03           C  
ATOM   1112  CB  GLN A 148     -89.881 -18.205 -28.518  1.00142.03           C  
ATOM   1113  CG  GLN A 148     -90.901 -18.822 -29.479  1.00142.03           C  
ATOM   1114  CD  GLN A 148     -90.446 -18.608 -30.922  1.00142.03           C  
ATOM   1115  NE2 GLN A 148     -90.983 -19.350 -31.864  1.00142.03           N  
ATOM   1116  OE1 GLN A 148     -89.565 -17.815 -31.229  1.00142.03           O  
ATOM   1117  C   GLN A 148     -89.139 -17.803 -26.118  1.00142.03           C  
ATOM   1118  O   GLN A 148     -89.149 -16.584 -25.828  1.00142.03           O  
ATOM   1119  N   TRP A 149     -88.043 -18.575 -25.958  1.00 75.11           N  
ATOM   1120  CA  TRP A 149     -86.780 -18.095 -25.428  1.00 75.11           C  
ATOM   1121  CB  TRP A 149     -86.490 -18.889 -24.157  1.00 75.11           C  
ATOM   1122  CG  TRP A 149     -87.300 -18.432 -23.001  1.00 75.11           C  
ATOM   1123  CD2 TRP A 149     -86.949 -17.374 -22.072  1.00 75.11           C  
ATOM   1124  CD1 TRP A 149     -88.503 -18.905 -22.611  1.00 75.11           C  
ATOM   1125  NE1 TRP A 149     -88.892 -18.242 -21.466  1.00 75.11           N  
ATOM   1126  CE2 TRP A 149     -87.942 -17.334 -21.054  1.00 75.11           C  
ATOM   1127  CE3 TRP A 149     -85.847 -16.497 -21.958  1.00 75.11           C  
ATOM   1128  CZ2 TRP A 149     -87.816 -16.505 -19.935  1.00 75.11           C  
ATOM   1129  CZ3 TRP A 149     -85.725 -15.645 -20.848  1.00 75.11           C  
ATOM   1130  CH2 TRP A 149     -86.697 -15.661 -19.834  1.00 75.11           C  
ATOM   1131  C   TRP A 149     -85.661 -18.262 -26.452  1.00 75.11           C  
ATOM   1132  O   TRP A 149     -85.562 -19.310 -27.118  1.00 75.11           O  
ATOM   1133  N   LYS A 150     -84.698 -17.308 -26.372  1.00 90.52           N  
ATOM   1134  CA  LYS A 150     -83.478 -17.300 -27.177  1.00 90.52           C  
ATOM   1135  CB  LYS A 150     -83.554 -16.294 -28.323  1.00 90.52           C  
ATOM   1136  CG  LYS A 150     -84.726 -16.608 -29.272  1.00 90.52           C  
ATOM   1137  CD  LYS A 150     -84.974 -15.475 -30.278  1.00 90.52           C  
ATOM   1138  CE  LYS A 150     -86.136 -15.794 -31.238  1.00 90.52           C  
ATOM   1139  NZ  LYS A 150     -87.461 -15.649 -30.589  1.00 90.52           N  
ATOM   1140  C   LYS A 150     -82.246 -17.019 -26.378  1.00 90.52           C  
ATOM   1141  O   LYS A 150     -82.311 -16.248 -25.414  1.00 90.52           O  
ATOM   1142  N   VAL A 151     -81.136 -17.692 -26.675  1.00100.53           N  
ATOM   1143  CA  VAL A 151     -79.741 -17.368 -26.316  1.00100.53           C  
ATOM   1144  CB  VAL A 151     -78.926 -18.643 -26.084  1.00100.53           C  
ATOM   1145  CG1 VAL A 151     -79.538 -19.428 -24.922  1.00100.53           C  
ATOM   1146  CG2 VAL A 151     -78.863 -19.567 -27.307  1.00100.53           C  
ATOM   1147  C   VAL A 151     -79.147 -16.532 -27.443  1.00100.53           C  
ATOM   1148  O   VAL A 151     -79.925 -15.898 -28.138  1.00100.53           O  
ATOM   1149  N   ASP A 152     -77.845 -16.595 -27.723  1.00 89.56           N  
ATOM   1150  CA  ASP A 152     -77.175 -15.861 -28.788  1.00 89.56           C  
ATOM   1151  CB  ASP A 152     -75.674 -16.238 -28.928  1.00 89.56           C  
ATOM   1152  CG  ASP A 152     -74.834 -15.745 -27.747  1.00 89.56           C  
ATOM   1153  OD1 ASP A 152     -75.416 -15.445 -26.687  1.00 89.56           O  
ATOM   1154  OD2 ASP A 152     -73.601 -15.604 -27.877  1.00 89.56           O  
ATOM   1155  C   ASP A 152     -77.958 -15.952 -30.100  1.00 89.56           C  
ATOM   1156  O   ASP A 152     -78.412 -17.025 -30.572  1.00 89.56           O  
ATOM   1157  N   ASN A 153     -78.079 -14.759 -30.717  1.00179.21           N  
ATOM   1158  CA  ASN A 153     -78.768 -14.542 -31.993  1.00179.21           C  
ATOM   1159  CB  ASN A 153     -77.887 -15.127 -33.095  1.00179.21           C  
ATOM   1160  CG  ASN A 153     -78.290 -14.659 -34.477  1.00179.21           C  
ATOM   1161  OD1 ASN A 153     -79.337 -14.081 -34.694  1.00179.21           O  
ATOM   1162  ND2 ASN A 153     -77.486 -14.938 -35.471  1.00179.21           N  
ATOM   1163  C   ASN A 153     -80.211 -15.019 -31.952  1.00179.21           C  
ATOM   1164  O   ASN A 153     -80.884 -14.554 -31.042  1.00179.21           O  
ATOM   1165  N   ALA A 154     -80.560 -15.992 -32.791  1.00112.00           N  
ATOM   1166  CA  ALA A 154     -81.862 -16.625 -32.900  1.00112.00           C  
ATOM   1167  CB  ALA A 154     -82.088 -16.873 -34.395  1.00112.00           C  
ATOM   1168  C   ALA A 154     -81.997 -17.952 -32.150  1.00112.00           C  
ATOM   1169  O   ALA A 154     -83.143 -18.386 -31.933  1.00112.00           O  
ATOM   1170  N   LEU A 155     -80.877 -18.530 -31.662  1.00 68.71           N  
ATOM   1171  CA  LEU A 155     -80.845 -19.899 -31.150  1.00 68.71           C  
ATOM   1172  CB  LEU A 155     -79.433 -20.329 -30.777  1.00 68.71           C  
ATOM   1173  CG  LEU A 155     -78.441 -20.427 -31.947  1.00 68.71           C  
ATOM   1174  CD1 LEU A 155     -77.117 -21.016 -31.455  1.00 68.71           C  
ATOM   1175  CD2 LEU A 155     -78.977 -21.302 -33.082  1.00 68.71           C  
ATOM   1176  C   LEU A 155     -81.737 -20.085 -29.943  1.00 68.71           C  
ATOM   1177  O   LEU A 155     -81.585 -19.466 -28.905  1.00 68.71           O  
ATOM   1178  N   GLN A 156     -82.679 -21.000 -29.948  1.00 55.72           N  
ATOM   1179  CA  GLN A 156     -83.725 -21.055 -28.908  1.00 55.72           C  
ATOM   1180  CB  GLN A 156     -85.089 -21.467 -29.481  1.00 55.72           C  
ATOM   1181  CG  GLN A 156     -85.730 -20.380 -30.356  1.00 55.72           C  
ATOM   1182  CD  GLN A 156     -87.152 -20.744 -30.768  1.00 55.72           C  
ATOM   1183  OE1 GLN A 156     -87.946 -21.266 -30.005  1.00 55.72           O  
ATOM   1184  NE2 GLN A 156     -87.546 -20.455 -31.987  1.00 55.72           N  
ATOM   1185  C   GLN A 156     -83.311 -21.998 -27.770  1.00 55.72           C  
ATOM   1186  O   GLN A 156     -82.691 -23.034 -28.009  1.00 55.72           O  
ATOM   1187  N   SER A 157     -83.719 -21.683 -26.548  1.00 50.97           N  
ATOM   1188  CA  SER A 157     -83.523 -22.590 -25.414  1.00 50.97           C  
ATOM   1189  CB  SER A 157     -82.890 -21.850 -24.269  1.00 50.97           C  
ATOM   1190  OG  SER A 157     -82.645 -22.789 -23.238  1.00 50.97           O  
ATOM   1191  C   SER A 157     -84.798 -23.256 -24.885  1.00 50.97           C  
ATOM   1192  O   SER A 157     -85.723 -22.573 -24.430  1.00 50.97           O  
ATOM   1193  N   GLY A 158     -84.875 -24.574 -25.136  1.00 46.43           N  
ATOM   1194  CA  GLY A 158     -86.035 -25.362 -24.740  1.00 46.43           C  
ATOM   1195  C   GLY A 158     -85.928 -25.763 -23.258  1.00 46.43           C  
ATOM   1196  O   GLY A 158     -86.914 -26.157 -22.670  1.00 46.43           O  
ATOM   1197  N   ASN A 159     -84.852 -25.434 -22.557  1.00 61.98           N  
ATOM   1198  CA  ASN A 159     -84.842 -25.467 -21.108  1.00 61.98           C  
ATOM   1199  CB  ASN A 159     -83.460 -25.745 -20.587  1.00 61.98           C  
ATOM   1200  CG  ASN A 159     -83.501 -26.231 -19.142  1.00 61.98           C  
ATOM   1201  OD1 ASN A 159     -84.498 -26.151 -18.443  1.00 61.98           O  
ATOM   1202  ND2 ASN A 159     -82.449 -26.864 -18.676  1.00 61.98           N  
ATOM   1203  C   ASN A 159     -85.425 -24.214 -20.504  1.00 61.98           C  
ATOM   1204  O   ASN A 159     -84.785 -23.191 -20.287  1.00 61.98           O  
ATOM   1205  N   SER A 160     -86.751 -24.195 -20.359  1.00 40.54           N  
ATOM   1206  CA  SER A 160     -87.508 -23.185 -19.619  1.00 40.54           C  
ATOM   1207  CB  SER A 160     -87.983 -22.070 -20.582  1.00 40.54           C  
ATOM   1208  OG  SER A 160     -88.600 -21.005 -19.887  1.00 40.54           O  
ATOM   1209  C   SER A 160     -88.636 -23.893 -18.845  1.00 40.54           C  
ATOM   1210  O   SER A 160     -88.997 -25.067 -19.052  1.00 40.54           O  
ATOM   1211  N   GLN A 161     -89.071 -23.167 -17.786  1.00 60.97           N  
ATOM   1212  CA  GLN A 161     -90.340 -23.373 -17.048  1.00 60.97           C  
ATOM   1213  CB  GLN A 161     -89.982 -23.333 -15.564  1.00 60.97           C  
ATOM   1214  CG  GLN A 161     -91.057 -23.930 -14.648  1.00 60.97           C  
ATOM   1215  CD  GLN A 161     -90.523 -24.216 -13.246  1.00 60.97           C  
ATOM   1216  NE2 GLN A 161     -89.417 -23.638 -12.828  1.00 60.97           N  
ATOM   1217  OE1 GLN A 161     -91.076 -24.990 -12.491  1.00 60.97           O  
ATOM   1218  C   GLN A 161     -91.436 -22.367 -17.413  1.00 60.97           C  
ATOM   1219  O   GLN A 161     -91.063 -21.272 -17.806  1.00 60.97           O  
ATOM   1220  N   GLU A 162     -92.730 -22.640 -17.232  1.00 64.81           N  
ATOM   1221  CA  GLU A 162     -93.815 -21.747 -17.652  1.00 64.81           C  
ATOM   1222  CB  GLU A 162     -94.316 -21.948 -19.114  1.00 64.81           C  
ATOM   1223  CG  GLU A 162     -93.315 -21.579 -20.219  1.00 64.81           C  
ATOM   1224  CD  GLU A 162     -93.872 -21.903 -21.618  1.00 64.81           C  
ATOM   1225  OE1 GLU A 162     -93.885 -23.085 -22.025  1.00 64.81           O  
ATOM   1226  OE2 GLU A 162     -94.249 -20.988 -22.382  1.00 64.81           O  
ATOM   1227  C   GLU A 162     -94.991 -22.005 -16.695  1.00 64.81           C  
ATOM   1228  O   GLU A 162     -95.426 -23.161 -16.548  1.00 64.81           O  
ATOM   1229  N   SER A 163     -95.603 -20.869 -16.298  1.00 54.21           N  
ATOM   1230  CA  SER A 163     -96.856 -20.828 -15.543  1.00 54.21           C  
ATOM   1231  CB  SER A 163     -96.560 -20.533 -14.076  1.00 54.21           C  
ATOM   1232  OG  SER A 163     -97.745 -20.666 -13.314  1.00 54.21           O  
ATOM   1233  C   SER A 163     -97.799 -19.777 -16.131  1.00 54.21           C  
ATOM   1234  O   SER A 163     -97.315 -18.841 -16.786  1.00 54.21           O  
ATOM   1235  N   VAL A 164     -99.113 -19.964 -15.921  1.00116.27           N  
ATOM   1236  CA  VAL A 164    -100.165 -19.098 -16.490  1.00116.27           C  
ATOM   1237  CB  VAL A 164    -100.768 -19.689 -17.766  1.00116.27           C  
ATOM   1238  CG1 VAL A 164    -101.739 -18.704 -18.431  1.00116.27           C  
ATOM   1239  CG2 VAL A 164     -99.697 -20.026 -18.811  1.00116.27           C  
ATOM   1240  C   VAL A 164    -101.308 -18.887 -15.499  1.00116.27           C  
ATOM   1241  O   VAL A 164    -101.649 -19.798 -14.727  1.00116.27           O  
ATOM   1242  N   THR A 165    -101.831 -17.661 -15.486  1.00136.32           N  
ATOM   1243  CA  THR A 165    -102.894 -17.252 -14.572  1.00136.32           C  
ATOM   1244  CB  THR A 165    -102.813 -15.747 -14.261  1.00136.32           C  
ATOM   1245  OG1 THR A 165    -101.468 -15.355 -14.109  1.00136.32           O  
ATOM   1246  CG2 THR A 165    -103.491 -15.376 -12.941  1.00136.32           C  
ATOM   1247  C   THR A 165    -104.257 -17.603 -15.148  1.00136.32           C  
ATOM   1248  O   THR A 165    -104.430 -18.120 -16.239  1.00136.32           O  
ATOM   1249  N   GLU A 166    -105.282 -17.591 -14.319  1.00166.62           N  
ATOM   1250  CA  GLU A 166    -106.666 -17.321 -14.755  1.00166.62           C  
ATOM   1251  CB  GLU A 166    -107.583 -17.911 -13.655  1.00166.62           C  
ATOM   1252  CG  GLU A 166    -108.998 -18.211 -14.139  1.00166.62           C  
ATOM   1253  CD  GLU A 166    -109.012 -19.047 -15.432  1.00166.62           C  
ATOM   1254  OE1 GLU A 166    -108.243 -20.019 -15.565  1.00166.62           O  
ATOM   1255  OE2 GLU A 166    -109.781 -18.712 -16.357  1.00166.62           O  
ATOM   1256  C   GLU A 166    -106.937 -15.818 -15.086  1.00166.62           C  
ATOM   1257  O   GLU A 166    -106.233 -14.878 -14.702  1.00166.62           O  
ATOM   1258  N   GLN A 167    -108.109 -15.526 -15.655  1.00 78.99           N  
ATOM   1259  CA  GLN A 167    -108.518 -14.161 -15.963  1.00 78.99           C  
ATOM   1260  CB  GLN A 167    -109.746 -14.189 -16.896  1.00 78.99           C  
ATOM   1261  CG  GLN A 167    -109.985 -12.911 -17.703  1.00 78.99           C  
ATOM   1262  CD  GLN A 167    -111.127 -13.059 -18.714  1.00 78.99           C  
ATOM   1263  OE1 GLN A 167    -112.069 -13.824 -18.557  1.00 78.99           O  
ATOM   1264  NE2 GLN A 167    -111.103 -12.309 -19.790  1.00 78.99           N  
ATOM   1265  C   GLN A 167    -108.794 -13.399 -14.646  1.00 78.99           C  
ATOM   1266  O   GLN A 167    -109.160 -14.011 -13.619  1.00 78.99           O  
ATOM   1267  N   ASP A 168    -108.531 -12.082 -14.792  1.00 62.19           N  
ATOM   1268  CA  ASP A 168    -108.884 -11.056 -13.770  1.00 62.19           C  
ATOM   1269  CB  ASP A 168    -108.080  -9.746 -14.016  1.00 62.19           C  
ATOM   1270  CG  ASP A 168    -108.416  -8.689 -12.968  1.00 62.19           C  
ATOM   1271  OD1 ASP A 168    -108.437  -9.039 -11.771  1.00 62.19           O  
ATOM   1272  OD2 ASP A 168    -108.854  -7.595 -13.381  1.00 62.19           O  
ATOM   1273  C   ASP A 168    -110.398 -10.767 -13.628  1.00 62.19           C  
ATOM   1274  O   ASP A 168    -111.179 -11.370 -14.353  1.00 62.19           O  
ATOM   1275  N   SER A 169    -110.845 -10.170 -12.522  1.00 68.78           N  
ATOM   1276  CA  SER A 169    -112.237  -9.799 -12.245  1.00 68.78           C  
ATOM   1277  CB  SER A 169    -112.490  -9.785 -10.739  1.00 68.78           C  
ATOM   1278  OG  SER A 169    -111.654  -8.854 -10.071  1.00 68.78           O  
ATOM   1279  C   SER A 169    -112.642  -8.369 -12.647  1.00 68.78           C  
ATOM   1280  O   SER A 169    -113.832  -8.075 -12.826  1.00 68.78           O  
ATOM   1281  N   LYS A 170    -111.707  -7.422 -12.736  1.00144.01           N  
ATOM   1282  CA  LYS A 170    -111.999  -6.077 -13.225  1.00144.01           C  
ATOM   1283  CB  LYS A 170    -111.384  -5.034 -12.284  1.00144.01           C  
ATOM   1284  CG  LYS A 170    -111.973  -3.612 -12.440  1.00144.01           C  
ATOM   1285  CD  LYS A 170    -111.735  -2.989 -13.822  1.00144.01           C  
ATOM   1286  CE  LYS A 170    -112.275  -1.582 -14.025  1.00144.01           C  
ATOM   1287  NZ  LYS A 170    -111.979  -1.170 -15.419  1.00144.01           N  
ATOM   1288  C   LYS A 170    -111.567  -5.969 -14.682  1.00144.01           C  
ATOM   1289  O   LYS A 170    -112.379  -5.735 -15.574  1.00144.01           O  
ATOM   1290  N   ASP A 171    -110.272  -5.831 -14.914  1.00 73.78           N  
ATOM   1291  CA  ASP A 171    -109.735  -5.576 -16.222  1.00 73.78           C  
ATOM   1292  CB  ASP A 171    -108.266  -5.205 -16.148  1.00 73.78           C  
ATOM   1293  CG  ASP A 171    -108.069  -3.755 -15.680  1.00 73.78           C  
ATOM   1294  OD1 ASP A 171    -109.041  -2.954 -15.759  1.00 73.78           O  
ATOM   1295  OD2 ASP A 171    -106.917  -3.435 -15.324  1.00 73.78           O  
ATOM   1296  C   ASP A 171    -109.862  -6.776 -17.123  1.00 73.78           C  
ATOM   1297  O   ASP A 171    -109.712  -6.547 -18.318  1.00 73.78           O  
ATOM   1298  N   SER A 172    -109.997  -8.005 -16.606  1.00119.11           N  
ATOM   1299  CA  SER A 172    -110.266  -9.272 -17.336  1.00119.11           C  
ATOM   1300  CB  SER A 172    -111.732  -9.397 -17.803  1.00119.11           C  
ATOM   1301  OG  SER A 172    -112.016  -8.433 -18.793  1.00119.11           O  
ATOM   1302  C   SER A 172    -109.199  -9.628 -18.396  1.00119.11           C  
ATOM   1303  O   SER A 172    -109.454  -9.875 -19.590  1.00119.11           O  
ATOM   1304  N   THR A 173    -107.961  -9.340 -17.991  1.00 54.56           N  
ATOM   1305  CA  THR A 173    -106.787  -9.810 -18.707  1.00 54.56           C  
ATOM   1306  CB  THR A 173    -105.733  -8.667 -18.789  1.00 54.56           C  
ATOM   1307  OG1 THR A 173    -105.324  -8.323 -17.487  1.00 54.56           O  
ATOM   1308  CG2 THR A 173    -106.279  -7.408 -19.463  1.00 54.56           C  
ATOM   1309  C   THR A 173    -106.249 -11.145 -18.094  1.00 54.56           C  
ATOM   1310  O   THR A 173    -106.786 -11.855 -17.206  1.00 54.56           O  
ATOM   1311  N   TYR A 174    -105.184 -11.616 -18.728  1.00 99.07           N  
ATOM   1312  CA  TYR A 174    -104.435 -12.763 -18.271  1.00 99.07           C  
ATOM   1313  CB  TYR A 174    -104.465 -13.886 -19.302  1.00 99.07           C  
ATOM   1314  CG  TYR A 174    -105.800 -14.574 -19.382  1.00 99.07           C  
ATOM   1315  CD1 TYR A 174    -106.130 -15.554 -18.430  1.00 99.07           C  
ATOM   1316  CD2 TYR A 174    -106.696 -14.252 -20.414  1.00 99.07           C  
ATOM   1317  CE1 TYR A 174    -107.349 -16.243 -18.538  1.00 99.07           C  
ATOM   1318  CE2 TYR A 174    -107.918 -14.942 -20.519  1.00 99.07           C  
ATOM   1319  CZ  TYR A 174    -108.235 -15.957 -19.594  1.00 99.07           C  
ATOM   1320  OH  TYR A 174    -109.352 -16.710 -19.752  1.00 99.07           O  
ATOM   1321  C   TYR A 174    -103.033 -12.343 -18.001  1.00 99.07           C  
ATOM   1322  O   TYR A 174    -102.577 -11.233 -18.341  1.00 99.07           O  
ATOM   1323  N   SER A 175    -102.206 -13.205 -17.425  1.00 49.89           N  
ATOM   1324  CA  SER A 175    -100.741 -13.093 -17.456  1.00 49.89           C  
ATOM   1325  CB  SER A 175    -100.288 -12.326 -16.193  1.00 49.89           C  
ATOM   1326  OG  SER A 175    -100.890 -11.039 -16.208  1.00 49.89           O  
ATOM   1327  C   SER A 175    -100.106 -14.473 -17.685  1.00 49.89           C  
ATOM   1328  O   SER A 175    -100.703 -15.529 -17.394  1.00 49.89           O  
ATOM   1329  N   LEU A 176     -98.835 -14.509 -18.054  1.00124.16           N  
ATOM   1330  CA  LEU A 176     -97.942 -15.659 -18.131  1.00124.16           C  
ATOM   1331  CB  LEU A 176     -97.727 -16.018 -19.618  1.00124.16           C  
ATOM   1332  CG  LEU A 176     -96.866 -17.263 -19.930  1.00124.16           C  
ATOM   1333  CD1 LEU A 176     -97.135 -17.753 -21.354  1.00124.16           C  
ATOM   1334  CD2 LEU A 176     -95.358 -17.013 -19.878  1.00124.16           C  
ATOM   1335  C   LEU A 176     -96.714 -15.275 -17.328  1.00124.16           C  
ATOM   1336  O   LEU A 176     -96.337 -14.084 -17.363  1.00124.16           O  
ATOM   1337  N   SER A 177     -96.139 -16.187 -16.538  1.00 45.99           N  
ATOM   1338  CA  SER A 177     -94.729 -16.211 -16.162  1.00 45.99           C  
ATOM   1339  CB  SER A 177     -94.674 -16.370 -14.659  1.00 45.99           C  
ATOM   1340  OG  SER A 177     -93.343 -16.386 -14.196  1.00 45.99           O  
ATOM   1341  C   SER A 177     -93.969 -17.358 -16.848  1.00 45.99           C  
ATOM   1342  O   SER A 177     -94.585 -18.368 -17.257  1.00 45.99           O  
ATOM   1343  N   SER A 178     -92.683 -17.070 -17.158  1.00 51.88           N  
ATOM   1344  CA  SER A 178     -91.705 -18.068 -17.621  1.00 51.88           C  
ATOM   1345  CB  SER A 178     -91.636 -18.047 -19.139  1.00 51.88           C  
ATOM   1346  OG  SER A 178     -90.854 -19.103 -19.655  1.00 51.88           O  
ATOM   1347  C   SER A 178     -90.316 -17.830 -17.049  1.00 51.88           C  
ATOM   1348  O   SER A 178     -90.008 -16.725 -16.568  1.00 51.88           O  
ATOM   1349  N   THR A 179     -89.503 -18.890 -16.999  1.00 66.19           N  
ATOM   1350  CA  THR A 179     -88.090 -18.792 -16.614  1.00 66.19           C  
ATOM   1351  CB  THR A 179     -87.924 -19.109 -15.132  1.00 66.19           C  
ATOM   1352  OG1 THR A 179     -88.731 -18.243 -14.368  1.00 66.19           O  
ATOM   1353  CG2 THR A 179     -86.508 -18.915 -14.621  1.00 66.19           C  
ATOM   1354  C   THR A 179     -87.258 -19.801 -17.397  1.00 66.19           C  
ATOM   1355  O   THR A 179     -87.101 -20.964 -16.965  1.00 66.19           O  
ATOM   1356  N   LEU A 180     -86.452 -19.270 -18.367  1.00128.57           N  
ATOM   1357  CA  LEU A 180     -85.277 -19.992 -18.902  1.00128.57           C  
ATOM   1358  CB  LEU A 180     -84.594 -19.222 -20.059  1.00128.57           C  
ATOM   1359  CG  LEU A 180     -83.659 -20.028 -20.982  1.00128.57           C  
ATOM   1360  CD1 LEU A 180     -83.002 -19.083 -21.994  1.00128.57           C  
ATOM   1361  CD2 LEU A 180     -82.513 -20.733 -20.267  1.00128.57           C  
ATOM   1362  C   LEU A 180     -84.332 -20.274 -17.737  1.00128.57           C  
ATOM   1363  O   LEU A 180     -84.072 -19.430 -16.884  1.00128.57           O  
ATOM   1364  N   THR A 181     -84.093 -21.521 -17.392  1.00116.80           N  
ATOM   1365  CA  THR A 181     -83.145 -21.896 -16.343  1.00116.80           C  
ATOM   1366  CB  THR A 181     -83.846 -22.689 -15.220  1.00116.80           C  
ATOM   1367  OG1 THR A 181     -82.965 -22.800 -14.129  1.00116.80           O  
ATOM   1368  CG2 THR A 181     -84.264 -24.092 -15.658  1.00116.80           C  
ATOM   1369  C   THR A 181     -81.979 -22.662 -17.011  1.00116.80           C  
ATOM   1370  O   THR A 181     -82.205 -23.682 -17.724  1.00116.80           O  
ATOM   1371  N   LEU A 182     -80.788 -22.215 -16.543  1.00 69.70           N  
ATOM   1372  CA  LEU A 182     -79.535 -22.888 -16.800  1.00 69.70           C  
ATOM   1373  CB  LEU A 182     -78.709 -22.064 -17.818  1.00 69.70           C  
ATOM   1374  CG  LEU A 182     -79.400 -21.902 -19.183  1.00 69.70           C  
ATOM   1375  CD1 LEU A 182     -78.563 -21.032 -20.122  1.00 69.70           C  
ATOM   1376  CD2 LEU A 182     -79.675 -23.237 -19.885  1.00 69.70           C  
ATOM   1377  C   LEU A 182     -78.881 -23.175 -15.459  1.00 69.70           C  
ATOM   1378  O   LEU A 182     -79.346 -22.594 -14.448  1.00 69.70           O  
ATOM   1379  N   SER A 183     -77.849 -24.078 -15.438  1.00 31.94           N  
ATOM   1380  CA  SER A 183     -76.626 -23.891 -14.604  1.00 31.94           C  
ATOM   1381  CB  SER A 183     -75.570 -25.002 -14.819  1.00 31.94           C  
ATOM   1382  OG  SER A 183     -74.464 -24.876 -13.944  1.00 31.94           O  
ATOM   1383  C   SER A 183     -75.885 -22.583 -14.879  1.00 31.94           C  
ATOM   1384  O   SER A 183     -75.666 -22.311 -16.078  1.00 31.94           O  
ATOM   1385  N   LYS A 184     -75.300 -21.940 -13.822  1.00 59.46           N  
ATOM   1386  CA  LYS A 184     -74.338 -20.826 -13.936  1.00 59.46           C  
ATOM   1387  CB  LYS A 184     -73.683 -20.404 -12.603  1.00 59.46           C  
ATOM   1388  CG  LYS A 184     -72.822 -19.141 -12.795  1.00 59.46           C  
ATOM   1389  CD  LYS A 184     -72.315 -18.539 -11.475  1.00 59.46           C  
ATOM   1390  CE  LYS A 184     -71.567 -17.227 -11.764  1.00 59.46           C  
ATOM   1391  NZ  LYS A 184     -70.256 -17.473 -12.405  1.00 59.46           N  
ATOM   1392  C   LYS A 184     -73.245 -21.176 -14.935  1.00 59.46           C  
ATOM   1393  O   LYS A 184     -73.204 -20.507 -15.941  1.00 59.46           O  
ATOM   1394  N   ALA A 185     -72.604 -22.326 -14.927  1.00 51.36           N  
ATOM   1395  CA  ALA A 185     -71.593 -22.709 -15.904  1.00 51.36           C  
ATOM   1396  CB  ALA A 185     -71.107 -24.113 -15.492  1.00 51.36           C  
ATOM   1397  C   ALA A 185     -72.032 -22.628 -17.386  1.00 51.36           C  
ATOM   1398  O   ALA A 185     -71.242 -22.224 -18.256  1.00 51.36           O  
ATOM   1399  N   ASP A 186     -73.318 -22.851 -17.681  1.00 80.82           N  
ATOM   1400  CA  ASP A 186     -73.819 -22.652 -19.035  1.00 80.82           C  
ATOM   1401  CB  ASP A 186     -75.020 -23.568 -19.288  1.00 80.82           C  
ATOM   1402  CG  ASP A 186     -75.182 -23.790 -20.792  1.00 80.82           C  
ATOM   1403  OD1 ASP A 186     -74.274 -24.451 -21.350  1.00 80.82           O  
ATOM   1404  OD2 ASP A 186     -76.167 -23.305 -21.385  1.00 80.82           O  
ATOM   1405  C   ASP A 186     -74.116 -21.177 -19.316  1.00 80.82           C  
ATOM   1406  O   ASP A 186     -73.634 -20.639 -20.307  1.00 80.82           O  
ATOM   1407  N   TYR A 187     -74.752 -20.462 -18.388  1.00 85.24           N  
ATOM   1408  CA  TYR A 187     -75.053 -19.029 -18.504  1.00 85.24           C  
ATOM   1409  CB  TYR A 187     -75.741 -18.595 -17.211  1.00 85.24           C  
ATOM   1410  CG  TYR A 187     -76.146 -17.137 -17.205  1.00 85.24           C  
ATOM   1411  CD1 TYR A 187     -77.299 -16.728 -17.898  1.00 85.24           C  
ATOM   1412  CD2 TYR A 187     -75.353 -16.188 -16.530  1.00 85.24           C  
ATOM   1413  CE1 TYR A 187     -77.652 -15.365 -17.935  1.00 85.24           C  
ATOM   1414  CE2 TYR A 187     -75.720 -14.830 -16.544  1.00 85.24           C  
ATOM   1415  CZ  TYR A 187     -76.859 -14.411 -17.261  1.00 85.24           C  
ATOM   1416  OH  TYR A 187     -77.182 -13.093 -17.322  1.00 85.24           O  
ATOM   1417  C   TYR A 187     -73.812 -18.137 -18.725  1.00 85.24           C  
ATOM   1418  O   TYR A 187     -73.850 -17.204 -19.522  1.00 85.24           O  
ATOM   1419  N   GLU A 188     -72.653 -18.570 -18.234  1.00107.77           N  
ATOM   1420  CA  GLU A 188     -71.359 -17.949 -18.506  1.00107.77           C  
ATOM   1421  CB  GLU A 188     -70.250 -18.642 -17.701  1.00107.77           C  
ATOM   1422  CG  GLU A 188     -70.403 -18.683 -16.179  1.00107.77           C  
ATOM   1423  CD  GLU A 188     -70.397 -17.316 -15.506  1.00107.77           C  
ATOM   1424  OE1 GLU A 188     -71.458 -16.662 -15.466  1.00107.77           O  
ATOM   1425  OE2 GLU A 188     -69.390 -17.006 -14.834  1.00107.77           O  
ATOM   1426  C   GLU A 188     -70.850 -18.061 -19.970  1.00107.77           C  
ATOM   1427  O   GLU A 188     -69.793 -17.488 -20.284  1.00107.77           O  
ATOM   1428  N   LYS A 189     -71.416 -18.984 -20.768  1.00 75.15           N  
ATOM   1429  CA  LYS A 189     -71.028 -19.178 -22.159  1.00 75.15           C  
ATOM   1430  CB  LYS A 189     -71.431 -20.562 -22.651  1.00 75.15           C  
ATOM   1431  CG  LYS A 189     -70.767 -21.701 -21.861  1.00 75.15           C  
ATOM   1432  CD  LYS A 189     -71.442 -23.021 -22.237  1.00 75.15           C  
ATOM   1433  CE  LYS A 189     -70.908 -24.191 -21.405  1.00 75.15           C  
ATOM   1434  NZ  LYS A 189     -71.761 -25.385 -21.608  1.00 75.15           N  
ATOM   1435  C   LYS A 189     -71.662 -18.167 -23.114  1.00 75.15           C  
ATOM   1436  O   LYS A 189     -71.071 -17.719 -24.113  1.00 75.15           O  
ATOM   1437  N   HIS A 190     -73.003 -17.996 -23.013  1.00 86.14           N  
ATOM   1438  CA  HIS A 190     -73.788 -17.210 -23.974  1.00 86.14           C  
ATOM   1439  ND1 HIS A 190     -75.251 -20.066 -25.142  1.00 86.14           N  
ATOM   1440  CG  HIS A 190     -75.462 -19.213 -24.057  1.00 86.14           C  
ATOM   1441  CB  HIS A 190     -75.260 -17.710 -24.073  1.00 86.14           C  
ATOM   1442  NE2 HIS A 190     -75.876 -21.279 -23.401  1.00 86.14           N  
ATOM   1443  CD2 HIS A 190     -75.850 -19.967 -22.984  1.00 86.14           C  
ATOM   1444  CE1 HIS A 190     -75.519 -21.304 -24.697  1.00 86.14           C  
ATOM   1445  C   HIS A 190     -73.623 -15.696 -23.651  1.00 86.14           C  
ATOM   1446  O   HIS A 190     -73.455 -15.180 -22.534  1.00 86.14           O  
ATOM   1447  N   LYS A 191     -73.608 -14.906 -24.724  1.00196.51           N  
ATOM   1448  CA  LYS A 191     -73.513 -13.461 -24.612  1.00196.51           C  
ATOM   1449  CB  LYS A 191     -72.786 -12.907 -25.813  1.00196.51           C  
ATOM   1450  CG  LYS A 191     -72.596 -11.378 -25.771  1.00196.51           C  
ATOM   1451  CD  LYS A 191     -71.971 -10.825 -24.472  1.00196.51           C  
ATOM   1452  CE  LYS A 191     -70.879 -11.712 -23.856  1.00196.51           C  
ATOM   1453  NZ  LYS A 191     -69.725 -11.880 -24.768  1.00196.51           N  
ATOM   1454  C   LYS A 191     -74.827 -12.753 -24.492  1.00196.51           C  
ATOM   1455  O   LYS A 191     -74.927 -11.766 -23.744  1.00196.51           O  
ATOM   1456  N   VAL A 192     -75.837 -13.051 -25.311  1.00128.97           N  
ATOM   1457  CA  VAL A 192     -77.134 -12.364 -25.326  1.00128.97           C  
ATOM   1458  CB  VAL A 192     -77.312 -11.535 -26.611  1.00128.97           C  
ATOM   1459  CG1 VAL A 192     -77.515 -12.371 -27.872  1.00128.97           C  
ATOM   1460  CG2 VAL A 192     -78.434 -10.504 -26.481  1.00128.97           C  
ATOM   1461  C   VAL A 192     -78.222 -13.365 -25.018  1.00128.97           C  
ATOM   1462  O   VAL A 192     -78.056 -14.577 -25.281  1.00128.97           O  
ATOM   1463  N   TYR A 193     -79.319 -12.865 -24.453  1.00167.41           N  
ATOM   1464  CA  TYR A 193     -80.507 -13.618 -24.106  1.00167.41           C  
ATOM   1465  CB  TYR A 193     -80.575 -13.902 -22.606  1.00167.41           C  
ATOM   1466  CG  TYR A 193     -79.446 -14.795 -22.145  1.00167.41           C  
ATOM   1467  CD1 TYR A 193     -78.228 -14.230 -21.719  1.00167.41           C  
ATOM   1468  CD2 TYR A 193     -79.608 -16.191 -22.182  1.00167.41           C  
ATOM   1469  CE1 TYR A 193     -77.171 -15.061 -21.311  1.00167.41           C  
ATOM   1470  CE2 TYR A 193     -78.559 -17.024 -21.758  1.00167.41           C  
ATOM   1471  CZ  TYR A 193     -77.347 -16.459 -21.313  1.00167.41           C  
ATOM   1472  OH  TYR A 193     -76.351 -17.279 -20.898  1.00167.41           O  
ATOM   1473  C   TYR A 193     -81.668 -12.783 -24.532  1.00167.41           C  
ATOM   1474  O   TYR A 193     -81.553 -11.554 -24.342  1.00167.41           O  
ATOM   1475  N   ALA A 194     -82.746 -13.438 -24.985  1.00 48.87           N  
ATOM   1476  CA  ALA A 194     -84.047 -12.809 -25.150  1.00 48.87           C  
ATOM   1477  CB  ALA A 194     -84.173 -12.407 -26.618  1.00 48.87           C  
ATOM   1478  C   ALA A 194     -85.143 -13.730 -24.634  1.00 48.87           C  
ATOM   1479  O   ALA A 194     -84.913 -14.938 -24.541  1.00 48.87           O  
ATOM   1480  N   CYS A 195     -86.198 -13.067 -24.114  1.00 56.54           N  
ATOM   1481  CA  CYS A 195     -87.559 -13.575 -24.005  1.00 56.54           C  
ATOM   1482  CB  CYS A 195     -88.131 -13.248 -22.637  1.00 56.54           C  
ATOM   1483  SG  CYS A 195     -89.829 -13.782 -22.348  1.00 56.54           S  
ATOM   1484  C   CYS A 195     -88.395 -12.879 -25.047  1.00 56.54           C  
ATOM   1485  O   CYS A 195     -88.338 -11.647 -25.198  1.00 56.54           O  
ATOM   1486  N   GLU A 196     -89.207 -13.693 -25.761  1.00 72.71           N  
ATOM   1487  CA  GLU A 196     -90.179 -13.287 -26.798  1.00 72.71           C  
ATOM   1488  CB  GLU A 196     -89.653 -13.765 -28.156  1.00 72.71           C  
ATOM   1489  CG  GLU A 196     -90.428 -13.288 -29.389  1.00 72.71           C  
ATOM   1490  CD  GLU A 196     -89.554 -13.572 -30.606  1.00 72.71           C  
ATOM   1491  OE1 GLU A 196     -88.417 -13.043 -30.637  1.00 72.71           O  
ATOM   1492  OE2 GLU A 196     -89.869 -14.516 -31.361  1.00 72.71           O  
ATOM   1493  C   GLU A 196     -91.562 -13.873 -26.540  1.00 72.71           C  
ATOM   1494  O   GLU A 196     -91.664 -15.009 -26.056  1.00 72.71           O  
ATOM   1495  N   VAL A 197     -92.597 -13.117 -26.953  1.00107.60           N  
ATOM   1496  CA  VAL A 197     -94.005 -13.508 -26.906  1.00107.60           C  
ATOM   1497  CB  VAL A 197     -94.776 -12.736 -25.820  1.00107.60           C  
ATOM   1498  CG1 VAL A 197     -94.921 -11.246 -26.114  1.00107.60           C  
ATOM   1499  CG2 VAL A 197     -96.159 -13.328 -25.553  1.00107.60           C  
ATOM   1500  C   VAL A 197     -94.650 -13.330 -28.279  1.00107.60           C  
ATOM   1501  O   VAL A 197     -94.675 -12.257 -28.895  1.00107.60           O  
ATOM   1502  N   THR A 198     -95.427 -14.370 -28.601  1.00 53.43           N  
ATOM   1503  CA  THR A 198     -96.438 -14.320 -29.653  1.00 53.43           C  
ATOM   1504  CB  THR A 198     -96.482 -15.588 -30.498  1.00 53.43           C  
ATOM   1505  OG1 THR A 198     -96.941 -16.711 -29.789  1.00 53.43           O  
ATOM   1506  CG2 THR A 198     -95.076 -15.914 -31.000  1.00 53.43           C  
ATOM   1507  C   THR A 198     -97.798 -14.038 -29.068  1.00 53.43           C  
ATOM   1508  O   THR A 198     -98.150 -14.509 -27.993  1.00 53.43           O  
ATOM   1509  N   HIS A 199     -98.620 -13.223 -29.743  1.00 74.58           N  
ATOM   1510  CA  HIS A 199     -99.964 -12.785 -29.277  1.00 74.58           C  
ATOM   1511  ND1 HIS A 199    -101.949 -10.356 -27.711  1.00 74.58           N  
ATOM   1512  CG  HIS A 199    -101.087 -11.420 -27.463  1.00 74.58           C  
ATOM   1513  CB  HIS A 199     -99.816 -11.686 -28.216  1.00 74.58           C  
ATOM   1514  NE2 HIS A 199    -102.860 -11.689 -26.204  1.00 74.58           N  
ATOM   1515  CD2 HIS A 199    -101.647 -12.241 -26.529  1.00 74.58           C  
ATOM   1516  CE1 HIS A 199    -103.009 -10.561 -26.917  1.00 74.58           C  
ATOM   1517  C   HIS A 199    -100.827 -12.279 -30.416  1.00 74.58           C  
ATOM   1518  O   HIS A 199    -100.290 -11.901 -31.420  1.00 74.58           O  
ATOM   1519  N   GLN A 200    -102.114 -12.002 -30.252  1.00113.30           N  
ATOM   1520  CA  GLN A 200    -103.058 -11.628 -31.299  1.00113.30           C  
ATOM   1521  CB  GLN A 200    -104.446 -12.235 -30.992  1.00113.30           C  
ATOM   1522  CG  GLN A 200    -104.494 -13.769 -31.103  1.00113.30           C  
ATOM   1523  CD  GLN A 200    -103.702 -14.472 -30.001  1.00113.30           C  
ATOM   1524  OE1 GLN A 200    -103.907 -14.241 -28.826  1.00113.30           O  
ATOM   1525  NE2 GLN A 200    -102.698 -15.258 -30.314  1.00113.30           N  
ATOM   1526  C   GLN A 200    -103.211 -10.114 -31.383  1.00113.30           C  
ATOM   1527  O   GLN A 200    -103.861  -9.631 -32.292  1.00113.30           O  
ATOM   1528  N   GLY A 201    -102.808  -9.346 -30.386  1.00 60.89           N  
ATOM   1529  CA  GLY A 201    -103.073  -7.925 -30.302  1.00 60.89           C  
ATOM   1530  C   GLY A 201    -102.189  -7.039 -31.152  1.00 60.89           C  
ATOM   1531  O   GLY A 201    -102.481  -5.840 -31.156  1.00 60.89           O  
ATOM   1532  N   LEU A 202    -101.149  -7.582 -31.807  1.00102.13           N  
ATOM   1533  CA  LEU A 202    -100.216  -6.877 -32.687  1.00102.13           C  
ATOM   1534  CB  LEU A 202     -98.862  -6.535 -32.014  1.00102.13           C  
ATOM   1535  CG  LEU A 202     -98.946  -5.610 -30.792  1.00102.13           C  
ATOM   1536  CD1 LEU A 202     -99.250  -6.385 -29.513  1.00102.13           C  
ATOM   1537  CD2 LEU A 202     -97.613  -4.895 -30.549  1.00102.13           C  
ATOM   1538  C   LEU A 202     -99.958  -7.707 -33.949  1.00102.13           C  
ATOM   1539  O   LEU A 202    -100.048  -8.920 -33.981  1.00102.13           O  
ATOM   1540  N   SER A 203     -99.457  -7.052 -34.987  1.00 96.39           N  
ATOM   1541  CA  SER A 203     -99.071  -7.695 -36.259  1.00 96.39           C  
ATOM   1542  CB  SER A 203     -98.853  -6.631 -37.318  1.00 96.39           C  
ATOM   1543  OG  SER A 203    -100.024  -5.867 -37.529  1.00 96.39           O  
ATOM   1544  C   SER A 203     -97.729  -8.447 -36.228  1.00 96.39           C  
ATOM   1545  O   SER A 203     -97.248  -8.968 -37.247  1.00 96.39           O  
ATOM   1546  N   SER A 204     -97.094  -8.433 -35.048  1.00 85.93           N  
ATOM   1547  CA  SER A 204     -95.858  -9.156 -34.779  1.00 85.93           C  
ATOM   1548  CB  SER A 204     -94.663  -8.255 -35.157  1.00 85.93           C  
ATOM   1549  OG  SER A 204     -94.598  -7.108 -34.330  1.00 85.93           O  
ATOM   1550  C   SER A 204     -95.786  -9.642 -33.325  1.00 85.93           C  
ATOM   1551  O   SER A 204     -96.489  -9.132 -32.439  1.00 85.93           O  
ATOM   1552  N   PRO A 205     -94.833 -10.552 -33.027  1.00149.81           N  
ATOM   1553  CA  PRO A 205     -94.355 -10.776 -31.673  1.00149.81           C  
ATOM   1554  CD  PRO A 205     -94.055 -11.346 -33.956  1.00149.81           C  
ATOM   1555  CB  PRO A 205     -93.307 -11.909 -31.757  1.00149.81           C  
ATOM   1556  CG  PRO A 205     -92.838 -11.878 -33.209  1.00149.81           C  
ATOM   1557  C   PRO A 205     -93.800  -9.493 -31.069  1.00149.81           C  
ATOM   1558  O   PRO A 205     -93.463  -8.526 -31.796  1.00149.81           O  
ATOM   1559  N   VAL A 206     -93.732  -9.540 -29.707  1.00 43.91           N  
ATOM   1560  CA  VAL A 206     -92.971  -8.606 -28.872  1.00 43.91           C  
ATOM   1561  CB  VAL A 206     -93.817  -8.007 -27.743  1.00 43.91           C  
ATOM   1562  CG1 VAL A 206     -93.079  -6.964 -26.890  1.00 43.91           C  
ATOM   1563  CG2 VAL A 206     -95.044  -7.349 -28.384  1.00 43.91           C  
ATOM   1564  C   VAL A 206     -91.788  -9.343 -28.330  1.00 43.91           C  
ATOM   1565  O   VAL A 206     -91.933 -10.435 -27.811  1.00 43.91           O  
ATOM   1566  N   THR A 207     -90.654  -8.671 -28.096  1.00 57.56           N  
ATOM   1567  CA  THR A 207     -89.425  -9.218 -27.467  1.00 57.56           C  
ATOM   1568  CB  THR A 207     -88.315  -9.571 -28.520  1.00 57.56           C  
ATOM   1569  OG1 THR A 207     -88.917 -10.315 -29.553  1.00 57.56           O  
ATOM   1570  CG2 THR A 207     -87.147 -10.387 -27.976  1.00 57.56           C  
ATOM   1571  C   THR A 207     -88.914  -8.213 -26.410  1.00 57.56           C  
ATOM   1572  O   THR A 207     -89.127  -6.972 -26.471  1.00 57.56           O  
ATOM   1573  N   LYS A 208     -88.220  -8.839 -25.414  1.00166.30           N  
ATOM   1574  CA  LYS A 208     -87.305  -8.187 -24.471  1.00166.30           C  
ATOM   1575  CB  LYS A 208     -87.896  -8.200 -23.076  1.00166.30           C  
ATOM   1576  CG  LYS A 208     -87.489  -6.995 -22.215  1.00166.30           C  
ATOM   1577  CD  LYS A 208     -88.089  -5.650 -22.658  1.00166.30           C  
ATOM   1578  CE  LYS A 208     -89.615  -5.717 -22.594  1.00166.30           C  
ATOM   1579  NZ  LYS A 208     -90.280  -4.400 -22.673  1.00166.30           N  
ATOM   1580  C   LYS A 208     -86.030  -8.954 -24.364  1.00166.30           C  
ATOM   1581  O   LYS A 208     -86.022 -10.140 -24.055  1.00166.30           O  
ATOM   1582  N   SER A 209     -84.879  -8.266 -24.462  1.00 56.42           N  
ATOM   1583  CA  SER A 209     -83.518  -8.851 -24.489  1.00 56.42           C  
ATOM   1584  CB  SER A 209     -82.995  -8.904 -25.962  1.00 56.42           C  
ATOM   1585  OG  SER A 209     -81.684  -9.410 -26.068  1.00 56.42           O  
ATOM   1586  C   SER A 209     -82.600  -8.100 -23.512  1.00 56.42           C  
ATOM   1587  O   SER A 209     -82.843  -6.916 -23.155  1.00 56.42           O  
ATOM   1588  N   PHE A 210     -81.484  -8.754 -23.137  1.00 81.72           N  
ATOM   1589  CA  PHE A 210     -80.253  -8.146 -22.617  1.00 81.72           C  
ATOM   1590  CB  PHE A 210     -80.336  -8.115 -21.098  1.00 81.72           C  
ATOM   1591  CG  PHE A 210     -80.310  -9.493 -20.474  1.00 81.72           C  
ATOM   1592  CD1 PHE A 210     -79.083 -10.059 -20.075  1.00 81.72           C  
ATOM   1593  CD2 PHE A 210     -81.484 -10.260 -20.403  1.00 81.72           C  
ATOM   1594  CE1 PHE A 210     -79.027 -11.380 -19.609  1.00 81.72           C  
ATOM   1595  CE2 PHE A 210     -81.415 -11.582 -19.937  1.00 81.72           C  
ATOM   1596  CZ  PHE A 210     -80.201 -12.140 -19.524  1.00 81.72           C  
ATOM   1597  C   PHE A 210     -79.050  -8.962 -23.060  1.00 81.72           C  
ATOM   1598  O   PHE A 210     -79.169 -10.181 -23.132  1.00 81.72           O  
ATOM   1599  N   ASN A 211     -77.856  -8.360 -23.143  1.00150.50           N  
ATOM   1600  CA  ASN A 211     -76.557  -9.068 -23.116  1.00150.50           C  
ATOM   1601  CB  ASN A 211     -75.615  -8.428 -24.118  1.00150.50           C  
ATOM   1602  CG  ASN A 211     -75.199  -7.022 -23.726  1.00150.50           C  
ATOM   1603  ND2 ASN A 211     -73.939  -6.810 -23.428  1.00150.50           N  
ATOM   1604  OD1 ASN A 211     -76.011  -6.116 -23.653  1.00150.50           O  
ATOM   1605  C   ASN A 211     -75.854  -9.140 -21.768  1.00150.50           C  
ATOM   1606  O   ASN A 211     -75.780  -8.140 -21.077  1.00150.50           O  
ATOM   1607  N   ARG A 212     -75.272 -10.281 -21.424  1.00184.70           N  
ATOM   1608  CA  ARG A 212     -74.505 -10.585 -20.210  1.00184.70           C  
ATOM   1609  CB  ARG A 212     -74.331 -12.114 -20.169  1.00184.70           C  
ATOM   1610  CG  ARG A 212     -73.803 -12.564 -18.813  1.00184.70           C  
ATOM   1611  CD  ARG A 212     -73.507 -14.057 -18.723  1.00184.70           C  
ATOM   1612  NE  ARG A 212     -72.340 -14.405 -19.543  1.00184.70           N  
ATOM   1613  CZ  ARG A 212     -71.089 -14.199 -19.176  1.00184.70           C  
ATOM   1614  NH1 ARG A 212     -70.778 -13.728 -17.998  1.00184.70           N  
ATOM   1615  NH2 ARG A 212     -70.111 -14.477 -19.988  1.00184.70           N  
ATOM   1616  C   ARG A 212     -73.189  -9.778 -20.130  1.00184.70           C  
ATOM   1617  O   ARG A 212     -72.054 -10.263 -20.222  1.00184.70           O  
ATOM   1618  N   GLY A 213     -73.309  -8.471 -19.874  1.00 76.11           N  
ATOM   1619  CA  GLY A 213     -72.168  -7.559 -19.701  1.00 76.11           C  
ATOM   1620  C   GLY A 213     -71.857  -7.121 -18.272  1.00 76.11           C  
ATOM   1621  O   GLY A 213     -70.705  -7.068 -17.861  1.00 76.11           O  
ATOM   1622  N   GLU A 214     -72.933  -6.829 -17.542  1.00115.72           N  
ATOM   1623  CA  GLU A 214     -72.869  -6.532 -16.098  1.00115.72           C  
ATOM   1624  CB  GLU A 214     -73.972  -5.481 -15.684  1.00115.72           C  
ATOM   1625  CG  GLU A 214     -73.819  -4.085 -16.292  1.00115.72           C  
ATOM   1626  CD  GLU A 214     -74.852  -3.141 -15.659  1.00115.72           C  
ATOM   1627  OE1 GLU A 214     -76.010  -3.558 -15.440  1.00115.72           O  
ATOM   1628  OE2 GLU A 214     -74.464  -2.023 -15.246  1.00115.72           O  
ATOM   1629  C   GLU A 214     -72.988  -7.860 -15.308  1.00115.72           C  
ATOM   1630  O   GLU A 214     -72.090  -8.285 -14.569  1.00115.72           O  
ATOM   1631  N   CYS A 215     -74.211  -8.415 -15.418  1.00 63.99           N  
ATOM   1632  CA  CYS A 215     -74.652  -9.661 -14.779  1.00 63.99           C  
ATOM   1633  CB  CYS A 215     -76.078  -9.559 -14.222  1.00 63.99           C  
ATOM   1634  SG  CYS A 215     -76.290  -8.452 -12.803  1.00 63.99           S  
ATOM   1635  C   CYS A 215     -74.536 -10.789 -15.774  1.00 63.99           C  
ATOM   1636  O   CYS A 215     -75.567 -11.257 -16.354  1.00 63.99           O  
ATOM   1637  OXT CYS A 215     -73.392 -11.244 -16.017  1.00 63.99           O  
ATOM   1638  N   GLN B   1    -125.193 -20.450   8.169  1.00 84.44           N  
ATOM   1639  CA  GLN B   1    -125.937 -20.640   9.446  1.00 84.44           C  
ATOM   1640  CB  GLN B   1    -127.442 -20.543   9.275  1.00 84.44           C  
ATOM   1641  CG  GLN B   1    -128.246 -20.537  10.593  1.00 84.44           C  
ATOM   1642  CD  GLN B   1    -128.120 -21.826  11.390  1.00 84.44           C  
ATOM   1643  OE1 GLN B   1    -127.365 -21.904  12.336  1.00 84.44           O  
ATOM   1644  NE2 GLN B   1    -128.640 -22.921  10.886  1.00 84.44           N  
ATOM   1645  C   GLN B   1    -125.504 -21.951  10.037  1.00 84.44           C  
ATOM   1646  O   GLN B   1    -124.412 -21.958  10.575  1.00 84.44           O  
ATOM   1647  N   VAL B   2    -126.096 -23.048   9.534  1.00135.22           N  
ATOM   1648  CA  VAL B   2    -125.463 -24.327   9.231  1.00135.22           C  
ATOM   1649  CB  VAL B   2    -126.432 -25.309   8.507  1.00135.22           C  
ATOM   1650  CG1 VAL B   2    -127.163 -24.646   7.341  1.00135.22           C  
ATOM   1651  CG2 VAL B   2    -125.695 -26.528   7.942  1.00135.22           C  
ATOM   1652  C   VAL B   2    -124.207 -24.005   8.416  1.00135.22           C  
ATOM   1653  O   VAL B   2    -124.269 -23.308   7.381  1.00135.22           O  
ATOM   1654  N   GLN B   3    -123.152 -24.770   8.751  1.00 66.37           N  
ATOM   1655  CA  GLN B   3    -121.914 -24.789   7.997  1.00 66.37           C  
ATOM   1656  CB  GLN B   3    -121.058 -23.600   8.456  1.00 66.37           C  
ATOM   1657  CG  GLN B   3    -119.763 -23.422   7.650  1.00 66.37           C  
ATOM   1658  CD  GLN B   3    -120.008 -23.366   6.142  1.00 66.37           C  
ATOM   1659  OE1 GLN B   3    -120.880 -22.675   5.642  1.00 66.37           O  
ATOM   1660  NE2 GLN B   3    -119.335 -24.205   5.382  1.00 66.37           N  
ATOM   1661  C   GLN B   3    -121.254 -26.143   8.142  1.00 66.37           C  
ATOM   1662  O   GLN B   3    -121.581 -26.920   9.038  1.00 66.37           O  
ATOM   1663  N   LEU B   4    -120.379 -26.469   7.180  1.00 82.65           N  
ATOM   1664  CA  LEU B   4    -119.473 -27.611   7.232  1.00 82.65           C  
ATOM   1665  CB  LEU B   4    -119.699 -28.509   6.017  1.00 82.65           C  
ATOM   1666  CG  LEU B   4    -121.157 -28.989   5.863  1.00 82.65           C  
ATOM   1667  CD1 LEU B   4    -121.278 -29.879   4.638  1.00 82.65           C  
ATOM   1668  CD2 LEU B   4    -121.658 -29.752   7.084  1.00 82.65           C  
ATOM   1669  C   LEU B   4    -118.040 -27.093   7.349  1.00 82.65           C  
ATOM   1670  O   LEU B   4    -117.650 -26.086   6.714  1.00 82.65           O  
ATOM   1671  N   VAL B   5    -117.376 -27.741   8.325  1.00175.55           N  
ATOM   1672  CA  VAL B   5    -116.161 -27.318   9.039  1.00175.55           C  
ATOM   1673  CB  VAL B   5    -116.404 -26.998  10.544  1.00175.55           C  
ATOM   1674  CG1 VAL B   5    -115.245 -26.288  11.259  1.00175.55           C  
ATOM   1675  CG2 VAL B   5    -117.669 -26.147  10.729  1.00175.55           C  
ATOM   1676  C   VAL B   5    -115.155 -28.427   8.895  1.00175.55           C  
ATOM   1677  O   VAL B   5    -114.606 -28.861   9.899  1.00175.55           O  
ATOM   1678  N   GLN B   6    -115.072 -29.174   7.772  1.00139.01           N  
ATOM   1679  CA  GLN B   6    -114.029 -30.175   7.564  1.00139.01           C  
ATOM   1680  CB  GLN B   6    -114.083 -30.907   6.204  1.00139.01           C  
ATOM   1681  CG  GLN B   6    -113.567 -30.142   4.986  1.00139.01           C  
ATOM   1682  CD  GLN B   6    -114.464 -28.999   4.608  1.00139.01           C  
ATOM   1683  OE1 GLN B   6    -115.547 -29.216   4.110  1.00139.01           O  
ATOM   1684  NE2 GLN B   6    -114.120 -27.767   4.924  1.00139.01           N  
ATOM   1685  C   GLN B   6    -112.702 -29.501   7.892  1.00139.01           C  
ATOM   1686  O   GLN B   6    -112.606 -28.248   7.778  1.00139.01           O  
ATOM   1687  N   SER B   7    -111.837 -30.360   8.519  1.00 53.89           N  
ATOM   1688  CA  SER B   7    -110.495 -29.991   9.001  1.00 53.89           C  
ATOM   1689  CB  SER B   7    -110.586 -29.193  10.304  1.00 53.89           C  
ATOM   1690  OG  SER B   7    -111.152 -29.975  11.336  1.00 53.89           O  
ATOM   1691  C   SER B   7    -109.584 -31.191   9.216  1.00 53.89           C  
ATOM   1692  O   SER B   7    -109.953 -32.316   8.833  1.00 53.89           O  
ATOM   1693  N   GLY B   8    -108.362 -30.925   9.740  1.00 81.03           N  
ATOM   1694  CA  GLY B   8    -107.257 -31.869   9.731  1.00 81.03           C  
ATOM   1695  C   GLY B   8    -106.542 -31.848   8.415  1.00 81.03           C  
ATOM   1696  O   GLY B   8    -107.254 -31.625   7.445  1.00 81.03           O  
ATOM   1697  N   ALA B   9    -105.367 -32.510   8.414  1.00349.49           N  
ATOM   1698  CA  ALA B   9    -104.365 -32.689   7.336  1.00349.49           C  
ATOM   1699  CB  ALA B   9    -104.837 -33.668   6.237  1.00349.49           C  
ATOM   1700  C   ALA B   9    -103.677 -31.476   6.704  1.00349.49           C  
ATOM   1701  O   ALA B   9    -104.196 -30.364   6.650  1.00349.49           O  
ATOM   1702  N   GLU B  10    -102.359 -31.715   6.467  1.00224.59           N  
ATOM   1703  CA  GLU B  10    -101.542 -30.998   5.462  1.00224.59           C  
ATOM   1704  CB  GLU B  10    -100.668 -29.959   6.211  1.00224.59           C  
ATOM   1705  CG  GLU B  10     -99.880 -29.049   5.255  1.00224.59           C  
ATOM   1706  CD  GLU B  10    -100.731 -27.986   4.553  1.00224.59           C  
ATOM   1707  OE1 GLU B  10    -101.588 -28.384   3.732  1.00224.59           O  
ATOM   1708  OE2 GLU B  10    -100.479 -26.784   4.794  1.00224.59           O  
ATOM   1709  C   GLU B  10    -100.735 -32.026   4.578  1.00224.59           C  
ATOM   1710  O   GLU B  10    -101.295 -32.617   3.641  1.00224.59           O  
ATOM   1711  N   VAL B  11     -99.618 -32.521   5.157  1.00 77.97           N  
ATOM   1712  CA  VAL B  11     -98.621 -33.354   4.444  1.00 77.97           C  
ATOM   1713  CB  VAL B  11     -97.233 -32.652   4.310  1.00 77.97           C  
ATOM   1714  CG1 VAL B  11     -96.268 -33.475   3.446  1.00 77.97           C  
ATOM   1715  CG2 VAL B  11     -97.285 -31.243   3.734  1.00 77.97           C  
ATOM   1716  C   VAL B  11     -98.364 -34.734   5.144  1.00 77.97           C  
ATOM   1717  O   VAL B  11     -98.086 -34.828   6.387  1.00 77.97           O  
ATOM   1718  N   LYS B  12     -98.318 -35.774   4.273  1.00114.94           N  
ATOM   1719  CA  LYS B  12     -97.814 -37.094   4.611  1.00114.94           C  
ATOM   1720  CB  LYS B  12     -99.063 -37.938   4.921  1.00114.94           C  
ATOM   1721  CG  LYS B  12     -99.834 -37.571   6.197  1.00114.94           C  
ATOM   1722  CD  LYS B  12     -98.989 -37.711   7.475  1.00114.94           C  
ATOM   1723  CE  LYS B  12     -99.783 -37.254   8.699  1.00114.94           C  
ATOM   1724  NZ  LYS B  12     -99.063 -37.547   9.959  1.00114.94           N  
ATOM   1725  C   LYS B  12     -96.915 -37.716   3.512  1.00114.94           C  
ATOM   1726  O   LYS B  12     -96.199 -37.042   2.764  1.00114.94           O  
ATOM   1727  N   LYS B  13     -96.612 -38.994   3.686  1.00112.64           N  
ATOM   1728  CA  LYS B  13     -96.078 -39.892   2.650  1.00112.64           C  
ATOM   1729  CB  LYS B  13     -94.838 -40.577   3.173  1.00112.64           C  
ATOM   1730  CG  LYS B  13     -95.173 -41.573   4.297  1.00112.64           C  
ATOM   1731  CD  LYS B  13     -94.014 -42.524   4.587  1.00112.64           C  
ATOM   1732  CE  LYS B  13     -94.427 -43.582   5.619  1.00112.64           C  
ATOM   1733  NZ  LYS B  13     -94.810 -42.969   6.913  1.00112.64           N  
ATOM   1734  C   LYS B  13     -97.101 -40.961   2.219  1.00112.64           C  
ATOM   1735  O   LYS B  13     -97.924 -41.387   3.051  1.00112.64           O  
ATOM   1736  N   PRO B  14     -96.964 -41.628   1.067  1.00 77.79           N  
ATOM   1737  CA  PRO B  14     -97.851 -42.728   0.695  1.00 77.79           C  
ATOM   1738  CD  PRO B  14     -96.024 -41.315   0.010  1.00 77.79           C  
ATOM   1739  CB  PRO B  14     -97.348 -43.202  -0.655  1.00 77.79           C  
ATOM   1740  CG  PRO B  14     -96.588 -42.006  -1.230  1.00 77.79           C  
ATOM   1741  C   PRO B  14     -97.868 -43.900   1.679  1.00 77.79           C  
ATOM   1742  O   PRO B  14     -96.910 -44.292   2.342  1.00 77.79           O  
ATOM   1743  N   GLY B  15     -99.036 -44.483   1.881  1.00 37.06           N  
ATOM   1744  CA  GLY B  15     -99.241 -45.416   2.968  1.00 37.06           C  
ATOM   1745  C   GLY B  15     -99.301 -44.857   4.402  1.00 37.06           C  
ATOM   1746  O   GLY B  15     -99.372 -45.696   5.295  1.00 37.06           O  
ATOM   1747  N   ALA B  16     -99.294 -43.557   4.650  1.00 65.53           N  
ATOM   1748  CA  ALA B  16     -99.520 -42.971   5.962  1.00 65.53           C  
ATOM   1749  CB  ALA B  16     -98.743 -41.664   6.002  1.00 65.53           C  
ATOM   1750  C   ALA B  16    -100.994 -42.728   6.265  1.00 65.53           C  
ATOM   1751  O   ALA B  16    -101.875 -43.177   5.514  1.00 65.53           O  
ATOM   1752  N   SER B  17    -101.221 -42.101   7.425  1.00124.56           N  
ATOM   1753  CA  SER B  17    -102.509 -41.560   7.826  1.00124.56           C  
ATOM   1754  CB  SER B  17    -103.171 -42.457   8.837  1.00124.56           C  
ATOM   1755  OG  SER B  17    -104.535 -42.104   8.975  1.00124.56           O  
ATOM   1756  C   SER B  17    -102.308 -40.273   8.525  1.00124.56           C  
ATOM   1757  O   SER B  17    -101.375 -40.219   9.334  1.00124.56           O  
ATOM   1758  N   VAL B  18    -103.288 -39.351   8.444  1.00191.34           N  
ATOM   1759  CA  VAL B  18    -103.335 -37.988   9.055  1.00191.34           C  
ATOM   1760  CB  VAL B  18    -103.159 -36.900   7.933  1.00191.34           C  
ATOM   1761  CG1 VAL B  18    -104.312 -36.920   6.923  1.00191.34           C  
ATOM   1762  CG2 VAL B  18    -102.910 -35.521   8.534  1.00191.34           C  
ATOM   1763  C   VAL B  18    -104.582 -37.712   9.943  1.00191.34           C  
ATOM   1764  O   VAL B  18    -104.510 -36.913  10.894  1.00191.34           O  
ATOM   1765  N   LYS B  19    -105.714 -38.385   9.651  1.00193.67           N  
ATOM   1766  CA  LYS B  19    -107.022 -38.063  10.234  1.00193.67           C  
ATOM   1767  CB  LYS B  19    -106.964 -38.339  11.754  1.00193.67           C  
ATOM   1768  CG  LYS B  19    -108.259 -38.910  12.348  1.00193.67           C  
ATOM   1769  CD  LYS B  19    -109.437 -37.946  12.516  1.00193.67           C  
ATOM   1770  CE  LYS B  19    -109.504 -37.224  13.862  1.00193.67           C  
ATOM   1771  NZ  LYS B  19    -110.860 -36.654  14.074  1.00193.67           N  
ATOM   1772  C   LYS B  19    -107.470 -36.629   9.868  1.00193.67           C  
ATOM   1773  O   LYS B  19    -107.708 -35.794  10.756  1.00193.67           O  
ATOM   1774  N   VAL B  20    -107.826 -36.404   8.590  1.00 74.19           N  
ATOM   1775  CA  VAL B  20    -108.914 -35.461   8.240  1.00 74.19           C  
ATOM   1776  CB  VAL B  20    -109.133 -35.341   6.686  1.00 74.19           C  
ATOM   1777  CG1 VAL B  20    -110.118 -34.234   6.284  1.00 74.19           C  
ATOM   1778  CG2 VAL B  20    -107.812 -35.016   6.006  1.00 74.19           C  
ATOM   1779  C   VAL B  20    -110.167 -35.878   9.071  1.00 74.19           C  
ATOM   1780  O   VAL B  20    -110.220 -37.011   9.587  1.00 74.19           O  
ATOM   1781  N   SER B  21    -111.097 -34.927   9.258  1.00 63.06           N  
ATOM   1782  CA  SER B  21    -112.522 -35.210   9.447  1.00 63.06           C  
ATOM   1783  CB  SER B  21    -112.767 -35.027  10.920  1.00 63.06           C  
ATOM   1784  OG  SER B  21    -111.864 -35.877  11.585  1.00 63.06           O  
ATOM   1785  C   SER B  21    -113.435 -34.238   8.713  1.00 63.06           C  
ATOM   1786  O   SER B  21    -113.253 -33.033   8.841  1.00 63.06           O  
ATOM   1787  N   CYS B  22    -114.515 -34.681   8.051  1.00 73.47           N  
ATOM   1788  CA  CYS B  22    -115.677 -33.797   7.841  1.00 73.47           C  
ATOM   1789  CB  CYS B  22    -116.799 -34.428   7.019  1.00 73.47           C  
ATOM   1790  SG  CYS B  22    -118.304 -33.428   6.828  1.00 73.47           S  
ATOM   1791  C   CYS B  22    -116.193 -33.443   9.226  1.00 73.47           C  
ATOM   1792  O   CYS B  22    -115.974 -34.281  10.123  1.00 73.47           O  
ATOM   1793  N   LYS B  23    -116.733 -32.201   9.397  1.00126.43           N  
ATOM   1794  CA  LYS B  23    -117.435 -31.729  10.624  1.00126.43           C  
ATOM   1795  CB  LYS B  23    -116.436 -30.921  11.476  1.00126.43           C  
ATOM   1796  CG  LYS B  23    -116.642 -30.947  13.003  1.00126.43           C  
ATOM   1797  CD  LYS B  23    -118.010 -30.460  13.482  1.00126.43           C  
ATOM   1798  CE  LYS B  23    -118.205 -30.638  14.992  1.00126.43           C  
ATOM   1799  NZ  LYS B  23    -119.638 -30.515  15.369  1.00126.43           N  
ATOM   1800  C   LYS B  23    -118.645 -30.855  10.264  1.00126.43           C  
ATOM   1801  O   LYS B  23    -118.453 -29.890   9.507  1.00126.43           O  
ATOM   1802  N   ALA B  24    -119.840 -31.110  10.804  1.00 51.46           N  
ATOM   1803  CA  ALA B  24    -120.983 -30.255  10.645  1.00 51.46           C  
ATOM   1804  CB  ALA B  24    -122.142 -31.171  10.294  1.00 51.46           C  
ATOM   1805  C   ALA B  24    -121.212 -29.394  11.875  1.00 51.46           C  
ATOM   1806  O   ALA B  24    -120.710 -29.694  12.958  1.00 51.46           O  
ATOM   1807  N   SER B  25    -121.925 -28.283  11.708  1.00 57.53           N  
ATOM   1808  CA  SER B  25    -122.396 -27.429  12.797  1.00 57.53           C  
ATOM   1809  CB  SER B  25    -121.295 -26.485  13.308  1.00 57.53           C  
ATOM   1810  OG  SER B  25    -120.302 -27.284  13.923  1.00 57.53           O  
ATOM   1811  C   SER B  25    -123.594 -26.638  12.338  1.00 57.53           C  
ATOM   1812  O   SER B  25    -123.793 -26.439  11.131  1.00 57.53           O  
ATOM   1813  N   GLY B  26    -124.370 -26.068  13.281  1.00 45.80           N  
ATOM   1814  CA  GLY B  26    -125.500 -25.145  13.045  1.00 45.80           C  
ATOM   1815  C   GLY B  26    -126.807 -25.828  12.672  1.00 45.80           C  
ATOM   1816  O   GLY B  26    -127.804 -25.137  12.481  1.00 45.80           O  
ATOM   1817  N   TYR B  27    -126.851 -27.156  12.725  1.00202.03           N  
ATOM   1818  CA  TYR B  27    -128.095 -27.944  12.633  1.00202.03           C  
ATOM   1819  CB  TYR B  27    -128.458 -28.250  11.181  1.00202.03           C  
ATOM   1820  CG  TYR B  27    -127.525 -29.211  10.476  1.00202.03           C  
ATOM   1821  CD1 TYR B  27    -126.254 -28.766  10.099  1.00202.03           C  
ATOM   1822  CD2 TYR B  27    -127.906 -30.539  10.205  1.00202.03           C  
ATOM   1823  CE1 TYR B  27    -125.388 -29.606   9.387  1.00202.03           C  
ATOM   1824  CE2 TYR B  27    -127.019 -31.412   9.540  1.00202.03           C  
ATOM   1825  CZ  TYR B  27    -125.763 -30.933   9.112  1.00202.03           C  
ATOM   1826  OH  TYR B  27    -124.895 -31.716   8.429  1.00202.03           O  
ATOM   1827  C   TYR B  27    -127.961 -29.283  13.347  1.00202.03           C  
ATOM   1828  O   TYR B  27    -126.825 -29.691  13.657  1.00202.03           O  
ATOM   1829  N   THR B  28    -129.107 -29.943  13.597  1.00 62.22           N  
ATOM   1830  CA  THR B  28    -129.186 -31.278  14.254  1.00 62.22           C  
ATOM   1831  CB  THR B  28    -130.625 -31.640  14.628  1.00 62.22           C  
ATOM   1832  OG1 THR B  28    -131.196 -30.624  15.416  1.00 62.22           O  
ATOM   1833  CG2 THR B  28    -130.650 -32.927  15.441  1.00 62.22           C  
ATOM   1834  C   THR B  28    -128.726 -32.429  13.348  1.00 62.22           C  
ATOM   1835  O   THR B  28    -129.132 -32.454  12.174  1.00 62.22           O  
ATOM   1836  N   PHE B  29    -127.666 -33.119  13.793  1.00137.23           N  
ATOM   1837  CA  PHE B  29    -126.884 -33.973  12.888  1.00137.23           C  
ATOM   1838  CB  PHE B  29    -125.431 -34.087  13.355  1.00137.23           C  
ATOM   1839  CG  PHE B  29    -124.568 -34.737  12.304  1.00137.23           C  
ATOM   1840  CD1 PHE B  29    -124.120 -33.984  11.209  1.00137.23           C  
ATOM   1841  CD2 PHE B  29    -124.304 -36.112  12.358  1.00137.23           C  
ATOM   1842  CE1 PHE B  29    -123.340 -34.592  10.213  1.00137.23           C  
ATOM   1843  CE2 PHE B  29    -123.490 -36.716  11.392  1.00137.23           C  
ATOM   1844  CZ  PHE B  29    -123.002 -35.954  10.319  1.00137.23           C  
ATOM   1845  C   PHE B  29    -127.432 -35.383  12.742  1.00137.23           C  
ATOM   1846  O   PHE B  29    -127.318 -35.890  11.625  1.00137.23           O  
ATOM   1847  N   THR B  30    -128.223 -35.863  13.710  1.00152.35           N  
ATOM   1848  CA  THR B  30    -128.959 -37.143  13.604  1.00152.35           C  
ATOM   1849  CB  THR B  30    -129.582 -37.457  15.010  1.00152.35           C  
ATOM   1850  OG1 THR B  30    -129.686 -38.831  15.245  1.00152.35           O  
ATOM   1851  CG2 THR B  30    -130.965 -36.869  15.248  1.00152.35           C  
ATOM   1852  C   THR B  30    -129.936 -37.214  12.386  1.00152.35           C  
ATOM   1853  O   THR B  30    -130.549 -38.245  12.143  1.00152.35           O  
ATOM   1854  N   ASP B  31    -130.282 -36.074  11.808  1.00121.89           N  
ATOM   1855  CA  ASP B  31    -131.494 -35.879  10.999  1.00121.89           C  
ATOM   1856  CB  ASP B  31    -131.965 -34.439  11.194  1.00121.89           C  
ATOM   1857  CG  ASP B  31    -132.527 -33.998  12.545  1.00121.89           C  
ATOM   1858  OD1 ASP B  31    -132.326 -34.710  13.547  1.00121.89           O  
ATOM   1859  OD2 ASP B  31    -133.074 -32.871  12.578  1.00121.89           O  
ATOM   1860  C   ASP B  31    -131.246 -35.948   9.473  1.00121.89           C  
ATOM   1861  O   ASP B  31    -132.214 -35.903   8.680  1.00121.89           O  
ATOM   1862  N   TYR B  32    -129.938 -35.911   9.093  1.00114.34           N  
ATOM   1863  CA  TYR B  32    -129.599 -35.848   7.696  1.00114.34           C  
ATOM   1864  CB  TYR B  32    -129.388 -34.384   7.228  1.00114.34           C  
ATOM   1865  CG  TYR B  32    -130.496 -33.431   7.621  1.00114.34           C  
ATOM   1866  CD1 TYR B  32    -130.411 -32.741   8.842  1.00114.34           C  
ATOM   1867  CD2 TYR B  32    -131.639 -33.286   6.814  1.00114.34           C  
ATOM   1868  CE1 TYR B  32    -131.486 -31.945   9.285  1.00114.34           C  
ATOM   1869  CE2 TYR B  32    -132.698 -32.459   7.235  1.00114.34           C  
ATOM   1870  CZ  TYR B  32    -132.634 -31.806   8.479  1.00114.34           C  
ATOM   1871  OH  TYR B  32    -133.665 -31.029   8.897  1.00114.34           O  
ATOM   1872  C   TYR B  32    -128.411 -36.737   7.350  1.00114.34           C  
ATOM   1873  O   TYR B  32    -127.340 -36.732   7.973  1.00114.34           O  
ATOM   1874  N   TYR B  33    -128.509 -37.261   6.114  1.00 91.53           N  
ATOM   1875  CA  TYR B  33    -127.396 -37.830   5.371  1.00 91.53           C  
ATOM   1876  CB  TYR B  33    -127.908 -38.550   4.083  1.00 91.53           C  
ATOM   1877  CG  TYR B  33    -129.110 -39.432   4.321  1.00 91.53           C  
ATOM   1878  CD1 TYR B  33    -130.403 -38.871   4.367  1.00 91.53           C  
ATOM   1879  CD2 TYR B  33    -128.932 -40.814   4.485  1.00 91.53           C  
ATOM   1880  CE1 TYR B  33    -131.506 -39.683   4.682  1.00 91.53           C  
ATOM   1881  CE2 TYR B  33    -130.037 -41.627   4.780  1.00 91.53           C  
ATOM   1882  CZ  TYR B  33    -131.320 -41.059   4.928  1.00 91.53           C  
ATOM   1883  OH  TYR B  33    -132.372 -41.823   5.309  1.00 91.53           O  
ATOM   1884  C   TYR B  33    -126.365 -36.718   5.090  1.00 91.53           C  
ATOM   1885  O   TYR B  33    -126.723 -35.567   4.722  1.00 91.53           O  
ATOM   1886  N   MET B  34    -125.135 -37.250   4.866  1.00 61.25           N  
ATOM   1887  CA  MET B  34    -124.018 -36.452   4.359  1.00 61.25           C  
ATOM   1888  CB  MET B  34    -123.014 -36.163   5.478  1.00 61.25           C  
ATOM   1889  CG  MET B  34    -123.686 -35.475   6.669  1.00 61.25           C  
ATOM   1890  SD  MET B  34    -124.409 -33.861   6.302  1.00 61.25           S  
ATOM   1891  CE  MET B  34    -122.892 -32.898   6.105  1.00 61.25           C  
ATOM   1892  C   MET B  34    -123.340 -37.160   3.212  1.00 61.25           C  
ATOM   1893  O   MET B  34    -123.556 -38.397   3.066  1.00 61.25           O  
ATOM   1894  N   HIS B  35    -122.571 -36.395   2.419  1.00 83.21           N  
ATOM   1895  CA  HIS B  35    -121.635 -36.864   1.381  1.00 83.21           C  
ATOM   1896  ND1 HIS B  35    -123.488 -38.473  -0.862  1.00 83.21           N  
ATOM   1897  CG  HIS B  35    -123.394 -37.161  -0.406  1.00 83.21           C  
ATOM   1898  CB  HIS B  35    -122.115 -36.478  -0.024  1.00 83.21           C  
ATOM   1899  NE2 HIS B  35    -125.419 -37.478  -1.158  1.00 83.21           N  
ATOM   1900  CD2 HIS B  35    -124.598 -36.549  -0.570  1.00 83.21           C  
ATOM   1901  CE1 HIS B  35    -124.729 -38.613  -1.337  1.00 83.21           C  
ATOM   1902  C   HIS B  35    -120.254 -36.216   1.497  1.00 83.21           C  
ATOM   1903  O   HIS B  35    -120.134 -35.057   1.948  1.00 83.21           O  
ATOM   1904  N   TRP B  36    -119.224 -36.944   1.003  1.00 97.97           N  
ATOM   1905  CA  TRP B  36    -117.919 -36.401   0.660  1.00 97.97           C  
ATOM   1906  CB  TRP B  36    -116.811 -37.387   1.000  1.00 97.97           C  
ATOM   1907  CG  TRP B  36    -116.554 -37.517   2.450  1.00 97.97           C  
ATOM   1908  CD2 TRP B  36    -115.784 -36.618   3.285  1.00 97.97           C  
ATOM   1909  CD1 TRP B  36    -116.838 -38.587   3.209  1.00 97.97           C  
ATOM   1910  NE1 TRP B  36    -116.338 -38.404   4.482  1.00 97.97           N  
ATOM   1911  CE2 TRP B  36    -115.615 -37.230   4.557  1.00 97.97           C  
ATOM   1912  CE3 TRP B  36    -115.116 -35.404   3.039  1.00 97.97           C  
ATOM   1913  CZ2 TRP B  36    -114.787 -36.663   5.529  1.00 97.97           C  
ATOM   1914  CZ3 TRP B  36    -114.296 -34.820   4.017  1.00 97.97           C  
ATOM   1915  CH2 TRP B  36    -114.109 -35.465   5.245  1.00 97.97           C  
ATOM   1916  C   TRP B  36    -117.781 -36.100  -0.803  1.00 97.97           C  
ATOM   1917  O   TRP B  36    -118.342 -36.859  -1.603  1.00 97.97           O  
ATOM   1918  N   VAL B  37    -116.878 -35.180  -1.179  1.00 60.64           N  
ATOM   1919  CA  VAL B  37    -116.414 -34.881  -2.550  1.00 60.64           C  
ATOM   1920  CB  VAL B  37    -117.270 -33.727  -3.188  1.00 60.64           C  
ATOM   1921  CG1 VAL B  37    -116.829 -33.403  -4.623  1.00 60.64           C  
ATOM   1922  CG2 VAL B  37    -118.759 -34.105  -3.229  1.00 60.64           C  
ATOM   1923  C   VAL B  37    -114.881 -34.600  -2.457  1.00 60.64           C  
ATOM   1924  O   VAL B  37    -114.448 -34.076  -1.411  1.00 60.64           O  
ATOM   1925  N   ARG B  38    -114.169 -35.067  -3.488  1.00108.03           N  
ATOM   1926  CA  ARG B  38    -112.859 -34.515  -3.869  1.00108.03           C  
ATOM   1927  CB  ARG B  38    -111.878 -35.716  -4.004  1.00108.03           C  
ATOM   1928  CG  ARG B  38    -112.091 -36.564  -5.274  1.00108.03           C  
ATOM   1929  CD  ARG B  38    -111.037 -37.664  -5.321  1.00108.03           C  
ATOM   1930  NE  ARG B  38    -110.906 -38.335  -6.629  1.00108.03           N  
ATOM   1931  CZ  ARG B  38    -109.791 -38.830  -7.150  1.00108.03           C  
ATOM   1932  NH1 ARG B  38    -108.636 -38.722  -6.569  1.00108.03           N  
ATOM   1933  NH2 ARG B  38    -109.823 -39.465  -8.279  1.00108.03           N  
ATOM   1934  C   ARG B  38    -112.961 -33.589  -5.116  1.00108.03           C  
ATOM   1935  O   ARG B  38    -113.675 -33.914  -6.101  1.00108.03           O  
ATOM   1936  N   GLN B  39    -112.005 -32.646  -5.132  1.00 78.01           N  
ATOM   1937  CA  GLN B  39    -111.743 -31.811  -6.290  1.00 78.01           C  
ATOM   1938  CB  GLN B  39    -112.139 -30.370  -5.983  1.00 78.01           C  
ATOM   1939  CG  GLN B  39    -111.906 -29.490  -7.213  1.00 78.01           C  
ATOM   1940  CD  GLN B  39    -112.648 -28.173  -7.113  1.00 78.01           C  
ATOM   1941  OE1 GLN B  39    -112.647 -27.475  -6.103  1.00 78.01           O  
ATOM   1942  NE2 GLN B  39    -113.329 -27.815  -8.169  1.00 78.01           N  
ATOM   1943  C   GLN B  39    -110.281 -31.891  -6.649  1.00 78.01           C  
ATOM   1944  O   GLN B  39    -109.485 -31.198  -5.994  1.00 78.01           O  
ATOM   1945  N   ALA B  40    -109.946 -32.747  -7.623  1.00 49.77           N  
ATOM   1946  CA  ALA B  40    -108.577 -32.937  -8.062  1.00 49.77           C  
ATOM   1947  CB  ALA B  40    -108.550 -34.051  -9.160  1.00 49.77           C  
ATOM   1948  C   ALA B  40    -107.948 -31.566  -8.473  1.00 49.77           C  
ATOM   1949  O   ALA B  40    -108.586 -30.512  -8.659  1.00 49.77           O  
ATOM   1950  N   PRO B  41    -106.598 -31.580  -8.638  1.00 73.88           N  
ATOM   1951  CA  PRO B  41    -105.826 -30.438  -9.152  1.00 73.88           C  
ATOM   1952  CD  PRO B  41    -105.669 -32.565  -8.022  1.00 73.88           C  
ATOM   1953  CB  PRO B  41    -104.345 -30.851  -9.041  1.00 73.88           C  
ATOM   1954  CG  PRO B  41    -104.312 -31.882  -7.913  1.00 73.88           C  
ATOM   1955  C   PRO B  41    -106.154 -30.000 -10.585  1.00 73.88           C  
ATOM   1956  O   PRO B  41    -106.210 -28.799 -10.849  1.00 73.88           O  
ATOM   1957  N   GLY B  42    -106.675 -30.906 -11.410  1.00 60.56           N  
ATOM   1958  CA  GLY B  42    -107.362 -30.554 -12.648  1.00 60.56           C  
ATOM   1959  C   GLY B  42    -108.724 -29.868 -12.502  1.00 60.56           C  
ATOM   1960  O   GLY B  42    -109.346 -29.695 -13.536  1.00 60.56           O  
ATOM   1961  N   GLN B  43    -109.171 -29.488 -11.301  1.00 88.21           N  
ATOM   1962  CA  GLN B  43    -110.482 -28.894 -10.920  1.00 88.21           C  
ATOM   1963  CB  GLN B  43    -110.514 -27.472 -11.503  1.00 88.21           C  
ATOM   1964  CG  GLN B  43    -111.564 -26.575 -10.845  1.00 88.21           C  
ATOM   1965  CD  GLN B  43    -111.642 -25.199 -11.482  1.00 88.21           C  
ATOM   1966  OE1 GLN B  43    -112.007 -25.027 -12.633  1.00 88.21           O  
ATOM   1967  NE2 GLN B  43    -111.374 -24.144 -10.749  1.00 88.21           N  
ATOM   1968  C   GLN B  43    -111.759 -29.722 -11.287  1.00 88.21           C  
ATOM   1969  O   GLN B  43    -112.923 -29.341 -11.058  1.00 88.21           O  
ATOM   1970  N   GLY B  44    -111.597 -30.892 -11.898  1.00 32.00           N  
ATOM   1971  CA  GLY B  44    -112.641 -31.895 -11.898  1.00 32.00           C  
ATOM   1972  C   GLY B  44    -113.144 -32.207 -10.520  1.00 32.00           C  
ATOM   1973  O   GLY B  44    -112.365 -32.111  -9.585  1.00 32.00           O  
ATOM   1974  N   LEU B  45    -114.426 -32.565 -10.344  1.00 65.62           N  
ATOM   1975  CA  LEU B  45    -115.048 -33.069  -9.116  1.00 65.62           C  
ATOM   1976  CB  LEU B  45    -116.385 -32.370  -8.811  1.00 65.62           C  
ATOM   1977  CG  LEU B  45    -116.226 -30.864  -8.557  1.00 65.62           C  
ATOM   1978  CD1 LEU B  45    -117.582 -30.222  -8.267  1.00 65.62           C  
ATOM   1979  CD2 LEU B  45    -115.305 -30.595  -7.373  1.00 65.62           C  
ATOM   1980  C   LEU B  45    -115.326 -34.538  -9.265  1.00 65.62           C  
ATOM   1981  O   LEU B  45    -115.669 -34.956 -10.404  1.00 65.62           O  
ATOM   1982  N   GLU B  46    -115.242 -35.245  -8.083  1.00 99.73           N  
ATOM   1983  CA  GLU B  46    -115.662 -36.649  -7.894  1.00 99.73           C  
ATOM   1984  CB  GLU B  46    -114.455 -37.577  -8.110  1.00 99.73           C  
ATOM   1985  CG  GLU B  46    -114.844 -39.022  -8.413  1.00 99.73           C  
ATOM   1986  CD  GLU B  46    -113.635 -39.769  -8.966  1.00 99.73           C  
ATOM   1987  OE1 GLU B  46    -112.499 -39.494  -8.529  1.00 99.73           O  
ATOM   1988  OE2 GLU B  46    -113.845 -40.620  -9.848  1.00 99.73           O  
ATOM   1989  C   GLU B  46    -116.302 -36.874  -6.533  1.00 99.73           C  
ATOM   1990  O   GLU B  46    -115.775 -36.419  -5.517  1.00 99.73           O  
ATOM   1991  N   TRP B  47    -117.319 -37.778  -6.468  1.00102.50           N  
ATOM   1992  CA  TRP B  47    -118.115 -38.105  -5.249  1.00102.50           C  
ATOM   1993  CB  TRP B  47    -119.546 -38.507  -5.649  1.00102.50           C  
ATOM   1994  CG  TRP B  47    -120.330 -39.132  -4.547  1.00102.50           C  
ATOM   1995  CD2 TRP B  47    -120.611 -40.548  -4.374  1.00102.50           C  
ATOM   1996  CD1 TRP B  47    -120.876 -38.508  -3.481  1.00102.50           C  
ATOM   1997  NE1 TRP B  47    -121.493 -39.444  -2.679  1.00102.50           N  
ATOM   1998  CE2 TRP B  47    -121.368 -40.717  -3.183  1.00102.50           C  
ATOM   1999  CE3 TRP B  47    -120.284 -41.705  -5.109  1.00102.50           C  
ATOM   2000  CZ2 TRP B  47    -121.794 -41.975  -2.745  1.00102.50           C  
ATOM   2001  CZ3 TRP B  47    -120.693 -42.973  -4.667  1.00102.50           C  
ATOM   2002  CH2 TRP B  47    -121.441 -43.110  -3.487  1.00102.50           C  
ATOM   2003  C   TRP B  47    -117.527 -39.267  -4.420  1.00102.50           C  
ATOM   2004  O   TRP B  47    -117.508 -40.431  -4.840  1.00102.50           O  
ATOM   2005  N   MET B  48    -117.221 -38.972  -3.149  1.00257.59           N  
ATOM   2006  CA  MET B  48    -116.296 -39.748  -2.283  1.00257.59           C  
ATOM   2007  CB  MET B  48    -115.296 -38.803  -1.557  1.00257.59           C  
ATOM   2008  CG  MET B  48    -113.969 -38.589  -2.281  1.00257.59           C  
ATOM   2009  SD  MET B  48    -113.091 -40.101  -2.777  1.00257.59           S  
ATOM   2010  CE  MET B  48    -112.899 -40.883  -1.152  1.00257.59           C  
ATOM   2011  C   MET B  48    -117.015 -40.691  -1.296  1.00257.59           C  
ATOM   2012  O   MET B  48    -116.654 -40.886  -0.128  1.00257.59           O  
ATOM   2013  N   GLY B  49    -118.347 -40.778  -1.471  1.00 52.27           N  
ATOM   2014  CA  GLY B  49    -119.183 -41.549  -0.559  1.00 52.27           C  
ATOM   2015  C   GLY B  49    -120.270 -40.729   0.163  1.00 52.27           C  
ATOM   2016  O   GLY B  49    -120.143 -39.482   0.317  1.00 52.27           O  
ATOM   2017  N   ARG B  50    -121.299 -41.547   0.600  1.00144.31           N  
ATOM   2018  CA  ARG B  50    -122.466 -41.119   1.398  1.00144.31           C  
ATOM   2019  CB  ARG B  50    -123.784 -41.434   0.663  1.00144.31           C  
ATOM   2020  CG  ARG B  50    -125.055 -40.872   1.318  1.00144.31           C  
ATOM   2021  CD  ARG B  50    -126.290 -41.461   0.647  1.00144.31           C  
ATOM   2022  NE  ARG B  50    -127.539 -40.915   1.216  1.00144.31           N  
ATOM   2023  CZ  ARG B  50    -128.209 -39.860   0.781  1.00144.31           C  
ATOM   2024  NH1 ARG B  50    -127.810 -39.146  -0.229  1.00144.31           N  
ATOM   2025  NH2 ARG B  50    -129.319 -39.481   1.344  1.00144.31           N  
ATOM   2026  C   ARG B  50    -122.494 -41.840   2.720  1.00144.31           C  
ATOM   2027  O   ARG B  50    -122.012 -42.959   2.731  1.00144.31           O  
ATOM   2028  N   VAL B  51    -123.010 -41.191   3.773  1.00113.71           N  
ATOM   2029  CA  VAL B  51    -123.446 -41.816   5.030  1.00113.71           C  
ATOM   2030  CB  VAL B  51    -122.556 -41.294   6.171  1.00113.71           C  
ATOM   2031  CG1 VAL B  51    -122.782 -39.816   6.478  1.00113.71           C  
ATOM   2032  CG2 VAL B  51    -122.604 -42.156   7.427  1.00113.71           C  
ATOM   2033  C   VAL B  51    -124.913 -41.546   5.327  1.00113.71           C  
ATOM   2034  O   VAL B  51    -125.440 -40.470   4.964  1.00113.71           O  
ATOM   2035  N   ASN B  52    -125.531 -42.508   6.070  1.00 85.27           N  
ATOM   2036  CA  ASN B  52    -126.727 -42.329   6.939  1.00 85.27           C  
ATOM   2037  CB  ASN B  52    -127.458 -43.689   7.085  1.00 85.27           C  
ATOM   2038  CG  ASN B  52    -128.786 -43.618   7.815  1.00 85.27           C  
ATOM   2039  ND2 ASN B  52    -129.827 -43.424   7.217  1.00 85.27           N  
ATOM   2040  OD1 ASN B  52    -128.795 -43.703   9.123  1.00 85.27           O  
ATOM   2041  C   ASN B  52    -126.413 -41.759   8.325  1.00 85.27           C  
ATOM   2042  O   ASN B  52    -125.710 -42.392   9.111  1.00 85.27           O  
ATOM   2043  N   PRO B  53    -127.149 -40.767   8.870  1.00 95.47           N  
ATOM   2044  CA  PRO B  53    -126.809 -40.098  10.146  1.00 95.47           C  
ATOM   2045  CD  PRO B  53    -128.433 -40.294   8.389  1.00 95.47           C  
ATOM   2046  CB  PRO B  53    -127.903 -39.003  10.321  1.00 95.47           C  
ATOM   2047  CG  PRO B  53    -129.098 -39.555   9.542  1.00 95.47           C  
ATOM   2048  C   PRO B  53    -126.735 -41.082  11.342  1.00 95.47           C  
ATOM   2049  O   PRO B  53    -125.720 -41.197  12.044  1.00 95.47           O  
ATOM   2050  N   ASN B  54    -127.722 -41.950  11.518  1.00120.74           N  
ATOM   2051  CA  ASN B  54    -127.724 -42.950  12.580  1.00120.74           C  
ATOM   2052  CB  ASN B  54    -129.167 -43.336  12.931  1.00120.74           C  
ATOM   2053  CG  ASN B  54    -129.997 -42.166  13.396  1.00120.74           C  
ATOM   2054  OD1 ASN B  54    -129.554 -41.487  14.425  1.00120.74           O  
ATOM   2055  ND2 ASN B  54    -131.009 -41.834  12.814  1.00120.74           N  
ATOM   2056  C   ASN B  54    -126.824 -44.166  12.234  1.00120.74           C  
ATOM   2057  O   ASN B  54    -127.213 -45.321  12.523  1.00120.74           O  
ATOM   2058  N   ARG B  55    -125.653 -43.895  11.620  1.00128.24           N  
ATOM   2059  CA  ARG B  55    -124.659 -44.933  11.243  1.00128.24           C  
ATOM   2060  CB  ARG B  55    -124.092 -45.509  12.585  1.00128.24           C  
ATOM   2061  CG  ARG B  55    -123.679 -44.479  13.653  1.00128.24           C  
ATOM   2062  CD  ARG B  55    -123.241 -45.136  14.967  1.00128.24           C  
ATOM   2063  NE  ARG B  55    -123.260 -44.158  16.075  1.00128.24           N  
ATOM   2064  CZ  ARG B  55    -122.251 -43.428  16.528  1.00128.24           C  
ATOM   2065  NH1 ARG B  55    -121.043 -43.539  16.056  1.00128.24           N  
ATOM   2066  NH2 ARG B  55    -122.460 -42.556  17.472  1.00128.24           N  
ATOM   2067  C   ARG B  55    -125.231 -45.966  10.219  1.00128.24           C  
ATOM   2068  O   ARG B  55    -126.249 -45.752   9.554  1.00128.24           O  
ATOM   2069  N   ARG B  56    -124.631 -47.137  10.200  1.00134.68           N  
ATOM   2070  CA  ARG B  56    -125.153 -48.327   9.554  1.00134.68           C  
ATOM   2071  CB  ARG B  56    -126.537 -48.708  10.090  1.00134.68           C  
ATOM   2072  CG  ARG B  56    -126.737 -48.654  11.615  1.00134.68           C  
ATOM   2073  CD  ARG B  56    -126.474 -49.987  12.316  1.00134.68           C  
ATOM   2074  NE  ARG B  56    -126.554 -49.809  13.781  1.00134.68           N  
ATOM   2075  CZ  ARG B  56    -125.538 -49.644  14.611  1.00134.68           C  
ATOM   2076  NH1 ARG B  56    -124.301 -49.700  14.194  1.00134.68           N  
ATOM   2077  NH2 ARG B  56    -125.739 -49.415  15.880  1.00134.68           N  
ATOM   2078  C   ARG B  56    -125.222 -48.259   8.030  1.00134.68           C  
ATOM   2079  O   ARG B  56    -124.679 -49.137   7.369  1.00134.68           O  
ATOM   2080  N   GLY B  57    -125.997 -47.315   7.482  1.00 55.34           N  
ATOM   2081  CA  GLY B  57    -126.077 -47.015   6.079  1.00 55.34           C  
ATOM   2082  C   GLY B  57    -124.859 -46.225   5.644  1.00 55.34           C  
ATOM   2083  O   GLY B  57    -124.486 -45.170   6.170  1.00 55.34           O  
ATOM   2084  N   THR B  58    -124.335 -46.660   4.491  1.00132.50           N  
ATOM   2085  CA  THR B  58    -123.332 -45.969   3.661  1.00132.50           C  
ATOM   2086  CB  THR B  58    -121.891 -46.274   4.213  1.00132.50           C  
ATOM   2087  OG1 THR B  58    -120.936 -45.537   3.508  1.00132.50           O  
ATOM   2088  CG2 THR B  58    -121.502 -47.747   4.096  1.00132.50           C  
ATOM   2089  C   THR B  58    -123.632 -46.330   2.173  1.00132.50           C  
ATOM   2090  O   THR B  58    -124.337 -47.337   1.883  1.00132.50           O  
ATOM   2091  N   THR B  59    -123.005 -45.527   1.272  1.00152.53           N  
ATOM   2092  CA  THR B  59    -122.758 -45.944  -0.122  1.00152.53           C  
ATOM   2093  CB  THR B  59    -123.856 -45.455  -1.049  1.00152.53           C  
ATOM   2094  OG1 THR B  59    -123.910 -44.058  -1.123  1.00152.53           O  
ATOM   2095  CG2 THR B  59    -125.228 -45.931  -0.586  1.00152.53           C  
ATOM   2096  C   THR B  59    -121.440 -45.398  -0.689  1.00152.53           C  
ATOM   2097  O   THR B  59    -120.905 -44.425  -0.114  1.00152.53           O  
ATOM   2098  N   TYR B  60    -120.884 -46.191  -1.663  1.00119.76           N  
ATOM   2099  CA  TYR B  60    -119.523 -46.023  -2.230  1.00119.76           C  
ATOM   2100  CB  TYR B  60    -118.461 -46.990  -1.622  1.00119.76           C  
ATOM   2101  CG  TYR B  60    -118.422 -47.016  -0.111  1.00119.76           C  
ATOM   2102  CD1 TYR B  60    -118.326 -45.813   0.608  1.00119.76           C  
ATOM   2103  CD2 TYR B  60    -118.489 -48.242   0.577  1.00119.76           C  
ATOM   2104  CE1 TYR B  60    -118.321 -45.832   2.001  1.00119.76           C  
ATOM   2105  CE2 TYR B  60    -118.428 -48.264   1.986  1.00119.76           C  
ATOM   2106  CZ  TYR B  60    -118.327 -47.051   2.699  1.00119.76           C  
ATOM   2107  OH  TYR B  60    -118.234 -47.024   4.052  1.00119.76           O  
ATOM   2108  C   TYR B  60    -119.390 -46.215  -3.759  1.00119.76           C  
ATOM   2109  O   TYR B  60    -120.058 -47.066  -4.368  1.00119.76           O  
ATOM   2110  N   ASN B  61    -118.360 -45.549  -4.297  1.00 71.39           N  
ATOM   2111  CA  ASN B  61    -117.828 -45.777  -5.628  1.00 71.39           C  
ATOM   2112  CB  ASN B  61    -117.374 -44.422  -6.168  1.00 71.39           C  
ATOM   2113  CG  ASN B  61    -117.126 -44.439  -7.647  1.00 71.39           C  
ATOM   2114  OD1 ASN B  61    -116.290 -45.188  -8.125  1.00 71.39           O  
ATOM   2115  ND2 ASN B  61    -117.797 -43.599  -8.393  1.00 71.39           N  
ATOM   2116  C   ASN B  61    -116.677 -46.782  -5.561  1.00 71.39           C  
ATOM   2117  O   ASN B  61    -115.916 -46.810  -4.588  1.00 71.39           O  
ATOM   2118  N   GLN B  62    -116.533 -47.558  -6.640  1.00131.88           N  
ATOM   2119  CA  GLN B  62    -115.575 -48.651  -6.768  1.00131.88           C  
ATOM   2120  CB  GLN B  62    -115.901 -49.500  -8.032  1.00131.88           C  
ATOM   2121  CG  GLN B  62    -117.094 -50.452  -7.826  1.00131.88           C  
ATOM   2122  CD  GLN B  62    -118.371 -49.734  -7.407  1.00131.88           C  
ATOM   2123  OE1 GLN B  62    -118.959 -49.013  -8.190  1.00131.88           O  
ATOM   2124  NE2 GLN B  62    -118.746 -49.752  -6.148  1.00131.88           N  
ATOM   2125  C   GLN B  62    -114.133 -48.127  -6.775  1.00131.88           C  
ATOM   2126  O   GLN B  62    -113.271 -48.947  -6.455  1.00131.88           O  
ATOM   2127  N   LYS B  63    -113.876 -46.851  -7.082  1.00122.47           N  
ATOM   2128  CA  LYS B  63    -112.540 -46.217  -6.969  1.00122.47           C  
ATOM   2129  CB  LYS B  63    -112.643 -44.847  -7.648  1.00122.47           C  
ATOM   2130  CG  LYS B  63    -112.674 -44.953  -9.181  1.00122.47           C  
ATOM   2131  CD  LYS B  63    -113.142 -43.660  -9.856  1.00122.47           C  
ATOM   2132  CE  LYS B  63    -114.664 -43.681 -10.020  1.00122.47           C  
ATOM   2133  NZ  LYS B  63    -115.148 -42.636 -10.938  1.00122.47           N  
ATOM   2134  C   LYS B  63    -112.038 -46.082  -5.489  1.00122.47           C  
ATOM   2135  O   LYS B  63    -110.846 -45.837  -5.160  1.00122.47           O  
ATOM   2136  N   PHE B  64    -112.974 -46.139  -4.544  1.00178.41           N  
ATOM   2137  CA  PHE B  64    -112.589 -46.373  -3.159  1.00178.41           C  
ATOM   2138  CB  PHE B  64    -112.954 -45.142  -2.332  1.00178.41           C  
ATOM   2139  CG  PHE B  64    -114.251 -44.459  -2.667  1.00178.41           C  
ATOM   2140  CD1 PHE B  64    -114.265 -43.475  -3.670  1.00178.41           C  
ATOM   2141  CD2 PHE B  64    -115.420 -44.752  -1.951  1.00178.41           C  
ATOM   2142  CE1 PHE B  64    -115.447 -42.787  -3.961  1.00178.41           C  
ATOM   2143  CE2 PHE B  64    -116.585 -44.024  -2.217  1.00178.41           C  
ATOM   2144  CZ  PHE B  64    -116.618 -43.070  -3.242  1.00178.41           C  
ATOM   2145  C   PHE B  64    -113.002 -47.753  -2.587  1.00178.41           C  
ATOM   2146  O   PHE B  64    -112.234 -48.481  -1.940  1.00178.41           O  
ATOM   2147  N   GLU B  65    -114.141 -48.307  -2.956  1.00242.42           N  
ATOM   2148  CA  GLU B  65    -114.704 -49.603  -2.504  1.00242.42           C  
ATOM   2149  CB  GLU B  65    -114.376 -50.738  -3.528  1.00242.42           C  
ATOM   2150  CG  GLU B  65    -115.325 -51.957  -3.435  1.00242.42           C  
ATOM   2151  CD  GLU B  65    -116.783 -51.523  -3.262  1.00242.42           C  
ATOM   2152  OE1 GLU B  65    -117.180 -51.305  -2.096  1.00242.42           O  
ATOM   2153  OE2 GLU B  65    -117.445 -51.299  -4.297  1.00242.42           O  
ATOM   2154  C   GLU B  65    -114.600 -49.978  -1.001  1.00242.42           C  
ATOM   2155  O   GLU B  65    -114.926 -49.150  -0.128  1.00242.42           O  
ATOM   2156  N   GLY B  66    -114.066 -51.193  -0.732  1.00135.03           N  
ATOM   2157  CA  GLY B  66    -114.252 -51.905   0.534  1.00135.03           C  
ATOM   2158  C   GLY B  66    -113.391 -51.463   1.722  1.00135.03           C  
ATOM   2159  O   GLY B  66    -113.626 -51.985   2.827  1.00135.03           O  
ATOM   2160  N   ARG B  67    -112.533 -50.451   1.410  1.00130.76           N  
ATOM   2161  CA  ARG B  67    -111.740 -49.762   2.417  1.00130.76           C  
ATOM   2162  CB  ARG B  67    -110.609 -48.931   1.784  1.00130.76           C  
ATOM   2163  CG  ARG B  67    -109.540 -49.814   1.132  1.00130.76           C  
ATOM   2164  CD  ARG B  67    -108.612 -48.961   0.267  1.00130.76           C  
ATOM   2165  NE  ARG B  67    -109.248 -48.608  -1.014  1.00130.76           N  
ATOM   2166  CZ  ARG B  67    -109.066 -47.501  -1.708  1.00130.76           C  
ATOM   2167  NH1 ARG B  67    -108.437 -46.467  -1.234  1.00130.76           N  
ATOM   2168  NH2 ARG B  67    -109.543 -47.421  -2.913  1.00130.76           N  
ATOM   2169  C   ARG B  67    -112.586 -48.799   3.230  1.00130.76           C  
ATOM   2170  O   ARG B  67    -112.050 -48.446   4.277  1.00130.76           O  
ATOM   2171  N   VAL B  68    -113.578 -48.099   2.679  1.00102.35           N  
ATOM   2172  CA  VAL B  68    -114.067 -46.853   3.285  1.00102.35           C  
ATOM   2173  CB  VAL B  68    -114.860 -45.989   2.293  1.00102.35           C  
ATOM   2174  CG1 VAL B  68    -115.471 -44.766   2.977  1.00102.35           C  
ATOM   2175  CG2 VAL B  68    -113.909 -45.467   1.218  1.00102.35           C  
ATOM   2176  C   VAL B  68    -114.811 -47.121   4.596  1.00102.35           C  
ATOM   2177  O   VAL B  68    -115.830 -47.817   4.545  1.00102.35           O  
ATOM   2178  N   THR B  69    -114.524 -46.275   5.591  1.00229.81           N  
ATOM   2179  CA  THR B  69    -114.997 -46.344   6.999  1.00229.81           C  
ATOM   2180  CB  THR B  69    -113.772 -46.330   7.962  1.00229.81           C  
ATOM   2181  OG1 THR B  69    -114.216 -46.769   9.222  1.00229.81           O  
ATOM   2182  CG2 THR B  69    -113.194 -44.937   8.182  1.00229.81           C  
ATOM   2183  C   THR B  69    -116.102 -45.291   7.332  1.00229.81           C  
ATOM   2184  O   THR B  69    -116.251 -44.817   8.456  1.00229.81           O  
ATOM   2185  N   MET B  70    -116.947 -44.983   6.345  1.00193.60           N  
ATOM   2186  CA  MET B  70    -117.803 -43.762   6.341  1.00193.60           C  
ATOM   2187  CB  MET B  70    -118.491 -43.788   4.958  1.00193.60           C  
ATOM   2188  CG  MET B  70    -119.402 -42.621   4.619  1.00193.60           C  
ATOM   2189  SD  MET B  70    -118.553 -41.032   4.554  1.00193.60           S  
ATOM   2190  CE  MET B  70    -119.891 -39.906   4.080  1.00193.60           C  
ATOM   2191  C   MET B  70    -118.867 -43.662   7.493  1.00193.60           C  
ATOM   2192  O   MET B  70    -119.710 -42.748   7.527  1.00193.60           O  
ATOM   2193  N   THR B  71    -118.950 -44.664   8.373  1.00136.30           N  
ATOM   2194  CA  THR B  71    -119.509 -44.418   9.683  1.00136.30           C  
ATOM   2195  CB  THR B  71    -119.128 -45.529  10.669  1.00136.30           C  
ATOM   2196  OG1 THR B  71    -120.090 -45.555  11.701  1.00136.30           O  
ATOM   2197  CG2 THR B  71    -117.760 -45.378  11.346  1.00136.30           C  
ATOM   2198  C   THR B  71    -119.197 -43.007  10.227  1.00136.30           C  
ATOM   2199  O   THR B  71    -118.172 -42.401   9.933  1.00136.30           O  
ATOM   2200  N   THR B  72    -120.098 -42.526  11.046  1.00123.52           N  
ATOM   2201  CA  THR B  72    -119.991 -41.227  11.667  1.00123.52           C  
ATOM   2202  CB  THR B  72    -120.888 -40.236  10.918  1.00123.52           C  
ATOM   2203  OG1 THR B  72    -120.592 -38.915  11.287  1.00123.52           O  
ATOM   2204  CG2 THR B  72    -122.376 -40.480  11.172  1.00123.52           C  
ATOM   2205  C   THR B  72    -120.333 -41.339  13.132  1.00123.52           C  
ATOM   2206  O   THR B  72    -121.109 -42.226  13.561  1.00123.52           O  
ATOM   2207  N   ASP B  73    -119.840 -40.361  13.899  1.00 79.63           N  
ATOM   2208  CA  ASP B  73    -120.520 -39.965  15.142  1.00 79.63           C  
ATOM   2209  CB  ASP B  73    -119.493 -39.676  16.240  1.00 79.63           C  
ATOM   2210  CG  ASP B  73    -120.231 -39.391  17.544  1.00 79.63           C  
ATOM   2211  OD1 ASP B  73    -121.051 -40.267  17.906  1.00 79.63           O  
ATOM   2212  OD2 ASP B  73    -120.111 -38.257  18.065  1.00 79.63           O  
ATOM   2213  C   ASP B  73    -121.434 -38.731  14.934  1.00 79.63           C  
ATOM   2214  O   ASP B  73    -121.243 -37.953  14.004  1.00 79.63           O  
ATOM   2215  N   THR B  74    -122.523 -38.609  15.709  1.00132.09           N  
ATOM   2216  CA  THR B  74    -123.494 -37.518  15.478  1.00132.09           C  
ATOM   2217  CB  THR B  74    -124.950 -37.977  15.704  1.00132.09           C  
ATOM   2218  OG1 THR B  74    -125.864 -36.933  15.476  1.00132.09           O  
ATOM   2219  CG2 THR B  74    -125.204 -38.454  17.134  1.00132.09           C  
ATOM   2220  C   THR B  74    -123.191 -36.262  16.278  1.00132.09           C  
ATOM   2221  O   THR B  74    -123.176 -35.135  15.789  1.00132.09           O  
ATOM   2222  N   SER B  75    -122.721 -36.387  17.512  1.00 39.51           N  
ATOM   2223  CA  SER B  75    -122.423 -35.208  18.354  1.00 39.51           C  
ATOM   2224  CB  SER B  75    -122.303 -35.639  19.809  1.00 39.51           C  
ATOM   2225  OG  SER B  75    -122.031 -34.518  20.620  1.00 39.51           O  
ATOM   2226  C   SER B  75    -121.132 -34.539  17.914  1.00 39.51           C  
ATOM   2227  O   SER B  75    -121.138 -33.363  17.528  1.00 39.51           O  
ATOM   2228  N   THR B  76    -120.124 -35.398  17.702  1.00 45.47           N  
ATOM   2229  CA  THR B  76    -118.892 -35.061  17.005  1.00 45.47           C  
ATOM   2230  CB  THR B  76    -117.892 -36.224  17.037  1.00 45.47           C  
ATOM   2231  OG1 THR B  76    -117.844 -36.832  18.306  1.00 45.47           O  
ATOM   2232  CG2 THR B  76    -116.477 -35.763  16.720  1.00 45.47           C  
ATOM   2233  C   THR B  76    -119.165 -34.711  15.537  1.00 45.47           C  
ATOM   2234  O   THR B  76    -118.549 -33.764  15.072  1.00 45.47           O  
ATOM   2235  N   SER B  77    -120.141 -35.301  14.852  1.00117.69           N  
ATOM   2236  CA  SER B  77    -120.541 -35.047  13.454  1.00117.69           C  
ATOM   2237  CB  SER B  77    -121.300 -33.720  13.287  1.00117.69           C  
ATOM   2238  OG  SER B  77    -120.496 -32.634  13.682  1.00117.69           O  
ATOM   2239  C   SER B  77    -119.445 -35.276  12.418  1.00117.69           C  
ATOM   2240  O   SER B  77    -119.086 -34.363  11.655  1.00117.69           O  
ATOM   2241  N   THR B  78    -118.629 -36.336  12.611  1.00 65.44           N  
ATOM   2242  CA  THR B  78    -117.399 -36.564  11.830  1.00 65.44           C  
ATOM   2243  CB  THR B  78    -116.074 -36.411  12.609  1.00 65.44           C  
ATOM   2244  OG1 THR B  78    -115.961 -37.328  13.677  1.00 65.44           O  
ATOM   2245  CG2 THR B  78    -115.877 -35.017  13.203  1.00 65.44           C  
ATOM   2246  C   THR B  78    -117.346 -37.905  11.117  1.00 65.44           C  
ATOM   2247  O   THR B  78    -117.524 -38.926  11.746  1.00 65.44           O  
ATOM   2248  N   ALA B  79    -116.889 -37.992   9.883  1.00 71.85           N  
ATOM   2249  CA  ALA B  79    -116.651 -39.213   9.078  1.00 71.85           C  
ATOM   2250  CB  ALA B  79    -117.856 -39.298   8.134  1.00 71.85           C  
ATOM   2251  C   ALA B  79    -115.275 -39.141   8.310  1.00 71.85           C  
ATOM   2252  O   ALA B  79    -114.539 -38.167   8.564  1.00 71.85           O  
ATOM   2253  N   TYR B  80    -114.987 -40.137   7.438  1.00126.38           N  
ATOM   2254  CA  TYR B  80    -113.620 -40.483   6.981  1.00126.38           C  
ATOM   2255  CB  TYR B  80    -112.928 -41.409   8.015  1.00126.38           C  
ATOM   2256  CG  TYR B  80    -112.943 -40.852   9.423  1.00126.38           C  
ATOM   2257  CD1 TYR B  80    -112.147 -39.733   9.687  1.00126.38           C  
ATOM   2258  CD2 TYR B  80    -113.881 -41.291  10.383  1.00126.38           C  
ATOM   2259  CE1 TYR B  80    -112.316 -39.035  10.884  1.00126.38           C  
ATOM   2260  CE2 TYR B  80    -114.045 -40.582  11.595  1.00126.38           C  
ATOM   2261  CZ  TYR B  80    -113.259 -39.435  11.845  1.00126.38           C  
ATOM   2262  OH  TYR B  80    -113.411 -38.675  12.967  1.00126.38           O  
ATOM   2263  C   TYR B  80    -113.583 -41.167   5.588  1.00126.38           C  
ATOM   2264  O   TYR B  80    -114.662 -41.563   5.151  1.00126.38           O  
ATOM   2265  N   MET B  81    -112.385 -41.192   4.935  1.00207.89           N  
ATOM   2266  CA  MET B  81    -112.120 -41.584   3.526  1.00207.89           C  
ATOM   2267  CB  MET B  81    -112.151 -40.327   2.652  1.00207.89           C  
ATOM   2268  CG  MET B  81    -113.473 -39.579   2.534  1.00207.89           C  
ATOM   2269  SD  MET B  81    -113.281 -37.996   1.703  1.00207.89           S  
ATOM   2270  CE  MET B  81    -112.259 -37.146   2.947  1.00207.89           C  
ATOM   2271  C   MET B  81    -110.684 -42.181   3.173  1.00207.89           C  
ATOM   2272  O   MET B  81    -109.668 -41.425   3.185  1.00207.89           O  
ATOM   2273  N   GLU B  82    -110.639 -43.473   2.737  1.00191.40           N  
ATOM   2274  CA  GLU B  82    -109.553 -44.350   3.251  1.00191.40           C  
ATOM   2275  CB  GLU B  82    -110.046 -45.700   3.870  1.00191.40           C  
ATOM   2276  CG  GLU B  82    -110.886 -45.680   5.159  1.00191.40           C  
ATOM   2277  CD  GLU B  82    -111.501 -44.332   5.500  1.00191.40           C  
ATOM   2278  OE1 GLU B  82    -110.860 -43.480   6.155  1.00191.40           O  
ATOM   2279  OE2 GLU B  82    -112.643 -44.149   5.017  1.00191.40           O  
ATOM   2280  C   GLU B  82    -108.423 -44.687   2.248  1.00191.40           C  
ATOM   2281  O   GLU B  82    -108.635 -44.975   1.074  1.00191.40           O  
ATOM   2282  N   LEU B  83    -107.136 -44.575   2.655  1.00202.19           N  
ATOM   2283  CA  LEU B  83    -105.996 -44.877   1.731  1.00202.19           C  
ATOM   2284  CB  LEU B  83    -104.828 -43.886   1.824  1.00202.19           C  
ATOM   2285  CG  LEU B  83    -103.788 -43.928   0.693  1.00202.19           C  
ATOM   2286  CD1 LEU B  83    -102.845 -45.110   0.820  1.00202.19           C  
ATOM   2287  CD2 LEU B  83    -104.417 -43.909  -0.701  1.00202.19           C  
ATOM   2288  C   LEU B  83    -105.434 -46.283   1.890  1.00202.19           C  
ATOM   2289  O   LEU B  83    -105.875 -47.227   1.256  1.00202.19           O  
ATOM   2290  N   ARG B  84    -104.523 -46.465   2.859  1.00250.58           N  
ATOM   2291  CA  ARG B  84    -104.456 -47.527   3.856  1.00250.58           C  
ATOM   2292  CB  ARG B  84    -103.046 -47.632   4.450  1.00250.58           C  
ATOM   2293  CG  ARG B  84    -101.928 -47.727   3.412  1.00250.58           C  
ATOM   2294  CD  ARG B  84    -101.949 -48.988   2.560  1.00250.58           C  
ATOM   2295  NE  ARG B  84    -101.821 -50.186   3.405  1.00250.58           N  
ATOM   2296  CZ  ARG B  84    -102.168 -51.411   3.060  1.00250.58           C  
ATOM   2297  NH1 ARG B  84    -102.607 -51.679   1.861  1.00250.58           N  
ATOM   2298  NH2 ARG B  84    -102.080 -52.384   3.922  1.00250.58           N  
ATOM   2299  C   ARG B  84    -105.398 -47.167   5.016  1.00250.58           C  
ATOM   2300  O   ARG B  84    -106.139 -48.000   5.454  1.00250.58           O  
ATOM   2301  N   SER B  85    -105.264 -45.992   5.590  1.00 89.57           N  
ATOM   2302  CA  SER B  85    -106.098 -45.429   6.661  1.00 89.57           C  
ATOM   2303  CB  SER B  85    -105.248 -44.890   7.799  1.00 89.57           C  
ATOM   2304  OG  SER B  85    -104.479 -45.858   8.481  1.00 89.57           O  
ATOM   2305  C   SER B  85    -106.874 -44.195   6.171  1.00 89.57           C  
ATOM   2306  O   SER B  85    -108.081 -44.155   6.306  1.00 89.57           O  
ATOM   2307  N   LEU B  86    -106.219 -43.311   5.395  1.00154.42           N  
ATOM   2308  CA  LEU B  86    -106.939 -42.106   4.906  1.00154.42           C  
ATOM   2309  CB  LEU B  86    -107.086 -41.038   6.022  1.00154.42           C  
ATOM   2310  CG  LEU B  86    -108.098 -39.913   5.713  1.00154.42           C  
ATOM   2311  CD1 LEU B  86    -108.332 -39.135   7.000  1.00154.42           C  
ATOM   2312  CD2 LEU B  86    -107.629 -38.883   4.678  1.00154.42           C  
ATOM   2313  C   LEU B  86    -106.292 -41.565   3.666  1.00154.42           C  
ATOM   2314  O   LEU B  86    -105.067 -41.531   3.675  1.00154.42           O  
ATOM   2315  N   ARG B  87    -107.009 -41.286   2.569  1.00255.07           N  
ATOM   2316  CA  ARG B  87    -106.626 -40.967   1.172  1.00255.07           C  
ATOM   2317  CB  ARG B  87    -107.925 -40.687   0.369  1.00255.07           C  
ATOM   2318  CG  ARG B  87    -108.568 -42.006  -0.095  1.00255.07           C  
ATOM   2319  CD  ARG B  87    -108.236 -42.424  -1.531  1.00255.07           C  
ATOM   2320  NE  ARG B  87    -109.330 -42.042  -2.426  1.00255.07           N  
ATOM   2321  CZ  ARG B  87    -109.596 -42.487  -3.637  1.00255.07           C  
ATOM   2322  NH1 ARG B  87    -108.875 -43.418  -4.193  1.00255.07           N  
ATOM   2323  NH2 ARG B  87    -110.588 -41.990  -4.312  1.00255.07           N  
ATOM   2324  C   ARG B  87    -105.580 -39.854   0.906  1.00255.07           C  
ATOM   2325  O   ARG B  87    -105.038 -39.276   1.890  1.00255.07           O  
ATOM   2326  N   SER B  88    -105.046 -40.150  -0.352  1.00191.40           N  
ATOM   2327  CA  SER B  88    -103.789 -39.678  -0.985  1.00191.40           C  
ATOM   2328  CB  SER B  88    -102.639 -40.660  -0.772  1.00191.40           C  
ATOM   2329  OG  SER B  88    -102.221 -40.673   0.578  1.00191.40           O  
ATOM   2330  C   SER B  88    -103.767 -39.599  -2.528  1.00191.40           C  
ATOM   2331  O   SER B  88    -103.071 -38.773  -3.105  1.00191.40           O  
ATOM   2332  N   ASP B  89    -104.465 -40.479  -3.250  1.00165.22           N  
ATOM   2333  CA  ASP B  89    -104.951 -40.266  -4.626  1.00165.22           C  
ATOM   2334  CB  ASP B  89    -105.733 -41.504  -5.126  1.00165.22           C  
ATOM   2335  CG  ASP B  89    -106.743 -41.287  -6.269  1.00165.22           C  
ATOM   2336  OD1 ASP B  89    -106.427 -40.622  -7.273  1.00165.22           O  
ATOM   2337  OD2 ASP B  89    -107.885 -41.773  -6.114  1.00165.22           O  
ATOM   2338  C   ASP B  89    -105.809 -39.028  -4.657  1.00165.22           C  
ATOM   2339  O   ASP B  89    -105.731 -38.289  -5.617  1.00165.22           O  
ATOM   2340  N   ASP B  90    -106.696 -38.823  -3.701  1.00147.32           N  
ATOM   2341  CA  ASP B  90    -107.418 -37.588  -3.447  1.00147.32           C  
ATOM   2342  CB  ASP B  90    -108.500 -37.845  -2.383  1.00147.32           C  
ATOM   2343  CG  ASP B  90    -109.447 -38.998  -2.632  1.00147.32           C  
ATOM   2344  OD1 ASP B  90    -109.487 -39.510  -3.766  1.00147.32           O  
ATOM   2345  OD2 ASP B  90    -110.063 -39.460  -1.648  1.00147.32           O  
ATOM   2346  C   ASP B  90    -106.470 -36.527  -2.850  1.00147.32           C  
ATOM   2347  O   ASP B  90    -106.811 -36.013  -1.791  1.00147.32           O  
ATOM   2348  N   THR B  91    -105.246 -36.357  -3.320  1.00 80.65           N  
ATOM   2349  CA  THR B  91    -104.584 -35.045  -3.292  1.00 80.65           C  
ATOM   2350  CB  THR B  91    -103.167 -35.124  -3.838  1.00 80.65           C  
ATOM   2351  OG1 THR B  91    -102.397 -36.004  -3.062  1.00 80.65           O  
ATOM   2352  CG2 THR B  91    -102.485 -33.757  -3.759  1.00 80.65           C  
ATOM   2353  C   THR B  91    -105.426 -34.007  -4.099  1.00 80.65           C  
ATOM   2354  O   THR B  91    -105.712 -34.103  -5.308  1.00 80.65           O  
ATOM   2355  N   ALA B  92    -106.137 -33.177  -3.369  1.00 78.21           N  
ATOM   2356  CA  ALA B  92    -107.229 -32.390  -3.892  1.00 78.21           C  
ATOM   2357  CB  ALA B  92    -108.415 -33.398  -4.119  1.00 78.21           C  
ATOM   2358  C   ALA B  92    -107.463 -31.183  -2.934  1.00 78.21           C  
ATOM   2359  O   ALA B  92    -106.752 -30.935  -1.955  1.00 78.21           O  
ATOM   2360  N   VAL B  93    -108.457 -30.389  -3.302  1.00 71.16           N  
ATOM   2361  CA  VAL B  93    -109.352 -29.845  -2.300  1.00 71.16           C  
ATOM   2362  CB  VAL B  93    -109.883 -28.459  -2.787  1.00 71.16           C  
ATOM   2363  CG1 VAL B  93    -110.562 -27.705  -1.640  1.00 71.16           C  
ATOM   2364  CG2 VAL B  93    -108.716 -27.610  -3.313  1.00 71.16           C  
ATOM   2365  C   VAL B  93    -110.328 -30.994  -1.889  1.00 71.16           C  
ATOM   2366  O   VAL B  93    -110.800 -31.779  -2.728  1.00 71.16           O  
ATOM   2367  N   TYR B  94    -110.638 -31.050  -0.588  1.00197.55           N  
ATOM   2368  CA  TYR B  94    -111.774 -31.793  -0.049  1.00197.55           C  
ATOM   2369  CB  TYR B  94    -111.288 -32.656   1.134  1.00197.55           C  
ATOM   2370  CG  TYR B  94    -110.683 -33.973   0.775  1.00197.55           C  
ATOM   2371  CD1 TYR B  94    -111.517 -35.040   0.402  1.00197.55           C  
ATOM   2372  CD2 TYR B  94    -109.293 -34.142   0.869  1.00197.55           C  
ATOM   2373  CE1 TYR B  94    -110.957 -36.313   0.205  1.00197.55           C  
ATOM   2374  CE2 TYR B  94    -108.750 -35.426   0.706  1.00197.55           C  
ATOM   2375  CZ  TYR B  94    -109.594 -36.519   0.465  1.00197.55           C  
ATOM   2376  OH  TYR B  94    -109.107 -37.778   0.492  1.00197.55           O  
ATOM   2377  C   TYR B  94    -112.955 -30.883   0.424  1.00197.55           C  
ATOM   2378  O   TYR B  94    -112.803 -29.947   1.242  1.00197.55           O  
ATOM   2379  N   TYR B  95    -114.144 -31.429   0.166  1.00171.09           N  
ATOM   2380  CA  TYR B  95    -115.364 -30.935   0.759  1.00171.09           C  
ATOM   2381  CB  TYR B  95    -116.164 -30.147  -0.321  1.00171.09           C  
ATOM   2382  CG  TYR B  95    -115.320 -29.210  -1.163  1.00171.09           C  
ATOM   2383  CD1 TYR B  95    -114.849 -28.001  -0.624  1.00171.09           C  
ATOM   2384  CD2 TYR B  95    -114.969 -29.575  -2.476  1.00171.09           C  
ATOM   2385  CE1 TYR B  95    -114.036 -27.150  -1.400  1.00171.09           C  
ATOM   2386  CE2 TYR B  95    -114.185 -28.712  -3.262  1.00171.09           C  
ATOM   2387  CZ  TYR B  95    -113.724 -27.491  -2.731  1.00171.09           C  
ATOM   2388  OH  TYR B  95    -113.005 -26.637  -3.508  1.00171.09           O  
ATOM   2389  C   TYR B  95    -116.045 -32.116   1.440  1.00171.09           C  
ATOM   2390  O   TYR B  95    -115.859 -33.227   0.934  1.00171.09           O  
ATOM   2391  N   CYS B  96    -117.019 -31.836   2.297  1.00 72.86           N  
ATOM   2392  CA  CYS B  96    -118.278 -32.566   2.474  1.00 72.86           C  
ATOM   2393  CB  CYS B  96    -118.239 -33.229   3.853  1.00 72.86           C  
ATOM   2394  SG  CYS B  96    -117.915 -32.162   5.281  1.00 72.86           S  
ATOM   2395  C   CYS B  96    -119.508 -31.676   2.165  1.00 72.86           C  
ATOM   2396  O   CYS B  96    -119.387 -30.430   2.054  1.00 72.86           O  
ATOM   2397  N   ALA B  97    -120.672 -32.324   2.003  1.00 57.00           N  
ATOM   2398  CA  ALA B  97    -121.963 -31.705   1.724  1.00 57.00           C  
ATOM   2399  CB  ALA B  97    -122.204 -31.706   0.214  1.00 57.00           C  
ATOM   2400  C   ALA B  97    -123.161 -32.425   2.392  1.00 57.00           C  
ATOM   2401  O   ALA B  97    -123.199 -33.639   2.661  1.00 57.00           O  
ATOM   2402  N   ARG B  98    -124.210 -31.636   2.631  1.00137.50           N  
ATOM   2403  CA  ARG B  98    -125.490 -32.175   3.082  1.00137.50           C  
ATOM   2404  CB  ARG B  98    -126.340 -30.937   3.581  1.00137.50           C  
ATOM   2405  CG  ARG B  98    -127.285 -31.239   4.750  1.00137.50           C  
ATOM   2406  CD  ARG B  98    -127.830 -29.929   5.323  1.00137.50           C  
ATOM   2407  NE  ARG B  98    -128.783 -30.164   6.423  1.00137.50           N  
ATOM   2408  CZ  ARG B  98    -129.607 -29.258   6.913  1.00137.50           C  
ATOM   2409  NH1 ARG B  98    -129.731 -28.071   6.380  1.00137.50           N  
ATOM   2410  NH2 ARG B  98    -130.338 -29.536   7.955  1.00137.50           N  
ATOM   2411  C   ARG B  98    -126.029 -33.187   1.998  1.00137.50           C  
ATOM   2412  O   ARG B  98    -125.382 -33.592   0.992  1.00137.50           O  
ATOM   2413  N   ALA B  99    -127.296 -33.571   2.319  1.00 79.78           N  
ATOM   2414  CA  ALA B  99    -128.025 -34.413   1.405  1.00 79.78           C  
ATOM   2415  CB  ALA B  99    -128.878 -35.392   2.220  1.00 79.78           C  
ATOM   2416  C   ALA B  99    -128.838 -33.615   0.375  1.00 79.78           C  
ATOM   2417  O   ALA B  99    -129.638 -32.743   0.702  1.00 79.78           O  
ATOM   2418  N   ASN B 100    -128.683 -34.063  -0.872  1.00128.04           N  
ATOM   2419  CA  ASN B 100    -129.602 -33.895  -2.015  1.00128.04           C  
ATOM   2420  CB  ASN B 100    -130.914 -34.711  -1.768  1.00128.04           C  
ATOM   2421  CG  ASN B 100    -130.749 -36.208  -1.497  1.00128.04           C  
ATOM   2422  OD1 ASN B 100    -129.726 -36.729  -1.046  1.00128.04           O  
ATOM   2423  ND2 ASN B 100    -131.782 -36.975  -1.772  1.00128.04           N  
ATOM   2424  C   ASN B 100    -129.817 -32.426  -2.487  1.00128.04           C  
ATOM   2425  O   ASN B 100    -129.775 -32.262  -3.715  1.00128.04           O  
ATOM   2426  N   TRP B 101    -130.338 -31.580  -1.558  1.00168.51           N  
ATOM   2427  CA  TRP B 101    -130.611 -30.140  -1.805  1.00168.51           C  
ATOM   2428  CB  TRP B 101    -131.632 -30.006  -2.969  1.00168.51           C  
ATOM   2429  CG  TRP B 101    -131.892 -28.591  -3.368  1.00168.51           C  
ATOM   2430  CD2 TRP B 101    -133.092 -27.818  -3.102  1.00168.51           C  
ATOM   2431  CD1 TRP B 101    -131.042 -27.764  -4.014  1.00168.51           C  
ATOM   2432  NE1 TRP B 101    -131.635 -26.525  -4.165  1.00168.51           N  
ATOM   2433  CE2 TRP B 101    -132.896 -26.499  -3.598  1.00168.51           C  
ATOM   2434  CE3 TRP B 101    -134.320 -28.112  -2.478  1.00168.51           C  
ATOM   2435  CZ2 TRP B 101    -133.892 -25.517  -3.489  1.00168.51           C  
ATOM   2436  CZ3 TRP B 101    -135.322 -27.134  -2.359  1.00168.51           C  
ATOM   2437  CH2 TRP B 101    -135.110 -25.840  -2.867  1.00168.51           C  
ATOM   2438  C   TRP B 101    -130.973 -29.288  -0.535  1.00168.51           C  
ATOM   2439  O   TRP B 101    -131.848 -28.404  -0.564  1.00168.51           O  
ATOM   2440  N   LEU B 102    -130.328 -29.610   0.596  1.00200.93           N  
ATOM   2441  CA  LEU B 102    -130.585 -28.865   1.849  1.00200.93           C  
ATOM   2442  CB  LEU B 102    -130.896 -29.877   2.981  1.00200.93           C  
ATOM   2443  CG  LEU B 102    -132.280 -30.555   2.916  1.00200.93           C  
ATOM   2444  CD1 LEU B 102    -132.356 -31.724   1.939  1.00200.93           C  
ATOM   2445  CD2 LEU B 102    -132.602 -31.133   4.293  1.00200.93           C  
ATOM   2446  C   LEU B 102    -129.515 -27.783   2.234  1.00200.93           C  
ATOM   2447  O   LEU B 102    -129.584 -27.243   3.354  1.00200.93           O  
ATOM   2448  N   ASP B 103    -128.615 -27.335   1.332  1.00221.94           N  
ATOM   2449  CA  ASP B 103    -127.248 -27.915   1.416  1.00221.94           C  
ATOM   2450  CB  ASP B 103    -126.522 -27.974   0.038  1.00221.94           C  
ATOM   2451  CG  ASP B 103    -126.951 -29.167  -0.815  1.00221.94           C  
ATOM   2452  OD1 ASP B 103    -127.570 -30.109  -0.264  1.00221.94           O  
ATOM   2453  OD2 ASP B 103    -126.658 -29.085  -2.022  1.00221.94           O  
ATOM   2454  C   ASP B 103    -126.399 -27.249   2.477  1.00221.94           C  
ATOM   2455  O   ASP B 103    -126.223 -27.758   3.615  1.00221.94           O  
ATOM   2456  N   TYR B 104    -125.845 -26.062   2.116  1.00252.82           N  
ATOM   2457  CA  TYR B 104    -124.476 -25.722   2.498  1.00252.82           C  
ATOM   2458  CB  TYR B 104    -124.463 -25.261   3.974  1.00252.82           C  
ATOM   2459  CG  TYR B 104    -125.291 -24.013   4.187  1.00252.82           C  
ATOM   2460  CD1 TYR B 104    -126.699 -24.092   4.226  1.00252.82           C  
ATOM   2461  CD2 TYR B 104    -124.651 -22.770   4.327  1.00252.82           C  
ATOM   2462  CE1 TYR B 104    -127.465 -22.936   4.467  1.00252.82           C  
ATOM   2463  CE2 TYR B 104    -125.413 -21.611   4.554  1.00252.82           C  
ATOM   2464  CZ  TYR B 104    -126.818 -21.695   4.646  1.00252.82           C  
ATOM   2465  OH  TYR B 104    -127.537 -20.583   4.950  1.00252.82           O  
ATOM   2466  C   TYR B 104    -123.433 -26.800   2.069  1.00252.82           C  
ATOM   2467  O   TYR B 104    -123.603 -28.027   1.942  1.00252.82           O  
ATOM   2468  N   TRP B 105    -122.254 -26.271   1.756  1.00127.27           N  
ATOM   2469  CA  TRP B 105    -121.089 -27.099   1.531  1.00127.27           C  
ATOM   2470  CB  TRP B 105    -120.631 -27.004   0.076  1.00127.27           C  
ATOM   2471  CG  TRP B 105    -121.330 -27.888  -0.898  1.00127.27           C  
ATOM   2472  CD2 TRP B 105    -120.702 -28.834  -1.807  1.00127.27           C  
ATOM   2473  CD1 TRP B 105    -122.661 -27.970  -1.134  1.00127.27           C  
ATOM   2474  NE1 TRP B 105    -122.902 -28.919  -2.109  1.00127.27           N  
ATOM   2475  CE2 TRP B 105    -121.722 -29.474  -2.569  1.00127.27           C  
ATOM   2476  CE3 TRP B 105    -119.364 -29.215  -2.053  1.00127.27           C  
ATOM   2477  CZ2 TRP B 105    -121.416 -30.437  -3.537  1.00127.27           C  
ATOM   2478  CZ3 TRP B 105    -119.051 -30.156  -3.048  1.00127.27           C  
ATOM   2479  CH2 TRP B 105    -120.074 -30.744  -3.807  1.00127.27           C  
ATOM   2480  C   TRP B 105    -119.979 -26.625   2.431  1.00127.27           C  
ATOM   2481  O   TRP B 105    -119.786 -25.412   2.674  1.00127.27           O  
ATOM   2482  N   GLY B 106    -119.054 -27.583   2.611  1.00 35.29           N  
ATOM   2483  CA  GLY B 106    -117.688 -27.421   3.128  1.00 35.29           C  
ATOM   2484  C   GLY B 106    -116.908 -26.331   2.418  1.00 35.29           C  
ATOM   2485  O   GLY B 106    -117.084 -26.142   1.200  1.00 35.29           O  
ATOM   2486  N   GLN B 107    -115.900 -25.787   3.131  1.00 81.86           N  
ATOM   2487  CA  GLN B 107    -115.041 -24.693   2.634  1.00 81.86           C  
ATOM   2488  CB  GLN B 107    -114.720 -23.679   3.768  1.00 81.86           C  
ATOM   2489  CG  GLN B 107    -115.949 -22.898   4.260  1.00 81.86           C  
ATOM   2490  CD  GLN B 107    -116.562 -21.987   3.191  1.00 81.86           C  
ATOM   2491  OE1 GLN B 107    -117.124 -22.409   2.183  1.00 81.86           O  
ATOM   2492  NE2 GLN B 107    -116.500 -20.687   3.381  1.00 81.86           N  
ATOM   2493  C   GLN B 107    -113.721 -25.145   1.979  1.00 81.86           C  
ATOM   2494  O   GLN B 107    -113.126 -24.315   1.271  1.00 81.86           O  
ATOM   2495  N   GLY B 108    -113.382 -26.434   2.092  1.00 49.00           N  
ATOM   2496  CA  GLY B 108    -112.126 -26.949   1.579  1.00 49.00           C  
ATOM   2497  C   GLY B 108    -111.146 -27.344   2.653  1.00 49.00           C  
ATOM   2498  O   GLY B 108    -111.096 -26.647   3.660  1.00 49.00           O  
ATOM   2499  N   THR B 109    -110.470 -28.473   2.450  1.00 69.70           N  
ATOM   2500  CA  THR B 109    -109.273 -28.912   3.203  1.00 69.70           C  
ATOM   2501  CB  THR B 109    -109.543 -30.062   4.167  1.00 69.70           C  
ATOM   2502  OG1 THR B 109    -110.525 -30.936   3.679  1.00 69.70           O  
ATOM   2503  CG2 THR B 109    -110.093 -29.524   5.466  1.00 69.70           C  
ATOM   2504  C   THR B 109    -108.157 -29.463   2.291  1.00 69.70           C  
ATOM   2505  O   THR B 109    -108.416 -30.087   1.261  1.00 69.70           O  
ATOM   2506  N   THR B 110    -106.916 -29.302   2.738  1.00150.18           N  
ATOM   2507  CA  THR B 110    -105.732 -29.757   2.007  1.00150.18           C  
ATOM   2508  CB  THR B 110    -104.499 -28.906   2.282  1.00150.18           C  
ATOM   2509  OG1 THR B 110    -104.098 -29.022   3.615  1.00150.18           O  
ATOM   2510  CG2 THR B 110    -104.793 -27.424   2.063  1.00150.18           C  
ATOM   2511  C   THR B 110    -105.385 -31.179   2.353  1.00150.18           C  
ATOM   2512  O   THR B 110    -105.754 -31.656   3.415  1.00150.18           O  
ATOM   2513  N   VAL B 111    -104.966 -31.993   1.394  1.00 76.77           N  
ATOM   2514  CA  VAL B 111    -104.258 -33.263   1.596  1.00 76.77           C  
ATOM   2515  CB  VAL B 111    -105.193 -34.474   1.461  1.00 76.77           C  
ATOM   2516  CG1 VAL B 111    -104.433 -35.807   1.514  1.00 76.77           C  
ATOM   2517  CG2 VAL B 111    -106.224 -34.466   2.594  1.00 76.77           C  
ATOM   2518  C   VAL B 111    -103.161 -33.272   0.500  1.00 76.77           C  
ATOM   2519  O   VAL B 111    -103.430 -33.126  -0.729  1.00 76.77           O  
ATOM   2520  N   THR B 112    -101.937 -33.567   0.990  1.00 62.30           N  
ATOM   2521  CA  THR B 112    -100.769 -33.710   0.126  1.00 62.30           C  
ATOM   2522  CB  THR B 112     -99.983 -32.418  -0.022  1.00 62.30           C  
ATOM   2523  OG1 THR B 112     -99.397 -32.114   1.209  1.00 62.30           O  
ATOM   2524  CG2 THR B 112    -100.811 -31.215  -0.457  1.00 62.30           C  
ATOM   2525  C   THR B 112     -99.690 -34.721   0.606  1.00 62.30           C  
ATOM   2526  O   THR B 112     -99.393 -35.116   1.749  1.00 62.30           O  
ATOM   2527  N   VAL B 113     -99.021 -35.314  -0.384  1.00131.06           N  
ATOM   2528  CA  VAL B 113     -98.281 -36.569  -0.218  1.00131.06           C  
ATOM   2529  CB  VAL B 113     -99.232 -37.793  -0.216  1.00131.06           C  
ATOM   2530  CG1 VAL B 113     -99.997 -37.969  -1.523  1.00131.06           C  
ATOM   2531  CG2 VAL B 113     -98.428 -39.043   0.045  1.00131.06           C  
ATOM   2532  C   VAL B 113     -97.213 -36.720  -1.288  1.00131.06           C  
ATOM   2533  O   VAL B 113     -97.480 -36.437  -2.453  1.00131.06           O  
ATOM   2534  N   SER B 114     -95.986 -37.052  -0.921  1.00 62.60           N  
ATOM   2535  CA  SER B 114     -95.047 -37.642  -1.873  1.00 62.60           C  
ATOM   2536  CB  SER B 114     -94.366 -36.445  -2.566  1.00 62.60           C  
ATOM   2537  OG  SER B 114     -93.440 -36.867  -3.555  1.00 62.60           O  
ATOM   2538  C   SER B 114     -94.111 -38.653  -1.177  1.00 62.60           C  
ATOM   2539  O   SER B 114     -94.198 -38.931   0.029  1.00 62.60           O  
ATOM   2540  N   SER B 115     -93.249 -39.304  -1.958  1.00 45.04           N  
ATOM   2541  CA  SER B 115     -91.920 -39.710  -1.478  1.00 45.04           C  
ATOM   2542  CB  SER B 115     -91.320 -40.713  -2.480  1.00 45.04           C  
ATOM   2543  OG  SER B 115     -92.252 -41.751  -2.708  1.00 45.04           O  
ATOM   2544  C   SER B 115     -90.924 -38.564  -1.181  1.00 45.04           C  
ATOM   2545  O   SER B 115     -90.011 -38.663  -0.348  1.00 45.04           O  
ATOM   2546  N   ALA B 116     -91.046 -37.425  -1.876  1.00 43.60           N  
ATOM   2547  CA  ALA B 116     -90.121 -36.293  -1.757  1.00 43.60           C  
ATOM   2548  CB  ALA B 116     -90.421 -35.238  -2.831  1.00 43.60           C  
ATOM   2549  C   ALA B 116     -90.193 -35.698  -0.358  1.00 43.60           C  
ATOM   2550  O   ALA B 116     -91.226 -35.171   0.052  1.00 43.60           O  
ATOM   2551  N   SER B 117     -89.095 -35.702   0.382  1.00 90.45           N  
ATOM   2552  CA  SER B 117     -88.995 -35.025   1.677  1.00 90.45           C  
ATOM   2553  CB  SER B 117     -87.705 -35.394   2.397  1.00 90.45           C  
ATOM   2554  OG  SER B 117     -86.565 -34.944   1.677  1.00 90.45           O  
ATOM   2555  C   SER B 117     -89.037 -33.496   1.505  1.00 90.45           C  
ATOM   2556  O   SER B 117     -88.476 -32.986   0.507  1.00 90.45           O  
ATOM   2557  N   THR B 118     -89.800 -32.895   2.457  1.00 54.15           N  
ATOM   2558  CA  THR B 118     -90.056 -31.446   2.482  1.00 54.15           C  
ATOM   2559  CB  THR B 118     -90.826 -31.047   3.767  1.00 54.15           C  
ATOM   2560  OG1 THR B 118     -92.020 -31.792   3.838  1.00 54.15           O  
ATOM   2561  CG2 THR B 118     -91.230 -29.579   3.829  1.00 54.15           C  
ATOM   2562  C   THR B 118     -88.751 -30.656   2.359  1.00 54.15           C  
ATOM   2563  O   THR B 118     -87.711 -31.108   2.818  1.00 54.15           O  
ATOM   2564  N   LYS B 119     -88.787 -29.552   1.612  1.00127.36           N  
ATOM   2565  CA  LYS B 119     -87.717 -28.552   1.487  1.00127.36           C  
ATOM   2566  CB  LYS B 119     -86.983 -28.664   0.156  1.00127.36           C  
ATOM   2567  CG  LYS B 119     -86.416 -30.056  -0.147  1.00127.36           C  
ATOM   2568  CD  LYS B 119     -85.422 -30.546   0.915  1.00127.36           C  
ATOM   2569  CE  LYS B 119     -85.263 -32.059   0.794  1.00127.36           C  
ATOM   2570  NZ  LYS B 119     -84.970 -32.662   2.114  1.00127.36           N  
ATOM   2571  C   LYS B 119     -88.245 -27.128   1.531  1.00127.36           C  
ATOM   2572  O   LYS B 119     -89.101 -26.779   0.740  1.00127.36           O  
ATOM   2573  N   GLY B 120     -87.685 -26.260   2.358  1.00 39.22           N  
ATOM   2574  CA  GLY B 120     -87.973 -24.820   2.332  1.00 39.22           C  
ATOM   2575  C   GLY B 120     -87.358 -24.093   1.157  1.00 39.22           C  
ATOM   2576  O   GLY B 120     -86.179 -24.346   0.946  1.00 39.22           O  
ATOM   2577  N   PRO B 121     -88.026 -23.155   0.476  1.00 97.44           N  
ATOM   2578  CA  PRO B 121     -87.582 -22.544  -0.781  1.00 97.44           C  
ATOM   2579  CD  PRO B 121     -89.277 -22.582   0.923  1.00 97.44           C  
ATOM   2580  CB  PRO B 121     -88.734 -21.587  -1.198  1.00 97.44           C  
ATOM   2581  CG  PRO B 121     -89.539 -21.339   0.080  1.00 97.44           C  
ATOM   2582  C   PRO B 121     -86.250 -21.807  -0.764  1.00 97.44           C  
ATOM   2583  O   PRO B 121     -86.167 -20.819  -0.031  1.00 97.44           O  
ATOM   2584  N   SER B 122     -85.423 -21.978  -1.799  1.00 60.95           N  
ATOM   2585  CA  SER B 122     -84.577 -20.892  -2.259  1.00 60.95           C  
ATOM   2586  CB  SER B 122     -83.678 -21.324  -3.394  1.00 60.95           C  
ATOM   2587  OG  SER B 122     -82.955 -22.447  -2.937  1.00 60.95           O  
ATOM   2588  C   SER B 122     -85.408 -19.747  -2.744  1.00 60.95           C  
ATOM   2589  O   SER B 122     -86.242 -19.979  -3.618  1.00 60.95           O  
ATOM   2590  N   VAL B 123     -85.136 -18.507  -2.260  1.00 58.26           N  
ATOM   2591  CA  VAL B 123     -85.876 -17.273  -2.599  1.00 58.26           C  
ATOM   2592  CB  VAL B 123     -86.744 -16.643  -1.459  1.00 58.26           C  
ATOM   2593  CG1 VAL B 123     -87.582 -15.462  -1.974  1.00 58.26           C  
ATOM   2594  CG2 VAL B 123     -87.705 -17.694  -0.893  1.00 58.26           C  
ATOM   2595  C   VAL B 123     -84.832 -16.271  -3.073  1.00 58.26           C  
ATOM   2596  O   VAL B 123     -83.925 -15.893  -2.296  1.00 58.26           O  
ATOM   2597  N   PHE B 124     -85.162 -15.658  -4.236  1.00 89.42           N  
ATOM   2598  CA  PHE B 124     -84.332 -14.671  -4.904  1.00 89.42           C  
ATOM   2599  CB  PHE B 124     -83.596 -15.244  -6.127  1.00 89.42           C  
ATOM   2600  CG  PHE B 124     -82.896 -16.544  -5.797  1.00 89.42           C  
ATOM   2601  CD1 PHE B 124     -81.784 -16.544  -4.940  1.00 89.42           C  
ATOM   2602  CD2 PHE B 124     -83.381 -17.758  -6.318  1.00 89.42           C  
ATOM   2603  CE1 PHE B 124     -81.121 -17.747  -4.648  1.00 89.42           C  
ATOM   2604  CE2 PHE B 124     -82.706 -18.959  -6.041  1.00 89.42           C  
ATOM   2605  CZ  PHE B 124     -81.567 -18.951  -5.216  1.00 89.42           C  
ATOM   2606  C   PHE B 124     -85.154 -13.491  -5.369  1.00 89.42           C  
ATOM   2607  O   PHE B 124     -86.137 -13.613  -6.121  1.00 89.42           O  
ATOM   2608  N   PRO B 125     -84.613 -12.264  -5.099  1.00175.66           N  
ATOM   2609  CA  PRO B 125     -85.013 -10.988  -5.761  1.00175.66           C  
ATOM   2610  CD  PRO B 125     -83.667 -11.918  -4.015  1.00175.66           C  
ATOM   2611  CB  PRO B 125     -84.345  -9.829  -4.960  1.00175.66           C  
ATOM   2612  CG  PRO B 125     -83.947 -10.474  -3.645  1.00175.66           C  
ATOM   2613  C   PRO B 125     -84.602 -10.875  -7.252  1.00175.66           C  
ATOM   2614  O   PRO B 125     -83.529 -11.363  -7.668  1.00175.66           O  
ATOM   2615  N   LEU B 126     -85.492 -10.298  -8.056  1.00123.05           N  
ATOM   2616  CA  LEU B 126     -85.223 -10.076  -9.474  1.00123.05           C  
ATOM   2617  CB  LEU B 126     -86.065 -10.984 -10.388  1.00123.05           C  
ATOM   2618  CG  LEU B 126     -85.751 -12.492 -10.462  1.00123.05           C  
ATOM   2619  CD1 LEU B 126     -84.285 -12.786 -10.784  1.00123.05           C  
ATOM   2620  CD2 LEU B 126     -86.160 -13.250  -9.204  1.00123.05           C  
ATOM   2621  C   LEU B 126     -85.439  -8.588  -9.750  1.00123.05           C  
ATOM   2622  O   LEU B 126     -86.536  -8.224 -10.207  1.00123.05           O  
ATOM   2623  N   ALA B 127     -84.492  -7.747  -9.308  1.00 66.34           N  
ATOM   2624  CA  ALA B 127     -84.286  -6.476  -9.984  1.00 66.34           C  
ATOM   2625  CB  ALA B 127     -83.476  -5.540  -9.140  1.00 66.34           C  
ATOM   2626  C   ALA B 127     -83.520  -6.652 -11.305  1.00 66.34           C  
ATOM   2627  O   ALA B 127     -82.395  -7.173 -11.317  1.00 66.34           O  
ATOM   2628  N   PRO B 128     -84.139  -6.228 -12.432  1.00147.30           N  
ATOM   2629  CA  PRO B 128     -83.567  -6.411 -13.768  1.00147.30           C  
ATOM   2630  CD  PRO B 128     -85.308  -5.330 -12.466  1.00147.30           C  
ATOM   2631  CB  PRO B 128     -84.671  -5.882 -14.698  1.00147.30           C  
ATOM   2632  CG  PRO B 128     -85.415  -4.836 -13.888  1.00147.30           C  
ATOM   2633  C   PRO B 128     -82.215  -5.656 -13.883  1.00147.30           C  
ATOM   2634  O   PRO B 128     -82.206  -4.427 -14.061  1.00147.30           O  
ATOM   2635  N   CYS B 129     -81.137  -6.454 -13.808  1.00 81.81           N  
ATOM   2636  CA  CYS B 129     -79.757  -5.954 -13.656  1.00 81.81           C  
ATOM   2637  CB  CYS B 129     -78.766  -7.115 -13.881  1.00 81.81           C  
ATOM   2638  SG  CYS B 129     -77.024  -6.721 -13.585  1.00 81.81           S  
ATOM   2639  C   CYS B 129     -79.438  -4.774 -14.574  1.00 81.81           C  
ATOM   2640  O   CYS B 129     -79.422  -3.643 -14.099  1.00 81.81           O  
ATOM   2641  N   SER B 130     -79.556  -4.934 -15.897  1.00134.10           N  
ATOM   2642  CA  SER B 130     -79.320  -3.873 -16.911  1.00134.10           C  
ATOM   2643  CB  SER B 130     -78.376  -4.441 -18.029  1.00134.10           C  
ATOM   2644  OG  SER B 130     -78.067  -3.442 -18.978  1.00134.10           O  
ATOM   2645  C   SER B 130     -80.671  -3.293 -17.439  1.00134.10           C  
ATOM   2646  O   SER B 130     -80.734  -2.712 -18.530  1.00134.10           O  
ATOM   2647  N   ARG B 131     -81.798  -3.692 -16.821  1.00195.47           N  
ATOM   2648  CA  ARG B 131     -83.152  -3.573 -17.410  1.00195.47           C  
ATOM   2649  CB  ARG B 131     -83.647  -4.923 -18.004  1.00195.47           C  
ATOM   2650  CG  ARG B 131     -82.998  -5.456 -19.275  1.00195.47           C  
ATOM   2651  CD  ARG B 131     -82.967  -4.406 -20.376  1.00195.47           C  
ATOM   2652  NE  ARG B 131     -82.203  -4.875 -21.532  1.00195.47           N  
ATOM   2653  CZ  ARG B 131     -81.385  -4.150 -22.269  1.00195.47           C  
ATOM   2654  NH1 ARG B 131     -81.158  -2.890 -22.018  1.00195.47           N  
ATOM   2655  NH2 ARG B 131     -80.794  -4.699 -23.287  1.00195.47           N  
ATOM   2656  C   ARG B 131     -84.223  -2.945 -16.455  1.00195.47           C  
ATOM   2657  O   ARG B 131     -85.421  -3.053 -16.778  1.00195.47           O  
ATOM   2658  N   SER B 132     -83.775  -2.206 -15.417  1.00140.16           N  
ATOM   2659  CA  SER B 132     -84.758  -1.392 -14.648  1.00140.16           C  
ATOM   2660  CB  SER B 132     -84.422  -1.261 -13.191  1.00140.16           C  
ATOM   2661  OG  SER B 132     -83.196  -0.592 -13.006  1.00140.16           O  
ATOM   2662  C   SER B 132     -85.025  -0.001 -15.191  1.00140.16           C  
ATOM   2663  O   SER B 132     -84.459   1.000 -14.758  1.00140.16           O  
ATOM   2664  N   THR B 133     -85.819   0.021 -16.261  1.00171.65           N  
ATOM   2665  CA  THR B 133     -85.897   1.101 -17.271  1.00171.65           C  
ATOM   2666  CB  THR B 133     -86.658   0.656 -18.536  1.00171.65           C  
ATOM   2667  OG1 THR B 133     -87.921   0.137 -18.181  1.00171.65           O  
ATOM   2668  CG2 THR B 133     -85.903  -0.426 -19.304  1.00171.65           C  
ATOM   2669  C   THR B 133     -86.377   2.477 -16.779  1.00171.65           C  
ATOM   2670  O   THR B 133     -85.548   3.264 -16.308  1.00171.65           O  
ATOM   2671  N   SER B 134     -87.570   2.917 -17.205  1.00210.18           N  
ATOM   2672  CA  SER B 134     -88.008   4.309 -17.059  1.00210.18           C  
ATOM   2673  CB  SER B 134     -87.150   5.155 -17.992  1.00210.18           C  
ATOM   2674  OG  SER B 134     -87.561   6.503 -17.938  1.00210.18           O  
ATOM   2675  C   SER B 134     -89.491   4.503 -17.365  1.00210.18           C  
ATOM   2676  O   SER B 134     -89.862   5.299 -18.225  1.00210.18           O  
ATOM   2677  N   GLU B 135     -90.357   3.835 -16.620  1.00116.04           N  
ATOM   2678  CA  GLU B 135     -91.812   3.970 -16.714  1.00116.04           C  
ATOM   2679  CB  GLU B 135     -92.282   2.929 -17.806  1.00116.04           C  
ATOM   2680  CG  GLU B 135     -93.784   2.939 -18.116  1.00116.04           C  
ATOM   2681  CD  GLU B 135     -94.275   4.291 -18.637  1.00116.04           C  
ATOM   2682  OE1 GLU B 135     -94.343   5.216 -17.794  1.00116.04           O  
ATOM   2683  OE2 GLU B 135     -94.587   4.367 -19.843  1.00116.04           O  
ATOM   2684  C   GLU B 135     -92.422   3.913 -15.258  1.00116.04           C  
ATOM   2685  O   GLU B 135     -91.826   3.490 -14.248  1.00116.04           O  
ATOM   2686  N   SER B 136     -93.704   4.259 -15.157  1.00126.72           N  
ATOM   2687  CA  SER B 136     -94.586   3.843 -14.068  1.00126.72           C  
ATOM   2688  CB  SER B 136     -95.794   4.766 -14.019  1.00126.72           C  
ATOM   2689  OG  SER B 136     -96.698   4.433 -15.051  1.00126.72           O  
ATOM   2690  C   SER B 136     -95.068   2.378 -14.108  1.00126.72           C  
ATOM   2691  O   SER B 136     -95.925   1.989 -13.313  1.00126.72           O  
ATOM   2692  N   THR B 137     -94.352   1.524 -14.851  1.00120.79           N  
ATOM   2693  CA  THR B 137     -94.553   0.087 -14.959  1.00120.79           C  
ATOM   2694  CB  THR B 137     -94.943  -0.321 -16.382  1.00120.79           C  
ATOM   2695  OG1 THR B 137     -93.895  -0.030 -17.278  1.00120.79           O  
ATOM   2696  CG2 THR B 137     -96.202   0.382 -16.886  1.00120.79           C  
ATOM   2697  C   THR B 137     -93.286  -0.709 -14.598  1.00120.79           C  
ATOM   2698  O   THR B 137     -93.197  -1.886 -14.991  1.00120.79           O  
ATOM   2699  N   ALA B 138     -92.383  -0.164 -13.780  1.00 92.76           N  
ATOM   2700  CA  ALA B 138     -91.114  -0.816 -13.459  1.00 92.76           C  
ATOM   2701  CB  ALA B 138     -90.259   0.124 -12.619  1.00 92.76           C  
ATOM   2702  C   ALA B 138     -91.234  -2.150 -12.763  1.00 92.76           C  
ATOM   2703  O   ALA B 138     -91.359  -2.148 -11.551  1.00 92.76           O  
ATOM   2704  N   ALA B 139     -91.285  -3.261 -13.487  1.00 63.30           N  
ATOM   2705  CA  ALA B 139     -91.419  -4.578 -12.900  1.00 63.30           C  
ATOM   2706  CB  ALA B 139     -91.741  -5.574 -14.033  1.00 63.30           C  
ATOM   2707  C   ALA B 139     -90.143  -4.869 -12.052  1.00 63.30           C  
ATOM   2708  O   ALA B 139     -88.965  -4.774 -12.508  1.00 63.30           O  
ATOM   2709  N   LEU B 140     -90.485  -5.354 -10.818  1.00 68.54           N  
ATOM   2710  CA  LEU B 140     -89.568  -6.026  -9.911  1.00 68.54           C  
ATOM   2711  CB  LEU B 140     -89.374  -5.225  -8.637  1.00 68.54           C  
ATOM   2712  CG  LEU B 140     -88.857  -3.799  -8.890  1.00 68.54           C  
ATOM   2713  CD1 LEU B 140     -88.696  -3.077  -7.551  1.00 68.54           C  
ATOM   2714  CD2 LEU B 140     -87.507  -3.783  -9.611  1.00 68.54           C  
ATOM   2715  C   LEU B 140     -90.152  -7.365  -9.541  1.00 68.54           C  
ATOM   2716  O   LEU B 140     -91.337  -7.447  -9.134  1.00 68.54           O  
ATOM   2717  N   GLY B 141     -89.409  -8.465  -9.852  1.00 47.41           N  
ATOM   2718  CA  GLY B 141     -89.746  -9.854  -9.570  1.00 47.41           C  
ATOM   2719  C   GLY B 141     -89.209 -10.306  -8.197  1.00 47.41           C  
ATOM   2720  O   GLY B 141     -88.231  -9.794  -7.625  1.00 47.41           O  
ATOM   2721  N   CYS B 142     -89.826 -11.413  -7.728  1.00 61.25           N  
ATOM   2722  CA  CYS B 142     -89.215 -12.434  -6.879  1.00 61.25           C  
ATOM   2723  CB  CYS B 142     -89.622 -12.187  -5.426  1.00 61.25           C  
ATOM   2724  SG  CYS B 142     -91.403 -12.166  -5.121  1.00 61.25           S  
ATOM   2725  C   CYS B 142     -89.558 -13.850  -7.402  1.00 61.25           C  
ATOM   2726  O   CYS B 142     -90.620 -14.117  -8.004  1.00 61.25           O  
ATOM   2727  N   LEU B 143     -88.601 -14.781  -7.165  1.00 64.28           N  
ATOM   2728  CA  LEU B 143     -88.742 -16.213  -7.358  1.00 64.28           C  
ATOM   2729  CB  LEU B 143     -87.702 -16.614  -8.423  1.00 64.28           C  
ATOM   2730  CG  LEU B 143     -87.815 -18.074  -8.881  1.00 64.28           C  
ATOM   2731  CD1 LEU B 143     -89.091 -18.345  -9.681  1.00 64.28           C  
ATOM   2732  CD2 LEU B 143     -86.602 -18.406  -9.747  1.00 64.28           C  
ATOM   2733  C   LEU B 143     -88.606 -16.961  -5.988  1.00 64.28           C  
ATOM   2734  O   LEU B 143     -87.758 -16.611  -5.121  1.00 64.28           O  
ATOM   2735  N   VAL B 144     -89.479 -17.988  -5.897  1.00 73.84           N  
ATOM   2736  CA  VAL B 144     -89.563 -18.939  -4.809  1.00 73.84           C  
ATOM   2737  CB  VAL B 144     -90.903 -18.842  -4.073  1.00 73.84           C  
ATOM   2738  CG1 VAL B 144     -90.937 -19.799  -2.885  1.00 73.84           C  
ATOM   2739  CG2 VAL B 144     -91.129 -17.420  -3.552  1.00 73.84           C  
ATOM   2740  C   VAL B 144     -89.463 -20.287  -5.463  1.00 73.84           C  
ATOM   2741  O   VAL B 144     -90.439 -20.653  -6.144  1.00 73.84           O  
ATOM   2742  N   LYS B 145     -88.274 -20.931  -5.370  1.00109.43           N  
ATOM   2743  CA  LYS B 145     -87.916 -22.132  -6.128  1.00109.43           C  
ATOM   2744  CB  LYS B 145     -86.970 -21.733  -7.304  1.00109.43           C  
ATOM   2745  CG  LYS B 145     -86.918 -22.800  -8.396  1.00109.43           C  
ATOM   2746  CD  LYS B 145     -86.233 -22.380  -9.702  1.00109.43           C  
ATOM   2747  CE  LYS B 145     -86.641 -23.312 -10.846  1.00109.43           C  
ATOM   2748  NZ  LYS B 145     -86.271 -24.723 -10.583  1.00109.43           N  
ATOM   2749  C   LYS B 145     -87.365 -23.239  -5.202  1.00109.43           C  
ATOM   2750  O   LYS B 145     -86.782 -23.003  -4.110  1.00109.43           O  
ATOM   2751  N   ASP B 146     -87.632 -24.446  -5.784  1.00 96.80           N  
ATOM   2752  CA  ASP B 146     -87.137 -25.795  -5.379  1.00 96.80           C  
ATOM   2753  CB  ASP B 146     -85.713 -26.058  -5.917  1.00 96.80           C  
ATOM   2754  CG  ASP B 146     -85.681 -26.266  -7.446  1.00 96.80           C  
ATOM   2755  OD1 ASP B 146     -86.659 -25.914  -8.152  1.00 96.80           O  
ATOM   2756  OD2 ASP B 146     -84.670 -26.753  -7.982  1.00 96.80           O  
ATOM   2757  C   ASP B 146     -87.417 -26.098  -3.909  1.00 96.80           C  
ATOM   2758  O   ASP B 146     -86.659 -26.797  -3.219  1.00 96.80           O  
ATOM   2759  N   TYR B 147     -88.527 -25.556  -3.416  1.00 95.84           N  
ATOM   2760  CA  TYR B 147     -89.208 -26.105  -2.265  1.00 95.84           C  
ATOM   2761  CB  TYR B 147     -90.048 -25.014  -1.645  1.00 95.84           C  
ATOM   2762  CG  TYR B 147     -91.252 -24.564  -2.437  1.00 95.84           C  
ATOM   2763  CD1 TYR B 147     -92.510 -25.109  -2.134  1.00 95.84           C  
ATOM   2764  CD2 TYR B 147     -91.123 -23.597  -3.453  1.00 95.84           C  
ATOM   2765  CE1 TYR B 147     -93.650 -24.665  -2.822  1.00 95.84           C  
ATOM   2766  CE2 TYR B 147     -92.266 -23.132  -4.126  1.00 95.84           C  
ATOM   2767  CZ  TYR B 147     -93.536 -23.646  -3.792  1.00 95.84           C  
ATOM   2768  OH  TYR B 147     -94.641 -23.128  -4.382  1.00 95.84           O  
ATOM   2769  C   TYR B 147     -90.090 -27.284  -2.610  1.00 95.84           C  
ATOM   2770  O   TYR B 147     -90.245 -27.647  -3.775  1.00 95.84           O  
ATOM   2771  N   PHE B 148     -90.526 -28.035  -1.566  1.00155.45           N  
ATOM   2772  CA  PHE B 148     -91.675 -28.954  -1.605  1.00155.45           C  
ATOM   2773  CB  PHE B 148     -91.174 -30.305  -2.141  1.00155.45           C  
ATOM   2774  CG  PHE B 148     -92.259 -31.338  -2.366  1.00155.45           C  
ATOM   2775  CD1 PHE B 148     -92.586 -32.252  -1.350  1.00155.45           C  
ATOM   2776  CD2 PHE B 148     -92.983 -31.348  -3.573  1.00155.45           C  
ATOM   2777  CE1 PHE B 148     -93.672 -33.128  -1.513  1.00155.45           C  
ATOM   2778  CE2 PHE B 148     -94.050 -32.243  -3.749  1.00155.45           C  
ATOM   2779  CZ  PHE B 148     -94.412 -33.114  -2.709  1.00155.45           C  
ATOM   2780  C   PHE B 148     -92.339 -29.094  -0.231  1.00155.45           C  
ATOM   2781  O   PHE B 148     -91.607 -28.870   0.715  1.00155.45           O  
ATOM   2782  N   PRO B 149     -93.559 -29.618  -0.110  1.00115.18           N  
ATOM   2783  CA  PRO B 149     -94.635 -29.332  -1.047  1.00115.18           C  
ATOM   2784  CD  PRO B 149     -94.037 -30.377   1.052  1.00115.18           C  
ATOM   2785  CB  PRO B 149     -95.692 -30.390  -0.712  1.00115.18           C  
ATOM   2786  CG  PRO B 149     -95.515 -30.657   0.777  1.00115.18           C  
ATOM   2787  C   PRO B 149     -95.236 -27.902  -0.922  1.00115.18           C  
ATOM   2788  O   PRO B 149     -95.048 -27.192   0.079  1.00115.18           O  
ATOM   2789  N   GLU B 150     -96.128 -27.550  -1.838  1.00110.76           N  
ATOM   2790  CA  GLU B 150     -97.118 -26.545  -1.460  1.00110.76           C  
ATOM   2791  CB  GLU B 150     -98.205 -26.449  -2.519  1.00110.76           C  
ATOM   2792  CG  GLU B 150     -97.710 -25.840  -3.832  1.00110.76           C  
ATOM   2793  CD  GLU B 150     -97.594 -24.317  -3.733  1.00110.76           C  
ATOM   2794  OE1 GLU B 150     -96.745 -23.854  -2.937  1.00110.76           O  
ATOM   2795  OE2 GLU B 150     -98.346 -23.609  -4.431  1.00110.76           O  
ATOM   2796  C   GLU B 150     -97.878 -26.841  -0.150  1.00110.76           C  
ATOM   2797  O   GLU B 150     -98.119 -28.013   0.140  1.00110.76           O  
ATOM   2798  N   PRO B 151     -98.439 -25.812   0.523  1.00108.87           N  
ATOM   2799  CA  PRO B 151     -98.359 -24.407   0.149  1.00108.87           C  
ATOM   2800  CD  PRO B 151     -99.539 -26.035   1.465  1.00108.87           C  
ATOM   2801  CB  PRO B 151     -99.750 -23.819   0.538  1.00108.87           C  
ATOM   2802  CG  PRO B 151    -100.183 -24.677   1.726  1.00108.87           C  
ATOM   2803  C   PRO B 151     -97.119 -23.618   0.663  1.00108.87           C  
ATOM   2804  O   PRO B 151     -96.495 -23.730   1.731  1.00108.87           O  
ATOM   2805  N   VAL B 152     -96.748 -22.659  -0.171  1.00 86.32           N  
ATOM   2806  CA  VAL B 152     -96.117 -21.424   0.249  1.00 86.32           C  
ATOM   2807  CB  VAL B 152     -95.036 -20.999  -0.765  1.00 86.32           C  
ATOM   2808  CG1 VAL B 152     -93.960 -22.078  -0.811  1.00 86.32           C  
ATOM   2809  CG2 VAL B 152     -95.596 -20.699  -2.155  1.00 86.32           C  
ATOM   2810  C   VAL B 152     -97.187 -20.331   0.444  1.00 86.32           C  
ATOM   2811  O   VAL B 152     -98.412 -20.543   0.331  1.00 86.32           O  
ATOM   2812  N   THR B 153     -96.662 -19.155   0.881  1.00 67.96           N  
ATOM   2813  CA  THR B 153     -97.337 -17.880   0.716  1.00 67.96           C  
ATOM   2814  CB  THR B 153     -97.911 -17.397   2.051  1.00 67.96           C  
ATOM   2815  OG1 THR B 153     -98.689 -18.448   2.582  1.00 67.96           O  
ATOM   2816  CG2 THR B 153     -98.804 -16.164   1.963  1.00 67.96           C  
ATOM   2817  C   THR B 153     -96.315 -16.944   0.106  1.00 67.96           C  
ATOM   2818  O   THR B 153     -95.130 -16.998   0.433  1.00 67.96           O  
ATOM   2819  N   VAL B 154     -96.792 -15.962  -0.658  1.00106.08           N  
ATOM   2820  CA  VAL B 154     -96.032 -14.765  -1.050  1.00106.08           C  
ATOM   2821  CB  VAL B 154     -95.435 -14.953  -2.438  1.00106.08           C  
ATOM   2822  CG1 VAL B 154     -96.491 -15.123  -3.536  1.00106.08           C  
ATOM   2823  CG2 VAL B 154     -94.460 -13.843  -2.831  1.00106.08           C  
ATOM   2824  C   VAL B 154     -96.965 -13.589  -1.038  1.00106.08           C  
ATOM   2825  O   VAL B 154     -98.182 -13.803  -1.241  1.00106.08           O  
ATOM   2826  N   SER B 155     -96.360 -12.411  -0.656  1.00 45.82           N  
ATOM   2827  CA  SER B 155     -96.915 -11.041  -0.840  1.00 45.82           C  
ATOM   2828  CB  SER B 155     -97.714 -10.624   0.381  1.00 45.82           C  
ATOM   2829  OG  SER B 155     -98.374  -9.380   0.241  1.00 45.82           O  
ATOM   2830  C   SER B 155     -95.793 -10.044  -0.985  1.00 45.82           C  
ATOM   2831  O   SER B 155     -94.694 -10.325  -0.525  1.00 45.82           O  
ATOM   2832  N   TRP B 156     -96.112  -8.782  -1.402  1.00 70.35           N  
ATOM   2833  CA  TRP B 156     -95.206  -7.619  -1.469  1.00 70.35           C  
ATOM   2834  CB  TRP B 156     -95.302  -6.891  -2.845  1.00 70.35           C  
ATOM   2835  CG  TRP B 156     -94.729  -7.713  -3.955  1.00 70.35           C  
ATOM   2836  CD2 TRP B 156     -93.356  -7.704  -4.436  1.00 70.35           C  
ATOM   2837  CD1 TRP B 156     -95.362  -8.665  -4.675  1.00 70.35           C  
ATOM   2838  NE1 TRP B 156     -94.486  -9.235  -5.577  1.00 70.35           N  
ATOM   2839  CE2 TRP B 156     -93.230  -8.670  -5.477  1.00 70.35           C  
ATOM   2840  CE3 TRP B 156     -92.208  -6.971  -4.075  1.00 70.35           C  
ATOM   2841  CZ2 TRP B 156     -92.017  -8.886  -6.141  1.00 70.35           C  
ATOM   2842  CZ3 TRP B 156     -90.986  -7.183  -4.734  1.00 70.35           C  
ATOM   2843  CH2 TRP B 156     -90.890  -8.133  -5.768  1.00 70.35           C  
ATOM   2844  C   TRP B 156     -95.481  -6.685  -0.284  1.00 70.35           C  
ATOM   2845  O   TRP B 156     -96.646  -6.427   0.056  1.00 70.35           O  
ATOM   2846  N   ASN B 157     -94.345  -6.118   0.236  1.00 78.96           N  
ATOM   2847  CA  ASN B 157     -94.263  -5.087   1.290  1.00 78.96           C  
ATOM   2848  CB  ASN B 157     -94.324  -3.699   0.629  1.00 78.96           C  
ATOM   2849  CG  ASN B 157     -93.180  -3.394  -0.304  1.00 78.96           C  
ATOM   2850  OD1 ASN B 157     -92.041  -3.747  -0.063  1.00 78.96           O  
ATOM   2851  ND2 ASN B 157     -93.456  -2.703  -1.386  1.00 78.96           N  
ATOM   2852  C   ASN B 157     -95.349  -5.249   2.359  1.00 78.96           C  
ATOM   2853  O   ASN B 157     -96.028  -4.281   2.707  1.00 78.96           O  
ATOM   2854  N   SER B 158     -95.617  -6.467   2.866  1.00 49.91           N  
ATOM   2855  CA  SER B 158     -96.729  -6.755   3.835  1.00 49.91           C  
ATOM   2856  CB  SER B 158     -96.291  -6.236   5.212  1.00 49.91           C  
ATOM   2857  OG  SER B 158     -95.111  -6.881   5.652  1.00 49.91           O  
ATOM   2858  C   SER B 158     -98.203  -6.294   3.467  1.00 49.91           C  
ATOM   2859  O   SER B 158     -99.116  -6.055   4.290  1.00 49.91           O  
ATOM   2860  N   GLY B 159     -98.349  -6.126   2.124  1.00 30.64           N  
ATOM   2861  CA  GLY B 159     -99.564  -5.553   1.515  1.00 30.64           C  
ATOM   2862  C   GLY B 159     -99.536  -4.050   1.131  1.00 30.64           C  
ATOM   2863  O   GLY B 159    -100.516  -3.537   0.537  1.00 30.64           O  
ATOM   2864  N   ALA B 160     -98.392  -3.376   1.403  1.00 70.80           N  
ATOM   2865  CA  ALA B 160     -98.186  -1.957   1.098  1.00 70.80           C  
ATOM   2866  CB  ALA B 160     -96.828  -1.455   1.605  1.00 70.80           C  
ATOM   2867  C   ALA B 160     -98.195  -1.615  -0.371  1.00 70.80           C  
ATOM   2868  O   ALA B 160     -98.231  -0.445  -0.760  1.00 70.80           O  
ATOM   2869  N   LEU B 161     -98.052  -2.597  -1.267  1.00156.58           N  
ATOM   2870  CA  LEU B 161     -98.546  -2.513  -2.653  1.00156.58           C  
ATOM   2871  CB  LEU B 161     -97.291  -2.446  -3.516  1.00156.58           C  
ATOM   2872  CG  LEU B 161     -97.468  -2.167  -5.019  1.00156.58           C  
ATOM   2873  CD1 LEU B 161     -98.042  -3.372  -5.727  1.00156.58           C  
ATOM   2874  CD2 LEU B 161     -98.314  -0.937  -5.329  1.00156.58           C  
ATOM   2875  C   LEU B 161     -99.475  -3.722  -2.843  1.00156.58           C  
ATOM   2876  O   LEU B 161     -99.030  -4.861  -2.796  1.00156.58           O  
ATOM   2877  N   THR B 162    -100.785  -3.452  -2.897  1.00 89.99           N  
ATOM   2878  CA  THR B 162    -101.812  -4.448  -3.203  1.00 89.99           C  
ATOM   2879  CB  THR B 162    -103.137  -4.055  -2.523  1.00 89.99           C  
ATOM   2880  OG1 THR B 162    -102.906  -3.803  -1.153  1.00 89.99           O  
ATOM   2881  CG2 THR B 162    -104.251  -5.095  -2.606  1.00 89.99           C  
ATOM   2882  C   THR B 162    -102.013  -4.639  -4.704  1.00 89.99           C  
ATOM   2883  O   THR B 162    -101.926  -5.778  -5.133  1.00 89.99           O  
ATOM   2884  N   SER B 163    -101.954  -3.634  -5.577  1.00 51.58           N  
ATOM   2885  CA  SER B 163    -102.373  -3.674  -7.007  1.00 51.58           C  
ATOM   2886  CB  SER B 163    -103.367  -2.562  -7.254  1.00 51.58           C  
ATOM   2887  OG  SER B 163    -103.855  -2.653  -8.577  1.00 51.58           O  
ATOM   2888  C   SER B 163    -101.280  -3.488  -8.048  1.00 51.58           C  
ATOM   2889  O   SER B 163    -100.194  -3.228  -7.591  1.00 51.58           O  
ATOM   2890  N   GLY B 164    -101.353  -4.011  -9.258  1.00 24.56           N  
ATOM   2891  CA  GLY B 164    -100.228  -4.126 -10.180  1.00 24.56           C  
ATOM   2892  C   GLY B 164     -99.302  -5.297  -9.915  1.00 24.56           C  
ATOM   2893  O   GLY B 164     -98.522  -5.722 -10.777  1.00 24.56           O  
ATOM   2894  N   VAL B 165     -99.546  -6.070  -8.857  1.00 42.00           N  
ATOM   2895  CA  VAL B 165     -98.904  -7.360  -8.537  1.00 42.00           C  
ATOM   2896  CB  VAL B 165     -99.017  -7.729  -7.036  1.00 42.00           C  
ATOM   2897  CG1 VAL B 165     -98.283  -9.029  -6.691  1.00 42.00           C  
ATOM   2898  CG2 VAL B 165     -98.419  -6.602  -6.201  1.00 42.00           C  
ATOM   2899  C   VAL B 165     -99.545  -8.469  -9.374  1.00 42.00           C  
ATOM   2900  O   VAL B 165    -100.770  -8.553  -9.473  1.00 42.00           O  
ATOM   2901  N   HIS B 166     -98.664  -9.325  -9.926  1.00 58.80           N  
ATOM   2902  CA  HIS B 166     -99.066 -10.577 -10.551  1.00 58.80           C  
ATOM   2903  ND1 HIS B 166     -98.925  -7.993 -12.522  1.00 58.80           N  
ATOM   2904  CG  HIS B 166     -99.381  -9.287 -12.688  1.00 58.80           C  
ATOM   2905  CB  HIS B 166     -98.784 -10.520 -12.047  1.00 58.80           C  
ATOM   2906  NE2 HIS B 166    -100.665  -7.904 -13.845  1.00 58.80           N  
ATOM   2907  CD2 HIS B 166    -100.469  -9.232 -13.514  1.00 58.80           C  
ATOM   2908  CE1 HIS B 166     -99.718  -7.168 -13.230  1.00 58.80           C  
ATOM   2909  C   HIS B 166     -98.369 -11.712  -9.838  1.00 58.80           C  
ATOM   2910  O   HIS B 166     -97.145 -11.778  -9.926  1.00 58.80           O  
ATOM   2911  N   THR B 167     -99.089 -12.697  -9.325  1.00 44.89           N  
ATOM   2912  CA  THR B 167     -98.511 -13.948  -8.845  1.00 44.89           C  
ATOM   2913  CB  THR B 167     -98.843 -14.115  -7.368  1.00 44.89           C  
ATOM   2914  OG1 THR B 167     -98.328 -12.985  -6.696  1.00 44.89           O  
ATOM   2915  CG2 THR B 167     -98.195 -15.344  -6.741  1.00 44.89           C  
ATOM   2916  C   THR B 167     -99.015 -15.070  -9.729  1.00 44.89           C  
ATOM   2917  O   THR B 167    -100.078 -15.001 -10.356  1.00 44.89           O  
ATOM   2918  N   PHE B 168     -98.208 -16.114  -9.874  1.00 75.35           N  
ATOM   2919  CA  PHE B 168     -98.585 -17.288 -10.683  1.00 75.35           C  
ATOM   2920  CB  PHE B 168     -97.549 -17.442 -11.796  1.00 75.35           C  
ATOM   2921  CG  PHE B 168     -97.487 -16.181 -12.628  1.00 75.35           C  
ATOM   2922  CD1 PHE B 168     -96.763 -15.061 -12.173  1.00 75.35           C  
ATOM   2923  CD2 PHE B 168     -98.249 -16.083 -13.800  1.00 75.35           C  
ATOM   2924  CE1 PHE B 168     -96.796 -13.850 -12.878  1.00 75.35           C  
ATOM   2925  CE2 PHE B 168     -98.270 -14.873 -14.506  1.00 75.35           C  
ATOM   2926  CZ  PHE B 168     -97.544 -13.758 -14.059  1.00 75.35           C  
ATOM   2927  C   PHE B 168     -98.793 -18.544  -9.852  1.00 75.35           C  
ATOM   2928  O   PHE B 168     -98.329 -18.668  -8.733  1.00 75.35           O  
ATOM   2929  N   PRO B 169     -99.544 -19.540 -10.304  1.00154.11           N  
ATOM   2930  CA  PRO B 169     -99.564 -20.861  -9.656  1.00154.11           C  
ATOM   2931  CD  PRO B 169    -100.586 -19.410 -11.268  1.00154.11           C  
ATOM   2932  CB  PRO B 169    -100.637 -21.659 -10.440  1.00154.11           C  
ATOM   2933  CG  PRO B 169    -101.542 -20.571 -11.023  1.00154.11           C  
ATOM   2934  C   PRO B 169     -98.143 -21.463  -9.648  1.00154.11           C  
ATOM   2935  O   PRO B 169     -97.394 -21.340 -10.635  1.00154.11           O  
ATOM   2936  N   ALA B 170     -97.876 -22.253  -8.589  1.00 49.05           N  
ATOM   2937  CA  ALA B 170     -96.672 -23.064  -8.502  1.00 49.05           C  
ATOM   2938  CB  ALA B 170     -96.490 -23.574  -7.066  1.00 49.05           C  
ATOM   2939  C   ALA B 170     -96.684 -24.273  -9.497  1.00 49.05           C  
ATOM   2940  O   ALA B 170     -97.509 -25.220  -9.423  1.00 49.05           O  
ATOM   2941  N   VAL B 171     -95.527 -24.307 -10.197  1.00 46.40           N  
ATOM   2942  CA  VAL B 171     -95.253 -25.359 -11.169  1.00 46.40           C  
ATOM   2943  CB  VAL B 171     -94.372 -24.861 -12.334  1.00 46.40           C  
ATOM   2944  CG1 VAL B 171     -94.149 -25.983 -13.355  1.00 46.40           C  
ATOM   2945  CG2 VAL B 171     -95.032 -23.671 -13.033  1.00 46.40           C  
ATOM   2946  C   VAL B 171     -94.617 -26.529 -10.463  1.00 46.40           C  
ATOM   2947  O   VAL B 171     -93.455 -26.519 -10.074  1.00 46.40           O  
ATOM   2948  N   LEU B 172     -95.146 -27.726 -10.646  1.00123.20           N  
ATOM   2949  CA  LEU B 172     -94.541 -28.947 -10.120  1.00123.20           C  
ATOM   2950  CB  LEU B 172     -95.532 -30.101  -9.946  1.00123.20           C  
ATOM   2951  CG  LEU B 172     -96.529 -29.965  -8.790  1.00123.20           C  
ATOM   2952  CD1 LEU B 172     -97.584 -28.890  -9.063  1.00123.20           C  
ATOM   2953  CD2 LEU B 172     -97.251 -31.292  -8.558  1.00123.20           C  
ATOM   2954  C   LEU B 172     -93.465 -29.397 -11.116  1.00123.20           C  
ATOM   2955  O   LEU B 172     -93.704 -29.545 -12.336  1.00123.20           O  
ATOM   2956  N   GLN B 173     -92.339 -29.785 -10.504  1.00152.84           N  
ATOM   2957  CA  GLN B 173     -91.159 -30.284 -11.172  1.00152.84           C  
ATOM   2958  CB  GLN B 173     -89.946 -29.348 -10.934  1.00152.84           C  
ATOM   2959  CG  GLN B 173     -90.194 -27.846 -11.181  1.00152.84           C  
ATOM   2960  CD  GLN B 173     -89.054 -27.017 -10.608  1.00152.84           C  
ATOM   2961  OE1 GLN B 173     -88.450 -26.173 -11.259  1.00152.84           O  
ATOM   2962  NE2 GLN B 173     -88.692 -27.265  -9.368  1.00152.84           N  
ATOM   2963  C   GLN B 173     -90.948 -31.700 -10.622  1.00152.84           C  
ATOM   2964  O   GLN B 173     -91.112 -31.939  -9.416  1.00152.84           O  
ATOM   2965  N   SER B 174     -90.540 -32.633 -11.489  1.00 93.74           N  
ATOM   2966  CA  SER B 174     -89.944 -33.919 -11.074  1.00 93.74           C  
ATOM   2967  CB  SER B 174     -88.475 -33.720 -10.618  1.00 93.74           C  
ATOM   2968  OG  SER B 174     -87.849 -34.969 -10.442  1.00 93.74           O  
ATOM   2969  C   SER B 174     -90.771 -34.674 -10.022  1.00 93.74           C  
ATOM   2970  O   SER B 174     -90.215 -35.420  -9.211  1.00 93.74           O  
ATOM   2971  N   SER B 175     -92.097 -34.441  -9.993  1.00131.92           N  
ATOM   2972  CA  SER B 175     -93.000 -34.966  -8.936  1.00131.92           C  
ATOM   2973  CB  SER B 175     -93.377 -36.395  -9.294  1.00131.92           C  
ATOM   2974  OG  SER B 175     -94.074 -36.417 -10.524  1.00131.92           O  
ATOM   2975  C   SER B 175     -92.394 -34.929  -7.487  1.00131.92           C  
ATOM   2976  O   SER B 175     -92.360 -35.921  -6.732  1.00131.92           O  
ATOM   2977  N   GLY B 176     -91.906 -33.719  -7.135  1.00194.32           N  
ATOM   2978  CA  GLY B 176     -91.122 -33.655  -5.912  1.00194.32           C  
ATOM   2979  C   GLY B 176     -90.448 -32.360  -5.518  1.00194.32           C  
ATOM   2980  O   GLY B 176     -89.990 -32.347  -4.362  1.00194.32           O  
ATOM   2981  N   LEU B 177     -90.484 -31.355  -6.430  1.00111.91           N  
ATOM   2982  CA  LEU B 177     -90.220 -29.937  -6.163  1.00111.91           C  
ATOM   2983  CB  LEU B 177     -88.801 -29.593  -6.649  1.00111.91           C  
ATOM   2984  CG  LEU B 177     -87.704 -30.371  -5.899  1.00111.91           C  
ATOM   2985  CD1 LEU B 177     -86.329 -29.962  -6.421  1.00111.91           C  
ATOM   2986  CD2 LEU B 177     -87.710 -30.113  -4.390  1.00111.91           C  
ATOM   2987  C   LEU B 177     -91.260 -29.030  -6.843  1.00111.91           C  
ATOM   2988  O   LEU B 177     -91.802 -29.420  -7.892  1.00111.91           O  
ATOM   2989  N   TYR B 178     -91.272 -27.748  -6.393  1.00160.18           N  
ATOM   2990  CA  TYR B 178     -92.081 -26.656  -6.917  1.00160.18           C  
ATOM   2991  CB  TYR B 178     -93.146 -26.210  -5.872  1.00160.18           C  
ATOM   2992  CG  TYR B 178     -94.287 -27.181  -5.694  1.00160.18           C  
ATOM   2993  CD1 TYR B 178     -94.191 -28.207  -4.739  1.00160.18           C  
ATOM   2994  CD2 TYR B 178     -95.465 -27.025  -6.444  1.00160.18           C  
ATOM   2995  CE1 TYR B 178     -95.265 -29.096  -4.558  1.00160.18           C  
ATOM   2996  CE2 TYR B 178     -96.558 -27.878  -6.217  1.00160.18           C  
ATOM   2997  CZ  TYR B 178     -96.444 -28.945  -5.305  1.00160.18           C  
ATOM   2998  OH  TYR B 178     -97.433 -29.864  -5.161  1.00160.18           O  
ATOM   2999  C   TYR B 178     -91.206 -25.486  -7.377  1.00160.18           C  
ATOM   3000  O   TYR B 178     -89.990 -25.366  -7.120  1.00160.18           O  
ATOM   3001  N   SER B 179     -91.830 -24.597  -8.148  1.00 58.66           N  
ATOM   3002  CA  SER B 179     -91.344 -23.244  -8.431  1.00 58.66           C  
ATOM   3003  CB  SER B 179     -90.516 -23.221  -9.724  1.00 58.66           C  
ATOM   3004  OG  SER B 179     -89.873 -21.977  -9.936  1.00 58.66           O  
ATOM   3005  C   SER B 179     -92.527 -22.332  -8.526  1.00 58.66           C  
ATOM   3006  O   SER B 179     -93.454 -22.721  -9.223  1.00 58.66           O  
ATOM   3007  N   LEU B 180     -92.450 -21.096  -7.996  1.00122.25           N  
ATOM   3008  CA  LEU B 180     -93.461 -20.029  -7.979  1.00122.25           C  
ATOM   3009  CB  LEU B 180     -94.309 -20.131  -6.672  1.00122.25           C  
ATOM   3010  CG  LEU B 180     -95.643 -19.365  -6.647  1.00122.25           C  
ATOM   3011  CD1 LEU B 180     -96.371 -19.580  -5.324  1.00122.25           C  
ATOM   3012  CD2 LEU B 180     -95.491 -17.858  -6.802  1.00122.25           C  
ATOM   3013  C   LEU B 180     -92.700 -18.687  -8.127  1.00122.25           C  
ATOM   3014  O   LEU B 180     -91.911 -18.207  -7.268  1.00122.25           O  
ATOM   3015  N   SER B 181     -93.084 -17.903  -9.178  1.00 46.95           N  
ATOM   3016  CA  SER B 181     -92.814 -16.476  -9.249  1.00 46.95           C  
ATOM   3017  CB  SER B 181     -92.383 -16.191 -10.709  1.00 46.95           C  
ATOM   3018  OG  SER B 181     -93.516 -16.417 -11.530  1.00 46.95           O  
ATOM   3019  C   SER B 181     -94.004 -15.563  -8.740  1.00 46.95           C  
ATOM   3020  O   SER B 181     -95.246 -15.721  -8.939  1.00 46.95           O  
ATOM   3021  N   SER B 182     -93.558 -14.424  -8.172  1.00 42.98           N  
ATOM   3022  CA  SER B 182     -94.374 -13.220  -8.076  1.00 42.98           C  
ATOM   3023  CB  SER B 182     -94.735 -12.961  -6.631  1.00 42.98           C  
ATOM   3024  OG  SER B 182     -95.646 -11.887  -6.486  1.00 42.98           O  
ATOM   3025  C   SER B 182     -93.661 -12.027  -8.656  1.00 42.98           C  
ATOM   3026  O   SER B 182     -92.436 -11.998  -8.858  1.00 42.98           O  
ATOM   3027  N   VAL B 183     -94.412 -10.989  -9.043  1.00106.06           N  
ATOM   3028  CA  VAL B 183     -93.879  -9.697  -9.491  1.00106.06           C  
ATOM   3029  CB  VAL B 183     -93.784  -9.611 -11.015  1.00106.06           C  
ATOM   3030  CG1 VAL B 183     -95.130  -9.698 -11.754  1.00106.06           C  
ATOM   3031  CG2 VAL B 183     -93.014  -8.406 -11.567  1.00106.06           C  
ATOM   3032  C   VAL B 183     -94.763  -8.619  -8.986  1.00106.06           C  
ATOM   3033  O   VAL B 183     -95.986  -8.724  -9.058  1.00106.06           O  
ATOM   3034  N   VAL B 184     -94.170  -7.475  -8.636  1.00113.92           N  
ATOM   3035  CA  VAL B 184     -94.813  -6.158  -8.605  1.00113.92           C  
ATOM   3036  CB  VAL B 184     -94.390  -5.413  -7.325  1.00113.92           C  
ATOM   3037  CG1 VAL B 184     -92.899  -5.100  -7.239  1.00113.92           C  
ATOM   3038  CG2 VAL B 184     -95.212  -4.145  -7.171  1.00113.92           C  
ATOM   3039  C   VAL B 184     -94.509  -5.392  -9.882  1.00113.92           C  
ATOM   3040  O   VAL B 184     -93.352  -5.142 -10.180  1.00113.92           O  
ATOM   3041  N   THR B 185     -95.534  -4.795 -10.505  1.00 66.94           N  
ATOM   3042  CA  THR B 185     -95.386  -3.711 -11.499  1.00 66.94           C  
ATOM   3043  CB  THR B 185     -96.542  -3.677 -12.497  1.00 66.94           C  
ATOM   3044  OG1 THR B 185     -96.690  -4.978 -13.029  1.00 66.94           O  
ATOM   3045  CG2 THR B 185     -96.332  -2.688 -13.633  1.00 66.94           C  
ATOM   3046  C   THR B 185     -95.400  -2.388 -10.784  1.00 66.94           C  
ATOM   3047  O   THR B 185     -96.457  -1.814 -10.527  1.00 66.94           O  
ATOM   3048  N   VAL B 186     -94.241  -1.732 -10.560  1.00 74.39           N  
ATOM   3049  CA  VAL B 186     -94.104  -0.550  -9.649  1.00 74.39           C  
ATOM   3050  CB  VAL B 186     -92.692  -0.371  -9.022  1.00 74.39           C  
ATOM   3051  CG1 VAL B 186     -92.633   0.847  -8.088  1.00 74.39           C  
ATOM   3052  CG2 VAL B 186     -92.336  -1.615  -8.207  1.00 74.39           C  
ATOM   3053  C   VAL B 186     -94.425   0.784 -10.306  1.00 74.39           C  
ATOM   3054  O   VAL B 186     -93.684   1.103 -11.221  1.00 74.39           O  
ATOM   3055  N   PRO B 187     -95.494   1.487  -9.900  1.00108.50           N  
ATOM   3056  CA  PRO B 187     -95.747   2.857 -10.311  1.00108.50           C  
ATOM   3057  CD  PRO B 187     -96.583   0.998  -9.086  1.00108.50           C  
ATOM   3058  CB  PRO B 187     -97.235   3.093 -10.043  1.00108.50           C  
ATOM   3059  CG  PRO B 187     -97.538   2.164  -8.869  1.00108.50           C  
ATOM   3060  C   PRO B 187     -94.888   3.848  -9.563  1.00108.50           C  
ATOM   3061  O   PRO B 187     -94.678   3.695  -8.361  1.00108.50           O  
ATOM   3062  N   SER B 188     -94.681   5.015 -10.228  1.00146.73           N  
ATOM   3063  CA  SER B 188     -93.955   6.225  -9.779  1.00146.73           C  
ATOM   3064  CB  SER B 188     -94.639   6.808  -8.540  1.00146.73           C  
ATOM   3065  OG  SER B 188     -94.014   8.001  -8.104  1.00146.73           O  
ATOM   3066  C   SER B 188     -92.463   6.100  -9.485  1.00146.73           C  
ATOM   3067  O   SER B 188     -92.017   5.110  -8.893  1.00146.73           O  
ATOM   3068  N   SER B 189     -91.702   7.181  -9.690  1.00106.99           N  
ATOM   3069  CA  SER B 189     -90.297   7.282  -9.262  1.00106.99           C  
ATOM   3070  CB  SER B 189     -89.743   8.634  -9.721  1.00106.99           C  
ATOM   3071  OG  SER B 189     -90.482   9.672  -9.106  1.00106.99           O  
ATOM   3072  C   SER B 189     -90.096   7.138  -7.739  1.00106.99           C  
ATOM   3073  O   SER B 189     -88.957   6.956  -7.307  1.00106.99           O  
ATOM   3074  N   SER B 190     -91.217   7.044  -7.007  1.00 48.29           N  
ATOM   3075  CA  SER B 190     -91.246   6.787  -5.580  1.00 48.29           C  
ATOM   3076  CB  SER B 190     -92.683   6.555  -5.072  1.00 48.29           C  
ATOM   3077  OG  SER B 190     -93.490   7.677  -5.356  1.00 48.29           O  
ATOM   3078  C   SER B 190     -90.418   5.583  -5.169  1.00 48.29           C  
ATOM   3079  O   SER B 190     -90.066   5.518  -3.995  1.00 48.29           O  
ATOM   3080  N   LEU B 191     -90.150   4.606  -6.045  1.00 60.55           N  
ATOM   3081  CA  LEU B 191     -89.177   3.537  -5.827  1.00 60.55           C  
ATOM   3082  CB  LEU B 191     -88.901   2.788  -7.156  1.00 60.55           C  
ATOM   3083  CG  LEU B 191     -87.982   1.555  -7.010  1.00 60.55           C  
ATOM   3084  CD1 LEU B 191     -88.602   0.493  -6.111  1.00 60.55           C  
ATOM   3085  CD2 LEU B 191     -87.683   0.918  -8.362  1.00 60.55           C  
ATOM   3086  C   LEU B 191     -87.862   4.037  -5.221  1.00 60.55           C  
ATOM   3087  O   LEU B 191     -87.424   3.395  -4.285  1.00 60.55           O  
ATOM   3088  N   GLY B 192     -87.337   5.213  -5.568  1.00 44.22           N  
ATOM   3089  CA  GLY B 192     -86.105   5.766  -4.976  1.00 44.22           C  
ATOM   3090  C   GLY B 192     -86.164   6.030  -3.450  1.00 44.22           C  
ATOM   3091  O   GLY B 192     -85.129   6.027  -2.759  1.00 44.22           O  
ATOM   3092  N   THR B 193     -87.406   6.168  -2.942  1.00133.83           N  
ATOM   3093  CA  THR B 193     -87.694   6.283  -1.510  1.00133.83           C  
ATOM   3094  CB  THR B 193     -88.668   7.429  -1.211  1.00133.83           C  
ATOM   3095  OG1 THR B 193     -89.939   7.233  -1.798  1.00133.83           O  
ATOM   3096  CG2 THR B 193     -88.146   8.775  -1.714  1.00133.83           C  
ATOM   3097  C   THR B 193     -88.332   5.041  -0.893  1.00133.83           C  
ATOM   3098  O   THR B 193     -87.965   4.603   0.183  1.00133.83           O  
ATOM   3099  N   LYS B 194     -89.320   4.444  -1.530  1.00 67.14           N  
ATOM   3100  CA  LYS B 194     -89.983   3.242  -1.114  1.00 67.14           C  
ATOM   3101  CB  LYS B 194     -91.446   3.282  -1.558  1.00 67.14           C  
ATOM   3102  CG  LYS B 194     -92.217   2.041  -1.075  1.00 67.14           C  
ATOM   3103  CD  LYS B 194     -93.694   2.133  -1.457  1.00 67.14           C  
ATOM   3104  CE  LYS B 194     -94.430   0.838  -1.101  1.00 67.14           C  
ATOM   3105  NZ  LYS B 194     -95.823   0.894  -1.604  1.00 67.14           N  
ATOM   3106  C   LYS B 194     -89.207   2.128  -1.731  1.00 67.14           C  
ATOM   3107  O   LYS B 194     -89.475   1.813  -2.884  1.00 67.14           O  
ATOM   3108  N   THR B 195     -88.351   1.424  -0.991  1.00127.31           N  
ATOM   3109  CA  THR B 195     -87.832   0.128  -1.382  1.00127.31           C  
ATOM   3110  CB  THR B 195     -86.644  -0.347  -0.524  1.00127.31           C  
ATOM   3111  OG1 THR B 195     -86.953  -0.839   0.755  1.00127.31           O  
ATOM   3112  CG2 THR B 195     -85.654   0.800  -0.314  1.00127.31           C  
ATOM   3113  C   THR B 195     -88.981  -0.848  -1.529  1.00127.31           C  
ATOM   3114  O   THR B 195     -90.098  -0.569  -1.079  1.00127.31           O  
ATOM   3115  N   TYR B 196     -88.746  -1.933  -2.280  1.00103.12           N  
ATOM   3116  CA  TYR B 196     -89.642  -3.080  -2.377  1.00103.12           C  
ATOM   3117  CB  TYR B 196     -90.112  -3.282  -3.814  1.00103.12           C  
ATOM   3118  CG  TYR B 196     -91.236  -2.323  -4.145  1.00103.12           C  
ATOM   3119  CD1 TYR B 196     -90.972  -0.954  -4.287  1.00103.12           C  
ATOM   3120  CD2 TYR B 196     -92.560  -2.786  -4.223  1.00103.12           C  
ATOM   3121  CE1 TYR B 196     -92.008  -0.039  -4.544  1.00103.12           C  
ATOM   3122  CE2 TYR B 196     -93.608  -1.871  -4.430  1.00103.12           C  
ATOM   3123  CZ  TYR B 196     -93.339  -0.499  -4.609  1.00103.12           C  
ATOM   3124  OH  TYR B 196     -94.361   0.376  -4.809  1.00103.12           O  
ATOM   3125  C   TYR B 196     -88.987  -4.335  -1.822  1.00103.12           C  
ATOM   3126  O   TYR B 196     -87.754  -4.509  -1.822  1.00103.12           O  
ATOM   3127  N   THR B 197     -89.917  -5.154  -1.284  1.00117.67           N  
ATOM   3128  CA  THR B 197     -89.635  -6.407  -0.593  1.00117.67           C  
ATOM   3129  CB  THR B 197     -89.683  -6.300   0.959  1.00117.67           C  
ATOM   3130  OG1 THR B 197     -88.832  -5.234   1.317  1.00117.67           O  
ATOM   3131  CG2 THR B 197     -89.176  -7.541   1.685  1.00117.67           C  
ATOM   3132  C   THR B 197     -90.670  -7.331  -1.149  1.00117.67           C  
ATOM   3133  O   THR B 197     -91.845  -6.990  -1.232  1.00117.67           O  
ATOM   3134  N   CYS B 198     -90.320  -8.581  -1.463  1.00 56.56           N  
ATOM   3135  CA  CYS B 198     -91.153  -9.786  -1.508  1.00 56.56           C  
ATOM   3136  CB  CYS B 198     -90.642 -10.618  -2.682  1.00 56.56           C  
ATOM   3137  SG  CYS B 198     -91.522 -12.135  -3.096  1.00 56.56           S  
ATOM   3138  C   CYS B 198     -91.020 -10.539  -0.205  1.00 56.56           C  
ATOM   3139  O   CYS B 198     -89.950 -11.121   0.051  1.00 56.56           O  
ATOM   3140  N   ASN B 199     -92.128 -10.598   0.586  1.00 71.92           N  
ATOM   3141  CA  ASN B 199     -92.327 -11.417   1.793  1.00 71.92           C  
ATOM   3142  CB  ASN B 199     -93.398 -10.818   2.729  1.00 71.92           C  
ATOM   3143  CG  ASN B 199     -93.011  -9.406   3.125  1.00 71.92           C  
ATOM   3144  OD1 ASN B 199     -93.435  -8.428   2.522  1.00 71.92           O  
ATOM   3145  ND2 ASN B 199     -92.223  -9.236   4.161  1.00 71.92           N  
ATOM   3146  C   ASN B 199     -92.758 -12.794   1.377  1.00 71.92           C  
ATOM   3147  O   ASN B 199     -93.702 -12.872   0.578  1.00 71.92           O  
ATOM   3148  N   VAL B 200     -92.119 -13.865   1.906  1.00 54.92           N  
ATOM   3149  CA  VAL B 200     -92.345 -15.287   1.557  1.00 54.92           C  
ATOM   3150  CB  VAL B 200     -91.284 -15.888   0.593  1.00 54.92           C  
ATOM   3151  CG1 VAL B 200     -91.615 -17.321   0.144  1.00 54.92           C  
ATOM   3152  CG2 VAL B 200     -91.189 -15.021  -0.669  1.00 54.92           C  
ATOM   3153  C   VAL B 200     -92.410 -16.116   2.836  1.00 54.92           C  
ATOM   3154  O   VAL B 200     -91.771 -15.724   3.834  1.00 54.92           O  
ATOM   3155  N   ASP B 201     -93.178 -17.231   2.761  1.00174.60           N  
ATOM   3156  CA  ASP B 201     -93.457 -18.226   3.797  1.00174.60           C  
ATOM   3157  CB  ASP B 201     -94.729 -17.781   4.528  1.00174.60           C  
ATOM   3158  CG  ASP B 201     -95.030 -18.484   5.845  1.00174.60           C  
ATOM   3159  OD1 ASP B 201     -94.643 -19.654   6.016  1.00174.60           O  
ATOM   3160  OD2 ASP B 201     -95.897 -17.934   6.557  1.00174.60           O  
ATOM   3161  C   ASP B 201     -93.638 -19.601   3.157  1.00174.60           C  
ATOM   3162  O   ASP B 201     -94.302 -19.725   2.144  1.00174.60           O  
ATOM   3163  N   HIS B 202     -93.188 -20.678   3.779  1.00 97.58           N  
ATOM   3164  CA  HIS B 202     -93.443 -22.070   3.438  1.00 97.58           C  
ATOM   3165  ND1 HIS B 202     -91.605 -25.186   3.250  1.00 97.58           N  
ATOM   3166  CG  HIS B 202     -92.206 -24.123   2.592  1.00 97.58           C  
ATOM   3167  CB  HIS B 202     -92.108 -22.683   3.024  1.00 97.58           C  
ATOM   3168  NE2 HIS B 202     -92.766 -25.981   1.562  1.00 97.58           N  
ATOM   3169  CD2 HIS B 202     -92.925 -24.620   1.545  1.00 97.58           C  
ATOM   3170  CE1 HIS B 202     -91.966 -26.291   2.588  1.00 97.58           C  
ATOM   3171  C   HIS B 202     -94.102 -22.742   4.647  1.00 97.58           C  
ATOM   3172  O   HIS B 202     -93.546 -22.902   5.730  1.00 97.58           O  
ATOM   3173  N   LYS B 203     -95.373 -23.137   4.486  1.00149.13           N  
ATOM   3174  CA  LYS B 203     -96.218 -23.674   5.581  1.00149.13           C  
ATOM   3175  CB  LYS B 203     -97.726 -23.693   5.263  1.00149.13           C  
ATOM   3176  CG  LYS B 203     -98.445 -22.344   5.181  1.00149.13           C  
ATOM   3177  CD  LYS B 203     -98.018 -21.467   3.990  1.00149.13           C  
ATOM   3178  CE  LYS B 203     -97.089 -20.360   4.471  1.00149.13           C  
ATOM   3179  NZ  LYS B 203     -97.854 -19.309   5.178  1.00149.13           N  
ATOM   3180  C   LYS B 203     -95.794 -25.102   5.991  1.00149.13           C  
ATOM   3181  O   LYS B 203     -95.616 -25.331   7.178  1.00149.13           O  
ATOM   3182  N   PRO B 204     -95.405 -26.032   5.102  1.00 98.53           N  
ATOM   3183  CA  PRO B 204     -94.932 -27.360   5.537  1.00 98.53           C  
ATOM   3184  CD  PRO B 204     -95.915 -26.068   3.748  1.00 98.53           C  
ATOM   3185  CB  PRO B 204     -94.920 -28.168   4.235  1.00 98.53           C  
ATOM   3186  CG  PRO B 204     -95.973 -27.531   3.341  1.00 98.53           C  
ATOM   3187  C   PRO B 204     -93.540 -27.411   6.206  1.00 98.53           C  
ATOM   3188  O   PRO B 204     -93.122 -28.446   6.736  1.00 98.53           O  
ATOM   3189  N   SER B 205     -92.767 -26.328   6.130  1.00138.12           N  
ATOM   3190  CA  SER B 205     -91.536 -26.172   6.929  1.00138.12           C  
ATOM   3191  CB  SER B 205     -90.443 -25.723   5.961  1.00138.12           C  
ATOM   3192  OG  SER B 205     -89.171 -25.681   6.568  1.00138.12           O  
ATOM   3193  C   SER B 205     -91.619 -25.155   8.100  1.00138.12           C  
ATOM   3194  O   SER B 205     -90.762 -25.089   8.994  1.00138.12           O  
ATOM   3195  N   ASN B 206     -92.660 -24.323   8.142  1.00 72.04           N  
ATOM   3196  CA  ASN B 206     -92.707 -23.087   8.922  1.00 72.04           C  
ATOM   3197  CB  ASN B 206     -92.760 -23.403  10.417  1.00 72.04           C  
ATOM   3198  CG  ASN B 206     -93.896 -24.338  10.764  1.00 72.04           C  
ATOM   3199  OD1 ASN B 206     -95.057 -23.970  10.762  1.00 72.04           O  
ATOM   3200  ND2 ASN B 206     -93.593 -25.573  11.087  1.00 72.04           N  
ATOM   3201  C   ASN B 206     -91.611 -22.072   8.588  1.00 72.04           C  
ATOM   3202  O   ASN B 206     -91.525 -20.995   9.177  1.00 72.04           O  
ATOM   3203  N   THR B 207     -90.879 -22.249   7.483  1.00 46.94           N  
ATOM   3204  CA  THR B 207     -89.805 -21.334   7.099  1.00 46.94           C  
ATOM   3205  CB  THR B 207     -88.881 -21.886   6.002  1.00 46.94           C  
ATOM   3206  OG1 THR B 207     -88.313 -23.095   6.443  1.00 46.94           O  
ATOM   3207  CG2 THR B 207     -87.716 -20.941   5.697  1.00 46.94           C  
ATOM   3208  C   THR B 207     -90.420 -20.060   6.601  1.00 46.94           C  
ATOM   3209  O   THR B 207     -91.132 -20.104   5.606  1.00 46.94           O  
ATOM   3210  N   LYS B 208     -89.903 -18.893   6.953  1.00173.52           N  
ATOM   3211  CA  LYS B 208     -90.160 -17.656   6.246  1.00173.52           C  
ATOM   3212  CB  LYS B 208     -91.009 -16.743   7.136  1.00173.52           C  
ATOM   3213  CG  LYS B 208     -90.305 -16.227   8.406  1.00173.52           C  
ATOM   3214  CD  LYS B 208     -91.070 -15.088   9.101  1.00173.52           C  
ATOM   3215  CE  LYS B 208     -91.001 -13.777   8.294  1.00173.52           C  
ATOM   3216  NZ  LYS B 208     -91.990 -13.695   7.192  1.00173.52           N  
ATOM   3217  C   LYS B 208     -88.867 -17.057   5.746  1.00173.52           C  
ATOM   3218  O   LYS B 208     -87.805 -17.302   6.336  1.00173.52           O  
ATOM   3219  N   VAL B 209     -89.014 -16.218   4.681  1.00 63.61           N  
ATOM   3220  CA  VAL B 209     -87.964 -15.363   4.103  1.00 63.61           C  
ATOM   3221  CB  VAL B 209     -87.231 -16.100   2.961  1.00 63.61           C  
ATOM   3222  CG1 VAL B 209     -86.007 -15.294   2.533  1.00 63.61           C  
ATOM   3223  CG2 VAL B 209     -86.728 -17.485   3.377  1.00 63.61           C  
ATOM   3224  C   VAL B 209     -88.573 -14.044   3.565  1.00 63.61           C  
ATOM   3225  O   VAL B 209     -89.145 -14.020   2.467  1.00 63.61           O  
ATOM   3226  N   ASP B 210     -88.101 -12.895   4.074  1.00 72.42           N  
ATOM   3227  CA  ASP B 210     -88.541 -11.566   3.602  1.00 72.42           C  
ATOM   3228  CB  ASP B 210     -89.038 -10.774   4.808  1.00 72.42           C  
ATOM   3229  CG  ASP B 210     -90.304 -11.374   5.445  1.00 72.42           C  
ATOM   3230  OD1 ASP B 210     -90.704 -12.518   5.144  1.00 72.42           O  
ATOM   3231  OD2 ASP B 210     -90.981 -10.684   6.232  1.00 72.42           O  
ATOM   3232  C   ASP B 210     -87.440 -10.868   2.777  1.00 72.42           C  
ATOM   3233  O   ASP B 210     -86.469 -10.300   3.281  1.00 72.42           O  
ATOM   3234  N   LYS B 211     -87.483 -11.118   1.467  1.00173.25           N  
ATOM   3235  CA  LYS B 211     -86.420 -10.735   0.565  1.00173.25           C  
ATOM   3236  CB  LYS B 211     -86.288 -11.692  -0.615  1.00173.25           C  
ATOM   3237  CG  LYS B 211     -85.774 -13.080  -0.240  1.00173.25           C  
ATOM   3238  CD  LYS B 211     -84.442 -13.108   0.524  1.00173.25           C  
ATOM   3239  CE  LYS B 211     -83.267 -12.759  -0.383  1.00173.25           C  
ATOM   3240  NZ  LYS B 211     -81.998 -12.791   0.370  1.00173.25           N  
ATOM   3241  C   LYS B 211     -86.589  -9.338   0.062  1.00173.25           C  
ATOM   3242  O   LYS B 211     -87.608  -9.021  -0.557  1.00173.25           O  
ATOM   3243  N   ARG B 212     -85.737  -8.384   0.400  1.00 87.04           N  
ATOM   3244  CA  ARG B 212     -85.682  -7.047  -0.199  1.00 87.04           C  
ATOM   3245  CB  ARG B 212     -84.776  -6.214   0.687  1.00 87.04           C  
ATOM   3246  CG  ARG B 212     -84.745  -4.768   0.189  1.00 87.04           C  
ATOM   3247  CD  ARG B 212     -84.090  -3.859   1.222  1.00 87.04           C  
ATOM   3248  NE  ARG B 212     -83.933  -2.505   0.663  1.00 87.04           N  
ATOM   3249  CZ  ARG B 212     -82.811  -2.027   0.151  1.00 87.04           C  
ATOM   3250  NH1 ARG B 212     -81.694  -2.693   0.225  1.00 87.04           N  
ATOM   3251  NH2 ARG B 212     -82.783  -0.870  -0.450  1.00 87.04           N  
ATOM   3252  C   ARG B 212     -85.285  -7.129  -1.684  1.00 87.04           C  
ATOM   3253  O   ARG B 212     -85.097  -8.190  -2.237  1.00 87.04           O  
ATOM   3254  N   VAL B 213     -85.558  -6.100  -2.438  1.00 56.42           N  
ATOM   3255  CA  VAL B 213     -85.146  -5.967  -3.831  1.00 56.42           C  
ATOM   3256  CB  VAL B 213     -86.316  -5.804  -4.789  1.00 56.42           C  
ATOM   3257  CG1 VAL B 213     -85.791  -5.663  -6.219  1.00 56.42           C  
ATOM   3258  CG2 VAL B 213     -87.310  -6.975  -4.754  1.00 56.42           C  
ATOM   3259  C   VAL B 213     -84.280  -4.728  -3.888  1.00 56.42           C  
ATOM   3260  O   VAL B 213     -84.645  -3.628  -3.443  1.00 56.42           O  
ATOM   3261  N   GLU B 214     -83.059  -4.904  -4.401  1.00124.72           N  
ATOM   3262  CA  GLU B 214     -82.036  -3.848  -4.347  1.00124.72           C  
ATOM   3263  CB  GLU B 214     -80.689  -4.333  -3.741  1.00124.72           C  
ATOM   3264  CG  GLU B 214     -80.810  -4.535  -2.234  1.00124.72           C  
ATOM   3265  CD  GLU B 214     -81.361  -5.883  -1.783  1.00124.72           C  
ATOM   3266  OE1 GLU B 214     -81.353  -6.838  -2.590  1.00124.72           O  
ATOM   3267  OE2 GLU B 214     -81.802  -5.888  -0.610  1.00124.72           O  
ATOM   3268  C   GLU B 214     -81.775  -3.208  -5.701  1.00124.72           C  
ATOM   3269  O   GLU B 214     -82.189  -3.678  -6.763  1.00124.72           O  
ATOM   3270  N   SER B 215     -81.090  -2.067  -5.662  1.00146.49           N  
ATOM   3271  CA  SER B 215     -80.619  -1.294  -6.819  1.00146.49           C  
ATOM   3272  CB  SER B 215     -80.234   0.117  -6.318  1.00146.49           C  
ATOM   3273  OG  SER B 215     -79.156   0.033  -5.404  1.00146.49           O  
ATOM   3274  C   SER B 215     -79.475  -1.932  -7.637  1.00146.49           C  
ATOM   3275  O   SER B 215     -78.366  -1.422  -7.550  1.00146.49           O  
ATOM   3276  N   LYS B 216     -79.816  -2.944  -8.436  1.00208.78           N  
ATOM   3277  CA  LYS B 216     -79.078  -3.451  -9.586  1.00208.78           C  
ATOM   3278  CB  LYS B 216     -79.308  -2.511 -10.791  1.00208.78           C  
ATOM   3279  CG  LYS B 216     -78.605  -1.135 -10.758  1.00208.78           C  
ATOM   3280  CD  LYS B 216     -77.096  -1.134 -11.047  1.00208.78           C  
ATOM   3281  CE  LYS B 216     -76.788  -1.553 -12.491  1.00208.78           C  
ATOM   3282  NZ  LYS B 216     -75.338  -1.726 -12.707  1.00208.78           N  
ATOM   3283  C   LYS B 216     -77.622  -3.922  -9.475  1.00208.78           C  
ATOM   3284  O   LYS B 216     -77.102  -4.361 -10.493  1.00208.78           O  
ATOM   3285  N   TYR B 217     -77.105  -4.058  -8.242  1.00174.46           N  
ATOM   3286  CA  TYR B 217     -75.788  -4.657  -7.945  1.00174.46           C  
ATOM   3287  CB  TYR B 217     -75.723  -6.098  -8.485  1.00174.46           C  
ATOM   3288  CG  TYR B 217     -77.019  -6.871  -8.277  1.00174.46           C  
ATOM   3289  CD1 TYR B 217     -77.331  -7.393  -7.009  1.00174.46           C  
ATOM   3290  CD2 TYR B 217     -77.963  -6.962  -9.322  1.00174.46           C  
ATOM   3291  CE1 TYR B 217     -78.590  -7.977  -6.773  1.00174.46           C  
ATOM   3292  CE2 TYR B 217     -79.235  -7.517  -9.085  1.00174.46           C  
ATOM   3293  CZ  TYR B 217     -79.550  -8.016  -7.808  1.00174.46           C  
ATOM   3294  OH  TYR B 217     -80.768  -8.587  -7.599  1.00174.46           O  
ATOM   3295  C   TYR B 217     -74.615  -3.817  -8.440  1.00174.46           C  
ATOM   3296  O   TYR B 217     -74.200  -3.888  -9.593  1.00174.46           O  
ATOM   3297  N   GLY B 218     -74.084  -2.900  -7.608  1.00 76.53           N  
ATOM   3298  CA  GLY B 218     -73.129  -1.886  -8.080  1.00 76.53           C  
ATOM   3299  C   GLY B 218     -72.313  -1.155  -7.017  1.00 76.53           C  
ATOM   3300  O   GLY B 218     -72.744  -0.114  -6.516  1.00 76.53           O  
ATOM   3301  N   PRO B 219     -71.025  -1.507  -6.813  1.00223.10           N  
ATOM   3302  CA  PRO B 219     -70.152  -0.792  -5.892  1.00223.10           C  
ATOM   3303  CD  PRO B 219     -70.337  -2.660  -7.386  1.00223.10           C  
ATOM   3304  CB  PRO B 219     -68.937  -1.704  -5.677  1.00223.10           C  
ATOM   3305  CG  PRO B 219     -68.877  -2.545  -6.951  1.00223.10           C  
ATOM   3306  C   PRO B 219     -69.719   0.595  -6.379  1.00223.10           C  
ATOM   3307  O   PRO B 219     -69.350   0.794  -7.536  1.00223.10           O  
ATOM   3308  N   PRO B 220     -69.571   1.570  -5.467  1.00114.77           N  
ATOM   3309  CA  PRO B 220     -69.052   2.907  -5.769  1.00114.77           C  
ATOM   3310  CD  PRO B 220     -70.045   1.494  -4.102  1.00114.77           C  
ATOM   3311  CB  PRO B 220     -69.507   3.781  -4.584  1.00114.77           C  
ATOM   3312  CG  PRO B 220     -69.648   2.796  -3.422  1.00114.77           C  
ATOM   3313  C   PRO B 220     -67.533   3.008  -5.951  1.00114.77           C  
ATOM   3314  O   PRO B 220     -66.751   2.426  -5.204  1.00114.77           O  
ATOM   3315  N   CYS B 221     -67.121   3.958  -6.806  1.00 73.96           N  
ATOM   3316  CA  CYS B 221     -65.750   4.491  -6.837  1.00 73.96           C  
ATOM   3317  CB  CYS B 221     -65.510   5.130  -8.220  1.00 73.96           C  
ATOM   3318  SG  CYS B 221     -64.058   6.199  -8.396  1.00 73.96           S  
ATOM   3319  C   CYS B 221     -65.469   5.501  -5.701  1.00 73.96           C  
ATOM   3320  O   CYS B 221     -66.248   6.436  -5.495  1.00 73.96           O  
ATOM   3321  N   PRO B 222     -64.260   5.479  -5.094  1.00 71.75           N  
ATOM   3322  CA  PRO B 222     -63.804   6.530  -4.174  1.00 71.75           C  
ATOM   3323  CD  PRO B 222     -63.285   4.394  -5.129  1.00 71.75           C  
ATOM   3324  CB  PRO B 222     -62.433   6.061  -3.635  1.00 71.75           C  
ATOM   3325  CG  PRO B 222     -62.450   4.551  -3.861  1.00 71.75           C  
ATOM   3326  C   PRO B 222     -63.689   7.930  -4.806  1.00 71.75           C  
ATOM   3327  O   PRO B 222     -63.101   8.083  -5.879  1.00 71.75           O  
ATOM   3328  N   PRO B 223     -64.075   8.991  -4.064  1.00159.02           N  
ATOM   3329  CA  PRO B 223     -63.843  10.381  -4.476  1.00159.02           C  
ATOM   3330  CD  PRO B 223     -64.837   8.946  -2.817  1.00159.02           C  
ATOM   3331  CB  PRO B 223     -64.422  11.247  -3.345  1.00159.02           C  
ATOM   3332  CG  PRO B 223     -65.442  10.338  -2.662  1.00159.02           C  
ATOM   3333  C   PRO B 223     -62.372  10.732  -4.722  1.00159.02           C  
ATOM   3334  O   PRO B 223     -61.470  10.184  -4.086  1.00159.02           O  
ATOM   3335  N   CYS B 224     -62.127  11.716  -5.596  1.00 76.36           N  
ATOM   3336  CA  CYS B 224     -60.750  12.171  -5.802  1.00 76.36           C  
ATOM   3337  CB  CYS B 224     -60.637  13.124  -6.994  1.00 76.36           C  
ATOM   3338  SG  CYS B 224     -61.303  14.794  -6.759  1.00 76.36           S  
ATOM   3339  C   CYS B 224     -60.139  12.771  -4.517  1.00 76.36           C  
ATOM   3340  O   CYS B 224     -60.852  13.408  -3.743  1.00 76.36           O  
ATOM   3341  N   PRO B 225     -58.802  12.693  -4.340  1.00202.15           N  
ATOM   3342  CA  PRO B 225     -58.113  13.113  -3.101  1.00202.15           C  
ATOM   3343  CD  PRO B 225     -57.893  11.942  -5.207  1.00202.15           C  
ATOM   3344  CB  PRO B 225     -56.623  12.835  -3.392  1.00202.15           C  
ATOM   3345  CG  PRO B 225     -56.632  11.685  -4.391  1.00202.15           C  
ATOM   3346  C   PRO B 225     -58.216  14.582  -2.635  1.00202.15           C  
ATOM   3347  O   PRO B 225     -57.695  14.915  -1.566  1.00202.15           O  
ATOM   3348  N   ALA B 226     -58.829  15.425  -3.481  1.00270.94           N  
ATOM   3349  CA  ALA B 226     -58.764  16.882  -3.376  1.00270.94           C  
ATOM   3350  CB  ALA B 226     -59.530  17.333  -2.110  1.00270.94           C  
ATOM   3351  C   ALA B 226     -57.332  17.470  -3.501  1.00270.94           C  
ATOM   3352  O   ALA B 226     -56.411  16.806  -3.975  1.00270.94           O  
ATOM   3353  N   PRO B 227     -57.127  18.751  -3.142  1.00230.91           N  
ATOM   3354  CA  PRO B 227     -55.781  19.310  -2.965  1.00230.91           C  
ATOM   3355  CD  PRO B 227     -58.106  19.815  -3.356  1.00230.91           C  
ATOM   3356  CB  PRO B 227     -55.935  20.817  -3.151  1.00230.91           C  
ATOM   3357  CG  PRO B 227     -57.280  21.004  -3.845  1.00230.91           C  
ATOM   3358  C   PRO B 227     -55.145  18.998  -1.601  1.00230.91           C  
ATOM   3359  O   PRO B 227     -55.330  19.694  -0.599  1.00230.91           O  
ATOM   3360  N   GLU B 228     -54.258  18.013  -1.604  1.00124.94           N  
ATOM   3361  CA  GLU B 228     -53.537  17.617  -0.400  1.00124.94           C  
ATOM   3362  CB  GLU B 228     -54.507  16.947   0.596  1.00124.94           C  
ATOM   3363  CG  GLU B 228     -53.895  16.809   1.998  1.00124.94           C  
ATOM   3364  CD  GLU B 228     -54.889  16.489   3.077  1.00124.94           C  
ATOM   3365  OE1 GLU B 228     -55.891  17.217   3.245  1.00124.94           O  
ATOM   3366  OE2 GLU B 228     -54.617  15.463   3.716  1.00124.94           O  
ATOM   3367  C   GLU B 228     -52.371  16.698  -0.764  1.00124.94           C  
ATOM   3368  O   GLU B 228     -52.541  15.665  -1.413  1.00124.94           O  
ATOM   3369  N   ALA B 229     -51.179  17.044  -0.297  1.00 49.62           N  
ATOM   3370  CA  ALA B 229     -50.038  16.142  -0.260  1.00 49.62           C  
ATOM   3371  CB  ALA B 229     -48.897  16.788  -1.044  1.00 49.62           C  
ATOM   3372  C   ALA B 229     -49.664  15.883   1.211  1.00 49.62           C  
ATOM   3373  O   ALA B 229     -49.191  16.785   1.903  1.00 49.62           O  
ATOM   3374  N   ALA B 230     -49.745  14.645   1.716  1.00 57.13           N  
ATOM   3375  CA  ALA B 230     -49.195  14.267   3.043  1.00 57.13           C  
ATOM   3376  CB  ALA B 230     -50.327  13.750   3.945  1.00 57.13           C  
ATOM   3377  C   ALA B 230     -48.085  13.205   2.904  1.00 57.13           C  
ATOM   3378  O   ALA B 230     -48.394  12.047   2.619  1.00 57.13           O  
ATOM   3379  N   GLY B 231     -46.771  13.509   3.011  1.00 40.30           N  
ATOM   3380  CA  GLY B 231     -45.570  12.592   2.798  1.00 40.30           C  
ATOM   3381  C   GLY B 231     -45.563  11.182   3.458  1.00 40.30           C  
ATOM   3382  O   GLY B 231     -45.699  10.155   2.756  1.00 40.30           O  
ATOM   3383  N   GLY B 232     -45.598  11.131   4.787  1.00 37.24           N  
ATOM   3384  CA  GLY B 232     -45.958   9.936   5.578  1.00 37.24           C  
ATOM   3385  C   GLY B 232     -46.274  10.126   7.080  1.00 37.24           C  
ATOM   3386  O   GLY B 232     -47.260  10.800   7.438  1.00 37.24           O  
ATOM   3387  N   PRO B 233     -45.571   9.342   7.993  1.00 85.98           N  
ATOM   3388  CA  PRO B 233     -45.902   9.454   9.439  1.00 85.98           C  
ATOM   3389  CD  PRO B 233     -44.738   8.053   7.824  1.00 85.98           C  
ATOM   3390  CB  PRO B 233     -45.717   8.057  10.024  1.00 85.98           C  
ATOM   3391  CG  PRO B 233     -44.454   7.664   9.266  1.00 85.98           C  
ATOM   3392  C   PRO B 233     -45.308  10.663  10.285  1.00 85.98           C  
ATOM   3393  O   PRO B 233     -44.373  10.612  11.133  1.00 85.98           O  
ATOM   3394  N   SER B 234     -46.087  11.737  10.114  1.00 51.71           N  
ATOM   3395  CA  SER B 234     -46.200  12.880  11.006  1.00 51.71           C  
ATOM   3396  CB  SER B 234     -47.161  13.913  10.384  1.00 51.71           C  
ATOM   3397  OG  SER B 234     -47.007  13.934   8.969  1.00 51.71           O  
ATOM   3398  C   SER B 234     -46.683  12.493  12.422  1.00 51.71           C  
ATOM   3399  O   SER B 234     -47.784  11.937  12.575  1.00 51.71           O  
ATOM   3400  N   VAL B 235     -45.972  13.085  13.401  1.00 62.52           N  
ATOM   3401  CA  VAL B 235     -46.204  13.072  14.860  1.00 62.52           C  
ATOM   3402  CB  VAL B 235     -44.916  12.688  15.654  1.00 62.52           C  
ATOM   3403  CG1 VAL B 235     -45.248  12.002  16.994  1.00 62.52           C  
ATOM   3404  CG2 VAL B 235     -43.952  11.757  14.868  1.00 62.52           C  
ATOM   3405  C   VAL B 235     -46.813  14.413  15.361  1.00 62.52           C  
ATOM   3406  O   VAL B 235     -46.873  15.445  14.647  1.00 62.52           O  
ATOM   3407  N   PHE B 236     -47.516  14.304  16.501  1.00132.08           N  
ATOM   3408  CA  PHE B 236     -48.348  15.361  17.132  1.00132.08           C  
ATOM   3409  CB  PHE B 236     -49.768  15.389  16.555  1.00132.08           C  
ATOM   3410  CG  PHE B 236     -49.787  15.701  15.093  1.00132.08           C  
ATOM   3411  CD1 PHE B 236     -49.587  17.031  14.684  1.00132.08           C  
ATOM   3412  CD2 PHE B 236     -49.840  14.651  14.156  1.00132.08           C  
ATOM   3413  CE1 PHE B 236     -49.424  17.289  13.321  1.00132.08           C  
ATOM   3414  CE2 PHE B 236     -49.698  14.928  12.799  1.00132.08           C  
ATOM   3415  CZ  PHE B 236     -49.508  16.251  12.378  1.00132.08           C  
ATOM   3416  C   PHE B 236     -48.532  15.137  18.618  1.00132.08           C  
ATOM   3417  O   PHE B 236     -48.649  13.991  19.037  1.00132.08           O  
ATOM   3418  N   LEU B 237     -48.651  16.159  19.492  1.00 73.29           N  
ATOM   3419  CA  LEU B 237     -48.924  15.928  20.942  1.00 73.29           C  
ATOM   3420  CB  LEU B 237     -47.624  15.560  21.750  1.00 73.29           C  
ATOM   3421  CG  LEU B 237     -47.635  15.422  23.315  1.00 73.29           C  
ATOM   3422  CD1 LEU B 237     -47.813  14.028  23.897  1.00 73.29           C  
ATOM   3423  CD2 LEU B 237     -46.309  15.793  23.985  1.00 73.29           C  
ATOM   3424  C   LEU B 237     -49.623  17.167  21.525  1.00 73.29           C  
ATOM   3425  O   LEU B 237     -49.035  18.283  21.377  1.00 73.29           O  
ATOM   3426  N   PHE B 238     -50.510  16.770  22.466  1.00129.26           N  
ATOM   3427  CA  PHE B 238     -51.585  17.522  23.060  1.00129.26           C  
ATOM   3428  CB  PHE B 238     -52.934  17.076  22.484  1.00129.26           C  
ATOM   3429  CG  PHE B 238     -53.006  17.197  20.988  1.00129.26           C  
ATOM   3430  CD1 PHE B 238     -53.044  18.470  20.386  1.00129.26           C  
ATOM   3431  CD2 PHE B 238     -52.930  16.038  20.197  1.00129.26           C  
ATOM   3432  CE1 PHE B 238     -52.973  18.572  18.984  1.00129.26           C  
ATOM   3433  CE2 PHE B 238     -52.903  16.152  18.811  1.00129.26           C  
ATOM   3434  CZ  PHE B 238     -52.872  17.406  18.218  1.00129.26           C  
ATOM   3435  C   PHE B 238     -51.618  17.243  24.565  1.00129.26           C  
ATOM   3436  O   PHE B 238     -51.376  16.108  24.991  1.00129.26           O  
ATOM   3437  N   PRO B 239     -51.968  18.289  25.342  1.00 98.04           N  
ATOM   3438  CA  PRO B 239     -52.217  18.196  26.776  1.00 98.04           C  
ATOM   3439  CD  PRO B 239     -52.288  19.650  24.890  1.00 98.04           C  
ATOM   3440  CB  PRO B 239     -52.070  19.643  27.250  1.00 98.04           C  
ATOM   3441  CG  PRO B 239     -52.679  20.463  26.121  1.00 98.04           C  
ATOM   3442  C   PRO B 239     -53.643  17.689  27.051  1.00 98.04           C  
ATOM   3443  O   PRO B 239     -54.507  17.908  26.180  1.00 98.04           O  
ATOM   3444  N   PRO B 240     -53.961  17.308  28.311  1.00 94.54           N  
ATOM   3445  CA  PRO B 240     -55.346  17.224  28.804  1.00 94.54           C  
ATOM   3446  CD  PRO B 240     -53.034  17.110  29.421  1.00 94.54           C  
ATOM   3447  CB  PRO B 240     -55.218  16.783  30.272  1.00 94.54           C  
ATOM   3448  CG  PRO B 240     -53.853  17.325  30.687  1.00 94.54           C  
ATOM   3449  C   PRO B 240     -56.076  18.578  28.674  1.00 94.54           C  
ATOM   3450  O   PRO B 240     -55.530  19.534  28.078  1.00 94.54           O  
ATOM   3451  N   LYS B 241     -57.294  18.713  29.240  1.00137.83           N  
ATOM   3452  CA  LYS B 241     -58.042  19.968  29.172  1.00137.83           C  
ATOM   3453  CB  LYS B 241     -59.339  19.838  28.341  1.00137.83           C  
ATOM   3454  CG  LYS B 241     -59.129  19.922  26.810  1.00137.83           C  
ATOM   3455  CD  LYS B 241     -58.526  18.656  26.185  1.00137.83           C  
ATOM   3456  CE  LYS B 241     -58.084  18.814  24.720  1.00137.83           C  
ATOM   3457  NZ  LYS B 241     -56.933  17.918  24.439  1.00137.83           N  
ATOM   3458  C   LYS B 241     -58.270  20.544  30.584  1.00137.83           C  
ATOM   3459  O   LYS B 241     -58.839  19.867  31.446  1.00137.83           O  
ATOM   3460  N   PRO B 242     -58.209  21.888  30.781  1.00 88.03           N  
ATOM   3461  CA  PRO B 242     -58.310  22.565  32.099  1.00 88.03           C  
ATOM   3462  CD  PRO B 242     -58.066  22.867  29.708  1.00 88.03           C  
ATOM   3463  CB  PRO B 242     -58.460  24.087  31.756  1.00 88.03           C  
ATOM   3464  CG  PRO B 242     -57.825  24.211  30.372  1.00 88.03           C  
ATOM   3465  C   PRO B 242     -59.350  21.922  33.071  1.00 88.03           C  
ATOM   3466  O   PRO B 242     -59.129  21.728  34.278  1.00 88.03           O  
ATOM   3467  N   LYS B 243     -60.610  21.752  32.702  1.00 87.22           N  
ATOM   3468  CA  LYS B 243     -61.619  21.363  33.680  1.00 87.22           C  
ATOM   3469  CB  LYS B 243     -62.970  21.201  33.085  1.00 87.22           C  
ATOM   3470  CG  LYS B 243     -64.016  20.893  34.176  1.00 87.22           C  
ATOM   3471  CD  LYS B 243     -65.452  20.700  33.671  1.00 87.22           C  
ATOM   3472  CE  LYS B 243     -66.174  21.996  33.297  1.00 87.22           C  
ATOM   3473  NZ  LYS B 243     -67.553  21.684  32.856  1.00 87.22           N  
ATOM   3474  C   LYS B 243     -61.343  20.026  34.281  1.00 87.22           C  
ATOM   3475  O   LYS B 243     -61.278  19.940  35.500  1.00 87.22           O  
ATOM   3476  N   ASP B 244     -61.043  18.987  33.552  1.00143.31           N  
ATOM   3477  CA  ASP B 244     -60.437  17.799  34.118  1.00143.31           C  
ATOM   3478  CB  ASP B 244     -60.428  16.758  33.018  1.00143.31           C  
ATOM   3479  CG  ASP B 244     -59.938  17.342  31.712  1.00143.31           C  
ATOM   3480  OD1 ASP B 244     -60.760  18.016  31.009  1.00143.31           O  
ATOM   3481  OD2 ASP B 244     -58.795  16.969  31.374  1.00143.31           O  
ATOM   3482  C   ASP B 244     -59.098  18.038  34.860  1.00143.31           C  
ATOM   3483  O   ASP B 244     -58.998  17.548  35.992  1.00143.31           O  
ATOM   3484  N   THR B 245     -58.098  18.784  34.339  1.00126.00           N  
ATOM   3485  CA  THR B 245     -56.838  19.038  35.113  1.00126.00           C  
ATOM   3486  CB  THR B 245     -55.928  20.077  34.438  1.00126.00           C  
ATOM   3487  OG1 THR B 245     -55.342  19.865  33.175  1.00126.00           O  
ATOM   3488  CG2 THR B 245     -54.585  20.263  35.115  1.00126.00           C  
ATOM   3489  C   THR B 245     -57.099  19.601  36.497  1.00126.00           C  
ATOM   3490  O   THR B 245     -56.369  19.306  37.447  1.00126.00           O  
ATOM   3491  N   LEU B 246     -58.126  20.450  36.681  1.00 85.17           N  
ATOM   3492  CA  LEU B 246     -58.512  21.113  37.950  1.00 85.17           C  
ATOM   3493  CB  LEU B 246     -59.209  22.476  37.676  1.00 85.17           C  
ATOM   3494  CG  LEU B 246     -58.268  23.467  36.957  1.00 85.17           C  
ATOM   3495  CD1 LEU B 246     -59.005  24.742  36.578  1.00 85.17           C  
ATOM   3496  CD2 LEU B 246     -57.031  23.805  37.775  1.00 85.17           C  
ATOM   3497  C   LEU B 246     -59.381  20.208  38.810  1.00 85.17           C  
ATOM   3498  O   LEU B 246     -59.240  20.212  40.025  1.00 85.17           O  
ATOM   3499  N   MET B 247     -60.147  19.296  38.228  1.00 66.84           N  
ATOM   3500  CA  MET B 247     -60.986  18.348  38.945  1.00 66.84           C  
ATOM   3501  CB  MET B 247     -62.236  17.966  38.129  1.00 66.84           C  
ATOM   3502  CG  MET B 247     -63.190  19.141  37.869  1.00 66.84           C  
ATOM   3503  SD  MET B 247     -64.027  19.844  39.316  1.00 66.84           S  
ATOM   3504  CE  MET B 247     -62.786  21.046  39.881  1.00 66.84           C  
ATOM   3505  C   MET B 247     -60.178  17.133  39.367  1.00 66.84           C  
ATOM   3506  O   MET B 247     -60.086  16.198  38.578  1.00 66.84           O  
ATOM   3507  N   ILE B 248     -59.967  17.041  40.684  1.00110.95           N  
ATOM   3508  CA  ILE B 248     -59.458  15.897  41.463  1.00110.95           C  
ATOM   3509  CB  ILE B 248     -59.495  16.253  42.977  1.00110.95           C  
ATOM   3510  CG1 ILE B 248     -60.918  16.331  43.588  1.00110.95           C  
ATOM   3511  CG2 ILE B 248     -58.676  17.518  43.299  1.00110.95           C  
ATOM   3512  CD1 ILE B 248     -61.823  17.482  43.123  1.00110.95           C  
ATOM   3513  C   ILE B 248     -60.223  14.568  41.248  1.00110.95           C  
ATOM   3514  O   ILE B 248     -59.614  13.501  41.353  1.00110.95           O  
ATOM   3515  N   SER B 249     -61.499  14.701  40.818  1.00 88.42           N  
ATOM   3516  CA  SER B 249     -62.365  13.587  40.412  1.00 88.42           C  
ATOM   3517  CB  SER B 249     -63.824  14.023  40.520  1.00 88.42           C  
ATOM   3518  OG  SER B 249     -64.112  14.969  39.510  1.00 88.42           O  
ATOM   3519  C   SER B 249     -62.066  12.989  39.041  1.00 88.42           C  
ATOM   3520  O   SER B 249     -62.981  12.823  38.220  1.00 88.42           O  
ATOM   3521  N   ARG B 250     -60.769  12.936  38.698  1.00148.81           N  
ATOM   3522  CA  ARG B 250     -60.177  12.471  37.431  1.00148.81           C  
ATOM   3523  CB  ARG B 250     -59.889  13.674  36.454  1.00148.81           C  
ATOM   3524  CG  ARG B 250     -61.058  14.566  36.053  1.00148.81           C  
ATOM   3525  CD  ARG B 250     -61.923  13.954  34.945  1.00148.81           C  
ATOM   3526  NE  ARG B 250     -62.816  14.961  34.308  1.00148.81           N  
ATOM   3527  CZ  ARG B 250     -63.687  15.750  34.931  1.00148.81           C  
ATOM   3528  NH1 ARG B 250     -64.095  15.393  36.118  1.00148.81           N  
ATOM   3529  NH2 ARG B 250     -64.228  16.800  34.373  1.00148.81           N  
ATOM   3530  C   ARG B 250     -58.886  11.655  37.751  1.00148.81           C  
ATOM   3531  O   ARG B 250     -58.228  11.748  38.799  1.00148.81           O  
ATOM   3532  N   THR B 251     -58.337  11.139  36.667  1.00163.55           N  
ATOM   3533  CA  THR B 251     -56.906  11.184  36.346  1.00163.55           C  
ATOM   3534  CB  THR B 251     -56.430   9.738  36.527  1.00163.55           C  
ATOM   3535  OG1 THR B 251     -55.039   9.674  36.609  1.00163.55           O  
ATOM   3536  CG2 THR B 251     -56.930   8.767  35.458  1.00163.55           C  
ATOM   3537  C   THR B 251     -56.783  11.849  34.907  1.00163.55           C  
ATOM   3538  O   THR B 251     -57.284  11.345  33.880  1.00163.55           O  
ATOM   3539  N   PRO B 252     -56.195  13.086  34.891  1.00 92.20           N  
ATOM   3540  CA  PRO B 252     -55.785  13.698  33.623  1.00 92.20           C  
ATOM   3541  CD  PRO B 252     -55.859  13.982  36.039  1.00 92.20           C  
ATOM   3542  CB  PRO B 252     -55.444  15.156  33.961  1.00 92.20           C  
ATOM   3543  CG  PRO B 252     -55.101  15.170  35.457  1.00 92.20           C  
ATOM   3544  C   PRO B 252     -54.663  12.946  32.845  1.00 92.20           C  
ATOM   3545  O   PRO B 252     -53.802  12.265  33.449  1.00 92.20           O  
ATOM   3546  N   GLU B 253     -54.781  13.122  31.522  1.00111.37           N  
ATOM   3547  CA  GLU B 253     -54.097  12.416  30.491  1.00111.37           C  
ATOM   3548  CB  GLU B 253     -54.985  11.218  30.130  1.00111.37           C  
ATOM   3549  CG  GLU B 253     -56.067  11.356  29.049  1.00111.37           C  
ATOM   3550  CD  GLU B 253     -57.215  12.345  29.318  1.00111.37           C  
ATOM   3551  OE1 GLU B 253     -57.042  13.467  29.868  1.00111.37           O  
ATOM   3552  OE2 GLU B 253     -58.347  12.044  28.811  1.00111.37           O  
ATOM   3553  C   GLU B 253     -53.687  13.366  29.348  1.00111.37           C  
ATOM   3554  O   GLU B 253     -54.392  13.842  28.444  1.00111.37           O  
ATOM   3555  N   VAL B 254     -52.365  13.496  29.226  1.00 53.41           N  
ATOM   3556  CA  VAL B 254     -51.701  13.801  27.971  1.00 53.41           C  
ATOM   3557  CB  VAL B 254     -50.172  13.710  28.122  1.00 53.41           C  
ATOM   3558  CG1 VAL B 254     -49.463  14.387  26.942  1.00 53.41           C  
ATOM   3559  CG2 VAL B 254     -49.740  14.514  29.354  1.00 53.41           C  
ATOM   3560  C   VAL B 254     -52.124  12.771  26.953  1.00 53.41           C  
ATOM   3561  O   VAL B 254     -51.971  11.563  27.252  1.00 53.41           O  
ATOM   3562  N   THR B 255     -52.363  13.281  25.723  1.00 52.73           N  
ATOM   3563  CA  THR B 255     -52.311  12.507  24.457  1.00 52.73           C  
ATOM   3564  CB  THR B 255     -53.581  12.572  23.594  1.00 52.73           C  
ATOM   3565  OG1 THR B 255     -54.590  11.948  24.336  1.00 52.73           O  
ATOM   3566  CG2 THR B 255     -53.537  11.686  22.358  1.00 52.73           C  
ATOM   3567  C   THR B 255     -51.156  12.878  23.547  1.00 52.73           C  
ATOM   3568  O   THR B 255     -51.011  14.018  23.043  1.00 52.73           O  
ATOM   3569  N   CYS B 256     -50.475  11.808  23.052  1.00 52.59           N  
ATOM   3570  CA  CYS B 256     -49.641  11.703  21.838  1.00 52.59           C  
ATOM   3571  CB  CYS B 256     -48.370  10.830  22.120  1.00 52.59           C  
ATOM   3572  SG  CYS B 256     -47.049  10.881  20.886  1.00 52.59           S  
ATOM   3573  C   CYS B 256     -50.488  11.103  20.710  1.00 52.59           C  
ATOM   3574  O   CYS B 256     -51.078  10.003  20.861  1.00 52.59           O  
ATOM   3575  N   VAL B 257     -50.391  11.742  19.535  1.00 59.05           N  
ATOM   3576  CA  VAL B 257     -50.692  11.107  18.235  1.00 59.05           C  
ATOM   3577  CB  VAL B 257     -51.804  11.795  17.390  1.00 59.05           C  
ATOM   3578  CG1 VAL B 257     -52.451  10.849  16.334  1.00 59.05           C  
ATOM   3579  CG2 VAL B 257     -52.911  12.396  18.290  1.00 59.05           C  
ATOM   3580  C   VAL B 257     -49.414  10.932  17.393  1.00 59.05           C  
ATOM   3581  O   VAL B 257     -48.620  11.874  17.128  1.00 59.05           O  
ATOM   3582  N   VAL B 258     -49.455   9.731  16.739  1.00 57.66           N  
ATOM   3583  CA  VAL B 258     -48.793   9.395  15.402  1.00 57.66           C  
ATOM   3584  CB  VAL B 258     -47.925   8.069  15.317  1.00 57.66           C  
ATOM   3585  CG1 VAL B 258     -47.111   7.940  14.022  1.00 57.66           C  
ATOM   3586  CG2 VAL B 258     -46.984   8.212  16.512  1.00 57.66           C  
ATOM   3587  C   VAL B 258     -49.816   9.286  14.270  1.00 57.66           C  
ATOM   3588  O   VAL B 258     -50.639   8.368  14.293  1.00 57.66           O  
ATOM   3589  N   VAL B 259     -49.660  10.022  13.152  1.00144.03           N  
ATOM   3590  CA  VAL B 259     -50.692   9.928  12.071  1.00144.03           C  
ATOM   3591  CB  VAL B 259     -51.492  11.235  11.911  1.00144.03           C  
ATOM   3592  CG1 VAL B 259     -50.768  12.081  10.857  1.00144.03           C  
ATOM   3593  CG2 VAL B 259     -52.958  11.027  11.510  1.00144.03           C  
ATOM   3594  C   VAL B 259     -50.172   9.365  10.733  1.00144.03           C  
ATOM   3595  O   VAL B 259     -48.960   9.380  10.445  1.00144.03           O  
ATOM   3596  N   ASP B 260     -51.102   8.949   9.844  1.00 71.05           N  
ATOM   3597  CA  ASP B 260     -50.723   8.495   8.487  1.00 71.05           C  
ATOM   3598  CB  ASP B 260     -50.541   9.779   7.565  1.00 71.05           C  
ATOM   3599  CG  ASP B 260     -51.841  10.587   7.264  1.00 71.05           C  
ATOM   3600  OD1 ASP B 260     -52.895   9.893   7.349  1.00 71.05           O  
ATOM   3601  OD2 ASP B 260     -51.885  11.824   6.972  1.00 71.05           O  
ATOM   3602  C   ASP B 260     -49.628   7.352   8.350  1.00 71.05           C  
ATOM   3603  O   ASP B 260     -48.951   7.412   7.305  1.00 71.05           O  
ATOM   3604  N   VAL B 261     -49.433   6.391   9.313  1.00 53.54           N  
ATOM   3605  CA  VAL B 261     -48.563   5.165   9.305  1.00 53.54           C  
ATOM   3606  CB  VAL B 261     -48.645   4.432  10.675  1.00 53.54           C  
ATOM   3607  CG1 VAL B 261     -47.634   3.291  10.791  1.00 53.54           C  
ATOM   3608  CG2 VAL B 261     -48.345   5.417  11.814  1.00 53.54           C  
ATOM   3609  C   VAL B 261     -48.984   4.135   8.243  1.00 53.54           C  
ATOM   3610  O   VAL B 261     -50.186   4.044   7.962  1.00 53.54           O  
ATOM   3611  N   SER B 262     -47.979   3.447   7.617  1.00 51.00           N  
ATOM   3612  CA  SER B 262     -48.087   2.392   6.575  1.00 51.00           C  
ATOM   3613  CB  SER B 262     -46.733   2.182   5.854  1.00 51.00           C  
ATOM   3614  OG  SER B 262     -46.971   1.591   4.592  1.00 51.00           O  
ATOM   3615  C   SER B 262     -48.549   1.052   7.157  1.00 51.00           C  
ATOM   3616  O   SER B 262     -48.446   0.842   8.350  1.00 51.00           O  
ATOM   3617  N   GLN B 263     -49.044   0.133   6.362  1.00158.96           N  
ATOM   3618  CA  GLN B 263     -49.566  -1.182   6.758  1.00158.96           C  
ATOM   3619  CB  GLN B 263     -50.365  -1.772   5.589  1.00158.96           C  
ATOM   3620  CG  GLN B 263     -51.569  -0.935   5.130  1.00158.96           C  
ATOM   3621  CD  GLN B 263     -51.218   0.312   4.321  1.00158.96           C  
ATOM   3622  OE1 GLN B 263     -50.119   0.521   3.845  1.00158.96           O  
ATOM   3623  NE2 GLN B 263     -52.107   1.276   4.381  1.00158.96           N  
ATOM   3624  C   GLN B 263     -48.459  -2.190   7.098  1.00158.96           C  
ATOM   3625  O   GLN B 263     -48.569  -3.051   7.968  1.00158.96           O  
ATOM   3626  N   GLU B 264     -47.262  -1.954   6.574  1.00121.54           N  
ATOM   3627  CA  GLU B 264     -46.014  -2.622   6.928  1.00121.54           C  
ATOM   3628  CB  GLU B 264     -44.993  -2.499   5.779  1.00121.54           C  
ATOM   3629  CG  GLU B 264     -45.425  -3.175   4.470  1.00121.54           C  
ATOM   3630  CD  GLU B 264     -46.627  -2.471   3.822  1.00121.54           C  
ATOM   3631  OE1 GLU B 264     -46.712  -1.220   3.957  1.00121.54           O  
ATOM   3632  OE2 GLU B 264     -47.486  -3.196   3.278  1.00121.54           O  
ATOM   3633  C   GLU B 264     -45.325  -2.000   8.147  1.00121.54           C  
ATOM   3634  O   GLU B 264     -44.287  -2.538   8.538  1.00121.54           O  
ATOM   3635  N   ASP B 265     -45.801  -0.830   8.602  1.00143.93           N  
ATOM   3636  CA  ASP B 265     -45.177  -0.029   9.649  1.00143.93           C  
ATOM   3637  CB  ASP B 265     -44.896   1.367   9.029  1.00143.93           C  
ATOM   3638  CG  ASP B 265     -43.816   2.160   9.750  1.00143.93           C  
ATOM   3639  OD1 ASP B 265     -42.867   1.548  10.286  1.00143.93           O  
ATOM   3640  OD2 ASP B 265     -43.851   3.404   9.651  1.00143.93           O  
ATOM   3641  C   ASP B 265     -45.889   0.028  11.001  1.00143.93           C  
ATOM   3642  O   ASP B 265     -45.280   0.595  11.913  1.00143.93           O  
ATOM   3643  N   PRO B 266     -47.020  -0.669  11.280  1.00122.42           N  
ATOM   3644  CA  PRO B 266     -47.851  -0.452  12.476  1.00122.42           C  
ATOM   3645  CD  PRO B 266     -47.469  -1.890  10.613  1.00122.42           C  
ATOM   3646  CB  PRO B 266     -49.089  -1.345  12.262  1.00122.42           C  
ATOM   3647  CG  PRO B 266     -48.521  -2.539  11.503  1.00122.42           C  
ATOM   3648  C   PRO B 266     -47.173  -0.838  13.805  1.00122.42           C  
ATOM   3649  O   PRO B 266     -47.734  -0.742  14.892  1.00122.42           O  
ATOM   3650  N   GLU B 267     -46.001  -1.430  13.771  1.00187.11           N  
ATOM   3651  CA  GLU B 267     -45.248  -1.807  14.973  1.00187.11           C  
ATOM   3652  CB  GLU B 267     -44.132  -2.783  14.573  1.00187.11           C  
ATOM   3653  CG  GLU B 267     -43.625  -3.680  15.716  1.00187.11           C  
ATOM   3654  CD  GLU B 267     -44.759  -4.531  16.294  1.00187.11           C  
ATOM   3655  OE1 GLU B 267     -45.259  -5.401  15.547  1.00187.11           O  
ATOM   3656  OE2 GLU B 267     -45.131  -4.292  17.464  1.00187.11           O  
ATOM   3657  C   GLU B 267     -44.625  -0.608  15.690  1.00187.11           C  
ATOM   3658  O   GLU B 267     -43.476  -0.661  16.113  1.00187.11           O  
ATOM   3659  N   VAL B 268     -45.056   0.630  15.480  1.00 99.68           N  
ATOM   3660  CA  VAL B 268     -44.437   1.837  16.071  1.00 99.68           C  
ATOM   3661  CB  VAL B 268     -45.289   3.086  15.732  1.00 99.68           C  
ATOM   3662  CG1 VAL B 268     -45.640   3.201  14.240  1.00 99.68           C  
ATOM   3663  CG2 VAL B 268     -46.615   3.078  16.482  1.00 99.68           C  
ATOM   3664  C   VAL B 268     -44.103   1.720  17.606  1.00 99.68           C  
ATOM   3665  O   VAL B 268     -44.947   1.558  18.501  1.00 99.68           O  
ATOM   3666  N   GLN B 269     -42.851   1.964  17.930  1.00117.78           N  
ATOM   3667  CA  GLN B 269     -42.426   2.157  19.289  1.00117.78           C  
ATOM   3668  CB  GLN B 269     -40.896   2.099  19.325  1.00117.78           C  
ATOM   3669  CG  GLN B 269     -40.236   1.056  18.409  1.00117.78           C  
ATOM   3670  CD  GLN B 269     -40.617  -0.373  18.778  1.00117.78           C  
ATOM   3671  OE1 GLN B 269     -40.231  -0.879  19.817  1.00117.78           O  
ATOM   3672  NE2 GLN B 269     -41.358  -1.077  17.954  1.00117.78           N  
ATOM   3673  C   GLN B 269     -43.017   3.483  19.843  1.00117.78           C  
ATOM   3674  O   GLN B 269     -43.366   4.460  19.166  1.00117.78           O  
ATOM   3675  N   PHE B 270     -43.315   3.534  21.106  1.00 74.51           N  
ATOM   3676  CA  PHE B 270     -43.597   4.778  21.782  1.00 74.51           C  
ATOM   3677  CB  PHE B 270     -45.101   5.029  21.789  1.00 74.51           C  
ATOM   3678  CG  PHE B 270     -45.899   3.812  22.203  1.00 74.51           C  
ATOM   3679  CD1 PHE B 270     -46.210   2.839  21.237  1.00 74.51           C  
ATOM   3680  CD2 PHE B 270     -46.192   3.577  23.559  1.00 74.51           C  
ATOM   3681  CE1 PHE B 270     -46.736   1.602  21.627  1.00 74.51           C  
ATOM   3682  CE2 PHE B 270     -46.730   2.340  23.952  1.00 74.51           C  
ATOM   3683  CZ  PHE B 270     -46.959   1.341  22.987  1.00 74.51           C  
ATOM   3684  C   PHE B 270     -42.964   4.633  23.146  1.00 74.51           C  
ATOM   3685  O   PHE B 270     -43.143   3.581  23.802  1.00 74.51           O  
ATOM   3686  N   ASN B 271     -42.277   5.738  23.523  1.00 69.33           N  
ATOM   3687  CA  ASN B 271     -41.650   5.924  24.822  1.00 69.33           C  
ATOM   3688  CB  ASN B 271     -40.113   5.902  24.692  1.00 69.33           C  
ATOM   3689  CG  ASN B 271     -39.611   4.561  24.187  1.00 69.33           C  
ATOM   3690  OD1 ASN B 271     -39.832   4.185  23.044  1.00 69.33           O  
ATOM   3691  ND2 ASN B 271     -38.937   3.788  25.005  1.00 69.33           N  
ATOM   3692  C   ASN B 271     -42.244   7.206  25.373  1.00 69.33           C  
ATOM   3693  O   ASN B 271     -42.266   8.214  24.652  1.00 69.33           O  
ATOM   3694  N   TRP B 272     -42.725   7.180  26.620  1.00 91.68           N  
ATOM   3695  CA  TRP B 272     -43.091   8.382  27.344  1.00 91.68           C  
ATOM   3696  CB  TRP B 272     -44.355   8.109  28.106  1.00 91.68           C  
ATOM   3697  CG  TRP B 272     -45.514   8.166  27.175  1.00 91.68           C  
ATOM   3698  CD2 TRP B 272     -46.251   9.352  26.776  1.00 91.68           C  
ATOM   3699  CD1 TRP B 272     -46.036   7.144  26.467  1.00 91.68           C  
ATOM   3700  NE1 TRP B 272     -47.109   7.600  25.725  1.00 91.68           N  
ATOM   3701  CE2 TRP B 272     -47.289   8.955  25.887  1.00 91.68           C  
ATOM   3702  CE3 TRP B 272     -46.169  10.716  27.120  1.00 91.68           C  
ATOM   3703  CZ2 TRP B 272     -48.231   9.863  25.399  1.00 91.68           C  
ATOM   3704  CZ3 TRP B 272     -47.107  11.640  26.625  1.00 91.68           C  
ATOM   3705  CH2 TRP B 272     -48.144  11.214  25.772  1.00 91.68           C  
ATOM   3706  C   TRP B 272     -42.029   8.895  28.280  1.00 91.68           C  
ATOM   3707  O   TRP B 272     -41.150   8.144  28.725  1.00 91.68           O  
ATOM   3708  N   TYR B 273     -42.093  10.225  28.458  1.00167.06           N  
ATOM   3709  CA  TYR B 273     -41.143  11.030  29.215  1.00167.06           C  
ATOM   3710  CB  TYR B 273     -40.171  11.800  28.280  1.00167.06           C  
ATOM   3711  CG  TYR B 273     -39.167  11.013  27.464  1.00167.06           C  
ATOM   3712  CD1 TYR B 273     -39.579  10.206  26.390  1.00167.06           C  
ATOM   3713  CD2 TYR B 273     -37.795  11.153  27.736  1.00167.06           C  
ATOM   3714  CE1 TYR B 273     -38.633   9.438  25.690  1.00167.06           C  
ATOM   3715  CE2 TYR B 273     -36.842  10.422  27.009  1.00167.06           C  
ATOM   3716  CZ  TYR B 273     -37.262   9.537  25.999  1.00167.06           C  
ATOM   3717  OH  TYR B 273     -36.353   8.740  25.381  1.00167.06           O  
ATOM   3718  C   TYR B 273     -41.925  11.999  30.102  1.00167.06           C  
ATOM   3719  O   TYR B 273     -43.038  12.435  29.709  1.00167.06           O  
ATOM   3720  N   VAL B 274     -41.261  12.446  31.183  1.00 55.26           N  
ATOM   3721  CA  VAL B 274     -41.620  13.568  32.051  1.00 55.26           C  
ATOM   3722  CB  VAL B 274     -42.302  13.010  33.287  1.00 55.26           C  
ATOM   3723  CG1 VAL B 274     -42.812  14.146  34.179  1.00 55.26           C  
ATOM   3724  CG2 VAL B 274     -43.485  12.106  32.900  1.00 55.26           C  
ATOM   3725  C   VAL B 274     -40.334  14.282  32.480  1.00 55.26           C  
ATOM   3726  O   VAL B 274     -39.282  13.633  32.533  1.00 55.26           O  
ATOM   3727  N   ASP B 275     -40.394  15.634  32.554  1.00151.23           N  
ATOM   3728  CA  ASP B 275     -39.277  16.502  33.005  1.00151.23           C  
ATOM   3729  CB  ASP B 275     -39.260  16.782  34.529  1.00151.23           C  
ATOM   3730  CG  ASP B 275     -39.481  15.640  35.547  1.00151.23           C  
ATOM   3731  OD1 ASP B 275     -39.343  14.446  35.226  1.00151.23           O  
ATOM   3732  OD2 ASP B 275     -39.892  15.981  36.687  1.00151.23           O  
ATOM   3733  C   ASP B 275     -37.915  16.156  32.356  1.00151.23           C  
ATOM   3734  O   ASP B 275     -36.823  16.237  32.940  1.00151.23           O  
ATOM   3735  N   GLY B 276     -37.981  15.880  31.039  1.00 40.69           N  
ATOM   3736  CA  GLY B 276     -36.843  15.545  30.159  1.00 40.69           C  
ATOM   3737  C   GLY B 276     -36.404  14.075  30.072  1.00 40.69           C  
ATOM   3738  O   GLY B 276     -35.813  13.730  29.016  1.00 40.69           O  
ATOM   3739  N   VAL B 277     -36.855  13.211  31.025  1.00 96.97           N  
ATOM   3740  CA  VAL B 277     -36.428  11.800  31.214  1.00 96.97           C  
ATOM   3741  CB  VAL B 277     -35.899  11.534  32.655  1.00 96.97           C  
ATOM   3742  CG1 VAL B 277     -37.020  11.520  33.703  1.00 96.97           C  
ATOM   3743  CG2 VAL B 277     -35.126  10.206  32.708  1.00 96.97           C  
ATOM   3744  C   VAL B 277     -37.477  10.713  30.882  1.00 96.97           C  
ATOM   3745  O   VAL B 277     -38.643  10.745  31.283  1.00 96.97           O  
ATOM   3746  N   GLU B 278     -37.042   9.605  30.302  1.00 64.12           N  
ATOM   3747  CA  GLU B 278     -37.935   8.512  29.917  1.00 64.12           C  
ATOM   3748  CB  GLU B 278     -37.233   7.577  28.957  1.00 64.12           C  
ATOM   3749  CG  GLU B 278     -38.234   6.651  28.260  1.00 64.12           C  
ATOM   3750  CD  GLU B 278     -37.569   5.833  27.156  1.00 64.12           C  
ATOM   3751  OE1 GLU B 278     -37.219   6.427  26.109  1.00 64.12           O  
ATOM   3752  OE2 GLU B 278     -37.523   4.594  27.294  1.00 64.12           O  
ATOM   3753  C   GLU B 278     -38.401   7.650  31.095  1.00 64.12           C  
ATOM   3754  O   GLU B 278     -37.646   7.310  32.007  1.00 64.12           O  
ATOM   3755  N   VAL B 279     -39.678   7.303  31.069  1.00 40.91           N  
ATOM   3756  CA  VAL B 279     -40.331   6.489  32.080  1.00 40.91           C  
ATOM   3757  CB  VAL B 279     -41.413   7.289  32.809  1.00 40.91           C  
ATOM   3758  CG1 VAL B 279     -40.777   8.403  33.651  1.00 40.91           C  
ATOM   3759  CG2 VAL B 279     -42.432   7.967  31.880  1.00 40.91           C  
ATOM   3760  C   VAL B 279     -40.884   5.226  31.458  1.00 40.91           C  
ATOM   3761  O   VAL B 279     -41.786   5.283  30.627  1.00 40.91           O  
ATOM   3762  N   HIS B 280     -40.514   4.053  31.979  1.00 58.87           N  
ATOM   3763  CA  HIS B 280     -41.080   2.788  31.514  1.00 58.87           C  
ATOM   3764  ND1 HIS B 280     -41.009   0.003  29.967  1.00 58.87           N  
ATOM   3765  CG  HIS B 280     -40.744   0.299  31.303  1.00 58.87           C  
ATOM   3766  CB  HIS B 280     -40.153   1.603  31.790  1.00 58.87           C  
ATOM   3767  NE2 HIS B 280     -41.747  -1.657  31.211  1.00 58.87           N  
ATOM   3768  CD2 HIS B 280     -41.231  -0.716  32.077  1.00 58.87           C  
ATOM   3769  CE1 HIS B 280     -41.583  -1.207  29.956  1.00 58.87           C  
ATOM   3770  C   HIS B 280     -42.408   2.565  32.197  1.00 58.87           C  
ATOM   3771  O   HIS B 280     -42.559   2.892  33.378  1.00 58.87           O  
ATOM   3772  N   ASN B 281     -43.306   1.793  31.567  1.00102.80           N  
ATOM   3773  CA  ASN B 281     -44.684   1.518  31.968  1.00102.80           C  
ATOM   3774  CB  ASN B 281     -44.725   0.709  33.263  1.00102.80           C  
ATOM   3775  CG  ASN B 281     -46.137   0.390  33.707  1.00102.80           C  
ATOM   3776  OD1 ASN B 281     -46.743   1.122  34.478  1.00102.80           O  
ATOM   3777  ND2 ASN B 281     -46.702  -0.678  33.195  1.00102.80           N  
ATOM   3778  C   ASN B 281     -45.486   2.791  32.088  1.00102.80           C  
ATOM   3779  O   ASN B 281     -46.440   2.958  31.358  1.00102.80           O  
ATOM   3780  N   ALA B 282     -45.168   3.699  32.987  1.00 93.34           N  
ATOM   3781  CA  ALA B 282     -45.602   5.051  33.130  1.00 93.34           C  
ATOM   3782  CB  ALA B 282     -45.013   5.892  31.988  1.00 93.34           C  
ATOM   3783  C   ALA B 282     -47.082   5.208  33.211  1.00 93.34           C  
ATOM   3784  O   ALA B 282     -47.452   6.328  33.077  1.00 93.34           O  
ATOM   3785  N   LYS B 283     -47.937   4.215  33.379  1.00105.99           N  
ATOM   3786  CA  LYS B 283     -49.404   4.277  33.289  1.00105.99           C  
ATOM   3787  CB  LYS B 283     -49.992   4.997  34.500  1.00105.99           C  
ATOM   3788  CG  LYS B 283     -49.839   4.348  35.881  1.00105.99           C  
ATOM   3789  CD  LYS B 283     -48.385   4.208  36.350  1.00105.99           C  
ATOM   3790  CE  LYS B 283     -48.302   3.645  37.763  1.00105.99           C  
ATOM   3791  NZ  LYS B 283     -46.901   3.266  38.067  1.00105.99           N  
ATOM   3792  C   LYS B 283     -49.899   4.805  31.909  1.00105.99           C  
ATOM   3793  O   LYS B 283     -50.855   5.585  31.742  1.00105.99           O  
ATOM   3794  N   THR B 284     -49.084   4.423  30.906  1.00 54.50           N  
ATOM   3795  CA  THR B 284     -49.384   4.636  29.495  1.00 54.50           C  
ATOM   3796  CB  THR B 284     -48.121   4.544  28.599  1.00 54.50           C  
ATOM   3797  OG1 THR B 284     -47.135   5.459  29.008  1.00 54.50           O  
ATOM   3798  CG2 THR B 284     -48.378   4.844  27.121  1.00 54.50           C  
ATOM   3799  C   THR B 284     -50.430   3.588  29.038  1.00 54.50           C  
ATOM   3800  O   THR B 284     -50.529   2.413  29.499  1.00 54.50           O  
ATOM   3801  N   LYS B 285     -51.262   4.075  28.063  1.00121.52           N  
ATOM   3802  CA  LYS B 285     -52.193   3.270  27.234  1.00121.52           C  
ATOM   3803  CB  LYS B 285     -53.598   3.456  27.828  1.00121.52           C  
ATOM   3804  CG  LYS B 285     -54.579   2.318  27.504  1.00121.52           C  
ATOM   3805  CD  LYS B 285     -54.958   2.257  26.026  1.00121.52           C  
ATOM   3806  CE  LYS B 285     -55.947   1.134  25.724  1.00121.52           C  
ATOM   3807  NZ  LYS B 285     -56.271   1.125  24.282  1.00121.52           N  
ATOM   3808  C   LYS B 285     -52.161   3.593  25.719  1.00121.52           C  
ATOM   3809  O   LYS B 285     -52.843   4.524  25.225  1.00121.52           O  
ATOM   3810  N   PRO B 286     -51.559   2.679  24.911  1.00 91.57           N  
ATOM   3811  CA  PRO B 286     -51.607   2.708  23.439  1.00 91.57           C  
ATOM   3812  CD  PRO B 286     -50.621   1.651  25.329  1.00 91.57           C  
ATOM   3813  CB  PRO B 286     -50.348   1.969  22.966  1.00 91.57           C  
ATOM   3814  CG  PRO B 286     -50.158   0.931  24.075  1.00 91.57           C  
ATOM   3815  C   PRO B 286     -52.805   2.006  22.789  1.00 91.57           C  
ATOM   3816  O   PRO B 286     -53.468   1.112  23.369  1.00 91.57           O  
ATOM   3817  N   ARG B 287     -53.147   2.524  21.580  1.00186.25           N  
ATOM   3818  CA  ARG B 287     -54.219   2.018  20.697  1.00186.25           C  
ATOM   3819  CB  ARG B 287     -55.521   2.757  21.024  1.00186.25           C  
ATOM   3820  CG  ARG B 287     -56.752   2.304  20.226  1.00186.25           C  
ATOM   3821  CD  ARG B 287     -58.054   3.003  20.639  1.00186.25           C  
ATOM   3822  NE  ARG B 287     -58.137   4.332  20.039  1.00186.25           N  
ATOM   3823  CZ  ARG B 287     -57.976   5.402  20.802  1.00186.25           C  
ATOM   3824  NH1 ARG B 287     -57.493   5.407  22.035  1.00186.25           N  
ATOM   3825  NH2 ARG B 287     -58.277   6.591  20.351  1.00186.25           N  
ATOM   3826  C   ARG B 287     -53.823   2.235  19.238  1.00186.25           C  
ATOM   3827  O   ARG B 287     -53.174   3.252  18.975  1.00186.25           O  
ATOM   3828  N   GLU B 288     -54.229   1.316  18.331  1.00155.42           N  
ATOM   3829  CA  GLU B 288     -54.400   1.524  16.880  1.00155.42           C  
ATOM   3830  CB  GLU B 288     -54.157   0.222  16.096  1.00155.42           C  
ATOM   3831  CG  GLU B 288     -52.679   0.079  15.706  1.00155.42           C  
ATOM   3832  CD  GLU B 288     -52.292   1.002  14.531  1.00155.42           C  
ATOM   3833  OE1 GLU B 288     -53.151   1.798  14.077  1.00155.42           O  
ATOM   3834  OE2 GLU B 288     -51.142   0.900  14.057  1.00155.42           O  
ATOM   3835  C   GLU B 288     -55.801   2.042  16.488  1.00155.42           C  
ATOM   3836  O   GLU B 288     -56.848   1.642  17.050  1.00155.42           O  
ATOM   3837  N   GLU B 289     -55.757   2.954  15.476  1.00207.93           N  
ATOM   3838  CA  GLU B 289     -56.746   3.957  15.044  1.00207.93           C  
ATOM   3839  CB  GLU B 289     -56.200   5.314  15.555  1.00207.93           C  
ATOM   3840  CG  GLU B 289     -56.657   5.774  16.906  1.00207.93           C  
ATOM   3841  CD  GLU B 289     -58.114   5.946  16.689  1.00207.93           C  
ATOM   3842  OE1 GLU B 289     -58.431   6.771  15.787  1.00207.93           O  
ATOM   3843  OE2 GLU B 289     -58.858   5.147  17.324  1.00207.93           O  
ATOM   3844  C   GLU B 289     -56.888   3.985  13.481  1.00207.93           C  
ATOM   3845  O   GLU B 289     -56.807   5.007  12.735  1.00207.93           O  
ATOM   3846  N   GLN B 290     -56.893   2.822  12.846  1.00165.82           N  
ATOM   3847  CA  GLN B 290     -56.835   2.769  11.363  1.00165.82           C  
ATOM   3848  CB  GLN B 290     -56.747   1.283  11.031  1.00165.82           C  
ATOM   3849  CG  GLN B 290     -57.968   0.447  11.440  1.00165.82           C  
ATOM   3850  CD  GLN B 290     -57.905  -0.937  10.804  1.00165.82           C  
ATOM   3851  OE1 GLN B 290     -57.176  -1.826  11.215  1.00165.82           O  
ATOM   3852  NE2 GLN B 290     -58.612  -1.155   9.716  1.00165.82           N  
ATOM   3853  C   GLN B 290     -57.916   3.588  10.528  1.00165.82           C  
ATOM   3854  O   GLN B 290     -59.131   3.566  10.859  1.00165.82           O  
ATOM   3855  N   PHE B 291     -57.524   4.358   9.460  1.00113.30           N  
ATOM   3856  CA  PHE B 291     -58.554   5.259   8.799  1.00113.30           C  
ATOM   3857  CB  PHE B 291     -58.320   6.663   9.347  1.00113.30           C  
ATOM   3858  CG  PHE B 291     -59.536   7.552   9.566  1.00113.30           C  
ATOM   3859  CD1 PHE B 291     -60.414   7.362  10.666  1.00113.30           C  
ATOM   3860  CD2 PHE B 291     -59.742   8.634   8.698  1.00113.30           C  
ATOM   3861  CE1 PHE B 291     -61.497   8.255  10.877  1.00113.30           C  
ATOM   3862  CE2 PHE B 291     -60.841   9.482   8.888  1.00113.30           C  
ATOM   3863  CZ  PHE B 291     -61.741   9.290   9.955  1.00113.30           C  
ATOM   3864  C   PHE B 291     -58.609   5.202   7.250  1.00113.30           C  
ATOM   3865  O   PHE B 291     -57.958   4.313   6.717  1.00113.30           O  
ATOM   3866  N   ASN B 292     -59.408   5.956   6.435  1.00 98.82           N  
ATOM   3867  CA  ASN B 292     -59.158   5.949   4.935  1.00 98.82           C  
ATOM   3868  CB  ASN B 292     -58.581   7.323   4.604  1.00 98.82           C  
ATOM   3869  CG  ASN B 292     -57.334   7.729   5.402  1.00 98.82           C  
ATOM   3870  OD1 ASN B 292     -56.558   6.950   5.976  1.00 98.82           O  
ATOM   3871  ND2 ASN B 292     -57.375   9.018   5.674  1.00 98.82           N  
ATOM   3872  C   ASN B 292     -58.327   4.847   4.128  1.00 98.82           C  
ATOM   3873  O   ASN B 292     -58.906   3.996   3.448  1.00 98.82           O  
ATOM   3874  N   SER B 293     -56.995   5.007   4.108  1.00103.92           N  
ATOM   3875  CA  SER B 293     -55.936   4.460   3.275  1.00103.92           C  
ATOM   3876  CB  SER B 293     -55.473   5.536   2.280  1.00103.92           C  
ATOM   3877  OG  SER B 293     -55.121   6.678   3.048  1.00103.92           O  
ATOM   3878  C   SER B 293     -54.702   4.072   4.111  1.00103.92           C  
ATOM   3879  O   SER B 293     -53.984   3.185   3.652  1.00103.92           O  
ATOM   3880  N   THR B 294     -54.420   4.621   5.325  1.00 64.59           N  
ATOM   3881  CA  THR B 294     -53.289   4.322   6.276  1.00 64.59           C  
ATOM   3882  CB  THR B 294     -52.600   5.670   6.647  1.00 64.59           C  
ATOM   3883  OG1 THR B 294     -53.563   6.588   7.123  1.00 64.59           O  
ATOM   3884  CG2 THR B 294     -51.838   6.232   5.450  1.00 64.59           C  
ATOM   3885  C   THR B 294     -53.639   3.558   7.608  1.00 64.59           C  
ATOM   3886  O   THR B 294     -54.770   3.085   7.829  1.00 64.59           O  
ATOM   3887  N   TYR B 295     -52.724   3.562   8.601  1.00 97.60           N  
ATOM   3888  CA  TYR B 295     -52.779   3.349  10.075  1.00 97.60           C  
ATOM   3889  CB  TYR B 295     -51.930   2.099  10.518  1.00 97.60           C  
ATOM   3890  CG  TYR B 295     -52.662   0.821  10.135  1.00 97.60           C  
ATOM   3891  CD1 TYR B 295     -52.787   0.432   8.787  1.00 97.60           C  
ATOM   3892  CD2 TYR B 295     -53.324   0.083  11.131  1.00 97.60           C  
ATOM   3893  CE1 TYR B 295     -53.614  -0.660   8.443  1.00 97.60           C  
ATOM   3894  CE2 TYR B 295     -54.138  -1.010  10.796  1.00 97.60           C  
ATOM   3895  CZ  TYR B 295     -54.308  -1.367   9.446  1.00 97.60           C  
ATOM   3896  OH  TYR B 295     -55.183  -2.351   9.113  1.00 97.60           O  
ATOM   3897  C   TYR B 295     -52.453   4.665  10.855  1.00 97.60           C  
ATOM   3898  O   TYR B 295     -52.383   5.786  10.263  1.00 97.60           O  
ATOM   3899  N   ARG B 296     -52.668   4.598  12.188  1.00120.31           N  
ATOM   3900  CA  ARG B 296     -52.576   5.699  13.139  1.00120.31           C  
ATOM   3901  CB  ARG B 296     -53.815   6.634  13.006  1.00120.31           C  
ATOM   3902  CG  ARG B 296     -54.055   7.712  14.088  1.00120.31           C  
ATOM   3903  CD  ARG B 296     -55.120   8.788  13.747  1.00120.31           C  
ATOM   3904  NE  ARG B 296     -56.520   8.348  13.575  1.00120.31           N  
ATOM   3905  CZ  ARG B 296     -57.051   8.125  12.406  1.00120.31           C  
ATOM   3906  NH1 ARG B 296     -56.501   8.369  11.212  1.00120.31           N  
ATOM   3907  NH2 ARG B 296     -58.211   7.519  12.603  1.00120.31           N  
ATOM   3908  C   ARG B 296     -52.455   5.043  14.523  1.00120.31           C  
ATOM   3909  O   ARG B 296     -53.358   4.360  15.049  1.00120.31           O  
ATOM   3910  N   VAL B 297     -51.479   5.514  15.296  1.00 51.91           N  
ATOM   3911  CA  VAL B 297     -51.420   5.158  16.693  1.00 51.91           C  
ATOM   3912  CB  VAL B 297     -50.080   4.506  17.019  1.00 51.91           C  
ATOM   3913  CG1 VAL B 297     -49.954   4.067  18.486  1.00 51.91           C  
ATOM   3914  CG2 VAL B 297     -49.992   3.270  16.118  1.00 51.91           C  
ATOM   3915  C   VAL B 297     -51.888   6.458  17.327  1.00 51.91           C  
ATOM   3916  O   VAL B 297     -51.827   7.568  16.732  1.00 51.91           O  
ATOM   3917  N   VAL B 298     -52.655   6.211  18.393  1.00 51.03           N  
ATOM   3918  CA  VAL B 298     -52.806   7.148  19.498  1.00 51.03           C  
ATOM   3919  CB  VAL B 298     -54.296   7.536  19.596  1.00 51.03           C  
ATOM   3920  CG1 VAL B 298     -54.744   8.043  20.971  1.00 51.03           C  
ATOM   3921  CG2 VAL B 298     -54.559   8.568  18.480  1.00 51.03           C  
ATOM   3922  C   VAL B 298     -52.256   6.489  20.771  1.00 51.03           C  
ATOM   3923  O   VAL B 298     -52.893   5.576  21.331  1.00 51.03           O  
ATOM   3924  N   SER B 299     -51.300   7.137  21.491  1.00 43.48           N  
ATOM   3925  CA  SER B 299     -50.786   6.717  22.845  1.00 43.48           C  
ATOM   3926  CB  SER B 299     -49.269   6.542  22.775  1.00 43.48           C  
ATOM   3927  OG  SER B 299     -48.722   5.934  23.933  1.00 43.48           O  
ATOM   3928  C   SER B 299     -51.118   7.823  23.838  1.00 43.48           C  
ATOM   3929  O   SER B 299     -51.199   9.025  23.477  1.00 43.48           O  
ATOM   3930  N   VAL B 300     -51.458   7.371  25.076  1.00 51.07           N  
ATOM   3931  CA  VAL B 300     -51.919   8.264  26.199  1.00 51.07           C  
ATOM   3932  CB  VAL B 300     -53.451   8.206  26.450  1.00 51.07           C  
ATOM   3933  CG1 VAL B 300     -53.992   9.281  27.405  1.00 51.07           C  
ATOM   3934  CG2 VAL B 300     -54.222   8.468  25.139  1.00 51.07           C  
ATOM   3935  C   VAL B 300     -51.186   8.017  27.531  1.00 51.07           C  
ATOM   3936  O   VAL B 300     -50.895   6.869  27.946  1.00 51.07           O  
ATOM   3937  N   LEU B 301     -50.781   9.111  28.206  1.00139.83           N  
ATOM   3938  CA  LEU B 301     -50.029   9.051  29.483  1.00139.83           C  
ATOM   3939  CB  LEU B 301     -48.635   9.685  29.240  1.00139.83           C  
ATOM   3940  CG  LEU B 301     -47.572   9.709  30.352  1.00139.83           C  
ATOM   3941  CD1 LEU B 301     -47.941  10.599  31.522  1.00139.83           C  
ATOM   3942  CD2 LEU B 301     -47.253   8.317  30.871  1.00139.83           C  
ATOM   3943  C   LEU B 301     -50.867   9.793  30.546  1.00139.83           C  
ATOM   3944  O   LEU B 301     -50.888  11.038  30.523  1.00139.83           O  
ATOM   3945  N   THR B 302     -51.281   9.039  31.592  1.00113.94           N  
ATOM   3946  CA  THR B 302     -51.895   9.638  32.780  1.00113.94           C  
ATOM   3947  CB  THR B 302     -52.629   8.591  33.603  1.00113.94           C  
ATOM   3948  OG1 THR B 302     -53.499   9.192  34.517  1.00113.94           O  
ATOM   3949  CG2 THR B 302     -51.697   7.697  34.400  1.00113.94           C  
ATOM   3950  C   THR B 302     -50.914  10.394  33.675  1.00113.94           C  
ATOM   3951  O   THR B 302     -49.790  10.004  34.049  1.00113.94           O  
ATOM   3952  N   VAL B 303     -51.419  11.461  34.325  1.00 55.84           N  
ATOM   3953  CA  VAL B 303     -50.654  12.402  35.174  1.00 55.84           C  
ATOM   3954  CB  VAL B 303     -50.103  13.643  34.375  1.00 55.84           C  
ATOM   3955  CG1 VAL B 303     -49.252  13.172  33.194  1.00 55.84           C  
ATOM   3956  CG2 VAL B 303     -51.177  14.587  33.874  1.00 55.84           C  
ATOM   3957  C   VAL B 303     -51.456  12.871  36.426  1.00 55.84           C  
ATOM   3958  O   VAL B 303     -52.704  12.771  36.541  1.00 55.84           O  
ATOM   3959  N   LEU B 304     -50.666  13.324  37.433  1.00176.26           N  
ATOM   3960  CA  LEU B 304     -51.212  13.996  38.599  1.00176.26           C  
ATOM   3961  CB  LEU B 304     -50.234  14.036  39.753  1.00176.26           C  
ATOM   3962  CG  LEU B 304     -49.890  12.663  40.344  1.00176.26           C  
ATOM   3963  CD1 LEU B 304     -48.924  12.870  41.513  1.00176.26           C  
ATOM   3964  CD2 LEU B 304     -51.135  11.927  40.840  1.00176.26           C  
ATOM   3965  C   LEU B 304     -51.504  15.459  38.359  1.00176.26           C  
ATOM   3966  O   LEU B 304     -50.622  16.226  37.924  1.00176.26           O  
ATOM   3967  N   HIS B 305     -52.675  15.898  38.855  1.00 58.90           N  
ATOM   3968  CA  HIS B 305     -53.176  17.276  38.769  1.00 58.90           C  
ATOM   3969  ND1 HIS B 305     -55.432  15.169  40.053  1.00 58.90           N  
ATOM   3970  CG  HIS B 305     -55.471  16.440  39.477  1.00 58.90           C  
ATOM   3971  CB  HIS B 305     -54.407  17.494  39.665  1.00 58.90           C  
ATOM   3972  NE2 HIS B 305     -57.280  15.362  38.861  1.00 58.90           N  
ATOM   3973  CD2 HIS B 305     -56.611  16.551  38.740  1.00 58.90           C  
ATOM   3974  CE1 HIS B 305     -56.558  14.553  39.655  1.00 58.90           C  
ATOM   3975  C   HIS B 305     -52.094  18.249  39.168  1.00 58.90           C  
ATOM   3976  O   HIS B 305     -51.654  18.941  38.271  1.00 58.90           O  
ATOM   3977  N   GLN B 306     -51.498  18.140  40.368  1.00109.04           N  
ATOM   3978  CA  GLN B 306     -50.437  19.041  40.844  1.00109.04           C  
ATOM   3979  CB  GLN B 306     -50.091  18.691  42.316  1.00109.04           C  
ATOM   3980  CG  GLN B 306     -49.093  17.530  42.518  1.00109.04           C  
ATOM   3981  CD  GLN B 306     -47.631  17.959  42.349  1.00109.04           C  
ATOM   3982  NE2 GLN B 306     -46.722  17.042  42.113  1.00109.04           N  
ATOM   3983  OE1 GLN B 306     -47.273  19.121  42.413  1.00109.04           O  
ATOM   3984  C   GLN B 306     -49.221  19.091  39.904  1.00109.04           C  
ATOM   3985  O   GLN B 306     -48.678  20.148  39.584  1.00109.04           O  
ATOM   3986  N   ASP B 307     -48.861  17.940  39.350  1.00 52.93           N  
ATOM   3987  CA  ASP B 307     -47.642  17.800  38.544  1.00 52.93           C  
ATOM   3988  CB  ASP B 307     -47.251  16.320  38.385  1.00 52.93           C  
ATOM   3989  CG  ASP B 307     -45.753  16.115  38.136  1.00 52.93           C  
ATOM   3990  OD1 ASP B 307     -44.954  16.852  38.748  1.00 52.93           O  
ATOM   3991  OD2 ASP B 307     -45.360  15.151  37.442  1.00 52.93           O  
ATOM   3992  C   ASP B 307     -47.836  18.504  37.230  1.00 52.93           C  
ATOM   3993  O   ASP B 307     -46.995  19.334  36.849  1.00 52.93           O  
ATOM   3994  N   TRP B 308     -49.020  18.402  36.616  1.00 64.47           N  
ATOM   3995  CA  TRP B 308     -49.435  19.214  35.494  1.00 64.47           C  
ATOM   3996  CB  TRP B 308     -50.783  18.747  34.935  1.00 64.47           C  
ATOM   3997  CG  TRP B 308     -51.137  19.413  33.648  1.00 64.47           C  
ATOM   3998  CD2 TRP B 308     -50.651  19.107  32.317  1.00 64.47           C  
ATOM   3999  CD1 TRP B 308     -51.825  20.561  33.513  1.00 64.47           C  
ATOM   4000  NE1 TRP B 308     -51.954  20.896  32.184  1.00 64.47           N  
ATOM   4001  CE2 TRP B 308     -51.067  20.145  31.439  1.00 64.47           C  
ATOM   4002  CE3 TRP B 308     -49.766  18.139  31.810  1.00 64.47           C  
ATOM   4003  CZ2 TRP B 308     -50.558  20.264  30.138  1.00 64.47           C  
ATOM   4004  CZ3 TRP B 308     -49.336  18.186  30.463  1.00 64.47           C  
ATOM   4005  CH2 TRP B 308     -49.685  19.271  29.634  1.00 64.47           C  
ATOM   4006  C   TRP B 308     -49.477  20.676  35.858  1.00 64.47           C  
ATOM   4007  O   TRP B 308     -48.825  21.406  35.120  1.00 64.47           O  
ATOM   4008  N   LEU B 309     -50.057  21.105  36.994  1.00 60.41           N  
ATOM   4009  CA  LEU B 309     -50.139  22.502  37.474  1.00 60.41           C  
ATOM   4010  CB  LEU B 309     -50.922  22.582  38.814  1.00 60.41           C  
ATOM   4011  CG  LEU B 309     -52.416  22.228  38.774  1.00 60.41           C  
ATOM   4012  CD1 LEU B 309     -53.022  22.406  40.165  1.00 60.41           C  
ATOM   4013  CD2 LEU B 309     -53.188  23.063  37.755  1.00 60.41           C  
ATOM   4014  C   LEU B 309     -48.745  23.171  37.700  1.00 60.41           C  
ATOM   4015  O   LEU B 309     -48.502  24.326  37.300  1.00 60.41           O  
ATOM   4016  N   ASN B 310     -47.744  22.370  38.071  1.00 49.70           N  
ATOM   4017  CA  ASN B 310     -46.368  22.820  38.077  1.00 49.70           C  
ATOM   4018  CB  ASN B 310     -45.521  21.651  38.578  1.00 49.70           C  
ATOM   4019  CG  ASN B 310     -44.116  22.121  38.891  1.00 49.70           C  
ATOM   4020  OD1 ASN B 310     -43.200  22.005  38.097  1.00 49.70           O  
ATOM   4021  ND2 ASN B 310     -43.910  22.682  40.061  1.00 49.70           N  
ATOM   4022  C   ASN B 310     -45.878  23.322  36.697  1.00 49.70           C  
ATOM   4023  O   ASN B 310     -44.930  24.125  36.646  1.00 49.70           O  
ATOM   4024  N   GLY B 311     -46.489  22.865  35.612  1.00 35.87           N  
ATOM   4025  CA  GLY B 311     -46.063  23.213  34.294  1.00 35.87           C  
ATOM   4026  C   GLY B 311     -44.772  22.582  33.963  1.00 35.87           C  
ATOM   4027  O   GLY B 311     -43.969  23.188  33.253  1.00 35.87           O  
ATOM   4028  N   LYS B 312     -44.484  21.344  34.399  1.00 85.97           N  
ATOM   4029  CA  LYS B 312     -43.413  20.453  33.865  1.00 85.97           C  
ATOM   4030  CB  LYS B 312     -43.406  19.026  34.526  1.00 85.97           C  
ATOM   4031  CG  LYS B 312     -42.881  19.051  35.963  1.00 85.97           C  
ATOM   4032  CD  LYS B 312     -42.843  17.605  36.456  1.00 85.97           C  
ATOM   4033  CE  LYS B 312     -42.280  17.488  37.869  1.00 85.97           C  
ATOM   4034  NZ  LYS B 312     -42.294  16.065  38.258  1.00 85.97           N  
ATOM   4035  C   LYS B 312     -43.557  20.315  32.351  1.00 85.97           C  
ATOM   4036  O   LYS B 312     -44.661  20.557  31.826  1.00 85.97           O  
ATOM   4037  N   GLU B 313     -42.472  19.861  31.691  1.00 70.12           N  
ATOM   4038  CA  GLU B 313     -42.535  19.069  30.467  1.00 70.12           C  
ATOM   4039  CB  GLU B 313     -41.119  18.887  29.852  1.00 70.12           C  
ATOM   4040  CG  GLU B 313     -41.125  18.348  28.415  1.00 70.12           C  
ATOM   4041  CD  GLU B 313     -39.785  17.695  28.061  1.00 70.12           C  
ATOM   4042  OE1 GLU B 313     -39.545  16.557  28.528  1.00 70.12           O  
ATOM   4043  OE2 GLU B 313     -39.021  18.306  27.284  1.00 70.12           O  
ATOM   4044  C   GLU B 313     -43.200  17.712  30.790  1.00 70.12           C  
ATOM   4045  O   GLU B 313     -42.872  17.020  31.794  1.00 70.12           O  
ATOM   4046  N   TYR B 314     -44.124  17.344  29.862  1.00 83.96           N  
ATOM   4047  CA  TYR B 314     -44.406  15.962  29.427  1.00 83.96           C  
ATOM   4048  CB  TYR B 314     -45.882  15.665  29.637  1.00 83.96           C  
ATOM   4049  CG  TYR B 314     -46.193  15.652  31.118  1.00 83.96           C  
ATOM   4050  CD1 TYR B 314     -46.441  16.860  31.798  1.00 83.96           C  
ATOM   4051  CD2 TYR B 314     -46.133  14.441  31.829  1.00 83.96           C  
ATOM   4052  CE1 TYR B 314     -46.651  16.851  33.186  1.00 83.96           C  
ATOM   4053  CE2 TYR B 314     -46.287  14.436  33.230  1.00 83.96           C  
ATOM   4054  CZ  TYR B 314     -46.568  15.643  33.904  1.00 83.96           C  
ATOM   4055  OH  TYR B 314     -46.786  15.684  35.238  1.00 83.96           O  
ATOM   4056  C   TYR B 314     -44.035  15.809  27.960  1.00 83.96           C  
ATOM   4057  O   TYR B 314     -44.261  16.801  27.220  1.00 83.96           O  
ATOM   4058  N   LYS B 315     -43.482  14.649  27.552  1.00120.57           N  
ATOM   4059  CA  LYS B 315     -43.152  14.413  26.157  1.00120.57           C  
ATOM   4060  CB  LYS B 315     -41.743  14.998  25.763  1.00120.57           C  
ATOM   4061  CG  LYS B 315     -40.514  14.224  26.203  1.00120.57           C  
ATOM   4062  CD  LYS B 315     -39.200  14.770  25.660  1.00120.57           C  
ATOM   4063  CE  LYS B 315     -38.036  13.936  26.193  1.00120.57           C  
ATOM   4064  NZ  LYS B 315     -36.753  14.535  25.783  1.00120.57           N  
ATOM   4065  C   LYS B 315     -43.521  12.980  25.794  1.00120.57           C  
ATOM   4066  O   LYS B 315     -43.473  12.053  26.638  1.00120.57           O  
ATOM   4067  N   CYS B 316     -43.618  12.832  24.452  1.00 63.06           N  
ATOM   4068  CA  CYS B 316     -43.709  11.589  23.725  1.00 63.06           C  
ATOM   4069  CB  CYS B 316     -45.054  11.617  22.982  1.00 63.06           C  
ATOM   4070  SG  CYS B 316     -45.450  10.194  21.937  1.00 63.06           S  
ATOM   4071  C   CYS B 316     -42.479  11.533  22.809  1.00 63.06           C  
ATOM   4072  O   CYS B 316     -42.175  12.479  22.063  1.00 63.06           O  
ATOM   4073  N   LYS B 317     -41.892  10.325  22.752  1.00 70.88           N  
ATOM   4074  CA  LYS B 317     -40.980   9.839  21.714  1.00 70.88           C  
ATOM   4075  CB  LYS B 317     -39.622   9.464  22.341  1.00 70.88           C  
ATOM   4076  CG  LYS B 317     -38.486   9.312  21.318  1.00 70.88           C  
ATOM   4077  CD  LYS B 317     -37.135   9.417  22.029  1.00 70.88           C  
ATOM   4078  CE  LYS B 317     -36.005   9.650  21.027  1.00 70.88           C  
ATOM   4079  NZ  LYS B 317     -34.853  10.270  21.717  1.00 70.88           N  
ATOM   4080  C   LYS B 317     -41.612   8.666  20.971  1.00 70.88           C  
ATOM   4081  O   LYS B 317     -42.240   7.812  21.584  1.00 70.88           O  
ATOM   4082  N   VAL B 318     -41.221   8.485  19.710  1.00118.29           N  
ATOM   4083  CA  VAL B 318     -41.763   7.489  18.793  1.00118.29           C  
ATOM   4084  CB  VAL B 318     -43.001   8.012  18.058  1.00118.29           C  
ATOM   4085  CG1 VAL B 318     -42.748   9.356  17.370  1.00118.29           C  
ATOM   4086  CG2 VAL B 318     -43.526   7.027  17.007  1.00118.29           C  
ATOM   4087  C   VAL B 318     -40.720   7.100  17.754  1.00118.29           C  
ATOM   4088  O   VAL B 318     -40.054   7.944  17.101  1.00118.29           O  
ATOM   4089  N   SER B 319     -40.718   5.786  17.453  1.00 63.81           N  
ATOM   4090  CA  SER B 319     -39.904   5.208  16.390  1.00 63.81           C  
ATOM   4091  CB  SER B 319     -38.688   4.541  17.043  1.00 63.81           C  
ATOM   4092  OG  SER B 319     -37.732   4.216  16.060  1.00 63.81           O  
ATOM   4093  C   SER B 319     -40.699   4.219  15.540  1.00 63.81           C  
ATOM   4094  O   SER B 319     -41.514   3.478  16.073  1.00 63.81           O  
ATOM   4095  N   ASN B 320     -40.325   4.065  14.267  1.00 79.83           N  
ATOM   4096  CA  ASN B 320     -40.779   2.991  13.363  1.00 79.83           C  
ATOM   4097  CB  ASN B 320     -42.227   3.340  12.992  1.00 79.83           C  
ATOM   4098  CG  ASN B 320     -42.387   4.611  12.189  1.00 79.83           C  
ATOM   4099  OD1 ASN B 320     -41.425   5.238  11.793  1.00 79.83           O  
ATOM   4100  ND2 ASN B 320     -43.600   5.053  11.958  1.00 79.83           N  
ATOM   4101  C   ASN B 320     -39.846   2.867  12.128  1.00 79.83           C  
ATOM   4102  O   ASN B 320     -38.703   3.379  12.112  1.00 79.83           O  
ATOM   4103  N   LYS B 321     -40.272   2.134  11.081  1.00144.71           N  
ATOM   4104  CA  LYS B 321     -39.547   2.169   9.819  1.00144.71           C  
ATOM   4105  CB  LYS B 321     -39.702   0.897   9.011  1.00144.71           C  
ATOM   4106  CG  LYS B 321     -38.656   0.813   7.876  1.00144.71           C  
ATOM   4107  CD  LYS B 321     -37.179   0.771   8.335  1.00144.71           C  
ATOM   4108  CE  LYS B 321     -36.333   2.067   8.244  1.00144.71           C  
ATOM   4109  NZ  LYS B 321     -36.477   3.004   9.395  1.00144.71           N  
ATOM   4110  C   LYS B 321     -39.796   3.388   8.964  1.00144.71           C  
ATOM   4111  O   LYS B 321     -38.804   3.888   8.437  1.00144.71           O  
ATOM   4112  N   GLY B 322     -40.991   3.977   8.990  1.00 34.99           N  
ATOM   4113  CA  GLY B 322     -41.329   5.162   8.141  1.00 34.99           C  
ATOM   4114  C   GLY B 322     -40.418   6.378   8.465  1.00 34.99           C  
ATOM   4115  O   GLY B 322     -40.007   7.126   7.558  1.00 34.99           O  
ATOM   4116  N   LEU B 323     -39.955   6.425   9.727  1.00115.29           N  
ATOM   4117  CA  LEU B 323     -39.113   7.515  10.203  1.00115.29           C  
ATOM   4118  CB  LEU B 323     -39.380   7.823  11.687  1.00115.29           C  
ATOM   4119  CG  LEU B 323     -40.559   8.763  12.013  1.00115.29           C  
ATOM   4120  CD1 LEU B 323     -41.919   8.276  11.552  1.00115.29           C  
ATOM   4121  CD2 LEU B 323     -40.665   8.953  13.526  1.00115.29           C  
ATOM   4122  C   LEU B 323     -37.612   7.224   9.973  1.00115.29           C  
ATOM   4123  O   LEU B 323     -37.144   6.101  10.233  1.00115.29           O  
ATOM   4124  N   PRO B 324     -36.837   8.263   9.599  1.00 78.42           N  
ATOM   4125  CA  PRO B 324     -35.363   8.215   9.514  1.00 78.42           C  
ATOM   4126  CD  PRO B 324     -37.376   9.498   9.012  1.00 78.42           C  
ATOM   4127  CB  PRO B 324     -35.008   9.428   8.672  1.00 78.42           C  
ATOM   4128  CG  PRO B 324     -36.170  10.407   8.839  1.00 78.42           C  
ATOM   4129  C   PRO B 324     -34.570   8.409  10.832  1.00 78.42           C  
ATOM   4130  O   PRO B 324     -33.354   8.179  10.907  1.00 78.42           O  
ATOM   4131  N   SER B 325     -35.320   8.814  11.876  1.00 89.96           N  
ATOM   4132  CA  SER B 325     -34.880   8.762  13.275  1.00 89.96           C  
ATOM   4133  CB  SER B 325     -34.000   9.972  13.526  1.00 89.96           C  
ATOM   4134  OG  SER B 325     -34.750  11.166  13.455  1.00 89.96           O  
ATOM   4135  C   SER B 325     -36.064   8.767  14.244  1.00 89.96           C  
ATOM   4136  O   SER B 325     -37.215   8.914  13.821  1.00 89.96           O  
ATOM   4137  N   SER B 326     -35.803   8.512  15.544  1.00 60.72           N  
ATOM   4138  CA  SER B 326     -36.881   8.512  16.556  1.00 60.72           C  
ATOM   4139  CB  SER B 326     -36.498   7.673  17.808  1.00 60.72           C  
ATOM   4140  OG  SER B 326     -36.068   6.374  17.446  1.00 60.72           O  
ATOM   4141  C   SER B 326     -37.225  10.012  16.883  1.00 60.72           C  
ATOM   4142  O   SER B 326     -36.497  10.773  17.576  1.00 60.72           O  
ATOM   4143  N   ILE B 327     -38.332  10.449  16.263  1.00 74.65           N  
ATOM   4144  CA  ILE B 327     -38.926  11.742  16.559  1.00 74.65           C  
ATOM   4145  CB  ILE B 327     -40.055  11.989  15.551  1.00 74.65           C  
ATOM   4146  CG1 ILE B 327     -39.421  12.276  14.177  1.00 74.65           C  
ATOM   4147  CG2 ILE B 327     -41.001  13.092  16.019  1.00 74.65           C  
ATOM   4148  CD1 ILE B 327     -40.409  12.549  13.033  1.00 74.65           C  
ATOM   4149  C   ILE B 327     -39.405  11.775  17.988  1.00 74.65           C  
ATOM   4150  O   ILE B 327     -39.896  10.779  18.490  1.00 74.65           O  
ATOM   4151  N   GLU B 328     -39.178  12.888  18.698  1.00 59.81           N  
ATOM   4152  CA  GLU B 328     -39.882  13.230  19.929  1.00 59.81           C  
ATOM   4153  CB  GLU B 328     -38.945  13.171  21.135  1.00 59.81           C  
ATOM   4154  CG  GLU B 328     -37.698  14.060  21.049  1.00 59.81           C  
ATOM   4155  CD  GLU B 328     -36.749  13.744  22.214  1.00 59.81           C  
ATOM   4156  OE1 GLU B 328     -36.191  12.617  22.270  1.00 59.81           O  
ATOM   4157  OE2 GLU B 328     -36.606  14.611  23.103  1.00 59.81           O  
ATOM   4158  C   GLU B 328     -40.514  14.595  19.686  1.00 59.81           C  
ATOM   4159  O   GLU B 328     -39.912  15.486  19.034  1.00 59.81           O  
ATOM   4160  N   LYS B 329     -41.708  14.703  20.312  1.00105.18           N  
ATOM   4161  CA  LYS B 329     -42.498  15.927  20.504  1.00105.18           C  
ATOM   4162  CB  LYS B 329     -43.790  15.888  19.672  1.00105.18           C  
ATOM   4163  CG  LYS B 329     -44.675  17.148  19.811  1.00105.18           C  
ATOM   4164  CD  LYS B 329     -43.967  18.457  19.428  1.00105.18           C  
ATOM   4165  CE  LYS B 329     -44.966  19.613  19.250  1.00105.18           C  
ATOM   4166  NZ  LYS B 329     -44.854  20.716  20.249  1.00105.18           N  
ATOM   4167  C   LYS B 329     -42.798  16.154  22.006  1.00105.18           C  
ATOM   4168  O   LYS B 329     -43.212  15.280  22.804  1.00105.18           O  
ATOM   4169  N   THR B 330     -42.623  17.435  22.423  1.00 53.44           N  
ATOM   4170  CA  THR B 330     -42.925  17.928  23.817  1.00 53.44           C  
ATOM   4171  CB  THR B 330     -41.759  18.777  24.431  1.00 53.44           C  
ATOM   4172  OG1 THR B 330     -41.658  20.011  23.774  1.00 53.44           O  
ATOM   4173  CG2 THR B 330     -40.311  18.194  24.409  1.00 53.44           C  
ATOM   4174  C   THR B 330     -44.324  18.654  23.895  1.00 53.44           C  
ATOM   4175  O   THR B 330     -44.874  19.202  22.894  1.00 53.44           O  
ATOM   4176  N   ILE B 331     -44.825  18.684  25.170  1.00110.36           N  
ATOM   4177  CA  ILE B 331     -45.867  19.567  25.686  1.00110.36           C  
ATOM   4178  CB  ILE B 331     -47.200  18.861  25.517  1.00110.36           C  
ATOM   4179  CG1 ILE B 331     -48.462  19.740  25.619  1.00110.36           C  
ATOM   4180  CG2 ILE B 331     -47.373  17.645  26.434  1.00110.36           C  
ATOM   4181  CD1 ILE B 331     -48.516  20.949  24.686  1.00110.36           C  
ATOM   4182  C   ILE B 331     -45.734  19.955  27.166  1.00110.36           C  
ATOM   4183  O   ILE B 331     -45.099  19.300  27.973  1.00110.36           O  
ATOM   4184  N   SER B 332     -46.347  21.055  27.550  1.00 90.99           N  
ATOM   4185  CA  SER B 332     -46.561  21.404  28.950  1.00 90.99           C  
ATOM   4186  CB  SER B 332     -45.315  22.225  29.362  1.00 90.99           C  
ATOM   4187  OG  SER B 332     -45.402  22.643  30.699  1.00 90.99           O  
ATOM   4188  C   SER B 332     -47.949  22.091  29.071  1.00 90.99           C  
ATOM   4189  O   SER B 332     -48.572  22.447  28.053  1.00 90.99           O  
ATOM   4190  N   LYS B 333     -48.388  22.287  30.318  1.00 99.10           N  
ATOM   4191  CA  LYS B 333     -49.279  23.393  30.694  1.00 99.10           C  
ATOM   4192  CB  LYS B 333     -49.535  23.287  32.214  1.00 99.10           C  
ATOM   4193  CG  LYS B 333     -50.699  24.182  32.627  1.00 99.10           C  
ATOM   4194  CD  LYS B 333     -51.016  24.116  34.121  1.00 99.10           C  
ATOM   4195  CE  LYS B 333     -51.616  25.440  34.588  1.00 99.10           C  
ATOM   4196  NZ  LYS B 333     -50.628  26.537  34.473  1.00 99.10           N  
ATOM   4197  C   LYS B 333     -48.722  24.761  30.268  1.00 99.10           C  
ATOM   4198  O   LYS B 333     -47.527  25.016  30.121  1.00 99.10           O  
ATOM   4199  N   ALA B 334     -49.550  25.783  30.105  1.00 51.30           N  
ATOM   4200  CA  ALA B 334     -49.084  27.171  30.041  1.00 51.30           C  
ATOM   4201  CB  ALA B 334     -50.216  28.083  29.605  1.00 51.30           C  
ATOM   4202  C   ALA B 334     -48.517  27.739  31.365  1.00 51.30           C  
ATOM   4203  O   ALA B 334     -48.907  27.345  32.473  1.00 51.30           O  
ATOM   4204  N   LYS B 335     -47.485  28.581  31.190  1.00127.62           N  
ATOM   4205  CA  LYS B 335     -46.915  29.453  32.225  1.00127.62           C  
ATOM   4206  CB  LYS B 335     -45.426  29.147  32.468  1.00127.62           C  
ATOM   4207  CG  LYS B 335     -45.066  27.781  33.081  1.00127.62           C  
ATOM   4208  CD  LYS B 335     -45.256  26.544  32.193  1.00127.62           C  
ATOM   4209  CE  LYS B 335     -44.704  26.726  30.776  1.00127.62           C  
ATOM   4210  NZ  LYS B 335     -44.790  25.456  30.024  1.00127.62           N  
ATOM   4211  C   LYS B 335     -47.096  30.915  31.777  1.00127.62           C  
ATOM   4212  O   LYS B 335     -47.078  31.233  30.589  1.00127.62           O  
ATOM   4213  N   GLY B 336     -47.129  31.847  32.705  1.00 22.21           N  
ATOM   4214  CA  GLY B 336     -47.289  33.258  32.411  1.00 22.21           C  
ATOM   4215  C   GLY B 336     -47.853  33.953  33.622  1.00 22.21           C  
ATOM   4216  O   GLY B 336     -47.754  33.465  34.729  1.00 22.21           O  
ATOM   4217  N   GLN B 337     -48.471  35.112  33.489  1.00 63.46           N  
ATOM   4218  CA  GLN B 337     -49.231  35.713  34.590  1.00 63.46           C  
ATOM   4219  CB  GLN B 337     -49.548  37.193  34.259  1.00 63.46           C  
ATOM   4220  CG  GLN B 337     -50.517  37.376  33.075  1.00 63.46           C  
ATOM   4221  CD  GLN B 337     -50.789  38.827  32.715  1.00 63.46           C  
ATOM   4222  OE1 GLN B 337     -50.952  39.688  33.558  1.00 63.46           O  
ATOM   4223  NE2 GLN B 337     -50.956  39.135  31.446  1.00 63.46           N  
ATOM   4224  C   GLN B 337     -50.493  34.847  34.881  1.00 63.46           C  
ATOM   4225  O   GLN B 337     -51.370  34.705  34.009  1.00 63.46           O  
ATOM   4226  N   PRO B 338     -50.655  34.335  36.115  1.00 95.40           N  
ATOM   4227  CA  PRO B 338     -51.971  33.972  36.610  1.00 95.40           C  
ATOM   4228  CD  PRO B 338     -49.656  34.089  37.135  1.00 95.40           C  
ATOM   4229  CB  PRO B 338     -51.729  33.039  37.788  1.00 95.40           C  
ATOM   4230  CG  PRO B 338     -50.384  33.510  38.346  1.00 95.40           C  
ATOM   4231  C   PRO B 338     -52.767  35.208  36.990  1.00 95.40           C  
ATOM   4232  O   PRO B 338     -52.261  36.217  37.445  1.00 95.40           O  
ATOM   4233  N   ARG B 339     -53.986  35.302  36.442  1.00185.44           N  
ATOM   4234  CA  ARG B 339     -55.054  36.211  36.907  1.00185.44           C  
ATOM   4235  CB  ARG B 339     -54.946  37.633  36.323  1.00185.44           C  
ATOM   4236  CG  ARG B 339     -54.840  37.693  34.796  1.00185.44           C  
ATOM   4237  CD  ARG B 339     -54.766  39.163  34.393  1.00185.44           C  
ATOM   4238  NE  ARG B 339     -54.305  39.366  33.011  1.00185.44           N  
ATOM   4239  CZ  ARG B 339     -54.282  40.550  32.428  1.00185.44           C  
ATOM   4240  NH1 ARG B 339     -54.829  41.579  33.001  1.00185.44           N  
ATOM   4241  NH2 ARG B 339     -53.766  40.737  31.243  1.00185.44           N  
ATOM   4242  C   ARG B 339     -56.447  35.643  36.621  1.00185.44           C  
ATOM   4243  O   ARG B 339     -56.734  35.196  35.487  1.00185.44           O  
ATOM   4244  N   GLU B 340     -57.304  35.797  37.672  1.00 66.25           N  
ATOM   4245  CA  GLU B 340     -58.706  35.380  37.612  1.00 66.25           C  
ATOM   4246  CB  GLU B 340     -59.403  35.437  39.001  1.00 66.25           C  
ATOM   4247  CG  GLU B 340     -59.726  36.821  39.576  1.00 66.25           C  
ATOM   4248  CD  GLU B 340     -60.565  36.724  40.868  1.00 66.25           C  
ATOM   4249  OE1 GLU B 340     -61.000  35.605  41.244  1.00 66.25           O  
ATOM   4250  OE2 GLU B 340     -60.763  37.786  41.497  1.00 66.25           O  
ATOM   4251  C   GLU B 340     -59.543  36.064  36.510  1.00 66.25           C  
ATOM   4252  O   GLU B 340     -59.192  37.133  35.995  1.00 66.25           O  
ATOM   4253  N   PRO B 341     -60.593  35.375  35.998  1.00107.67           N  
ATOM   4254  CA  PRO B 341     -61.706  35.973  35.265  1.00107.67           C  
ATOM   4255  CD  PRO B 341     -60.663  33.903  35.952  1.00107.67           C  
ATOM   4256  CB  PRO B 341     -62.387  34.817  34.507  1.00107.67           C  
ATOM   4257  CG  PRO B 341     -61.975  33.550  35.252  1.00107.67           C  
ATOM   4258  C   PRO B 341     -62.761  36.668  36.175  1.00107.67           C  
ATOM   4259  O   PRO B 341     -63.629  36.054  36.836  1.00107.67           O  
ATOM   4260  N   GLN B 342     -62.961  37.953  35.854  1.00124.42           N  
ATOM   4261  CA  GLN B 342     -64.274  38.507  36.147  1.00124.42           C  
ATOM   4262  CB  GLN B 342     -64.366  39.978  35.854  1.00124.42           C  
ATOM   4263  CG  GLN B 342     -63.396  40.871  36.638  1.00124.42           C  
ATOM   4264  CD  GLN B 342     -61.999  40.866  36.030  1.00124.42           C  
ATOM   4265  OE1 GLN B 342     -61.775  41.415  34.960  1.00124.42           O  
ATOM   4266  NE2 GLN B 342     -61.040  40.243  36.681  1.00124.42           N  
ATOM   4267  C   GLN B 342     -65.386  37.836  35.312  1.00124.42           C  
ATOM   4268  O   GLN B 342     -65.391  37.869  34.073  1.00124.42           O  
ATOM   4269  N   VAL B 343     -66.440  37.393  35.961  1.00127.08           N  
ATOM   4270  CA  VAL B 343     -67.547  36.725  35.297  1.00127.08           C  
ATOM   4271  CB  VAL B 343     -67.632  35.244  35.703  1.00127.08           C  
ATOM   4272  CG1 VAL B 343     -67.907  35.066  37.201  1.00127.08           C  
ATOM   4273  CG2 VAL B 343     -68.700  34.525  34.871  1.00127.08           C  
ATOM   4274  C   VAL B 343     -68.805  37.533  35.590  1.00127.08           C  
ATOM   4275  O   VAL B 343     -69.096  37.971  36.723  1.00127.08           O  
ATOM   4276  N   TYR B 344     -69.569  37.752  34.507  1.00174.14           N  
ATOM   4277  CA  TYR B 344     -70.828  38.444  34.560  1.00174.14           C  
ATOM   4278  CB  TYR B 344     -70.745  39.817  33.933  1.00174.14           C  
ATOM   4279  CG  TYR B 344     -69.448  40.548  34.223  1.00174.14           C  
ATOM   4280  CD1 TYR B 344     -69.071  40.875  35.541  1.00174.14           C  
ATOM   4281  CD2 TYR B 344     -68.601  40.875  33.152  1.00174.14           C  
ATOM   4282  CE1 TYR B 344     -67.853  41.543  35.784  1.00174.14           C  
ATOM   4283  CE2 TYR B 344     -67.397  41.551  33.390  1.00174.14           C  
ATOM   4284  CZ  TYR B 344     -67.021  41.897  34.698  1.00174.14           C  
ATOM   4285  OH  TYR B 344     -65.832  42.532  34.884  1.00174.14           O  
ATOM   4286  C   TYR B 344     -71.854  37.660  33.835  1.00174.14           C  
ATOM   4287  O   TYR B 344     -71.580  36.889  32.934  1.00174.14           O  
ATOM   4288  N   THR B 345     -73.112  37.845  34.228  1.00 65.82           N  
ATOM   4289  CA  THR B 345     -74.318  37.293  33.579  1.00 65.82           C  
ATOM   4290  CB  THR B 345     -75.011  36.194  34.423  1.00 65.82           C  
ATOM   4291  OG1 THR B 345     -75.194  36.618  35.768  1.00 65.82           O  
ATOM   4292  CG2 THR B 345     -74.142  34.946  34.440  1.00 65.82           C  
ATOM   4293  C   THR B 345     -75.279  38.462  33.258  1.00 65.82           C  
ATOM   4294  O   THR B 345     -75.239  39.514  33.948  1.00 65.82           O  
ATOM   4295  N   LEU B 346     -75.926  38.287  32.078  1.00126.44           N  
ATOM   4296  CA  LEU B 346     -76.786  39.288  31.472  1.00126.44           C  
ATOM   4297  CB  LEU B 346     -76.183  39.928  30.206  1.00126.44           C  
ATOM   4298  CG  LEU B 346     -74.917  40.794  30.326  1.00126.44           C  
ATOM   4299  CD1 LEU B 346     -75.200  42.091  31.082  1.00126.44           C  
ATOM   4300  CD2 LEU B 346     -73.717  40.078  30.951  1.00126.44           C  
ATOM   4301  C   LEU B 346     -78.105  38.630  31.070  1.00126.44           C  
ATOM   4302  O   LEU B 346     -78.075  37.684  30.272  1.00126.44           O  
ATOM   4303  N   PRO B 347     -79.243  39.291  31.391  1.00109.65           N  
ATOM   4304  CA  PRO B 347     -80.559  38.953  30.842  1.00109.65           C  
ATOM   4305  CD  PRO B 347     -79.343  40.571  32.108  1.00109.65           C  
ATOM   4306  CB  PRO B 347     -81.568  39.866  31.567  1.00109.65           C  
ATOM   4307  CG  PRO B 347     -80.752  41.111  31.906  1.00109.65           C  
ATOM   4308  C   PRO B 347     -80.627  39.159  29.322  1.00109.65           C  
ATOM   4309  O   PRO B 347     -79.842  40.013  28.878  1.00109.65           O  
ATOM   4310  N   PRO B 348     -81.658  38.538  28.676  1.00305.18           N  
ATOM   4311  CA  PRO B 348     -81.867  38.594  27.229  1.00305.18           C  
ATOM   4312  CD  PRO B 348     -82.627  37.615  29.322  1.00305.18           C  
ATOM   4313  CB  PRO B 348     -83.198  37.769  27.019  1.00305.18           C  
ATOM   4314  CG  PRO B 348     -83.271  36.811  28.205  1.00305.18           C  
ATOM   4315  C   PRO B 348     -81.749  40.042  26.634  1.00305.18           C  
ATOM   4316  O   PRO B 348     -80.703  40.438  26.125  1.00305.18           O  
ATOM   4317  N   SER B 349     -82.855  40.771  26.713  1.00215.47           N  
ATOM   4318  CA  SER B 349     -83.124  42.117  26.187  1.00215.47           C  
ATOM   4319  CB  SER B 349     -82.747  42.295  24.699  1.00215.47           C  
ATOM   4320  OG  SER B 349     -83.630  41.574  23.884  1.00215.47           O  
ATOM   4321  C   SER B 349     -84.640  42.364  26.390  1.00215.47           C  
ATOM   4322  O   SER B 349     -85.357  41.366  26.551  1.00215.47           O  
ATOM   4323  N   GLN B 350     -85.185  43.560  26.247  1.00 64.08           N  
ATOM   4324  CA  GLN B 350     -86.642  43.689  26.184  1.00 64.08           C  
ATOM   4325  CB  GLN B 350     -87.017  45.136  26.474  1.00 64.08           C  
ATOM   4326  CG  GLN B 350     -88.524  45.281  26.756  1.00 64.08           C  
ATOM   4327  CD  GLN B 350     -88.969  44.471  27.973  1.00 64.08           C  
ATOM   4328  OE1 GLN B 350     -89.818  43.603  27.907  1.00 64.08           O  
ATOM   4329  NE2 GLN B 350     -88.356  44.672  29.121  1.00 64.08           N  
ATOM   4330  C   GLN B 350     -87.241  43.181  24.862  1.00 64.08           C  
ATOM   4331  O   GLN B 350     -88.311  42.565  24.854  1.00 64.08           O  
ATOM   4332  N   GLU B 351     -86.489  43.338  23.776  1.00123.32           N  
ATOM   4333  CA  GLU B 351     -86.911  42.922  22.430  1.00123.32           C  
ATOM   4334  CB  GLU B 351     -85.815  43.294  21.406  1.00123.32           C  
ATOM   4335  CG  GLU B 351     -85.285  44.731  21.475  1.00123.32           C  
ATOM   4336  CD  GLU B 351     -83.907  44.756  20.820  1.00123.32           C  
ATOM   4337  OE1 GLU B 351     -82.932  44.549  21.575  1.00123.32           O  
ATOM   4338  OE2 GLU B 351     -83.862  44.915  19.580  1.00123.32           O  
ATOM   4339  C   GLU B 351     -87.091  41.397  22.376  1.00123.32           C  
ATOM   4340  O   GLU B 351     -87.921  40.836  21.658  1.00123.32           O  
ATOM   4341  N   GLU B 352     -86.310  40.677  23.178  1.00118.37           N  
ATOM   4342  CA  GLU B 352     -86.301  39.217  23.260  1.00118.37           C  
ATOM   4343  CB  GLU B 352     -84.950  38.742  23.811  1.00118.37           C  
ATOM   4344  CG  GLU B 352     -84.718  37.254  23.531  1.00118.37           C  
ATOM   4345  CD  GLU B 352     -83.819  36.979  22.324  1.00118.37           C  
ATOM   4346  OE1 GLU B 352     -84.019  37.681  21.301  1.00118.37           O  
ATOM   4347  OE2 GLU B 352     -82.964  36.063  22.454  1.00118.37           O  
ATOM   4348  C   GLU B 352     -87.440  38.696  24.153  1.00118.37           C  
ATOM   4349  O   GLU B 352     -87.848  37.534  24.025  1.00118.37           O  
ATOM   4350  N   MET B 353     -88.016  39.562  25.019  1.00177.37           N  
ATOM   4351  CA  MET B 353     -89.180  39.204  25.842  1.00177.37           C  
ATOM   4352  CB  MET B 353     -89.507  40.307  26.850  1.00177.37           C  
ATOM   4353  CG  MET B 353     -88.397  40.604  27.854  1.00177.37           C  
ATOM   4354  SD  MET B 353     -87.925  39.256  28.974  1.00177.37           S  
ATOM   4355  CE  MET B 353     -86.602  40.150  29.831  1.00177.37           C  
ATOM   4356  C   MET B 353     -90.487  38.999  25.031  1.00177.37           C  
ATOM   4357  O   MET B 353     -91.422  38.387  25.555  1.00177.37           O  
ATOM   4358  N   THR B 354     -90.466  39.433  23.765  1.00 47.61           N  
ATOM   4359  CA  THR B 354     -91.493  39.106  22.765  1.00 47.61           C  
ATOM   4360  CB  THR B 354     -91.412  40.091  21.573  1.00 47.61           C  
ATOM   4361  OG1 THR B 354     -90.249  39.890  20.801  1.00 47.61           O  
ATOM   4362  CG2 THR B 354     -91.423  41.566  21.967  1.00 47.61           C  
ATOM   4363  C   THR B 354     -91.441  37.643  22.219  1.00 47.61           C  
ATOM   4364  O   THR B 354     -92.462  37.023  21.867  1.00 47.61           O  
ATOM   4365  N   LYS B 355     -90.240  37.047  22.223  1.00107.72           N  
ATOM   4366  CA  LYS B 355     -90.035  35.699  21.723  1.00107.72           C  
ATOM   4367  CB  LYS B 355     -88.623  35.524  21.100  1.00107.72           C  
ATOM   4368  CG  LYS B 355     -88.348  36.328  19.816  1.00107.72           C  
ATOM   4369  CD  LYS B 355     -87.705  37.681  20.119  1.00107.72           C  
ATOM   4370  CE  LYS B 355     -87.305  38.445  18.855  1.00107.72           C  
ATOM   4371  NZ  LYS B 355     -86.524  39.652  19.220  1.00107.72           N  
ATOM   4372  C   LYS B 355     -90.295  34.677  22.864  1.00107.72           C  
ATOM   4373  O   LYS B 355     -90.052  34.919  24.055  1.00107.72           O  
ATOM   4374  N   ASN B 356     -90.624  33.471  22.391  1.00 67.48           N  
ATOM   4375  CA  ASN B 356     -90.784  32.332  23.299  1.00 67.48           C  
ATOM   4376  CB  ASN B 356     -91.724  31.299  22.662  1.00 67.48           C  
ATOM   4377  CG  ASN B 356     -92.183  30.302  23.714  1.00 67.48           C  
ATOM   4378  OD1 ASN B 356     -92.384  30.634  24.865  1.00 67.48           O  
ATOM   4379  ND2 ASN B 356     -92.433  29.072  23.337  1.00 67.48           N  
ATOM   4380  C   ASN B 356     -89.474  31.672  23.712  1.00 67.48           C  
ATOM   4381  O   ASN B 356     -89.363  30.945  24.700  1.00 67.48           O  
ATOM   4382  N   GLN B 357     -88.473  31.792  22.828  1.00 50.72           N  
ATOM   4383  CA  GLN B 357     -87.096  31.366  23.158  1.00 50.72           C  
ATOM   4384  CB  GLN B 357     -86.481  30.441  22.120  1.00 50.72           C  
ATOM   4385  CG  GLN B 357     -87.289  29.138  22.002  1.00 50.72           C  
ATOM   4386  CD  GLN B 357     -87.246  28.280  23.264  1.00 50.72           C  
ATOM   4387  OE1 GLN B 357     -86.223  28.126  23.908  1.00 50.72           O  
ATOM   4388  NE2 GLN B 357     -88.331  27.630  23.620  1.00 50.72           N  
ATOM   4389  C   GLN B 357     -86.215  32.576  23.247  1.00 50.72           C  
ATOM   4390  O   GLN B 357     -86.317  33.397  22.324  1.00 50.72           O  
ATOM   4391  N   VAL B 358     -85.410  32.663  24.321  1.00 60.99           N  
ATOM   4392  CA  VAL B 358     -84.602  33.834  24.703  1.00 60.99           C  
ATOM   4393  CB  VAL B 358     -85.245  34.628  25.901  1.00 60.99           C  
ATOM   4394  CG1 VAL B 358     -86.702  35.022  25.640  1.00 60.99           C  
ATOM   4395  CG2 VAL B 358     -85.228  33.850  27.205  1.00 60.99           C  
ATOM   4396  C   VAL B 358     -83.124  33.394  24.884  1.00 60.99           C  
ATOM   4397  O   VAL B 358     -82.834  32.168  24.910  1.00 60.99           O  
ATOM   4398  N   SER B 359     -82.263  34.428  24.988  1.00 84.30           N  
ATOM   4399  CA  SER B 359     -80.829  34.177  25.118  1.00 84.30           C  
ATOM   4400  CB  SER B 359     -80.043  34.734  23.913  1.00 84.30           C  
ATOM   4401  OG  SER B 359     -80.571  34.182  22.719  1.00 84.30           O  
ATOM   4402  C   SER B 359     -80.278  34.761  26.391  1.00 84.30           C  
ATOM   4403  O   SER B 359     -79.874  35.927  26.406  1.00 84.30           O  
ATOM   4404  N   LEU B 360     -80.095  34.034  27.512  1.00 77.58           N  
ATOM   4405  CA  LEU B 360     -79.135  34.489  28.505  1.00 77.58           C  
ATOM   4406  CB  LEU B 360     -79.000  33.563  29.714  1.00 77.58           C  
ATOM   4407  CG  LEU B 360     -80.362  33.124  30.259  1.00 77.58           C  
ATOM   4408  CD1 LEU B 360     -80.204  32.151  31.425  1.00 77.58           C  
ATOM   4409  CD2 LEU B 360     -81.117  34.350  30.740  1.00 77.58           C  
ATOM   4410  C   LEU B 360     -77.805  34.740  27.840  1.00 77.58           C  
ATOM   4411  O   LEU B 360     -77.482  34.055  26.851  1.00 77.58           O  
ATOM   4412  N   THR B 361     -76.971  35.587  28.462  1.00 58.67           N  
ATOM   4413  CA  THR B 361     -75.553  35.768  28.100  1.00 58.67           C  
ATOM   4414  CB  THR B 361     -75.329  37.105  27.393  1.00 58.67           C  
ATOM   4415  OG1 THR B 361     -76.124  37.107  26.233  1.00 58.67           O  
ATOM   4416  CG2 THR B 361     -73.885  37.369  26.970  1.00 58.67           C  
ATOM   4417  C   THR B 361     -74.696  35.724  29.340  1.00 58.67           C  
ATOM   4418  O   THR B 361     -75.059  36.354  30.345  1.00 58.67           O  
ATOM   4419  N   CYS B 362     -73.530  35.049  29.224  1.00 53.62           N  
ATOM   4420  CA  CYS B 362     -72.385  35.083  30.119  1.00 53.62           C  
ATOM   4421  CB  CYS B 362     -72.010  33.640  30.580  1.00 53.62           C  
ATOM   4422  SG  CYS B 362     -70.682  33.501  31.798  1.00 53.62           S  
ATOM   4423  C   CYS B 362     -71.300  35.841  29.340  1.00 53.62           C  
ATOM   4424  O   CYS B 362     -71.024  35.468  28.180  1.00 53.62           O  
ATOM   4425  N   LEU B 363     -70.518  36.621  30.110  1.00127.88           N  
ATOM   4426  CA  LEU B 363     -69.216  37.149  29.744  1.00127.88           C  
ATOM   4427  CB  LEU B 363     -69.398  38.648  29.548  1.00127.88           C  
ATOM   4428  CG  LEU B 363     -68.316  39.387  28.739  1.00127.88           C  
ATOM   4429  CD1 LEU B 363     -68.649  40.879  28.679  1.00127.88           C  
ATOM   4430  CD2 LEU B 363     -66.907  39.267  29.291  1.00127.88           C  
ATOM   4431  C   LEU B 363     -68.284  36.815  30.896  1.00127.88           C  
ATOM   4432  O   LEU B 363     -68.525  37.290  32.028  1.00127.88           O  
ATOM   4433  N   VAL B 364     -67.191  36.086  30.548  1.00135.18           N  
ATOM   4434  CA  VAL B 364     -65.904  36.058  31.268  1.00135.18           C  
ATOM   4435  CB  VAL B 364     -65.294  34.651  31.389  1.00135.18           C  
ATOM   4436  CG1 VAL B 364     -66.212  33.843  32.285  1.00135.18           C  
ATOM   4437  CG2 VAL B 364     -65.202  33.918  30.059  1.00135.18           C  
ATOM   4438  C   VAL B 364     -64.866  36.948  30.600  1.00135.18           C  
ATOM   4439  O   VAL B 364     -64.639  36.808  29.401  1.00135.18           O  
ATOM   4440  N   LYS B 365     -64.116  37.748  31.384  1.00165.78           N  
ATOM   4441  CA  LYS B 365     -62.955  38.553  30.902  1.00165.78           C  
ATOM   4442  CB  LYS B 365     -63.419  39.868  30.264  1.00165.78           C  
ATOM   4443  CG  LYS B 365     -64.232  40.775  31.203  1.00165.78           C  
ATOM   4444  CD  LYS B 365     -64.702  42.040  30.462  1.00165.78           C  
ATOM   4445  CE  LYS B 365     -63.603  43.099  30.338  1.00165.78           C  
ATOM   4446  NZ  LYS B 365     -63.373  43.784  31.635  1.00165.78           N  
ATOM   4447  C   LYS B 365     -61.987  38.842  32.022  1.00165.78           C  
ATOM   4448  O   LYS B 365     -62.361  38.948  33.168  1.00165.78           O  
ATOM   4449  N   GLY B 366     -60.789  39.308  31.574  1.00 45.78           N  
ATOM   4450  CA  GLY B 366     -59.622  39.687  32.406  1.00 45.78           C  
ATOM   4451  C   GLY B 366     -58.740  38.505  32.836  1.00 45.78           C  
ATOM   4452  O   GLY B 366     -57.695  38.718  33.449  1.00 45.78           O  
ATOM   4453  N   PHE B 367     -58.996  37.279  32.370  1.00 92.68           N  
ATOM   4454  CA  PHE B 367     -58.256  36.100  32.852  1.00 92.68           C  
ATOM   4455  CB  PHE B 367     -59.115  34.823  32.859  1.00 92.68           C  
ATOM   4456  CG  PHE B 367     -59.695  34.411  31.524  1.00 92.68           C  
ATOM   4457  CD1 PHE B 367     -60.890  34.993  31.061  1.00 92.68           C  
ATOM   4458  CD2 PHE B 367     -59.053  33.424  30.758  1.00 92.68           C  
ATOM   4459  CE1 PHE B 367     -61.437  34.594  29.832  1.00 92.68           C  
ATOM   4460  CE2 PHE B 367     -59.599  33.027  29.525  1.00 92.68           C  
ATOM   4461  CZ  PHE B 367     -60.791  33.612  29.062  1.00 92.68           C  
ATOM   4462  C   PHE B 367     -56.969  35.854  32.057  1.00 92.68           C  
ATOM   4463  O   PHE B 367     -56.806  36.322  30.932  1.00 92.68           O  
ATOM   4464  N   TYR B 368     -56.052  35.129  32.656  1.00130.78           N  
ATOM   4465  CA  TYR B 368     -54.830  34.632  32.038  1.00130.78           C  
ATOM   4466  CB  TYR B 368     -53.822  35.795  31.947  1.00130.78           C  
ATOM   4467  CG  TYR B 368     -52.836  35.678  30.809  1.00130.78           C  
ATOM   4468  CD1 TYR B 368     -51.690  34.869  30.914  1.00130.78           C  
ATOM   4469  CD2 TYR B 368     -53.089  36.377  29.620  1.00130.78           C  
ATOM   4470  CE1 TYR B 368     -50.802  34.758  29.832  1.00130.78           C  
ATOM   4471  CE2 TYR B 368     -52.200  36.285  28.537  1.00130.78           C  
ATOM   4472  CZ  TYR B 368     -51.057  35.464  28.640  1.00130.78           C  
ATOM   4473  OH  TYR B 368     -50.213  35.325  27.589  1.00130.78           O  
ATOM   4474  C   TYR B 368     -54.272  33.483  32.929  1.00130.78           C  
ATOM   4475  O   TYR B 368     -54.401  33.603  34.172  1.00130.78           O  
ATOM   4476  N   PRO B 369     -53.656  32.457  32.300  1.00125.39           N  
ATOM   4477  CA  PRO B 369     -53.595  32.135  30.863  1.00125.39           C  
ATOM   4478  CD  PRO B 369     -52.907  31.517  33.092  1.00125.39           C  
ATOM   4479  CB  PRO B 369     -52.402  31.114  30.793  1.00125.39           C  
ATOM   4480  CG  PRO B 369     -52.439  30.417  32.151  1.00125.39           C  
ATOM   4481  C   PRO B 369     -54.957  31.675  30.274  1.00125.39           C  
ATOM   4482  O   PRO B 369     -56.003  31.668  30.940  1.00125.39           O  
ATOM   4483  N   SER B 370     -54.821  30.940  29.149  1.00126.19           N  
ATOM   4484  CA  SER B 370     -55.963  30.362  28.452  1.00126.19           C  
ATOM   4485  CB  SER B 370     -55.641  29.988  26.961  1.00126.19           C  
ATOM   4486  OG  SER B 370     -55.467  31.166  26.201  1.00126.19           O  
ATOM   4487  C   SER B 370     -56.569  29.207  29.197  1.00126.19           C  
ATOM   4488  O   SER B 370     -57.449  28.621  28.607  1.00126.19           O  
ATOM   4489  N   ASP B 371     -56.115  28.744  30.360  1.00 98.60           N  
ATOM   4490  CA  ASP B 371     -56.263  27.358  30.915  1.00 98.60           C  
ATOM   4491  CB  ASP B 371     -55.089  27.002  31.883  1.00 98.60           C  
ATOM   4492  CG  ASP B 371     -53.709  26.863  31.220  1.00 98.60           C  
ATOM   4493  OD1 ASP B 371     -53.419  27.631  30.274  1.00 98.60           O  
ATOM   4494  OD2 ASP B 371     -52.929  25.993  31.669  1.00 98.60           O  
ATOM   4495  C   ASP B 371     -57.642  27.240  31.588  1.00 98.60           C  
ATOM   4496  O   ASP B 371     -57.763  27.181  32.812  1.00 98.60           O  
ATOM   4497  N   ILE B 372     -58.694  27.526  30.829  1.00 73.69           N  
ATOM   4498  CA  ILE B 372     -60.049  27.745  31.288  1.00 73.69           C  
ATOM   4499  CB  ILE B 372     -60.468  29.245  31.044  1.00 73.69           C  
ATOM   4500  CG1 ILE B 372     -61.679  29.654  31.908  1.00 73.69           C  
ATOM   4501  CG2 ILE B 372     -60.718  29.523  29.555  1.00 73.69           C  
ATOM   4502  CD1 ILE B 372     -61.843  31.169  32.051  1.00 73.69           C  
ATOM   4503  C   ILE B 372     -60.919  26.655  30.613  1.00 73.69           C  
ATOM   4504  O   ILE B 372     -60.592  26.061  29.545  1.00 73.69           O  
ATOM   4505  N   ALA B 373     -62.058  26.500  31.349  1.00 47.38           N  
ATOM   4506  CA  ALA B 373     -63.319  26.034  30.777  1.00 47.38           C  
ATOM   4507  CB  ALA B 373     -63.565  24.611  31.252  1.00 47.38           C  
ATOM   4508  C   ALA B 373     -64.458  26.959  31.165  1.00 47.38           C  
ATOM   4509  O   ALA B 373     -64.365  27.630  32.219  1.00 47.38           O  
ATOM   4510  N   VAL B 374     -65.484  27.044  30.301  1.00107.76           N  
ATOM   4511  CA  VAL B 374     -66.777  27.714  30.588  1.00107.76           C  
ATOM   4512  CB  VAL B 374     -66.867  29.085  29.934  1.00107.76           C  
ATOM   4513  CG1 VAL B 374     -66.834  29.019  28.402  1.00107.76           C  
ATOM   4514  CG2 VAL B 374     -68.092  29.906  30.359  1.00107.76           C  
ATOM   4515  C   VAL B 374     -67.885  26.865  30.055  1.00107.76           C  
ATOM   4516  O   VAL B 374     -67.616  26.220  29.035  1.00107.76           O  
ATOM   4517  N   GLU B 375     -69.040  26.919  30.743  1.00 73.85           N  
ATOM   4518  CA  GLU B 375     -70.332  26.289  30.367  1.00 73.85           C  
ATOM   4519  CB  GLU B 375     -70.369  24.810  30.803  1.00 73.85           C  
ATOM   4520  CG  GLU B 375     -70.344  24.681  32.333  1.00 73.85           C  
ATOM   4521  CD  GLU B 375     -70.010  23.295  32.847  1.00 73.85           C  
ATOM   4522  OE1 GLU B 375     -70.036  22.338  32.053  1.00 73.85           O  
ATOM   4523  OE2 GLU B 375     -69.540  23.196  34.006  1.00 73.85           O  
ATOM   4524  C   GLU B 375     -71.483  27.028  31.047  1.00 73.85           C  
ATOM   4525  O   GLU B 375     -71.335  28.067  31.735  1.00 73.85           O  
ATOM   4526  N   TRP B 376     -72.710  26.505  30.898  1.00 94.55           N  
ATOM   4527  CA  TRP B 376     -73.791  26.830  31.811  1.00 94.55           C  
ATOM   4528  CB  TRP B 376     -74.892  27.542  31.005  1.00 94.55           C  
ATOM   4529  CG  TRP B 376     -74.621  28.972  30.645  1.00 94.55           C  
ATOM   4530  CD2 TRP B 376     -75.263  30.141  31.221  1.00 94.55           C  
ATOM   4531  CD1 TRP B 376     -73.842  29.437  29.640  1.00 94.55           C  
ATOM   4532  NE1 TRP B 376     -73.953  30.812  29.558  1.00 94.55           N  
ATOM   4533  CE2 TRP B 376     -74.828  31.291  30.509  1.00 94.55           C  
ATOM   4534  CE3 TRP B 376     -76.213  30.328  32.246  1.00 94.55           C  
ATOM   4535  CZ2 TRP B 376     -75.310  32.565  30.818  1.00 94.55           C  
ATOM   4536  CZ3 TRP B 376     -76.660  31.616  32.593  1.00 94.55           C  
ATOM   4537  CH2 TRP B 376     -76.201  32.738  31.885  1.00 94.55           C  
ATOM   4538  C   TRP B 376     -74.279  25.583  32.556  1.00 94.55           C  
ATOM   4539  O   TRP B 376     -74.170  24.415  32.147  1.00 94.55           O  
ATOM   4540  N   GLU B 377     -75.018  25.954  33.631  1.00 72.38           N  
ATOM   4541  CA  GLU B 377     -75.879  25.125  34.515  1.00 72.38           C  
ATOM   4542  CB  GLU B 377     -75.111  24.878  35.873  1.00 72.38           C  
ATOM   4543  CG  GLU B 377     -73.756  24.172  35.727  1.00 72.38           C  
ATOM   4544  CD  GLU B 377     -73.112  24.033  37.102  1.00 72.38           C  
ATOM   4545  OE1 GLU B 377     -72.168  24.801  37.394  1.00 72.38           O  
ATOM   4546  OE2 GLU B 377     -73.610  23.203  37.894  1.00 72.38           O  
ATOM   4547  C   GLU B 377     -77.335  25.758  34.722  1.00 72.38           C  
ATOM   4548  O   GLU B 377     -77.519  27.002  34.512  1.00 72.38           O  
ATOM   4549  N   SER B 378     -78.230  24.903  35.249  1.00 64.35           N  
ATOM   4550  CA  SER B 378     -79.277  25.294  36.167  1.00 64.35           C  
ATOM   4551  CB  SER B 378     -80.564  25.139  35.392  1.00 64.35           C  
ATOM   4552  OG  SER B 378     -81.673  25.643  36.124  1.00 64.35           O  
ATOM   4553  C   SER B 378     -79.211  24.416  37.446  1.00 64.35           C  
ATOM   4554  O   SER B 378     -78.906  23.215  37.478  1.00 64.35           O  
ATOM   4555  N   ASN B 379     -79.420  25.084  38.603  1.00 79.53           N  
ATOM   4556  CA  ASN B 379     -79.587  24.422  39.928  1.00 79.53           C  
ATOM   4557  CB  ASN B 379     -80.932  23.658  39.881  1.00 79.53           C  
ATOM   4558  CG  ASN B 379     -81.448  23.269  41.248  1.00 79.53           C  
ATOM   4559  OD1 ASN B 379     -81.308  23.990  42.222  1.00 79.53           O  
ATOM   4560  ND2 ASN B 379     -82.169  22.175  41.334  1.00 79.53           N  
ATOM   4561  C   ASN B 379     -78.395  23.606  40.482  1.00 79.53           C  
ATOM   4562  O   ASN B 379     -78.533  22.897  41.496  1.00 79.53           O  
ATOM   4563  N   GLY B 380     -77.190  23.866  39.918  1.00 38.21           N  
ATOM   4564  CA  GLY B 380     -76.013  23.009  40.147  1.00 38.21           C  
ATOM   4565  C   GLY B 380     -76.006  21.685  39.351  1.00 38.21           C  
ATOM   4566  O   GLY B 380     -75.606  20.604  39.835  1.00 38.21           O  
ATOM   4567  N   GLN B 381     -76.779  21.695  38.245  1.00 92.74           N  
ATOM   4568  CA  GLN B 381     -76.756  20.656  37.201  1.00 92.74           C  
ATOM   4569  CB  GLN B 381     -78.052  19.859  37.096  1.00 92.74           C  
ATOM   4570  CG  GLN B 381     -78.405  19.042  38.344  1.00 92.74           C  
ATOM   4571  CD  GLN B 381     -79.069  19.878  39.430  1.00 92.74           C  
ATOM   4572  OE1 GLN B 381     -80.204  20.305  39.304  1.00 92.74           O  
ATOM   4573  NE2 GLN B 381     -78.403  20.109  40.535  1.00 92.74           N  
ATOM   4574  C   GLN B 381     -76.589  21.240  35.786  1.00 92.74           C  
ATOM   4575  O   GLN B 381     -77.428  22.005  35.322  1.00 92.74           O  
ATOM   4576  N   PRO B 382     -75.599  20.818  35.005  1.00151.51           N  
ATOM   4577  CA  PRO B 382     -75.347  21.389  33.674  1.00151.51           C  
ATOM   4578  CD  PRO B 382     -74.703  19.711  35.295  1.00151.51           C  
ATOM   4579  CB  PRO B 382     -74.197  20.553  33.128  1.00151.51           C  
ATOM   4580  CG  PRO B 382     -74.271  19.248  33.923  1.00151.51           C  
ATOM   4581  C   PRO B 382     -76.555  21.412  32.726  1.00151.51           C  
ATOM   4582  O   PRO B 382     -77.328  20.460  32.594  1.00151.51           O  
ATOM   4583  N   GLU B 383     -76.722  22.538  32.040  1.00103.24           N  
ATOM   4584  CA  GLU B 383     -77.915  22.879  31.251  1.00103.24           C  
ATOM   4585  CB  GLU B 383     -78.287  24.328  31.519  1.00103.24           C  
ATOM   4586  CG  GLU B 383     -79.572  24.821  30.833  1.00103.24           C  
ATOM   4587  CD  GLU B 383     -80.829  24.093  31.317  1.00103.24           C  
ATOM   4588  OE1 GLU B 383     -81.065  24.092  32.539  1.00103.24           O  
ATOM   4589  OE2 GLU B 383     -81.653  23.645  30.486  1.00103.24           O  
ATOM   4590  C   GLU B 383     -77.731  22.799  29.747  1.00103.24           C  
ATOM   4591  O   GLU B 383     -76.673  23.124  29.225  1.00103.24           O  
ATOM   4592  N   ASN B 384     -78.795  22.394  29.024  1.00127.84           N  
ATOM   4593  CA  ASN B 384     -78.838  22.320  27.549  1.00127.84           C  
ATOM   4594  CB  ASN B 384     -80.194  21.753  27.154  1.00127.84           C  
ATOM   4595  CG  ASN B 384     -80.259  21.205  25.741  1.00127.84           C  
ATOM   4596  OD1 ASN B 384     -79.388  21.397  24.914  1.00127.84           O  
ATOM   4597  ND2 ASN B 384     -81.284  20.461  25.415  1.00127.84           N  
ATOM   4598  C   ASN B 384     -78.676  23.623  26.782  1.00127.84           C  
ATOM   4599  O   ASN B 384     -78.642  24.702  27.316  1.00127.84           O  
ATOM   4600  N   ASN B 385     -78.109  23.636  25.580  1.00 82.51           N  
ATOM   4601  CA  ASN B 385     -78.110  24.757  24.634  1.00 82.51           C  
ATOM   4602  CB  ASN B 385     -79.516  24.924  24.027  1.00 82.51           C  
ATOM   4603  CG  ASN B 385     -79.853  23.869  23.005  1.00 82.51           C  
ATOM   4604  OD1 ASN B 385     -79.084  23.646  22.076  1.00 82.51           O  
ATOM   4605  ND2 ASN B 385     -81.042  23.319  23.080  1.00 82.51           N  
ATOM   4606  C   ASN B 385     -77.514  26.116  25.093  1.00 82.51           C  
ATOM   4607  O   ASN B 385     -77.574  27.098  24.315  1.00 82.51           O  
ATOM   4608  N   TYR B 386     -76.539  26.075  26.002  1.00 99.45           N  
ATOM   4609  CA  TYR B 386     -75.418  26.986  25.830  1.00 99.45           C  
ATOM   4610  CB  TYR B 386     -74.463  26.967  27.034  1.00 99.45           C  
ATOM   4611  CG  TYR B 386     -73.704  25.687  27.279  1.00 99.45           C  
ATOM   4612  CD1 TYR B 386     -72.472  25.487  26.637  1.00 99.45           C  
ATOM   4613  CD2 TYR B 386     -74.207  24.712  28.164  1.00 99.45           C  
ATOM   4614  CE1 TYR B 386     -71.752  24.301  26.854  1.00 99.45           C  
ATOM   4615  CE2 TYR B 386     -73.493  23.516  28.372  1.00 99.45           C  
ATOM   4616  CZ  TYR B 386     -72.267  23.300  27.703  1.00 99.45           C  
ATOM   4617  OH  TYR B 386     -71.580  22.136  27.827  1.00 99.45           O  
ATOM   4618  C   TYR B 386     -74.780  26.825  24.422  1.00 99.45           C  
ATOM   4619  O   TYR B 386     -75.039  25.850  23.673  1.00 99.45           O  
ATOM   4620  N   LYS B 387     -74.181  27.991  23.998  1.00177.14           N  
ATOM   4621  CA  LYS B 387     -73.277  28.167  22.828  1.00177.14           C  
ATOM   4622  CB  LYS B 387     -73.992  28.729  21.615  1.00177.14           C  
ATOM   4623  CG  LYS B 387     -75.206  27.926  21.140  1.00177.14           C  
ATOM   4624  CD  LYS B 387     -74.813  26.539  20.612  1.00177.14           C  
ATOM   4625  CE  LYS B 387     -76.040  25.699  20.242  1.00177.14           C  
ATOM   4626  NZ  LYS B 387     -76.825  25.334  21.448  1.00177.14           N  
ATOM   4627  C   LYS B 387     -72.129  29.156  23.079  1.00177.14           C  
ATOM   4628  O   LYS B 387     -72.394  30.351  23.299  1.00177.14           O  
ATOM   4629  N   THR B 388     -70.898  28.681  22.989  1.00 60.64           N  
ATOM   4630  CA  THR B 388     -69.711  29.366  23.472  1.00 60.64           C  
ATOM   4631  CB  THR B 388     -68.756  28.422  24.208  1.00 60.64           C  
ATOM   4632  OG1 THR B 388     -68.518  27.279  23.424  1.00 60.64           O  
ATOM   4633  CG2 THR B 388     -69.378  27.926  25.508  1.00 60.64           C  
ATOM   4634  C   THR B 388     -68.960  29.957  22.315  1.00 60.64           C  
ATOM   4635  O   THR B 388     -68.898  29.348  21.252  1.00 60.64           O  
ATOM   4636  N   THR B 389     -68.174  30.990  22.597  1.00132.61           N  
ATOM   4637  CA  THR B 389     -67.126  31.516  21.722  1.00132.61           C  
ATOM   4638  CB  THR B 389     -67.155  33.058  21.795  1.00132.61           C  
ATOM   4639  OG1 THR B 389     -68.486  33.525  21.803  1.00132.61           O  
ATOM   4640  CG2 THR B 389     -66.473  33.737  20.613  1.00132.61           C  
ATOM   4641  C   THR B 389     -65.760  30.906  22.139  1.00132.61           C  
ATOM   4642  O   THR B 389     -65.578  30.297  23.194  1.00132.61           O  
ATOM   4643  N   PRO B 390     -64.750  30.866  21.258  1.00 86.35           N  
ATOM   4644  CA  PRO B 390     -63.364  30.710  21.704  1.00 86.35           C  
ATOM   4645  CD  PRO B 390     -64.840  30.893  19.806  1.00 86.35           C  
ATOM   4646  CB  PRO B 390     -62.549  30.499  20.416  1.00 86.35           C  
ATOM   4647  CG  PRO B 390     -63.414  31.096  19.304  1.00 86.35           C  
ATOM   4648  C   PRO B 390     -62.916  31.906  22.566  1.00 86.35           C  
ATOM   4649  O   PRO B 390     -63.639  32.914  22.607  1.00 86.35           O  
ATOM   4650  N   PRO B 391     -61.848  31.747  23.380  1.00 78.06           N  
ATOM   4651  CA  PRO B 391     -61.108  32.859  23.997  1.00 78.06           C  
ATOM   4652  CD  PRO B 391     -61.420  30.458  23.940  1.00 78.06           C  
ATOM   4653  CB  PRO B 391     -60.072  32.204  24.928  1.00 78.06           C  
ATOM   4654  CG  PRO B 391     -60.575  30.785  25.173  1.00 78.06           C  
ATOM   4655  C   PRO B 391     -60.351  33.773  22.988  1.00 78.06           C  
ATOM   4656  O   PRO B 391     -59.516  33.327  22.169  1.00 78.06           O  
ATOM   4657  N   VAL B 392     -60.541  35.070  23.209  1.00 40.98           N  
ATOM   4658  CA  VAL B 392     -59.923  36.097  22.373  1.00 40.98           C  
ATOM   4659  CB  VAL B 392     -60.987  36.807  21.513  1.00 40.98           C  
ATOM   4660  CG1 VAL B 392     -60.355  37.841  20.567  1.00 40.98           C  
ATOM   4661  CG2 VAL B 392     -61.801  35.833  20.653  1.00 40.98           C  
ATOM   4662  C   VAL B 392     -59.134  37.062  23.261  1.00 40.98           C  
ATOM   4663  O   VAL B 392     -59.370  37.265  24.443  1.00 40.98           O  
ATOM   4664  N   LEU B 393     -58.042  37.600  22.745  1.00 71.95           N  
ATOM   4665  CA  LEU B 393     -57.289  38.650  23.421  1.00 71.95           C  
ATOM   4666  CB  LEU B 393     -55.953  38.840  22.695  1.00 71.95           C  
ATOM   4667  CG  LEU B 393     -54.893  39.534  23.568  1.00 71.95           C  
ATOM   4668  CD1 LEU B 393     -54.341  38.569  24.622  1.00 71.95           C  
ATOM   4669  CD2 LEU B 393     -53.717  40.003  22.711  1.00 71.95           C  
ATOM   4670  C   LEU B 393     -58.088  39.963  23.513  1.00 71.95           C  
ATOM   4671  O   LEU B 393     -58.643  40.426  22.502  1.00 71.95           O  
ATOM   4672  N   ASP B 394     -58.073  40.529  24.741  1.00107.40           N  
ATOM   4673  CA  ASP B 394     -58.701  41.805  25.117  1.00107.40           C  
ATOM   4674  CB  ASP B 394     -59.330  41.696  26.555  1.00107.40           C  
ATOM   4675  CG  ASP B 394     -60.559  42.605  26.752  1.00107.40           C  
ATOM   4676  OD1 ASP B 394     -61.690  42.094  26.638  1.00107.40           O  
ATOM   4677  OD2 ASP B 394     -60.385  43.825  26.990  1.00107.40           O  
ATOM   4678  C   ASP B 394     -57.714  43.001  24.985  1.00107.40           C  
ATOM   4679  O   ASP B 394     -56.557  42.959  24.551  1.00107.40           O  
ATOM   4680  N   SER B 395     -58.216  44.143  25.428  1.00108.86           N  
ATOM   4681  CA  SER B 395     -57.610  45.474  25.289  1.00108.86           C  
ATOM   4682  CB  SER B 395     -58.576  46.503  25.913  1.00108.86           C  
ATOM   4683  OG  SER B 395     -59.883  46.376  25.383  1.00108.86           O  
ATOM   4684  C   SER B 395     -56.296  45.626  26.029  1.00108.86           C  
ATOM   4685  O   SER B 395     -55.394  46.348  25.632  1.00108.86           O  
ATOM   4686  N   ASP B 396     -56.154  44.923  27.149  1.00 75.09           N  
ATOM   4687  CA  ASP B 396     -54.961  44.878  28.008  1.00 75.09           C  
ATOM   4688  CB  ASP B 396     -55.435  44.764  29.476  1.00 75.09           C  
ATOM   4689  CG  ASP B 396     -56.025  43.391  29.789  1.00 75.09           C  
ATOM   4690  OD1 ASP B 396     -56.713  42.790  28.934  1.00 75.09           O  
ATOM   4691  OD2 ASP B 396     -55.722  42.885  30.886  1.00 75.09           O  
ATOM   4692  C   ASP B 396     -53.933  43.783  27.692  1.00 75.09           C  
ATOM   4693  O   ASP B 396     -52.839  43.805  28.292  1.00 75.09           O  
ATOM   4694  N   GLY B 397     -54.263  42.872  26.770  1.00 41.37           N  
ATOM   4695  CA  GLY B 397     -53.545  41.622  26.602  1.00 41.37           C  
ATOM   4696  C   GLY B 397     -53.816  40.592  27.672  1.00 41.37           C  
ATOM   4697  O   GLY B 397     -52.902  39.803  27.972  1.00 41.37           O  
ATOM   4698  N   SER B 398     -55.014  40.601  28.296  1.00 58.18           N  
ATOM   4699  CA  SER B 398     -55.754  39.445  28.884  1.00 58.18           C  
ATOM   4700  CB  SER B 398     -56.664  39.832  30.085  1.00 58.18           C  
ATOM   4701  OG  SER B 398     -57.800  40.559  29.685  1.00 58.18           O  
ATOM   4702  C   SER B 398     -56.643  38.740  27.866  1.00 58.18           C  
ATOM   4703  O   SER B 398     -56.720  39.155  26.715  1.00 58.18           O  
ATOM   4704  N   PHE B 399     -57.397  37.705  28.316  1.00150.34           N  
ATOM   4705  CA  PHE B 399     -58.472  37.089  27.534  1.00150.34           C  
ATOM   4706  CB  PHE B 399     -58.354  35.534  27.568  1.00150.34           C  
ATOM   4707  CG  PHE B 399     -57.021  35.063  27.033  1.00150.34           C  
ATOM   4708  CD1 PHE B 399     -56.835  34.893  25.650  1.00150.34           C  
ATOM   4709  CD2 PHE B 399     -55.952  34.841  27.917  1.00150.34           C  
ATOM   4710  CE1 PHE B 399     -55.577  34.510  25.155  1.00150.34           C  
ATOM   4711  CE2 PHE B 399     -54.699  34.446  27.424  1.00150.34           C  
ATOM   4712  CZ  PHE B 399     -54.507  34.295  26.041  1.00150.34           C  
ATOM   4713  C   PHE B 399     -59.837  37.658  27.914  1.00150.34           C  
ATOM   4714  O   PHE B 399     -60.033  38.130  29.053  1.00150.34           O  
ATOM   4715  N   PHE B 400     -60.782  37.512  26.989  1.00 89.00           N  
ATOM   4716  CA  PHE B 400     -62.217  37.416  27.178  1.00 89.00           C  
ATOM   4717  CB  PHE B 400     -62.889  38.762  26.765  1.00 89.00           C  
ATOM   4718  CG  PHE B 400     -62.986  38.980  25.267  1.00 89.00           C  
ATOM   4719  CD1 PHE B 400     -61.895  39.505  24.556  1.00 89.00           C  
ATOM   4720  CD2 PHE B 400     -64.168  38.638  24.584  1.00 89.00           C  
ATOM   4721  CE1 PHE B 400     -61.990  39.712  23.171  1.00 89.00           C  
ATOM   4722  CE2 PHE B 400     -64.258  38.824  23.193  1.00 89.00           C  
ATOM   4723  CZ  PHE B 400     -63.173  39.373  22.489  1.00 89.00           C  
ATOM   4724  C   PHE B 400     -62.699  36.126  26.475  1.00 89.00           C  
ATOM   4725  O   PHE B 400     -61.998  35.452  25.676  1.00 89.00           O  
ATOM   4726  N   LEU B 401     -63.990  35.808  26.826  1.00137.37           N  
ATOM   4727  CA  LEU B 401     -64.863  34.827  26.163  1.00137.37           C  
ATOM   4728  CB  LEU B 401     -64.391  33.450  26.665  1.00137.37           C  
ATOM   4729  CG  LEU B 401     -64.831  32.158  25.970  1.00137.37           C  
ATOM   4730  CD1 LEU B 401     -64.211  30.960  26.688  1.00137.37           C  
ATOM   4731  CD2 LEU B 401     -66.336  31.940  26.003  1.00137.37           C  
ATOM   4732  C   LEU B 401     -66.308  35.228  26.492  1.00137.37           C  
ATOM   4733  O   LEU B 401     -66.557  35.856  27.544  1.00137.37           O  
ATOM   4734  N   TYR B 402     -67.243  35.024  25.519  1.00 86.04           N  
ATOM   4735  CA  TYR B 402     -68.698  34.912  25.716  1.00 86.04           C  
ATOM   4736  CB  TYR B 402     -69.456  35.781  24.677  1.00 86.04           C  
ATOM   4737  CG  TYR B 402     -69.224  37.255  24.880  1.00 86.04           C  
ATOM   4738  CD1 TYR B 402     -68.079  37.867  24.340  1.00 86.04           C  
ATOM   4739  CD2 TYR B 402     -70.163  38.010  25.606  1.00 86.04           C  
ATOM   4740  CE1 TYR B 402     -67.870  39.244  24.529  1.00 86.04           C  
ATOM   4741  CE2 TYR B 402     -69.968  39.391  25.778  1.00 86.04           C  
ATOM   4742  CZ  TYR B 402     -68.810  40.007  25.247  1.00 86.04           C  
ATOM   4743  OH  TYR B 402     -68.559  41.324  25.463  1.00 86.04           O  
ATOM   4744  C   TYR B 402     -69.209  33.460  25.613  1.00 86.04           C  
ATOM   4745  O   TYR B 402     -68.877  32.742  24.632  1.00 86.04           O  
ATOM   4746  N   SER B 403     -70.230  33.173  26.466  1.00 59.69           N  
ATOM   4747  CA  SER B 403     -71.173  32.053  26.310  1.00 59.69           C  
ATOM   4748  CB  SER B 403     -70.883  30.995  27.391  1.00 59.69           C  
ATOM   4749  OG  SER B 403     -71.653  29.827  27.192  1.00 59.69           O  
ATOM   4750  C   SER B 403     -72.625  32.534  26.385  1.00 59.69           C  
ATOM   4751  O   SER B 403     -73.124  32.835  27.474  1.00 59.69           O  
ATOM   4752  N   ARG B 404     -73.428  32.376  25.321  1.00181.82           N  
ATOM   4753  CA  ARG B 404     -74.892  32.483  25.399  1.00181.82           C  
ATOM   4754  CB  ARG B 404     -75.586  32.851  24.089  1.00181.82           C  
ATOM   4755  CG  ARG B 404     -75.593  31.762  23.008  1.00181.82           C  
ATOM   4756  CD  ARG B 404     -76.363  32.182  21.744  1.00181.82           C  
ATOM   4757  NE  ARG B 404     -77.822  32.278  21.981  1.00181.82           N  
ATOM   4758  CZ  ARG B 404     -78.706  31.307  21.836  1.00181.82           C  
ATOM   4759  NH1 ARG B 404     -78.361  30.132  21.391  1.00181.82           N  
ATOM   4760  NH2 ARG B 404     -79.956  31.484  22.139  1.00181.82           N  
ATOM   4761  C   ARG B 404     -75.491  31.215  25.939  1.00181.82           C  
ATOM   4762  O   ARG B 404     -75.189  30.139  25.457  1.00181.82           O  
ATOM   4763  N   LEU B 405     -76.643  31.287  26.602  1.00156.89           N  
ATOM   4764  CA  LEU B 405     -77.562  30.176  26.918  1.00156.89           C  
ATOM   4765  CB  LEU B 405     -77.845  30.183  28.420  1.00156.89           C  
ATOM   4766  CG  LEU B 405     -78.370  28.917  29.111  1.00156.89           C  
ATOM   4767  CD1 LEU B 405     -79.632  28.359  28.512  1.00156.89           C  
ATOM   4768  CD2 LEU B 405     -77.392  27.782  29.022  1.00156.89           C  
ATOM   4769  C   LEU B 405     -78.869  30.374  26.188  1.00156.89           C  
ATOM   4770  O   LEU B 405     -79.514  31.395  26.401  1.00156.89           O  
ATOM   4771  N   THR B 406     -79.354  29.378  25.426  1.00 65.55           N  
ATOM   4772  CA  THR B 406     -80.787  29.286  25.037  1.00 65.55           C  
ATOM   4773  CB  THR B 406     -81.010  28.311  23.847  1.00 65.55           C  
ATOM   4774  OG1 THR B 406     -79.954  28.479  22.926  1.00 65.55           O  
ATOM   4775  CG2 THR B 406     -82.355  28.515  23.161  1.00 65.55           C  
ATOM   4776  C   THR B 406     -81.685  28.750  26.179  1.00 65.55           C  
ATOM   4777  O   THR B 406     -81.532  27.531  26.442  1.00 65.55           O  
ATOM   4778  N   VAL B 407     -82.701  29.585  26.548  1.00 57.19           N  
ATOM   4779  CA  VAL B 407     -83.816  29.180  27.427  1.00 57.19           C  
ATOM   4780  CB  VAL B 407     -83.784  29.849  28.819  1.00 57.19           C  
ATOM   4781  CG1 VAL B 407     -82.442  29.667  29.498  1.00 57.19           C  
ATOM   4782  CG2 VAL B 407     -83.997  31.350  28.760  1.00 57.19           C  
ATOM   4783  C   VAL B 407     -85.239  29.424  26.857  1.00 57.19           C  
ATOM   4784  O   VAL B 407     -85.602  30.478  26.306  1.00 57.19           O  
ATOM   4785  N   ASP B 408     -86.128  28.460  27.051  1.00 59.13           N  
ATOM   4786  CA  ASP B 408     -87.546  28.791  26.983  1.00 59.13           C  
ATOM   4787  CB  ASP B 408     -88.301  27.517  27.340  1.00 59.13           C  
ATOM   4788  CG  ASP B 408     -89.793  27.760  27.417  1.00 59.13           C  
ATOM   4789  OD1 ASP B 408     -90.373  28.193  26.404  1.00 59.13           O  
ATOM   4790  OD2 ASP B 408     -90.304  27.608  28.543  1.00 59.13           O  
ATOM   4791  C   ASP B 408     -87.946  30.002  27.886  1.00 59.13           C  
ATOM   4792  O   ASP B 408     -87.300  30.303  28.921  1.00 59.13           O  
ATOM   4793  N   LYS B 409     -88.970  30.735  27.364  1.00126.71           N  
ATOM   4794  CA  LYS B 409     -89.558  31.889  28.038  1.00126.71           C  
ATOM   4795  CB  LYS B 409     -90.496  32.703  27.126  1.00126.71           C  
ATOM   4796  CG  LYS B 409     -91.081  33.945  27.825  1.00126.71           C  
ATOM   4797  CD  LYS B 409     -90.040  35.049  28.080  1.00126.71           C  
ATOM   4798  CE  LYS B 409     -90.495  36.048  29.155  1.00126.71           C  
ATOM   4799  NZ  LYS B 409     -91.883  36.521  28.931  1.00126.71           N  
ATOM   4800  C   LYS B 409     -90.365  31.471  29.259  1.00126.71           C  
ATOM   4801  O   LYS B 409     -90.235  32.159  30.254  1.00126.71           O  
ATOM   4802  N   SER B 410     -91.088  30.349  29.272  1.00 50.09           N  
ATOM   4803  CA  SER B 410     -91.642  29.838  30.503  1.00 50.09           C  
ATOM   4804  CB  SER B 410     -92.450  28.575  30.353  1.00 50.09           C  
ATOM   4805  OG  SER B 410     -93.235  28.368  31.508  1.00 50.09           O  
ATOM   4806  C   SER B 410     -90.533  29.620  31.488  1.00 50.09           C  
ATOM   4807  O   SER B 410     -90.589  30.311  32.478  1.00 50.09           O  
ATOM   4808  N   ARG B 411     -89.450  28.884  31.180  1.00117.73           N  
ATOM   4809  CA  ARG B 411     -88.269  28.639  32.047  1.00117.73           C  
ATOM   4810  CB  ARG B 411     -87.192  27.868  31.273  1.00117.73           C  
ATOM   4811  CG  ARG B 411     -87.536  26.414  30.908  1.00117.73           C  
ATOM   4812  CD  ARG B 411     -87.278  25.370  32.004  1.00117.73           C  
ATOM   4813  NE  ARG B 411     -85.866  25.333  32.435  1.00117.73           N  
ATOM   4814  CZ  ARG B 411     -84.831  24.743  31.865  1.00117.73           C  
ATOM   4815  NH1 ARG B 411     -84.904  24.067  30.757  1.00117.73           N  
ATOM   4816  NH2 ARG B 411     -83.671  24.861  32.419  1.00117.73           N  
ATOM   4817  C   ARG B 411     -87.521  29.908  32.495  1.00117.73           C  
ATOM   4818  O   ARG B 411     -86.893  29.998  33.554  1.00117.73           O  
ATOM   4819  N   TRP B 412     -87.609  30.975  31.735  1.00 93.81           N  
ATOM   4820  CA  TRP B 412     -87.144  32.278  32.151  1.00 93.81           C  
ATOM   4821  CB  TRP B 412     -86.959  33.140  30.932  1.00 93.81           C  
ATOM   4822  CG  TRP B 412     -86.513  34.538  31.192  1.00 93.81           C  
ATOM   4823  CD2 TRP B 412     -85.305  34.962  31.878  1.00 93.81           C  
ATOM   4824  CD1 TRP B 412     -87.176  35.671  30.872  1.00 93.81           C  
ATOM   4825  NE1 TRP B 412     -86.443  36.767  31.275  1.00 93.81           N  
ATOM   4826  CE2 TRP B 412     -85.270  36.386  31.887  1.00 93.81           C  
ATOM   4827  CE3 TRP B 412     -84.246  34.276  32.507  1.00 93.81           C  
ATOM   4828  CZ2 TRP B 412     -84.221  37.100  32.471  1.00 93.81           C  
ATOM   4829  CZ3 TRP B 412     -83.217  34.984  33.149  1.00 93.81           C  
ATOM   4830  CH2 TRP B 412     -83.205  36.388  33.126  1.00 93.81           C  
ATOM   4831  C   TRP B 412     -88.116  32.862  33.126  1.00 93.81           C  
ATOM   4832  O   TRP B 412     -87.649  33.022  34.234  1.00 93.81           O  
ATOM   4833  N   GLN B 413     -89.402  32.973  32.819  1.00150.07           N  
ATOM   4834  CA  GLN B 413     -90.527  33.488  33.622  1.00150.07           C  
ATOM   4835  CB  GLN B 413     -91.787  33.316  32.710  1.00150.07           C  
ATOM   4836  CG  GLN B 413     -93.088  33.937  33.213  1.00150.07           C  
ATOM   4837  CD  GLN B 413     -94.139  33.824  32.114  1.00150.07           C  
ATOM   4838  OE1 GLN B 413     -94.057  34.485  31.084  1.00150.07           O  
ATOM   4839  NE2 GLN B 413     -95.098  32.931  32.254  1.00150.07           N  
ATOM   4840  C   GLN B 413     -90.666  32.837  35.012  1.00150.07           C  
ATOM   4841  O   GLN B 413     -91.018  33.524  35.970  1.00150.07           O  
ATOM   4842  N   GLU B 414     -90.381  31.540  35.112  1.00144.11           N  
ATOM   4843  CA  GLU B 414     -90.424  30.840  36.396  1.00144.11           C  
ATOM   4844  CB  GLU B 414     -90.039  29.345  36.234  1.00144.11           C  
ATOM   4845  CG  GLU B 414     -90.880  28.442  35.333  1.00144.11           C  
ATOM   4846  CD  GLU B 414     -90.186  27.079  35.210  1.00144.11           C  
ATOM   4847  OE1 GLU B 414     -88.970  27.056  34.911  1.00144.11           O  
ATOM   4848  OE2 GLU B 414     -90.816  26.032  35.468  1.00144.11           O  
ATOM   4849  C   GLU B 414     -89.366  31.413  37.353  1.00144.11           C  
ATOM   4850  O   GLU B 414     -89.361  31.062  38.532  1.00144.11           O  
ATOM   4851  N   GLY B 415     -88.294  31.946  36.773  1.00 53.88           N  
ATOM   4852  CA  GLY B 415     -87.055  32.290  37.450  1.00 53.88           C  
ATOM   4853  C   GLY B 415     -86.137  31.131  37.750  1.00 53.88           C  
ATOM   4854  O   GLY B 415     -85.446  31.225  38.769  1.00 53.88           O  
ATOM   4855  N   ASN B 416     -86.153  30.044  36.943  1.00212.92           N  
ATOM   4856  CA  ASN B 416     -85.281  28.889  37.254  1.00212.92           C  
ATOM   4857  CB  ASN B 416     -85.718  27.519  36.650  1.00212.92           C  
ATOM   4858  CG  ASN B 416     -85.347  27.341  35.206  1.00212.92           C  
ATOM   4859  OD1 ASN B 416     -84.232  26.995  34.838  1.00212.92           O  
ATOM   4860  ND2 ASN B 416     -86.312  27.470  34.347  1.00212.92           N  
ATOM   4861  C   ASN B 416     -83.783  29.239  37.163  1.00212.92           C  
ATOM   4862  O   ASN B 416     -83.358  30.405  37.060  1.00212.92           O  
ATOM   4863  N   VAL B 417     -82.980  28.271  37.581  1.00159.42           N  
ATOM   4864  CA  VAL B 417     -81.828  28.510  38.437  1.00159.42           C  
ATOM   4865  CB  VAL B 417     -81.724  27.401  39.507  1.00159.42           C  
ATOM   4866  CG1 VAL B 417     -80.650  27.646  40.577  1.00159.42           C  
ATOM   4867  CG2 VAL B 417     -83.043  27.184  40.267  1.00159.42           C  
ATOM   4868  C   VAL B 417     -80.634  28.609  37.498  1.00159.42           C  
ATOM   4869  O   VAL B 417     -79.517  28.266  37.891  1.00159.42           O  
ATOM   4870  N   PHE B 418     -80.741  29.297  36.357  1.00128.96           N  
ATOM   4871  CA  PHE B 418     -79.654  29.403  35.425  1.00128.96           C  
ATOM   4872  CB  PHE B 418     -80.147  30.046  34.111  1.00128.96           C  
ATOM   4873  CG  PHE B 418     -81.276  29.326  33.419  1.00128.96           C  
ATOM   4874  CD1 PHE B 418     -81.022  28.129  32.727  1.00128.96           C  
ATOM   4875  CD2 PHE B 418     -82.571  29.875  33.436  1.00128.96           C  
ATOM   4876  CE1 PHE B 418     -82.065  27.497  32.035  1.00128.96           C  
ATOM   4877  CE2 PHE B 418     -83.615  29.236  32.749  1.00128.96           C  
ATOM   4878  CZ  PHE B 418     -83.357  28.047  32.044  1.00128.96           C  
ATOM   4879  C   PHE B 418     -78.446  30.120  36.101  1.00128.96           C  
ATOM   4880  O   PHE B 418     -78.537  31.200  36.756  1.00128.96           O  
ATOM   4881  N   SER B 419     -77.290  29.601  35.682  1.00100.25           N  
ATOM   4882  CA  SER B 419     -76.007  30.112  36.122  1.00100.25           C  
ATOM   4883  CB  SER B 419     -75.770  29.670  37.566  1.00100.25           C  
ATOM   4884  OG  SER B 419     -75.710  28.266  37.698  1.00100.25           O  
ATOM   4885  C   SER B 419     -74.862  29.697  35.202  1.00100.25           C  
ATOM   4886  O   SER B 419     -74.671  28.552  34.830  1.00100.25           O  
ATOM   4887  N   CYS B 420     -74.067  30.683  34.771  1.00 56.26           N  
ATOM   4888  CA  CYS B 420     -72.835  30.401  34.082  1.00 56.26           C  
ATOM   4889  CB  CYS B 420     -72.335  31.717  33.527  1.00 56.26           C  
ATOM   4890  SG  CYS B 420     -70.899  31.588  32.436  1.00 56.26           S  
ATOM   4891  C   CYS B 420     -71.918  29.728  35.081  1.00 56.26           C  
ATOM   4892  O   CYS B 420     -72.037  30.107  36.277  1.00 56.26           O  
ATOM   4893  N   SER B 421     -71.166  28.724  34.562  1.00 64.06           N  
ATOM   4894  CA  SER B 421     -70.083  28.015  35.219  1.00 64.06           C  
ATOM   4895  CB  SER B 421     -70.369  26.496  35.215  1.00 64.06           C  
ATOM   4896  OG  SER B 421     -69.247  25.687  35.508  1.00 64.06           O  
ATOM   4897  C   SER B 421     -68.796  28.413  34.495  1.00 64.06           C  
ATOM   4898  O   SER B 421     -68.718  28.550  33.242  1.00 64.06           O  
ATOM   4899  N   VAL B 422     -67.740  28.542  35.340  1.00 55.56           N  
ATOM   4900  CA  VAL B 422     -66.383  28.765  34.887  1.00 55.56           C  
ATOM   4901  CB  VAL B 422     -65.983  30.237  34.896  1.00 55.56           C  
ATOM   4902  CG1 VAL B 422     -64.582  30.488  34.326  1.00 55.56           C  
ATOM   4903  CG2 VAL B 422     -66.981  31.045  34.067  1.00 55.56           C  
ATOM   4904  C   VAL B 422     -65.482  28.008  35.818  1.00 55.56           C  
ATOM   4905  O   VAL B 422     -65.652  28.105  37.048  1.00 55.56           O  
ATOM   4906  N   MET B 423     -64.404  27.442  35.196  1.00140.63           N  
ATOM   4907  CA  MET B 423     -63.285  26.734  35.829  1.00140.63           C  
ATOM   4908  CB  MET B 423     -63.364  25.226  35.491  1.00140.63           C  
ATOM   4909  CG  MET B 423     -62.497  24.380  36.415  1.00140.63           C  
ATOM   4910  SD  MET B 423     -63.242  23.950  37.986  1.00140.63           S  
ATOM   4911  CE  MET B 423     -64.537  22.813  37.440  1.00140.63           C  
ATOM   4912  C   MET B 423     -62.013  27.311  35.279  1.00140.63           C  
ATOM   4913  O   MET B 423     -61.869  27.158  34.068  1.00140.63           O  
ATOM   4914  N   HIS B 424     -61.027  27.738  36.078  1.00 76.10           N  
ATOM   4915  CA  HIS B 424     -59.723  28.258  35.635  1.00 76.10           C  
ATOM   4916  CD2 HIS B 424     -58.074  30.072  33.539  1.00 76.10           C  
ATOM   4917  CG  HIS B 424     -58.630  30.411  34.727  1.00 76.10           C  
ATOM   4918  CB  HIS B 424     -59.819  29.765  35.375  1.00 76.10           C  
ATOM   4919  CE1 HIS B 424     -56.911  31.707  34.393  1.00 76.10           C  
ATOM   4920  ND1 HIS B 424     -57.895  31.452  35.266  1.00 76.10           N  
ATOM   4921  NE2 HIS B 424     -56.991  30.885  33.340  1.00 76.10           N  
ATOM   4922  C   HIS B 424     -58.628  28.080  36.668  1.00 76.10           C  
ATOM   4923  O   HIS B 424     -58.851  28.049  37.879  1.00 76.10           O  
ATOM   4924  N   GLU B 425     -57.377  28.006  36.189  1.00129.05           N  
ATOM   4925  CA  GLU B 425     -56.173  27.897  37.081  1.00129.05           C  
ATOM   4926  CB  GLU B 425     -54.912  27.888  36.145  1.00129.05           C  
ATOM   4927  CG  GLU B 425     -53.589  27.865  36.924  1.00129.05           C  
ATOM   4928  CD  GLU B 425     -52.404  28.265  36.048  1.00129.05           C  
ATOM   4929  OE1 GLU B 425     -52.568  28.496  34.830  1.00129.05           O  
ATOM   4930  OE2 GLU B 425     -51.257  28.184  36.532  1.00129.05           O  
ATOM   4931  C   GLU B 425     -56.129  29.049  38.151  1.00129.05           C  
ATOM   4932  O   GLU B 425     -55.935  28.859  39.370  1.00129.05           O  
ATOM   4933  N   ALA B 426     -56.429  30.260  37.647  1.00111.41           N  
ATOM   4934  CA  ALA B 426     -56.292  31.485  38.458  1.00111.41           C  
ATOM   4935  CB  ALA B 426     -55.927  32.646  37.507  1.00111.41           C  
ATOM   4936  C   ALA B 426     -57.553  31.830  39.342  1.00111.41           C  
ATOM   4937  O   ALA B 426     -57.528  32.797  40.144  1.00111.41           O  
ATOM   4938  N   LEU B 427     -58.609  31.014  39.168  1.00 66.89           N
[truncated: 1,613,690 more chars]
