# Supplementary material for: Reconstruction of 3D structures of MET antibodies from electron microscopy 2D class averages
Source: PLoS One. 2017 Apr 13;12(4):e0175758. doi: 10.1371/journal.pone.0175758 (PMC5391116; doi:10.1371/journal.pone.0175758)
Supplement: S2 File — (ZIP) [file pone.0175758.s002.zip › IgG4-Met-pdbs/0.8664_img18_m_940.pdb]

MODEL        1
ATOM      1  N   ASP A   1      59.786 -27.433 -40.904  1.00 39.91           N  
ATOM      2  CA  ASP A   1      59.569 -25.973 -40.997  1.00 39.91           C  
ATOM      3  CB  ASP A   1      58.830 -25.413 -39.782  1.00 39.91           C  
ATOM      4  CG  ASP A   1      57.503 -26.115 -39.539  1.00 39.91           C  
ATOM      5  OD1 ASP A   1      57.233 -27.082 -40.279  1.00 39.91           O  
ATOM      6  OD2 ASP A   1      56.802 -25.705 -38.591  1.00 39.91           O  
ATOM      7  C   ASP A   1      60.894 -25.304 -41.023  1.00 39.91           C  
ATOM      8  O   ASP A   1      61.802 -25.985 -40.548  1.00 39.91           O  
ATOM      9  N   ILE A   2      60.995 -24.001 -41.333  1.00119.17           N  
ATOM     10  CA  ILE A   2      62.096 -23.133 -40.853  1.00119.17           C  
ATOM     11  CB  ILE A   2      62.098 -21.745 -41.554  1.00119.17           C  
ATOM     12  CG1 ILE A   2      61.995 -21.856 -43.090  1.00119.17           C  
ATOM     13  CG2 ILE A   2      63.371 -20.987 -41.140  1.00119.17           C  
ATOM     14  CD1 ILE A   2      63.143 -22.623 -43.757  1.00119.17           C  
ATOM     15  C   ILE A   2      62.057 -22.988 -39.312  1.00119.17           C  
ATOM     16  O   ILE A   2      61.601 -21.971 -38.784  1.00119.17           O  
ATOM     17  N   GLN A   3      62.557 -23.961 -38.572  1.00 62.26           N  
ATOM     18  CA  GLN A   3      62.474 -23.958 -37.136  1.00 62.26           C  
ATOM     19  CB  GLN A   3      62.552 -25.393 -36.593  1.00 62.26           C  
ATOM     20  CG  GLN A   3      62.256 -25.445 -35.083  1.00 62.26           C  
ATOM     21  CD  GLN A   3      60.835 -24.999 -34.735  1.00 62.26           C  
ATOM     22  OE1 GLN A   3      59.871 -25.342 -35.400  1.00 62.26           O  
ATOM     23  NE2 GLN A   3      60.663 -24.167 -33.731  1.00 62.26           N  
ATOM     24  C   GLN A   3      63.537 -22.992 -36.605  1.00 62.26           C  
ATOM     25  O   GLN A   3      64.730 -23.032 -36.970  1.00 62.26           O  
ATOM     26  N   MET A   4      63.039 -22.135 -35.702  1.00146.22           N  
ATOM     27  CA  MET A   4      63.853 -21.356 -34.795  1.00146.22           C  
ATOM     28  CB  MET A   4      63.264 -19.954 -34.657  1.00146.22           C  
ATOM     29  CG  MET A   4      63.169 -19.301 -36.035  1.00146.22           C  
ATOM     30  SD  MET A   4      63.240 -17.511 -35.905  1.00146.22           S  
ATOM     31  CE  MET A   4      65.036 -17.434 -35.779  1.00146.22           C  
ATOM     32  C   MET A   4      64.010 -22.032 -33.463  1.00146.22           C  
ATOM     33  O   MET A   4      63.368 -23.072 -33.252  1.00146.22           O  
ATOM     34  N   THR A   5      64.900 -21.461 -32.622  1.00 50.82           N  
ATOM     35  CA  THR A   5      65.093 -21.740 -31.191  1.00 50.82           C  
ATOM     36  CB  THR A   5      66.184 -22.777 -30.914  1.00 50.82           C  
ATOM     37  OG1 THR A   5      65.790 -23.964 -31.564  1.00 50.82           O  
ATOM     38  CG2 THR A   5      66.350 -23.113 -29.433  1.00 50.82           C  
ATOM     39  C   THR A   5      65.537 -20.488 -30.507  1.00 50.82           C  
ATOM     40  O   THR A   5      66.409 -19.812 -31.051  1.00 50.82           O  
ATOM     41  N   GLN A   6      64.992 -20.133 -29.330  1.00112.32           N  
ATOM     42  CA  GLN A   6      65.442 -19.022 -28.458  1.00112.32           C  
ATOM     43  CB  GLN A   6      64.260 -18.170 -27.886  1.00112.32           C  
ATOM     44  CG  GLN A   6      63.728 -17.188 -28.911  1.00112.32           C  
ATOM     45  CD  GLN A   6      62.506 -16.452 -28.404  1.00112.32           C  
ATOM     46  OE1 GLN A   6      61.437 -16.550 -28.989  1.00112.32           O  
ATOM     47  NE2 GLN A   6      62.616 -15.692 -27.332  1.00112.32           N  
ATOM     48  C   GLN A   6      66.223 -19.566 -27.222  1.00112.32           C  
ATOM     49  O   GLN A   6      65.893 -20.606 -26.583  1.00112.32           O  
ATOM     50  N   SER A   7      67.073 -18.639 -26.736  1.00 98.44           N  
ATOM     51  CA  SER A   7      67.590 -18.743 -25.380  1.00 98.44           C  
ATOM     52  CB  SER A   7      68.840 -19.647 -25.426  1.00 98.44           C  
ATOM     53  OG  SER A   7      69.869 -18.996 -26.143  1.00 98.44           O  
ATOM     54  C   SER A   7      67.860 -17.361 -24.722  1.00 98.44           C  
ATOM     55  O   SER A   7      67.780 -16.317 -25.383  1.00 98.44           O  
ATOM     56  N   PRO A   8      68.077 -17.368 -23.397  1.00 75.91           N  
ATOM     57  CA  PRO A   8      67.489 -18.319 -22.455  1.00 75.91           C  
ATOM     58  CD  PRO A   8      68.682 -16.262 -22.727  1.00 75.91           C  
ATOM     59  CB  PRO A   8      68.057 -17.937 -21.113  1.00 75.91           C  
ATOM     60  CG  PRO A   8      68.347 -16.444 -21.254  1.00 75.91           C  
ATOM     61  C   PRO A   8      65.982 -18.228 -22.323  1.00 75.91           C  
ATOM     62  O   PRO A   8      65.347 -17.212 -22.567  1.00 75.91           O  
ATOM     63  N   SER A   9      65.322 -19.327 -21.932  1.00 40.11           N  
ATOM     64  CA  SER A   9      63.833 -19.451 -21.827  1.00 40.11           C  
ATOM     65  CB  SER A   9      63.440 -20.885 -21.335  1.00 40.11           C  
ATOM     66  OG  SER A   9      64.047 -21.872 -22.146  1.00 40.11           O  
ATOM     67  C   SER A   9      63.192 -18.418 -20.867  1.00 40.11           C  
ATOM     68  O   SER A   9      61.984 -18.166 -20.829  1.00 40.11           O  
ATOM     69  N   SER A  10      63.969 -17.987 -19.885  1.00 37.77           N  
ATOM     70  CA  SER A  10      63.555 -16.927 -18.974  1.00 37.77           C  
ATOM     71  CB  SER A  10      62.937 -17.533 -17.710  1.00 37.77           C  
ATOM     72  OG  SER A  10      63.890 -18.267 -16.969  1.00 37.77           O  
ATOM     73  C   SER A  10      64.716 -16.004 -18.658  1.00 37.77           C  
ATOM     74  O   SER A  10      65.847 -16.459 -18.631  1.00 37.77           O  
ATOM     75  N   LEU A  11      64.417 -14.818 -18.139  1.00 66.52           N  
ATOM     76  CA  LEU A  11      65.335 -13.843 -17.572  1.00 66.52           C  
ATOM     77  CB  LEU A  11      65.409 -12.666 -18.552  1.00 66.52           C  
ATOM     78  CG  LEU A  11      65.965 -12.939 -19.954  1.00 66.52           C  
ATOM     79  CD1 LEU A  11      65.919 -11.657 -20.784  1.00 66.52           C  
ATOM     80  CD2 LEU A  11      67.404 -13.434 -19.900  1.00 66.52           C  
ATOM     81  C   LEU A  11      64.835 -13.320 -16.195  1.00 66.52           C  
ATOM     82  O   LEU A  11      63.630 -13.325 -15.870  1.00 66.52           O  
ATOM     83  N   SER A  12      65.797 -12.906 -15.360  1.00 98.59           N  
ATOM     84  CA  SER A  12      65.465 -12.254 -14.094  1.00 98.59           C  
ATOM     85  CB  SER A  12      65.404 -13.241 -12.947  1.00 98.59           C  
ATOM     86  OG  SER A  12      64.554 -14.352 -13.087  1.00 98.59           O  
ATOM     87  C   SER A  12      66.520 -11.224 -13.663  1.00 98.59           C  
ATOM     88  O   SER A  12      67.701 -11.591 -13.542  1.00 98.59           O  
ATOM     89  N   ALA A  13      66.150  -9.949 -13.773  1.00 38.67           N  
ATOM     90  CA  ALA A  13      67.065  -8.845 -13.499  1.00 38.67           C  
ATOM     91  CB  ALA A  13      67.728  -8.413 -14.814  1.00 38.67           C  
ATOM     92  C   ALA A  13      66.355  -7.685 -12.812  1.00 38.67           C  
ATOM     93  O   ALA A  13      65.166  -7.415 -13.017  1.00 38.67           O  
ATOM     94  N   SER A  14      67.126  -6.842 -12.117  1.00 37.65           N  
ATOM     95  CA  SER A  14      66.619  -5.592 -11.525  1.00 37.65           C  
ATOM     96  CB  SER A  14      67.549  -5.032 -10.481  1.00 37.65           C  
ATOM     97  OG  SER A  14      67.717  -6.030  -9.498  1.00 37.65           O  
ATOM     98  C   SER A  14      66.444  -4.483 -12.502  1.00 37.65           C  
ATOM     99  O   SER A  14      66.785  -4.715 -13.651  1.00 37.65           O  
ATOM    100  N   VAL A  15      65.702  -3.404 -12.183  1.00 92.80           N  
ATOM    101  CA  VAL A  15      65.602  -2.131 -12.944  1.00 92.80           C  
ATOM    102  CB  VAL A  15      64.555  -1.185 -12.263  1.00 92.80           C  
ATOM    103  CG1 VAL A  15      64.368   0.142 -13.000  1.00 92.80           C  
ATOM    104  CG2 VAL A  15      63.184  -1.874 -12.170  1.00 92.80           C  
ATOM    105  C   VAL A  15      67.019  -1.489 -13.072  1.00 92.80           C  
ATOM    106  O   VAL A  15      67.809  -1.534 -12.129  1.00 92.80           O  
ATOM    107  N   GLY A  16      67.267  -0.867 -14.231  1.00 28.72           N  
ATOM    108  CA  GLY A  16      68.581  -0.321 -14.552  1.00 28.72           C  
ATOM    109  C   GLY A  16      69.648  -1.316 -15.052  1.00 28.72           C  
ATOM    110  O   GLY A  16      70.723  -0.888 -15.502  1.00 28.72           O  
ATOM    111  N   ASP A  17      69.327  -2.624 -15.062  1.00 40.25           N  
ATOM    112  CA  ASP A  17      70.234  -3.644 -15.590  1.00 40.25           C  
ATOM    113  CB  ASP A  17      69.917  -5.046 -15.010  1.00 40.25           C  
ATOM    114  CG  ASP A  17      70.253  -5.200 -13.519  1.00 40.25           C  
ATOM    115  OD1 ASP A  17      71.059  -4.391 -13.014  1.00 40.25           O  
ATOM    116  OD2 ASP A  17      69.736  -6.163 -12.903  1.00 40.25           O  
ATOM    117  C   ASP A  17      70.242  -3.615 -17.118  1.00 40.25           C  
ATOM    118  O   ASP A  17      69.348  -3.065 -17.766  1.00 40.25           O  
ATOM    119  N   ARG A  18      71.148  -4.342 -17.745  1.00 69.14           N  
ATOM    120  CA  ARG A  18      71.013  -4.810 -19.120  1.00 69.14           C  
ATOM    121  CB  ARG A  18      72.262  -4.383 -19.863  1.00 69.14           C  
ATOM    122  CG  ARG A  18      72.204  -4.732 -21.354  1.00 69.14           C  
ATOM    123  CD  ARG A  18      73.533  -4.453 -22.051  1.00 69.14           C  
ATOM    124  NE  ARG A  18      73.443  -4.850 -23.462  1.00 69.14           N  
ATOM    125  CZ  ARG A  18      74.369  -5.413 -24.216  1.00 69.14           C  
ATOM    126  NH1 ARG A  18      75.570  -5.622 -23.754  1.00 69.14           N  
ATOM    127  NH2 ARG A  18      74.108  -5.777 -25.442  1.00 69.14           N  
ATOM    128  C   ARG A  18      70.784  -6.317 -19.065  1.00 69.14           C  
ATOM    129  O   ARG A  18      71.477  -7.034 -18.318  1.00 69.14           O  
ATOM    130  N   VAL A  19      69.968  -6.802 -20.034  1.00 40.44           N  
ATOM    131  CA  VAL A  19      69.831  -8.214 -20.392  1.00 40.44           C  
ATOM    132  CB  VAL A  19      68.530  -8.807 -19.851  1.00 40.44           C  
ATOM    133  CG1 VAL A  19      68.538  -8.705 -18.323  1.00 40.44           C  
ATOM    134  CG2 VAL A  19      67.300  -8.107 -20.437  1.00 40.44           C  
ATOM    135  C   VAL A  19      69.918  -8.403 -21.881  1.00 40.44           C  
ATOM    136  O   VAL A  19      69.883  -7.417 -22.622  1.00 40.44           O  
ATOM    137  N   THR A  20      70.020  -9.654 -22.318  1.00 43.45           N  
ATOM    138  CA  THR A  20      70.040 -10.078 -23.721  1.00 43.45           C  
ATOM    139  CB  THR A  20      71.463 -10.243 -24.277  1.00 43.45           C  
ATOM    140  OG1 THR A  20      72.139 -11.209 -23.510  1.00 43.45           O  
ATOM    141  CG2 THR A  20      72.268  -8.948 -24.154  1.00 43.45           C  
ATOM    142  C   THR A  20      69.332 -11.431 -23.876  1.00 43.45           C  
ATOM    143  O   THR A  20      69.363 -12.360 -23.026  1.00 43.45           O  
ATOM    144  N   ILE A  21      68.743 -11.543 -25.089  1.00 59.12           N  
ATOM    145  CA  ILE A  21      68.115 -12.755 -25.592  1.00 59.12           C  
ATOM    146  CB  ILE A  21      66.611 -12.562 -25.849  1.00 59.12           C  
ATOM    147  CG1 ILE A  21      65.954 -12.163 -24.511  1.00 59.12           C  
ATOM    148  CG2 ILE A  21      65.952 -13.821 -26.447  1.00 59.12           C  
ATOM    149  CD1 ILE A  21      64.509 -11.670 -24.624  1.00 59.12           C  
ATOM    150  C   ILE A  21      68.922 -13.077 -26.812  1.00 59.12           C  
ATOM    151  O   ILE A  21      69.432 -12.152 -27.455  1.00 59.12           O  
ATOM    152  N   THR A  22      69.087 -14.374 -27.136  1.00108.62           N  
ATOM    153  CA  THR A  22      69.503 -14.931 -28.436  1.00108.62           C  
ATOM    154  CB  THR A  22      70.773 -15.821 -28.267  1.00108.62           C  
ATOM    155  OG1 THR A  22      71.692 -15.119 -27.461  1.00108.62           O  
ATOM    156  CG2 THR A  22      71.465 -16.170 -29.579  1.00108.62           C  
ATOM    157  C   THR A  22      68.314 -15.710 -29.082  1.00108.62           C  
ATOM    158  O   THR A  22      67.401 -16.291 -28.437  1.00108.62           O  
ATOM    159  N   CYS A  23      68.429 -15.752 -30.427  1.00115.79           N  
ATOM    160  CA  CYS A  23      67.683 -16.633 -31.307  1.00115.79           C  
ATOM    161  CB  CYS A  23      66.439 -15.840 -31.804  1.00115.79           C  
ATOM    162  SG  CYS A  23      65.227 -16.827 -32.695  1.00115.79           S  
ATOM    163  C   CYS A  23      68.691 -17.186 -32.349  1.00115.79           C  
ATOM    164  O   CYS A  23      69.529 -16.451 -32.907  1.00115.79           O  
ATOM    165  N   SER A  24      68.559 -18.496 -32.617  1.00 56.37           N  
ATOM    166  CA  SER A  24      69.209 -19.244 -33.696  1.00 56.37           C  
ATOM    167  CB  SER A  24      70.226 -20.202 -33.092  1.00 56.37           C  
ATOM    168  OG  SER A  24      70.965 -20.890 -34.080  1.00 56.37           O  
ATOM    169  C   SER A  24      68.210 -20.049 -34.527  1.00 56.37           C  
ATOM    170  O   SER A  24      67.116 -20.470 -34.114  1.00 56.37           O  
ATOM    171  N   VAL A  25      68.579 -20.433 -35.755  1.00125.92           N  
ATOM    172  CA  VAL A  25      67.659 -21.084 -36.734  1.00125.92           C  
ATOM    173  CB  VAL A  25      66.976 -19.989 -37.619  1.00125.92           C  
ATOM    174  CG1 VAL A  25      67.993 -19.129 -38.363  1.00125.92           C  
ATOM    175  CG2 VAL A  25      65.918 -20.542 -38.578  1.00125.92           C  
ATOM    176  C   VAL A  25      68.297 -22.234 -37.540  1.00125.92           C  
ATOM    177  O   VAL A  25      69.495 -22.280 -37.806  1.00125.92           O  
ATOM    178  N   SER A  26      67.453 -23.158 -37.997  1.00100.45           N  
ATOM    179  CA  SER A  26      67.785 -24.305 -38.826  1.00100.45           C  
ATOM    180  CB  SER A  26      66.553 -25.198 -38.858  1.00100.45           C  
ATOM    181  OG  SER A  26      66.790 -26.392 -39.575  1.00100.45           O  
ATOM    182  C   SER A  26      68.097 -24.005 -40.279  1.00100.45           C  
ATOM    183  O   SER A  26      68.166 -24.934 -41.081  1.00100.45           O  
ATOM    184  N   SER A  27      68.117 -22.749 -40.718  1.00 92.46           N  
ATOM    185  CA  SER A  27      68.512 -22.334 -42.074  1.00 92.46           C  
ATOM    186  CB  SER A  27      67.334 -22.297 -43.025  1.00 92.46           C  
ATOM    187  OG  SER A  27      66.436 -21.258 -42.693  1.00 92.46           O  
ATOM    188  C   SER A  27      69.037 -20.925 -42.082  1.00 92.46           C  
ATOM    189  O   SER A  27      68.570 -20.128 -41.268  1.00 92.46           O  
ATOM    190  N   SER A  28      69.936 -20.563 -43.029  1.00 71.38           N  
ATOM    191  CA  SER A  28      70.404 -19.170 -43.139  1.00 71.38           C  
ATOM    192  CB  SER A  28      71.578 -18.990 -44.114  1.00 71.38           C  
ATOM    193  OG  SER A  28      72.081 -17.671 -44.027  1.00 71.38           O  
ATOM    194  C   SER A  28      69.230 -18.293 -43.556  1.00 71.38           C  
ATOM    195  O   SER A  28      68.629 -18.500 -44.614  1.00 71.38           O  
ATOM    196  N   VAL A  29      68.922 -17.321 -42.694  1.00137.36           N  
ATOM    197  CA  VAL A  29      67.872 -16.333 -42.889  1.00137.36           C  
ATOM    198  CB  VAL A  29      66.905 -16.224 -41.690  1.00137.36           C  
ATOM    199  CG1 VAL A  29      66.287 -17.576 -41.368  1.00137.36           C  
ATOM    200  CG2 VAL A  29      67.592 -15.711 -40.436  1.00137.36           C  
ATOM    201  C   VAL A  29      68.418 -14.957 -43.210  1.00137.36           C  
ATOM    202  O   VAL A  29      67.799 -14.273 -43.990  1.00137.36           O  
ATOM    203  N   SER A  30      69.678 -14.576 -42.970  1.00207.40           N  
ATOM    204  CA  SER A  30      70.162 -13.182 -43.128  1.00207.40           C  
ATOM    205  CB  SER A  30      70.066 -12.709 -44.595  1.00207.40           C  
ATOM    206  OG  SER A  30      70.796 -13.588 -45.417  1.00207.40           O  
ATOM    207  C   SER A  30      69.478 -12.145 -42.230  1.00207.40           C  
ATOM    208  O   SER A  30      68.510 -12.472 -41.538  1.00207.40           O  
ATOM    209  N   SER A  31      69.955 -10.893 -42.220  1.00 75.05           N  
ATOM    210  CA  SER A  31      69.455  -9.869 -41.279  1.00 75.05           C  
ATOM    211  CB  SER A  31      70.336  -8.588 -41.409  1.00 75.05           C  
ATOM    212  OG  SER A  31      69.931  -7.591 -40.494  1.00 75.05           O  
ATOM    213  C   SER A  31      67.953  -9.594 -41.513  1.00 75.05           C  
ATOM    214  O   SER A  31      67.114  -9.622 -40.599  1.00 75.05           O  
ATOM    215  N   ILE A  32      67.554  -9.456 -42.782  1.00113.30           N  
ATOM    216  CA  ILE A  32      66.188  -9.037 -43.130  1.00113.30           C  
ATOM    217  CB  ILE A  32      66.086  -8.888 -44.659  1.00113.30           C  
ATOM    218  CG1 ILE A  32      64.789  -8.195 -45.129  1.00113.30           C  
ATOM    219  CG2 ILE A  32      66.171 -10.244 -45.368  1.00113.30           C  
ATOM    220  CD1 ILE A  32      64.758  -6.718 -44.748  1.00113.30           C  
ATOM    221  C   ILE A  32      65.086  -9.978 -42.631  1.00113.30           C  
ATOM    222  O   ILE A  32      63.907  -9.653 -42.575  1.00113.30           O  
ATOM    223  N   TYR A  33      65.362 -11.266 -42.438  1.00155.08           N  
ATOM    224  CA  TYR A  33      64.296 -12.277 -42.352  1.00155.08           C  
ATOM    225  CB  TYR A  33      64.593 -13.472 -43.266  1.00155.08           C  
ATOM    226  CG  TYR A  33      64.381 -13.239 -44.751  1.00155.08           C  
ATOM    227  CD1 TYR A  33      63.085 -12.977 -45.195  1.00155.08           C  
ATOM    228  CD2 TYR A  33      65.413 -13.291 -45.706  1.00155.08           C  
ATOM    229  CE1 TYR A  33      62.794 -12.760 -46.549  1.00155.08           C  
ATOM    230  CE2 TYR A  33      65.154 -13.043 -47.061  1.00155.08           C  
ATOM    231  CZ  TYR A  33      63.840 -12.775 -47.488  1.00155.08           C  
ATOM    232  OH  TYR A  33      63.582 -12.528 -48.794  1.00155.08           O  
ATOM    233  C   TYR A  33      64.012 -12.757 -40.927  1.00155.08           C  
ATOM    234  O   TYR A  33      63.557 -13.893 -40.762  1.00155.08           O  
ATOM    235  N   LEU A  34      64.473 -12.019 -39.910  1.00141.19           N  
ATOM    236  CA  LEU A  34      63.983 -12.237 -38.552  1.00141.19           C  
ATOM    237  CB  LEU A  34      65.081 -12.966 -37.743  1.00141.19           C  
ATOM    238  CG  LEU A  34      64.798 -13.281 -36.256  1.00141.19           C  
ATOM    239  CD1 LEU A  34      65.913 -14.188 -35.777  1.00141.19           C  
ATOM    240  CD2 LEU A  34      64.832 -12.131 -35.243  1.00141.19           C  
ATOM    241  C   LEU A  34      63.351 -10.942 -38.039  1.00141.19           C  
ATOM    242  O   LEU A  34      63.832  -9.806 -38.287  1.00141.19           O  
ATOM    243  N   HIS A  35      62.356 -11.142 -37.145  1.00 95.15           N  
ATOM    244  CA  HIS A  35      61.672 -10.109 -36.374  1.00 95.15           C  
ATOM    245  ND1 HIS A  35      61.285  -8.766 -39.215  1.00 95.15           N  
ATOM    246  CG  HIS A  35      60.388  -9.577 -38.517  1.00 95.15           C  
ATOM    247  CB  HIS A  35      60.320  -9.754 -37.019  1.00 95.15           C  
ATOM    248  NE2 HIS A  35      60.064  -9.874 -40.671  1.00 95.15           N  
ATOM    249  CD2 HIS A  35      59.642 -10.265 -39.422  1.00 95.15           C  
ATOM    250  CE1 HIS A  35      61.047  -8.974 -40.517  1.00 95.15           C  
ATOM    251  C   HIS A  35      61.446 -10.595 -34.929  1.00 95.15           C  
ATOM    252  O   HIS A  35      61.387 -11.808 -34.628  1.00 95.15           O  
ATOM    253  N   TRP A  36      61.361  -9.578 -34.052  1.00 98.74           N  
ATOM    254  CA  TRP A  36      61.155  -9.727 -32.633  1.00 98.74           C  
ATOM    255  CB  TRP A  36      62.300  -9.068 -31.855  1.00 98.74           C  
ATOM    256  CG  TRP A  36      63.666  -9.599 -32.168  1.00 98.74           C  
ATOM    257  CD2 TRP A  36      64.357 -10.705 -31.519  1.00 98.74           C  
ATOM    258  CD1 TRP A  36      64.529  -9.118 -33.093  1.00 98.74           C  
ATOM    259  NE1 TRP A  36      65.708  -9.838 -33.050  1.00 98.74           N  
ATOM    260  CE2 TRP A  36      65.646 -10.845 -32.111  1.00 98.74           C  
ATOM    261  CE3 TRP A  36      64.029 -11.581 -30.463  1.00 98.74           C  
ATOM    262  CZ2 TRP A  36      66.559 -11.821 -31.694  1.00 98.74           C  
ATOM    263  CZ3 TRP A  36      64.951 -12.546 -30.015  1.00 98.74           C  
ATOM    264  CH2 TRP A  36      66.210 -12.667 -30.628  1.00 98.74           C  
ATOM    265  C   TRP A  36      59.824  -9.083 -32.260  1.00 98.74           C  
ATOM    266  O   TRP A  36      59.514  -7.978 -32.796  1.00 98.74           O  
ATOM    267  N   TYR A  37      59.267  -9.711 -31.162  1.00180.59           N  
ATOM    268  CA  TYR A  37      57.991  -9.361 -30.513  1.00180.59           C  
ATOM    269  CB  TYR A  37      56.868 -10.422 -30.778  1.00180.59           C  
ATOM    270  CG  TYR A  37      56.529 -10.528 -32.240  1.00180.59           C  
ATOM    271  CD1 TYR A  37      57.282 -11.358 -33.087  1.00180.59           C  
ATOM    272  CD2 TYR A  37      55.474  -9.764 -32.757  1.00180.59           C  
ATOM    273  CE1 TYR A  37      56.974 -11.409 -34.456  1.00180.59           C  
ATOM    274  CE2 TYR A  37      55.203  -9.775 -34.130  1.00180.59           C  
ATOM    275  CZ  TYR A  37      55.932 -10.619 -34.981  1.00180.59           C  
ATOM    276  OH  TYR A  37      55.581 -10.712 -36.286  1.00180.59           O  
ATOM    277  C   TYR A  37      58.183  -9.124 -29.026  1.00180.59           C  
ATOM    278  O   TYR A  37      58.993  -9.824 -28.408  1.00180.59           O  
ATOM    279  N   GLN A  38      57.192  -8.490 -28.392  1.00 84.53           N  
ATOM    280  CA  GLN A  38      56.920  -8.503 -26.940  1.00 84.53           C  
ATOM    281  CB  GLN A  38      57.452  -7.185 -26.373  1.00 84.53           C  
ATOM    282  CG  GLN A  38      57.487  -7.002 -24.854  1.00 84.53           C  
ATOM    283  CD  GLN A  38      57.917  -5.581 -24.505  1.00 84.53           C  
ATOM    284  OE1 GLN A  38      57.167  -4.809 -23.938  1.00 84.53           O  
ATOM    285  NE2 GLN A  38      59.071  -5.146 -24.951  1.00 84.53           N  
ATOM    286  C   GLN A  38      55.406  -8.636 -26.653  1.00 84.53           C  
ATOM    287  O   GLN A  38      54.531  -8.412 -27.496  1.00 84.53           O  
ATOM    288  N   GLN A  39      55.119  -9.069 -25.417  1.00 67.96           N  
ATOM    289  CA  GLN A  39      53.799  -9.155 -24.839  1.00 67.96           C  
ATOM    290  CB  GLN A  39      53.267 -10.570 -25.065  1.00 67.96           C  
ATOM    291  CG  GLN A  39      51.775 -10.691 -24.739  1.00 67.96           C  
ATOM    292  CD  GLN A  39      51.282 -12.100 -25.027  1.00 67.96           C  
ATOM    293  OE1 GLN A  39      52.037 -12.970 -25.417  1.00 67.96           O  
ATOM    294  NE2 GLN A  39      50.013 -12.385 -24.869  1.00 67.96           N  
ATOM    295  C   GLN A  39      53.910  -8.789 -23.367  1.00 67.96           C  
ATOM    296  O   GLN A  39      54.352  -9.539 -22.505  1.00 67.96           O  
ATOM    297  N   LYS A  40      53.458  -7.583 -23.038  1.00 76.80           N  
ATOM    298  CA  LYS A  40      53.198  -7.194 -21.629  1.00 76.80           C  
ATOM    299  CB  LYS A  40      53.053  -5.669 -21.493  1.00 76.80           C  
ATOM    300  CG  LYS A  40      54.393  -4.957 -21.749  1.00 76.80           C  
ATOM    301  CD  LYS A  40      54.242  -3.433 -21.869  1.00 76.80           C  
ATOM    302  CE  LYS A  40      55.618  -2.792 -22.109  1.00 76.80           C  
ATOM    303  NZ  LYS A  40      55.538  -1.329 -22.351  1.00 76.80           N  
ATOM    304  C   LYS A  40      51.931  -7.911 -21.156  1.00 76.80           C  
ATOM    305  O   LYS A  40      50.872  -7.524 -21.641  1.00 76.80           O  
ATOM    306  N   PRO A  41      51.921  -8.578 -19.994  1.00 84.01           N  
ATOM    307  CA  PRO A  41      50.873  -9.530 -19.632  1.00 84.01           C  
ATOM    308  CD  PRO A  41      53.075  -8.764 -19.119  1.00 84.01           C  
ATOM    309  CB  PRO A  41      51.271 -10.057 -18.237  1.00 84.01           C  
ATOM    310  CG  PRO A  41      52.795  -9.987 -18.255  1.00 84.01           C  
ATOM    311  C   PRO A  41      49.448  -9.005 -19.697  1.00 84.01           C  
ATOM    312  O   PRO A  41      49.135  -7.830 -19.480  1.00 84.01           O  
ATOM    313  N   GLY A  42      48.535  -9.937 -19.935  1.00 33.12           N  
ATOM    314  CA  GLY A  42      47.104  -9.667 -20.080  1.00 33.12           C  
ATOM    315  C   GLY A  42      46.696  -8.900 -21.333  1.00 33.12           C  
ATOM    316  O   GLY A  42      45.605  -8.321 -21.319  1.00 33.12           O  
ATOM    317  N   LYS A  43      47.622  -8.746 -22.308  1.00147.18           N  
ATOM    318  CA  LYS A  43      47.366  -8.137 -23.640  1.00147.18           C  
ATOM    319  CB  LYS A  43      48.202  -6.844 -23.835  1.00147.18           C  
ATOM    320  CG  LYS A  43      48.319  -5.935 -22.606  1.00147.18           C  
ATOM    321  CD  LYS A  43      46.989  -5.437 -22.016  1.00147.18           C  
ATOM    322  CE  LYS A  43      47.280  -4.549 -20.801  1.00147.18           C  
ATOM    323  NZ  LYS A  43      47.981  -5.292 -19.721  1.00147.18           N  
ATOM    324  C   LYS A  43      47.549  -9.136 -24.772  1.00147.18           C  
ATOM    325  O   LYS A  43      48.089 -10.194 -24.508  1.00147.18           O  
ATOM    326  N   ALA A  44      47.386  -8.743 -26.016  1.00 56.11           N  
ATOM    327  CA  ALA A  44      47.950  -9.364 -27.220  1.00 56.11           C  
ATOM    328  CB  ALA A  44      47.031  -9.038 -28.412  1.00 56.11           C  
ATOM    329  C   ALA A  44      49.392  -8.878 -27.507  1.00 56.11           C  
ATOM    330  O   ALA A  44      49.760  -7.738 -27.177  1.00 56.11           O  
ATOM    331  N   PRO A  45      50.224  -9.745 -28.147  1.00 91.67           N  
ATOM    332  CA  PRO A  45      51.628  -9.446 -28.502  1.00 91.67           C  
ATOM    333  CD  PRO A  45      49.928 -11.152 -28.465  1.00 91.67           C  
ATOM    334  CB  PRO A  45      52.258 -10.793 -28.888  1.00 91.67           C  
ATOM    335  CG  PRO A  45      51.076 -11.644 -29.340  1.00 91.67           C  
ATOM    336  C   PRO A  45      51.796  -8.511 -29.707  1.00 91.67           C  
ATOM    337  O   PRO A  45      51.063  -8.632 -30.696  1.00 91.67           O  
ATOM    338  N   LYS A  46      52.759  -7.602 -29.652  1.00128.09           N  
ATOM    339  CA  LYS A  46      53.043  -6.635 -30.714  1.00128.09           C  
ATOM    340  CB  LYS A  46      52.838  -5.222 -30.197  1.00128.09           C  
ATOM    341  CG  LYS A  46      51.495  -4.959 -29.483  1.00128.09           C  
ATOM    342  CD  LYS A  46      50.247  -5.225 -30.342  1.00128.09           C  
ATOM    343  CE  LYS A  46      48.976  -5.263 -29.473  1.00128.09           C  
ATOM    344  NZ  LYS A  46      47.836  -5.953 -30.142  1.00128.09           N  
ATOM    345  C   LYS A  46      54.463  -6.785 -31.194  1.00128.09           C  
ATOM    346  O   LYS A  46      55.340  -6.985 -30.342  1.00128.09           O  
ATOM    347  N   LEU A  47      54.766  -6.433 -32.450  1.00158.71           N  
ATOM    348  CA  LEU A  47      56.108  -6.492 -33.060  1.00158.71           C  
ATOM    349  CB  LEU A  47      55.951  -6.471 -34.602  1.00158.71           C  
ATOM    350  CG  LEU A  47      57.157  -7.017 -35.397  1.00158.71           C  
ATOM    351  CD1 LEU A  47      56.846  -7.111 -36.886  1.00158.71           C  
ATOM    352  CD2 LEU A  47      58.389  -6.136 -35.258  1.00158.71           C  
ATOM    353  C   LEU A  47      56.965  -5.380 -32.482  1.00158.71           C  
ATOM    354  O   LEU A  47      56.575  -4.230 -32.613  1.00158.71           O  
ATOM    355  N   LEU A  48      58.100  -5.626 -31.823  1.00219.98           N  
ATOM    356  CA  LEU A  48      59.086  -4.638 -31.385  1.00219.98           C  
ATOM    357  CB  LEU A  48      59.821  -5.226 -30.189  1.00219.98           C  
ATOM    358  CG  LEU A  48      59.180  -4.922 -28.834  1.00219.98           C  
ATOM    359  CD1 LEU A  48      59.411  -3.482 -28.399  1.00219.98           C  
ATOM    360  CD2 LEU A  48      57.678  -5.157 -28.864  1.00219.98           C  
ATOM    361  C   LEU A  48      60.197  -4.207 -32.330  1.00219.98           C  
ATOM    362  O   LEU A  48      60.743  -3.074 -32.182  1.00219.98           O  
ATOM    363  N   ILE A  49      60.689  -5.177 -33.137  1.00 83.24           N  
ATOM    364  CA  ILE A  49      61.858  -4.967 -34.019  1.00 83.24           C  
ATOM    365  CB  ILE A  49      63.211  -5.255 -33.324  1.00 83.24           C  
ATOM    366  CG1 ILE A  49      63.263  -4.593 -31.938  1.00 83.24           C  
ATOM    367  CG2 ILE A  49      64.360  -4.787 -34.219  1.00 83.24           C  
ATOM    368  CD1 ILE A  49      64.597  -4.698 -31.199  1.00 83.24           C  
ATOM    369  C   ILE A  49      61.777  -5.866 -35.244  1.00 83.24           C  
ATOM    370  O   ILE A  49      61.439  -7.051 -35.103  1.00 83.24           O  
ATOM    371  N   TYR A  50      61.832  -5.289 -36.453  1.00 90.90           N  
ATOM    372  CA  TYR A  50      62.005  -6.027 -37.711  1.00 90.90           C  
ATOM    373  CB  TYR A  50      61.017  -5.497 -38.739  1.00 90.90           C  
ATOM    374  CG  TYR A  50      61.428  -4.190 -39.373  1.00 90.90           C  
ATOM    375  CD1 TYR A  50      61.292  -2.993 -38.658  1.00 90.90           C  
ATOM    376  CD2 TYR A  50      61.998  -4.178 -40.657  1.00 90.90           C  
ATOM    377  CE1 TYR A  50      61.662  -1.771 -39.240  1.00 90.90           C  
ATOM    378  CE2 TYR A  50      62.434  -2.965 -41.222  1.00 90.90           C  
ATOM    379  CZ  TYR A  50      62.231  -1.753 -40.528  1.00 90.90           C  
ATOM    380  OH  TYR A  50      62.593  -0.571 -41.087  1.00 90.90           O  
ATOM    381  C   TYR A  50      63.422  -5.951 -38.267  1.00 90.90           C  
ATOM    382  O   TYR A  50      64.136  -5.024 -37.861  1.00 90.90           O  
ATOM    383  N   SER A  51      63.779  -6.787 -39.251  1.00115.15           N  
ATOM    384  CA  SER A  51      65.154  -6.881 -39.785  1.00115.15           C  
ATOM    385  CB  SER A  51      65.536  -5.663 -40.608  1.00115.15           C  
ATOM    386  OG  SER A  51      64.600  -5.503 -41.639  1.00115.15           O  
ATOM    387  C   SER A  51      66.196  -7.035 -38.686  1.00115.15           C  
ATOM    388  O   SER A  51      67.300  -6.448 -38.696  1.00115.15           O  
ATOM    389  N   THR A  52      65.757  -7.660 -37.577  1.00197.21           N  
ATOM    390  CA  THR A  52      66.454  -7.902 -36.284  1.00197.21           C  
ATOM    391  CB  THR A  52      67.535  -9.032 -36.433  1.00197.21           C  
ATOM    392  OG1 THR A  52      68.643  -8.629 -37.196  1.00197.21           O  
ATOM    393  CG2 THR A  52      66.893 -10.212 -37.131  1.00197.21           C  
ATOM    394  C   THR A  52      66.877  -6.655 -35.468  1.00197.21           C  
ATOM    395  O   THR A  52      67.100  -6.708 -34.262  1.00197.21           O  
ATOM    396  N   SER A  53      66.757  -5.465 -36.067  1.00129.13           N  
ATOM    397  CA  SER A  53      67.513  -4.246 -35.707  1.00129.13           C  
ATOM    398  CB  SER A  53      68.769  -4.132 -36.627  1.00129.13           C  
ATOM    399  OG  SER A  53      68.356  -3.988 -37.974  1.00129.13           O  
ATOM    400  C   SER A  53      66.705  -2.896 -35.819  1.00129.13           C  
ATOM    401  O   SER A  53      67.063  -1.881 -35.206  1.00129.13           O  
ATOM    402  N   ASN A  54      65.665  -2.871 -36.644  1.00 73.47           N  
ATOM    403  CA  ASN A  54      64.910  -1.642 -36.793  1.00 73.47           C  
ATOM    404  CB  ASN A  54      64.646  -1.425 -38.261  1.00 73.47           C  
ATOM    405  CG  ASN A  54      65.881  -1.099 -39.068  1.00 73.47           C  
ATOM    406  ND2 ASN A  54      66.442   0.073 -38.876  1.00 73.47           N  
ATOM    407  OD1 ASN A  54      66.347  -1.872 -39.882  1.00 73.47           O  
ATOM    408  C   ASN A  54      63.610  -1.613 -35.993  1.00 73.47           C  
ATOM    409  O   ASN A  54      62.719  -2.437 -36.157  1.00 73.47           O  
ATOM    410  N   LEU A  55      63.465  -0.643 -35.105  1.00 87.42           N  
ATOM    411  CA  LEU A  55      62.411  -0.622 -34.103  1.00 87.42           C  
ATOM    412  CB  LEU A  55      62.824   0.337 -32.984  1.00 87.42           C  
ATOM    413  CG  LEU A  55      64.178   0.046 -32.302  1.00 87.42           C  
ATOM    414  CD1 LEU A  55      64.436   1.005 -31.147  1.00 87.42           C  
ATOM    415  CD2 LEU A  55      64.250  -1.370 -31.760  1.00 87.42           C  
ATOM    416  C   LEU A  55      61.076  -0.229 -34.737  1.00 87.42           C  
ATOM    417  O   LEU A  55      61.014   0.332 -35.838  1.00 87.42           O  
ATOM    418  N   ALA A  56      59.998  -0.815 -34.197  1.00 62.70           N  
ATOM    419  CA  ALA A  56      58.624  -0.437 -34.511  1.00 62.70           C  
ATOM    420  CB  ALA A  56      57.650  -1.475 -33.944  1.00 62.70           C  
ATOM    421  C   ALA A  56      58.274   0.951 -33.972  1.00 62.70           C  
ATOM    422  O   ALA A  56      58.839   1.481 -33.023  1.00 62.70           O  
ATOM    423  N   SER A  57      57.190   1.539 -34.500  1.00131.46           N  
ATOM    424  CA  SER A  57      56.836   2.993 -34.456  1.00131.46           C  
ATOM    425  CB  SER A  57      55.327   3.113 -34.749  1.00131.46           C  
ATOM    426  OG  SER A  57      54.923   4.462 -34.664  1.00131.46           O  
ATOM    427  C   SER A  57      57.079   3.801 -33.174  1.00131.46           C  
ATOM    428  O   SER A  57      57.703   4.858 -33.239  1.00131.46           O  
ATOM    429  N   GLY A  58      56.439   3.386 -32.072  1.00122.92           N  
ATOM    430  CA  GLY A  58      56.584   4.067 -30.782  1.00122.92           C  
ATOM    431  C   GLY A  58      57.642   3.489 -29.856  1.00122.92           C  
ATOM    432  O   GLY A  58      57.718   3.881 -28.683  1.00122.92           O  
ATOM    433  N   VAL A  59      58.403   2.470 -30.310  1.00 88.82           N  
ATOM    434  CA  VAL A  59      59.274   1.661 -29.427  1.00 88.82           C  
ATOM    435  CB  VAL A  59      59.812   0.386 -30.132  1.00 88.82           C  
ATOM    436  CG1 VAL A  59      60.809  -0.388 -29.255  1.00 88.82           C  
ATOM    437  CG2 VAL A  59      58.645  -0.542 -30.469  1.00 88.82           C  
ATOM    438  C   VAL A  59      60.417   2.537 -28.866  1.00 88.82           C  
ATOM    439  O   VAL A  59      61.006   3.333 -29.626  1.00 88.82           O  
ATOM    440  N   PRO A  60      60.666   2.458 -27.539  1.00 93.45           N  
ATOM    441  CA  PRO A  60      61.809   3.111 -26.906  1.00 93.45           C  
ATOM    442  CD  PRO A  60      59.669   2.049 -26.541  1.00 93.45           C  
ATOM    443  CB  PRO A  60      61.567   2.951 -25.405  1.00 93.45           C  
ATOM    444  CG  PRO A  60      60.054   2.788 -25.267  1.00 93.45           C  
ATOM    445  C   PRO A  60      63.163   2.514 -27.244  1.00 93.45           C  
ATOM    446  O   PRO A  60      63.344   1.318 -27.005  1.00 93.45           O  
ATOM    447  N   SER A  61      64.159   3.386 -27.472  1.00 94.69           N  
ATOM    448  CA  SER A  61      65.529   3.000 -27.854  1.00 94.69           C  
ATOM    449  CB  SER A  61      66.366   4.282 -28.135  1.00 94.69           C  
ATOM    450  OG  SER A  61      65.811   5.089 -29.156  1.00 94.69           O  
ATOM    451  C   SER A  61      66.223   2.115 -26.779  1.00 94.69           C  
ATOM    452  O   SER A  61      67.425   1.909 -26.775  1.00 94.69           O  
ATOM    453  N   ARG A  62      65.601   1.834 -25.649  1.00218.80           N  
ATOM    454  CA  ARG A  62      66.077   0.896 -24.661  1.00218.80           C  
ATOM    455  CB  ARG A  62      65.105   0.837 -23.515  1.00218.80           C  
ATOM    456  CG  ARG A  62      64.733   2.202 -22.915  1.00218.80           C  
ATOM    457  CD  ARG A  62      63.976   2.067 -21.582  1.00218.80           C  
ATOM    458  NE  ARG A  62      62.661   1.396 -21.711  1.00218.80           N  
ATOM    459  CZ  ARG A  62      62.422   0.101 -21.560  1.00218.80           C  
ATOM    460  NH1 ARG A  62      63.378  -0.762 -21.368  1.00218.80           N  
ATOM    461  NH2 ARG A  62      61.205  -0.353 -21.594  1.00218.80           N  
ATOM    462  C   ARG A  62      66.183  -0.529 -25.191  1.00218.80           C  
ATOM    463  O   ARG A  62      67.240  -1.156 -24.989  1.00218.80           O  
ATOM    464  N   PHE A  63      65.230  -0.941 -26.049  1.00177.02           N  
ATOM    465  CA  PHE A  63      65.328  -2.111 -26.909  1.00177.02           C  
ATOM    466  CB  PHE A  63      63.927  -2.492 -27.446  1.00177.02           C  
ATOM    467  CG  PHE A  63      62.918  -2.630 -26.328  1.00177.02           C  
ATOM    468  CD1 PHE A  63      62.836  -3.834 -25.615  1.00177.02           C  
ATOM    469  CD2 PHE A  63      62.094  -1.549 -25.971  1.00177.02           C  
ATOM    470  CE1 PHE A  63      61.981  -3.938 -24.505  1.00177.02           C  
ATOM    471  CE2 PHE A  63      61.209  -1.662 -24.887  1.00177.02           C  
ATOM    472  CZ  PHE A  63      61.160  -2.855 -24.151  1.00177.02           C  
ATOM    473  C   PHE A  63      66.349  -1.846 -28.002  1.00177.02           C  
ATOM    474  O   PHE A  63      66.510  -0.687 -28.422  1.00177.02           O  
ATOM    475  N   SER A  64      67.011  -2.924 -28.494  1.00 88.91           N  
ATOM    476  CA  SER A  64      67.791  -2.969 -29.742  1.00 88.91           C  
ATOM    477  CB  SER A  64      69.108  -2.249 -29.523  1.00 88.91           C  
ATOM    478  OG  SER A  64      69.796  -2.777 -28.405  1.00 88.91           O  
ATOM    479  C   SER A  64      68.066  -4.398 -30.146  1.00 88.91           C  
ATOM    480  O   SER A  64      68.008  -5.238 -29.257  1.00 88.91           O  
ATOM    481  N   GLY A  65      68.385  -4.707 -31.405  1.00 29.61           N  
ATOM    482  CA  GLY A  65      68.867  -6.019 -31.818  1.00 29.61           C  
ATOM    483  C   GLY A  65      69.805  -5.921 -33.031  1.00 29.61           C  
ATOM    484  O   GLY A  65      70.165  -4.824 -33.538  1.00 29.61           O  
ATOM    485  N   SER A  66      70.387  -7.111 -33.325  1.00 42.73           N  
ATOM    486  CA  SER A  66      71.336  -7.326 -34.427  1.00 42.73           C  
ATOM    487  CB  SER A  66      72.743  -6.823 -34.082  1.00 42.73           C  
ATOM    488  OG  SER A  66      73.620  -6.912 -35.189  1.00 42.73           O  
ATOM    489  C   SER A  66      71.432  -8.811 -34.749  1.00 42.73           C  
ATOM    490  O   SER A  66      71.032  -9.655 -33.946  1.00 42.73           O  
ATOM    491  N   GLY A  67      72.013  -9.175 -35.897  1.00 30.68           N  
ATOM    492  CA  GLY A  67      72.341 -10.553 -36.238  1.00 30.68           C  
ATOM    493  C   GLY A  67      72.634 -10.726 -37.726  1.00 30.68           C  
ATOM    494  O   GLY A  67      72.588  -9.745 -38.496  1.00 30.68           O  
ATOM    495  N   SER A  68      72.970 -11.961 -38.116  1.00 38.74           N  
ATOM    496  CA  SER A  68      73.204 -12.302 -39.506  1.00 38.74           C  
ATOM    497  CB  SER A  68      74.499 -11.625 -39.976  1.00 38.74           C  
ATOM    498  OG  SER A  68      75.617 -12.149 -39.293  1.00 38.74           O  
ATOM    499  C   SER A  68      73.235 -13.813 -39.708  1.00 38.74           C  
ATOM    500  O   SER A  68      73.230 -14.583 -38.735  1.00 38.74           O  
ATOM    501  N   GLY A  69      73.065 -14.207 -40.995  1.00 44.66           N  
ATOM    502  CA  GLY A  69      73.065 -15.609 -41.376  1.00 44.66           C  
ATOM    503  C   GLY A  69      72.014 -16.364 -40.570  1.00 44.66           C  
ATOM    504  O   GLY A  69      70.834 -16.337 -40.942  1.00 44.66           O  
ATOM    505  N   THR A  70      72.521 -17.147 -39.585  1.00141.86           N  
ATOM    506  CA  THR A  70      71.790 -18.086 -38.705  1.00141.86           C  
ATOM    507  CB  THR A  70      72.550 -19.434 -38.584  1.00141.86           C  
ATOM    508  OG1 THR A  70      71.914 -20.382 -37.763  1.00141.86           O  
ATOM    509  CG2 THR A  70      73.965 -19.253 -38.014  1.00141.86           C  
ATOM    510  C   THR A  70      71.549 -17.628 -37.279  1.00141.86           C  
ATOM    511  O   THR A  70      70.792 -18.323 -36.586  1.00141.86           O  
ATOM    512  N   ASP A  71      72.304 -16.623 -36.776  1.00 91.91           N  
ATOM    513  CA  ASP A  71      72.260 -16.213 -35.372  1.00 91.91           C  
ATOM    514  CB  ASP A  71      73.537 -16.619 -34.608  1.00 91.91           C  
ATOM    515  CG  ASP A  71      73.285 -16.685 -33.098  1.00 91.91           C  
ATOM    516  OD1 ASP A  71      72.372 -17.446 -32.700  1.00 91.91           O  
ATOM    517  OD2 ASP A  71      73.991 -15.962 -32.362  1.00 91.91           O  
ATOM    518  C   ASP A  71      71.990 -14.710 -35.201  1.00 91.91           C  
ATOM    519  O   ASP A  71      72.562 -13.788 -35.860  1.00 91.91           O  
ATOM    520  N   PHE A  72      71.166 -14.467 -34.162  1.00 84.98           N  
ATOM    521  CA  PHE A  72      70.535 -13.177 -33.949  1.00 84.98           C  
ATOM    522  CB  PHE A  72      69.165 -13.077 -34.596  1.00 84.98           C  
ATOM    523  CG  PHE A  72      69.294 -13.347 -36.076  1.00 84.98           C  
ATOM    524  CD1 PHE A  72      69.224 -14.664 -36.560  1.00 84.98           C  
ATOM    525  CD2 PHE A  72      69.540 -12.288 -36.959  1.00 84.98           C  
ATOM    526  CE1 PHE A  72      69.441 -14.917 -37.919  1.00 84.98           C  
ATOM    527  CE2 PHE A  72      69.704 -12.538 -38.326  1.00 84.98           C  
ATOM    528  CZ  PHE A  72      69.688 -13.854 -38.803  1.00 84.98           C  
ATOM    529  C   PHE A  72      70.349 -12.916 -32.525  1.00 84.98           C  
ATOM    530  O   PHE A  72      70.110 -13.899 -31.825  1.00 84.98           O  
ATOM    531  N   THR A  73      70.352 -11.650 -32.103  1.00117.44           N  
ATOM    532  CA  THR A  73      70.320 -11.175 -30.729  1.00117.44           C  
ATOM    533  CB  THR A  73      71.708 -10.724 -30.243  1.00117.44           C  
ATOM    534  OG1 THR A  73      71.703 -10.376 -28.880  1.00117.44           O  
ATOM    535  CG2 THR A  73      72.280  -9.525 -31.001  1.00117.44           C  
ATOM    536  C   THR A  73      69.330 -10.061 -30.643  1.00117.44           C  
ATOM    537  O   THR A  73      69.419  -9.027 -31.313  1.00117.44           O  
ATOM    538  N   LEU A  74      68.625 -10.042 -29.499  1.00 84.36           N  
ATOM    539  CA  LEU A  74      67.922  -8.915 -28.917  1.00 84.36           C  
ATOM    540  CB  LEU A  74      66.485  -9.371 -28.644  1.00 84.36           C  
ATOM    541  CG  LEU A  74      65.525  -8.390 -27.956  1.00 84.36           C  
ATOM    542  CD1 LEU A  74      65.239  -7.175 -28.828  1.00 84.36           C  
ATOM    543  CD2 LEU A  74      64.183  -9.064 -27.681  1.00 84.36           C  
ATOM    544  C   LEU A  74      68.748  -8.487 -27.738  1.00 84.36           C  
ATOM    545  O   LEU A  74      69.281  -9.288 -26.969  1.00 84.36           O  
ATOM    546  N   THR A  75      68.742  -7.195 -27.392  1.00 85.54           N  
ATOM    547  CA  THR A  75      69.136  -6.592 -26.112  1.00 85.54           C  
ATOM    548  CB  THR A  75      70.343  -5.678 -26.273  1.00 85.54           C  
ATOM    549  OG1 THR A  75      71.444  -6.471 -26.658  1.00 85.54           O  
ATOM    550  CG2 THR A  75      70.781  -4.963 -25.003  1.00 85.54           C  
ATOM    551  C   THR A  75      68.064  -5.663 -25.620  1.00 85.54           C  
ATOM    552  O   THR A  75      67.729  -4.717 -26.347  1.00 85.54           O  
ATOM    553  N   ILE A  76      67.921  -5.640 -24.262  1.00 93.42           N  
ATOM    554  CA  ILE A  76      67.142  -4.658 -23.468  1.00 93.42           C  
ATOM    555  CB  ILE A  76      65.918  -5.316 -22.783  1.00 93.42           C  
ATOM    556  CG1 ILE A  76      65.127  -6.200 -23.778  1.00 93.42           C  
ATOM    557  CG2 ILE A  76      65.005  -4.215 -22.225  1.00 93.42           C  
ATOM    558  CD1 ILE A  76      64.263  -7.266 -23.112  1.00 93.42           C  
ATOM    559  C   ILE A  76      68.128  -4.035 -22.470  1.00 93.42           C  
ATOM    560  O   ILE A  76      68.993  -4.738 -21.964  1.00 93.42           O  
ATOM    561  N   SER A  77      68.241  -2.708 -22.438  1.00 59.83           N  
ATOM    562  CA  SER A  77      69.238  -2.005 -21.606  1.00 59.83           C  
ATOM    563  CB  SER A  77      70.308  -1.267 -22.410  1.00 59.83           C  
ATOM    564  OG  SER A  77      70.959  -2.172 -23.272  1.00 59.83           O  
ATOM    565  C   SER A  77      68.598  -0.943 -20.772  1.00 59.83           C  
ATOM    566  O   SER A  77      67.844  -0.179 -21.363  1.00 59.83           O  
ATOM    567  N   SER A  78      69.042  -0.657 -19.556  1.00 55.36           N  
ATOM    568  CA  SER A  78      68.351   0.165 -18.550  1.00 55.36           C  
ATOM    569  CB  SER A  78      68.402   1.637 -18.925  1.00 55.36           C  
ATOM    570  OG  SER A  78      69.745   2.061 -19.023  1.00 55.36           O  
ATOM    571  C   SER A  78      66.916  -0.301 -18.291  1.00 55.36           C  
ATOM    572  O   SER A  78      65.926   0.408 -18.582  1.00 55.36           O  
ATOM    573  N   LEU A  79      66.772  -1.556 -17.826  1.00 60.98           N  
ATOM    574  CA  LEU A  79      65.470  -2.190 -17.640  1.00 60.98           C  
ATOM    575  CB  LEU A  79      65.563  -3.535 -16.903  1.00 60.98           C  
ATOM    576  CG  LEU A  79      66.210  -4.663 -17.716  1.00 60.98           C  
ATOM    577  CD1 LEU A  79      66.151  -5.976 -16.950  1.00 60.98           C  
ATOM    578  CD2 LEU A  79      65.489  -4.878 -19.034  1.00 60.98           C  
ATOM    579  C   LEU A  79      64.524  -1.284 -16.879  1.00 60.98           C  
ATOM    580  O   LEU A  79      64.982  -0.551 -15.993  1.00 60.98           O  
ATOM    581  N   GLN A  80      63.238  -1.329 -17.173  1.00 59.20           N  
ATOM    582  CA  GLN A  80      62.155  -0.601 -16.521  1.00 59.20           C  
ATOM    583  CB  GLN A  80      61.474   0.325 -17.510  1.00 59.20           C  
ATOM    584  CG  GLN A  80      62.442   1.368 -18.086  1.00 59.20           C  
ATOM    585  CD  GLN A  80      63.128   2.186 -16.997  1.00 59.20           C  
ATOM    586  OE1 GLN A  80      62.511   2.655 -16.053  1.00 59.20           O  
ATOM    587  NE2 GLN A  80      64.430   2.351 -17.061  1.00 59.20           N  
ATOM    588  C   GLN A  80      61.102  -1.553 -16.023  1.00 59.20           C  
ATOM    589  O   GLN A  80      61.164  -2.697 -16.453  1.00 59.20           O  
ATOM    590  N   PRO A  81      60.211  -1.192 -15.081  1.00 74.11           N  
ATOM    591  CA  PRO A  81      59.048  -2.027 -14.667  1.00 74.11           C  
ATOM    592  CD  PRO A  81      60.341  -0.010 -14.243  1.00 74.11           C  
ATOM    593  CB  PRO A  81      58.328  -1.159 -13.611  1.00 74.11           C  
ATOM    594  CG  PRO A  81      59.408  -0.227 -13.058  1.00 74.11           C  
ATOM    595  C   PRO A  81      58.090  -2.419 -15.829  1.00 74.11           C  
ATOM    596  O   PRO A  81      57.278  -3.376 -15.772  1.00 74.11           O  
ATOM    597  N   GLU A  82      58.201  -1.704 -16.959  1.00142.45           N  
ATOM    598  CA  GLU A  82      57.424  -2.086 -18.128  1.00142.45           C  
ATOM    599  CB  GLU A  82      57.684  -1.125 -19.278  1.00142.45           C  
ATOM    600  CG  GLU A  82      57.467   0.374 -19.158  1.00142.45           C  
ATOM    601  CD  GLU A  82      57.991   0.915 -20.502  1.00142.45           C  
ATOM    602  OE1 GLU A  82      57.332   0.604 -21.527  1.00142.45           O  
ATOM    603  OE2 GLU A  82      59.130   1.436 -20.546  1.00142.45           O  
ATOM    604  C   GLU A  82      57.939  -3.393 -18.773  1.00142.45           C  
ATOM    605  O   GLU A  82      57.227  -4.075 -19.529  1.00142.45           O  
ATOM    606  N   ASP A  83      59.242  -3.634 -18.639  1.00 91.05           N  
ATOM    607  CA  ASP A  83      59.904  -4.719 -19.358  1.00 91.05           C  
ATOM    608  CB  ASP A  83      61.420  -4.607 -19.203  1.00 91.05           C  
ATOM    609  CG  ASP A  83      61.984  -3.411 -19.969  1.00 91.05           C  
ATOM    610  OD1 ASP A  83      61.477  -3.044 -21.049  1.00 91.05           O  
ATOM    611  OD2 ASP A  83      62.953  -2.791 -19.492  1.00 91.05           O  
ATOM    612  C   ASP A  83      59.414  -6.130 -18.946  1.00 91.05           C  
ATOM    613  O   ASP A  83      59.560  -7.083 -19.743  1.00 91.05           O  
ATOM    614  N   PHE A  84      58.756  -6.188 -17.775  1.00 99.02           N  
ATOM    615  CA  PHE A  84      58.006  -7.353 -17.327  1.00 99.02           C  
ATOM    616  CB  PHE A  84      57.329  -7.096 -15.983  1.00 99.02           C  
ATOM    617  CG  PHE A  84      56.868  -8.396 -15.362  1.00 99.02           C  
ATOM    618  CD1 PHE A  84      57.778  -9.176 -14.628  1.00 99.02           C  
ATOM    619  CD2 PHE A  84      55.556  -8.863 -15.571  1.00 99.02           C  
ATOM    620  CE1 PHE A  84      57.364 -10.388 -14.067  1.00 99.02           C  
ATOM    621  CE2 PHE A  84      55.144 -10.083 -15.010  1.00 99.02           C  
ATOM    622  CZ  PHE A  84      56.053 -10.825 -14.241  1.00 99.02           C  
ATOM    623  C   PHE A  84      56.983  -7.818 -18.359  1.00 99.02           C  
ATOM    624  O   PHE A  84      55.837  -7.312 -18.384  1.00 99.02           O  
ATOM    625  N   ALA A  85      57.449  -8.751 -19.193  1.00 60.68           N  
ATOM    626  CA  ALA A  85      56.786  -9.199 -20.405  1.00 60.68           C  
ATOM    627  CB  ALA A  85      56.926  -8.122 -21.520  1.00 60.68           C  
ATOM    628  C   ALA A  85      57.270 -10.580 -20.804  1.00 60.68           C  
ATOM    629  O   ALA A  85      58.258 -11.114 -20.333  1.00 60.68           O  
ATOM    630  N   THR A  86      56.649 -11.152 -21.810  1.00 65.39           N  
ATOM    631  CA  THR A  86      57.284 -12.184 -22.625  1.00 65.39           C  
ATOM    632  CB  THR A  86      56.277 -13.326 -22.879  1.00 65.39           C  
ATOM    633  OG1 THR A  86      55.782 -13.684 -21.605  1.00 65.39           O  
ATOM    634  CG2 THR A  86      56.930 -14.570 -23.474  1.00 65.39           C  
ATOM    635  C   THR A  86      57.947 -11.463 -23.772  1.00 65.39           C  
ATOM    636  O   THR A  86      57.361 -10.474 -24.217  1.00 65.39           O  
ATOM    637  N   TYR A  87      58.906 -12.146 -24.438  1.00180.92           N  
ATOM    638  CA  TYR A  87      59.577 -11.772 -25.687  1.00180.92           C  
ATOM    639  CB  TYR A  87      61.000 -11.266 -25.443  1.00180.92           C  
ATOM    640  CG  TYR A  87      60.956 -10.018 -24.597  1.00180.92           C  
ATOM    641  CD1 TYR A  87      60.836 -10.120 -23.199  1.00180.92           C  
ATOM    642  CD2 TYR A  87      61.021  -8.759 -25.217  1.00180.92           C  
ATOM    643  CE1 TYR A  87      60.727  -8.956 -22.419  1.00180.92           C  
ATOM    644  CE2 TYR A  87      60.979  -7.598 -24.428  1.00180.92           C  
ATOM    645  CZ  TYR A  87      60.786  -7.690 -23.034  1.00180.92           C  
ATOM    646  OH  TYR A  87      60.632  -6.563 -22.295  1.00180.92           O  
ATOM    647  C   TYR A  87      59.689 -12.970 -26.553  1.00180.92           C  
ATOM    648  O   TYR A  87      60.046 -14.054 -26.029  1.00180.92           O  
ATOM    649  N   TYR A  88      59.583 -12.747 -27.888  1.00 84.51           N  
ATOM    650  CA  TYR A  88      59.736 -13.799 -28.919  1.00 84.51           C  
ATOM    651  CB  TYR A  88      58.396 -14.192 -29.560  1.00 84.51           C  
ATOM    652  CG  TYR A  88      57.386 -14.508 -28.484  1.00 84.51           C  
ATOM    653  CD1 TYR A  88      56.681 -13.458 -27.860  1.00 84.51           C  
ATOM    654  CD2 TYR A  88      57.160 -15.842 -28.104  1.00 84.51           C  
ATOM    655  CE1 TYR A  88      55.732 -13.745 -26.868  1.00 84.51           C  
ATOM    656  CE2 TYR A  88      56.201 -16.135 -27.119  1.00 84.51           C  
ATOM    657  CZ  TYR A  88      55.477 -15.086 -26.521  1.00 84.51           C  
ATOM    658  OH  TYR A  88      54.515 -15.356 -25.615  1.00 84.51           O  
ATOM    659  C   TYR A  88      60.682 -13.363 -29.963  1.00 84.51           C  
ATOM    660  O   TYR A  88      60.733 -12.160 -30.185  1.00 84.51           O  
ATOM    661  N   CYS A  89      61.260 -14.239 -30.806  1.00 64.89           N  
ATOM    662  CA  CYS A  89      61.684 -14.107 -32.234  1.00 64.89           C  
ATOM    663  CB  CYS A  89      63.157 -14.550 -32.454  1.00 64.89           C  
ATOM    664  SG  CYS A  89      63.412 -16.273 -31.994  1.00 64.89           S  
ATOM    665  C   CYS A  89      60.808 -14.975 -33.200  1.00 64.89           C  
ATOM    666  O   CYS A  89      60.374 -16.111 -32.901  1.00 64.89           O  
ATOM    667  N   GLN A  90      60.699 -14.453 -34.452  1.00152.33           N  
ATOM    668  CA  GLN A  90      60.091 -15.099 -35.624  1.00152.33           C  
ATOM    669  CB  GLN A  90      58.732 -14.418 -35.877  1.00152.33           C  
ATOM    670  CG  GLN A  90      57.931 -15.030 -37.035  1.00152.33           C  
ATOM    671  CD  GLN A  90      56.829 -14.127 -37.569  1.00152.33           C  
ATOM    672  OE1 GLN A  90      56.433 -13.131 -36.996  1.00152.33           O  
ATOM    673  NE2 GLN A  90      56.328 -14.401 -38.748  1.00152.33           N  
ATOM    674  C   GLN A  90      61.012 -15.001 -36.852  1.00152.33           C  
ATOM    675  O   GLN A  90      61.793 -14.075 -36.868  1.00152.33           O  
ATOM    676  N   VAL A  91      60.897 -15.880 -37.834  1.00191.95           N  
ATOM    677  CA  VAL A  91      61.573 -15.793 -39.149  1.00191.95           C  
ATOM    678  CB  VAL A  91      62.377 -17.082 -39.351  1.00191.95           C  
ATOM    679  CG1 VAL A  91      61.506 -18.341 -39.311  1.00191.95           C  
ATOM    680  CG2 VAL A  91      63.162 -17.055 -40.652  1.00191.95           C  
ATOM    681  C   VAL A  91      60.641 -15.461 -40.328  1.00191.95           C  
ATOM    682  O   VAL A  91      59.422 -15.466 -40.172  1.00191.95           O  
ATOM    683  N   TYR A  92      61.117 -15.062 -41.495  1.00209.80           N  
ATOM    684  CA  TYR A  92      60.335 -14.659 -42.660  1.00209.80           C  
ATOM    685  CB  TYR A  92      60.268 -13.102 -42.621  1.00209.80           C  
ATOM    686  CG  TYR A  92      58.865 -12.594 -42.561  1.00209.80           C  
ATOM    687  CD1 TYR A  92      58.207 -12.492 -41.327  1.00209.80           C  
ATOM    688  CD2 TYR A  92      58.220 -12.262 -43.760  1.00209.80           C  
ATOM    689  CE1 TYR A  92      56.905 -11.964 -41.281  1.00209.80           C  
ATOM    690  CE2 TYR A  92      56.914 -11.770 -43.721  1.00209.80           C  
ATOM    691  CZ  TYR A  92      56.267 -11.594 -42.483  1.00209.80           C  
ATOM    692  OH  TYR A  92      55.044 -11.017 -42.478  1.00209.80           O  
ATOM    693  C   TYR A  92      60.826 -15.280 -44.005  1.00209.80           C  
ATOM    694  O   TYR A  92      60.349 -14.920 -45.109  1.00209.80           O  
ATOM    695  N   SER A  93      61.935 -16.052 -43.991  1.00169.85           N  
ATOM    696  CA  SER A  93      62.717 -16.343 -45.231  1.00169.85           C  
ATOM    697  CB  SER A  93      64.159 -16.703 -44.909  1.00169.85           C  
ATOM    698  OG  SER A  93      64.190 -17.851 -44.094  1.00169.85           O  
ATOM    699  C   SER A  93      62.161 -17.423 -46.176  1.00169.85           C  
ATOM    700  O   SER A  93      62.445 -18.622 -46.038  1.00169.85           O  
ATOM    701  N   GLY A  94      61.117 -17.025 -46.907  1.00 36.00           N  
ATOM    702  CA  GLY A  94      60.089 -17.945 -47.371  1.00 36.00           C  
ATOM    703  C   GLY A  94      59.214 -18.520 -46.244  1.00 36.00           C  
ATOM    704  O   GLY A  94      59.018 -17.911 -45.190  1.00 36.00           O  
ATOM    705  N   TYR A  95      58.659 -19.714 -46.491  1.00 78.97           N  
ATOM    706  CA  TYR A  95      57.681 -20.396 -45.619  1.00 78.97           C  
ATOM    707  CB  TYR A  95      56.258 -20.236 -46.162  1.00 78.97           C  
ATOM    708  CG  TYR A  95      55.777 -18.805 -46.132  1.00 78.97           C  
ATOM    709  CD1 TYR A  95      55.193 -18.287 -44.966  1.00 78.97           C  
ATOM    710  CD2 TYR A  95      56.001 -17.970 -47.238  1.00 78.97           C  
ATOM    711  CE1 TYR A  95      54.883 -16.919 -44.877  1.00 78.97           C  
ATOM    712  CE2 TYR A  95      55.720 -16.595 -47.147  1.00 78.97           C  
ATOM    713  CZ  TYR A  95      55.201 -16.060 -45.948  1.00 78.97           C  
ATOM    714  OH  TYR A  95      55.041 -14.716 -45.821  1.00 78.97           O  
ATOM    715  C   TYR A  95      57.887 -21.924 -45.625  1.00 78.97           C  
ATOM    716  O   TYR A  95      58.418 -22.424 -46.642  1.00 78.97           O  
ATOM    717  N   PRO A  96      57.477 -22.590 -44.514  1.00 89.31           N  
ATOM    718  CA  PRO A  96      56.717 -22.061 -43.375  1.00 89.31           C  
ATOM    719  CD  PRO A  96      57.424 -24.029 -44.470  1.00 89.31           C  
ATOM    720  CB  PRO A  96      55.878 -23.239 -42.833  1.00 89.31           C  
ATOM    721  CG  PRO A  96      56.743 -24.439 -43.171  1.00 89.31           C  
ATOM    722  C   PRO A  96      57.520 -21.380 -42.282  1.00 89.31           C  
ATOM    723  O   PRO A  96      58.668 -21.648 -41.963  1.00 89.31           O  
ATOM    724  N   LEU A  97      56.843 -20.395 -41.681  1.00 74.12           N  
ATOM    725  CA  LEU A  97      57.329 -19.629 -40.536  1.00 74.12           C  
ATOM    726  CB  LEU A  97      56.640 -18.233 -40.397  1.00 74.12           C  
ATOM    727  CG  LEU A  97      56.577 -17.472 -41.729  1.00 74.12           C  
ATOM    728  CD1 LEU A  97      56.036 -16.057 -41.535  1.00 74.12           C  
ATOM    729  CD2 LEU A  97      57.938 -17.400 -42.411  1.00 74.12           C  
ATOM    730  C   LEU A  97      57.209 -20.468 -39.289  1.00 74.12           C  
ATOM    731  O   LEU A  97      56.376 -21.395 -39.177  1.00 74.12           O  
ATOM    732  N   THR A  98      58.027 -20.065 -38.275  1.00 59.07           N  
ATOM    733  CA  THR A  98      57.923 -20.480 -36.869  1.00 59.07           C  
ATOM    734  CB  THR A  98      58.830 -21.653 -36.503  1.00 59.07           C  
ATOM    735  OG1 THR A  98      60.200 -21.339 -36.577  1.00 59.07           O  
ATOM    736  CG2 THR A  98      58.543 -22.806 -37.462  1.00 59.07           C  
ATOM    737  C   THR A  98      58.301 -19.356 -35.958  1.00 59.07           C  
ATOM    738  O   THR A  98      59.171 -18.545 -36.262  1.00 59.07           O  
ATOM    739  N   PHE A  99      57.915 -19.410 -34.674  1.00 79.34           N  
ATOM    740  CA  PHE A  99      58.544 -18.668 -33.546  1.00 79.34           C  
ATOM    741  CB  PHE A  99      57.466 -18.134 -32.578  1.00 79.34           C  
ATOM    742  CG  PHE A  99      56.503 -17.173 -33.244  1.00 79.34           C  
ATOM    743  CD1 PHE A  99      55.477 -17.658 -34.074  1.00 79.34           C  
ATOM    744  CD2 PHE A  99      56.639 -15.789 -33.042  1.00 79.34           C  
ATOM    745  CE1 PHE A  99      54.601 -16.764 -34.715  1.00 79.34           C  
ATOM    746  CE2 PHE A  99      55.758 -14.894 -33.675  1.00 79.34           C  
ATOM    747  CZ  PHE A  99      54.747 -15.382 -34.520  1.00 79.34           C  
ATOM    748  C   PHE A  99      59.547 -19.556 -32.749  1.00 79.34           C  
ATOM    749  O   PHE A  99      59.803 -20.765 -32.957  1.00 79.34           O  
ATOM    750  N   GLY A 100      60.518 -18.848 -32.118  1.00 62.50           N  
ATOM    751  CA  GLY A 100      61.585 -19.481 -31.369  1.00 62.50           C  
ATOM    752  C   GLY A 100      61.099 -20.057 -30.072  1.00 62.50           C  
ATOM    753  O   GLY A 100      61.933 -20.222 -29.203  1.00 62.50           O  
ATOM    754  N   GLY A 101      59.832 -20.202 -29.758  1.00 57.54           N  
ATOM    755  CA  GLY A 101      59.331 -20.623 -28.464  1.00 57.54           C  
ATOM    756  C   GLY A 101      59.005 -19.361 -27.733  1.00 57.54           C  
ATOM    757  O   GLY A 101      57.871 -18.949 -27.973  1.00 57.54           O  
ATOM    758  N   GLY A 102      59.907 -18.803 -26.914  1.00 47.59           N  
ATOM    759  CA  GLY A 102      59.713 -17.569 -26.153  1.00 47.59           C  
ATOM    760  C   GLY A 102      60.629 -17.474 -24.948  1.00 47.59           C  
ATOM    761  O   GLY A 102      60.994 -18.479 -24.319  1.00 47.59           O  
ATOM    762  N   THR A 103      60.864 -16.209 -24.539  1.00 60.44           N  
ATOM    763  CA  THR A 103      61.566 -15.869 -23.287  1.00 60.44           C  
ATOM    764  CB  THR A 103      62.856 -15.073 -23.544  1.00 60.44           C  
ATOM    765  OG1 THR A 103      63.700 -15.796 -24.414  1.00 60.44           O  
ATOM    766  CG2 THR A 103      63.642 -14.767 -22.269  1.00 60.44           C  
ATOM    767  C   THR A 103      60.652 -15.015 -22.432  1.00 60.44           C  
ATOM    768  O   THR A 103      60.119 -14.007 -22.894  1.00 60.44           O  
ATOM    769  N   LYS A 104      60.432 -15.288 -21.139  1.00 86.01           N  
ATOM    770  CA  LYS A 104      59.762 -14.377 -20.182  1.00 86.01           C  
ATOM    771  CB  LYS A 104      58.593 -15.065 -19.455  1.00 86.01           C  
ATOM    772  CG  LYS A 104      57.758 -14.029 -18.702  1.00 86.01           C  
ATOM    773  CD  LYS A 104      56.442 -14.557 -18.133  1.00 86.01           C  
ATOM    774  CE  LYS A 104      55.685 -13.394 -17.480  1.00 86.01           C  
ATOM    775  NZ  LYS A 104      56.500 -12.718 -16.435  1.00 86.01           N  
ATOM    776  C   LYS A 104      60.749 -13.848 -19.169  1.00 86.01           C  
ATOM    777  O   LYS A 104      61.399 -14.672 -18.517  1.00 86.01           O  
ATOM    778  N   VAL A 105      60.585 -12.521 -18.882  1.00137.12           N  
ATOM    779  CA  VAL A 105      61.298 -11.850 -17.782  1.00137.12           C  
ATOM    780  CB  VAL A 105      61.676 -10.345 -18.046  1.00137.12           C  
ATOM    781  CG1 VAL A 105      62.689 -10.195 -19.182  1.00137.12           C  
ATOM    782  CG2 VAL A 105      60.445  -9.565 -18.433  1.00137.12           C  
ATOM    783  C   VAL A 105      60.603 -12.044 -16.438  1.00137.12           C  
ATOM    784  O   VAL A 105      59.492 -12.513 -16.288  1.00137.12           O  
ATOM    785  N   GLU A 106      61.382 -11.880 -15.377  1.00 65.94           N  
ATOM    786  CA  GLU A 106      61.078 -11.479 -13.988  1.00 65.94           C  
ATOM    787  CB  GLU A 106      61.452 -12.660 -13.039  1.00 65.94           C  
ATOM    788  CG  GLU A 106      61.178 -12.443 -11.547  1.00 65.94           C  
ATOM    789  CD  GLU A 106      61.740 -13.570 -10.684  1.00 65.94           C  
ATOM    790  OE1 GLU A 106      62.953 -13.515 -10.335  1.00 65.94           O  
ATOM    791  OE2 GLU A 106      60.942 -14.468 -10.331  1.00 65.94           O  
ATOM    792  C   GLU A 106      61.888 -10.175 -13.662  1.00 65.94           C  
ATOM    793  O   GLU A 106      62.962  -9.794 -14.205  1.00 65.94           O  
ATOM    794  N   ILE A 107      61.232  -9.380 -12.770  1.00 62.53           N  
ATOM    795  CA  ILE A 107      61.963  -8.352 -11.984  1.00 62.53           C  
ATOM    796  CB  ILE A 107      61.063  -7.115 -11.627  1.00 62.53           C  
ATOM    797  CG1 ILE A 107      60.385  -6.562 -12.901  1.00 62.53           C  
ATOM    798  CG2 ILE A 107      61.917  -6.012 -10.968  1.00 62.53           C  
ATOM    799  CD1 ILE A 107      59.252  -5.574 -12.609  1.00 62.53           C  
ATOM    800  C   ILE A 107      62.632  -9.003 -10.740  1.00 62.53           C  
ATOM    801  O   ILE A 107      61.958  -9.448  -9.811  1.00 62.53           O  
ATOM    802  N   LYS A 108      63.945  -8.829 -10.539  1.00123.02           N  
ATOM    803  CA  LYS A 108      64.557  -8.972  -9.220  1.00123.02           C  
ATOM    804  CB  LYS A 108      66.087  -9.041  -9.316  1.00123.02           C  
ATOM    805  CG  LYS A 108      66.618 -10.291 -10.039  1.00123.02           C  
ATOM    806  CD  LYS A 108      66.029 -11.574  -9.450  1.00123.02           C  
ATOM    807  CE  LYS A 108      66.571 -12.874 -10.026  1.00123.02           C  
ATOM    808  NZ  LYS A 108      65.635 -13.987  -9.711  1.00123.02           N  
ATOM    809  C   LYS A 108      64.056  -7.922  -8.189  1.00123.02           C  
ATOM    810  O   LYS A 108      64.493  -6.776  -8.086  1.00123.02           O  
ATOM    811  N   ARG A 109      63.333  -8.431  -7.194  1.00144.44           N  
ATOM    812  CA  ARG A 109      62.922  -7.724  -5.991  1.00144.44           C  
ATOM    813  CB  ARG A 109      61.459  -8.174  -5.770  1.00144.44           C  
ATOM    814  CG  ARG A 109      60.680  -7.306  -4.776  1.00144.44           C  
ATOM    815  CD  ARG A 109      59.478  -8.075  -4.215  1.00144.44           C  
ATOM    816  NE  ARG A 109      59.518  -8.133  -2.746  1.00144.44           N  
ATOM    817  CZ  ARG A 109      59.077  -7.207  -1.916  1.00144.44           C  
ATOM    818  NH1 ARG A 109      58.426  -6.154  -2.335  1.00144.44           N  
ATOM    819  NH2 ARG A 109      59.306  -7.316  -0.636  1.00144.44           N  
ATOM    820  C   ARG A 109      63.951  -7.931  -4.865  1.00144.44           C  
ATOM    821  O   ARG A 109      64.830  -8.792  -4.902  1.00144.44           O  
ATOM    822  N   THR A 110      63.751  -7.244  -3.763  1.00116.25           N  
ATOM    823  CA  THR A 110      64.086  -7.717  -2.414  1.00116.25           C  
ATOM    824  CB  THR A 110      63.969  -6.560  -1.433  1.00116.25           C  
ATOM    825  OG1 THR A 110      64.615  -6.925  -0.240  1.00116.25           O  
ATOM    826  CG2 THR A 110      62.526  -6.174  -1.095  1.00116.25           C  
ATOM    827  C   THR A 110      63.207  -8.870  -1.935  1.00116.25           C  
ATOM    828  O   THR A 110      62.118  -9.029  -2.463  1.00116.25           O  
ATOM    829  N   VAL A 111      63.554  -9.559  -0.873  1.00112.74           N  
ATOM    830  CA  VAL A 111      62.806 -10.687  -0.315  1.00112.74           C  
ATOM    831  CB  VAL A 111      63.663 -11.343   0.771  1.00112.74           C  
ATOM    832  CG1 VAL A 111      63.005 -12.588   1.366  1.00112.74           C  
ATOM    833  CG2 VAL A 111      65.022 -11.769   0.187  1.00112.74           C  
ATOM    834  C   VAL A 111      61.423 -10.304   0.217  1.00112.74           C  
ATOM    835  O   VAL A 111      61.071  -9.143   0.382  1.00112.74           O  
ATOM    836  N   ALA A 112      60.474 -11.212   0.186  1.00 52.71           N  
ATOM    837  CA  ALA A 112      59.282 -11.186   1.009  1.00 52.71           C  
ATOM    838  CB  ALA A 112      58.122 -10.619   0.202  1.00 52.71           C  
ATOM    839  C   ALA A 112      59.010 -12.594   1.469  1.00 52.71           C  
ATOM    840  O   ALA A 112      59.014 -13.474   0.619  1.00 52.71           O  
ATOM    841  N   ALA A 113      58.720 -12.803   2.749  1.00 49.75           N  
ATOM    842  CA  ALA A 113      58.186 -14.089   3.207  1.00 49.75           C  
ATOM    843  CB  ALA A 113      58.302 -14.125   4.739  1.00 49.75           C  
ATOM    844  C   ALA A 113      56.789 -14.416   2.668  1.00 49.75           C  
ATOM    845  O   ALA A 113      56.040 -13.506   2.301  1.00 49.75           O  
ATOM    846  N   PRO A 114      56.332 -15.671   2.635  1.00101.28           N  
ATOM    847  CA  PRO A 114      54.932 -16.042   2.393  1.00101.28           C  
ATOM    848  CD  PRO A 114      57.207 -16.805   2.603  1.00101.28           C  
ATOM    849  CB  PRO A 114      55.004 -17.527   1.983  1.00101.28           C  
ATOM    850  CG  PRO A 114      56.305 -18.031   2.609  1.00101.28           C  
ATOM    851  C   PRO A 114      54.010 -15.767   3.605  1.00101.28           C  
ATOM    852  O   PRO A 114      54.137 -16.353   4.696  1.00101.28           O  
ATOM    853  N   SER A 115      53.036 -14.886   3.390  1.00 70.02           N  
ATOM    854  CA  SER A 115      51.879 -14.759   4.299  1.00 70.02           C  
ATOM    855  CB  SER A 115      51.247 -13.359   4.204  1.00 70.02           C  
ATOM    856  OG  SER A 115      50.652 -13.135   2.945  1.00 70.02           O  
ATOM    857  C   SER A 115      50.859 -15.916   4.102  1.00 70.02           C  
ATOM    858  O   SER A 115      49.833 -15.750   3.408  1.00 70.02           O  
ATOM    859  N   VAL A 116      51.105 -17.033   4.780  1.00145.73           N  
ATOM    860  CA  VAL A 116      50.279 -18.207   4.621  1.00145.73           C  
ATOM    861  CB  VAL A 116      51.035 -19.504   4.952  1.00145.73           C  
ATOM    862  CG1 VAL A 116      52.410 -19.595   4.293  1.00145.73           C  
ATOM    863  CG2 VAL A 116      51.233 -19.712   6.448  1.00145.73           C  
ATOM    864  C   VAL A 116      48.997 -18.038   5.474  1.00145.73           C  
ATOM    865  O   VAL A 116      49.039 -17.616   6.667  1.00145.73           O  
ATOM    866  N   PHE A 117      47.907 -18.528   4.856  1.00 65.75           N  
ATOM    867  CA  PHE A 117      46.658 -18.792   5.535  1.00 65.75           C  
ATOM    868  CB  PHE A 117      45.644 -17.737   5.177  1.00 65.75           C  
ATOM    869  CG  PHE A 117      46.060 -16.392   5.721  1.00 65.75           C  
ATOM    870  CD1 PHE A 117      45.689 -16.017   7.024  1.00 65.75           C  
ATOM    871  CD2 PHE A 117      46.864 -15.541   4.941  1.00 65.75           C  
ATOM    872  CE1 PHE A 117      46.114 -14.783   7.546  1.00 65.75           C  
ATOM    873  CE2 PHE A 117      47.291 -14.310   5.463  1.00 65.75           C  
ATOM    874  CZ  PHE A 117      46.913 -13.932   6.762  1.00 65.75           C  
ATOM    875  C   PHE A 117      46.092 -20.125   5.158  1.00 65.75           C  
ATOM    876  O   PHE A 117      46.218 -20.610   4.039  1.00 65.75           O  
ATOM    877  N   ILE A 118      45.335 -20.736   6.073  1.00119.05           N  
ATOM    878  CA  ILE A 118      44.645 -22.018   5.931  1.00119.05           C  
ATOM    879  CB  ILE A 118      45.382 -23.096   6.807  1.00119.05           C  
ATOM    880  CG1 ILE A 118      45.323 -24.535   6.274  1.00119.05           C  
ATOM    881  CG2 ILE A 118      44.997 -23.010   8.299  1.00119.05           C  
ATOM    882  CD1 ILE A 118      43.954 -25.187   6.274  1.00119.05           C  
ATOM    883  C   ILE A 118      43.153 -21.697   6.173  1.00119.05           C  
ATOM    884  O   ILE A 118      42.765 -20.861   7.020  1.00119.05           O  
ATOM    885  N   PHE A 119      42.344 -22.540   5.516  1.00 92.13           N  
ATOM    886  CA  PHE A 119      40.902 -22.617   5.622  1.00 92.13           C  
ATOM    887  CB  PHE A 119      40.264 -21.988   4.386  1.00 92.13           C  
ATOM    888  CG  PHE A 119      40.800 -20.596   4.188  1.00 92.13           C  
ATOM    889  CD1 PHE A 119      42.055 -20.398   3.582  1.00 92.13           C  
ATOM    890  CD2 PHE A 119      40.089 -19.509   4.710  1.00 92.13           C  
ATOM    891  CE1 PHE A 119      42.615 -19.116   3.532  1.00 92.13           C  
ATOM    892  CE2 PHE A 119      40.622 -18.220   4.599  1.00 92.13           C  
ATOM    893  CZ  PHE A 119      41.885 -18.024   4.023  1.00 92.13           C  
ATOM    894  C   PHE A 119      40.441 -24.041   5.719  1.00 92.13           C  
ATOM    895  O   PHE A 119      40.451 -24.727   4.694  1.00 92.13           O  
ATOM    896  N   PRO A 120      39.823 -24.453   6.843  1.00 81.24           N  
ATOM    897  CA  PRO A 120      38.981 -25.667   6.995  1.00 81.24           C  
ATOM    898  CD  PRO A 120      39.995 -23.852   8.159  1.00 81.24           C  
ATOM    899  CB  PRO A 120      38.552 -25.751   8.471  1.00 81.24           C  
ATOM    900  CG  PRO A 120      39.612 -24.910   9.184  1.00 81.24           C  
ATOM    901  C   PRO A 120      37.680 -25.627   6.204  1.00 81.24           C  
ATOM    902  O   PRO A 120      36.997 -24.592   6.325  1.00 81.24           O  
ATOM    903  N   PRO A 121      37.239 -26.790   5.621  1.00 85.40           N  
ATOM    904  CA  PRO A 121      36.057 -26.932   4.761  1.00 85.40           C  
ATOM    905  CD  PRO A 121      37.965 -28.072   5.663  1.00 85.40           C  
ATOM    906  CB  PRO A 121      35.909 -28.445   4.508  1.00 85.40           C  
ATOM    907  CG  PRO A 121      37.334 -28.979   4.615  1.00 85.40           C  
ATOM    908  C   PRO A 121      34.764 -26.399   5.346  1.00 85.40           C  
ATOM    909  O   PRO A 121      34.345 -26.851   6.399  1.00 85.40           O  
ATOM    910  N   SER A 122      34.005 -25.638   4.566  1.00110.60           N  
ATOM    911  CA  SER A 122      32.723 -25.047   4.976  1.00110.60           C  
ATOM    912  CB  SER A 122      32.493 -23.829   4.080  1.00110.60           C  
ATOM    913  OG  SER A 122      31.274 -23.197   4.407  1.00110.60           O  
ATOM    914  C   SER A 122      31.506 -25.980   4.873  1.00110.60           C  
ATOM    915  O   SER A 122      31.405 -26.636   3.846  1.00110.60           O  
ATOM    916  N   ASP A 123      30.406 -25.651   5.520  1.00 61.09           N  
ATOM    917  CA  ASP A 123      29.185 -26.462   5.636  1.00 61.09           C  
ATOM    918  CB  ASP A 123      28.143 -25.584   6.344  1.00 61.09           C  
ATOM    919  CG  ASP A 123      28.478 -25.145   7.779  1.00 61.09           C  
ATOM    920  OD1 ASP A 123      29.635 -25.346   8.207  1.00 61.09           O  
ATOM    921  OD2 ASP A 123      27.570 -24.571   8.420  1.00 61.09           O  
ATOM    922  C   ASP A 123      28.578 -26.867   4.281  1.00 61.09           C  
ATOM    923  O   ASP A 123      28.070 -28.002   4.149  1.00 61.09           O  
ATOM    924  N   GLU A 124      28.798 -26.022   3.244  1.00 68.73           N  
ATOM    925  CA  GLU A 124      28.364 -26.309   1.877  1.00 68.73           C  
ATOM    926  CB  GLU A 124      28.133 -24.990   1.111  1.00 68.73           C  
ATOM    927  CG  GLU A 124      26.963 -24.177   1.657  1.00 68.73           C  
ATOM    928  CD  GLU A 124      26.329 -23.393   0.523  1.00 68.73           C  
ATOM    929  OE1 GLU A 124      26.959 -22.420   0.061  1.00 68.73           O  
ATOM    930  OE2 GLU A 124      25.216 -23.798   0.114  1.00 68.73           O  
ATOM    931  C   GLU A 124      29.317 -27.249   1.080  1.00 68.73           C  
ATOM    932  O   GLU A 124      28.865 -28.162   0.350  1.00 68.73           O  
ATOM    933  N   GLN A 125      30.622 -27.099   1.302  1.00101.26           N  
ATOM    934  CA  GLN A 125      31.504 -28.161   0.907  1.00101.26           C  
ATOM    935  CB  GLN A 125      32.957 -27.856   1.239  1.00101.26           C  
ATOM    936  CG  GLN A 125      33.537 -26.765   0.343  1.00101.26           C  
ATOM    937  CD  GLN A 125      35.054 -26.680   0.466  1.00101.26           C  
ATOM    938  NE2 GLN A 125      35.700 -25.811  -0.275  1.00101.26           N  
ATOM    939  OE1 GLN A 125      35.699 -27.415   1.198  1.00101.26           O  
ATOM    940  C   GLN A 125      31.064 -29.457   1.554  1.00101.26           C  
ATOM    941  O   GLN A 125      30.811 -30.433   0.857  1.00101.26           O  
ATOM    942  N   LEU A 126      30.904 -29.563   2.870  1.00 43.29           N  
ATOM    943  CA  LEU A 126      30.601 -30.808   3.572  1.00 43.29           C  
ATOM    944  CB  LEU A 126      30.589 -30.558   5.092  1.00 43.29           C  
ATOM    945  CG  LEU A 126      31.934 -30.078   5.676  1.00 43.29           C  
ATOM    946  CD1 LEU A 126      31.785 -29.941   7.188  1.00 43.29           C  
ATOM    947  CD2 LEU A 126      33.095 -31.027   5.372  1.00 43.29           C  
ATOM    948  C   LEU A 126      29.296 -31.390   3.065  1.00 43.29           C  
ATOM    949  O   LEU A 126      29.157 -32.594   2.913  1.00 43.29           O  
ATOM    950  N   LYS A 127      28.314 -30.548   2.692  1.00 95.70           N  
ATOM    951  CA  LYS A 127      27.029 -30.891   1.997  1.00 95.70           C  
ATOM    952  CB  LYS A 127      26.222 -29.584   1.885  1.00 95.70           C  
ATOM    953  CG  LYS A 127      24.769 -29.809   1.449  1.00 95.70           C  
ATOM    954  CD  LYS A 127      24.064 -28.502   1.031  1.00 95.70           C  
ATOM    955  CE  LYS A 127      24.451 -27.274   1.875  1.00 95.70           C  
ATOM    956  NZ  LYS A 127      23.905 -26.008   1.320  1.00 95.70           N  
ATOM    957  C   LYS A 127      27.170 -31.414   0.554  1.00 95.70           C  
ATOM    958  O   LYS A 127      26.384 -32.290   0.179  1.00 95.70           O  
ATOM    959  N   SER A 128      28.239 -30.939  -0.097  1.00116.22           N  
ATOM    960  CA  SER A 128      28.801 -31.443  -1.361  1.00116.22           C  
ATOM    961  CB  SER A 128      29.574 -30.269  -2.015  1.00116.22           C  
ATOM    962  OG  SER A 128      30.069 -30.641  -3.281  1.00116.22           O  
ATOM    963  C   SER A 128      29.646 -32.748  -1.228  1.00116.22           C  
ATOM    964  O   SER A 128      30.188 -33.243  -2.227  1.00116.22           O  
ATOM    965  N   GLY A 129      29.669 -33.328  -0.007  1.00 42.68           N  
ATOM    966  CA  GLY A 129      30.428 -34.546   0.269  1.00 42.68           C  
ATOM    967  C   GLY A 129      31.943 -34.346   0.175  1.00 42.68           C  
ATOM    968  O   GLY A 129      32.741 -35.285   0.132  1.00 42.68           O  
ATOM    969  N   THR A 130      32.424 -33.115   0.073  1.00125.38           N  
ATOM    970  CA  THR A 130      33.824 -32.789  -0.180  1.00125.38           C  
ATOM    971  CB  THR A 130      33.967 -31.911  -1.437  1.00125.38           C  
ATOM    972  OG1 THR A 130      35.313 -31.731  -1.814  1.00125.38           O  
ATOM    973  CG2 THR A 130      33.416 -30.499  -1.298  1.00125.38           C  
ATOM    974  C   THR A 130      34.390 -32.208   1.070  1.00125.38           C  
ATOM    975  O   THR A 130      33.677 -31.629   1.879  1.00125.38           O  
ATOM    976  N   ALA A 131      35.688 -32.382   1.280  1.00 66.38           N  
ATOM    977  CA  ALA A 131      36.519 -31.595   2.176  1.00 66.38           C  
ATOM    978  CB  ALA A 131      36.993 -32.509   3.273  1.00 66.38           C  
ATOM    979  C   ALA A 131      37.652 -31.094   1.313  1.00 66.38           C  
ATOM    980  O   ALA A 131      38.657 -31.712   1.014  1.00 66.38           O  
ATOM    981  N   SER A 132      37.501 -29.888   0.739  1.00 65.57           N  
ATOM    982  CA  SER A 132      38.561 -29.116   0.031  1.00 65.57           C  
ATOM    983  CB  SER A 132      38.005 -28.454  -1.221  1.00 65.57           C  
ATOM    984  OG  SER A 132      37.511 -29.443  -2.106  1.00 65.57           O  
ATOM    985  C   SER A 132      39.195 -28.048   0.914  1.00 65.57           C  
ATOM    986  O   SER A 132      38.755 -26.882   0.988  1.00 65.57           O  
ATOM    987  N   VAL A 133      40.084 -28.519   1.814  1.00 62.29           N  
ATOM    988  CA  VAL A 133      40.892 -27.701   2.724  1.00 62.29           C  
ATOM    989  CB  VAL A 133      41.811 -28.543   3.666  1.00 62.29           C  
ATOM    990  CG1 VAL A 133      42.400 -27.638   4.745  1.00 62.29           C  
ATOM    991  CG2 VAL A 133      41.062 -29.701   4.333  1.00 62.29           C  
ATOM    992  C   VAL A 133      41.732 -26.744   1.906  1.00 62.29           C  
ATOM    993  O   VAL A 133      42.806 -27.101   1.452  1.00 62.29           O  
ATOM    994  N   VAL A 134      41.520 -25.438   1.865  1.00 59.30           N  
ATOM    995  CA  VAL A 134      42.330 -24.475   1.124  1.00 59.30           C  
ATOM    996  CB  VAL A 134      41.433 -23.333   0.606  1.00 59.30           C  
ATOM    997  CG1 VAL A 134      42.206 -22.351  -0.279  1.00 59.30           C  
ATOM    998  CG2 VAL A 134      40.249 -23.878  -0.202  1.00 59.30           C  
ATOM    999  C   VAL A 134      43.531 -23.989   1.966  1.00 59.30           C  
ATOM   1000  O   VAL A 134      43.422 -23.768   3.192  1.00 59.30           O  
ATOM   1001  N   CYS A 135      44.649 -23.751   1.273  1.00 66.20           N  
ATOM   1002  CA  CYS A 135      45.718 -22.921   1.763  1.00 66.20           C  
ATOM   1003  CB  CYS A 135      46.869 -23.839   2.089  1.00 66.20           C  
ATOM   1004  SG  CYS A 135      48.249 -23.110   2.964  1.00 66.20           S  
ATOM   1005  C   CYS A 135      46.010 -21.906   0.714  1.00 66.20           C  
ATOM   1006  O   CYS A 135      45.891 -22.184  -0.495  1.00 66.20           O  
ATOM   1007  N   LEU A 136      46.388 -20.671   1.182  1.00 86.21           N  
ATOM   1008  CA  LEU A 136      46.749 -19.517   0.347  1.00 86.21           C  
ATOM   1009  CB  LEU A 136      45.641 -18.483   0.391  1.00 86.21           C  
ATOM   1010  CG  LEU A 136      44.375 -19.074  -0.232  1.00 86.21           C  
ATOM   1011  CD1 LEU A 136      43.258 -18.108   0.057  1.00 86.21           C  
ATOM   1012  CD2 LEU A 136      44.511 -19.213  -1.745  1.00 86.21           C  
ATOM   1013  C   LEU A 136      47.964 -18.834   0.875  1.00 86.21           C  
ATOM   1014  O   LEU A 136      47.969 -18.473   2.072  1.00 86.21           O  
ATOM   1015  N   LEU A 137      48.994 -18.683   0.013  1.00115.39           N  
ATOM   1016  CA  LEU A 137      50.337 -18.211   0.344  1.00115.39           C  
ATOM   1017  CB  LEU A 137      51.424 -19.265   0.015  1.00115.39           C  
ATOM   1018  CG  LEU A 137      51.080 -20.695   0.472  1.00115.39           C  
ATOM   1019  CD1 LEU A 137      52.394 -21.388   0.727  1.00115.39           C  
ATOM   1020  CD2 LEU A 137      50.278 -20.818   1.761  1.00115.39           C  
ATOM   1021  C   LEU A 137      50.483 -16.941  -0.449  1.00115.39           C  
ATOM   1022  O   LEU A 137      50.614 -17.056  -1.667  1.00115.39           O  
ATOM   1023  N   ASN A 138      50.353 -15.779   0.171  1.00 81.58           N  
ATOM   1024  CA  ASN A 138      50.387 -14.504  -0.516  1.00 81.58           C  
ATOM   1025  CB  ASN A 138      49.173 -13.658  -0.098  1.00 81.58           C  
ATOM   1026  CG  ASN A 138      47.833 -14.240  -0.524  1.00 81.58           C  
ATOM   1027  OD1 ASN A 138      47.713 -15.087  -1.391  1.00 81.58           O  
ATOM   1028  ND2 ASN A 138      46.746 -13.747   0.027  1.00 81.58           N  
ATOM   1029  C   ASN A 138      51.737 -13.816  -0.276  1.00 81.58           C  
ATOM   1030  O   ASN A 138      52.398 -14.038   0.754  1.00 81.58           O  
ATOM   1031  N   ASN A 139      52.025 -12.924  -1.252  1.00 92.82           N  
ATOM   1032  CA  ASN A 139      53.058 -11.867  -1.186  1.00 92.82           C  
ATOM   1033  CB  ASN A 139      52.594 -10.872  -0.093  1.00 92.82           C  
ATOM   1034  CG  ASN A 139      51.141 -10.440  -0.192  1.00 92.82           C  
ATOM   1035  OD1 ASN A 139      50.607 -10.148  -1.252  1.00 92.82           O  
ATOM   1036  ND2 ASN A 139      50.406 -10.500   0.896  1.00 92.82           N  
ATOM   1037  C   ASN A 139      54.565 -12.273  -1.031  1.00 92.82           C  
ATOM   1038  O   ASN A 139      55.367 -11.561  -0.401  1.00 92.82           O  
ATOM   1039  N   PHE A 140      54.930 -13.489  -1.427  1.00164.87           N  
ATOM   1040  CA  PHE A 140      56.328 -13.903  -1.295  1.00164.87           C  
ATOM   1041  CB  PHE A 140      56.391 -15.420  -0.987  1.00164.87           C  
ATOM   1042  CG  PHE A 140      55.769 -16.280  -2.058  1.00164.87           C  
ATOM   1043  CD1 PHE A 140      56.494 -16.589  -3.219  1.00164.87           C  
ATOM   1044  CD2 PHE A 140      54.462 -16.766  -1.900  1.00164.87           C  
ATOM   1045  CE1 PHE A 140      55.906 -17.350  -4.241  1.00164.87           C  
ATOM   1046  CE2 PHE A 140      53.902 -17.582  -2.892  1.00164.87           C  
ATOM   1047  CZ  PHE A 140      54.605 -17.850  -4.078  1.00164.87           C  
ATOM   1048  C   PHE A 140      57.208 -13.461  -2.514  1.00164.87           C  
ATOM   1049  O   PHE A 140      56.749 -13.507  -3.657  1.00164.87           O  
ATOM   1050  N   TYR A 141      58.514 -13.374  -2.216  1.00105.29           N  
ATOM   1051  CA  TYR A 141      59.596 -13.379  -3.184  1.00105.29           C  
ATOM   1052  CB  TYR A 141      59.753 -11.936  -3.679  1.00105.29           C  
ATOM   1053  CG  TYR A 141      60.769 -11.856  -4.794  1.00105.29           C  
ATOM   1054  CD1 TYR A 141      60.353 -12.060  -6.122  1.00105.29           C  
ATOM   1055  CD2 TYR A 141      62.138 -11.708  -4.496  1.00105.29           C  
ATOM   1056  CE1 TYR A 141      61.306 -12.151  -7.150  1.00105.29           C  
ATOM   1057  CE2 TYR A 141      63.094 -11.793  -5.524  1.00105.29           C  
ATOM   1058  CZ  TYR A 141      62.676 -12.042  -6.845  1.00105.29           C  
ATOM   1059  OH  TYR A 141      63.587 -12.241  -7.826  1.00105.29           O  
ATOM   1060  C   TYR A 141      60.915 -13.884  -2.504  1.00105.29           C  
ATOM   1061  O   TYR A 141      61.282 -13.358  -1.426  1.00105.29           O  
ATOM   1062  N   PRO A 142      61.762 -14.666  -3.214  1.00178.26           N  
ATOM   1063  CA  PRO A 142      61.684 -15.187  -4.594  1.00178.26           C  
ATOM   1064  CD  PRO A 142      63.027 -14.987  -2.608  1.00178.26           C  
ATOM   1065  CB  PRO A 142      63.080 -15.784  -4.875  1.00178.26           C  
ATOM   1066  CG  PRO A 142      63.701 -16.008  -3.503  1.00178.26           C  
ATOM   1067  C   PRO A 142      60.559 -16.174  -4.871  1.00178.26           C  
ATOM   1068  O   PRO A 142      59.718 -16.296  -3.988  1.00178.26           O  
ATOM   1069  N   ARG A 143      60.474 -16.665  -6.124  1.00120.69           N  
ATOM   1070  CA  ARG A 143      59.348 -17.460  -6.640  1.00120.69           C  
ATOM   1071  CB  ARG A 143      59.408 -17.494  -8.220  1.00120.69           C  
ATOM   1072  CG  ARG A 143      58.070 -17.872  -8.886  1.00120.69           C  
ATOM   1073  CD  ARG A 143      58.100 -17.727 -10.416  1.00120.69           C  
ATOM   1074  NE  ARG A 143      56.740 -17.821 -10.998  1.00120.69           N  
ATOM   1075  CZ  ARG A 143      56.323 -17.295 -12.144  1.00120.69           C  
ATOM   1076  NH1 ARG A 143      57.120 -16.658 -12.954  1.00120.69           N  
ATOM   1077  NH2 ARG A 143      55.070 -17.371 -12.497  1.00120.69           N  
ATOM   1078  C   ARG A 143      59.251 -18.899  -6.103  1.00120.69           C  
ATOM   1079  O   ARG A 143      58.168 -19.436  -6.320  1.00120.69           O  
ATOM   1080  N   GLU A 144      60.298 -19.510  -5.578  1.00126.45           N  
ATOM   1081  CA  GLU A 144      60.235 -20.891  -5.112  1.00126.45           C  
ATOM   1082  CB  GLU A 144      61.640 -21.521  -5.134  1.00126.45           C  
ATOM   1083  CG  GLU A 144      61.631 -22.957  -4.585  1.00126.45           C  
ATOM   1084  CD  GLU A 144      60.560 -23.799  -5.287  1.00126.45           C  
ATOM   1085  OE1 GLU A 144      60.703 -24.027  -6.505  1.00126.45           O  
ATOM   1086  OE2 GLU A 144      59.541 -24.090  -4.624  1.00126.45           O  
ATOM   1087  C   GLU A 144      59.475 -20.931  -3.761  1.00126.45           C  
ATOM   1088  O   GLU A 144      59.915 -20.494  -2.692  1.00126.45           O  
ATOM   1089  N   ALA A 145      58.254 -21.450  -3.848  1.00168.58           N  
ATOM   1090  CA  ALA A 145      57.280 -21.444  -2.757  1.00168.58           C  
ATOM   1091  CB  ALA A 145      56.135 -20.519  -3.173  1.00168.58           C  
ATOM   1092  C   ALA A 145      56.677 -22.843  -2.498  1.00168.58           C  
ATOM   1093  O   ALA A 145      55.452 -22.953  -2.373  1.00168.58           O  
ATOM   1094  N   LYS A 146      57.478 -23.907  -2.676  1.00140.94           N  
ATOM   1095  CA  LYS A 146      56.899 -25.249  -2.651  1.00140.94           C  
ATOM   1096  CB  LYS A 146      57.888 -26.326  -3.084  1.00140.94           C  
ATOM   1097  CG  LYS A 146      57.292 -27.744  -3.000  1.00140.94           C  
ATOM   1098  CD  LYS A 146      56.079 -27.938  -3.928  1.00140.94           C  
ATOM   1099  CE  LYS A 146      55.431 -29.309  -3.729  1.00140.94           C  
ATOM   1100  NZ  LYS A 146      54.038 -29.316  -4.242  1.00140.94           N  
ATOM   1101  C   LYS A 146      56.325 -25.545  -1.273  1.00140.94           C  
ATOM   1102  O   LYS A 146      57.008 -25.528  -0.232  1.00140.94           O  
ATOM   1103  N   VAL A 147      55.079 -26.009  -1.311  1.00 79.97           N  
ATOM   1104  CA  VAL A 147      54.293 -26.363  -0.149  1.00 79.97           C  
ATOM   1105  CB  VAL A 147      52.832 -25.853  -0.216  1.00 79.97           C  
ATOM   1106  CG1 VAL A 147      52.840 -24.338  -0.321  1.00 79.97           C  
ATOM   1107  CG2 VAL A 147      52.057 -26.403  -1.405  1.00 79.97           C  
ATOM   1108  C   VAL A 147      54.319 -27.879   0.046  1.00 79.97           C  
ATOM   1109  O   VAL A 147      54.554 -28.695  -0.888  1.00 79.97           O  
ATOM   1110  N   GLN A 148      54.094 -28.218   1.331  1.00142.03           N  
ATOM   1111  CA  GLN A 148      53.709 -29.524   1.768  1.00142.03           C  
ATOM   1112  CB  GLN A 148      54.758 -30.113   2.724  1.00142.03           C  
ATOM   1113  CG  GLN A 148      56.148 -30.303   2.112  1.00142.03           C  
ATOM   1114  CD  GLN A 148      57.078 -30.953   3.136  1.00142.03           C  
ATOM   1115  NE2 GLN A 148      58.187 -31.513   2.706  1.00142.03           N  
ATOM   1116  OE1 GLN A 148      56.807 -31.024   4.328  1.00142.03           O  
ATOM   1117  C   GLN A 148      52.341 -29.379   2.417  1.00142.03           C  
ATOM   1118  O   GLN A 148      52.060 -28.394   3.139  1.00142.03           O  
ATOM   1119  N   TRP A 149      51.623 -30.522   2.442  1.00 75.11           N  
ATOM   1120  CA  TRP A 149      50.457 -30.733   3.281  1.00 75.11           C  
ATOM   1121  CB  TRP A 149      49.274 -31.004   2.356  1.00 75.11           C  
ATOM   1122  CG  TRP A 149      48.756 -29.769   1.718  1.00 75.11           C  
ATOM   1123  CD2 TRP A 149      47.750 -28.877   2.266  1.00 75.11           C  
ATOM   1124  CD1 TRP A 149      49.126 -29.248   0.528  1.00 75.11           C  
ATOM   1125  NE1 TRP A 149      48.372 -28.120   0.282  1.00 75.11           N  
ATOM   1126  CE2 TRP A 149      47.463 -27.883   1.290  1.00 75.11           C  
ATOM   1127  CE3 TRP A 149      47.004 -28.862   3.465  1.00 75.11           C  
ATOM   1128  CZ2 TRP A 149      46.436 -26.952   1.466  1.00 75.11           C  
ATOM   1129  CZ3 TRP A 149      45.985 -27.916   3.660  1.00 75.11           C  
ATOM   1130  CH2 TRP A 149      45.692 -26.976   2.659  1.00 75.11           C  
ATOM   1131  C   TRP A 149      50.685 -31.896   4.244  1.00 75.11           C  
ATOM   1132  O   TRP A 149      51.220 -32.949   3.851  1.00 75.11           O  
ATOM   1133  N   LYS A 150      50.041 -31.757   5.432  1.00 90.52           N  
ATOM   1134  CA  LYS A 150      50.021 -32.772   6.482  1.00 90.52           C  
ATOM   1135  CB  LYS A 150      50.973 -32.432   7.627  1.00 90.52           C  
ATOM   1136  CG  LYS A 150      52.428 -32.311   7.133  1.00 90.52           C  
ATOM   1137  CD  LYS A 150      53.356 -31.726   8.207  1.00 90.52           C  
ATOM   1138  CE  LYS A 150      54.812 -31.618   7.721  1.00 90.52           C  
ATOM   1139  NZ  LYS A 150      55.015 -30.488   6.783  1.00 90.52           N  
ATOM   1140  C   LYS A 150      48.660 -33.008   7.051  1.00 90.52           C  
ATOM   1141  O   LYS A 150      47.869 -32.062   7.143  1.00 90.52           O  
ATOM   1142  N   VAL A 151      48.308 -34.258   7.347  1.00100.53           N  
ATOM   1143  CA  VAL A 151      47.216 -34.722   8.225  1.00100.53           C  
ATOM   1144  CB  VAL A 151      46.617 -36.032   7.707  1.00100.53           C  
ATOM   1145  CG1 VAL A 151      46.029 -35.800   6.313  1.00100.53           C  
ATOM   1146  CG2 VAL A 151      47.628 -37.182   7.615  1.00100.53           C  
ATOM   1147  C   VAL A 151      47.783 -34.894   9.630  1.00100.53           C  
ATOM   1148  O   VAL A 151      48.770 -34.236   9.917  1.00100.53           O  
ATOM   1149  N   ASP A 152      47.287 -35.816  10.456  1.00 89.56           N  
ATOM   1150  CA  ASP A 152      47.764 -36.083  11.805  1.00 89.56           C  
ATOM   1151  CB  ASP A 152      47.053 -37.295  12.467  1.00 89.56           C  
ATOM   1152  CG  ASP A 152      45.585 -37.004  12.796  1.00 89.56           C  
ATOM   1153  OD1 ASP A 152      45.024 -36.053  12.220  1.00 89.56           O  
ATOM   1154  OD2 ASP A 152      44.997 -37.684  13.661  1.00 89.56           O  
ATOM   1155  C   ASP A 152      49.292 -36.167  11.847  1.00 89.56           C  
ATOM   1156  O   ASP A 152      49.978 -36.838  11.034  1.00 89.56           O  
ATOM   1157  N   ASN A 153      49.824 -35.472  12.871  1.00179.21           N  
ATOM   1158  CA  ASN A 153      51.258 -35.378  13.166  1.00179.21           C  
ATOM   1159  CB  ASN A 153      51.697 -36.727  13.732  1.00179.21           C  
ATOM   1160  CG  ASN A 153      53.048 -36.664  14.412  1.00179.21           C  
ATOM   1161  OD1 ASN A 153      53.793 -35.710  14.303  1.00179.21           O  
ATOM   1162  ND2 ASN A 153      53.430 -37.709  15.101  1.00179.21           N  
ATOM   1163  C   ASN A 153      52.051 -34.848  11.983  1.00179.21           C  
ATOM   1164  O   ASN A 153      51.658 -33.779  11.533  1.00179.21           O  
ATOM   1165  N   ALA A 154      52.978 -35.646  11.457  1.00112.00           N  
ATOM   1166  CA  ALA A 154      53.823 -35.364  10.310  1.00112.00           C  
ATOM   1167  CB  ALA A 154      55.196 -35.960  10.639  1.00112.00           C  
ATOM   1168  C   ALA A 154      53.330 -35.956   8.988  1.00112.00           C  
ATOM   1169  O   ALA A 154      53.809 -35.505   7.932  1.00112.00           O  
ATOM   1170  N   LEU A 155      52.319 -36.853   9.023  1.00 68.71           N  
ATOM   1171  CA  LEU A 155      51.931 -37.662   7.868  1.00 68.71           C  
ATOM   1172  CB  LEU A 155      50.847 -38.670   8.225  1.00 68.71           C  
ATOM   1173  CG  LEU A 155      51.263 -39.761   9.224  1.00 68.71           C  
ATOM   1174  CD1 LEU A 155      50.134 -40.787   9.367  1.00 68.71           C  
ATOM   1175  CD2 LEU A 155      52.535 -40.489   8.785  1.00 68.71           C  
ATOM   1176  C   LEU A 155      51.440 -36.819   6.713  1.00 68.71           C  
ATOM   1177  O   LEU A 155      50.472 -36.084   6.794  1.00 68.71           O  
ATOM   1178  N   GLN A 156      52.008 -36.915   5.533  1.00 55.72           N  
ATOM   1179  CA  GLN A 156      51.737 -35.950   4.450  1.00 55.72           C  
ATOM   1180  CB  GLN A 156      52.991 -35.646   3.620  1.00 55.72           C  
ATOM   1181  CG  GLN A 156      54.033 -34.811   4.379  1.00 55.72           C  
ATOM   1182  CD  GLN A 156      55.185 -34.379   3.478  1.00 55.72           C  
ATOM   1183  OE1 GLN A 156      55.019 -33.998   2.332  1.00 55.72           O  
ATOM   1184  NE2 GLN A 156      56.403 -34.390   3.969  1.00 55.72           N  
ATOM   1185  C   GLN A 156      50.600 -36.449   3.548  1.00 55.72           C  
ATOM   1186  O   GLN A 156      50.488 -37.644   3.283  1.00 55.72           O  
ATOM   1187  N   SER A 157      49.806 -35.530   3.016  1.00 50.97           N  
ATOM   1188  CA  SER A 157      48.793 -35.875   2.015  1.00 50.97           C  
ATOM   1189  CB  SER A 157      47.462 -35.299   2.412  1.00 50.97           C  
ATOM   1190  OG  SER A 157      46.507 -35.734   1.460  1.00 50.97           O  
ATOM   1191  C   SER A 157      49.096 -35.398   0.590  1.00 50.97           C  
ATOM   1192  O   SER A 157      49.212 -34.193   0.341  1.00 50.97           O  
ATOM   1193  N   GLY A 158      49.397 -36.386  -0.270  1.00 46.43           N  
ATOM   1194  CA  GLY A 158      49.751 -36.116  -1.656  1.00 46.43           C  
ATOM   1195  C   GLY A 158      48.480 -35.917  -2.502  1.00 46.43           C  
ATOM   1196  O   GLY A 158      48.562 -35.396  -3.595  1.00 46.43           O  
ATOM   1197  N   ASN A 159      47.284 -36.061  -1.949  1.00 61.98           N  
ATOM   1198  CA  ASN A 159      46.082 -35.556  -2.579  1.00 61.98           C  
ATOM   1199  CB  ASN A 159      44.887 -36.383  -2.197  1.00 61.98           C  
ATOM   1200  CG  ASN A 159      43.732 -36.171  -3.173  1.00 61.98           C  
ATOM   1201  OD1 ASN A 159      43.711 -35.264  -3.988  1.00 61.98           O  
ATOM   1202  ND2 ASN A 159      42.782 -37.077  -3.205  1.00 61.98           N  
ATOM   1203  C   ASN A 159      45.861 -34.092  -2.297  1.00 61.98           C  
ATOM   1204  O   ASN A 159      45.283 -33.659  -1.305  1.00 61.98           O  
ATOM   1205  N   SER A 160      46.484 -33.236  -3.110  1.00 40.54           N  
ATOM   1206  CA  SER A 160      46.258 -31.791  -3.155  1.00 40.54           C  
ATOM   1207  CB  SER A 160      47.278 -31.068  -2.242  1.00 40.54           C  
ATOM   1208  OG  SER A 160      47.009 -29.685  -2.149  1.00 40.54           O  
ATOM   1209  C   SER A 160      46.278 -31.341  -4.628  1.00 40.54           C  
ATOM   1210  O   SER A 160      46.696 -32.044  -5.567  1.00 40.54           O  
ATOM   1211  N   GLN A 161      45.618 -30.173  -4.820  1.00 60.97           N  
ATOM   1212  CA  GLN A 161      45.729 -29.294  -6.009  1.00 60.97           C  
ATOM   1213  CB  GLN A 161      44.298 -28.930  -6.403  1.00 60.97           C  
ATOM   1214  CG  GLN A 161      44.165 -28.379  -7.829  1.00 60.97           C  
ATOM   1215  CD  GLN A 161      42.717 -28.383  -8.314  1.00 60.97           C  
ATOM   1216  NE2 GLN A 161      41.731 -28.473  -7.449  1.00 60.97           N  
ATOM   1217  OE1 GLN A 161      42.434 -28.328  -9.493  1.00 60.97           O  
ATOM   1218  C   GLN A 161      46.605 -28.060  -5.783  1.00 60.97           C  
ATOM   1219  O   GLN A 161      46.678 -27.643  -4.638  1.00 60.97           O  
ATOM   1220  N   GLU A 162      47.193 -27.419  -6.797  1.00 64.81           N  
ATOM   1221  CA  GLU A 162      48.114 -26.291  -6.622  1.00 64.81           C  
ATOM   1222  CB  GLU A 162      49.611 -26.679  -6.431  1.00 64.81           C  
ATOM   1223  CG  GLU A 162      49.950 -27.417  -5.128  1.00 64.81           C  
ATOM   1224  CD  GLU A 162      51.431 -27.835  -5.084  1.00 64.81           C  
ATOM   1225  OE1 GLU A 162      51.821 -28.822  -5.744  1.00 64.81           O  
ATOM   1226  OE2 GLU A 162      52.240 -27.239  -4.339  1.00 64.81           O  
ATOM   1227  C   GLU A 162      47.991 -25.424  -7.885  1.00 64.81           C  
ATOM   1228  O   GLU A 162      48.159 -25.938  -9.006  1.00 64.81           O  
ATOM   1229  N   SER A 163      47.963 -24.102  -7.614  1.00 54.21           N  
ATOM   1230  CA  SER A 163      48.040 -23.050  -8.628  1.00 54.21           C  
ATOM   1231  CB  SER A 163      46.648 -22.471  -8.872  1.00 54.21           C  
ATOM   1232  OG  SER A 163      46.688 -21.581  -9.971  1.00 54.21           O  
ATOM   1233  C   SER A 163      49.015 -21.955  -8.189  1.00 54.21           C  
ATOM   1234  O   SER A 163      49.249 -21.816  -6.977  1.00 54.21           O  
ATOM   1235  N   VAL A 164      49.586 -21.231  -9.165  1.00116.27           N  
ATOM   1236  CA  VAL A 164      50.612 -20.199  -8.926  1.00116.27           C  
ATOM   1237  CB  VAL A 164      52.028 -20.734  -9.146  1.00116.27           C  
ATOM   1238  CG1 VAL A 164      53.085 -19.699  -8.738  1.00116.27           C  
ATOM   1239  CG2 VAL A 164      52.305 -21.997  -8.322  1.00116.27           C  
ATOM   1240  C   VAL A 164      50.425 -19.001  -9.858  1.00116.27           C  
ATOM   1241  O   VAL A 164      50.013 -19.166 -11.018  1.00116.27           O  
ATOM   1242  N   THR A 165      50.662 -17.810  -9.310  1.00136.32           N  
ATOM   1243  CA  THR A 165      50.486 -16.549 -10.024  1.00136.32           C  
ATOM   1244  CB  THR A 165      50.126 -15.406  -9.059  1.00136.32           C  
ATOM   1245  OG1 THR A 165      49.231 -15.870  -8.073  1.00136.32           O  
ATOM   1246  CG2 THR A 165      49.400 -14.251  -9.749  1.00136.32           C  
ATOM   1247  C   THR A 165      51.740 -16.204 -10.812  1.00136.32           C  
ATOM   1248  O   THR A 165      52.759 -16.874 -10.811  1.00136.32           O  
ATOM   1249  N   GLU A 166      51.629 -15.280 -11.745  1.00166.62           N  
ATOM   1250  CA  GLU A 166      52.756 -14.427 -12.172  1.00166.62           C  
ATOM   1251  CB  GLU A 166      52.382 -13.896 -13.577  1.00166.62           C  
ATOM   1252  CG  GLU A 166      53.589 -13.449 -14.398  1.00166.62           C  
ATOM   1253  CD  GLU A 166      54.697 -14.517 -14.442  1.00166.62           C  
ATOM   1254  OE1 GLU A 166      54.413 -15.716 -14.621  1.00166.62           O  
ATOM   1255  OE2 GLU A 166      55.880 -14.162 -14.260  1.00166.62           O  
ATOM   1256  C   GLU A 166      53.124 -13.313 -11.138  1.00166.62           C  
ATOM   1257  O   GLU A 166      52.375 -12.918 -10.237  1.00166.62           O  
ATOM   1258  N   GLN A 167      54.240 -12.619 -11.369  1.00 78.99           N  
ATOM   1259  CA  GLN A 167      54.671 -11.515 -10.519  1.00 78.99           C  
ATOM   1260  CB  GLN A 167      56.133 -11.150 -10.852  1.00 78.99           C  
ATOM   1261  CG  GLN A 167      56.886 -10.392  -9.757  1.00 78.99           C  
ATOM   1262  CD  GLN A 167      58.368 -10.195 -10.091  1.00 78.99           C  
ATOM   1263  OE1 GLN A 167      58.796 -10.123 -11.235  1.00 78.99           O  
ATOM   1264  NE2 GLN A 167      59.216 -10.071  -9.097  1.00 78.99           N  
ATOM   1265  C   GLN A 167      53.709 -10.320 -10.706  1.00 78.99           C  
ATOM   1266  O   GLN A 167      53.088 -10.159 -11.779  1.00 78.99           O  
ATOM   1267  N   ASP A 168      53.631  -9.588  -9.572  1.00 62.19           N  
ATOM   1268  CA  ASP A 168      52.945  -8.268  -9.491  1.00 62.19           C  
ATOM   1269  CB  ASP A 168      52.647  -7.900  -8.009  1.00 62.19           C  
ATOM   1270  CG  ASP A 168      51.928  -6.557  -7.908  1.00 62.19           C  
ATOM   1271  OD1 ASP A 168      50.963  -6.353  -8.672  1.00 62.19           O  
ATOM   1272  OD2 ASP A 168      52.473  -5.668  -7.223  1.00 62.19           O  
ATOM   1273  C   ASP A 168      53.666  -7.109 -10.223  1.00 62.19           C  
ATOM   1274  O   ASP A 168      54.726  -7.344 -10.788  1.00 62.19           O  
ATOM   1275  N   SER A 169      52.978  -6.009 -10.533  1.00 68.78           N  
ATOM   1276  CA  SER A 169      53.517  -4.815 -11.194  1.00 68.78           C  
ATOM   1277  CB  SER A 169      52.412  -4.097 -11.969  1.00 68.78           C  
ATOM   1278  OG  SER A 169      51.354  -3.682 -11.119  1.00 68.78           O  
ATOM   1279  C   SER A 169      54.020  -3.700 -10.259  1.00 68.78           C  
ATOM   1280  O   SER A 169      54.825  -2.849 -10.664  1.00 68.78           O  
ATOM   1281  N   LYS A 170      53.532  -3.612  -9.020  1.00144.01           N  
ATOM   1282  CA  LYS A 170      54.050  -2.658  -8.043  1.00144.01           C  
ATOM   1283  CB  LYS A 170      52.886  -1.930  -7.358  1.00144.01           C  
ATOM   1284  CG  LYS A 170      53.291  -0.621  -6.638  1.00144.01           C  
ATOM   1285  CD  LYS A 170      54.277  -0.829  -5.480  1.00144.01           C  
ATOM   1286  CE  LYS A 170      54.693   0.422  -4.723  1.00144.01           C  
ATOM   1287  NZ  LYS A 170      55.666   0.026  -3.674  1.00144.01           N  
ATOM   1288  C   LYS A 170      55.007  -3.376  -7.100  1.00144.01           C  
ATOM   1289  O   LYS A 170      56.191  -3.056  -7.027  1.00144.01           O  
ATOM   1290  N   ASP A 171      54.468  -4.131  -6.159  1.00 73.78           N  
ATOM   1291  CA  ASP A 171      55.238  -4.752  -5.117  1.00 73.78           C  
ATOM   1292  CB  ASP A 171      54.340  -5.332  -4.041  1.00 73.78           C  
ATOM   1293  CG  ASP A 171      53.786  -4.239  -3.114  1.00 73.78           C  
ATOM   1294  OD1 ASP A 171      54.367  -3.119  -3.082  1.00 73.78           O  
ATOM   1295  OD2 ASP A 171      52.835  -4.563  -2.376  1.00 73.78           O  
ATOM   1296  C   ASP A 171      56.101  -5.868  -5.645  1.00 73.78           C  
ATOM   1297  O   ASP A 171      56.998  -6.235  -4.894  1.00 73.78           O  
ATOM   1298  N   SER A 172      55.797  -6.473  -6.801  1.00119.11           N  
ATOM   1299  CA  SER A 172      56.601  -7.490  -7.532  1.00119.11           C  
ATOM   1300  CB  SER A 172      57.813  -6.881  -8.267  1.00119.11           C  
ATOM   1301  OG  SER A 172      58.755  -6.389  -7.338  1.00119.11           O  
ATOM   1302  C   SER A 172      56.893  -8.769  -6.716  1.00119.11           C  
ATOM   1303  O   SER A 172      58.032  -9.236  -6.531  1.00119.11           O  
ATOM   1304  N   THR A 173      55.852  -9.149  -5.973  1.00 54.56           N  
ATOM   1305  CA  THR A 173      55.804 -10.446  -5.321  1.00 54.56           C  
ATOM   1306  CB  THR A 173      55.236 -10.287  -3.880  1.00 54.56           C  
ATOM   1307  OG1 THR A 173      53.917  -9.802  -3.955  1.00 54.56           O  
ATOM   1308  CG2 THR A 173      56.051  -9.312  -3.029  1.00 54.56           C  
ATOM   1309  C   THR A 173      55.046 -11.494  -6.202  1.00 54.56           C  
ATOM   1310  O   THR A 173      54.640 -11.355  -7.384  1.00 54.56           O  
ATOM   1311  N   TYR A 174      54.991 -12.697  -5.649  1.00 99.07           N  
ATOM   1312  CA  TYR A 174      54.237 -13.793  -6.211  1.00 99.07           C  
ATOM   1313  CB  TYR A 174      55.150 -14.959  -6.575  1.00 99.07           C  
ATOM   1314  CG  TYR A 174      55.991 -14.688  -7.793  1.00 99.07           C  
ATOM   1315  CD1 TYR A 174      55.427 -14.840  -9.071  1.00 99.07           C  
ATOM   1316  CD2 TYR A 174      57.335 -14.306  -7.647  1.00 99.07           C  
ATOM   1317  CE1 TYR A 174      56.225 -14.649 -10.210  1.00 99.07           C  
ATOM   1318  CE2 TYR A 174      58.133 -14.113  -8.789  1.00 99.07           C  
ATOM   1319  CZ  TYR A 174      57.585 -14.308 -10.073  1.00 99.07           C  
ATOM   1320  OH  TYR A 174      58.370 -14.240 -11.176  1.00 99.07           O  
ATOM   1321  C   TYR A 174      53.212 -14.225  -5.224  1.00 99.07           C  
ATOM   1322  O   TYR A 174      53.195 -13.829  -4.041  1.00 99.07           O  
ATOM   1323  N   SER A 175      52.305 -15.120  -5.592  1.00 49.89           N  
ATOM   1324  CA  SER A 175      51.504 -15.921  -4.655  1.00 49.89           C  
ATOM   1325  CB  SER A 175      50.176 -15.175  -4.394  1.00 49.89           C  
ATOM   1326  OG  SER A 175      50.476 -13.904  -3.836  1.00 49.89           O  
ATOM   1327  C   SER A 175      51.391 -17.369  -5.156  1.00 49.89           C  
ATOM   1328  O   SER A 175      51.525 -17.663  -6.361  1.00 49.89           O  
ATOM   1329  N   LEU A 176      50.984 -18.287  -4.292  1.00124.16           N  
ATOM   1330  CA  LEU A 176      50.591 -19.668  -4.548  1.00124.16           C  
ATOM   1331  CB  LEU A 176      51.714 -20.601  -4.045  1.00124.16           C  
ATOM   1332  CG  LEU A 176      51.536 -22.117  -4.286  1.00124.16           C  
ATOM   1333  CD1 LEU A 176      52.884 -22.834  -4.180  1.00124.16           C  
ATOM   1334  CD2 LEU A 176      50.638 -22.815  -3.262  1.00124.16           C  
ATOM   1335  C   LEU A 176      49.223 -19.824  -3.911  1.00124.16           C  
ATOM   1336  O   LEU A 176      48.995 -19.211  -2.848  1.00124.16           O  
ATOM   1337  N   SER A 177      48.282 -20.526  -4.551  1.00 45.99           N  
ATOM   1338  CA  SER A 177      47.182 -21.242  -3.914  1.00 45.99           C  
ATOM   1339  CB  SER A 177      45.914 -20.833  -4.630  1.00 45.99           C  
ATOM   1340  OG  SER A 177      44.785 -21.463  -4.070  1.00 45.99           O  
ATOM   1341  C   SER A 177      47.366 -22.766  -3.985  1.00 45.99           C  
ATOM   1342  O   SER A 177      48.089 -23.273  -4.873  1.00 45.99           O  
ATOM   1343  N   SER A 178      46.890 -23.439  -2.911  1.00 51.88           N  
ATOM   1344  CA  SER A 178      46.764 -24.904  -2.848  1.00 51.88           C  
ATOM   1345  CB  SER A 178      47.979 -25.490  -2.150  1.00 51.88           C  
ATOM   1346  OG  SER A 178      48.009 -26.901  -2.218  1.00 51.88           O  
ATOM   1347  C   SER A 178      45.502 -25.348  -2.124  1.00 51.88           C  
ATOM   1348  O   SER A 178      44.888 -24.563  -1.377  1.00 51.88           O  
ATOM   1349  N   THR A 179      45.046 -26.569  -2.416  1.00 66.19           N  
ATOM   1350  CA  THR A 179      43.930 -27.196  -1.695  1.00 66.19           C  
ATOM   1351  CB  THR A 179      42.624 -26.973  -2.449  1.00 66.19           C  
ATOM   1352  OG1 THR A 179      42.412 -25.593  -2.633  1.00 66.19           O  
ATOM   1353  CG2 THR A 179      41.400 -27.487  -1.713  1.00 66.19           C  
ATOM   1354  C   THR A 179      44.150 -28.700  -1.588  1.00 66.19           C  
ATOM   1355  O   THR A 179      43.750 -29.466  -2.493  1.00 66.19           O  
ATOM   1356  N   LEU A 180      44.480 -29.160  -0.342  1.00128.57           N  
ATOM   1357  CA  LEU A 180      44.291 -30.570   0.058  1.00128.57           C  
ATOM   1358  CB  LEU A 180      44.836 -30.853   1.481  1.00128.57           C  
ATOM   1359  CG  LEU A 180      45.105 -32.325   1.848  1.00128.57           C  
ATOM   1360  CD1 LEU A 180      45.537 -32.414   3.316  1.00128.57           C  
ATOM   1361  CD2 LEU A 180      43.898 -33.245   1.713  1.00128.57           C  
ATOM   1362  C   LEU A 180      42.809 -30.902  -0.087  1.00128.57           C  
ATOM   1363  O   LEU A 180      41.925 -30.137   0.291  1.00128.57           O  
ATOM   1364  N   THR A 181      42.437 -31.808  -0.966  1.00116.80           N  
ATOM   1365  CA  THR A 181      41.052 -32.251  -1.126  1.00116.80           C  
ATOM   1366  CB  THR A 181      40.547 -31.986  -2.559  1.00116.80           C  
ATOM   1367  OG1 THR A 181      39.155 -32.185  -2.592  1.00116.80           O  
ATOM   1368  CG2 THR A 181      41.198 -32.903  -3.594  1.00116.80           C  
ATOM   1369  C   THR A 181      40.980 -33.739  -0.705  1.00116.80           C  
ATOM   1370  O   THR A 181      41.735 -34.596  -1.246  1.00116.80           O  
ATOM   1371  N   LEU A 182      39.907 -33.952   0.096  1.00 69.70           N  
ATOM   1372  CA  LEU A 182      39.443 -35.272   0.458  1.00 69.70           C  
ATOM   1373  CB  LEU A 182      39.790 -35.551   1.940  1.00 69.70           C  
ATOM   1374  CG  LEU A 182      41.300 -35.529   2.234  1.00 69.70           C  
ATOM   1375  CD1 LEU A 182      41.574 -35.752   3.722  1.00 69.70           C  
ATOM   1376  CD2 LEU A 182      42.087 -36.578   1.440  1.00 69.70           C  
ATOM   1377  C   LEU A 182      37.978 -35.370   0.067  1.00 69.70           C  
ATOM   1378  O   LEU A 182      37.381 -34.305  -0.225  1.00 69.70           O  
ATOM   1379  N   SER A 183      37.418 -36.621   0.022  1.00 31.94           N  
ATOM   1380  CA  SER A 183      36.035 -36.905   0.505  1.00 31.94           C  
ATOM   1381  CB  SER A 183      35.663 -38.406   0.429  1.00 31.94           C  
ATOM   1382  OG  SER A 183      34.313 -38.649   0.785  1.00 31.94           O  
ATOM   1383  C   SER A 183      35.796 -36.512   1.963  1.00 31.94           C  
ATOM   1384  O   SER A 183      36.654 -36.890   2.787  1.00 31.94           O  
ATOM   1385  N   LYS A 184      34.569 -36.009   2.301  1.00 59.46           N  
ATOM   1386  CA  LYS A 184      34.080 -35.827   3.683  1.00 59.46           C  
ATOM   1387  CB  LYS A 184      32.594 -35.421   3.789  1.00 59.46           C  
ATOM   1388  CG  LYS A 184      32.222 -35.101   5.250  1.00 59.46           C  
ATOM   1389  CD  LYS A 184      30.823 -34.483   5.405  1.00 59.46           C  
ATOM   1390  CE  LYS A 184      30.592 -34.096   6.874  1.00 59.46           C  
ATOM   1391  NZ  LYS A 184      30.396 -35.289   7.730  1.00 59.46           N  
ATOM   1392  C   LYS A 184      34.307 -37.095   4.490  1.00 59.46           C  
ATOM   1393  O   LYS A 184      35.091 -37.013   5.409  1.00 59.46           O  
ATOM   1394  N   ALA A 185      33.985 -38.294   4.055  1.00 51.36           N  
ATOM   1395  CA  ALA A 185      34.240 -39.530   4.784  1.00 51.36           C  
ATOM   1396  CB  ALA A 185      33.682 -40.670   3.909  1.00 51.36           C  
ATOM   1397  C   ALA A 185      35.710 -39.759   5.215  1.00 51.36           C  
ATOM   1398  O   ALA A 185      35.970 -40.261   6.322  1.00 51.36           O  
ATOM   1399  N   ASP A 186      36.684 -39.264   4.444  1.00 80.82           N  
ATOM   1400  CA  ASP A 186      38.076 -39.324   4.866  1.00 80.82           C  
ATOM   1401  CB  ASP A 186      38.994 -39.360   3.641  1.00 80.82           C  
ATOM   1402  CG  ASP A 186      40.338 -39.977   4.029  1.00 80.82           C  
ATOM   1403  OD1 ASP A 186      40.316 -41.195   4.328  1.00 80.82           O  
ATOM   1404  OD2 ASP A 186      41.362 -39.265   4.052  1.00 80.82           O  
ATOM   1405  C   ASP A 186      38.419 -38.198   5.845  1.00 80.82           C  
ATOM   1406  O   ASP A 186      38.948 -38.466   6.918  1.00 80.82           O  
ATOM   1407  N   TYR A 187      37.980 -36.966   5.584  1.00 85.24           N  
ATOM   1408  CA  TYR A 187      38.190 -35.807   6.459  1.00 85.24           C  
ATOM   1409  CB  TYR A 187      37.491 -34.610   5.818  1.00 85.24           C  
ATOM   1410  CG  TYR A 187      37.656 -33.325   6.601  1.00 85.24           C  
ATOM   1411  CD1 TYR A 187      38.862 -32.604   6.515  1.00 85.24           C  
ATOM   1412  CD2 TYR A 187      36.617 -32.868   7.435  1.00 85.24           C  
ATOM   1413  CE1 TYR A 187      39.037 -31.433   7.279  1.00 85.24           C  
ATOM   1414  CE2 TYR A 187      36.782 -31.685   8.179  1.00 85.24           C  
ATOM   1415  CZ  TYR A 187      37.998 -30.973   8.117  1.00 85.24           C  
ATOM   1416  OH  TYR A 187      38.179 -29.862   8.876  1.00 85.24           O  
ATOM   1417  C   TYR A 187      37.643 -35.988   7.893  1.00 85.24           C  
ATOM   1418  O   TYR A 187      38.288 -35.593   8.859  1.00 85.24           O  
ATOM   1419  N   GLU A 188      36.604 -36.803   8.051  1.00107.77           N  
ATOM   1420  CA  GLU A 188      36.078 -37.229   9.346  1.00107.77           C  
ATOM   1421  CB  GLU A 188      34.818 -38.085   9.161  1.00107.77           C  
ATOM   1422  CG  GLU A 188      33.647 -37.462   8.399  1.00107.77           C  
ATOM   1423  CD  GLU A 188      33.035 -36.239   9.071  1.00107.77           C  
ATOM   1424  OE1 GLU A 188      33.570 -35.127   8.900  1.00107.77           O  
ATOM   1425  OE2 GLU A 188      31.902 -36.366   9.585  1.00107.77           O  
ATOM   1426  C   GLU A 188      37.008 -38.152  10.181  1.00107.77           C  
ATOM   1427  O   GLU A 188      36.653 -38.485  11.325  1.00107.77           O  
ATOM   1428  N   LYS A 189      38.021 -38.771   9.549  1.00 75.15           N  
ATOM   1429  CA  LYS A 189      38.961 -39.652  10.226  1.00 75.15           C  
ATOM   1430  CB  LYS A 189      39.647 -40.585   9.235  1.00 75.15           C  
ATOM   1431  CG  LYS A 189      38.665 -41.502   8.489  1.00 75.15           C  
ATOM   1432  CD  LYS A 189      39.405 -42.184   7.336  1.00 75.15           C  
ATOM   1433  CE  LYS A 189      38.463 -43.029   6.475  1.00 75.15           C  
ATOM   1434  NZ  LYS A 189      39.155 -43.451   5.235  1.00 75.15           N  
ATOM   1435  C   LYS A 189      40.067 -38.907  10.970  1.00 75.15           C  
ATOM   1436  O   LYS A 189      40.545 -39.308  12.049  1.00 75.15           O  
ATOM   1437  N   HIS A 190      40.730 -37.952  10.274  1.00 86.14           N  
ATOM   1438  CA  HIS A 190      41.936 -37.280  10.777  1.00 86.14           C  
ATOM   1439  ND1 HIS A 190      43.831 -38.883   8.434  1.00 86.14           N  
ATOM   1440  CG  HIS A 190      43.019 -37.748   8.448  1.00 86.14           C  
ATOM   1441  CB  HIS A 190      42.863 -36.799   9.621  1.00 86.14           C  
ATOM   1442  NE2 HIS A 190      42.788 -38.736   6.489  1.00 86.14           N  
ATOM   1443  CD2 HIS A 190      42.378 -37.659   7.243  1.00 86.14           C  
ATOM   1444  CE1 HIS A 190      43.660 -39.444   7.226  1.00 86.14           C  
ATOM   1445  C   HIS A 190      41.516 -36.175  11.794  1.00 86.14           C  
ATOM   1446  O   HIS A 190      40.480 -35.494  11.777  1.00 86.14           O  
ATOM   1447  N   LYS A 191      42.366 -36.016  12.808  1.00196.51           N  
ATOM   1448  CA  LYS A 191      42.165 -35.000  13.824  1.00196.51           C  
ATOM   1449  CB  LYS A 191      42.729 -35.478  15.140  1.00196.51           C  
ATOM   1450  CG  LYS A 191      42.529 -34.483  16.299  1.00196.51           C  
ATOM   1451  CD  LYS A 191      41.083 -33.979  16.497  1.00196.51           C  
ATOM   1452  CE  LYS A 191      39.994 -35.034  16.246  1.00196.51           C  
ATOM   1453  NZ  LYS A 191      40.108 -36.177  17.180  1.00196.51           N  
ATOM   1454  C   LYS A 191      42.775 -33.668  13.511  1.00196.51           C  
ATOM   1455  O   LYS A 191      42.174 -32.628  13.825  1.00196.51           O  
ATOM   1456  N   VAL A 192      44.030 -33.584  13.067  1.00128.97           N  
ATOM   1457  CA  VAL A 192      44.744 -32.329  12.805  1.00128.97           C  
ATOM   1458  CB  VAL A 192      45.874 -32.106  13.826  1.00128.97           C  
ATOM   1459  CG1 VAL A 192      47.063 -33.048  13.659  1.00128.97           C  
ATOM   1460  CG2 VAL A 192      46.358 -30.654  13.843  1.00128.97           C  
ATOM   1461  C   VAL A 192      45.138 -32.283  11.347  1.00128.97           C  
ATOM   1462  O   VAL A 192      45.308 -33.345  10.708  1.00128.97           O  
ATOM   1463  N   TYR A 193      45.267 -31.066  10.825  1.00167.41           N  
ATOM   1464  CA  TYR A 193      45.674 -30.770   9.466  1.00167.41           C  
ATOM   1465  CB  TYR A 193      44.484 -30.379   8.593  1.00167.41           C  
ATOM   1466  CG  TYR A 193      43.502 -31.516   8.426  1.00167.41           C  
ATOM   1467  CD1 TYR A 193      42.445 -31.679   9.342  1.00167.41           C  
ATOM   1468  CD2 TYR A 193      43.678 -32.431   7.372  1.00167.41           C  
ATOM   1469  CE1 TYR A 193      41.547 -32.750   9.200  1.00167.41           C  
ATOM   1470  CE2 TYR A 193      42.771 -33.494   7.217  1.00167.41           C  
ATOM   1471  CZ  TYR A 193      41.702 -33.645   8.123  1.00167.41           C  
ATOM   1472  OH  TYR A 193      40.831 -34.668   7.948  1.00167.41           O  
ATOM   1473  C   TYR A 193      46.646 -29.641   9.560  1.00167.41           C  
ATOM   1474  O   TYR A 193      46.377 -28.761  10.405  1.00167.41           O  
ATOM   1475  N   ALA A 194      47.649 -29.638   8.673  1.00 48.87           N  
ATOM   1476  CA  ALA A 194      48.493 -28.475   8.433  1.00 48.87           C  
ATOM   1477  CB  ALA A 194      49.761 -28.657   9.261  1.00 48.87           C  
ATOM   1478  C   ALA A 194      48.716 -28.293   6.937  1.00 48.87           C  
ATOM   1479  O   ALA A 194      48.556 -29.257   6.186  1.00 48.87           O  
ATOM   1480  N   CYS A 195      48.852 -27.000   6.573  1.00 56.54           N  
ATOM   1481  CA  CYS A 195      49.545 -26.514   5.385  1.00 56.54           C  
ATOM   1482  CB  CYS A 195      48.723 -25.436   4.705  1.00 56.54           C  
ATOM   1483  SG  CYS A 195      49.456 -24.702   3.230  1.00 56.54           S  
ATOM   1484  C   CYS A 195      50.849 -25.906   5.832  1.00 56.54           C  
ATOM   1485  O   CYS A 195      50.895 -25.115   6.790  1.00 56.54           O  
ATOM   1486  N   GLU A 196      51.926 -26.269   5.097  1.00 72.71           N  
ATOM   1487  CA  GLU A 196      53.314 -25.786   5.259  1.00 72.71           C  
ATOM   1488  CB  GLU A 196      54.159 -26.940   5.804  1.00 72.71           C  
ATOM   1489  CG  GLU A 196      55.596 -26.595   6.212  1.00 72.71           C  
ATOM   1490  CD  GLU A 196      56.123 -27.767   7.033  1.00 72.71           C  
ATOM   1491  OE1 GLU A 196      55.491 -28.077   8.072  1.00 72.71           O  
ATOM   1492  OE2 GLU A 196      56.960 -28.534   6.513  1.00 72.71           O  
ATOM   1493  C   GLU A 196      53.898 -25.287   3.943  1.00 72.71           C  
ATOM   1494  O   GLU A 196      53.598 -25.860   2.885  1.00 72.71           O  
ATOM   1495  N   VAL A 197      54.791 -24.286   4.048  1.00107.60           N  
ATOM   1496  CA  VAL A 197      55.557 -23.712   2.943  1.00107.60           C  
ATOM   1497  CB  VAL A 197      55.061 -22.299   2.579  1.00107.60           C  
ATOM   1498  CG1 VAL A 197      55.329 -21.258   3.660  1.00107.60           C  
ATOM   1499  CG2 VAL A 197      55.640 -21.803   1.253  1.00107.60           C  
ATOM   1500  C   VAL A 197      57.046 -23.708   3.276  1.00107.60           C  
ATOM   1501  O   VAL A 197      57.530 -23.154   4.272  1.00107.60           O  
ATOM   1502  N   THR A 198      57.790 -24.109   2.239  1.00 53.43           N  
ATOM   1503  CA  THR A 198      59.224 -23.861   2.137  1.00 53.43           C  
ATOM   1504  CB  THR A 198      59.996 -25.055   1.583  1.00 53.43           C  
ATOM   1505  OG1 THR A 198      59.711 -25.322   0.233  1.00 53.43           O  
ATOM   1506  CG2 THR A 198      59.635 -26.308   2.380  1.00 53.43           C  
ATOM   1507  C   THR A 198      59.492 -22.636   1.302  1.00 53.43           C  
ATOM   1508  O   THR A 198      58.819 -22.367   0.314  1.00 53.43           O  
ATOM   1509  N   HIS A 199      60.480 -21.814   1.682  1.00 74.58           N  
ATOM   1510  CA  HIS A 199      60.833 -20.532   1.016  1.00 74.58           C  
ATOM   1511  ND1 HIS A 199      60.558 -17.037   0.903  1.00 74.58           N  
ATOM   1512  CG  HIS A 199      59.910 -18.219   0.552  1.00 74.58           C  
ATOM   1513  CB  HIS A 199      59.830 -19.441   1.419  1.00 74.58           C  
ATOM   1514  NE2 HIS A 199      59.873 -16.892  -1.193  1.00 74.58           N  
ATOM   1515  CD2 HIS A 199      59.483 -18.127  -0.739  1.00 74.58           C  
ATOM   1516  CE1 HIS A 199      60.504 -16.261  -0.188  1.00 74.58           C  
ATOM   1517  C   HIS A 199      62.239 -20.079   1.353  1.00 74.58           C  
ATOM   1518  O   HIS A 199      62.755 -20.499   2.353  1.00 74.58           O  
ATOM   1519  N   GLN A 200      62.815 -19.055   0.735  1.00113.30           N  
ATOM   1520  CA  GLN A 200      64.195 -18.615   0.896  1.00113.30           C  
ATOM   1521  CB  GLN A 200      64.744 -18.110  -0.459  1.00113.30           C  
ATOM   1522  CG  GLN A 200      64.921 -19.219  -1.512  1.00113.30           C  
ATOM   1523  CD  GLN A 200      63.592 -19.785  -2.013  1.00113.30           C  
ATOM   1524  OE1 GLN A 200      62.727 -19.063  -2.467  1.00113.30           O  
ATOM   1525  NE2 GLN A 200      63.319 -21.058  -1.849  1.00113.30           N  
ATOM   1526  C   GLN A 200      64.292 -17.474   1.900  1.00113.30           C  
ATOM   1527  O   GLN A 200      65.390 -17.077   2.247  1.00113.30           O  
ATOM   1528  N   GLY A 201      63.212 -16.795   2.247  1.00 60.89           N  
ATOM   1529  CA  GLY A 201      63.238 -15.592   3.050  1.00 60.89           C  
ATOM   1530  C   GLY A 201      63.409 -15.797   4.539  1.00 60.89           C  
ATOM   1531  O   GLY A 201      63.531 -14.767   5.209  1.00 60.89           O  
ATOM   1532  N   LEU A 202      63.389 -17.045   5.037  1.00102.13           N  
ATOM   1533  CA  LEU A 202      63.566 -17.420   6.441  1.00102.13           C  
ATOM   1534  CB  LEU A 202      62.237 -17.731   7.176  1.00102.13           C  
ATOM   1535  CG  LEU A 202      61.239 -16.569   7.254  1.00102.13           C  
ATOM   1536  CD1 LEU A 202      60.382 -16.469   5.997  1.00102.13           C  
ATOM   1537  CD2 LEU A 202      60.262 -16.759   8.421  1.00102.13           C  
ATOM   1538  C   LEU A 202      64.498 -18.632   6.544  1.00102.13           C  
ATOM   1539  O   LEU A 202      64.621 -19.458   5.659  1.00102.13           O  
ATOM   1540  N   SER A 203      65.049 -18.847   7.731  1.00 96.39           N  
ATOM   1541  CA  SER A 203      65.911 -20.005   8.042  1.00 96.39           C  
ATOM   1542  CB  SER A 203      66.622 -19.766   9.360  1.00 96.39           C  
ATOM   1543  OG  SER A 203      67.425 -18.602   9.309  1.00 96.39           O  
ATOM   1544  C   SER A 203      65.161 -21.328   8.279  1.00 96.39           C  
ATOM   1545  O   SER A 203      65.755 -22.363   8.624  1.00 96.39           O  
ATOM   1546  N   SER A 204      63.828 -21.260   8.155  1.00 85.93           N  
ATOM   1547  CA  SER A 204      62.941 -22.409   8.249  1.00 85.93           C  
ATOM   1548  CB  SER A 204      62.548 -22.615   9.727  1.00 85.93           C  
ATOM   1549  OG  SER A 204      61.783 -21.529  10.216  1.00 85.93           O  
ATOM   1550  C   SER A 204      61.716 -22.263   7.335  1.00 85.93           C  
ATOM   1551  O   SER A 204      61.358 -21.153   6.911  1.00 85.93           O  
ATOM   1552  N   PRO A 205      60.970 -23.369   7.123  1.00149.81           N  
ATOM   1553  CA  PRO A 205      59.590 -23.313   6.669  1.00149.81           C  
ATOM   1554  CD  PRO A 205      61.332 -24.742   7.412  1.00149.81           C  
ATOM   1555  CB  PRO A 205      59.115 -24.775   6.517  1.00149.81           C  
ATOM   1556  CG  PRO A 205      60.053 -25.568   7.426  1.00149.81           C  
ATOM   1557  C   PRO A 205      58.732 -22.502   7.629  1.00149.81           C  
ATOM   1558  O   PRO A 205      59.107 -22.280   8.807  1.00149.81           O  
ATOM   1559  N   VAL A 206      57.568 -22.073   7.059  1.00 43.91           N  
ATOM   1560  CA  VAL A 206      56.415 -21.548   7.796  1.00 43.91           C  
ATOM   1561  CB  VAL A 206      55.933 -20.201   7.248  1.00 43.91           C  
ATOM   1562  CG1 VAL A 206      54.773 -19.579   8.041  1.00 43.91           C  
ATOM   1563  CG2 VAL A 206      57.125 -19.239   7.273  1.00 43.91           C  
ATOM   1564  C   VAL A 206      55.331 -22.577   7.734  1.00 43.91           C  
ATOM   1565  O   VAL A 206      55.025 -23.080   6.667  1.00 43.91           O  
ATOM   1566  N   THR A 207      54.476 -22.684   8.759  1.00 57.56           N  
ATOM   1567  CA  THR A 207      53.287 -23.573   8.819  1.00 57.56           C  
ATOM   1568  CB  THR A 207      53.549 -24.872   9.658  1.00 57.56           C  
ATOM   1569  OG1 THR A 207      54.770 -25.429   9.230  1.00 57.56           O  
ATOM   1570  CG2 THR A 207      52.476 -25.949   9.533  1.00 57.56           C  
ATOM   1571  C   THR A 207      52.087 -22.766   9.367  1.00 57.56           C  
ATOM   1572  O   THR A 207      52.211 -21.775  10.137  1.00 57.56           O  
ATOM   1573  N   LYS A 208      50.899 -23.258   8.909  1.00166.30           N  
ATOM   1574  CA  LYS A 208      49.581 -22.987   9.493  1.00166.30           C  
ATOM   1575  CB  LYS A 208      48.760 -22.129   8.552  1.00166.30           C  
ATOM   1576  CG  LYS A 208      47.772 -21.193   9.263  1.00166.30           C  
ATOM   1577  CD  LYS A 208      48.424 -20.039  10.044  1.00166.30           C  
ATOM   1578  CE  LYS A 208      49.229 -19.155   9.091  1.00166.30           C  
ATOM   1579  NZ  LYS A 208      49.617 -17.849   9.660  1.00166.30           N  
ATOM   1580  C   LYS A 208      48.807 -24.252   9.647  1.00166.30           C  
ATOM   1581  O   LYS A 208      48.592 -24.991   8.693  1.00166.30           O  
ATOM   1582  N   SER A 209      48.215 -24.481  10.833  1.00 56.42           N  
ATOM   1583  CA  SER A 209      47.497 -25.717  11.221  1.00 56.42           C  
ATOM   1584  CB  SER A 209      48.424 -26.610  12.109  1.00 56.42           C  
ATOM   1585  OG  SER A 209      47.796 -27.789  12.558  1.00 56.42           O  
ATOM   1586  C   SER A 209      46.146 -25.365  11.862  1.00 56.42           C  
ATOM   1587  O   SER A 209      45.941 -24.242  12.398  1.00 56.42           O  
ATOM   1588  N   PHE A 210      45.235 -26.356  11.889  1.00 81.72           N  
ATOM   1589  CA  PHE A 210      44.092 -26.461  12.804  1.00 81.72           C  
ATOM   1590  CB  PHE A 210      42.880 -25.827  12.134  1.00 81.72           C  
ATOM   1591  CG  PHE A 210      42.401 -26.598  10.923  1.00 81.72           C  
ATOM   1592  CD1 PHE A 210      41.406 -27.583  11.067  1.00 81.72           C  
ATOM   1593  CD2 PHE A 210      43.031 -26.422   9.680  1.00 81.72           C  
ATOM   1594  CE1 PHE A 210      41.039 -28.388   9.978  1.00 81.72           C  
ATOM   1595  CE2 PHE A 210      42.659 -27.235   8.598  1.00 81.72           C  
ATOM   1596  CZ  PHE A 210      41.658 -28.203   8.734  1.00 81.72           C  
ATOM   1597  C   PHE A 210      43.814 -27.921  13.115  1.00 81.72           C  
ATOM   1598  O   PHE A 210      43.986 -28.749  12.226  1.00 81.72           O  
ATOM   1599  N   ASN A 211      43.190 -28.232  14.259  1.00150.50           N  
ATOM   1600  CA  ASN A 211      42.466 -29.499  14.503  1.00150.50           C  
ATOM   1601  CB  ASN A 211      42.741 -29.971  15.919  1.00150.50           C  
ATOM   1602  CG  ASN A 211      42.130 -29.069  16.974  1.00150.50           C  
ATOM   1603  ND2 ASN A 211      41.168 -29.556  17.722  1.00150.50           N  
ATOM   1604  OD1 ASN A 211      42.491 -27.912  17.108  1.00150.50           O  
ATOM   1605  C   ASN A 211      40.960 -29.468  14.288  1.00150.50           C  
ATOM   1606  O   ASN A 211      40.308 -28.542  14.736  1.00150.50           O  
ATOM   1607  N   ARG A 212      40.392 -30.503  13.681  1.00184.70           N  
ATOM   1608  CA  ARG A 212      38.970 -30.728  13.396  1.00184.70           C  
ATOM   1609  CB  ARG A 212      38.897 -31.909  12.411  1.00184.70           C  
ATOM   1610  CG  ARG A 212      37.497 -32.042  11.827  1.00184.70           C  
ATOM   1611  CD  ARG A 212      37.314 -33.252  10.917  1.00184.70           C  
ATOM   1612  NE  ARG A 212      37.351 -34.497  11.694  1.00184.70           N  
ATOM   1613  CZ  ARG A 212      36.338 -34.957  12.404  1.00184.70           C  
ATOM   1614  NH1 ARG A 212      35.171 -34.369  12.413  1.00184.70           N  
ATOM   1615  NH2 ARG A 212      36.471 -36.036  13.118  1.00184.70           N  
ATOM   1616  C   ARG A 212      38.135 -30.902  14.685  1.00184.70           C  
ATOM   1617  O   ARG A 212      37.593 -31.957  15.040  1.00184.70           O  
ATOM   1618  N   GLY A 213      37.939 -29.803  15.420  1.00 76.11           N  
ATOM   1619  CA  GLY A 213      37.122 -29.765  16.643  1.00 76.11           C  
ATOM   1620  C   GLY A 213      35.749 -29.107  16.522  1.00 76.11           C  
ATOM   1621  O   GLY A 213      34.761 -29.603  17.050  1.00 76.11           O  
ATOM   1622  N   GLU A 214      35.739 -27.991  15.796  1.00115.72           N  
ATOM   1623  CA  GLU A 214      34.497 -27.283  15.429  1.00115.72           C  
ATOM   1624  CB  GLU A 214      34.733 -25.724  15.351  1.00115.72           C  
ATOM   1625  CG  GLU A 214      35.095 -25.041  16.673  1.00115.72           C  
ATOM   1626  CD  GLU A 214      35.115 -23.520  16.467  1.00115.72           C  
ATOM   1627  OE1 GLU A 214      35.599 -23.048  15.415  1.00115.72           O  
ATOM   1628  OE2 GLU A 214      34.513 -22.799  17.297  1.00115.72           O  
ATOM   1629  C   GLU A 214      33.960 -27.869  14.099  1.00115.72           C  
ATOM   1630  O   GLU A 214      32.862 -28.433  14.006  1.00115.72           O  
ATOM   1631  N   CYS A 215      34.758 -27.581  13.052  1.00 63.99           N  
ATOM   1632  CA  CYS A 215      34.525 -27.972  11.656  1.00 63.99           C  
ATOM   1633  CB  CYS A 215      34.861 -26.846  10.669  1.00 63.99           C  
ATOM   1634  SG  CYS A 215      33.763 -25.405  10.719  1.00 63.99           S  
ATOM   1635  C   CYS A 215      35.326 -29.216  11.356  1.00 63.99           C  
ATOM   1636  O   CYS A 215      36.401 -29.152  10.681  1.00 63.99           O  
ATOM   1637  OXT CYS A 215      34.903 -30.309  11.802  1.00 63.99           O  
ATOM   1638  N   GLN B   1      44.309   2.812 -34.754  1.00 84.44           N  
ATOM   1639  CA  GLN B   1      43.677   3.591 -35.857  1.00 84.44           C  
ATOM   1640  CB  GLN B   1      44.659   4.490 -36.586  1.00 84.44           C  
ATOM   1641  CG  GLN B   1      44.020   5.459 -37.602  1.00 84.44           C  
ATOM   1642  CD  GLN B   1      43.339   4.758 -38.768  1.00 84.44           C  
ATOM   1643  OE1 GLN B   1      42.136   4.605 -38.788  1.00 84.44           O  
ATOM   1644  NE2 GLN B   1      44.091   4.098 -39.619  1.00 84.44           N  
ATOM   1645  C   GLN B   1      42.996   2.615 -36.774  1.00 84.44           C  
ATOM   1646  O   GLN B   1      41.939   2.161 -36.376  1.00 84.44           O  
ATOM   1647  N   VAL B   2      43.786   1.997 -37.668  1.00135.22           N  
ATOM   1648  CA  VAL B   2      43.731   0.594 -38.068  1.00135.22           C  
ATOM   1649  CB  VAL B   2      44.910   0.201 -39.006  1.00135.22           C  
ATOM   1650  CG1 VAL B   2      46.259   0.678 -38.472  1.00135.22           C  
ATOM   1651  CG2 VAL B   2      45.012  -1.317 -39.194  1.00135.22           C  
ATOM   1652  C   VAL B   2      43.688  -0.223 -36.773  1.00135.22           C  
ATOM   1653  O   VAL B   2      44.552  -0.070 -35.884  1.00135.22           O  
ATOM   1654  N   GLN B   3      42.849  -1.271 -36.841  1.00 66.37           N  
ATOM   1655  CA  GLN B   3      42.779  -2.299 -35.822  1.00 66.37           C  
ATOM   1656  CB  GLN B   3      41.873  -1.788 -34.691  1.00 66.37           C  
ATOM   1657  CG  GLN B   3      41.806  -2.728 -33.478  1.00 66.37           C  
ATOM   1658  CD  GLN B   3      43.189  -3.100 -32.942  1.00 66.37           C  
ATOM   1659  OE1 GLN B   3      44.065  -2.272 -32.751  1.00 66.37           O  
ATOM   1660  NE2 GLN B   3      43.473  -4.380 -32.818  1.00 66.37           N  
ATOM   1661  C   GLN B   3      42.340  -3.606 -36.447  1.00 66.37           C  
ATOM   1662  O   GLN B   3      41.812  -3.634 -37.558  1.00 66.37           O  
ATOM   1663  N   LEU B   4      42.658  -4.712 -35.763  1.00 82.65           N  
ATOM   1664  CA  LEU B   4      42.150  -6.047 -36.059  1.00 82.65           C  
ATOM   1665  CB  LEU B   4      43.316  -7.005 -36.303  1.00 82.65           C  
ATOM   1666  CG  LEU B   4      44.279  -6.538 -37.413  1.00 82.65           C  
ATOM   1667  CD1 LEU B   4      45.395  -7.556 -37.586  1.00 82.65           C  
ATOM   1668  CD2 LEU B   4      43.580  -6.337 -38.752  1.00 82.65           C  
ATOM   1669  C   LEU B   4      41.231  -6.485 -34.922  1.00 82.65           C  
ATOM   1670  O   LEU B   4      41.497  -6.232 -33.724  1.00 82.65           O  
ATOM   1671  N   VAL B   5      40.076  -6.983 -35.404  1.00175.55           N  
ATOM   1672  CA  VAL B   5      38.787  -7.137 -34.711  1.00175.55           C  
ATOM   1673  CB  VAL B   5      37.666  -6.209 -35.264  1.00175.55           C  
ATOM   1674  CG1 VAL B   5      36.398  -6.126 -34.401  1.00175.55           C  
ATOM   1675  CG2 VAL B   5      38.190  -4.780 -35.477  1.00175.55           C  
ATOM   1676  C   VAL B   5      38.385  -8.581 -34.843  1.00175.55           C  
ATOM   1677  O   VAL B   5      37.262  -8.846 -35.256  1.00175.55           O  
ATOM   1678  N   GLN B   6      39.296  -9.580 -34.842  1.00139.01           N  
ATOM   1679  CA  GLN B   6      38.922 -10.990 -34.850  1.00139.01           C  
ATOM   1680  CB  GLN B   6      40.104 -11.984 -34.816  1.00139.01           C  
ATOM   1681  CG  GLN B   6      40.792 -12.195 -33.469  1.00139.01           C  
ATOM   1682  CD  GLN B   6      41.564 -10.983 -33.027  1.00139.01           C  
ATOM   1683  OE1 GLN B   6      42.591 -10.681 -33.593  1.00139.01           O  
ATOM   1684  NE2 GLN B   6      41.062 -10.191 -32.103  1.00139.01           N  
ATOM   1685  C   GLN B   6      37.879 -11.176 -33.753  1.00139.01           C  
ATOM   1686  O   GLN B   6      37.871 -10.380 -32.774  1.00139.01           O  
ATOM   1687  N   SER B   7      36.908 -12.073 -34.120  1.00 53.89           N  
ATOM   1688  CA  SER B   7      35.742 -12.427 -33.291  1.00 53.89           C  
ATOM   1689  CB  SER B   7      34.686 -11.321 -33.340  1.00 53.89           C  
ATOM   1690  OG  SER B   7      34.181 -11.163 -34.649  1.00 53.89           O  
ATOM   1691  C   SER B   7      35.101 -13.746 -33.697  1.00 53.89           C  
ATOM   1692  O   SER B   7      35.668 -14.471 -34.532  1.00 53.89           O  
ATOM   1693  N   GLY B   8      33.971 -14.088 -33.028  1.00 81.03           N  
ATOM   1694  CA  GLY B   8      33.396 -15.423 -33.045  1.00 81.03           C  
ATOM   1695  C   GLY B   8      34.082 -16.318 -32.061  1.00 81.03           C  
ATOM   1696  O   GLY B   8      35.274 -16.095 -31.905  1.00 81.03           O  
ATOM   1697  N   ALA B   9      33.448 -17.489 -31.844  1.00349.49           N  
ATOM   1698  CA  ALA B   9      33.785 -18.612 -30.934  1.00349.49           C  
ATOM   1699  CB  ALA B   9      34.997 -19.435 -31.425  1.00349.49           C  
ATOM   1700  C   ALA B   9      33.876 -18.386 -29.423  1.00349.49           C  
ATOM   1701  O   ALA B   9      34.168 -17.303 -28.923  1.00349.49           O  
ATOM   1702  N   GLU B  10      33.342 -19.427 -28.730  1.00224.59           N  
ATOM   1703  CA  GLU B  10      33.687 -19.771 -27.332  1.00224.59           C  
ATOM   1704  CB  GLU B  10      32.538 -19.271 -26.420  1.00224.59           C  
ATOM   1705  CG  GLU B  10      32.851 -19.442 -24.924  1.00224.59           C  
ATOM   1706  CD  GLU B  10      33.868 -18.437 -24.375  1.00224.59           C  
ATOM   1707  OE1 GLU B  10      35.044 -18.514 -24.799  1.00224.59           O  
ATOM   1708  OE2 GLU B  10      33.483 -17.639 -23.493  1.00224.59           O  
ATOM   1709  C   GLU B  10      34.005 -21.312 -27.210  1.00224.59           C  
ATOM   1710  O   GLU B  10      35.117 -21.748 -27.548  1.00224.59           O  
ATOM   1711  N   VAL B  11      32.917 -22.115 -27.156  1.00 77.97           N  
ATOM   1712  CA  VAL B  11      32.981 -23.565 -26.860  1.00 77.97           C  
ATOM   1713  CB  VAL B  11      32.286 -23.938 -25.514  1.00 77.97           C  
ATOM   1714  CG1 VAL B  11      32.492 -25.419 -25.166  1.00 77.97           C  
ATOM   1715  CG2 VAL B  11      32.738 -23.114 -24.314  1.00 77.97           C  
ATOM   1716  C   VAL B  11      32.310 -24.446 -27.974  1.00 77.97           C  
ATOM   1717  O   VAL B  11      31.130 -24.219 -28.406  1.00 77.97           O  
ATOM   1718  N   LYS B  12      33.046 -25.539 -28.304  1.00114.94           N  
ATOM   1719  CA  LYS B  12      32.534 -26.657 -29.079  1.00114.94           C  
ATOM   1720  CB  LYS B  12      33.010 -26.402 -30.520  1.00114.94           C  
ATOM   1721  CG  LYS B  12      32.375 -25.212 -31.249  1.00114.94           C  
ATOM   1722  CD  LYS B  12      30.848 -25.341 -31.401  1.00114.94           C  
ATOM   1723  CE  LYS B  12      30.263 -24.090 -32.058  1.00114.94           C  
ATOM   1724  NZ  LYS B  12      28.829 -24.262 -32.382  1.00114.94           N  
ATOM   1725  C   LYS B  12      32.963 -28.041 -28.529  1.00114.94           C  
ATOM   1726  O   LYS B  12      33.153 -28.261 -27.328  1.00114.94           O  
ATOM   1727  N   LYS B  13      32.697 -29.071 -29.320  1.00112.64           N  
ATOM   1728  CA  LYS B  13      33.290 -30.411 -29.200  1.00112.64           C  
ATOM   1729  CB  LYS B  13      32.187 -31.445 -29.186  1.00112.64           C  
ATOM   1730  CG  LYS B  13      31.484 -31.542 -30.550  1.00112.64           C  
ATOM   1731  CD  LYS B  13      30.631 -32.803 -30.670  1.00112.64           C  
ATOM   1732  CE  LYS B  13      30.050 -32.932 -32.083  1.00112.64           C  
ATOM   1733  NZ  LYS B  13      29.170 -31.788 -32.425  1.00112.64           N  
ATOM   1734  C   LYS B  13      34.260 -30.727 -30.355  1.00112.64           C  
ATOM   1735  O   LYS B  13      34.050 -30.236 -31.478  1.00112.64           O  
ATOM   1736  N   PRO B  14      35.161 -31.711 -30.254  1.00 77.79           N  
ATOM   1737  CA  PRO B  14      36.009 -32.108 -31.376  1.00 77.79           C  
ATOM   1738  CD  PRO B  14      35.497 -32.437 -29.045  1.00 77.79           C  
ATOM   1739  CB  PRO B  14      36.861 -33.244 -30.845  1.00 77.79           C  
ATOM   1740  CG  PRO B  14      36.865 -33.054 -29.328  1.00 77.79           C  
ATOM   1741  C   PRO B  14      35.251 -32.572 -32.621  1.00 77.79           C  
ATOM   1742  O   PRO B  14      34.180 -33.175 -32.623  1.00 77.79           O  
ATOM   1743  N   GLY B  15      35.760 -32.220 -33.788  1.00 37.06           N  
ATOM   1744  CA  GLY B  15      35.013 -32.363 -35.017  1.00 37.06           C  
ATOM   1745  C   GLY B  15      33.838 -31.399 -35.270  1.00 37.06           C  
ATOM   1746  O   GLY B  15      33.172 -31.626 -36.275  1.00 37.06           O  
ATOM   1747  N   ALA B  16      33.579 -30.381 -34.462  1.00 65.53           N  
ATOM   1748  CA  ALA B  16      32.599 -29.345 -34.740  1.00 65.53           C  
ATOM   1749  CB  ALA B  16      32.080 -28.855 -33.395  1.00 65.53           C  
ATOM   1750  C   ALA B  16      33.167 -28.183 -35.548  1.00 65.53           C  
ATOM   1751  O   ALA B  16      34.298 -28.259 -36.053  1.00 65.53           O  
ATOM   1752  N   SER B  17      32.311 -27.171 -35.733  1.00124.56           N  
ATOM   1753  CA  SER B  17      32.679 -25.872 -36.268  1.00124.56           C  
ATOM   1754  CB  SER B  17      32.249 -25.746 -37.705  1.00124.56           C  
ATOM   1755  OG  SER B  17      32.886 -24.632 -38.304  1.00124.56           O  
ATOM   1756  C   SER B  17      31.940 -24.813 -35.548  1.00124.56           C  
ATOM   1757  O   SER B  17      30.746 -25.030 -35.317  1.00124.56           O  
ATOM   1758  N   VAL B  18      32.521 -23.602 -35.435  1.00191.34           N  
ATOM   1759  CA  VAL B  18      31.990 -22.376 -34.770  1.00191.34           C  
ATOM   1760  CB  VAL B  18      32.777 -22.116 -33.434  1.00191.34           C  
ATOM   1761  CG1 VAL B  18      34.259 -21.819 -33.685  1.00191.34           C  
ATOM   1762  CG2 VAL B  18      32.087 -21.056 -32.582  1.00191.34           C  
ATOM   1763  C   VAL B  18      31.944 -21.108 -35.673  1.00191.34           C  
ATOM   1764  O   VAL B  18      31.087 -20.229 -35.476  1.00191.34           O  
ATOM   1765  N   LYS B  19      32.847 -21.025 -36.672  1.00193.67           N  
ATOM   1766  CA  LYS B  19      33.085 -19.804 -37.448  1.00193.67           C  
ATOM   1767  CB  LYS B  19      31.807 -19.473 -38.252  1.00193.67           C  
ATOM   1768  CG  LYS B  19      32.063 -18.892 -39.650  1.00193.67           C  
ATOM   1769  CD  LYS B  19      32.548 -17.441 -39.727  1.00193.67           C  
ATOM   1770  CE  LYS B  19      31.444 -16.389 -39.831  1.00193.67           C  
ATOM   1771  NZ  LYS B  19      32.008 -15.097 -40.305  1.00193.67           N  
ATOM   1772  C   LYS B  19      33.584 -18.646 -36.551  1.00193.67           C  
ATOM   1773  O   LYS B  19      32.951 -17.581 -36.481  1.00193.67           O  
ATOM   1774  N   VAL B  20      34.832 -18.746 -36.058  1.00 74.19           N  
ATOM   1775  CA  VAL B  20      35.696 -17.556 -35.878  1.00 74.19           C  
ATOM   1776  CB  VAL B  20      37.100 -17.915 -35.263  1.00 74.19           C  
ATOM   1777  CG1 VAL B  20      37.941 -16.687 -34.887  1.00 74.19           C  
ATOM   1778  CG2 VAL B  20      36.908 -18.718 -33.986  1.00 74.19           C  
ATOM   1779  C   VAL B  20      35.728 -16.802 -37.244  1.00 74.19           C  
ATOM   1780  O   VAL B  20      35.374 -17.390 -38.285  1.00 74.19           O  
ATOM   1781  N   SER B  21      36.058 -15.502 -37.196  1.00 63.06           N  
ATOM   1782  CA  SER B  21      36.712 -14.788 -38.295  1.00 63.06           C  
ATOM   1783  CB  SER B  21      35.624 -13.967 -38.933  1.00 63.06           C  
ATOM   1784  OG  SER B  21      34.600 -14.865 -39.288  1.00 63.06           O  
ATOM   1785  C   SER B  21      37.793 -13.822 -37.832  1.00 63.06           C  
ATOM   1786  O   SER B  21      37.539 -13.023 -36.940  1.00 63.06           O  
ATOM   1787  N   CYS B  22      38.963 -13.743 -38.484  1.00 73.47           N  
ATOM   1788  CA  CYS B  22      39.755 -12.499 -38.448  1.00 73.47           C  
ATOM   1789  CB  CYS B  22      41.089 -12.587 -39.188  1.00 73.47           C  
ATOM   1790  SG  CYS B  22      42.052 -11.048 -39.277  1.00 73.47           S  
ATOM   1791  C   CYS B  22      38.885 -11.426 -39.085  1.00 73.47           C  
ATOM   1792  O   CYS B  22      38.053 -11.825 -39.925  1.00 73.47           O  
ATOM   1793  N   LYS B  23      38.999 -10.156 -38.602  1.00126.43           N  
ATOM   1794  CA  LYS B  23      38.360  -8.949 -39.197  1.00126.43           C  
ATOM   1795  CB  LYS B  23      37.065  -8.648 -38.417  1.00126.43           C  
ATOM   1796  CG  LYS B  23      35.918  -7.982 -39.201  1.00126.43           C  
ATOM   1797  CD  LYS B  23      36.271  -6.644 -39.853  1.00126.43           C  
ATOM   1798  CE  LYS B  23      35.138  -6.097 -40.729  1.00126.43           C  
ATOM   1799  NZ  LYS B  23      35.624  -5.019 -41.630  1.00126.43           N  
ATOM   1800  C   LYS B  23      39.303  -7.737 -39.132  1.00126.43           C  
ATOM   1801  O   LYS B  23      39.784  -7.442 -38.025  1.00126.43           O  
ATOM   1802  N   ALA B  24      39.537  -7.011 -40.229  1.00 51.46           N  
ATOM   1803  CA  ALA B  24      40.276  -5.780 -40.224  1.00 51.46           C  
ATOM   1804  CB  ALA B  24      41.251  -5.876 -41.383  1.00 51.46           C  
ATOM   1805  C   ALA B  24      39.355  -4.573 -40.275  1.00 51.46           C  
ATOM   1806  O   ALA B  24      38.189  -4.686 -40.653  1.00 51.46           O  
ATOM   1807  N   SER B  25      39.849  -3.418 -39.840  1.00 57.53           N  
ATOM   1808  CA  SER B  25      39.180  -2.126 -39.975  1.00 57.53           C  
ATOM   1809  CB  SER B  25      38.104  -1.916 -38.899  1.00 57.53           C  
ATOM   1810  OG  SER B  25      37.070  -2.850 -39.144  1.00 57.53           O  
ATOM   1811  C   SER B  25      40.202  -1.018 -39.920  1.00 57.53           C  
ATOM   1812  O   SER B  25      41.304  -1.205 -39.384  1.00 57.53           O  
ATOM   1813  N   GLY B  26      39.834   0.199 -40.370  1.00 45.80           N  
ATOM   1814  CA  GLY B  26      40.629   1.442 -40.275  1.00 45.80           C  
ATOM   1815  C   GLY B  26      41.696   1.591 -41.349  1.00 45.80           C  
ATOM   1816  O   GLY B  26      42.388   2.607 -41.361  1.00 45.80           O  
ATOM   1817  N   TYR B  27      41.729   0.688 -42.324  1.00202.03           N  
ATOM   1818  CA  TYR B  27      42.532   0.831 -43.555  1.00202.03           C  
ATOM   1819  CB  TYR B  27      43.949   0.291 -43.361  1.00202.03           C  
ATOM   1820  CG  TYR B  27      44.045  -1.212 -43.195  1.00202.03           C  
ATOM   1821  CD1 TYR B  27      43.627  -1.787 -41.992  1.00202.03           C  
ATOM   1822  CD2 TYR B  27      44.533  -2.033 -44.227  1.00202.03           C  
ATOM   1823  CE1 TYR B  27      43.762  -3.166 -41.778  1.00202.03           C  
ATOM   1824  CE2 TYR B  27      44.621  -3.431 -44.045  1.00202.03           C  
ATOM   1825  CZ  TYR B  27      44.251  -3.993 -42.804  1.00202.03           C  
ATOM   1826  OH  TYR B  27      44.360  -5.319 -42.561  1.00202.03           O  
ATOM   1827  C   TYR B  27      41.918   0.058 -44.714  1.00202.03           C  
ATOM   1828  O   TYR B  27      41.041  -0.794 -44.476  1.00202.03           O  
ATOM   1829  N   THR B  28      42.379   0.359 -45.942  1.00 62.22           N  
ATOM   1830  CA  THR B  28      41.932  -0.305 -47.199  1.00 62.22           C  
ATOM   1831  CB  THR B  28      42.444   0.429 -48.440  1.00 62.22           C  
ATOM   1832  OG1 THR B  28      42.073   1.785 -48.394  1.00 62.22           O  
ATOM   1833  CG2 THR B  28      41.834  -0.176 -49.697  1.00 62.22           C  
ATOM   1834  C   THR B  28      42.467  -1.736 -47.353  1.00 62.22           C  
ATOM   1835  O   THR B  28      43.667  -1.948 -47.106  1.00 62.22           O  
ATOM   1836  N   PHE B  29      41.531  -2.694 -47.412  1.00137.23           N  
ATOM   1837  CA  PHE B  29      41.873  -4.103 -47.173  1.00137.23           C  
ATOM   1838  CB  PHE B  29      40.677  -4.875 -46.613  1.00137.23           C  
ATOM   1839  CG  PHE B  29      41.087  -6.241 -46.124  1.00137.23           C  
ATOM   1840  CD1 PHE B  29      41.712  -6.373 -44.876  1.00137.23           C  
ATOM   1841  CD2 PHE B  29      40.947  -7.360 -46.955  1.00137.23           C  
ATOM   1842  CE1 PHE B  29      42.122  -7.639 -44.429  1.00137.23           C  
ATOM   1843  CE2 PHE B  29      41.312  -8.632 -46.498  1.00137.23           C  
ATOM   1844  CZ  PHE B  29      41.897  -8.774 -45.230  1.00137.23           C  
ATOM   1845  C   PHE B  29      42.357  -4.840 -48.413  1.00137.23           C  
ATOM   1846  O   PHE B  29      43.234  -5.682 -48.228  1.00137.23           O  
ATOM   1847  N   THR B  30      42.018  -4.354 -49.614  1.00152.35           N  
ATOM   1848  CA  THR B  30      42.568  -4.872 -50.888  1.00152.35           C  
ATOM   1849  CB  THR B  30      41.766  -4.207 -52.062  1.00152.35           C  
ATOM   1850  OG1 THR B  30      41.682  -5.040 -53.182  1.00152.35           O  
ATOM   1851  CG2 THR B  30      42.322  -2.877 -52.551  1.00152.35           C  
ATOM   1852  C   THR B  30      44.125  -4.793 -50.985  1.00152.35           C  
ATOM   1853  O   THR B  30      44.710  -5.256 -51.956  1.00152.35           O  
ATOM   1854  N   ASP B  31      44.753  -3.986 -50.143  1.00121.89           N  
ATOM   1855  CA  ASP B  31      46.094  -3.425 -50.364  1.00121.89           C  
ATOM   1856  CB  ASP B  31      46.142  -2.045 -49.712  1.00121.89           C  
ATOM   1857  CG  ASP B  31      45.324  -0.897 -50.301  1.00121.89           C  
ATOM   1858  OD1 ASP B  31      44.409  -1.155 -51.107  1.00121.89           O  
ATOM   1859  OD2 ASP B  31      45.560   0.245 -49.843  1.00121.89           O  
ATOM   1860  C   ASP B  31      47.220  -4.187 -49.622  1.00121.89           C  
ATOM   1861  O   ASP B  31      48.418  -3.873 -49.814  1.00121.89           O  
ATOM   1862  N   TYR B  32      46.799  -5.078 -48.681  1.00114.34           N  
ATOM   1863  CA  TYR B  32      47.763  -5.750 -47.849  1.00114.34           C  
ATOM   1864  CB  TYR B  32      47.975  -5.002 -46.508  1.00114.34           C  
ATOM   1865  CG  TYR B  32      48.235  -3.517 -46.647  1.00114.34           C  
ATOM   1866  CD1 TYR B  32      47.152  -2.623 -46.634  1.00114.34           C  
ATOM   1867  CD2 TYR B  32      49.537  -3.034 -46.864  1.00114.34           C  
ATOM   1868  CE1 TYR B  32      47.357  -1.253 -46.886  1.00114.34           C  
ATOM   1869  CE2 TYR B  32      49.752  -1.658 -47.075  1.00114.34           C  
ATOM   1870  CZ  TYR B  32      48.662  -0.769 -47.110  1.00114.34           C  
ATOM   1871  OH  TYR B  32      48.864   0.553 -47.339  1.00114.34           O  
ATOM   1872  C   TYR B  32      47.416  -7.218 -47.639  1.00114.34           C  
ATOM   1873  O   TYR B  32      46.299  -7.621 -47.281  1.00114.34           O  
ATOM   1874  N   TYR B  33      48.513  -7.992 -47.538  1.00 91.53           N  
ATOM   1875  CA  TYR B  33      48.525  -9.334 -46.979  1.00 91.53           C  
ATOM   1876  CB  TYR B  33      49.906 -10.020 -47.232  1.00 91.53           C  
ATOM   1877  CG  TYR B  33      50.416  -9.849 -48.641  1.00 91.53           C  
ATOM   1878  CD1 TYR B  33      51.083  -8.663 -49.015  1.00 91.53           C  
ATOM   1879  CD2 TYR B  33      50.235 -10.881 -49.573  1.00 91.53           C  
ATOM   1880  CE1 TYR B  33      51.472  -8.473 -50.351  1.00 91.53           C  
ATOM   1881  CE2 TYR B  33      50.642 -10.698 -50.903  1.00 91.53           C  
ATOM   1882  CZ  TYR B  33      51.217  -9.475 -51.309  1.00 91.53           C  
ATOM   1883  OH  TYR B  33      51.521  -9.255 -52.612  1.00 91.53           O  
ATOM   1884  C   TYR B  33      48.137  -9.255 -45.487  1.00 91.53           C  
ATOM   1885  O   TYR B  33      48.597  -8.355 -44.734  1.00 91.53           O  
ATOM   1886  N   MET B  34      47.653 -10.449 -45.055  1.00 61.25           N  
ATOM   1887  CA  MET B  34      47.414 -10.728 -43.639  1.00 61.25           C  
ATOM   1888  CB  MET B  34      45.915 -10.705 -43.332  1.00 61.25           C  
ATOM   1889  CG  MET B  34      45.281  -9.374 -43.744  1.00 61.25           C  
ATOM   1890  SD  MET B  34      45.928  -7.926 -42.879  1.00 61.25           S  
ATOM   1891  CE  MET B  34      45.203  -8.212 -41.247  1.00 61.25           C  
ATOM   1892  C   MET B  34      48.011 -12.062 -43.257  1.00 61.25           C  
ATOM   1893  O   MET B  34      48.299 -12.872 -44.182  1.00 61.25           O  
ATOM   1894  N   HIS B  35      48.206 -12.265 -41.942  1.00 83.21           N  
ATOM   1895  CA  HIS B  35      48.558 -13.539 -41.290  1.00 83.21           C  
ATOM   1896  ND1 HIS B  35      51.513 -14.418 -42.533  1.00 83.21           N  
ATOM   1897  CG  HIS B  35      51.034 -13.368 -41.755  1.00 83.21           C  
ATOM   1898  CB  HIS B  35      49.973 -13.497 -40.703  1.00 83.21           C  
ATOM   1899  NE2 HIS B  35      52.802 -12.670 -42.826  1.00 83.21           N  
ATOM   1900  CD2 HIS B  35      51.820 -12.275 -41.952  1.00 83.21           C  
ATOM   1901  CE1 HIS B  35      52.606 -13.956 -43.145  1.00 83.21           C  
ATOM   1902  C   HIS B  35      47.661 -13.854 -40.091  1.00 83.21           C  
ATOM   1903  O   HIS B  35      47.177 -12.930 -39.402  1.00 83.21           O  
ATOM   1904  N   TRP B  36      47.521 -15.167 -39.794  1.00 97.97           N  
ATOM   1905  CA  TRP B  36      47.051 -15.681 -38.519  1.00 97.97           C  
ATOM   1906  CB  TRP B  36      46.186 -16.918 -38.712  1.00 97.97           C  
ATOM   1907  CG  TRP B  36      44.847 -16.629 -39.268  1.00 97.97           C  
ATOM   1908  CD2 TRP B  36      43.691 -16.135 -38.550  1.00 97.97           C  
ATOM   1909  CD1 TRP B  36      44.421 -16.944 -40.501  1.00 97.97           C  
ATOM   1910  NE1 TRP B  36      43.080 -16.641 -40.624  1.00 97.97           N  
ATOM   1911  CE2 TRP B  36      42.567 -16.202 -39.419  1.00 97.97           C  
ATOM   1912  CE3 TRP B  36      43.473 -15.755 -37.212  1.00 97.97           C  
ATOM   1913  CZ2 TRP B  36      41.279 -15.929 -38.958  1.00 97.97           C  
ATOM   1914  CZ3 TRP B  36      42.182 -15.463 -36.745  1.00 97.97           C  
ATOM   1915  CH2 TRP B  36      41.086 -15.581 -37.610  1.00 97.97           C  
ATOM   1916  C   TRP B  36      48.172 -16.088 -37.609  1.00 97.97           C  
ATOM   1917  O   TRP B  36      49.178 -16.594 -38.124  1.00 97.97           O  
ATOM   1918  N   VAL B  37      47.941 -16.107 -36.285  1.00 60.64           N  
ATOM   1919  CA  VAL B  37      48.803 -16.676 -35.228  1.00 60.64           C  
ATOM   1920  CB  VAL B  37      49.767 -15.580 -34.645  1.00 60.64           C  
ATOM   1921  CG1 VAL B  37      50.693 -16.139 -33.558  1.00 60.64           C  
ATOM   1922  CG2 VAL B  37      50.650 -14.979 -35.751  1.00 60.64           C  
ATOM   1923  C   VAL B  37      47.855 -17.351 -34.187  1.00 60.64           C  
ATOM   1924  O   VAL B  37      46.728 -16.847 -34.014  1.00 60.64           O  
ATOM   1925  N   ARG B  38      48.327 -18.488 -33.666  1.00108.03           N  
ATOM   1926  CA  ARG B  38      47.886 -19.013 -32.364  1.00108.03           C  
ATOM   1927  CB  ARG B  38      47.494 -20.504 -32.579  1.00108.03           C  
ATOM   1928  CG  ARG B  38      48.696 -21.452 -32.756  1.00108.03           C  
ATOM   1929  CD  ARG B  38      48.187 -22.882 -32.897  1.00108.03           C  
ATOM   1930  NE  ARG B  38      49.220 -23.922 -32.735  1.00108.03           N  
ATOM   1931  CZ  ARG B  38      49.044 -25.131 -32.218  1.00108.03           C  
ATOM   1932  NH1 ARG B  38      47.911 -25.525 -31.723  1.00108.03           N  
ATOM   1933  NH2 ARG B  38      50.021 -25.984 -32.201  1.00108.03           N  
ATOM   1934  C   ARG B  38      48.939 -18.750 -31.247  1.00108.03           C  
ATOM   1935  O   ARG B  38      50.167 -18.924 -31.468  1.00108.03           O  
ATOM   1936  N   GLN B  39      48.380 -18.651 -30.030  1.00 78.01           N  
ATOM   1937  CA  GLN B  39      49.159 -18.638 -28.806  1.00 78.01           C  
ATOM   1938  CB  GLN B  39      49.071 -17.260 -28.158  1.00 78.01           C  
ATOM   1939  CG  GLN B  39      49.925 -17.223 -26.888  1.00 78.01           C  
ATOM   1940  CD  GLN B  39      50.207 -15.804 -26.438  1.00 78.01           C  
ATOM   1941  OE1 GLN B  39      49.345 -14.933 -26.378  1.00 78.01           O  
ATOM   1942  NE2 GLN B  39      51.450 -15.535 -26.134  1.00 78.01           N  
ATOM   1943  C   GLN B  39      48.638 -19.696 -27.866  1.00 78.01           C  
ATOM   1944  O   GLN B  39      47.624 -19.431 -27.200  1.00 78.01           O  
ATOM   1945  N   ALA B  40      49.289 -20.866 -27.858  1.00 49.77           N  
ATOM   1946  CA  ALA B  40      48.893 -21.978 -27.015  1.00 49.77           C  
ATOM   1947  CB  ALA B  40      49.828 -23.195 -27.313  1.00 49.77           C  
ATOM   1948  C   ALA B  40      48.827 -21.523 -25.521  1.00 49.77           C  
ATOM   1949  O   ALA B  40      49.298 -20.460 -25.074  1.00 49.77           O  
ATOM   1950  N   PRO B  41      48.205 -22.396 -24.682  1.00 73.88           N  
ATOM   1951  CA  PRO B  41      48.154 -22.227 -23.221  1.00 73.88           C  
ATOM   1952  CD  PRO B  41      47.213 -23.425 -25.095  1.00 73.88           C  
ATOM   1953  CB  PRO B  41      47.248 -23.362 -22.703  1.00 73.88           C  
ATOM   1954  CG  PRO B  41      46.336 -23.702 -23.882  1.00 73.88           C  
ATOM   1955  C   PRO B  41      49.506 -22.250 -22.497  1.00 73.88           C  
ATOM   1956  O   PRO B  41      49.710 -21.456 -21.579  1.00 73.88           O  
ATOM   1957  N   GLY B  42      50.517 -22.893 -23.081  1.00 60.56           N  
ATOM   1958  CA  GLY B  42      51.912 -22.691 -22.707  1.00 60.56           C  
ATOM   1959  C   GLY B  42      52.527 -21.338 -23.075  1.00 60.56           C  
ATOM   1960  O   GLY B  42      53.725 -21.227 -22.876  1.00 60.56           O  
ATOM   1961  N   GLN B  43      51.771 -20.358 -23.577  1.00 88.21           N  
ATOM   1962  CA  GLN B  43      52.168 -19.014 -24.079  1.00 88.21           C  
ATOM   1963  CB  GLN B  43      52.614 -18.193 -22.858  1.00 88.21           C  
ATOM   1964  CG  GLN B  43      52.624 -16.686 -23.115  1.00 88.21           C  
ATOM   1965  CD  GLN B  43      53.143 -15.892 -21.930  1.00 88.21           C  
ATOM   1966  OE1 GLN B  43      54.292 -15.976 -21.532  1.00 88.21           O  
ATOM   1967  NE2 GLN B  43      52.345 -15.025 -21.350  1.00 88.21           N  
ATOM   1968  C   GLN B  43      53.219 -18.983 -25.239  1.00 88.21           C  
ATOM   1969  O   GLN B  43      53.669 -17.934 -25.742  1.00 88.21           O  
ATOM   1970  N   GLY B  44      53.679 -20.141 -25.704  1.00 32.00           N  
ATOM   1971  CA  GLY B  44      54.303 -20.237 -27.005  1.00 32.00           C  
ATOM   1972  C   GLY B  44      53.458 -19.653 -28.099  1.00 32.00           C  
ATOM   1973  O   GLY B  44      52.245 -19.701 -27.979  1.00 32.00           O  
ATOM   1974  N   LEU B  45      54.046 -19.081 -29.162  1.00 65.62           N  
ATOM   1975  CA  LEU B  45      53.398 -18.619 -30.394  1.00 65.62           C  
ATOM   1976  CB  LEU B  45      53.869 -17.213 -30.805  1.00 65.62           C  
ATOM   1977  CG  LEU B  45      53.511 -16.137 -29.769  1.00 65.62           C  
ATOM   1978  CD1 LEU B  45      54.007 -14.766 -30.227  1.00 65.62           C  
ATOM   1979  CD2 LEU B  45      52.006 -16.053 -29.552  1.00 65.62           C  
ATOM   1980  C   LEU B  45      53.733 -19.558 -31.516  1.00 65.62           C  
ATOM   1981  O   LEU B  45      54.884 -20.074 -31.525  1.00 65.62           O  
ATOM   1982  N   GLU B  46      52.735 -19.676 -32.463  1.00 99.73           N  
ATOM   1983  CA  GLU B  46      52.870 -20.361 -33.766  1.00 99.73           C  
ATOM   1984  CB  GLU B  46      52.406 -21.821 -33.627  1.00 99.73           C  
ATOM   1985  CG  GLU B  46      52.932 -22.735 -34.731  1.00 99.73           C  
ATOM   1986  CD  GLU B  46      52.738 -24.190 -34.321  1.00 99.73           C  
ATOM   1987  OE1 GLU B  46      51.729 -24.507 -33.659  1.00 99.73           O  
ATOM   1988  OE2 GLU B  46      53.619 -25.000 -34.663  1.00 99.73           O  
ATOM   1989  C   GLU B  46      52.111 -19.639 -34.868  1.00 99.73           C  
ATOM   1990  O   GLU B  46      50.958 -19.251 -34.677  1.00 99.73           O  
ATOM   1991  N   TRP B  47      52.662 -19.656 -36.115  1.00102.50           N  
ATOM   1992  CA  TRP B  47      52.114 -18.967 -37.318  1.00102.50           C  
ATOM   1993  CB  TRP B  47      53.262 -18.552 -38.254  1.00102.50           C  
ATOM   1994  CG  TRP B  47      52.815 -18.126 -39.610  1.00102.50           C  
ATOM   1995  CD2 TRP B  47      52.884 -18.907 -40.835  1.00102.50           C  
ATOM   1996  CD1 TRP B  47      52.215 -16.962 -39.941  1.00102.50           C  
ATOM   1997  NE1 TRP B  47      51.934 -16.967 -41.291  1.00102.50           N  
ATOM   1998  CE2 TRP B  47      52.330 -18.138 -41.895  1.00102.50           C  
ATOM   1999  CE3 TRP B  47      53.353 -20.200 -41.142  1.00102.50           C  
ATOM   2000  CZ2 TRP B  47      52.255 -18.622 -43.204  1.00102.50           C  
ATOM   2001  CZ3 TRP B  47      53.265 -20.700 -42.452  1.00102.50           C  
ATOM   2002  CH2 TRP B  47      52.715 -19.917 -43.479  1.00102.50           C  
ATOM   2003  C   TRP B  47      51.143 -19.841 -38.141  1.00102.50           C  
ATOM   2004  O   TRP B  47      51.524 -20.838 -38.765  1.00102.50           O  
ATOM   2005  N   MET B  48      49.909 -19.341 -38.297  1.00257.59           N  
ATOM   2006  CA  MET B  48      48.703 -20.125 -38.672  1.00257.59           C  
ATOM   2007  CB  MET B  48      47.506 -19.775 -37.743  1.00257.59           C  
ATOM   2008  CG  MET B  48      47.352 -20.679 -36.522  1.00257.59           C  
ATOM   2009  SD  MET B  48      47.328 -22.463 -36.862  1.00257.59           S  
ATOM   2010  CE  MET B  48      45.906 -22.536 -37.985  1.00257.59           C  
ATOM   2011  C   MET B  48      48.326 -20.008 -40.164  1.00257.59           C  
ATOM   2012  O   MET B  48      47.166 -19.929 -40.587  1.00257.59           O  
ATOM   2013  N   GLY B  49      49.221 -19.342 -40.920  1.00 52.27           N  
ATOM   2014  CA  GLY B  49      48.966 -19.060 -42.326  1.00 52.27           C  
ATOM   2015  C   GLY B  49      48.947 -17.562 -42.686  1.00 52.27           C  
ATOM   2016  O   GLY B  49      48.699 -16.689 -41.808  1.00 52.27           O  
ATOM   2017  N   ARG B  50      49.194 -17.375 -44.036  1.00144.31           N  
ATOM   2018  CA  ARG B  50      49.173 -16.080 -44.749  1.00144.31           C  
ATOM   2019  CB  ARG B  50      50.532 -15.795 -45.417  1.00144.31           C  
ATOM   2020  CG  ARG B  50      50.682 -14.396 -46.036  1.00144.31           C  
ATOM   2021  CD  ARG B  50      51.952 -14.331 -46.874  1.00144.31           C  
ATOM   2022  NE  ARG B  50      52.161 -12.989 -47.455  1.00144.31           N  
ATOM   2023  CZ  ARG B  50      52.855 -11.998 -46.921  1.00144.31           C  
ATOM   2024  NH1 ARG B  50      53.439 -12.098 -45.764  1.00144.31           N  
ATOM   2025  NH2 ARG B  50      52.997 -10.859 -47.534  1.00144.31           N  
ATOM   2026  C   ARG B  50      48.123 -16.090 -45.829  1.00144.31           C  
ATOM   2027  O   ARG B  50      47.885 -17.173 -46.337  1.00144.31           O  
ATOM   2028  N   VAL B  51      47.516 -14.931 -46.119  1.00113.71           N  
ATOM   2029  CA  VAL B  51      46.745 -14.654 -47.340  1.00113.71           C  
ATOM   2030  CB  VAL B  51      45.282 -14.389 -46.945  1.00113.71           C  
ATOM   2031  CG1 VAL B  51      45.098 -13.084 -46.174  1.00113.71           C  
ATOM   2032  CG2 VAL B  51      44.304 -14.511 -48.106  1.00113.71           C  
ATOM   2033  C   VAL B  51      47.312 -13.481 -48.123  1.00113.71           C  
ATOM   2034  O   VAL B  51      47.867 -12.532 -47.523  1.00113.71           O  
ATOM   2035  N   ASN B  52      47.081 -13.526 -49.466  1.00 85.27           N  
ATOM   2036  CA  ASN B  52      47.026 -12.366 -50.399  1.00 85.27           C  
ATOM   2037  CB  ASN B  52      47.368 -12.851 -51.832  1.00 85.27           C  
ATOM   2038  CG  ASN B  52      47.507 -11.741 -52.857  1.00 85.27           C  
ATOM   2039  ND2 ASN B  52      48.577 -11.205 -53.071  1.00 85.27           N  
ATOM   2040  OD1 ASN B  52      46.433 -11.314 -53.477  1.00 85.27           O  
ATOM   2041  C   ASN B  52      45.682 -11.634 -50.407  1.00 85.27           C  
ATOM   2042  O   ASN B  52      44.662 -12.214 -50.776  1.00 85.27           O  
ATOM   2043  N   PRO B  53      45.606 -10.286 -50.369  1.00 95.47           N  
ATOM   2044  CA  PRO B  53      44.334  -9.538 -50.248  1.00 95.47           C  
ATOM   2045  CD  PRO B  53      46.705  -9.363 -50.575  1.00 95.47           C  
ATOM   2046  CB  PRO B  53      44.761  -8.043 -50.187  1.00 95.47           C  
ATOM   2047  CG  PRO B  53      46.097  -8.013 -50.933  1.00 95.47           C  
ATOM   2048  C   PRO B  53      43.341  -9.844 -51.398  1.00 95.47           C  
ATOM   2049  O   PRO B  53      42.196 -10.269 -51.189  1.00 95.47           O  
ATOM   2050  N   ASN B  54      43.783  -9.813 -52.648  1.00120.74           N  
ATOM   2051  CA  ASN B  54      42.944 -10.134 -53.798  1.00120.74           C  
ATOM   2052  CB  ASN B  54      43.478  -9.423 -55.048  1.00120.74           C  
ATOM   2053  CG  ASN B  54      43.514  -7.922 -54.907  1.00120.74           C  
ATOM   2054  OD1 ASN B  54      42.389  -7.320 -54.613  1.00120.74           O  
ATOM   2055  ND2 ASN B  54      44.551  -7.300 -55.013  1.00120.74           N  
ATOM   2056  C   ASN B  54      42.772 -11.665 -53.981  1.00120.74           C  
ATOM   2057  O   ASN B  54      42.796 -12.153 -55.134  1.00120.74           O  
ATOM   2058  N   ARG B  55      42.612 -12.394 -52.856  1.00128.24           N  
ATOM   2059  CA  ARG B  55      42.407 -13.865 -52.848  1.00128.24           C  
ATOM   2060  CB  ARG B  55      41.001 -14.117 -53.492  1.00128.24           C  
ATOM   2061  CG  ARG B  55      39.847 -13.232 -52.987  1.00128.24           C  
ATOM   2062  CD  ARG B  55      38.539 -13.476 -53.749  1.00128.24           C  
ATOM   2063  NE  ARG B  55      37.595 -12.357 -53.547  1.00128.24           N  
ATOM   2064  CZ  ARG B  55      36.628 -12.266 -52.646  1.00128.24           C  
ATOM   2065  NH1 ARG B  55      36.345 -13.237 -51.828  1.00128.24           N  
ATOM   2066  NH2 ARG B  55      35.930 -11.170 -52.560  1.00128.24           N  
ATOM   2067  C   ARG B  55      43.613 -14.642 -53.465  1.00128.24           C  
ATOM   2068  O   ARG B  55      44.727 -14.130 -53.622  1.00128.24           O  
ATOM   2069  N   ARG B  56      43.338 -15.843 -53.930  1.00134.68           N  
ATOM   2070  CA  ARG B  56      44.211 -16.621 -54.788  1.00134.68           C  
ATOM   2071  CB  ARG B  56      44.558 -15.874 -56.079  1.00134.68           C  
ATOM   2072  CG  ARG B  56      43.407 -15.152 -56.803  1.00134.68           C  
ATOM   2073  CD  ARG B  56      42.730 -16.003 -57.880  1.00134.68           C  
ATOM   2074  NE  ARG B  56      41.558 -15.286 -58.423  1.00134.68           N  
ATOM   2075  CZ  ARG B  56      40.295 -15.466 -58.072  1.00134.68           C  
ATOM   2076  NH1 ARG B  56      39.948 -16.394 -57.220  1.00134.68           N  
ATOM   2077  NH2 ARG B  56      39.350 -14.714 -58.565  1.00134.68           N  
ATOM   2078  C   ARG B  56      45.508 -17.095 -54.135  1.00134.68           C  
ATOM   2079  O   ARG B  56      45.784 -18.289 -54.154  1.00134.68           O  
ATOM   2080  N   GLY B  57      46.359 -16.162 -53.691  1.00 55.34           N  
ATOM   2081  CA  GLY B  57      47.553 -16.420 -52.933  1.00 55.34           C  
ATOM   2082  C   GLY B  57      47.199 -16.740 -51.494  1.00 55.34           C  
ATOM   2083  O   GLY B  57      46.515 -16.012 -50.765  1.00 55.34           O  
ATOM   2084  N   THR B  58      47.876 -17.787 -51.008  1.00132.50           N  
ATOM   2085  CA  THR B  58      47.972 -18.196 -49.594  1.00132.50           C  
ATOM   2086  CB  THR B  58      46.720 -19.066 -49.210  1.00132.50           C  
ATOM   2087  OG1 THR B  58      46.738 -19.368 -47.846  1.00132.50           O  
ATOM   2088  CG2 THR B  58      46.656 -20.393 -49.965  1.00132.50           C  
ATOM   2089  C   THR B  58      49.386 -18.826 -49.388  1.00132.50           C  
ATOM   2090  O   THR B  58      50.060 -19.234 -50.376  1.00132.50           O  
ATOM   2091  N   THR B  59      49.748 -18.956 -48.085  1.00152.53           N  
ATOM   2092  CA  THR B  59      50.779 -19.917 -47.643  1.00152.53           C  
ATOM   2093  CB  THR B  59      52.143 -19.259 -47.543  1.00152.53           C  
ATOM   2094  OG1 THR B  59      52.180 -18.255 -46.566  1.00152.53           O  
ATOM   2095  CG2 THR B  59      52.546 -18.613 -48.863  1.00152.53           C  
ATOM   2096  C   THR B  59      50.487 -20.519 -46.261  1.00152.53           C  
ATOM   2097  O   THR B  59      49.674 -19.929 -45.517  1.00152.53           O  
ATOM   2098  N   TYR B  60      51.012 -21.777 -46.082  1.00119.76           N  
ATOM   2099  CA  TYR B  60      50.710 -22.673 -44.940  1.00119.76           C  
ATOM   2100  CB  TYR B  60      49.648 -23.771 -45.259  1.00119.76           C  
ATOM   2101  CG  TYR B  60      48.378 -23.254 -45.895  1.00119.76           C  
ATOM   2102  CD1 TYR B  60      47.684 -22.186 -45.305  1.00119.76           C  
ATOM   2103  CD2 TYR B  60      47.893 -23.836 -47.082  1.00119.76           C  
ATOM   2104  CE1 TYR B  60      46.529 -21.688 -45.904  1.00119.76           C  
ATOM   2105  CE2 TYR B  60      46.696 -23.368 -47.658  1.00119.76           C  
ATOM   2106  CZ  TYR B  60      46.003 -22.298 -47.055  1.00119.76           C  
ATOM   2107  OH  TYR B  60      44.830 -21.833 -47.556  1.00119.76           O  
ATOM   2108  C   TYR B  60      51.907 -23.455 -44.349  1.00119.76           C  
ATOM   2109  O   TYR B  60      52.818 -23.892 -45.071  1.00119.76           O  
ATOM   2110  N   ASN B  61      51.749 -23.790 -43.061  1.00 71.39           N  
ATOM   2111  CA  ASN B  61      52.561 -24.761 -42.350  1.00 71.39           C  
ATOM   2112  CB  ASN B  61      52.701 -24.261 -40.913  1.00 71.39           C  
ATOM   2113  CG  ASN B  61      53.786 -24.967 -40.155  1.00 71.39           C  
ATOM   2114  OD1 ASN B  61      53.740 -26.175 -39.994  1.00 71.39           O  
ATOM   2115  ND2 ASN B  61      54.746 -24.244 -39.640  1.00 71.39           N  
ATOM   2116  C   ASN B  61      51.898 -26.138 -42.416  1.00 71.39           C  
ATOM   2117  O   ASN B  61      50.667 -26.250 -42.410  1.00 71.39           O  
ATOM   2118  N   GLN B  62      52.739 -27.177 -42.419  1.00131.88           N  
ATOM   2119  CA  GLN B  62      52.350 -28.575 -42.574  1.00131.88           C  
ATOM   2120  CB  GLN B  62      53.611 -29.453 -42.820  1.00131.88           C  
ATOM   2121  CG  GLN B  62      54.146 -29.350 -44.261  1.00131.88           C  
ATOM   2122  CD  GLN B  62      54.487 -27.924 -44.674  1.00131.88           C  
ATOM   2123  OE1 GLN B  62      55.438 -27.348 -44.178  1.00131.88           O  
ATOM   2124  NE2 GLN B  62      53.658 -27.248 -45.436  1.00131.88           N  
ATOM   2125  C   GLN B  62      51.528 -29.059 -41.373  1.00131.88           C  
ATOM   2126  O   GLN B  62      50.810 -30.037 -41.585  1.00131.88           O  
ATOM   2127  N   LYS B  63      51.587 -28.413 -40.205  1.00122.47           N  
ATOM   2128  CA  LYS B  63      50.720 -28.711 -39.038  1.00122.47           C  
ATOM   2129  CB  LYS B  63      51.288 -27.922 -37.855  1.00122.47           C  
ATOM   2130  CG  LYS B  63      52.576 -28.546 -37.296  1.00122.47           C  
ATOM   2131  CD  LYS B  63      53.346 -27.593 -36.378  1.00122.47           C  
ATOM   2132  CE  LYS B  63      54.338 -26.765 -37.200  1.00122.47           C  
ATOM   2133  NZ  LYS B  63      55.328 -26.070 -36.361  1.00122.47           N  
ATOM   2134  C   LYS B  63      49.210 -28.365 -39.282  1.00122.47           C  
ATOM   2135  O   LYS B  63      48.260 -28.776 -38.563  1.00122.47           O  
ATOM   2136  N   PHE B  64      48.956 -27.500 -40.263  1.00178.41           N  
ATOM   2137  CA  PHE B  64      47.602 -27.386 -40.791  1.00178.41           C  
ATOM   2138  CB  PHE B  64      47.077 -25.983 -40.492  1.00178.41           C  
ATOM   2139  CG  PHE B  64      48.054 -24.848 -40.620  1.00178.41           C  
ATOM   2140  CD1 PHE B  64      48.854 -24.507 -39.516  1.00178.41           C  
ATOM   2141  CD2 PHE B  64      48.129 -24.099 -41.802  1.00178.41           C  
ATOM   2142  CE1 PHE B  64      49.732 -23.421 -39.595  1.00178.41           C  
ATOM   2143  CE2 PHE B  64      48.975 -22.985 -41.854  1.00178.41           C  
ATOM   2144  CZ  PHE B  64      49.804 -22.662 -40.772  1.00178.41           C  
ATOM   2145  C   PHE B  64      47.414 -27.913 -42.234  1.00178.41           C  
ATOM   2146  O   PHE B  64      46.476 -28.652 -42.574  1.00178.41           O  
ATOM   2147  N   GLU B  65      48.380 -27.770 -43.123  1.00242.42           N  
ATOM   2148  CA  GLU B  65      48.371 -28.195 -44.543  1.00242.42           C  
ATOM   2149  CB  GLU B  65      49.078 -29.580 -44.713  1.00242.42           C  
ATOM   2150  CG  GLU B  65      49.580 -29.853 -46.151  1.00242.42           C  
ATOM   2151  CD  GLU B  65      50.238 -28.613 -46.763  1.00242.42           C  
ATOM   2152  OE1 GLU B  65      49.489 -27.791 -47.334  1.00242.42           O  
ATOM   2153  OE2 GLU B  65      51.457 -28.441 -46.550  1.00242.42           O  
ATOM   2154  C   GLU B  65      47.084 -27.970 -45.383  1.00242.42           C  
ATOM   2155  O   GLU B  65      46.514 -26.862 -45.363  1.00242.42           O  
ATOM   2156  N   GLY B  66      46.609 -29.055 -46.037  1.00135.03           N  
ATOM   2157  CA  GLY B  66      45.693 -28.985 -47.178  1.00135.03           C  
ATOM   2158  C   GLY B  66      44.211 -28.742 -46.876  1.00135.03           C  
ATOM   2159  O   GLY B  66      43.449 -28.567 -47.843  1.00135.03           O  
ATOM   2160  N   ARG B  67      43.950 -28.644 -45.542  1.00130.76           N  
ATOM   2161  CA  ARG B  67      42.645 -28.250 -45.030  1.00130.76           C  
ATOM   2162  CB  ARG B  67      42.503 -28.563 -43.528  1.00130.76           C  
ATOM   2163  CG  ARG B  67      42.476 -30.069 -43.253  1.00130.76           C  
ATOM   2164  CD  ARG B  67      42.639 -30.330 -41.755  1.00130.76           C  
ATOM   2165  NE  ARG B  67      44.042 -30.174 -41.332  1.00130.76           N  
ATOM   2166  CZ  ARG B  67      44.470 -29.747 -40.161  1.00130.76           C  
ATOM   2167  NH1 ARG B  67      43.686 -29.205 -39.276  1.00130.76           N  
ATOM   2168  NH2 ARG B  67      45.731 -29.852 -39.870  1.00130.76           N  
ATOM   2169  C   ARG B  67      42.410 -26.759 -45.190  1.00130.76           C  
ATOM   2170  O   ARG B  67      41.231 -26.438 -45.076  1.00130.76           O  
ATOM   2171  N   VAL B  68      43.396 -25.874 -45.040  1.00102.35           N  
ATOM   2172  CA  VAL B  68      43.121 -24.469 -44.708  1.00102.35           C  
ATOM   2173  CB  VAL B  68      44.352 -23.748 -44.142  1.00102.35           C  
ATOM   2174  CG1 VAL B  68      44.084 -22.256 -43.929  1.00102.35           C  
ATOM   2175  CG2 VAL B  68      44.689 -24.337 -42.774  1.00102.35           C  
ATOM   2176  C   VAL B  68      42.465 -23.733 -45.880  1.00102.35           C  
ATOM   2177  O   VAL B  68      43.105 -23.644 -46.932  1.00102.35           O  
ATOM   2178  N   THR B  69      41.447 -22.931 -45.545  1.00229.81           N  
ATOM   2179  CA  THR B  69      40.552 -22.180 -46.463  1.00229.81           C  
ATOM   2180  CB  THR B  69      39.068 -22.541 -46.155  1.00229.81           C  
ATOM   2181  OG1 THR B  69      38.292 -22.127 -47.250  1.00229.81           O  
ATOM   2182  CG2 THR B  69      38.507 -21.808 -44.940  1.00229.81           C  
ATOM   2183  C   THR B  69      40.856 -20.649 -46.505  1.00229.81           C  
ATOM   2184  O   THR B  69      39.991 -19.805 -46.736  1.00229.81           O  
ATOM   2185  N   MET B  70      42.134 -20.292 -46.360  1.00193.60           N  
ATOM   2186  CA  MET B  70      42.571 -18.912 -46.000  1.00193.60           C  
ATOM   2187  CB  MET B  70      44.102 -19.032 -45.828  1.00193.60           C  
ATOM   2188  CG  MET B  70      44.848 -17.783 -45.394  1.00193.60           C  
ATOM   2189  SD  MET B  70      44.364 -17.175 -43.768  1.00193.60           S  
ATOM   2190  CE  MET B  70      45.463 -15.752 -43.552  1.00193.60           C  
ATOM   2191  C   MET B  70      42.211 -17.783 -47.032  1.00193.60           C  
ATOM   2192  O   MET B  70      42.621 -16.616 -46.893  1.00193.60           O  
ATOM   2193  N   THR B  71      41.567 -18.125 -48.151  1.00136.30           N  
ATOM   2194  CA  THR B  71      40.788 -17.132 -48.857  1.00136.30           C  
ATOM   2195  CB  THR B  71      39.802 -17.788 -49.831  1.00136.30           C  
ATOM   2196  OG1 THR B  71      39.489 -16.853 -50.841  1.00136.30           O  
ATOM   2197  CG2 THR B  71      38.469 -18.243 -49.223  1.00136.30           C  
ATOM   2198  C   THR B  71      40.109 -16.108 -47.922  1.00136.30           C  
ATOM   2199  O   THR B  71      39.754 -16.392 -46.783  1.00136.30           O  
ATOM   2200  N   THR B  72      39.919 -14.926 -48.453  1.00123.52           N  
ATOM   2201  CA  THR B  72      39.296 -13.831 -47.746  1.00123.52           C  
ATOM   2202  CB  THR B  72      40.380 -12.869 -47.255  1.00123.52           C  
ATOM   2203  OG1 THR B  72      39.858 -11.964 -46.318  1.00123.52           O  
ATOM   2204  CG2 THR B  72      41.015 -12.064 -48.391  1.00123.52           C  
ATOM   2205  C   THR B  72      38.280 -13.167 -48.642  1.00123.52           C  
ATOM   2206  O   THR B  72      38.395 -13.181 -49.891  1.00123.52           O  
ATOM   2207  N   ASP B  73      37.333 -12.478 -48.001  1.00 79.63           N  
ATOM   2208  CA  ASP B  73      36.670 -11.332 -48.642  1.00 79.63           C  
ATOM   2209  CB  ASP B  73      35.175 -11.330 -48.313  1.00 79.63           C  
ATOM   2210  CG  ASP B  73      34.498 -10.205 -49.092  1.00 79.63           C  
ATOM   2211  OD1 ASP B  73      34.693 -10.210 -50.332  1.00 79.63           O  
ATOM   2212  OD2 ASP B  73      33.959  -9.274 -48.452  1.00 79.63           O  
ATOM   2213  C   ASP B  73      37.307  -9.984 -48.221  1.00 79.63           C  
ATOM   2214  O   ASP B  73      37.939  -9.884 -47.172  1.00 79.63           O  
ATOM   2215  N   THR B  74      37.272  -8.963 -49.090  1.00132.09           N  
ATOM   2216  CA  THR B  74      37.966  -7.693 -48.792  1.00132.09           C  
ATOM   2217  CB  THR B  74      38.614  -7.073 -50.048  1.00132.09           C  
ATOM   2218  OG1 THR B  74      39.275  -5.868 -49.750  1.00132.09           O  
ATOM   2219  CG2 THR B  74      37.592  -6.734 -51.134  1.00132.09           C  
ATOM   2220  C   THR B  74      37.087  -6.680 -48.080  1.00132.09           C  
ATOM   2221  O   THR B  74      37.439  -6.064 -47.076  1.00132.09           O  
ATOM   2222  N   SER B  75      35.806  -6.592 -48.418  1.00 39.51           N  
ATOM   2223  CA  SER B  75      34.899  -5.615 -47.779  1.00 39.51           C  
ATOM   2224  CB  SER B  75      33.645  -5.457 -48.627  1.00 39.51           C  
ATOM   2225  OG  SER B  75      32.778  -4.517 -48.031  1.00 39.51           O  
ATOM   2226  C   SER B  75      34.513  -6.066 -46.381  1.00 39.51           C  
ATOM   2227  O   SER B  75      34.791  -5.365 -45.399  1.00 39.51           O  
ATOM   2228  N   THR B  76      34.156  -7.357 -46.309  1.00 45.47           N  
ATOM   2229  CA  THR B  76      34.027  -8.105 -45.068  1.00 45.47           C  
ATOM   2230  CB  THR B  76      33.486  -9.519 -45.317  1.00 45.47           C  
ATOM   2231  OG1 THR B  76      32.433  -9.512 -46.251  1.00 45.47           O  
ATOM   2232  CG2 THR B  76      32.936 -10.148 -44.045  1.00 45.47           C  
ATOM   2233  C   THR B  76      35.382  -8.235 -44.359  1.00 45.47           C  
ATOM   2234  O   THR B  76      35.385  -8.096 -43.145  1.00 45.47           O  
ATOM   2235  N   SER B  77      36.518  -8.331 -45.043  1.00117.69           N  
ATOM   2236  CA  SER B  77      37.889  -8.429 -44.505  1.00117.69           C  
ATOM   2237  CB  SER B  77      38.401  -7.091 -43.945  1.00117.69           C  
ATOM   2238  OG  SER B  77      37.583  -6.646 -42.890  1.00117.69           O  
ATOM   2239  C   SER B  77      38.140  -9.626 -43.594  1.00117.69           C  
ATOM   2240  O   SER B  77      38.535  -9.468 -42.425  1.00117.69           O  
ATOM   2241  N   THR B  78      37.564 -10.797 -43.945  1.00 65.44           N  
ATOM   2242  CA  THR B  78      37.528 -11.978 -43.064  1.00 65.44           C  
ATOM   2243  CB  THR B  78      36.135 -12.368 -42.522  1.00 65.44           C  
ATOM   2244  OG1 THR B  78      35.223 -12.696 -43.550  1.00 65.44           O  
ATOM   2245  CG2 THR B  78      35.479 -11.269 -41.687  1.00 65.44           C  
ATOM   2246  C   THR B  78      38.139 -13.232 -43.668  1.00 65.44           C  
ATOM   2247  O   THR B  78      37.759 -13.624 -44.751  1.00 65.44           O  
ATOM   2248  N   ALA B  79      38.907 -14.022 -42.942  1.00 71.85           N  
ATOM   2249  CA  ALA B  79      39.486 -15.333 -43.317  1.00 71.85           C  
ATOM   2250  CB  ALA B  79      40.946 -15.028 -43.672  1.00 71.85           C  
ATOM   2251  C   ALA B  79      39.346 -16.383 -42.148  1.00 71.85           C  
ATOM   2252  O   ALA B  79      38.686 -16.030 -41.151  1.00 71.85           O  
ATOM   2253  N   TYR B  80      39.944 -17.588 -42.307  1.00126.38           N  
ATOM   2254  CA  TYR B  80      39.569 -18.816 -41.566  1.00126.38           C  
ATOM   2255  CB  TYR B  80      38.361 -19.507 -42.252  1.00126.38           C  
ATOM   2256  CG  TYR B  80      37.184 -18.579 -42.469  1.00126.38           C  
ATOM   2257  CD1 TYR B  80      36.476 -18.155 -41.340  1.00126.38           C  
ATOM   2258  CD2 TYR B  80      36.933 -17.981 -43.724  1.00126.38           C  
ATOM   2259  CE1 TYR B  80      35.554 -17.113 -41.457  1.00126.38           C  
ATOM   2260  CE2 TYR B  80      35.996 -16.930 -43.837  1.00126.38           C  
ATOM   2261  CZ  TYR B  80      35.304 -16.484 -42.688  1.00126.38           C  
ATOM   2262  OH  TYR B  80      34.432 -15.434 -42.720  1.00126.38           O  
ATOM   2263  C   TYR B  80      40.727 -19.841 -41.434  1.00126.38           C  
ATOM   2264  O   TYR B  80      41.709 -19.645 -42.148  1.00126.38           O  
ATOM   2265  N   MET B  81      40.596 -20.812 -40.484  1.00207.89           N  
ATOM   2266  CA  MET B  81      41.627 -21.771 -40.006  1.00207.89           C  
ATOM   2267  CB  MET B  81      42.319 -21.177 -38.776  1.00207.89           C  
ATOM   2268  CG  MET B  81      43.130 -19.901 -38.967  1.00207.89           C  
ATOM   2269  SD  MET B  81      43.649 -19.190 -37.399  1.00207.89           S  
ATOM   2270  CE  MET B  81      42.014 -18.731 -36.742  1.00207.89           C  
ATOM   2271  C   MET B  81      41.137 -23.180 -39.445  1.00207.89           C  
ATOM   2272  O   MET B  81      40.529 -23.240 -38.337  1.00207.89           O  
ATOM   2273  N   GLU B  82      41.522 -24.292 -40.137  1.00191.40           N  
ATOM   2274  CA  GLU B  82      40.521 -25.373 -40.341  1.00191.40           C  
ATOM   2275  CB  GLU B  82      40.338 -25.817 -41.832  1.00191.40           C  
ATOM   2276  CG  GLU B  82      39.742 -24.826 -42.848  1.00191.40           C  
ATOM   2277  CD  GLU B  82      39.753 -23.372 -42.406  1.00191.40           C  
ATOM   2278  OE1 GLU B  82      38.819 -22.902 -41.719  1.00191.40           O  
ATOM   2279  OE2 GLU B  82      40.786 -22.742 -42.732  1.00191.40           O  
ATOM   2280  C   GLU B  82      40.730 -26.656 -39.499  1.00191.40           C  
ATOM   2281  O   GLU B  82      41.832 -27.170 -39.327  1.00191.40           O  
ATOM   2282  N   LEU B  83      39.667 -27.190 -38.852  1.00202.19           N  
ATOM   2283  CA  LEU B  83      39.803 -28.425 -38.013  1.00202.19           C  
ATOM   2284  CB  LEU B  83      39.033 -28.375 -36.688  1.00202.19           C  
ATOM   2285  CG  LEU B  83      39.387 -29.441 -35.638  1.00202.19           C  
ATOM   2286  CD1 LEU B  83      38.799 -30.799 -35.973  1.00202.19           C  
ATOM   2287  CD2 LEU B  83      40.892 -29.569 -35.397  1.00202.19           C  
ATOM   2288  C   LEU B  83      39.411 -29.704 -38.739  1.00202.19           C  
ATOM   2289  O   LEU B  83      40.219 -30.350 -39.385  1.00202.19           O  
ATOM   2290  N   ARG B  84      38.106 -30.017 -38.752  1.00250.58           N  
ATOM   2291  CA  ARG B  84      37.284 -30.447 -39.876  1.00250.58           C  
ATOM   2292  CB  ARG B  84      36.006 -31.139 -39.388  1.00250.58           C  
ATOM   2293  CG  ARG B  84      36.242 -32.256 -38.370  1.00250.58           C  
ATOM   2294  CD  ARG B  84      37.006 -33.458 -38.902  1.00250.58           C  
ATOM   2295  NE  ARG B  84      36.281 -34.078 -40.023  1.00250.58           N  
ATOM   2296  CZ  ARG B  84      36.808 -34.875 -40.933  1.00250.58           C  
ATOM   2297  NH1 ARG B  84      38.056 -35.250 -40.865  1.00250.58           N  
ATOM   2298  NH2 ARG B  84      36.084 -35.304 -41.926  1.00250.58           N  
ATOM   2299  C   ARG B  84      36.839 -29.203 -40.660  1.00250.58           C  
ATOM   2300  O   ARG B  84      36.925 -29.194 -41.854  1.00250.58           O  
ATOM   2301  N   SER B  85      36.245 -28.230 -40.006  1.00 89.57           N  
ATOM   2302  CA  SER B  85      35.805 -26.936 -40.547  1.00 89.57           C  
ATOM   2303  CB  SER B  85      34.367 -26.636 -40.163  1.00 89.57           C  
ATOM   2304  OG  SER B  85      33.408 -27.530 -40.684  1.00 89.57           O  
ATOM   2305  C   SER B  85      36.598 -25.774 -39.926  1.00 89.57           C  
ATOM   2306  O   SER B  85      37.161 -24.979 -40.650  1.00 89.57           O  
ATOM   2307  N   LEU B  86      36.838 -25.818 -38.602  1.00154.42           N  
ATOM   2308  CA  LEU B  86      37.601 -24.711 -37.968  1.00154.42           C  
ATOM   2309  CB  LEU B  86      36.719 -23.447 -37.779  1.00154.42           C  
ATOM   2310  CG  LEU B  86      37.499 -22.157 -37.447  1.00154.42           C  
ATOM   2311  CD1 LEU B  86      36.536 -20.986 -37.584  1.00154.42           C  
ATOM   2312  CD2 LEU B  86      38.053 -22.080 -36.019  1.00154.42           C  
ATOM   2313  C   LEU B  86      38.242 -25.166 -36.690  1.00154.42           C  
ATOM   2314  O   LEU B  86      37.547 -25.865 -35.965  1.00154.42           O  
ATOM   2315  N   ARG B  87      39.541 -24.947 -36.446  1.00255.07           N  
ATOM   2316  CA  ARG B  87      40.470 -25.461 -35.410  1.00255.07           C  
ATOM   2317  CB  ARG B  87      41.852 -24.787 -35.624  1.00255.07           C  
ATOM   2318  CG  ARG B  87      42.646 -25.520 -36.720  1.00255.07           C  
ATOM   2319  CD  ARG B  87      43.664 -26.546 -36.211  1.00255.07           C  
ATOM   2320  NE  ARG B  87      45.002 -25.955 -36.196  1.00255.07           N  
ATOM   2321  CZ  ARG B  87      46.171 -26.561 -36.147  1.00255.07           C  
ATOM   2322  NH1 ARG B  87      46.261 -27.862 -36.146  1.00255.07           N  
ATOM   2323  NH2 ARG B  87      47.266 -25.868 -36.087  1.00255.07           N  
ATOM   2324  C   ARG B  87      40.060 -25.386 -33.916  1.00255.07           C  
ATOM   2325  O   ARG B  87      38.921 -24.931 -33.616  1.00255.07           O  
ATOM   2326  N   SER B  88      40.811 -26.380 -33.282  1.00191.40           N  
ATOM   2327  CA  SER B  88      40.613 -27.022 -31.959  1.00191.40           C  
ATOM   2328  CB  SER B  88      39.828 -28.329 -32.072  1.00191.40           C  
ATOM   2329  OG  SER B  88      38.479 -28.088 -32.411  1.00191.40           O  
ATOM   2330  C   SER B  88      41.873 -27.550 -31.238  1.00191.40           C  
ATOM   2331  O   SER B  88      41.928 -27.586 -30.015  1.00191.40           O  
ATOM   2332  N   ASP B  89      42.896 -28.031 -31.949  1.00165.22           N  
ATOM   2333  CA  ASP B  89      44.298 -28.098 -31.498  1.00165.22           C  
ATOM   2334  CB  ASP B  89      45.197 -28.702 -32.601  1.00165.22           C  
ATOM   2335  CG  ASP B  89      46.701 -28.371 -32.549  1.00165.22           C  
ATOM   2336  OD1 ASP B  89      47.328 -28.454 -31.476  1.00165.22           O  
ATOM   2337  OD2 ASP B  89      47.232 -27.984 -33.612  1.00165.22           O  
ATOM   2338  C   ASP B  89      44.757 -26.716 -31.115  1.00165.22           C  
ATOM   2339  O   ASP B  89      45.479 -26.589 -30.147  1.00165.22           O  
ATOM   2340  N   ASP B  90      44.456 -25.689 -31.888  1.00147.32           N  
ATOM   2341  CA  ASP B  90      44.603 -24.284 -31.551  1.00147.32           C  
ATOM   2342  CB  ASP B  90      44.342 -23.432 -32.804  1.00147.32           C  
ATOM   2343  CG  ASP B  90      45.122 -23.786 -34.050  1.00147.32           C  
ATOM   2344  OD1 ASP B  90      46.101 -24.547 -33.951  1.00147.32           O  
ATOM   2345  OD2 ASP B  90      44.672 -23.387 -35.146  1.00147.32           O  
ATOM   2346  C   ASP B  90      43.537 -23.868 -30.515  1.00147.32           C  
ATOM   2347  O   ASP B  90      42.834 -22.907 -30.802  1.00147.32           O  
ATOM   2348  N   THR B  91      43.232 -24.647 -29.490  1.00 80.65           N  
ATOM   2349  CA  THR B  91      42.789 -24.093 -28.205  1.00 80.65           C  
ATOM   2350  CB  THR B  91      42.448 -25.193 -27.211  1.00 80.65           C  
ATOM   2351  OG1 THR B  91      41.408 -25.992 -27.711  1.00 80.65           O  
ATOM   2352  CG2 THR B  91      41.948 -24.591 -25.897  1.00 80.65           C  
ATOM   2353  C   THR B  91      43.888 -23.150 -27.622  1.00 80.65           C  
ATOM   2354  O   THR B  91      45.052 -23.495 -27.344  1.00 80.65           O  
ATOM   2355  N   ALA B  92      43.651 -21.863 -27.764  1.00 78.21           N  
ATOM   2356  CA  ALA B  92      44.667 -20.846 -27.622  1.00 78.21           C  
ATOM   2357  CB  ALA B  92      45.558 -20.946 -28.914  1.00 78.21           C  
ATOM   2358  C   ALA B  92      43.959 -19.490 -27.320  1.00 78.21           C  
ATOM   2359  O   ALA B  92      42.741 -19.374 -27.151  1.00 78.21           O  
ATOM   2360  N   VAL B  93      44.791 -18.468 -27.183  1.00 71.16           N  
ATOM   2361  CA  VAL B  93      44.443 -17.178 -27.744  1.00 71.16           C  
ATOM   2362  CB  VAL B  93      45.091 -16.053 -26.875  1.00 71.16           C  
ATOM   2363  CG1 VAL B  93      44.493 -14.687 -27.227  1.00 71.16           C  
ATOM   2364  CG2 VAL B  93      44.837 -16.333 -25.388  1.00 71.16           C  
ATOM   2365  C   VAL B  93      44.694 -17.268 -29.283  1.00 71.16           C  
ATOM   2366  O   VAL B  93      45.683 -17.859 -29.749  1.00 71.16           O  
ATOM   2367  N   TYR B  94      43.795 -16.643 -30.052  1.00197.55           N  
ATOM   2368  CA  TYR B  94      44.015 -16.300 -31.455  1.00197.55           C  
ATOM   2369  CB  TYR B  94      42.796 -16.768 -32.278  1.00197.55           C  
ATOM   2370  CG  TYR B  94      42.805 -18.202 -32.697  1.00197.55           C  
ATOM   2371  CD1 TYR B  94      43.622 -18.607 -33.765  1.00197.55           C  
ATOM   2372  CD2 TYR B  94      41.954 -19.112 -32.053  1.00197.55           C  
ATOM   2373  CE1 TYR B  94      43.519 -19.921 -34.248  1.00197.55           C  
ATOM   2374  CE2 TYR B  94      41.833 -20.413 -32.569  1.00197.55           C  
ATOM   2375  CZ  TYR B  94      42.548 -20.782 -33.716  1.00197.55           C  
ATOM   2376  OH  TYR B  94      42.301 -21.961 -34.325  1.00197.55           O  
ATOM   2377  C   TYR B  94      44.251 -14.774 -31.700  1.00197.55           C  
ATOM   2378  O   TYR B  94      43.452 -13.893 -31.306  1.00197.55           O  
ATOM   2379  N   TYR B  95      45.152 -14.553 -32.659  1.00171.09           N  
ATOM   2380  CA  TYR B  95      45.328 -13.256 -33.268  1.00171.09           C  
ATOM   2381  CB  TYR B  95      46.638 -12.618 -32.723  1.00171.09           C  
ATOM   2382  CG  TYR B  95      46.826 -12.760 -31.224  1.00171.09           C  
ATOM   2383  CD1 TYR B  95      46.068 -11.976 -30.336  1.00171.09           C  
ATOM   2384  CD2 TYR B  95      47.728 -13.714 -30.721  1.00171.09           C  
ATOM   2385  CE1 TYR B  95      46.222 -12.138 -28.945  1.00171.09           C  
ATOM   2386  CE2 TYR B  95      47.905 -13.853 -29.332  1.00171.09           C  
ATOM   2387  CZ  TYR B  95      47.161 -13.059 -28.439  1.00171.09           C  
ATOM   2388  OH  TYR B  95      47.366 -13.163 -27.099  1.00171.09           O  
ATOM   2389  C   TYR B  95      45.191 -13.444 -34.775  1.00171.09           C  
ATOM   2390  O   TYR B  95      45.548 -14.536 -35.230  1.00171.09           O  
ATOM   2391  N   CYS B  96      45.018 -12.348 -35.503  1.00 72.86           N  
ATOM   2392  CA  CYS B  96      45.605 -12.058 -36.816  1.00 72.86           C  
ATOM   2393  CB  CYS B  96      44.467 -12.046 -37.840  1.00 72.86           C  
ATOM   2394  SG  CYS B  96      43.065 -10.947 -37.513  1.00 72.86           S  
ATOM   2395  C   CYS B  96      46.515 -10.805 -36.772  1.00 72.86           C  
ATOM   2396  O   CYS B  96      46.492 -10.027 -35.785  1.00 72.86           O  
ATOM   2397  N   ALA B  97      47.327 -10.636 -37.828  1.00 57.00           N  
ATOM   2398  CA  ALA B  97      48.260  -9.531 -38.023  1.00 57.00           C  
ATOM   2399  CB  ALA B  97      49.643  -9.947 -37.522  1.00 57.00           C  
ATOM   2400  C   ALA B  97      48.406  -9.088 -39.498  1.00 57.00           C  
ATOM   2401  O   ALA B  97      48.252  -9.832 -40.482  1.00 57.00           O  
ATOM   2402  N   ARG B  98      48.767  -7.812 -39.654  1.00137.50           N  
ATOM   2403  CA  ARG B  98      49.132  -7.270 -40.960  1.00137.50           C  
ATOM   2404  CB  ARG B  98      49.148  -5.696 -40.797  1.00137.50           C  
ATOM   2405  CG  ARG B  98      48.725  -4.919 -42.049  1.00137.50           C  
ATOM   2406  CD  ARG B  98      48.505  -3.447 -41.691  1.00137.50           C  
ATOM   2407  NE  ARG B  98      48.139  -2.643 -42.870  1.00137.50           N  
ATOM   2408  CZ  ARG B  98      48.162  -1.324 -42.921  1.00137.50           C  
ATOM   2409  NH1 ARG B  98      48.626  -0.600 -41.936  1.00137.50           N  
ATOM   2410  NH2 ARG B  98      47.720  -0.705 -43.978  1.00137.50           N  
ATOM   2411  C   ARG B  98      50.370  -8.074 -41.519  1.00137.50           C  
ATOM   2412  O   ARG B  98      50.855  -9.119 -41.002  1.00137.50           O  
ATOM   2413  N   ALA B  99      50.830  -7.477 -42.653  1.00 79.78           N  
ATOM   2414  CA  ALA B  99      52.027  -7.985 -43.274  1.00 79.78           C  
ATOM   2415  CB  ALA B  99      51.869  -7.876 -44.797  1.00 79.78           C  
ATOM   2416  C   ALA B  99      53.305  -7.311 -42.750  1.00 79.78           C  
ATOM   2417  O   ALA B  99      53.449  -6.091 -42.740  1.00 79.78           O  
ATOM   2418  N   ASN B 100      54.266  -8.186 -42.446  1.00128.04           N  
ATOM   2419  CA  ASN B 100      55.720  -7.941 -42.374  1.00128.04           C  
ATOM   2420  CB  ASN B 100      56.283  -7.654 -43.805  1.00128.04           C  
ATOM   2421  CG  ASN B 100      56.025  -8.722 -44.869  1.00128.04           C  
ATOM   2422  OD1 ASN B 100      55.098  -9.535 -44.835  1.00128.04           O  
ATOM   2423  ND2 ASN B 100      56.859  -8.759 -45.885  1.00128.04           N  
ATOM   2424  C   ASN B 100      56.174  -6.938 -41.272  1.00128.04           C  
ATOM   2425  O   ASN B 100      57.160  -7.300 -40.612  1.00128.04           O  
ATOM   2426  N   TRP B 101      55.666  -5.681 -41.376  1.00168.51           N  
ATOM   2427  CA  TRP B 101      55.968  -4.581 -40.423  1.00168.51           C  
ATOM   2428  CB  TRP B 101      57.499  -4.309 -40.424  1.00168.51           C  
ATOM   2429  CG  TRP B 101      57.920  -3.291 -39.417  1.00168.51           C  
ATOM   2430  CD2 TRP B 101      58.343  -1.928 -39.681  1.00168.51           C  
ATOM   2431  CD1 TRP B 101      57.946  -3.443 -38.076  1.00168.51           C  
ATOM   2432  NE1 TRP B 101      58.355  -2.262 -37.489  1.00168.51           N  
ATOM   2433  CE2 TRP B 101      58.593  -1.284 -38.436  1.00168.51           C  
ATOM   2434  CE3 TRP B 101      58.527  -1.177 -40.860  1.00168.51           C  
ATOM   2435  CZ2 TRP B 101      59.024   0.049 -38.373  1.00168.51           C  
ATOM   2436  CZ3 TRP B 101      58.952   0.160 -40.805  1.00168.51           C  
ATOM   2437  CH2 TRP B 101      59.205   0.771 -39.565  1.00168.51           C  
ATOM   2438  C   TRP B 101      55.088  -3.288 -40.574  1.00168.51           C  
ATOM   2439  O   TRP B 101      55.570  -2.146 -40.449  1.00168.51           O  
ATOM   2440  N   LEU B 102      53.804  -3.482 -40.906  1.00200.93           N  
ATOM   2441  CA  LEU B 102      52.882  -2.335 -41.065  1.00200.93           C  
ATOM   2442  CB  LEU B 102      52.159  -2.455 -42.431  1.00200.93           C  
ATOM   2443  CG  LEU B 102      53.015  -2.141 -43.674  1.00200.93           C  
ATOM   2444  CD1 LEU B 102      53.911  -3.292 -44.122  1.00200.93           C  
ATOM   2445  CD2 LEU B 102      52.081  -1.855 -44.848  1.00200.93           C  
ATOM   2446  C   LEU B 102      51.922  -2.055 -39.855  1.00200.93           C  
ATOM   2447  O   LEU B 102      51.014  -1.214 -39.992  1.00200.93           O  
ATOM   2448  N   ASP B 103      52.147  -2.602 -38.641  1.00221.94           N  
ATOM   2449  CA  ASP B 103      51.333  -3.798 -38.292  1.00221.94           C  
ATOM   2450  CB  ASP B 103      52.067  -4.780 -37.333  1.00221.94           C  
ATOM   2451  CG  ASP B 103      53.059  -5.693 -38.051  1.00221.94           C  
ATOM   2452  OD1 ASP B 103      52.988  -5.795 -39.300  1.00221.94           O  
ATOM   2453  OD2 ASP B 103      53.889  -6.255 -37.313  1.00221.94           O  
ATOM   2454  C   ASP B 103      49.954  -3.434 -37.788  1.00221.94           C  
ATOM   2455  O   ASP B 103      48.934  -3.482 -38.524  1.00221.94           O  
ATOM   2456  N   TYR B 104      49.895  -3.048 -36.487  1.00252.82           N  
ATOM   2457  CA  TYR B 104      48.800  -3.478 -35.621  1.00252.82           C  
ATOM   2458  CB  TYR B 104      47.554  -2.609 -35.916  1.00252.82           C  
ATOM   2459  CG  TYR B 104      47.794  -1.147 -35.613  1.00252.82           C  
ATOM   2460  CD1 TYR B 104      48.554  -0.353 -36.496  1.00252.82           C  
ATOM   2461  CD2 TYR B 104      47.271  -0.587 -34.434  1.00252.82           C  
ATOM   2462  CE1 TYR B 104      48.741   1.017 -36.233  1.00252.82           C  
ATOM   2463  CE2 TYR B 104      47.467   0.778 -34.160  1.00252.82           C  
ATOM   2464  CZ  TYR B 104      48.182   1.586 -35.069  1.00252.82           C  
ATOM   2465  OH  TYR B 104      48.290   2.919 -34.837  1.00252.82           O  
ATOM   2466  C   TYR B 104      48.610  -5.025 -35.591  1.00252.82           C  
ATOM   2467  O   TYR B 104      48.858  -5.848 -36.491  1.00252.82           O  
ATOM   2468  N   TRP B 105      48.188  -5.462 -34.408  1.00127.27           N  
ATOM   2469  CA  TRP B 105      47.752  -6.829 -34.218  1.00127.27           C  
ATOM   2470  CB  TRP B 105      48.694  -7.571 -33.273  1.00127.27           C  
ATOM   2471  CG  TRP B 105      49.927  -8.148 -33.880  1.00127.27           C  
ATOM   2472  CD2 TRP B 105      50.363  -9.534 -33.793  1.00127.27           C  
ATOM   2473  CD1 TRP B 105      50.871  -7.505 -34.606  1.00127.27           C  
ATOM   2474  NE1 TRP B 105      51.849  -8.398 -34.994  1.00127.27           N  
ATOM   2475  CE2 TRP B 105      51.588  -9.666 -34.505  1.00127.27           C  
ATOM   2476  CE3 TRP B 105      49.829 -10.691 -33.184  1.00127.27           C  
ATOM   2477  CZ2 TRP B 105      52.255 -10.895 -34.592  1.00127.27           C  
ATOM   2478  CZ3 TRP B 105      50.513 -11.916 -33.238  1.00127.27           C  
ATOM   2479  CH2 TRP B 105      51.737 -12.010 -33.918  1.00127.27           C  
ATOM   2480  C   TRP B 105      46.368  -6.817 -33.629  1.00127.27           C  
ATOM   2481  O   TRP B 105      46.011  -5.975 -32.773  1.00127.27           O  
ATOM   2482  N   GLY B 106      45.736  -7.985 -33.841  1.00 35.29           N  
ATOM   2483  CA  GLY B 106      44.536  -8.489 -33.158  1.00 35.29           C  
ATOM   2484  C   GLY B 106      44.643  -8.436 -31.646  1.00 35.29           C  
ATOM   2485  O   GLY B 106      45.742  -8.647 -31.100  1.00 35.29           O  
ATOM   2486  N   GLN B 107      43.468  -8.383 -30.987  1.00 81.86           N  
ATOM   2487  CA  GLN B 107      43.356  -8.294 -29.517  1.00 81.86           C  
ATOM   2488  CB  GLN B 107      42.199  -7.341 -29.104  1.00 81.86           C  
ATOM   2489  CG  GLN B 107      42.450  -5.870 -29.476  1.00 81.86           C  
ATOM   2490  CD  GLN B 107      43.644  -5.250 -28.741  1.00 81.86           C  
ATOM   2491  OE1 GLN B 107      44.809  -5.590 -28.933  1.00 81.86           O  
ATOM   2492  NE2 GLN B 107      43.402  -4.288 -27.877  1.00 81.86           N  
ATOM   2493  C   GLN B 107      43.174  -9.642 -28.794  1.00 81.86           C  
ATOM   2494  O   GLN B 107      43.394  -9.664 -27.571  1.00 81.86           O  
ATOM   2495  N   GLY B 108      42.940 -10.723 -29.547  1.00 49.00           N  
ATOM   2496  CA  GLY B 108      42.679 -12.027 -28.965  1.00 49.00           C  
ATOM   2497  C   GLY B 108      41.256 -12.495 -29.130  1.00 49.00           C  
ATOM   2498  O   GLY B 108      40.370 -11.654 -29.041  1.00 49.00           O  
ATOM   2499  N   THR B 109      41.088 -13.777 -29.442  1.00 69.70           N  
ATOM   2500  CA  THR B 109      39.811 -14.523 -29.379  1.00 69.70           C  
ATOM   2501  CB  THR B 109      39.209 -14.829 -30.745  1.00 69.70           C  
ATOM   2502  OG1 THR B 109      40.197 -15.052 -31.714  1.00 69.70           O  
ATOM   2503  CG2 THR B 109      38.424 -13.638 -31.236  1.00 69.70           C  
ATOM   2504  C   THR B 109      39.961 -15.918 -28.733  1.00 69.70           C  
ATOM   2505  O   THR B 109      40.982 -16.591 -28.880  1.00 69.70           O  
ATOM   2506  N   THR B 110      38.889 -16.374 -28.093  1.00150.18           N  
ATOM   2507  CA  THR B 110      38.846 -17.673 -27.418  1.00150.18           C  
ATOM   2508  CB  THR B 110      37.895 -17.696 -26.230  1.00150.18           C  
ATOM   2509  OG1 THR B 110      36.572 -17.524 -26.644  1.00150.18           O  
ATOM   2510  CG2 THR B 110      38.184 -16.543 -25.272  1.00150.18           C  
ATOM   2511  C   THR B 110      38.420 -18.768 -28.358  1.00150.18           C  
ATOM   2512  O   THR B 110      37.767 -18.498 -29.354  1.00150.18           O  
ATOM   2513  N   VAL B 111      39.010 -19.952 -28.278  1.00 76.77           N  
ATOM   2514  CA  VAL B 111      38.495 -21.207 -28.842  1.00 76.77           C  
ATOM   2515  CB  VAL B 111      39.178 -21.567 -30.170  1.00 76.77           C  
ATOM   2516  CG1 VAL B 111      38.758 -22.950 -30.685  1.00 76.77           C  
ATOM   2517  CG2 VAL B 111      38.818 -20.529 -31.241  1.00 76.77           C  
ATOM   2518  C   VAL B 111      38.787 -22.270 -27.753  1.00 76.77           C  
ATOM   2519  O   VAL B 111      39.947 -22.459 -27.284  1.00 76.77           O  
ATOM   2520  N   THR B 112      37.705 -23.025 -27.460  1.00 62.30           N  
ATOM   2521  CA  THR B 112      37.770 -24.140 -26.520  1.00 62.30           C  
ATOM   2522  CB  THR B 112      37.402 -23.738 -25.102  1.00 62.30           C  
ATOM   2523  OG1 THR B 112      36.043 -23.415 -25.072  1.00 62.30           O  
ATOM   2524  CG2 THR B 112      38.181 -22.547 -24.554  1.00 62.30           C  
ATOM   2525  C   THR B 112      36.807 -25.327 -26.806  1.00 62.30           C  
ATOM   2526  O   THR B 112      35.711 -25.362 -27.396  1.00 62.30           O  
ATOM   2527  N   VAL B 113      37.273 -26.513 -26.415  1.00131.06           N  
ATOM   2528  CA  VAL B 113      36.769 -27.788 -26.936  1.00131.06           C  
ATOM   2529  CB  VAL B 113      37.349 -28.098 -28.339  1.00131.06           C  
ATOM   2530  CG1 VAL B 113      38.865 -28.253 -28.351  1.00131.06           C  
ATOM   2531  CG2 VAL B 113      36.729 -29.372 -28.859  1.00131.06           C  
ATOM   2532  C   VAL B 113      37.060 -28.927 -25.971  1.00131.06           C  
ATOM   2533  O   VAL B 113      38.163 -28.997 -25.435  1.00131.06           O  
ATOM   2534  N   SER B 114      36.082 -29.757 -25.651  1.00 62.60           N  
ATOM   2535  CA  SER B 114      36.365 -31.087 -25.118  1.00 62.60           C  
ATOM   2536  CB  SER B 114      36.510 -30.893 -23.596  1.00 62.60           C  
ATOM   2537  OG  SER B 114      36.825 -32.110 -22.937  1.00 62.60           O  
ATOM   2538  C   SER B 114      35.303 -32.109 -25.580  1.00 62.60           C  
ATOM   2539  O   SER B 114      34.366 -31.810 -26.335  1.00 62.60           O  
ATOM   2540  N   SER B 115      35.491 -33.374 -25.205  1.00 45.04           N  
ATOM   2541  CA  SER B 115      34.363 -34.277 -24.926  1.00 45.04           C  
ATOM   2542  CB  SER B 115      34.895 -35.720 -24.857  1.00 45.04           C  
ATOM   2543  OG  SER B 115      35.646 -35.993 -26.023  1.00 45.04           O  
ATOM   2544  C   SER B 115      33.516 -33.939 -23.677  1.00 45.04           C  
ATOM   2545  O   SER B 115      32.319 -34.244 -23.573  1.00 45.04           O  
ATOM   2546  N   ALA B 116      34.116 -33.310 -22.657  1.00 43.60           N  
ATOM   2547  CA  ALA B 116      33.455 -33.006 -21.384  1.00 43.60           C  
ATOM   2548  CB  ALA B 116      34.471 -32.471 -20.365  1.00 43.60           C  
ATOM   2549  C   ALA B 116      32.315 -32.022 -21.602  1.00 43.60           C  
ATOM   2550  O   ALA B 116      32.535 -30.879 -22.004  1.00 43.60           O  
ATOM   2551  N   SER B 117      31.088 -32.402 -21.284  1.00 90.45           N  
ATOM   2552  CA  SER B 117      29.935 -31.499 -21.304  1.00 90.45           C  
ATOM   2553  CB  SER B 117      28.629 -32.263 -21.123  1.00 90.45           C  
ATOM   2554  OG  SER B 117      28.569 -32.884 -19.845  1.00 90.45           O  
ATOM   2555  C   SER B 117      30.041 -30.445 -20.187  1.00 90.45           C  
ATOM   2556  O   SER B 117      30.532 -30.783 -19.084  1.00 90.45           O  
ATOM   2557  N   THR B 118      29.659 -29.211 -20.610  1.00 54.15           N  
ATOM   2558  CA  THR B 118      29.727 -28.014 -19.757  1.00 54.15           C  
ATOM   2559  CB  THR B 118      29.080 -26.796 -20.468  1.00 54.15           C  
ATOM   2560  OG1 THR B 118      29.720 -26.594 -21.706  1.00 54.15           O  
ATOM   2561  CG2 THR B 118      29.199 -25.485 -19.702  1.00 54.15           C  
ATOM   2562  C   THR B 118      29.067 -28.270 -18.400  1.00 54.15           C  
ATOM   2563  O   THR B 118      28.121 -29.041 -18.311  1.00 54.15           O  
ATOM   2564  N   LYS B 119      29.662 -27.736 -17.333  1.00127.36           N  
ATOM   2565  CA  LYS B 119      29.127 -27.702 -15.965  1.00127.36           C  
ATOM   2566  CB  LYS B 119      29.819 -28.710 -15.056  1.00127.36           C  
ATOM   2567  CG  LYS B 119      29.806 -30.154 -15.573  1.00127.36           C  
ATOM   2568  CD  LYS B 119      28.389 -30.702 -15.791  1.00127.36           C  
ATOM   2569  CE  LYS B 119      28.457 -31.923 -16.705  1.00127.36           C  
ATOM   2570  NZ  LYS B 119      27.225 -32.039 -17.516  1.00127.36           N  
ATOM   2571  C   LYS B 119      29.331 -26.354 -15.294  1.00127.36           C  
ATOM   2572  O   LYS B 119      30.452 -25.890 -15.209  1.00127.36           O  
ATOM   2573  N   GLY B 120      28.300 -25.762 -14.715  1.00 39.22           N  
ATOM   2574  CA  GLY B 120      28.428 -24.571 -13.864  1.00 39.22           C  
ATOM   2575  C   GLY B 120      29.027 -24.851 -12.503  1.00 39.22           C  
ATOM   2576  O   GLY B 120      28.550 -25.810 -11.911  1.00 39.22           O  
ATOM   2577  N   PRO B 121      29.929 -24.036 -11.946  1.00 97.44           N  
ATOM   2578  CA  PRO B 121      30.696 -24.328 -10.729  1.00 97.44           C  
ATOM   2579  CD  PRO B 121      30.238 -22.718 -12.456  1.00 97.44           C  
ATOM   2580  CB  PRO B 121      31.649 -23.112 -10.550  1.00 97.44           C  
ATOM   2581  CG  PRO B 121      31.034 -21.986 -11.382  1.00 97.44           C  
ATOM   2582  C   PRO B 121      29.907 -24.585  -9.454  1.00 97.44           C  
ATOM   2583  O   PRO B 121      29.216 -23.657  -9.028  1.00 97.44           O  
ATOM   2584  N   SER B 122      30.305 -25.581  -8.658  1.00 60.95           N  
ATOM   2585  CA  SER B 122      30.169 -25.478  -7.217  1.00 60.95           C  
ATOM   2586  CB  SER B 122      30.619 -26.739  -6.518  1.00 60.95           C  
ATOM   2587  OG  SER B 122      29.879 -27.802  -7.079  1.00 60.95           O  
ATOM   2588  C   SER B 122      30.992 -24.345  -6.690  1.00 60.95           C  
ATOM   2589  O   SER B 122      32.192 -24.338  -6.964  1.00 60.95           O  
ATOM   2590  N   VAL B 123      30.392 -23.442  -5.873  1.00 58.26           N  
ATOM   2591  CA  VAL B 123      31.040 -22.245  -5.295  1.00 58.26           C  
ATOM   2592  CB  VAL B 123      30.561 -20.858  -5.838  1.00 58.26           C  
ATOM   2593  CG1 VAL B 123      31.411 -19.707  -5.279  1.00 58.26           C  
ATOM   2594  CG2 VAL B 123      30.671 -20.829  -7.366  1.00 58.26           C  
ATOM   2595  C   VAL B 123      30.808 -22.325  -3.792  1.00 58.26           C  
ATOM   2596  O   VAL B 123      29.642 -22.305  -3.333  1.00 58.26           O  
ATOM   2597  N   PHE B 124      31.932 -22.121  -3.061  1.00 89.42           N  
ATOM   2598  CA  PHE B 124      31.981 -22.155  -1.610  1.00 89.42           C  
ATOM   2599  CB  PHE B 124      32.600 -23.454  -1.068  1.00 89.42           C  
ATOM   2600  CG  PHE B 124      31.986 -24.677  -1.712  1.00 89.42           C  
ATOM   2601  CD1 PHE B 124      30.654 -25.020  -1.433  1.00 89.42           C  
ATOM   2602  CD2 PHE B 124      32.735 -25.449  -2.618  1.00 89.42           C  
ATOM   2603  CE1 PHE B 124      30.085 -26.166  -2.014  1.00 89.42           C  
ATOM   2604  CE2 PHE B 124      32.173 -26.605  -3.184  1.00 89.42           C  
ATOM   2605  CZ  PHE B 124      30.851 -26.971  -2.872  1.00 89.42           C  
ATOM   2606  C   PHE B 124      32.780 -20.995  -1.064  1.00 89.42           C  
ATOM   2607  O   PHE B 124      33.958 -20.776  -1.397  1.00 89.42           O  
ATOM   2608  N   PRO B 125      32.207 -20.340  -0.008  1.00175.66           N  
ATOM   2609  CA  PRO B 125      32.930 -19.435   0.933  1.00175.66           C  
ATOM   2610  CD  PRO B 125      30.766 -20.253   0.319  1.00175.66           C  
ATOM   2611  CB  PRO B 125      31.848 -18.707   1.787  1.00175.66           C  
ATOM   2612  CG  PRO B 125      30.562 -18.918   1.009  1.00175.66           C  
ATOM   2613  C   PRO B 125      33.928 -20.149   1.880  1.00175.66           C  
ATOM   2614  O   PRO B 125      33.688 -21.288   2.335  1.00175.66           O  
ATOM   2615  N   LEU B 126      35.070 -19.505   2.110  1.00123.05           N  
ATOM   2616  CA  LEU B 126      36.083 -20.030   3.021  1.00123.05           C  
ATOM   2617  CB  LEU B 126      37.346 -20.517   2.288  1.00123.05           C  
ATOM   2618  CG  LEU B 126      37.290 -21.809   1.449  1.00123.05           C  
ATOM   2619  CD1 LEU B 126      36.744 -23.008   2.225  1.00123.05           C  
ATOM   2620  CD2 LEU B 126      36.508 -21.643   0.150  1.00123.05           C  
ATOM   2621  C   LEU B 126      36.376 -18.942   4.053  1.00123.05           C  
ATOM   2622  O   LEU B 126      37.355 -18.198   3.868  1.00123.05           O  
ATOM   2623  N   ALA B 127      35.447 -18.739   4.999  1.00 66.34           N  
ATOM   2624  CA  ALA B 127      35.841 -18.202   6.292  1.00 66.34           C  
ATOM   2625  CB  ALA B 127      34.654 -17.703   7.056  1.00 66.34           C  
ATOM   2626  C   ALA B 127      36.510 -19.272   7.170  1.00 66.34           C  
ATOM   2627  O   ALA B 127      35.909 -20.318   7.461  1.00 66.34           O  
ATOM   2628  N   PRO B 128      37.773 -19.018   7.588  1.00147.30           N  
ATOM   2629  CA  PRO B 128      38.565 -19.983   8.356  1.00147.30           C  
ATOM   2630  CD  PRO B 128      38.423 -17.695   7.555  1.00147.30           C  
ATOM   2631  CB  PRO B 128      39.933 -19.293   8.482  1.00147.30           C  
ATOM   2632  CG  PRO B 128      39.640 -17.804   8.440  1.00147.30           C  
ATOM   2633  C   PRO B 128      37.872 -20.288   9.711  1.00147.30           C  
ATOM   2634  O   PRO B 128      37.967 -19.480  10.650  1.00147.30           O  
ATOM   2635  N   CYS B 129      37.237 -21.471   9.744  1.00 81.81           N  
ATOM   2636  CA  CYS B 129      36.317 -21.876  10.825  1.00 81.81           C  
ATOM   2637  CB  CYS B 129      35.993 -23.378  10.681  1.00 81.81           C  
ATOM   2638  SG  CYS B 129      34.756 -24.021  11.835  1.00 81.81           S  
ATOM   2639  C   CYS B 129      36.852 -21.562  12.221  1.00 81.81           C  
ATOM   2640  O   CYS B 129      36.407 -20.588  12.820  1.00 81.81           O  
ATOM   2641  N   SER B 130      38.019 -22.095  12.603  1.00134.10           N  
ATOM   2642  CA  SER B 130      38.685 -21.853  13.910  1.00134.10           C  
ATOM   2643  CB  SER B 130      39.101 -23.231  14.531  1.00134.10           C  
ATOM   2644  OG  SER B 130      39.675 -23.052  15.809  1.00134.10           O  
ATOM   2645  C   SER B 130      39.856 -20.830  13.758  1.00134.10           C  
ATOM   2646  O   SER B 130      40.772 -20.781  14.590  1.00134.10           O  
ATOM   2647  N   ARG B 131      39.993 -20.218  12.568  1.00195.47           N  
ATOM   2648  CA  ARG B 131      41.235 -19.546  12.119  1.00195.47           C  
ATOM   2649  CB  ARG B 131      42.056 -20.436  11.143  1.00195.47           C  
ATOM   2650  CG  ARG B 131      42.763 -21.673  11.684  1.00195.47           C  
ATOM   2651  CD  ARG B 131      43.616 -21.347  12.901  1.00195.47           C  
ATOM   2652  NE  ARG B 131      44.162 -22.563  13.504  1.00195.47           N  
ATOM   2653  CZ  ARG B 131      44.285 -22.804  14.795  1.00195.47           C  
ATOM   2654  NH1 ARG B 131      43.901 -21.946  15.699  1.00195.47           N  
ATOM   2655  NH2 ARG B 131      44.817 -23.923  15.183  1.00195.47           N  
ATOM   2656  C   ARG B 131      41.022 -18.108  11.536  1.00195.47           C  
ATOM   2657  O   ARG B 131      41.964 -17.594  10.906  1.00195.47           O  
ATOM   2658  N   SER B 132      39.883 -17.463  11.871  1.00140.16           N  
ATOM   2659  CA  SER B 132      39.768 -16.013  11.546  1.00140.16           C  
ATOM   2660  CB  SER B 132      38.370 -15.581  11.215  1.00140.16           C  
ATOM   2661  OG  SER B 132      37.504 -15.763  12.310  1.00140.16           O  
ATOM   2662  C   SER B 132      40.312 -15.062  12.594  1.00140.16           C  
ATOM   2663  O   SER B 132      39.600 -14.522  13.436  1.00140.16           O  
ATOM   2664  N   THR B 133      41.642 -14.970  12.604  1.00171.65           N  
ATOM   2665  CA  THR B 133      42.479 -14.525  13.742  1.00171.65           C  
ATOM   2666  CB  THR B 133      43.970 -14.858  13.528  1.00171.65           C  
ATOM   2667  OG1 THR B 133      44.405 -14.348  12.287  1.00171.65           O  
ATOM   2668  CG2 THR B 133      44.224 -16.364  13.533  1.00171.65           C  
ATOM   2669  C   THR B 133      42.290 -13.074  14.217  1.00171.65           C  
ATOM   2670  O   THR B 133      41.405 -12.830  15.046  1.00171.65           O  
ATOM   2671  N   SER B 134      43.294 -12.209  14.017  1.00210.18           N  
ATOM   2672  CA  SER B 134      43.365 -10.900  14.674  1.00210.18           C  
ATOM   2673  CB  SER B 134      43.624 -11.150  16.157  1.00210.18           C  
ATOM   2674  OG  SER B 134      43.758  -9.922  16.837  1.00210.18           O  
ATOM   2675  C   SER B 134      44.443  -9.994  14.084  1.00210.18           C  
ATOM   2676  O   SER B 134      45.331  -9.522  14.791  1.00210.18           O  
ATOM   2677  N   GLU B 135      44.339  -9.682  12.803  1.00116.04           N  
ATOM   2678  CA  GLU B 135      45.227  -8.755  12.097  1.00116.04           C  
ATOM   2679  CB  GLU B 135      46.433  -9.624  11.562  1.00116.04           C  
ATOM   2680  CG  GLU B 135      47.533  -8.840  10.834  1.00116.04           C  
ATOM   2681  CD  GLU B 135      48.187  -7.774  11.715  1.00116.04           C  
ATOM   2682  OE1 GLU B 135      47.492  -6.760  11.965  1.00116.04           O  
ATOM   2683  OE2 GLU B 135      49.355  -7.980  12.100  1.00116.04           O  
ATOM   2684  C   GLU B 135      44.367  -7.896  11.090  1.00116.04           C  
ATOM   2685  O   GLU B 135      43.214  -8.178  10.708  1.00116.04           O  
ATOM   2686  N   SER B 136      44.990  -6.850  10.548  1.00126.72           N  
ATOM   2687  CA  SER B 136      44.599  -6.221   9.288  1.00126.72           C  
ATOM   2688  CB  SER B 136      45.202  -4.826   9.215  1.00126.72           C  
ATOM   2689  OG  SER B 136      46.573  -4.909   8.898  1.00126.72           O  
ATOM   2690  C   SER B 136      44.960  -6.997   8.003  1.00126.72           C  
ATOM   2691  O   SER B 136      44.797  -6.473   6.901  1.00126.72           O  
ATOM   2692  N   THR B 137      45.205  -8.308   8.135  1.00120.79           N  
ATOM   2693  CA  THR B 137      45.462  -9.254   7.062  1.00120.79           C  
ATOM   2694  CB  THR B 137      46.873  -9.839   7.155  1.00120.79           C  
ATOM   2695  OG1 THR B 137      47.015 -10.585   8.341  1.00120.79           O  
ATOM   2696  CG2 THR B 137      47.970  -8.777   7.132  1.00120.79           C  
ATOM   2697  C   THR B 137      44.484 -10.442   7.083  1.00120.79           C  
ATOM   2698  O   THR B 137      44.804 -11.481   6.478  1.00120.79           O  
ATOM   2699  N   ALA B 138      43.280 -10.286   7.637  1.00 92.76           N  
ATOM   2700  CA  ALA B 138      42.327 -11.388   7.778  1.00 92.76           C  
ATOM   2701  CB  ALA B 138      41.117 -10.913   8.573  1.00 92.76           C  
ATOM   2702  C   ALA B 138      41.871 -12.012   6.483  1.00 92.76           C  
ATOM   2703  O   ALA B 138      40.938 -11.488   5.898  1.00 92.76           O  
ATOM   2704  N   ALA B 139      42.541 -13.044   5.984  1.00 63.30           N  
ATOM   2705  CA  ALA B 139      42.180 -13.688   4.738  1.00 63.30           C  
ATOM   2706  CB  ALA B 139      43.335 -14.628   4.337  1.00 63.30           C  
ATOM   2707  C   ALA B 139      40.775 -14.340   4.913  1.00 63.30           C  
ATOM   2708  O   ALA B 139      40.487 -15.142   5.851  1.00 63.30           O  
ATOM   2709  N   LEU B 140      39.964 -14.027   3.853  1.00 68.54           N  
ATOM   2710  CA  LEU B 140      38.726 -14.718   3.528  1.00 68.54           C  
ATOM   2711  CB  LEU B 140      37.534 -13.789   3.660  1.00 68.54           C  
ATOM   2712  CG  LEU B 140      37.397 -13.171   5.062  1.00 68.54           C  
ATOM   2713  CD1 LEU B 140      36.171 -12.256   5.092  1.00 68.54           C  
ATOM   2714  CD2 LEU B 140      37.236 -14.227   6.157  1.00 68.54           C  
ATOM   2715  C   LEU B 140      38.798 -15.191   2.100  1.00 68.54           C  
ATOM   2716  O   LEU B 140      39.129 -14.395   1.186  1.00 68.54           O  
ATOM   2717  N   GLY B 141      38.681 -16.534   1.892  1.00 47.41           N  
ATOM   2718  CA  GLY B 141      38.690 -17.221   0.608  1.00 47.41           C  
ATOM   2719  C   GLY B 141      37.271 -17.356   0.021  1.00 47.41           C  
ATOM   2720  O   GLY B 141      36.230 -17.359   0.700  1.00 47.41           O  
ATOM   2721  N   CYS B 142      37.271 -17.608  -1.307  1.00 61.25           N  
ATOM   2722  CA  CYS B 142      36.267 -18.386  -2.027  1.00 61.25           C  
ATOM   2723  CB  CYS B 142      35.284 -17.430  -2.704  1.00 61.25           C  
ATOM   2724  SG  CYS B 142      36.029 -16.245  -3.848  1.00 61.25           S  
ATOM   2725  C   CYS B 142      36.946 -19.387  -2.992  1.00 61.25           C  
ATOM   2726  O   CYS B 142      38.050 -19.170  -3.537  1.00 61.25           O  
ATOM   2727  N   LEU B 143      36.249 -20.534  -3.191  1.00 64.28           N  
ATOM   2728  CA  LEU B 143      36.542 -21.545  -4.192  1.00 64.28           C  
ATOM   2729  CB  LEU B 143      36.856 -22.842  -3.420  1.00 64.28           C  
ATOM   2730  CG  LEU B 143      37.354 -23.988  -4.311  1.00 64.28           C  
ATOM   2731  CD1 LEU B 143      38.741 -23.720  -4.897  1.00 64.28           C  
ATOM   2732  CD2 LEU B 143      37.401 -25.266  -3.477  1.00 64.28           C  
ATOM   2733  C   LEU B 143      35.362 -21.654  -5.216  1.00 64.28           C  
ATOM   2734  O   LEU B 143      34.156 -21.588  -4.849  1.00 64.28           O  
ATOM   2735  N   VAL B 144      35.817 -21.836  -6.475  1.00 73.84           N  
ATOM   2736  CA  VAL B 144      35.000 -22.064  -7.649  1.00 73.84           C  
ATOM   2737  CB  VAL B 144      35.139 -20.927  -8.665  1.00 73.84           C  
ATOM   2738  CG1 VAL B 144      34.212 -21.152  -9.857  1.00 73.84           C  
ATOM   2739  CG2 VAL B 144      34.780 -19.583  -8.024  1.00 73.84           C  
ATOM   2740  C   VAL B 144      35.537 -23.327  -8.255  1.00 73.84           C  
ATOM   2741  O   VAL B 144      36.661 -23.261  -8.785  1.00 73.84           O  
ATOM   2742  N   LYS B 145      34.817 -24.460  -8.059  1.00109.43           N  
ATOM   2743  CA  LYS B 145      35.290 -25.810  -8.370  1.00109.43           C  
ATOM   2744  CB  LYS B 145      35.717 -26.522  -7.047  1.00109.43           C  
ATOM   2745  CG  LYS B 145      36.631 -27.720  -7.300  1.00109.43           C  
ATOM   2746  CD  LYS B 145      37.310 -28.309  -6.058  1.00109.43           C  
ATOM   2747  CE  LYS B 145      38.521 -29.154  -6.460  1.00109.43           C  
ATOM   2748  NZ  LYS B 145      38.151 -30.286  -7.343  1.00109.43           N  
ATOM   2749  C   LYS B 145      34.256 -26.587  -9.218  1.00109.43           C  
ATOM   2750  O   LYS B 145      33.018 -26.360  -9.178  1.00109.43           O  
ATOM   2751  N   ASP B 146      34.934 -27.506  -9.969  1.00 96.80           N  
ATOM   2752  CA  ASP B 146      34.374 -28.615 -10.796  1.00 96.80           C  
ATOM   2753  CB  ASP B 146      34.030 -29.847  -9.931  1.00 96.80           C  
ATOM   2754  CG  ASP B 146      35.285 -30.580  -9.409  1.00 96.80           C  
ATOM   2755  OD1 ASP B 146      36.403 -30.008  -9.428  1.00 96.80           O  
ATOM   2756  OD2 ASP B 146      35.179 -31.726  -8.940  1.00 96.80           O  
ATOM   2757  C   ASP B 146      33.326 -28.121 -11.792  1.00 96.80           C  
ATOM   2758  O   ASP B 146      32.357 -28.816 -12.134  1.00 96.80           O  
ATOM   2759  N   TYR B 147      33.521 -26.892 -12.263  1.00 95.84           N  
ATOM   2760  CA  TYR B 147      32.971 -26.454 -13.526  1.00 95.84           C  
ATOM   2761  CB  TYR B 147      32.888 -24.947 -13.511  1.00 95.84           C  
ATOM   2762  CG  TYR B 147      34.202 -24.204 -13.557  1.00 95.84           C  
ATOM   2763  CD1 TYR B 147      34.677 -23.735 -14.791  1.00 95.84           C  
ATOM   2764  CD2 TYR B 147      34.931 -23.964 -12.377  1.00 95.84           C  
ATOM   2765  CE1 TYR B 147      35.868 -22.994 -14.848  1.00 95.84           C  
ATOM   2766  CE2 TYR B 147      36.112 -23.202 -12.426  1.00 95.84           C  
ATOM   2767  CZ  TYR B 147      36.567 -22.692 -13.658  1.00 95.84           C  
ATOM   2768  OH  TYR B 147      37.656 -21.884 -13.684  1.00 95.84           O  
ATOM   2769  C   TYR B 147      33.797 -26.901 -14.713  1.00 95.84           C  
ATOM   2770  O   TYR B 147      34.861 -27.499 -14.561  1.00 95.84           O  
ATOM   2771  N   PHE B 148      33.206 -26.793 -15.931  1.00155.45           N  
ATOM   2772  CA  PHE B 148      33.920 -26.782 -17.219  1.00155.45           C  
ATOM   2773  CB  PHE B 148      34.133 -28.243 -17.645  1.00155.45           C  
ATOM   2774  CG  PHE B 148      34.968 -28.420 -18.898  1.00155.45           C  
ATOM   2775  CD1 PHE B 148      34.346 -28.503 -20.156  1.00155.45           C  
ATOM   2776  CD2 PHE B 148      36.372 -28.445 -18.812  1.00155.45           C  
ATOM   2777  CE1 PHE B 148      35.123 -28.545 -21.325  1.00155.45           C  
ATOM   2778  CE2 PHE B 148      37.151 -28.514 -19.978  1.00155.45           C  
ATOM   2779  CZ  PHE B 148      36.526 -28.538 -21.236  1.00155.45           C  
ATOM   2780  C   PHE B 148      33.160 -25.979 -18.282  1.00155.45           C  
ATOM   2781  O   PHE B 148      31.959 -25.905 -18.104  1.00155.45           O  
ATOM   2782  N   PRO B 149      33.765 -25.584 -19.403  1.00115.18           N  
ATOM   2783  CA  PRO B 149      35.132 -25.089 -19.427  1.00115.18           C  
ATOM   2784  CD  PRO B 149      33.101 -25.415 -20.702  1.00115.18           C  
ATOM   2785  CB  PRO B 149      35.489 -25.093 -20.917  1.00115.18           C  
ATOM   2786  CG  PRO B 149      34.168 -24.839 -21.632  1.00115.18           C  
ATOM   2787  C   PRO B 149      35.312 -23.664 -18.828  1.00115.18           C  
ATOM   2788  O   PRO B 149      34.351 -22.898 -18.647  1.00115.18           O  
ATOM   2789  N   GLU B 150      36.555 -23.221 -18.708  1.00110.76           N  
ATOM   2790  CA  GLU B 150      36.759 -21.775 -18.739  1.00110.76           C  
ATOM   2791  CB  GLU B 150      38.241 -21.452 -18.849  1.00110.76           C  
ATOM   2792  CG  GLU B 150      39.026 -21.795 -17.581  1.00110.76           C  
ATOM   2793  CD  GLU B 150      38.820 -20.740 -16.493  1.00110.76           C  
ATOM   2794  OE1 GLU B 150      37.668 -20.619 -16.017  1.00110.76           O  
ATOM   2795  OE2 GLU B 150      39.793 -20.045 -16.136  1.00110.76           O  
ATOM   2796  C   GLU B 150      36.113 -21.052 -19.938  1.00110.76           C  
ATOM   2797  O   GLU B 150      36.054 -21.639 -21.017  1.00110.76           O  
ATOM   2798  N   PRO B 151      35.833 -19.733 -19.828  1.00108.87           N  
ATOM   2799  CA  PRO B 151      36.042 -18.915 -18.641  1.00108.87           C  
ATOM   2800  CD  PRO B 151      35.679 -18.891 -21.017  1.00108.87           C  
ATOM   2801  CB  PRO B 151      36.479 -17.525 -19.198  1.00108.87           C  
ATOM   2802  CG  PRO B 151      35.772 -17.441 -20.551  1.00108.87           C  
ATOM   2803  C   PRO B 151      34.892 -18.897 -17.594  1.00108.87           C  
ATOM   2804  O   PRO B 151      33.663 -18.954 -17.764  1.00108.87           O  
ATOM   2805  N   VAL B 152      35.336 -18.741 -16.356  1.00 86.32           N  
ATOM   2806  CA  VAL B 152      34.588 -18.077 -15.308  1.00 86.32           C  
ATOM   2807  CB  VAL B 152      34.804 -18.790 -13.958  1.00 86.32           C  
ATOM   2808  CG1 VAL B 152      34.280 -20.218 -14.070  1.00 86.32           C  
ATOM   2809  CG2 VAL B 152      36.256 -18.757 -13.483  1.00 86.32           C  
ATOM   2810  C   VAL B 152      34.985 -16.589 -15.244  1.00 86.32           C  
ATOM   2811  O   VAL B 152      35.773 -16.055 -16.051  1.00 86.32           O  
ATOM   2812  N   THR B 153      34.284 -15.898 -14.305  1.00 67.96           N  
ATOM   2813  CA  THR B 153      34.750 -14.647 -13.735  1.00 67.96           C  
ATOM   2814  CB  THR B 153      33.949 -13.468 -14.294  1.00 67.96           C  
ATOM   2815  OG1 THR B 153      33.987 -13.562 -15.701  1.00 67.96           O  
ATOM   2816  CG2 THR B 153      34.475 -12.089 -13.909  1.00 67.96           C  
ATOM   2817  C   THR B 153      34.646 -14.811 -12.232  1.00 67.96           C  
ATOM   2818  O   THR B 153      33.713 -15.432 -11.725  1.00 67.96           O  
ATOM   2819  N   VAL B 154      35.506 -14.109 -11.499  1.00106.08           N  
ATOM   2820  CA  VAL B 154      35.358 -13.849 -10.057  1.00106.08           C  
ATOM   2821  CB  VAL B 154      36.179 -14.852  -9.256  1.00106.08           C  
ATOM   2822  CG1 VAL B 154      37.686 -14.752  -9.519  1.00106.08           C  
ATOM   2823  CG2 VAL B 154      35.914 -14.783  -7.752  1.00106.08           C  
ATOM   2824  C   VAL B 154      35.828 -12.450  -9.779  1.00106.08           C  
ATOM   2825  O   VAL B 154      36.686 -11.955 -10.546  1.00106.08           O  
ATOM   2826  N   SER B 155      35.127 -11.826  -8.769  1.00 45.82           N  
ATOM   2827  CA  SER B 155      35.537 -10.586  -8.055  1.00 45.82           C  
ATOM   2828  CB  SER B 155      34.960  -9.362  -8.742  1.00 45.82           C  
ATOM   2829  OG  SER B 155      35.398  -8.133  -8.194  1.00 45.82           O  
ATOM   2830  C   SER B 155      34.990 -10.594  -6.650  1.00 45.82           C  
ATOM   2831  O   SER B 155      34.004 -11.277  -6.406  1.00 45.82           O  
ATOM   2832  N   TRP B 156      35.466  -9.656  -5.776  1.00 70.35           N  
ATOM   2833  CA  TRP B 156      34.967  -9.387  -4.412  1.00 70.35           C  
ATOM   2834  CB  TRP B 156      36.133  -9.319  -3.377  1.00 70.35           C  
ATOM   2835  CG  TRP B 156      36.759 -10.657  -3.150  1.00 70.35           C  
ATOM   2836  CD2 TRP B 156      36.387 -11.643  -2.148  1.00 70.35           C  
ATOM   2837  CD1 TRP B 156      37.746 -11.228  -3.876  1.00 70.35           C  
ATOM   2838  NE1 TRP B 156      38.023 -12.489  -3.385  1.00 70.35           N  
ATOM   2839  CE2 TRP B 156      37.214 -12.793  -2.310  1.00 70.35           C  
ATOM   2840  CE3 TRP B 156      35.417 -11.668  -1.126  1.00 70.35           C  
ATOM   2841  CZ2 TRP B 156      37.091 -13.914  -1.479  1.00 70.35           C  
ATOM   2842  CZ3 TRP B 156      35.285 -12.789  -0.290  1.00 70.35           C  
ATOM   2843  CH2 TRP B 156      36.123 -13.906  -0.460  1.00 70.35           C  
ATOM   2844  C   TRP B 156      34.106  -8.119  -4.420  1.00 70.35           C  
ATOM   2845  O   TRP B 156      34.468  -7.117  -5.057  1.00 70.35           O  
ATOM   2846  N   ASN B 157      33.017  -8.196  -3.589  1.00 78.96           N  
ATOM   2847  CA  ASN B 157      32.059  -7.119  -3.268  1.00 78.96           C  
ATOM   2848  CB  ASN B 157      32.587  -6.335  -2.055  1.00 78.96           C  
ATOM   2849  CG  ASN B 157      32.705  -7.141  -0.786  1.00 78.96           C  
ATOM   2850  OD1 ASN B 157      31.881  -7.981  -0.478  1.00 78.96           O  
ATOM   2851  ND2 ASN B 157      33.729  -6.883  -0.005  1.00 78.96           N  
ATOM   2852  C   ASN B 157      31.791  -6.194  -4.461  1.00 78.96           C  
ATOM   2853  O   ASN B 157      31.847  -4.971  -4.324  1.00 78.96           O  
ATOM   2854  N   SER B 158      31.569  -6.717  -5.682  1.00 49.91           N  
ATOM   2855  CA  SER B 158      31.402  -5.906  -6.935  1.00 49.91           C  
ATOM   2856  CB  SER B 158      29.998  -5.287  -6.903  1.00 49.91           C  
ATOM   2857  OG  SER B 158      28.997  -6.285  -6.858  1.00 49.91           O  
ATOM   2858  C   SER B 158      32.516  -4.837  -7.307  1.00 49.91           C  
ATOM   2859  O   SER B 158      32.338  -3.820  -8.015  1.00 49.91           O  
ATOM   2860  N   GLY B 159      33.702  -5.126  -6.706  1.00 30.64           N  
ATOM   2861  CA  GLY B 159      34.864  -4.220  -6.748  1.00 30.64           C  
ATOM   2862  C   GLY B 159      35.109  -3.305  -5.519  1.00 30.64           C  
ATOM   2863  O   GLY B 159      36.130  -2.577  -5.474  1.00 30.64           O  
ATOM   2864  N   ALA B 160      34.217  -3.402  -4.503  1.00 70.80           N  
ATOM   2865  CA  ALA B 160      34.299  -2.623  -3.264  1.00 70.80           C  
ATOM   2866  CB  ALA B 160      33.099  -2.883  -2.344  1.00 70.80           C  
ATOM   2867  C   ALA B 160      35.506  -2.917  -2.408  1.00 70.80           C  
ATOM   2868  O   ALA B 160      35.802  -2.203  -1.447  1.00 70.80           O  
ATOM   2869  N   LEU B 161      36.204  -4.034  -2.632  1.00156.58           N  
ATOM   2870  CA  LEU B 161      37.624  -4.193  -2.271  1.00156.58           C  
ATOM   2871  CB  LEU B 161      37.631  -5.210  -1.136  1.00156.58           C  
ATOM   2872  CG  LEU B 161      38.963  -5.461  -0.405  1.00156.58           C  
ATOM   2873  CD1 LEU B 161      39.917  -6.242  -1.278  1.00156.58           C  
ATOM   2874  CD2 LEU B 161      39.646  -4.193   0.097  1.00156.58           C  
ATOM   2875  C   LEU B 161      38.348  -4.576  -3.570  1.00156.58           C  
ATOM   2876  O   LEU B 161      38.104  -5.636  -4.130  1.00156.58           O  
ATOM   2877  N   THR B 162      39.119  -3.624  -4.115  1.00 89.99           N  
ATOM   2878  CA  THR B 162      39.986  -3.839  -5.273  1.00 89.99           C  
ATOM   2879  CB  THR B 162      40.151  -2.520  -6.052  1.00 89.99           C  
ATOM   2880  OG1 THR B 162      38.879  -1.971  -6.323  1.00 89.99           O  
ATOM   2881  CG2 THR B 162      40.885  -2.633  -7.385  1.00 89.99           C  
ATOM   2882  C   THR B 162      41.346  -4.412  -4.888  1.00 89.99           C  
ATOM   2883  O   THR B 162      41.697  -5.436  -5.452  1.00 89.99           O  
ATOM   2884  N   SER B 163      41.997  -4.051  -3.781  1.00 51.58           N  
ATOM   2885  CA  SER B 163      43.417  -4.359  -3.446  1.00 51.58           C  
ATOM   2886  CB  SER B 163      44.134  -3.065  -3.137  1.00 51.58           C  
ATOM   2887  OG  SER B 163      45.506  -3.329  -2.922  1.00 51.58           O  
ATOM   2888  C   SER B 163      43.656  -5.260  -2.244  1.00 51.58           C  
ATOM   2889  O   SER B 163      42.660  -5.551  -1.630  1.00 51.58           O  
ATOM   2890  N   GLY B 164      44.719  -6.038  -2.139  1.00 24.56           N  
ATOM   2891  CA  GLY B 164      44.855  -7.129  -1.180  1.00 24.56           C  
ATOM   2892  C   GLY B 164      44.162  -8.418  -1.575  1.00 24.56           C  
ATOM   2893  O   GLY B 164      44.452  -9.502  -1.058  1.00 24.56           O  
ATOM   2894  N   VAL B 165      43.453  -8.435  -2.705  1.00 42.00           N  
ATOM   2895  CA  VAL B 165      42.876  -9.619  -3.370  1.00 42.00           C  
ATOM   2896  CB  VAL B 165      41.714  -9.260  -4.330  1.00 42.00           C  
ATOM   2897  CG1 VAL B 165      41.066 -10.498  -4.960  1.00 42.00           C  
ATOM   2898  CG2 VAL B 165      40.643  -8.502  -3.551  1.00 42.00           C  
ATOM   2899  C   VAL B 165      43.971 -10.341  -4.160  1.00 42.00           C  
ATOM   2900  O   VAL B 165      44.745  -9.708  -4.884  1.00 42.00           O  
ATOM   2901  N   HIS B 166      43.967 -11.679  -4.015  1.00 58.80           N  
ATOM   2902  CA  HIS B 166      44.758 -12.567  -4.858  1.00 58.80           C  
ATOM   2903  ND1 HIS B 166      46.208 -11.531  -2.136  1.00 58.80           N  
ATOM   2904  CG  HIS B 166      46.652 -12.247  -3.233  1.00 58.80           C  
ATOM   2905  CB  HIS B 166      45.834 -13.245  -4.021  1.00 58.80           C  
ATOM   2906  NE2 HIS B 166      48.276 -10.922  -2.518  1.00 58.80           N  
ATOM   2907  CD2 HIS B 166      47.943 -11.868  -3.472  1.00 58.80           C  
ATOM   2908  CE1 HIS B 166      47.207 -10.733  -1.718  1.00 58.80           C  
ATOM   2909  C   HIS B 166      43.819 -13.528  -5.551  1.00 58.80           C  
ATOM   2910  O   HIS B 166      43.208 -14.334  -4.854  1.00 58.80           O  
ATOM   2911  N   THR B 167      43.837 -13.614  -6.870  1.00 44.89           N  
ATOM   2912  CA  THR B 167      43.164 -14.675  -7.615  1.00 44.89           C  
ATOM   2913  CB  THR B 167      42.136 -14.051  -8.549  1.00 44.89           C  
ATOM   2914  OG1 THR B 167      41.247 -13.300  -7.747  1.00 44.89           O  
ATOM   2915  CG2 THR B 167      41.300 -15.081  -9.299  1.00 44.89           C  
ATOM   2916  C   THR B 167      44.222 -15.504  -8.314  1.00 44.89           C  
ATOM   2917  O   THR B 167      45.334 -15.054  -8.614  1.00 44.89           O  
ATOM   2918  N   PHE B 168      43.929 -16.783  -8.517  1.00 75.35           N  
ATOM   2919  CA  PHE B 168      44.855 -17.696  -9.210  1.00 75.35           C  
ATOM   2920  CB  PHE B 168      45.200 -18.833  -8.249  1.00 75.35           C  
ATOM   2921  CG  PHE B 168      45.805 -18.276  -6.981  1.00 75.35           C  
ATOM   2922  CD1 PHE B 168      44.979 -17.738  -5.974  1.00 75.35           C  
ATOM   2923  CD2 PHE B 168      47.197 -18.188  -6.855  1.00 75.35           C  
ATOM   2924  CE1 PHE B 168      45.535 -17.113  -4.848  1.00 75.35           C  
ATOM   2925  CE2 PHE B 168      47.747 -17.571  -5.723  1.00 75.35           C  
ATOM   2926  CZ  PHE B 168      46.928 -17.039  -4.715  1.00 75.35           C  
ATOM   2927  C   PHE B 168      44.332 -18.163 -10.561  1.00 75.35           C  
ATOM   2928  O   PHE B 168      43.151 -18.114 -10.853  1.00 75.35           O  
ATOM   2929  N   PRO B 169      45.166 -18.596 -11.498  1.00154.11           N  
ATOM   2930  CA  PRO B 169      44.691 -19.289 -12.708  1.00154.11           C  
ATOM   2931  CD  PRO B 169      46.543 -18.242 -11.600  1.00154.11           C  
ATOM   2932  CB  PRO B 169      45.972 -19.511 -13.551  1.00154.11           C  
ATOM   2933  CG  PRO B 169      46.920 -18.412 -13.066  1.00154.11           C  
ATOM   2934  C   PRO B 169      43.911 -20.561 -12.311  1.00154.11           C  
ATOM   2935  O   PRO B 169      44.303 -21.282 -11.375  1.00154.11           O  
ATOM   2936  N   ALA B 170      42.916 -20.892 -13.156  1.00 49.05           N  
ATOM   2937  CA  ALA B 170      42.200 -22.154 -13.066  1.00 49.05           C  
ATOM   2938  CB  ALA B 170      40.929 -22.095 -13.926  1.00 49.05           C  
ATOM   2939  C   ALA B 170      43.075 -23.377 -13.495  1.00 49.05           C  
ATOM   2940  O   ALA B 170      43.514 -23.538 -14.665  1.00 49.05           O  
ATOM   2941  N   VAL B 171      43.007 -24.349 -12.556  1.00 46.40           N  
ATOM   2942  CA  VAL B 171      43.697 -25.623 -12.720  1.00 46.40           C  
ATOM   2943  CB  VAL B 171      44.148 -26.221 -11.371  1.00 46.40           C  
ATOM   2944  CG1 VAL B 171      44.910 -27.533 -11.593  1.00 46.40           C  
ATOM   2945  CG2 VAL B 171      45.049 -25.237 -10.624  1.00 46.40           C  
ATOM   2946  C   VAL B 171      42.801 -26.577 -13.470  1.00 46.40           C  
ATOM   2947  O   VAL B 171      41.828 -27.115 -12.957  1.00 46.40           O  
ATOM   2948  N   LEU B 172      43.296 -27.185 -14.534  1.00123.20           N  
ATOM   2949  CA  LEU B 172      42.568 -28.222 -15.261  1.00123.20           C  
ATOM   2950  CB  LEU B 172      43.024 -28.394 -16.711  1.00123.20           C  
ATOM   2951  CG  LEU B 172      42.622 -27.278 -17.681  1.00123.20           C  
ATOM   2952  CD1 LEU B 172      43.399 -25.984 -17.423  1.00123.20           C  
ATOM   2953  CD2 LEU B 172      42.887 -27.711 -19.122  1.00123.20           C  
ATOM   2954  C   LEU B 172      42.806 -29.551 -14.532  1.00123.20           C  
ATOM   2955  O   LEU B 172      43.954 -29.965 -14.256  1.00123.20           O  
ATOM   2956  N   GLN B 173      41.682 -30.271 -14.412  1.00152.84           N  
ATOM   2957  CA  GLN B 173      41.593 -31.575 -13.798  1.00152.84           C  
ATOM   2958  CB  GLN B 173      40.679 -31.538 -12.545  1.00152.84           C  
ATOM   2959  CG  GLN B 173      40.965 -30.409 -11.534  1.00152.84           C  
ATOM   2960  CD  GLN B 173      39.820 -30.281 -10.539  1.00152.84           C  
ATOM   2961  OE1 GLN B 173      39.987 -30.278  -9.327  1.00152.84           O  
ATOM   2962  NE2 GLN B 173      38.601 -30.215 -11.030  1.00152.84           N  
ATOM   2963  C   GLN B 173      41.074 -32.509 -14.898  1.00152.84           C  
ATOM   2964  O   GLN B 173      40.177 -32.136 -15.670  1.00152.84           O  
ATOM   2965  N   SER B 174      41.597 -33.739 -14.948  1.00 93.74           N  
ATOM   2966  CA  SER B 174      40.969 -34.857 -15.677  1.00 93.74           C  
ATOM   2967  CB  SER B 174      39.761 -35.420 -14.883  1.00 93.74           C  
ATOM   2968  OG  SER B 174      39.311 -36.618 -15.470  1.00 93.74           O  
ATOM   2969  C   SER B 174      40.592 -34.518 -17.126  1.00 93.74           C  
ATOM   2970  O   SER B 174      39.639 -35.082 -17.670  1.00 93.74           O  
ATOM   2971  N   SER B 175      41.304 -33.553 -17.741  1.00131.92           N  
ATOM   2972  CA  SER B 175      40.956 -33.001 -19.076  1.00131.92           C  
ATOM   2973  CB  SER B 175      41.519 -33.931 -20.141  1.00131.92           C  
ATOM   2974  OG  SER B 175      42.927 -33.988 -20.036  1.00131.92           O  
ATOM   2975  C   SER B 175      39.416 -32.800 -19.316  1.00131.92           C  
ATOM   2976  O   SER B 175      38.810 -33.249 -20.308  1.00131.92           O  
ATOM   2977  N   GLY B 176      38.804 -32.095 -18.338  1.00194.32           N  
ATOM   2978  CA  GLY B 176      37.351 -32.063 -18.359  1.00194.32           C  
ATOM   2979  C   GLY B 176      36.598 -31.391 -17.232  1.00194.32           C  
ATOM   2980  O   GLY B 176      35.384 -31.227 -17.449  1.00194.32           O  
ATOM   2981  N   LEU B 177      37.333 -30.988 -16.165  1.00111.91           N  
ATOM   2982  CA  LEU B 177      36.910 -30.034 -15.136  1.00111.91           C  
ATOM   2983  CB  LEU B 177      36.503 -30.810 -13.871  1.00111.91           C  
ATOM   2984  CG  LEU B 177      35.297 -31.740 -14.099  1.00111.91           C  
ATOM   2985  CD1 LEU B 177      34.942 -32.457 -12.799  1.00111.91           C  
ATOM   2986  CD2 LEU B 177      34.043 -30.995 -14.561  1.00111.91           C  
ATOM   2987  C   LEU B 177      38.022 -29.019 -14.814  1.00111.91           C  
ATOM   2988  O   LEU B 177      39.208 -29.363 -14.955  1.00111.91           O  
ATOM   2989  N   TYR B 178      37.607 -27.929 -14.115  1.00160.18           N  
ATOM   2990  CA  TYR B 178      38.451 -26.862 -13.598  1.00160.18           C  
ATOM   2991  CB  TYR B 178      38.166 -25.524 -14.343  1.00160.18           C  
ATOM   2992  CG  TYR B 178      38.697 -25.475 -15.755  1.00160.18           C  
ATOM   2993  CD1 TYR B 178      37.893 -25.912 -16.821  1.00160.18           C  
ATOM   2994  CD2 TYR B 178      39.972 -24.941 -16.008  1.00160.18           C  
ATOM   2995  CE1 TYR B 178      38.380 -25.843 -18.138  1.00160.18           C  
ATOM   2996  CE2 TYR B 178      40.431 -24.817 -17.330  1.00160.18           C  
ATOM   2997  CZ  TYR B 178      39.652 -25.310 -18.397  1.00160.18           C  
ATOM   2998  OH  TYR B 178      40.124 -25.327 -19.670  1.00160.18           O  
ATOM   2999  C   TYR B 178      38.296 -26.716 -12.082  1.00160.18           C  
ATOM   3000  O   TYR B 178      37.397 -27.256 -11.404  1.00160.18           O  
ATOM   3001  N   SER B 179      39.249 -25.995 -11.494  1.00 58.66           N  
ATOM   3002  CA  SER B 179      39.159 -25.420 -10.148  1.00 58.66           C  
ATOM   3003  CB  SER B 179      39.764 -26.374  -9.107  1.00 58.66           C  
ATOM   3004  OG  SER B 179      39.530 -25.945  -7.776  1.00 58.66           O  
ATOM   3005  C   SER B 179      39.866 -24.101 -10.152  1.00 58.66           C  
ATOM   3006  O   SER B 179      40.978 -24.087 -10.664  1.00 58.66           O  
ATOM   3007  N   LEU B 180      39.337 -23.068  -9.471  1.00122.25           N  
ATOM   3008  CA  LEU B 180      39.849 -21.699  -9.315  1.00122.25           C  
ATOM   3009  CB  LEU B 180      39.248 -20.785 -10.429  1.00122.25           C  
ATOM   3010  CG  LEU B 180      39.947 -19.437 -10.675  1.00122.25           C  
ATOM   3011  CD1 LEU B 180      39.269 -18.669 -11.805  1.00122.25           C  
ATOM   3012  CD2 LEU B 180      39.932 -18.506  -9.469  1.00122.25           C  
ATOM   3013  C   LEU B 180      39.494 -21.246  -7.876  1.00122.25           C  
ATOM   3014  O   LEU B 180      38.322 -21.055  -7.451  1.00122.25           O  
ATOM   3015  N   SER B 181      40.548 -20.847  -7.105  1.00 46.95           N  
ATOM   3016  CA  SER B 181      40.400 -20.013  -5.923  1.00 46.95           C  
ATOM   3017  CB  SER B 181      41.355 -20.605  -4.856  1.00 46.95           C  
ATOM   3018  OG  SER B 181      42.678 -20.397  -5.320  1.00 46.95           O  
ATOM   3019  C   SER B 181      40.612 -18.466  -6.187  1.00 46.95           C  
ATOM   3020  O   SER B 181      41.479 -17.915  -6.929  1.00 46.95           O  
ATOM   3021  N   SER B 182      39.847 -17.707  -5.375  1.00 42.98           N  
ATOM   3022  CA  SER B 182      40.180 -16.327  -5.045  1.00 42.98           C  
ATOM   3023  CB  SER B 182      39.178 -15.393  -5.686  1.00 42.98           C  
ATOM   3024  OG  SER B 182      39.528 -14.031  -5.522  1.00 42.98           O  
ATOM   3025  C   SER B 182      40.215 -16.112  -3.555  1.00 42.98           C  
ATOM   3026  O   SER B 182      39.693 -16.893  -2.743  1.00 42.98           O  
ATOM   3027  N   VAL B 183      40.916 -15.067  -3.099  1.00106.06           N  
ATOM   3028  CA  VAL B 183      40.938 -14.625  -1.700  1.00106.06           C  
ATOM   3029  CB  VAL B 183      42.142 -15.183  -0.940  1.00106.06           C  
ATOM   3030  CG1 VAL B 183      43.511 -14.720  -1.463  1.00106.06           C  
ATOM   3031  CG2 VAL B 183      42.120 -14.984   0.580  1.00106.06           C  
ATOM   3032  C   VAL B 183      40.974 -13.144  -1.671  1.00106.06           C  
ATOM   3033  O   VAL B 183      41.724 -12.519  -2.420  1.00106.06           O  
ATOM   3034  N   VAL B 184      40.308 -12.548  -0.678  1.00113.92           N  
ATOM   3035  CA  VAL B 184      40.592 -11.214  -0.143  1.00113.92           C  
ATOM   3036  CB  VAL B 184      39.268 -10.460   0.080  1.00113.92           C  
ATOM   3037  CG1 VAL B 184      38.349 -11.091   1.121  1.00113.92           C  
ATOM   3038  CG2 VAL B 184      39.553  -9.008   0.426  1.00113.92           C  
ATOM   3039  C   VAL B 184      41.449 -11.319   1.109  1.00113.92           C  
ATOM   3040  O   VAL B 184      41.037 -11.938   2.078  1.00113.92           O  
ATOM   3041  N   THR B 185      42.515 -10.514   1.199  1.00 66.94           N  
ATOM   3042  CA  THR B 185      43.214 -10.196   2.462  1.00 66.94           C  
ATOM   3043  CB  THR B 185      44.686  -9.853   2.242  1.00 66.94           C  
ATOM   3044  OG1 THR B 185      45.259 -10.892   1.473  1.00 66.94           O  
ATOM   3045  CG2 THR B 185      45.469  -9.691   3.535  1.00 66.94           C  
ATOM   3046  C   THR B 185      42.580  -8.976   3.076  1.00 66.94           C  
ATOM   3047  O   THR B 185      42.938  -7.845   2.758  1.00 66.94           O  
ATOM   3048  N   VAL B 186      41.718  -9.113   4.107  1.00 74.39           N  
ATOM   3049  CA  VAL B 186      40.844  -8.013   4.625  1.00 74.39           C  
ATOM   3050  CB  VAL B 186      39.526  -8.493   5.300  1.00 74.39           C  
ATOM   3051  CG1 VAL B 186      38.674  -7.311   5.789  1.00 74.39           C  
ATOM   3052  CG2 VAL B 186      38.699  -9.293   4.290  1.00 74.39           C  
ATOM   3053  C   VAL B 186      41.515  -7.113   5.651  1.00 74.39           C  
ATOM   3054  O   VAL B 186      41.844  -7.663   6.689  1.00 74.39           O  
ATOM   3055  N   PRO B 187      41.753  -5.825   5.353  1.00108.50           N  
ATOM   3056  CA  PRO B 187      42.181  -4.849   6.338  1.00108.50           C  
ATOM   3057  CD  PRO B 187      41.708  -5.227   4.037  1.00108.50           C  
ATOM   3058  CB  PRO B 187      42.786  -3.696   5.532  1.00108.50           C  
ATOM   3059  CG  PRO B 187      42.020  -3.746   4.210  1.00108.50           C  
ATOM   3060  C   PRO B 187      41.044  -4.373   7.209  1.00108.50           C  
ATOM   3061  O   PRO B 187      39.938  -4.164   6.715  1.00108.50           O  
ATOM   3062  N   SER B 188      41.432  -3.907   8.425  1.00146.73           N  
ATOM   3063  CA  SER B 188      40.608  -3.309   9.499  1.00146.73           C  
ATOM   3064  CB  SER B 188      39.943  -2.028   8.986  1.00146.73           C  
ATOM   3065  OG  SER B 188      39.187  -1.385   9.995  1.00146.73           O  
ATOM   3066  C   SER B 188      39.532  -4.175  10.148  1.00146.73           C  
ATOM   3067  O   SER B 188      38.831  -4.929   9.463  1.00146.73           O  
ATOM   3068  N   SER B 189      39.234  -3.930  11.427  1.00106.99           N  
ATOM   3069  CA  SER B 189      38.088  -4.533  12.128  1.00106.99           C  
ATOM   3070  CB  SER B 189      38.105  -4.067  13.586  1.00106.99           C  
ATOM   3071  OG  SER B 189      37.970  -2.659  13.625  1.00106.99           O  
ATOM   3072  C   SER B 189      36.721  -4.194  11.498  1.00106.99           C  
ATOM   3073  O   SER B 189      35.731  -4.840  11.845  1.00106.99           O  
ATOM   3074  N   SER B 190      36.748  -3.325  10.476  1.00 48.29           N  
ATOM   3075  CA  SER B 190      35.594  -2.963   9.674  1.00 48.29           C  
ATOM   3076  CB  SER B 190      35.988  -2.089   8.468  1.00 48.29           C  
ATOM   3077  OG  SER B 190      36.632  -0.912   8.907  1.00 48.29           O  
ATOM   3078  C   SER B 190      34.835  -4.165   9.137  1.00 48.29           C  
ATOM   3079  O   SER B 190      33.670  -3.985   8.798  1.00 48.29           O  
ATOM   3080  N   LEU B 191      35.447  -5.344   8.982  1.00 60.55           N  
ATOM   3081  CA  LEU B 191      34.763  -6.605   8.704  1.00 60.55           C  
ATOM   3082  CB  LEU B 191      35.735  -7.796   8.903  1.00 60.55           C  
ATOM   3083  CG  LEU B 191      35.146  -9.170   8.509  1.00 60.55           C  
ATOM   3084  CD1 LEU B 191      34.792  -9.227   7.029  1.00 60.55           C  
ATOM   3085  CD2 LEU B 191      36.122 -10.302   8.809  1.00 60.55           C  
ATOM   3086  C   LEU B 191      33.504  -6.805   9.555  1.00 60.55           C  
ATOM   3087  O   LEU B 191      32.509  -7.178   8.963  1.00 60.55           O  
ATOM   3088  N   GLY B 192      33.451  -6.405  10.825  1.00 44.22           N  
ATOM   3089  CA  GLY B 192      32.250  -6.523  11.672  1.00 44.22           C  
ATOM   3090  C   GLY B 192      31.011  -5.735  11.176  1.00 44.22           C  
ATOM   3091  O   GLY B 192      29.859  -6.096  11.478  1.00 44.22           O  
ATOM   3092  N   THR B 193      31.281  -4.711  10.340  1.00133.83           N  
ATOM   3093  CA  THR B 193      30.255  -3.929   9.648  1.00133.83           C  
ATOM   3094  CB  THR B 193      30.509  -2.421   9.760  1.00133.83           C  
ATOM   3095  OG1 THR B 193      31.716  -2.023   9.139  1.00133.83           O  
ATOM   3096  CG2 THR B 193      30.581  -1.956  11.213  1.00133.83           C  
ATOM   3097  C   THR B 193      30.150  -4.210   8.151  1.00133.83           C  
ATOM   3098  O   THR B 193      29.071  -4.342   7.601  1.00133.83           O  
ATOM   3099  N   LYS B 194      31.253  -4.284   7.433  1.00 67.14           N  
ATOM   3100  CA  LYS B 194      31.327  -4.596   6.036  1.00 67.14           C  
ATOM   3101  CB  LYS B 194      32.515  -3.863   5.407  1.00 67.14           C  
ATOM   3102  CG  LYS B 194      32.595  -4.115   3.891  1.00 67.14           C  
ATOM   3103  CD  LYS B 194      33.736  -3.312   3.266  1.00 67.14           C  
ATOM   3104  CE  LYS B 194      33.903  -3.668   1.786  1.00 67.14           C  
ATOM   3105  NZ  LYS B 194      35.099  -2.987   1.235  1.00 67.14           N  
ATOM   3106  C   LYS B 194      31.446  -6.082   5.968  1.00 67.14           C  
ATOM   3107  O   LYS B 194      32.560  -6.574   6.080  1.00 67.14           O  
ATOM   3108  N   THR B 195      30.380  -6.820   5.655  1.00127.31           N  
ATOM   3109  CA  THR B 195      30.462  -8.198   5.214  1.00127.31           C  
ATOM   3110  CB  THR B 195      29.105  -8.926   5.205  1.00127.31           C  
ATOM   3111  OG1 THR B 195      28.239  -8.622   4.141  1.00127.31           O  
ATOM   3112  CG2 THR B 195      28.332  -8.616   6.488  1.00127.31           C  
ATOM   3113  C   THR B 195      31.267  -8.267   3.933  1.00127.31           C  
ATOM   3114  O   THR B 195      31.510  -7.239   3.292  1.00127.31           O  
ATOM   3115  N   TYR B 196      31.797  -9.461   3.630  1.00103.12           N  
ATOM   3116  CA  TYR B 196      32.424  -9.784   2.352  1.00103.12           C  
ATOM   3117  CB  TYR B 196      33.884 -10.180   2.549  1.00103.12           C  
ATOM   3118  CG  TYR B 196      34.752  -8.950   2.710  1.00103.12           C  
ATOM   3119  CD1 TYR B 196      34.668  -8.180   3.879  1.00103.12           C  
ATOM   3120  CD2 TYR B 196      35.575  -8.523   1.657  1.00103.12           C  
ATOM   3121  CE1 TYR B 196      35.426  -7.006   4.029  1.00103.12           C  
ATOM   3122  CE2 TYR B 196      36.300  -7.323   1.778  1.00103.12           C  
ATOM   3123  CZ  TYR B 196      36.245  -6.569   2.968  1.00103.12           C  
ATOM   3124  OH  TYR B 196      36.948  -5.410   3.074  1.00103.12           O  
ATOM   3125  C   TYR B 196      31.646 -10.865   1.618  1.00103.12           C  
ATOM   3126  O   TYR B 196      30.961 -11.721   2.207  1.00103.12           O  
ATOM   3127  N   THR B 197      31.754 -10.699   0.282  1.00117.67           N  
ATOM   3128  CA  THR B 197      31.072 -11.507  -0.724  1.00117.67           C  
ATOM   3129  CB  THR B 197      29.811 -10.826  -1.334  1.00117.67           C  
ATOM   3130  OG1 THR B 197      28.997 -10.439  -0.251  1.00117.67           O  
ATOM   3131  CG2 THR B 197      28.973 -11.747  -2.216  1.00117.67           C  
ATOM   3132  C   THR B 197      32.147 -11.758  -1.730  1.00117.67           C  
ATOM   3133  O   THR B 197      32.863 -10.847  -2.135  1.00117.67           O  
ATOM   3134  N   CYS B 198      32.259 -12.975  -2.268  1.00 56.56           N  
ATOM   3135  CA  CYS B 198      32.810 -13.359  -3.572  1.00 56.56           C  
ATOM   3136  CB  CYS B 198      33.526 -14.689  -3.361  1.00 56.56           C  
ATOM   3137  SG  CYS B 198      34.420 -15.404  -4.752  1.00 56.56           S  
ATOM   3138  C   CYS B 198      31.687 -13.493  -4.573  1.00 56.56           C  
ATOM   3139  O   CYS B 198      30.897 -14.450  -4.470  1.00 56.56           O  
ATOM   3140  N   ASN B 199      31.657 -12.586  -5.588  1.00 71.92           N  
ATOM   3141  CA  ASN B 199      30.801 -12.606  -6.787  1.00 71.92           C  
ATOM   3142  CB  ASN B 199      30.605 -11.197  -7.382  1.00 71.92           C  
ATOM   3143  CG  ASN B 199      30.006 -10.270  -6.341  1.00 71.92           C  
ATOM   3144  OD1 ASN B 199      30.706  -9.542  -5.646  1.00 71.92           O  
ATOM   3145  ND2 ASN B 199      28.700 -10.235  -6.206  1.00 71.92           N  
ATOM   3146  C   ASN B 199      31.440 -13.488  -7.820  1.00 71.92           C  
ATOM   3147  O   ASN B 199      32.633 -13.279  -8.080  1.00 71.92           O  
ATOM   3148  N   VAL B 200      30.686 -14.438  -8.424  1.00 54.92           N  
ATOM   3149  CA  VAL B 200      31.155 -15.448  -9.400  1.00 54.92           C  
ATOM   3150  CB  VAL B 200      31.380 -16.865  -8.799  1.00 54.92           C  
ATOM   3151  CG1 VAL B 200      31.992 -17.858  -9.800  1.00 54.92           C  
ATOM   3152  CG2 VAL B 200      32.337 -16.767  -7.604  1.00 54.92           C  
ATOM   3153  C   VAL B 200      30.167 -15.530 -10.558  1.00 54.92           C  
ATOM   3154  O   VAL B 200      28.967 -15.260 -10.337  1.00 54.92           O  
ATOM   3155  N   ASP B 201      30.701 -15.898 -11.747  1.00174.60           N  
ATOM   3156  CA  ASP B 201      30.039 -16.061 -13.042  1.00174.60           C  
ATOM   3157  CB  ASP B 201      30.131 -14.716 -13.776  1.00174.60           C  
ATOM   3158  CG  ASP B 201      29.237 -14.554 -14.999  1.00174.60           C  
ATOM   3159  OD1 ASP B 201      28.924 -15.557 -15.665  1.00174.60           O  
ATOM   3160  OD2 ASP B 201      29.115 -13.382 -15.416  1.00174.60           O  
ATOM   3161  C   ASP B 201      30.722 -17.172 -13.836  1.00174.60           C  
ATOM   3162  O   ASP B 201      31.938 -17.241 -13.877  1.00174.60           O  
ATOM   3163  N   HIS B 202      29.998 -17.980 -14.592  1.00 97.58           N  
ATOM   3164  CA  HIS B 202      30.475 -18.948 -15.567  1.00 97.58           C  
ATOM   3165  ND1 HIS B 202      29.720 -22.336 -16.604  1.00 97.58           N  
ATOM   3166  CG  HIS B 202      30.560 -21.464 -15.929  1.00 97.58           C  
ATOM   3167  CB  HIS B 202      30.092 -20.332 -15.050  1.00 97.58           C  
ATOM   3168  NE2 HIS B 202      31.797 -22.839 -17.113  1.00 97.58           N  
ATOM   3169  CD2 HIS B 202      31.849 -21.779 -16.247  1.00 97.58           C  
ATOM   3170  CE1 HIS B 202      30.513 -23.156 -17.304  1.00 97.58           C  
ATOM   3171  C   HIS B 202      29.871 -18.592 -16.929  1.00 97.58           C  
ATOM   3172  O   HIS B 202      28.670 -18.635 -17.179  1.00 97.58           O  
ATOM   3173  N   LYS B 203      30.733 -18.178 -17.870  1.00149.13           N  
ATOM   3174  CA  LYS B 203      30.322 -17.655 -19.197  1.00149.13           C  
ATOM   3175  CB  LYS B 203      31.431 -16.891 -19.945  1.00149.13           C  
ATOM   3176  CG  LYS B 203      31.850 -15.530 -19.382  1.00149.13           C  
ATOM   3177  CD  LYS B 203      32.562 -15.597 -18.019  1.00149.13           C  
ATOM   3178  CE  LYS B 203      31.601 -15.179 -16.913  1.00149.13           C  
ATOM   3179  NZ  LYS B 203      31.404 -13.713 -16.920  1.00149.13           N  
ATOM   3180  C   LYS B 203      29.799 -18.776 -20.123  1.00149.13           C  
ATOM   3181  O   LYS B 203      28.727 -18.607 -20.683  1.00149.13           O  
ATOM   3182  N   PRO B 204      30.352 -20.001 -20.171  1.00 98.53           N  
ATOM   3183  CA  PRO B 204      29.778 -21.070 -21.010  1.00 98.53           C  
ATOM   3184  CD  PRO B 204      31.759 -20.224 -19.918  1.00 98.53           C  
ATOM   3185  CB  PRO B 204      30.879 -22.135 -21.015  1.00 98.53           C  
ATOM   3186  CG  PRO B 204      32.185 -21.384 -20.799  1.00 98.53           C  
ATOM   3187  C   PRO B 204      28.447 -21.686 -20.527  1.00 98.53           C  
ATOM   3188  O   PRO B 204      27.814 -22.477 -21.232  1.00 98.53           O  
ATOM   3189  N   SER B 205      28.034 -21.398 -19.292  1.00138.12           N  
ATOM   3190  CA  SER B 205      26.676 -21.722 -18.810  1.00138.12           C  
ATOM   3191  CB  SER B 205      26.847 -22.408 -17.457  1.00138.12           C  
ATOM   3192  OG  SER B 205      25.631 -22.910 -16.951  1.00138.12           O  
ATOM   3193  C   SER B 205      25.716 -20.514 -18.645  1.00138.12           C  
ATOM   3194  O   SER B 205      24.493 -20.644 -18.483  1.00138.12           O  
ATOM   3195  N   ASN B 206      26.233 -19.286 -18.682  1.00 72.04           N  
ATOM   3196  CA  ASN B 206      25.566 -18.086 -18.177  1.00 72.04           C  
ATOM   3197  CB  ASN B 206      24.373 -17.728 -19.061  1.00 72.04           C  
ATOM   3198  CG  ASN B 206      24.759 -17.592 -20.517  1.00 72.04           C  
ATOM   3199  OD1 ASN B 206      25.397 -16.641 -20.927  1.00 72.04           O  
ATOM   3200  ND2 ASN B 206      24.368 -18.537 -21.341  1.00 72.04           N  
ATOM   3201  C   ASN B 206      25.189 -18.135 -16.693  1.00 72.04           C  
ATOM   3202  O   ASN B 206      24.612 -17.198 -16.141  1.00 72.04           O  
ATOM   3203  N   THR B 207      25.699 -19.105 -15.927  1.00 46.94           N  
ATOM   3204  CA  THR B 207      25.380 -19.230 -14.506  1.00 46.94           C  
ATOM   3205  CB  THR B 207      25.789 -20.579 -13.892  1.00 46.94           C  
ATOM   3206  OG1 THR B 207      25.153 -21.617 -14.597  1.00 46.94           O  
ATOM   3207  CG2 THR B 207      25.351 -20.708 -12.432  1.00 46.94           C  
ATOM   3208  C   THR B 207      26.087 -18.139 -13.759  1.00 46.94           C  
ATOM   3209  O   THR B 207      27.311 -18.114 -13.779  1.00 46.94           O  
ATOM   3210  N   LYS B 208      25.461 -17.481 -12.795  1.00173.52           N  
ATOM   3211  CA  LYS B 208      26.143 -16.706 -11.780  1.00173.52           C  
ATOM   3212  CB  LYS B 208      25.848 -15.220 -12.010  1.00173.52           C  
ATOM   3213  CG  LYS B 208      24.383 -14.801 -11.780  1.00173.52           C  
ATOM   3214  CD  LYS B 208      24.194 -13.274 -11.721  1.00173.52           C  
ATOM   3215  CE  LYS B 208      24.771 -12.678 -10.424  1.00173.52           C  
ATOM   3216  NZ  LYS B 208      26.235 -12.439 -10.470  1.00173.52           N  
ATOM   3217  C   LYS B 208      25.808 -17.229 -10.404  1.00173.52           C  
ATOM   3218  O   LYS B 208      24.734 -17.819 -10.212  1.00173.52           O  
ATOM   3219  N   VAL B 209      26.738 -16.937  -9.453  1.00 63.61           N  
ATOM   3220  CA  VAL B 209      26.595 -17.163  -8.004  1.00 63.61           C  
ATOM   3221  CB  VAL B 209      27.157 -18.547  -7.612  1.00 63.61           C  
ATOM   3222  CG1 VAL B 209      26.793 -18.856  -6.162  1.00 63.61           C  
ATOM   3223  CG2 VAL B 209      26.584 -19.683  -8.466  1.00 63.61           C  
ATOM   3224  C   VAL B 209      27.331 -16.058  -7.206  1.00 63.61           C  
ATOM   3225  O   VAL B 209      28.559 -16.107  -7.055  1.00 63.61           O  
ATOM   3226  N   ASP B 210      26.601 -15.329  -6.348  1.00 72.42           N  
ATOM   3227  CA  ASP B 210      27.187 -14.292  -5.473  1.00 72.42           C  
ATOM   3228  CB  ASP B 210      26.438 -12.986  -5.717  1.00 72.42           C  
ATOM   3229  CG  ASP B 210      26.644 -12.426  -7.136  1.00 72.42           C  
ATOM   3230  OD1 ASP B 210      27.162 -13.118  -8.039  1.00 72.42           O  
ATOM   3231  OD2 ASP B 210      26.347 -11.241  -7.378  1.00 72.42           O  
ATOM   3232  C   ASP B 210      27.225 -14.753  -4.001  1.00 72.42           C  
ATOM   3233  O   ASP B 210      26.242 -14.735  -3.257  1.00 72.42           O  
ATOM   3234  N   LYS B 211      28.342 -15.390  -3.646  1.00173.25           N  
ATOM   3235  CA  LYS B 211      28.478 -16.081  -2.382  1.00173.25           C  
ATOM   3236  CB  LYS B 211      29.416 -17.279  -2.475  1.00173.25           C  
ATOM   3237  CG  LYS B 211      28.871 -18.438  -3.306  1.00173.25           C  
ATOM   3238  CD  LYS B 211      27.493 -18.966  -2.882  1.00173.25           C  
ATOM   3239  CE  LYS B 211      27.571 -19.750  -1.575  1.00173.25           C  
ATOM   3240  NZ  LYS B 211      26.237 -20.248  -1.185  1.00173.25           N  
ATOM   3241  C   LYS B 211      28.935 -15.167  -1.290  1.00173.25           C  
ATOM   3242  O   LYS B 211      30.006 -14.565  -1.395  1.00173.25           O  
ATOM   3243  N   ARG B 212      28.140 -14.867  -0.277  1.00 87.04           N  
ATOM   3244  CA  ARG B 212      28.554 -14.165   0.941  1.00 87.04           C  
ATOM   3245  CB  ARG B 212      27.281 -13.780   1.672  1.00 87.04           C  
ATOM   3246  CG  ARG B 212      27.619 -12.950   2.910  1.00 87.04           C  
ATOM   3247  CD  ARG B 212      26.363 -12.308   3.486  1.00 87.04           C  
ATOM   3248  NE  ARG B 212      26.686 -11.640   4.760  1.00 87.04           N  
ATOM   3249  CZ  ARG B 212      26.461 -12.154   5.956  1.00 87.04           C  
ATOM   3250  NH1 ARG B 212      25.799 -13.265   6.104  1.00 87.04           N  
ATOM   3251  NH2 ARG B 212      26.899 -11.565   7.035  1.00 87.04           N  
ATOM   3252  C   ARG B 212      29.562 -15.009   1.744  1.00 87.04           C  
ATOM   3253  O   ARG B 212      29.955 -16.083   1.345  1.00 87.04           O  
ATOM   3254  N   VAL B 213      30.299 -14.389   2.625  1.00 56.42           N  
ATOM   3255  CA  VAL B 213      31.215 -15.055   3.544  1.00 56.42           C  
ATOM   3256  CB  VAL B 213      32.657 -14.597   3.389  1.00 56.42           C  
ATOM   3257  CG1 VAL B 213      33.541 -15.336   4.397  1.00 56.42           C  
ATOM   3258  CG2 VAL B 213      33.231 -14.830   1.984  1.00 56.42           C  
ATOM   3259  C   VAL B 213      30.729 -14.704   4.934  1.00 56.42           C  
ATOM   3260  O   VAL B 213      30.524 -13.537   5.303  1.00 56.42           O  
ATOM   3261  N   GLU B 214      30.476 -15.745   5.734  1.00124.72           N  
ATOM   3262  CA  GLU B 214      29.816 -15.578   7.038  1.00124.72           C  
ATOM   3263  CB  GLU B 214      28.579 -16.500   7.219  1.00124.72           C  
ATOM   3264  CG  GLU B 214      27.409 -16.015   6.370  1.00124.72           C  
ATOM   3265  CD  GLU B 214      27.396 -16.485   4.919  1.00124.72           C  
ATOM   3266  OE1 GLU B 214      28.095 -17.471   4.599  1.00124.72           O  
ATOM   3267  OE2 GLU B 214      26.672 -15.794   4.164  1.00124.72           O  
ATOM   3268  C   GLU B 214      30.765 -15.775   8.208  1.00124.72           C  
ATOM   3269  O   GLU B 214      31.894 -16.259   8.091  1.00124.72           O  
ATOM   3270  N   SER B 215      30.306 -15.353   9.384  1.00146.49           N  
ATOM   3271  CA  SER B 215      30.967 -15.507  10.686  1.00146.49           C  
ATOM   3272  CB  SER B 215      30.284 -14.543  11.681  1.00146.49           C  
ATOM   3273  OG  SER B 215      28.926 -14.905  11.857  1.00146.49           O  
ATOM   3274  C   SER B 215      31.027 -16.946  11.246  1.00146.49           C  
ATOM   3275  O   SER B 215      30.313 -17.206  12.205  1.00146.49           O  
ATOM   3276  N   LYS B 216      31.918 -17.761  10.681  1.00208.78           N  
ATOM   3277  CA  LYS B 216      32.476 -18.986  11.241  1.00208.78           C  
ATOM   3278  CB  LYS B 216      33.565 -18.623  12.275  1.00208.78           C  
ATOM   3279  CG  LYS B 216      33.090 -18.045  13.628  1.00208.78           C  
ATOM   3280  CD  LYS B 216      32.483 -19.049  14.621  1.00208.78           C  
ATOM   3281  CE  LYS B 216      33.520 -20.064  15.118  1.00208.78           C  
ATOM   3282  NZ  LYS B 216      32.893 -21.129  15.925  1.00208.78           N  
ATOM   3283  C   LYS B 216      31.585 -20.147  11.704  1.00208.78           C  
ATOM   3284  O   LYS B 216      32.144 -21.098  12.235  1.00208.78           O  
ATOM   3285  N   TYR B 217      30.310 -20.160  11.280  1.00174.46           N  
ATOM   3286  CA  TYR B 217      29.367 -21.278  11.487  1.00174.46           C  
ATOM   3287  CB  TYR B 217      29.928 -22.573  10.868  1.00174.46           C  
ATOM   3288  CG  TYR B 217      30.615 -22.343   9.527  1.00174.46           C  
ATOM   3289  CD1 TYR B 217      29.845 -22.157   8.366  1.00174.46           C  
ATOM   3290  CD2 TYR B 217      32.017 -22.195   9.467  1.00174.46           C  
ATOM   3291  CE1 TYR B 217      30.465 -21.798   7.155  1.00174.46           C  
ATOM   3292  CE2 TYR B 217      32.640 -21.804   8.268  1.00174.46           C  
ATOM   3293  CZ  TYR B 217      31.863 -21.598   7.113  1.00174.46           C  
ATOM   3294  OH  TYR B 217      32.479 -21.260   5.948  1.00174.46           O  
ATOM   3295  C   TYR B 217      28.974 -21.478  12.948  1.00174.46           C  
ATOM   3296  O   TYR B 217      29.547 -22.286  13.674  1.00174.46           O  
ATOM   3297  N   GLY B 218      28.035 -20.670  13.478  1.00 76.53           N  
ATOM   3298  CA  GLY B 218      27.779 -20.624  14.925  1.00 76.53           C  
ATOM   3299  C   GLY B 218      26.471 -19.981  15.376  1.00 76.53           C  
ATOM   3300  O   GLY B 218      26.429 -18.771  15.612  1.00 76.53           O  
ATOM   3301  N   PRO B 219      25.442 -20.769  15.757  1.00223.10           N  
ATOM   3302  CA  PRO B 219      24.200 -20.232  16.295  1.00223.10           C  
ATOM   3303  CD  PRO B 219      25.362 -22.220  15.620  1.00223.10           C  
ATOM   3304  CB  PRO B 219      23.192 -21.388  16.247  1.00223.10           C  
ATOM   3305  CG  PRO B 219      24.063 -22.641  16.307  1.00223.10           C  
ATOM   3306  C   PRO B 219      24.320 -19.668  17.714  1.00223.10           C  
ATOM   3307  O   PRO B 219      24.269 -20.388  18.711  1.00223.10           O  
ATOM   3308  N   PRO B 220      24.299 -18.333  17.871  1.00114.77           N  
ATOM   3309  CA  PRO B 220      24.286 -17.656  19.170  1.00114.77           C  
ATOM   3310  CD  PRO B 220      24.442 -17.381  16.791  1.00114.77           C  
ATOM   3311  CB  PRO B 220      24.739 -16.214  18.866  1.00114.77           C  
ATOM   3312  CG  PRO B 220      24.337 -15.992  17.408  1.00114.77           C  
ATOM   3313  C   PRO B 220      22.940 -17.645  19.904  1.00114.77           C  
ATOM   3314  O   PRO B 220      22.157 -16.702  19.808  1.00114.77           O  
ATOM   3315  N   CYS B 221      22.789 -18.596  20.837  1.00 73.96           N  
ATOM   3316  CA  CYS B 221      21.782 -18.540  21.909  1.00 73.96           C  
ATOM   3317  CB  CYS B 221      21.550 -19.971  22.433  1.00 73.96           C  
ATOM   3318  SG  CYS B 221      20.661 -20.144  24.003  1.00 73.96           S  
ATOM   3319  C   CYS B 221      22.177 -17.584  23.058  1.00 73.96           C  
ATOM   3320  O   CYS B 221      23.294 -17.665  23.575  1.00 73.96           O  
ATOM   3321  N   PRO B 222      21.215 -16.825  23.634  1.00 71.75           N  
ATOM   3322  CA  PRO B 222      21.428 -16.064  24.872  1.00 71.75           C  
ATOM   3323  CD  PRO B 222      19.897 -16.523  23.087  1.00 71.75           C  
ATOM   3324  CB  PRO B 222      20.127 -15.264  25.112  1.00 71.75           C  
ATOM   3325  CG  PRO B 222      19.477 -15.205  23.730  1.00 71.75           C  
ATOM   3326  C   PRO B 222      21.772 -16.923  26.102  1.00 71.75           C  
ATOM   3327  O   PRO B 222      21.094 -17.916  26.378  1.00 71.75           O  
ATOM   3328  N   PRO B 223      22.700 -16.452  26.962  1.00159.02           N  
ATOM   3329  CA  PRO B 223      22.980 -17.081  28.260  1.00159.02           C  
ATOM   3330  CD  PRO B 223      23.613 -15.334  26.728  1.00159.02           C  
ATOM   3331  CB  PRO B 223      24.079 -16.220  28.905  1.00159.02           C  
ATOM   3332  CG  PRO B 223      24.752 -15.525  27.722  1.00159.02           C  
ATOM   3333  C   PRO B 223      21.766 -17.183  29.189  1.00159.02           C  
ATOM   3334  O   PRO B 223      20.868 -16.341  29.163  1.00159.02           O  
ATOM   3335  N   CYS B 224      21.774 -18.184  30.079  1.00 76.36           N  
ATOM   3336  CA  CYS B 224      20.694 -18.282  31.063  1.00 76.36           C  
ATOM   3337  CB  CYS B 224      20.742 -19.604  31.833  1.00 76.36           C  
ATOM   3338  SG  CYS B 224      22.067 -19.778  33.059  1.00 76.36           S  
ATOM   3339  C   CYS B 224      20.658 -17.060  32.006  1.00 76.36           C  
ATOM   3340  O   CYS B 224      21.710 -16.522  32.349  1.00 76.36           O  
ATOM   3341  N   PRO B 225      19.473 -16.691  32.541  1.00202.15           N  
ATOM   3342  CA  PRO B 225      19.284 -15.469  33.353  1.00202.15           C  
ATOM   3343  CD  PRO B 225      18.180 -17.271  32.172  1.00202.15           C  
ATOM   3344  CB  PRO B 225      17.786 -15.498  33.724  1.00202.15           C  
ATOM   3345  CG  PRO B 225      17.120 -16.256  32.583  1.00202.15           C  
ATOM   3346  C   PRO B 225      20.073 -15.304  34.671  1.00202.15           C  
ATOM   3347  O   PRO B 225      19.986 -14.243  35.298  1.00202.15           O  
ATOM   3348  N   ALA B 226      20.763 -16.379  35.081  1.00270.94           N  
ATOM   3349  CA  ALA B 226      21.317 -16.533  36.426  1.00270.94           C  
ATOM   3350  CB  ALA B 226      22.514 -15.568  36.594  1.00270.94           C  
ATOM   3351  C   ALA B 226      20.264 -16.453  37.563  1.00270.94           C  
ATOM   3352  O   ALA B 226      19.203 -15.849  37.408  1.00270.94           O  
ATOM   3353  N   PRO B 227      20.500 -17.118  38.710  1.00230.91           N  
ATOM   3354  CA  PRO B 227      19.713 -16.888  39.928  1.00230.91           C  
ATOM   3355  CD  PRO B 227      21.174 -18.415  38.765  1.00230.91           C  
ATOM   3356  CB  PRO B 227      19.861 -18.160  40.757  1.00230.91           C  
ATOM   3357  CG  PRO B 227      20.374 -19.219  39.787  1.00230.91           C  
ATOM   3358  C   PRO B 227      20.156 -15.661  40.740  1.00230.91           C  
ATOM   3359  O   PRO B 227      21.085 -15.693  41.552  1.00230.91           O  
ATOM   3360  N   GLU B 228      19.376 -14.597  40.624  1.00124.94           N  
ATOM   3361  CA  GLU B 228      19.635 -13.363  41.359  1.00124.94           C  
ATOM   3362  CB  GLU B 228      20.752 -12.560  40.657  1.00124.94           C  
ATOM   3363  CG  GLU B 228      21.300 -11.432  41.544  1.00124.94           C  
ATOM   3364  CD  GLU B 228      22.596 -10.847  41.067  1.00124.94           C  
ATOM   3365  OE1 GLU B 228      23.583 -11.587  40.861  1.00124.94           O  
ATOM   3366  OE2 GLU B 228      22.556  -9.621  40.892  1.00124.94           O  
ATOM   3367  C   GLU B 228      18.348 -12.550  41.491  1.00124.94           C  
ATOM   3368  O   GLU B 228      17.726 -12.158  40.502  1.00124.94           O  
ATOM   3369  N   ALA B 229      17.969 -12.243  42.725  1.00 49.62           N  
ATOM   3370  CA  ALA B 229      16.978 -11.223  43.031  1.00 49.62           C  
ATOM   3371  CB  ALA B 229      16.143 -11.709  44.213  1.00 49.62           C  
ATOM   3372  C   ALA B 229      17.713  -9.903  43.337  1.00 49.62           C  
ATOM   3373  O   ALA B 229      18.431  -9.805  44.332  1.00 49.62           O  
ATOM   3374  N   ALA B 230      17.484  -8.819  42.584  1.00 57.13           N  
ATOM   3375  CA  ALA B 230      17.969  -7.460  42.941  1.00 57.13           C  
ATOM   3376  CB  ALA B 230      18.449  -6.732  41.675  1.00 57.13           C  
ATOM   3377  C   ALA B 230      16.870  -6.645  43.652  1.00 57.13           C  
ATOM   3378  O   ALA B 230      15.994  -6.101  42.976  1.00 57.13           O  
ATOM   3379  N   GLY B 231      16.785  -6.562  45.000  1.00 40.30           N  
ATOM   3380  CA  GLY B 231      15.702  -5.883  45.836  1.00 40.30           C  
ATOM   3381  C   GLY B 231      15.381  -4.381  45.587  1.00 40.30           C  
ATOM   3382  O   GLY B 231      14.208  -3.959  45.696  1.00 40.30           O  
ATOM   3383  N   GLY B 232      16.353  -3.625  45.082  1.00 37.24           N  
ATOM   3384  CA  GLY B 232      16.155  -2.305  44.449  1.00 37.24           C  
ATOM   3385  C   GLY B 232      15.517  -1.179  45.296  1.00 37.24           C  
ATOM   3386  O   GLY B 232      15.435  -1.291  46.535  1.00 37.24           O  
ATOM   3387  N   PRO B 233      15.257   0.036  44.666  1.00 85.98           N  
ATOM   3388  CA  PRO B 233      14.707   1.158  45.474  1.00 85.98           C  
ATOM   3389  CD  PRO B 233      15.766   0.646  43.343  1.00 85.98           C  
ATOM   3390  CB  PRO B 233      15.310   2.433  44.890  1.00 85.98           C  
ATOM   3391  CG  PRO B 233      15.224   2.064  43.413  1.00 85.98           C  
ATOM   3392  C   PRO B 233      13.151   1.195  45.803  1.00 85.98           C  
ATOM   3393  O   PRO B 233      12.281   1.952  45.286  1.00 85.98           O  
ATOM   3394  N   SER B 234      12.916   0.427  46.873  1.00 51.71           N  
ATOM   3395  CA  SER B 234      11.778   0.519  47.775  1.00 51.71           C  
ATOM   3396  CB  SER B 234      11.878  -0.605  48.827  1.00 51.71           C  
ATOM   3397  OG  SER B 234      12.419  -1.781  48.237  1.00 51.71           O  
ATOM   3398  C   SER B 234      11.674   1.892  48.475  1.00 51.71           C  
ATOM   3399  O   SER B 234      12.605   2.299  49.191  1.00 51.71           O  
ATOM   3400  N   VAL B 235      10.422   2.389  48.476  1.00 62.52           N  
ATOM   3401  CA  VAL B 235       9.899   3.595  49.149  1.00 62.52           C  
ATOM   3402  CB  VAL B 235       9.088   4.505  48.172  1.00 62.52           C  
ATOM   3403  CG1 VAL B 235       9.142   5.989  48.588  1.00 62.52           C  
ATOM   3404  CG2 VAL B 235       9.555   4.406  46.694  1.00 62.52           C  
ATOM   3405  C   VAL B 235       9.078   3.238  50.421  1.00 62.52           C  
ATOM   3406  O   VAL B 235       8.717   2.066  50.694  1.00 62.52           O  
ATOM   3407  N   PHE B 236       9.028   4.221  51.336  1.00132.08           N  
ATOM   3408  CA  PHE B 236       8.470   4.124  52.709  1.00132.08           C  
ATOM   3409  CB  PHE B 236       9.503   3.590  53.708  1.00132.08           C  
ATOM   3410  CG  PHE B 236       9.960   2.206  53.376  1.00132.08           C  
ATOM   3411  CD1 PHE B 236       9.109   1.126  53.668  1.00132.08           C  
ATOM   3412  CD2 PHE B 236      11.144   2.021  52.638  1.00132.08           C  
ATOM   3413  CE1 PHE B 236       9.457  -0.141  53.195  1.00132.08           C  
ATOM   3414  CE2 PHE B 236      11.489   0.747  52.192  1.00132.08           C  
ATOM   3415  CZ  PHE B 236      10.654  -0.338  52.485  1.00132.08           C  
ATOM   3416  C   PHE B 236       8.054   5.473  53.257  1.00132.08           C  
ATOM   3417  O   PHE B 236       8.725   6.460  52.981  1.00132.08           O  
ATOM   3418  N   LEU B 237       7.012   5.617  54.104  1.00 73.29           N  
ATOM   3419  CA  LEU B 237       6.667   6.938  54.710  1.00 73.29           C  
ATOM   3420  CB  LEU B 237       5.832   7.850  53.737  1.00 73.29           C  
ATOM   3421  CG  LEU B 237       5.224   9.220  54.205  1.00 73.29           C  
ATOM   3422  CD1 LEU B 237       6.029  10.480  53.924  1.00 73.29           C  
ATOM   3423  CD2 LEU B 237       3.923   9.603  53.494  1.00 73.29           C  
ATOM   3424  C   LEU B 237       5.930   6.703  56.039  1.00 73.29           C  
ATOM   3425  O   LEU B 237       4.893   5.970  56.001  1.00 73.29           O  
ATOM   3426  N   PHE B 238       6.273   7.678  56.911  1.00129.26           N  
ATOM   3427  CA  PHE B 238       6.079   7.715  58.338  1.00129.26           C  
ATOM   3428  CB  PHE B 238       7.402   7.450  59.066  1.00129.26           C  
ATOM   3429  CG  PHE B 238       8.037   6.144  58.681  1.00129.26           C  
ATOM   3430  CD1 PHE B 238       7.446   4.929  59.082  1.00129.26           C  
ATOM   3431  CD2 PHE B 238       9.160   6.144  57.837  1.00129.26           C  
ATOM   3432  CE1 PHE B 238       7.972   3.716  58.601  1.00129.26           C  
ATOM   3433  CE2 PHE B 238       9.694   4.936  57.403  1.00129.26           C  
ATOM   3434  CZ  PHE B 238       9.074   3.741  57.741  1.00129.26           C  
ATOM   3435  C   PHE B 238       5.609   9.114  58.743  1.00129.26           C  
ATOM   3436  O   PHE B 238       6.070  10.112  58.176  1.00129.26           O  
ATOM   3437  N   PRO B 239       4.723   9.158  59.759  1.00 98.04           N  
ATOM   3438  CA  PRO B 239       4.276  10.389  60.403  1.00 98.04           C  
ATOM   3439  CD  PRO B 239       4.161   8.010  60.483  1.00 98.04           C  
ATOM   3440  CB  PRO B 239       2.973   9.971  61.085  1.00 98.04           C  
ATOM   3441  CG  PRO B 239       3.254   8.559  61.581  1.00 98.04           C  
ATOM   3442  C   PRO B 239       5.298  10.860  61.451  1.00 98.04           C  
ATOM   3443  O   PRO B 239       6.022   9.992  61.975  1.00 98.04           O  
ATOM   3444  N   PRO B 240       5.169  12.106  61.965  1.00 94.54           N  
ATOM   3445  CA  PRO B 240       5.775  12.521  63.241  1.00 94.54           C  
ATOM   3446  CD  PRO B 240       4.286  13.161  61.476  1.00 94.54           C  
ATOM   3447  CB  PRO B 240       5.344  13.985  63.427  1.00 94.54           C  
ATOM   3448  CG  PRO B 240       4.018  14.063  62.674  1.00 94.54           C  
ATOM   3449  C   PRO B 240       5.299  11.631  64.409  1.00 94.54           C  
ATOM   3450  O   PRO B 240       4.599  10.616  64.185  1.00 94.54           O  
ATOM   3451  N   LYS B 241       5.626  11.987  65.669  1.00137.83           N  
ATOM   3452  CA  LYS B 241       5.200  11.204  66.828  1.00137.83           C  
ATOM   3453  CB  LYS B 241       6.391  10.552  67.570  1.00137.83           C  
ATOM   3454  CG  LYS B 241       6.910   9.246  66.923  1.00137.83           C  
ATOM   3455  CD  LYS B 241       7.738   9.459  65.648  1.00137.83           C  
ATOM   3456  CE  LYS B 241       8.046   8.172  64.863  1.00137.83           C  
ATOM   3457  NZ  LYS B 241       8.157   8.477  63.413  1.00137.83           N  
ATOM   3458  C   LYS B 241       4.286  12.041  67.746  1.00137.83           C  
ATOM   3459  O   LYS B 241       4.683  13.117  68.203  1.00137.83           O  
ATOM   3460  N   PRO B 242       3.228  11.449  68.361  1.00 88.03           N  
ATOM   3461  CA  PRO B 242       2.215  12.155  69.188  1.00 88.03           C  
ATOM   3462  CD  PRO B 242       2.955  10.016  68.323  1.00 88.03           C  
ATOM   3463  CB  PRO B 242       1.395  11.011  69.878  1.00 88.03           C  
ATOM   3464  CG  PRO B 242       1.584   9.816  68.945  1.00 88.03           C  
ATOM   3465  C   PRO B 242       2.801  13.290  70.088  1.00 88.03           C  
ATOM   3466  O   PRO B 242       2.265  14.403  70.220  1.00 88.03           O  
ATOM   3467  N   LYS B 243       3.788  13.044  70.934  1.00 87.22           N  
ATOM   3468  CA  LYS B 243       4.177  14.041  71.924  1.00 87.22           C  
ATOM   3469  CB  LYS B 243       5.312  13.602  72.774  1.00 87.22           C  
ATOM   3470  CG  LYS B 243       5.614  14.646  73.868  1.00 87.22           C  
ATOM   3471  CD  LYS B 243       6.777  14.297  74.806  1.00 87.22           C  
ATOM   3472  CE  LYS B 243       6.447  13.238  75.859  1.00 87.22           C  
ATOM   3473  NZ  LYS B 243       7.632  13.008  76.718  1.00 87.22           N  
ATOM   3474  C   LYS B 243       4.680  15.298  71.297  1.00 87.22           C  
ATOM   3475  O   LYS B 243       4.151  16.356  71.611  1.00 87.22           O  
ATOM   3476  N   ASP B 244       5.567  15.289  70.340  1.00143.31           N  
ATOM   3477  CA  ASP B 244       5.799  16.442  69.495  1.00143.31           C  
ATOM   3478  CB  ASP B 244       7.017  16.118  68.654  1.00143.31           C  
ATOM   3479  CG  ASP B 244       6.930  14.725  68.074  1.00143.31           C  
ATOM   3480  OD1 ASP B 244       7.239  13.740  68.824  1.00143.31           O  
ATOM   3481  OD2 ASP B 244       6.707  14.688  66.846  1.00143.31           O  
ATOM   3482  C   ASP B 244       4.550  16.959  68.738  1.00143.31           C  
ATOM   3483  O   ASP B 244       4.321  18.174  68.813  1.00143.31           O  
ATOM   3484  N   THR B 245       3.711  16.139  68.067  1.00126.00           N  
ATOM   3485  CA  THR B 245       2.481  16.672  67.393  1.00126.00           C  
ATOM   3486  CB  THR B 245       1.558  15.556  66.878  1.00126.00           C  
ATOM   3487  OG1 THR B 245       1.952  14.648  65.875  1.00126.00           O  
ATOM   3488  CG2 THR B 245       0.373  16.050  66.071  1.00126.00           C  
ATOM   3489  C   THR B 245       1.607  17.491  68.323  1.00126.00           C  
ATOM   3490  O   THR B 245       0.975  18.463  67.901  1.00126.00           O  
ATOM   3491  N   LEU B 246       1.505  17.136  69.616  1.00 85.17           N  
ATOM   3492  CA  LEU B 246       0.682  17.801  70.656  1.00 85.17           C  
ATOM   3493  CB  LEU B 246       0.247  16.788  71.753  1.00 85.17           C  
ATOM   3494  CG  LEU B 246      -0.640  15.664  71.175  1.00 85.17           C  
ATOM   3495  CD1 LEU B 246      -0.945  14.612  72.231  1.00 85.17           C  
ATOM   3496  CD2 LEU B 246      -1.936  16.186  70.572  1.00 85.17           C  
ATOM   3497  C   LEU B 246       1.406  18.996  71.259  1.00 85.17           C  
ATOM   3498  O   LEU B 246       0.773  20.002  71.548  1.00 85.17           O  
ATOM   3499  N   MET B 247       2.730  19.005  71.293  1.00 66.84           N  
ATOM   3500  CA  MET B 247       3.533  20.106  71.804  1.00 66.84           C  
ATOM   3501  CB  MET B 247       4.864  19.611  72.400  1.00 66.84           C  
ATOM   3502  CG  MET B 247       4.697  18.708  73.630  1.00 66.84           C  
ATOM   3503  SD  MET B 247       4.018  19.484  75.122  1.00 66.84           S  
ATOM   3504  CE  MET B 247       2.233  19.311  74.817  1.00 66.84           C  
ATOM   3505  C   MET B 247       3.735  21.161  70.731  1.00 66.84           C  
ATOM   3506  O   MET B 247       4.693  21.038  69.974  1.00 66.84           O  
ATOM   3507  N   ILE B 248       3.085  22.308  70.954  1.00110.95           N  
ATOM   3508  CA  ILE B 248       3.243  23.609  70.280  1.00110.95           C  
ATOM   3509  CB  ILE B 248       2.330  24.660  70.974  1.00110.95           C  
ATOM   3510  CG1 ILE B 248       2.791  25.080  72.394  1.00110.95           C  
ATOM   3511  CG2 ILE B 248       0.848  24.238  70.967  1.00110.95           C  
ATOM   3512  CD1 ILE B 248       2.705  24.022  73.505  1.00110.95           C  
ATOM   3513  C   ILE B 248       4.691  24.157  70.249  1.00110.95           C  
ATOM   3514  O   ILE B 248       5.047  24.861  69.301  1.00110.95           O  
ATOM   3515  N   SER B 249       5.505  23.690  71.224  1.00 88.42           N  
ATOM   3516  CA  SER B 249       6.947  23.956  71.309  1.00 88.42           C  
ATOM   3517  CB  SER B 249       7.407  23.758  72.751  1.00 88.42           C  
ATOM   3518  OG  SER B 249       7.368  22.383  73.076  1.00 88.42           O  
ATOM   3519  C   SER B 249       7.818  23.168  70.337  1.00 88.42           C  
ATOM   3520  O   SER B 249       8.815  22.556  70.748  1.00 88.42           O  
ATOM   3521  N   ARG B 250       7.288  22.952  69.122  1.00148.81           N  
ATOM   3522  CA  ARG B 250       7.857  22.183  68.000  1.00148.81           C  
ATOM   3523  CB  ARG B 250       7.303  20.708  67.974  1.00148.81           C  
ATOM   3524  CG  ARG B 250       7.515  19.841  69.209  1.00148.81           C  
ATOM   3525  CD  ARG B 250       8.926  19.244  69.285  1.00148.81           C  
ATOM   3526  NE  ARG B 250       9.012  18.126  70.264  1.00148.81           N  
ATOM   3527  CZ  ARG B 250       8.665  18.171  71.547  1.00148.81           C  
ATOM   3528  NH1 ARG B 250       8.602  19.342  72.121  1.00148.81           N  
ATOM   3529  NH2 ARG B 250       8.490  17.104  72.280  1.00148.81           N  
ATOM   3530  C   ARG B 250       7.560  22.943  66.671  1.00148.81           C  
ATOM   3531  O   ARG B 250       6.653  23.776  66.516  1.00148.81           O  
ATOM   3532  N   THR B 251       8.106  22.354  65.623  1.00163.55           N  
ATOM   3533  CA  THR B 251       7.423  22.105  64.348  1.00163.55           C  
ATOM   3534  CB  THR B 251       8.081  23.081  63.367  1.00163.55           C  
ATOM   3535  OG1 THR B 251       7.313  23.225  62.211  1.00163.55           O  
ATOM   3536  CG2 THR B 251       9.520  22.729  62.992  1.00163.55           C  
ATOM   3537  C   THR B 251       7.544  20.545  64.063  1.00163.55           C  
ATOM   3538  O   THR B 251       8.640  19.966  63.912  1.00163.55           O  
ATOM   3539  N   PRO B 252       6.364  19.853  64.123  1.00 92.20           N  
ATOM   3540  CA  PRO B 252       6.285  18.473  63.634  1.00 92.20           C  
ATOM   3541  CD  PRO B 252       5.033  20.308  64.629  1.00 92.20           C  
ATOM   3542  CB  PRO B 252       4.927  17.942  64.116  1.00 92.20           C  
ATOM   3543  CG  PRO B 252       4.048  19.181  64.336  1.00 92.20           C  
ATOM   3544  C   PRO B 252       6.536  18.285  62.107  1.00 92.20           C  
ATOM   3545  O   PRO B 252       6.256  19.192  61.290  1.00 92.20           O  
ATOM   3546  N   GLU B 253       7.080  17.090  61.844  1.00111.37           N  
ATOM   3547  CA  GLU B 253       7.657  16.654  60.616  1.00111.37           C  
ATOM   3548  CB  GLU B 253       9.150  17.004  60.698  1.00111.37           C  
ATOM   3549  CG  GLU B 253      10.147  16.002  61.297  1.00111.37           C  
ATOM   3550  CD  GLU B 253       9.976  15.635  62.781  1.00111.37           C  
ATOM   3551  OE1 GLU B 253       8.850  15.463  63.323  1.00111.37           O  
ATOM   3552  OE2 GLU B 253      11.046  15.352  63.418  1.00111.37           O  
ATOM   3553  C   GLU B 253       7.288  15.187  60.319  1.00111.37           C  
ATOM   3554  O   GLU B 253       7.759  14.153  60.816  1.00111.37           O  
ATOM   3555  N   VAL B 254       6.516  15.051  59.241  1.00 53.41           N  
ATOM   3556  CA  VAL B 254       6.503  13.862  58.407  1.00 53.41           C  
ATOM   3557  CB  VAL B 254       5.647  14.083  57.148  1.00 53.41           C  
ATOM   3558  CG1 VAL B 254       5.316  12.747  56.469  1.00 53.41           C  
ATOM   3559  CG2 VAL B 254       4.287  14.661  57.559  1.00 53.41           C  
ATOM   3560  C   VAL B 254       7.917  13.587  57.958  1.00 53.41           C  
ATOM   3561  O   VAL B 254       8.537  14.518  57.391  1.00 53.41           O  
ATOM   3562  N   THR B 255       8.254  12.278  57.975  1.00 52.73           N  
ATOM   3563  CA  THR B 255       9.338  11.668  57.164  1.00 52.73           C  
ATOM   3564  CB  THR B 255      10.392  10.881  57.959  1.00 52.73           C  
ATOM   3565  OG1 THR B 255      11.051  11.817  58.765  1.00 52.73           O  
ATOM   3566  CG2 THR B 255      11.544  10.359  57.115  1.00 52.73           C  
ATOM   3567  C   THR B 255       8.850  10.741  56.067  1.00 52.73           C  
ATOM   3568  O   THR B 255       8.205   9.687  56.289  1.00 52.73           O  
ATOM   3569  N   CYS B 256       9.439  10.953  54.858  1.00 52.59           N  
ATOM   3570  CA  CYS B 256       9.598  10.033  53.715  1.00 52.59           C  
ATOM   3571  CB  CYS B 256       9.370  10.794  52.363  1.00 52.59           C  
ATOM   3572  SG  CYS B 256       9.159   9.783  50.879  1.00 52.59           S  
ATOM   3573  C   CYS B 256      10.999   9.413  53.774  1.00 52.59           C  
ATOM   3574  O   CYS B 256      12.025  10.140  53.822  1.00 52.59           O  
ATOM   3575  N   VAL B 257      11.034   8.085  53.588  1.00 59.05           N  
ATOM   3576  CA  VAL B 257      12.234   7.360  53.120  1.00 59.05           C  
ATOM   3577  CB  VAL B 257      12.757   6.242  54.069  1.00 59.05           C  
ATOM   3578  CG1 VAL B 257      14.255   5.883  53.831  1.00 59.05           C  
ATOM   3579  CG2 VAL B 257      12.548   6.616  55.556  1.00 59.05           C  
ATOM   3580  C   VAL B 257      12.025   6.800  51.700  1.00 59.05           C  
ATOM   3581  O   VAL B 257      11.048   6.074  51.375  1.00 59.05           O  
ATOM   3582  N   VAL B 258      13.180   6.933  50.979  1.00 57.66           N  
ATOM   3583  CA  VAL B 258      13.652   6.036  49.834  1.00 57.66           C  
ATOM   3584  CB  VAL B 258      14.130   6.737  48.492  1.00 57.66           C  
ATOM   3585  CG1 VAL B 258      14.354   5.763  47.327  1.00 57.66           C  
ATOM   3586  CG2 VAL B 258      12.964   7.671  48.173  1.00 57.66           C  
ATOM   3587  C   VAL B 258      14.812   5.132  50.257  1.00 57.66           C  
ATOM   3588  O   VAL B 258      15.898   5.644  50.538  1.00 57.66           O  
ATOM   3589  N   VAL B 259      14.719   3.799  50.084  1.00144.03           N  
ATOM   3590  CA  VAL B 259      15.851   2.929  50.539  1.00144.03           C  
ATOM   3591  CB  VAL B 259      15.459   2.038  51.733  1.00144.03           C  
ATOM   3592  CG1 VAL B 259      14.947   0.713  51.159  1.00144.03           C  
ATOM   3593  CG2 VAL B 259      16.603   1.782  52.724  1.00144.03           C  
ATOM   3594  C   VAL B 259      16.560   2.155  49.409  1.00144.03           C  
ATOM   3595  O   VAL B 259      16.005   1.943  48.314  1.00144.03           O  
ATOM   3596  N   ASP B 260      17.771   1.627  49.698  1.00 71.05           N  
ATOM   3597  CA  ASP B 260      18.491   0.772  48.729  1.00 71.05           C  
ATOM   3598  CB  ASP B 260      17.915  -0.707  48.845  1.00 71.05           C  
ATOM   3599  CG  ASP B 260      18.214  -1.448  50.185  1.00 71.05           C  
ATOM   3600  OD1 ASP B 260      19.245  -1.018  50.777  1.00 71.05           O  
ATOM   3601  OD2 ASP B 260      17.510  -2.386  50.677  1.00 71.05           O  
ATOM   3602  C   ASP B 260      18.739   1.333  47.263  1.00 71.05           C  
ATOM   3603  O   ASP B 260      18.794   0.455  46.380  1.00 71.05           O  
ATOM   3604  N   VAL B 261      18.861   2.675  46.992  1.00 53.54           N  
ATOM   3605  CA  VAL B 261      19.233   3.383  45.719  1.00 53.54           C  
ATOM   3606  CB  VAL B 261      19.167   4.924  45.916  1.00 53.54           C  
ATOM   3607  CG1 VAL B 261      19.345   5.691  44.606  1.00 53.54           C  
ATOM   3608  CG2 VAL B 261      17.798   5.321  46.487  1.00 53.54           C  
ATOM   3609  C   VAL B 261      20.666   3.072  45.254  1.00 53.54           C  
ATOM   3610  O   VAL B 261      21.527   2.856  46.118  1.00 53.54           O  
ATOM   3611  N   SER B 262      20.869   2.970  43.904  1.00 51.00           N  
ATOM   3612  CA  SER B 262      22.136   2.699  43.174  1.00 51.00           C  
ATOM   3613  CB  SER B 262      21.855   2.261  41.716  1.00 51.00           C  
ATOM   3614  OG  SER B 262      22.971   1.543  41.229  1.00 51.00           O  
ATOM   3615  C   SER B 262      23.061   3.921  43.152  1.00 51.00           C  
ATOM   3616  O   SER B 262      22.608   5.028  43.370  1.00 51.00           O  
ATOM   3617  N   GLN B 263      24.337   3.765  42.887  1.00158.96           N  
ATOM   3618  CA  GLN B 263      25.363   4.817  42.865  1.00158.96           C  
ATOM   3619  CB  GLN B 263      26.749   4.160  42.874  1.00158.96           C  
ATOM   3620  CG  GLN B 263      27.046   3.275  44.095  1.00158.96           C  
ATOM   3621  CD  GLN B 263      26.350   1.916  44.092  1.00158.96           C  
ATOM   3622  OE1 GLN B 263      25.808   1.436  43.115  1.00158.96           O  
ATOM   3623  NE2 GLN B 263      26.147   1.397  45.281  1.00158.96           N  
ATOM   3624  C   GLN B 263      25.293   5.697  41.609  1.00158.96           C  
ATOM   3625  O   GLN B 263      25.558   6.897  41.604  1.00158.96           O  
ATOM   3626  N   GLU B 264      24.700   5.166  40.545  1.00121.54           N  
ATOM   3627  CA  GLU B 264      24.309   5.870  39.329  1.00121.54           C  
ATOM   3628  CB  GLU B 264      24.176   4.880  38.154  1.00121.54           C  
ATOM   3629  CG  GLU B 264      25.480   4.166  37.773  1.00121.54           C  
ATOM   3630  CD  GLU B 264      25.954   3.201  38.871  1.00121.54           C  
ATOM   3631  OE1 GLU B 264      25.070   2.607  39.546  1.00121.54           O  
ATOM   3632  OE2 GLU B 264      27.184   3.134  39.078  1.00121.54           O  
ATOM   3633  C   GLU B 264      22.939   6.548  39.441  1.00121.54           C  
ATOM   3634  O   GLU B 264      22.558   7.204  38.470  1.00121.54           O  
ATOM   3635  N   ASP B 265      22.184   6.252  40.512  1.00143.93           N  
ATOM   3636  CA  ASP B 265      20.804   6.686  40.701  1.00143.93           C  
ATOM   3637  CB  ASP B 265      19.958   5.396  40.885  1.00143.93           C  
ATOM   3638  CG  ASP B 265      18.478   5.577  40.584  1.00143.93           C  
ATOM   3639  OD1 ASP B 265      18.131   6.391  39.701  1.00143.93           O  
ATOM   3640  OD2 ASP B 265      17.677   4.795  41.136  1.00143.93           O  
ATOM   3641  C   ASP B 265      20.548   7.749  41.768  1.00143.93           C  
ATOM   3642  O   ASP B 265      19.400   8.203  41.820  1.00143.93           O  
ATOM   3643  N   PRO B 266      21.536   8.339  42.487  1.00122.42           N  
ATOM   3644  CA  PRO B 266      21.305   9.182  43.674  1.00122.42           C  
ATOM   3645  CD  PRO B 266      22.938   8.462  42.093  1.00122.42           C  
ATOM   3646  CB  PRO B 266      22.713   9.472  44.231  1.00122.42           C  
ATOM   3647  CG  PRO B 266      23.571   9.532  42.972  1.00122.42           C  
ATOM   3648  C   PRO B 266      20.593  10.517  43.380  1.00122.42           C  
ATOM   3649  O   PRO B 266      20.345  11.345  44.252  1.00122.42           O  
ATOM   3650  N   GLU B 267      20.367  10.855  42.132  1.00187.11           N  
ATOM   3651  CA  GLU B 267      19.664  12.082  41.739  1.00187.11           C  
ATOM   3652  CB  GLU B 267      19.903  12.333  40.243  1.00187.11           C  
ATOM   3653  CG  GLU B 267      19.726  13.797  39.802  1.00187.11           C  
ATOM   3654  CD  GLU B 267      20.688  14.720  40.555  1.00187.11           C  
ATOM   3655  OE1 GLU B 267      21.910  14.577  40.332  1.00187.11           O  
ATOM   3656  OE2 GLU B 267      20.198  15.542  41.361  1.00187.11           O  
ATOM   3657  C   GLU B 267      18.158  12.019  41.997  1.00187.11           C  
ATOM   3658  O   GLU B 267      17.363  12.432  41.161  1.00187.11           O  
ATOM   3659  N   VAL B 268      17.633  11.137  42.839  1.00 99.68           N  
ATOM   3660  CA  VAL B 268      16.180  10.965  43.061  1.00 99.68           C  
ATOM   3661  CB  VAL B 268      15.939   9.958  44.214  1.00 99.68           C  
ATOM   3662  CG1 VAL B 268      16.732   8.650  44.060  1.00 99.68           C  
ATOM   3663  CG2 VAL B 268      16.343  10.544  45.561  1.00 99.68           C  
ATOM   3664  C   VAL B 268      15.379  12.309  43.243  1.00 99.68           C  
ATOM   3665  O   VAL B 268      15.555  13.115  44.169  1.00 99.68           O  
ATOM   3666  N   GLN B 269      14.364  12.476  42.421  1.00117.78           N  
ATOM   3667  CA  GLN B 269      13.376  13.502  42.608  1.00117.78           C  
ATOM   3668  CB  GLN B 269      12.548  13.609  41.324  1.00117.78           C  
ATOM   3669  CG  GLN B 269      13.322  13.457  40.005  1.00117.78           C  
ATOM   3670  CD  GLN B 269      14.361  14.554  39.805  1.00117.78           C  
ATOM   3671  OE1 GLN B 269      14.027  15.710  39.604  1.00117.78           O  
ATOM   3672  NE2 GLN B 269      15.637  14.249  39.830  1.00117.78           N  
ATOM   3673  C   GLN B 269      12.532  13.198  43.876  1.00117.78           C  
ATOM   3674  O   GLN B 269      12.354  12.079  44.377  1.00117.78           O  
ATOM   3675  N   PHE B 270      12.090  14.204  44.567  1.00 74.51           N  
ATOM   3676  CA  PHE B 270      11.074  14.055  45.583  1.00 74.51           C  
ATOM   3677  CB  PHE B 270      11.734  13.876  46.946  1.00 74.51           C  
ATOM   3678  CG  PHE B 270      12.837  14.880  47.203  1.00 74.51           C  
ATOM   3679  CD1 PHE B 270      14.126  14.619  46.703  1.00 74.51           C  
ATOM   3680  CD2 PHE B 270      12.549  16.124  47.792  1.00 74.51           C  
ATOM   3681  CE1 PHE B 270      15.103  15.622  46.716  1.00 74.51           C  
ATOM   3682  CE2 PHE B 270      13.530  17.128  47.816  1.00 74.51           C  
ATOM   3683  CZ  PHE B 270      14.791  16.886  47.238  1.00 74.51           C  
ATOM   3684  C   PHE B 270      10.204  15.282  45.447  1.00 74.51           C  
ATOM   3685  O   PHE B 270      10.737  16.411  45.344  1.00 74.51           O  
ATOM   3686  N   ASN B 271       8.881  14.992  45.497  1.00 69.33           N  
ATOM   3687  CA  ASN B 271       7.813  15.979  45.492  1.00 69.33           C  
ATOM   3688  CB  ASN B 271       7.032  15.929  44.164  1.00 69.33           C  
ATOM   3689  CG  ASN B 271       7.914  16.280  42.979  1.00 69.33           C  
ATOM   3690  OD1 ASN B 271       8.817  15.541  42.613  1.00 69.33           O  
ATOM   3691  ND2 ASN B 271       7.705  17.411  42.346  1.00 69.33           N  
ATOM   3692  C   ASN B 271       7.002  15.697  46.742  1.00 69.33           C  
ATOM   3693  O   ASN B 271       6.641  14.533  46.971  1.00 69.33           O  
ATOM   3694  N   TRP B 272       6.722  16.727  47.545  1.00 91.68           N  
ATOM   3695  CA  TRP B 272       5.762  16.640  48.629  1.00 91.68           C  
ATOM   3696  CB  TRP B 272       6.310  17.387  49.810  1.00 91.68           C  
ATOM   3697  CG  TRP B 272       7.339  16.551  50.486  1.00 91.68           C  
ATOM   3698  CD2 TRP B 272       7.105  15.533  51.495  1.00 91.68           C  
ATOM   3699  CD1 TRP B 272       8.662  16.526  50.227  1.00 91.68           C  
ATOM   3700  NE1 TRP B 272       9.278  15.625  51.074  1.00 91.68           N  
ATOM   3701  CE2 TRP B 272       8.363  14.992  51.884  1.00 91.68           C  
ATOM   3702  CE3 TRP B 272       5.954  15.053  52.152  1.00 91.68           C  
ATOM   3703  CZ2 TRP B 272       8.477  14.051  52.909  1.00 91.68           C  
ATOM   3704  CZ3 TRP B 272       6.059  14.098  53.178  1.00 91.68           C  
ATOM   3705  CH2 TRP B 272       7.320  13.603  53.565  1.00 91.68           C  
ATOM   3706  C   TRP B 272       4.389  17.156  48.288  1.00 91.68           C  
ATOM   3707  O   TRP B 272       4.220  17.971  47.370  1.00 91.68           O  
ATOM   3708  N   TYR B 273       3.419  16.553  48.995  1.00167.06           N  
ATOM   3709  CA  TYR B 273       1.986  16.753  48.819  1.00167.06           C  
ATOM   3710  CB  TYR B 273       1.333  15.576  48.046  1.00167.06           C  
ATOM   3711  CG  TYR B 273       1.692  15.374  46.588  1.00167.06           C  
ATOM   3712  CD1 TYR B 273       2.971  14.927  46.211  1.00167.06           C  
ATOM   3713  CD2 TYR B 273       0.707  15.559  45.602  1.00167.06           C  
ATOM   3714  CE1 TYR B 273       3.295  14.808  44.849  1.00167.06           C  
ATOM   3715  CE2 TYR B 273       1.014  15.397  44.242  1.00167.06           C  
ATOM   3716  CZ  TYR B 273       2.322  15.047  43.858  1.00167.06           C  
ATOM   3717  OH  TYR B 273       2.651  15.011  42.541  1.00167.06           O  
ATOM   3718  C   TYR B 273       1.345  16.919  50.197  1.00167.06           C  
ATOM   3719  O   TYR B 273       1.840  16.316  51.185  1.00167.06           O  
ATOM   3720  N   VAL B 274       0.173  17.580  50.207  1.00 55.26           N  
ATOM   3721  CA  VAL B 274      -0.801  17.656  51.295  1.00 55.26           C  
ATOM   3722  CB  VAL B 274      -0.594  18.972  52.024  1.00 55.26           C  
ATOM   3723  CG1 VAL B 274      -1.505  19.055  53.252  1.00 55.26           C  
ATOM   3724  CG2 VAL B 274       0.869  19.126  52.472  1.00 55.26           C  
ATOM   3725  C   VAL B 274      -2.208  17.647  50.690  1.00 55.26           C  
ATOM   3726  O   VAL B 274      -2.367  18.086  49.544  1.00 55.26           O  
ATOM   3727  N   ASP B 275      -3.149  16.946  51.369  1.00151.23           N  
ATOM   3728  CA  ASP B 275      -4.579  16.863  50.980  1.00151.23           C  
ATOM   3729  CB  ASP B 275      -5.475  17.965  51.599  1.00151.23           C  
ATOM   3730  CG  ASP B 275      -5.020  19.442  51.612  1.00151.23           C  
ATOM   3731  OD1 ASP B 275      -4.121  19.852  50.856  1.00151.23           O  
ATOM   3732  OD2 ASP B 275      -5.545  20.180  52.485  1.00151.23           O  
ATOM   3733  C   ASP B 275      -4.803  16.560  49.480  1.00151.23           C  
ATOM   3734  O   ASP B 275      -5.732  17.029  48.803  1.00151.23           O  
ATOM   3735  N   GLY B 276      -3.976  15.625  48.971  1.00 40.69           N  
ATOM   3736  CA  GLY B 276      -3.978  15.119  47.584  1.00 40.69           C  
ATOM   3737  C   GLY B 276      -3.161  15.886  46.533  1.00 40.69           C  
ATOM   3738  O   GLY B 276      -2.771  15.225  45.536  1.00 40.69           O  
ATOM   3739  N   VAL B 277      -2.741  17.147  46.839  1.00 96.97           N  
ATOM   3740  CA  VAL B 277      -2.083  18.109  45.916  1.00 96.97           C  
ATOM   3741  CB  VAL B 277      -2.846  19.465  45.838  1.00 96.97           C  
ATOM   3742  CG1 VAL B 277      -2.688  20.306  47.112  1.00 96.97           C  
ATOM   3743  CG2 VAL B 277      -2.377  20.277  44.621  1.00 96.97           C  
ATOM   3744  C   VAL B 277      -0.592  18.415  46.190  1.00 96.97           C  
ATOM   3745  O   VAL B 277      -0.147  18.695  47.305  1.00 96.97           O  
ATOM   3746  N   GLU B 278       0.200  18.572  45.140  1.00 64.12           N  
ATOM   3747  CA  GLU B 278       1.632  18.842  45.264  1.00 64.12           C  
ATOM   3748  CB  GLU B 278       2.327  18.595  43.944  1.00 64.12           C  
ATOM   3749  CG  GLU B 278       3.845  18.510  44.128  1.00 64.12           C  
ATOM   3750  CD  GLU B 278       4.545  18.078  42.843  1.00 64.12           C  
ATOM   3751  OE1 GLU B 278       4.412  16.888  42.469  1.00 64.12           O  
ATOM   3752  OE2 GLU B 278       5.318  18.890  42.297  1.00 64.12           O  
ATOM   3753  C   GLU B 278       1.957  20.287  45.658  1.00 64.12           C  
ATOM   3754  O   GLU B 278       1.359  21.254  45.183  1.00 64.12           O  
ATOM   3755  N   VAL B 279       2.921  20.424  46.554  1.00 40.91           N  
ATOM   3756  CA  VAL B 279       3.392  21.698  47.069  1.00 40.91           C  
ATOM   3757  CB  VAL B 279       3.108  21.819  48.568  1.00 40.91           C  
ATOM   3758  CG1 VAL B 279       1.596  21.907  48.819  1.00 40.91           C  
ATOM   3759  CG2 VAL B 279       3.625  20.641  49.407  1.00 40.91           C  
ATOM   3760  C   VAL B 279       4.861  21.878  46.756  1.00 40.91           C  
ATOM   3761  O   VAL B 279       5.700  21.133  47.253  1.00 40.91           O  
ATOM   3762  N   HIS B 280       5.234  22.979  46.098  1.00 58.87           N  
ATOM   3763  CA  HIS B 280       6.641  23.290  45.847  1.00 58.87           C  
ATOM   3764  ND1 HIS B 280       9.240  23.579  44.028  1.00 58.87           N  
ATOM   3765  CG  HIS B 280       8.280  24.524  44.385  1.00 58.87           C  
ATOM   3766  CB  HIS B 280       6.823  24.211  44.640  1.00 58.87           C  
ATOM   3767  NE2 HIS B 280      10.242  25.520  44.312  1.00 58.87           N  
ATOM   3768  CD2 HIS B 280       8.907  25.720  44.593  1.00 58.87           C  
ATOM   3769  CE1 HIS B 280      10.407  24.233  43.959  1.00 58.87           C  
ATOM   3770  C   HIS B 280       7.226  23.941  47.077  1.00 58.87           C  
ATOM   3771  O   HIS B 280       6.546  24.729  47.743  1.00 58.87           O  
ATOM   3772  N   ASN B 281       8.548  23.829  47.267  1.00102.80           N  
ATOM   3773  CA  ASN B 281       9.325  24.275  48.422  1.00102.80           C  
ATOM   3774  CB  ASN B 281       9.324  25.799  48.526  1.00102.80           C  
ATOM   3775  CG  ASN B 281      10.130  26.304  49.703  1.00102.80           C  
ATOM   3776  OD1 ASN B 281       9.609  26.512  50.791  1.00102.80           O  
ATOM   3777  ND2 ASN B 281      11.420  26.466  49.524  1.00102.80           N  
ATOM   3778  C   ASN B 281       8.832  23.635  49.696  1.00102.80           C  
ATOM   3779  O   ASN B 281       9.578  22.910  50.321  1.00102.80           O  
ATOM   3780  N   ALA B 282       7.616  23.876  50.139  1.00 93.34           N  
ATOM   3781  CA  ALA B 282       6.852  23.223  51.151  1.00 93.34           C  
ATOM   3782  CB  ALA B 282       6.456  21.822  50.658  1.00 93.34           C  
ATOM   3783  C   ALA B 282       7.530  23.158  52.477  1.00 93.34           C  
ATOM   3784  O   ALA B 282       7.018  22.407  53.240  1.00 93.34           O  
ATOM   3785  N   LYS B 283       8.621  23.831  52.799  1.00105.99           N  
ATOM   3786  CA  LYS B 283       9.435  23.679  54.014  1.00105.99           C  
ATOM   3787  CB  LYS B 283       8.713  24.258  55.228  1.00105.99           C  
ATOM   3788  CG  LYS B 283       8.453  25.769  55.271  1.00105.99           C  
ATOM   3789  CD  LYS B 283       7.527  26.276  54.157  1.00105.99           C  
ATOM   3790  CE  LYS B 283       7.231  27.764  54.307  1.00105.99           C  
ATOM   3791  NZ  LYS B 283       6.577  28.269  53.077  1.00105.99           N  
ATOM   3792  C   LYS B 283       9.970  22.227  54.201  1.00105.99           C  
ATOM   3793  O   LYS B 283      10.036  21.623  55.288  1.00105.99           O  
ATOM   3794  N   THR B 284      10.237  21.636  53.019  1.00 54.50           N  
ATOM   3795  CA  THR B 284      10.896  20.342  52.893  1.00 54.50           C  
ATOM   3796  CB  THR B 284      10.664  19.690  51.505  1.00 54.50           C  
ATOM   3797  OG1 THR B 284       9.293  19.542  51.232  1.00 54.50           O  
ATOM   3798  CG2 THR B 284      11.268  18.292  51.360  1.00 54.50           C  
ATOM   3799  C   THR B 284      12.415  20.523  53.141  1.00 54.50           C  
ATOM   3800  O   THR B 284      13.078  21.562  52.851  1.00 54.50           O  
ATOM   3801  N   LYS B 285      12.983  19.420  53.724  1.00121.52           N  
ATOM   3802  CA  LYS B 285      14.438  19.161  53.860  1.00121.52           C  
ATOM   3803  CB  LYS B 285      14.821  19.506  55.307  1.00121.52           C  
ATOM   3804  CG  LYS B 285      16.306  19.850  55.505  1.00121.52           C  
ATOM   3805  CD  LYS B 285      17.230  18.651  55.300  1.00121.52           C  
ATOM   3806  CE  LYS B 285      18.699  19.006  55.517  1.00121.52           C  
ATOM   3807  NZ  LYS B 285      19.541  17.809  55.302  1.00121.52           N  
ATOM   3808  C   LYS B 285      14.883  17.728  53.473  1.00121.52           C  
ATOM   3809  O   LYS B 285      14.839  16.776  54.291  1.00121.52           O  
ATOM   3810  N   PRO B 286      15.549  17.591  52.296  1.00 91.57           N  
ATOM   3811  CA  PRO B 286      16.224  16.357  51.858  1.00 91.57           C  
ATOM   3812  CD  PRO B 286      15.552  18.542  51.197  1.00 91.57           C  
ATOM   3813  CB  PRO B 286      16.251  16.418  50.325  1.00 91.57           C  
ATOM   3814  CG  PRO B 286      16.365  17.923  50.073  1.00 91.57           C  
ATOM   3815  C   PRO B 286      17.674  16.180  52.321  1.00 91.57           C  
ATOM   3816  O   PRO B 286      18.402  17.142  52.665  1.00 91.57           O  
ATOM   3817  N   ARG B 287      18.053  14.880  52.434  1.00186.25           N  
ATOM   3818  CA  ARG B 287      19.403  14.404  52.803  1.00186.25           C  
ATOM   3819  CB  ARG B 287      19.466  14.221  54.323  1.00186.25           C  
ATOM   3820  CG  ARG B 287      20.828  13.780  54.877  1.00186.25           C  
ATOM   3821  CD  ARG B 287      20.880  13.691  56.408  1.00186.25           C  
ATOM   3822  NE  ARG B 287      20.274  12.445  56.871  1.00186.25           N  
ATOM   3823  CZ  ARG B 287      19.095  12.479  57.470  1.00186.25           C  
ATOM   3824  NH1 ARG B 287      18.262  13.509  57.483  1.00186.25           N  
ATOM   3825  NH2 ARG B 287      18.639  11.429  58.101  1.00186.25           N  
ATOM   3826  C   ARG B 287      19.693  13.087  52.086  1.00186.25           C  
ATOM   3827  O   ARG B 287      18.744  12.316  51.914  1.00186.25           O  
ATOM   3828  N   GLU B 288      20.971  12.843  51.709  1.00155.42           N  
ATOM   3829  CA  GLU B 288      21.579  11.521  51.460  1.00155.42           C  
ATOM   3830  CB  GLU B 288      22.705  11.613  50.415  1.00155.42           C  
ATOM   3831  CG  GLU B 288      22.159  11.413  48.995  1.00155.42           C  
ATOM   3832  CD  GLU B 288      21.834   9.934  48.694  1.00155.42           C  
ATOM   3833  OE1 GLU B 288      21.965   9.087  49.612  1.00155.42           O  
ATOM   3834  OE2 GLU B 288      21.480   9.633  47.537  1.00155.42           O  
ATOM   3835  C   GLU B 288      22.177  10.866  52.725  1.00155.42           C  
ATOM   3836  O   GLU B 288      22.784  11.525  53.602  1.00155.42           O  
ATOM   3837  N   GLU B 289      21.978   9.518  52.759  1.00207.93           N  
ATOM   3838  CA  GLU B 289      22.027   8.568  53.883  1.00207.93           C  
ATOM   3839  CB  GLU B 289      20.547   8.244  54.208  1.00207.93           C  
ATOM   3840  CG  GLU B 289      19.869   9.088  55.244  1.00207.93           C  
ATOM   3841  CD  GLU B 289      20.659   8.770  56.457  1.00207.93           C  
ATOM   3842  OE1 GLU B 289      20.671   7.551  56.789  1.00207.93           O  
ATOM   3843  OE2 GLU B 289      21.341   9.723  56.929  1.00207.93           O  
ATOM   3844  C   GLU B 289      22.796   7.257  53.494  1.00207.93           C  
ATOM   3845  O   GLU B 289      22.378   6.068  53.635  1.00207.93           O  
ATOM   3846  N   GLN B 290      23.896   7.386  52.766  1.00165.82           N  
ATOM   3847  CA  GLN B 290      24.574   6.192  52.199  1.00165.82           C  
ATOM   3848  CB  GLN B 290      25.708   6.755  51.351  1.00165.82           C  
ATOM   3849  CG  GLN B 290      26.785   7.528  52.127  1.00165.82           C  
ATOM   3850  CD  GLN B 290      28.001   7.783  51.245  1.00165.82           C  
ATOM   3851  OE1 GLN B 290      28.027   8.643  50.379  1.00165.82           O  
ATOM   3852  NE2 GLN B 290      29.040   6.986  51.371  1.00165.82           N  
ATOM   3853  C   GLN B 290      24.985   5.010  53.185  1.00165.82           C  
ATOM   3854  O   GLN B 290      25.526   5.261  54.294  1.00165.82           O  
ATOM   3855  N   PHE B 291      24.715   3.705  52.848  1.00113.30           N  
ATOM   3856  CA  PHE B 291      24.962   2.623  53.886  1.00113.30           C  
ATOM   3857  CB  PHE B 291      23.607   2.293  54.502  1.00113.30           C  
ATOM   3858  CG  PHE B 291      23.566   1.939  55.981  1.00113.30           C  
ATOM   3859  CD1 PHE B 291      23.688   2.930  56.992  1.00113.30           C  
ATOM   3860  CD2 PHE B 291      23.322   0.607  56.347  1.00113.30           C  
ATOM   3861  CE1 PHE B 291      23.575   2.571  58.361  1.00113.30           C  
ATOM   3862  CE2 PHE B 291      23.258   0.255  57.702  1.00113.30           C  
ATOM   3863  CZ  PHE B 291      23.409   1.219  58.719  1.00113.30           C  
ATOM   3864  C   PHE B 291      25.735   1.373  53.390  1.00113.30           C  
ATOM   3865  O   PHE B 291      26.233   1.451  52.274  1.00113.30           O  
ATOM   3866  N   ASN B 292      26.026   0.253  54.119  1.00 98.82           N  
ATOM   3867  CA  ASN B 292      26.573  -0.976  53.408  1.00 98.82           C  
ATOM   3868  CB  ASN B 292      25.445  -2.005  53.432  1.00 98.82           C  
ATOM   3869  CG  ASN B 292      24.107  -1.538  52.846  1.00 98.82           C  
ATOM   3870  OD1 ASN B 292      23.955  -0.604  52.045  1.00 98.82           O  
ATOM   3871  ND2 ASN B 292      23.109  -2.039  53.546  1.00 98.82           N  
ATOM   3872  C   ASN B 292      27.242  -0.999  51.957  1.00 98.82           C  
ATOM   3873  O   ASN B 292      28.465  -1.100  51.830  1.00 98.82           O  
ATOM   3874  N   SER B 293      26.398  -1.068  50.916  1.00103.92           N  
ATOM   3875  CA  SER B 293      26.567  -1.418  49.514  1.00103.92           C  
ATOM   3876  CB  SER B 293      26.012  -2.831  49.279  1.00103.92           C  
ATOM   3877  OG  SER B 293      24.673  -2.829  49.754  1.00103.92           O  
ATOM   3878  C   SER B 293      25.770  -0.473  48.595  1.00103.92           C  
ATOM   3879  O   SER B 293      26.195  -0.332  47.449  1.00103.92           O  
ATOM   3880  N   THR B 294      24.680   0.230  49.011  1.00 64.59           N  
ATOM   3881  CA  THR B 294      23.826   1.217  48.256  1.00 64.59           C  
ATOM   3882  CB  THR B 294      22.337   0.785  48.410  1.00 64.59           C  
ATOM   3883  OG1 THR B 294      22.018   0.635  49.779  1.00 64.59           O  
ATOM   3884  CG2 THR B 294      22.065  -0.498  47.630  1.00 64.59           C  
ATOM   3885  C   THR B 294      23.948   2.737  48.648  1.00 64.59           C  
ATOM   3886  O   THR B 294      24.807   3.153  49.449  1.00 64.59           O  
ATOM   3887  N   TYR B 295      22.985   3.582  48.221  1.00 97.60           N  
ATOM   3888  CA  TYR B 295      22.496   4.918  48.664  1.00 97.60           C  
ATOM   3889  CB  TYR B 295      22.691   6.012  47.548  1.00 97.60           C  
ATOM   3890  CG  TYR B 295      24.161   6.393  47.456  1.00 97.60           C  
ATOM   3891  CD1 TYR B 295      25.114   5.494  46.937  1.00 97.60           C  
ATOM   3892  CD2 TYR B 295      24.591   7.611  48.008  1.00 97.60           C  
ATOM   3893  CE1 TYR B 295      26.489   5.800  47.020  1.00 97.60           C  
ATOM   3894  CE2 TYR B 295      25.958   7.926  48.082  1.00 97.60           C  
ATOM   3895  CZ  TYR B 295      26.913   7.006  47.614  1.00 97.60           C  
ATOM   3896  OH  TYR B 295      28.236   7.258  47.789  1.00 97.60           O  
ATOM   3897  C   TYR B 295      21.044   4.832  49.241  1.00 97.60           C  
ATOM   3898  O   TYR B 295      20.494   3.715  49.487  1.00 97.60           O  
ATOM   3899  N   ARG B 296      20.606   5.965  49.834  1.00120.31           N  
ATOM   3900  CA  ARG B 296      19.357   6.135  50.567  1.00120.31           C  
ATOM   3901  CB  ARG B 296      19.457   5.463  51.969  1.00120.31           C  
ATOM   3902  CG  ARG B 296      18.350   5.744  53.011  1.00120.31           C  
ATOM   3903  CD  ARG B 296      18.349   4.827  54.262  1.00120.31           C  
ATOM   3904  NE  ARG B 296      19.513   4.892  55.170  1.00120.31           N  
ATOM   3905  CZ  ARG B 296      20.495   4.036  55.121  1.00120.31           C  
ATOM   3906  NH1 ARG B 296      20.561   2.927  54.377  1.00120.31           N  
ATOM   3907  NH2 ARG B 296      21.473   4.506  55.879  1.00120.31           N  
ATOM   3908  C   ARG B 296      19.118   7.651  50.635  1.00120.31           C  
ATOM   3909  O   ARG B 296      19.857   8.444  51.254  1.00120.31           O  
ATOM   3910  N   VAL B 297      17.896   8.053  50.293  1.00 51.91           N  
ATOM   3911  CA  VAL B 297      17.477   9.410  50.550  1.00 51.91           C  
ATOM   3912  CB  VAL B 297      17.036  10.084  49.254  1.00 51.91           C  
ATOM   3913  CG1 VAL B 297      16.606  11.547  49.443  1.00 51.91           C  
ATOM   3914  CG2 VAL B 297      18.256  10.037  48.329  1.00 51.91           C  
ATOM   3915  C   VAL B 297      16.545   9.189  51.731  1.00 51.91           C  
ATOM   3916  O   VAL B 297      16.009   8.075  51.978  1.00 51.91           O  
ATOM   3917  N   VAL B 298      16.661  10.187  52.612  1.00 51.03           N  
ATOM   3918  CA  VAL B 298      15.592  10.569  53.525  1.00 51.03           C  
ATOM   3919  CB  VAL B 298      16.108  10.389  54.968  1.00 51.03           C  
ATOM   3920  CG1 VAL B 298      15.380  11.227  56.025  1.00 51.03           C  
ATOM   3921  CG2 VAL B 298      16.042   8.878  55.275  1.00 51.03           C  
ATOM   3922  C   VAL B 298      15.166  12.007  53.199  1.00 51.03           C  
ATOM   3923  O   VAL B 298      15.902  12.965  53.505  1.00 51.03           O  
ATOM   3924  N   SER B 299      13.856  12.265  52.934  1.00 43.48           N  
ATOM   3925  CA  SER B 299      13.247  13.636  52.771  1.00 43.48           C  
ATOM   3926  CB  SER B 299      12.556  13.720  51.411  1.00 43.48           C  
ATOM   3927  OG  SER B 299      12.149  15.035  51.070  1.00 43.48           O  
ATOM   3928  C   SER B 299      12.213  13.825  53.872  1.00 43.48           C  
ATOM   3929  O   SER B 299      11.586  12.848  54.357  1.00 43.48           O  
ATOM   3930  N   VAL B 300      12.154  15.092  54.365  1.00 51.07           N  
ATOM   3931  CA  VAL B 300      11.281  15.505  55.521  1.00 51.07           C  
ATOM   3932  CB  VAL B 300      12.060  15.700  56.851  1.00 51.07           C  
ATOM   3933  CG1 VAL B 300      11.181  15.870  58.098  1.00 51.07           C  
ATOM   3934  CG2 VAL B 300      12.903  14.448  57.171  1.00 51.07           C  
ATOM   3935  C   VAL B 300      10.440  16.765  55.246  1.00 51.07           C  
ATOM   3936  O   VAL B 300      10.887  17.763  54.630  1.00 51.07           O  
ATOM   3937  N   LEU B 301       9.147  16.719  55.625  1.00139.83           N  
ATOM   3938  CA  LEU B 301       8.190  17.831  55.399  1.00139.83           C  
ATOM   3939  CB  LEU B 301       7.083  17.314  54.444  1.00139.83           C  
ATOM   3940  CG  LEU B 301       5.970  18.250  53.943  1.00139.83           C  
ATOM   3941  CD1 LEU B 301       5.025  18.706  55.038  1.00139.83           C  
ATOM   3942  CD2 LEU B 301       6.524  19.471  53.230  1.00139.83           C  
ATOM   3943  C   LEU B 301       7.659  18.268  56.781  1.00139.83           C  
ATOM   3944  O   LEU B 301       6.814  17.548  57.347  1.00139.83           O  
ATOM   3945  N   THR B 302       7.939  19.544  57.136  1.00113.94           N  
ATOM   3946  CA  THR B 302       7.325  20.172  58.310  1.00113.94           C  
ATOM   3947  CB  THR B 302       8.088  21.419  58.724  1.00113.94           C  
ATOM   3948  OG1 THR B 302       7.741  21.811  60.020  1.00113.94           O  
ATOM   3949  CG2 THR B 302       7.829  22.608  57.817  1.00113.94           C  
ATOM   3950  C   THR B 302       5.846  20.515  58.131  1.00113.94           C  
ATOM   3951  O   THR B 302       5.322  21.076  57.149  1.00113.94           O  
ATOM   3952  N   VAL B 303       5.091  20.438  59.244  1.00 55.84           N  
ATOM   3953  CA  VAL B 303       3.625  20.632  59.313  1.00 55.84           C  
ATOM   3954  CB  VAL B 303       2.817  19.289  59.144  1.00 55.84           C  
ATOM   3955  CG1 VAL B 303       3.207  18.603  57.834  1.00 55.84           C  
ATOM   3956  CG2 VAL B 303       2.986  18.313  60.291  1.00 55.84           C  
ATOM   3957  C   VAL B 303       3.177  21.380  60.606  1.00 55.84           C  
ATOM   3958  O   VAL B 303       3.890  21.495  61.635  1.00 55.84           O  
ATOM   3959  N   LEU B 304       1.965  21.980  60.488  1.00176.26           N  
ATOM   3960  CA  LEU B 304       1.272  22.550  61.630  1.00176.26           C  
ATOM   3961  CB  LEU B 304       0.176  23.509  61.221  1.00176.26           C  
ATOM   3962  CG  LEU B 304       0.671  24.780  60.519  1.00176.26           C  
ATOM   3963  CD1 LEU B 304      -0.541  25.658  60.199  1.00176.26           C  
ATOM   3964  CD2 LEU B 304       1.652  25.567  61.388  1.00176.26           C  
ATOM   3965  C   LEU B 304       0.527  21.520  62.447  1.00176.26           C  
ATOM   3966  O   LEU B 304      -0.301  20.756  61.914  1.00176.26           O  
ATOM   3967  N   HIS B 305       0.648  21.650  63.781  1.00 58.90           N  
ATOM   3968  CA  HIS B 305       0.008  20.790  64.784  1.00 58.90           C  
ATOM   3969  ND1 HIS B 305       2.148  22.970  66.142  1.00 58.90           N  
ATOM   3970  CG  HIS B 305       1.546  21.779  66.551  1.00 58.90           C  
ATOM   3971  CB  HIS B 305       0.135  21.372  66.202  1.00 58.90           C  
ATOM   3972  NE2 HIS B 305       3.583  21.823  67.365  1.00 58.90           N  
ATOM   3973  CD2 HIS B 305       2.438  21.074  67.302  1.00 58.90           C  
ATOM   3974  CE1 HIS B 305       3.384  22.955  66.669  1.00 58.90           C  
ATOM   3975  C   HIS B 305      -1.453  20.603  64.454  1.00 58.90           C  
ATOM   3976  O   HIS B 305      -1.772  19.485  64.100  1.00 58.90           O  
ATOM   3977  N   GLN B 306      -2.254  21.674  64.311  1.00109.04           N  
ATOM   3978  CA  GLN B 306      -3.687  21.591  63.991  1.00109.04           C  
ATOM   3979  CB  GLN B 306      -4.304  23.014  64.038  1.00109.04           C  
ATOM   3980  CG  GLN B 306      -4.145  23.863  62.758  1.00109.04           C  
ATOM   3981  CD  GLN B 306      -5.180  23.524  61.680  1.00109.04           C  
ATOM   3982  NE2 GLN B 306      -4.941  23.871  60.437  1.00109.04           N  
ATOM   3983  OE1 GLN B 306      -6.216  22.934  61.924  1.00109.04           O  
ATOM   3984  C   GLN B 306      -3.972  20.822  62.692  1.00109.04           C  
ATOM   3985  O   GLN B 306      -4.865  19.978  62.606  1.00109.04           O  
ATOM   3986  N   ASP B 307      -3.121  21.020  61.694  1.00 52.93           N  
ATOM   3987  CA  ASP B 307      -3.337  20.469  60.350  1.00 52.93           C  
ATOM   3988  CB  ASP B 307      -2.453  21.181  59.311  1.00 52.93           C  
ATOM   3989  CG  ASP B 307      -3.032  21.133  57.893  1.00 52.93           C  
ATOM   3990  OD1 ASP B 307      -4.267  21.248  57.763  1.00 52.93           O  
ATOM   3991  OD2 ASP B 307      -2.265  21.114  56.904  1.00 52.93           O  
ATOM   3992  C   ASP B 307      -3.122  18.981  60.388  1.00 52.93           C  
ATOM   3993  O   ASP B 307      -3.996  18.224  59.934  1.00 52.93           O  
ATOM   3994  N   TRP B 308      -2.113  18.497  61.121  1.00 64.47           N  
ATOM   3995  CA  TRP B 308      -1.937  17.101  61.454  1.00 64.47           C  
ATOM   3996  CB  TRP B 308      -0.608  16.863  62.178  1.00 64.47           C  
ATOM   3997  CG  TRP B 308      -0.290  15.415  62.341  1.00 64.47           C  
ATOM   3998  CD2 TRP B 308       0.255  14.501  61.357  1.00 64.47           C  
ATOM   3999  CD1 TRP B 308      -0.644  14.638  63.380  1.00 64.47           C  
ATOM   4000  NE1 TRP B 308      -0.203  13.347  63.194  1.00 64.47           N  
ATOM   4001  CE2 TRP B 308       0.163  13.179  61.874  1.00 64.47           C  
ATOM   4002  CE3 TRP B 308       0.666  14.651  60.020  1.00 64.47           C  
ATOM   4003  CZ2 TRP B 308       0.388  12.052  61.071  1.00 64.47           C  
ATOM   4004  CZ3 TRP B 308       1.005  13.524  59.235  1.00 64.47           C  
ATOM   4005  CH2 TRP B 308       0.821  12.219  59.734  1.00 64.47           C  
ATOM   4006  C   TRP B 308      -3.096  16.578  62.265  1.00 64.47           C  
ATOM   4007  O   TRP B 308      -3.633  15.578  61.804  1.00 64.47           O  
ATOM   4008  N   LEU B 309      -3.587  17.260  63.316  1.00 60.41           N  
ATOM   4009  CA  LEU B 309      -4.731  16.868  64.169  1.00 60.41           C  
ATOM   4010  CB  LEU B 309      -4.959  17.909  65.301  1.00 60.41           C  
ATOM   4011  CG  LEU B 309      -3.862  18.031  66.369  1.00 60.41           C  
ATOM   4012  CD1 LEU B 309      -4.280  19.063  67.416  1.00 60.41           C  
ATOM   4013  CD2 LEU B 309      -3.551  16.697  67.044  1.00 60.41           C  
ATOM   4014  C   LEU B 309      -6.076  16.719  63.386  1.00 60.41           C  
ATOM   4015  O   LEU B 309      -6.833  15.746  63.568  1.00 60.41           O  
ATOM   4016  N   ASN B 310      -6.244  17.505  62.321  1.00 49.70           N  
ATOM   4017  CA  ASN B 310      -7.327  17.297  61.382  1.00 49.70           C  
ATOM   4018  CB  ASN B 310      -7.212  18.393  60.323  1.00 49.70           C  
ATOM   4019  CG  ASN B 310      -8.464  18.428  59.471  1.00 49.70           C  
ATOM   4020  OD1 ASN B 310      -8.533  17.863  58.394  1.00 49.70           O  
ATOM   4021  ND2 ASN B 310      -9.500  19.085  59.941  1.00 49.70           N  
ATOM   4022  C   ASN B 310      -7.322  15.889  60.740  1.00 49.70           C  
ATOM   4023  O   ASN B 310      -8.386  15.422  60.295  1.00 49.70           O  
ATOM   4024  N   GLY B 311      -6.172  15.231  60.681  1.00 35.87           N  
ATOM   4025  CA  GLY B 311      -6.053  13.959  60.044  1.00 35.87           C  
ATOM   4026  C   GLY B 311      -6.183  14.077  58.580  1.00 35.87           C  
ATOM   4027  O   GLY B 311      -6.730  13.173  57.947  1.00 35.87           O  
ATOM   4028  N   LYS B 312      -5.681  15.142  57.932  1.00 85.97           N  
ATOM   4029  CA  LYS B 312      -5.414  15.232  56.467  1.00 85.97           C  
ATOM   4030  CB  LYS B 312      -4.726  16.581  56.044  1.00 85.97           C  
ATOM   4031  CG  LYS B 312      -5.687  17.770  56.097  1.00 85.97           C  
ATOM   4032  CD  LYS B 312      -4.927  18.991  55.584  1.00 85.97           C  
ATOM   4033  CE  LYS B 312      -5.800  20.241  55.535  1.00 85.97           C  
ATOM   4034  NZ  LYS B 312      -4.979  21.363  55.040  1.00 85.97           N  
ATOM   4035  C   LYS B 312      -4.551  14.054  56.020  1.00 85.97           C  
ATOM   4036  O   LYS B 312      -3.866  13.452  56.869  1.00 85.97           O  
ATOM   4037  N   GLU B 313      -4.541  13.796  54.697  1.00 70.12           N  
ATOM   4038  CA  GLU B 313      -3.399  13.228  53.987  1.00 70.12           C  
ATOM   4039  CB  GLU B 313      -3.782  12.863  52.525  1.00 70.12           C  
ATOM   4040  CG  GLU B 313      -2.751  11.978  51.810  1.00 70.12           C  
ATOM   4041  CD  GLU B 313      -2.883  12.091  50.287  1.00 70.12           C  
ATOM   4042  OE1 GLU B 313      -2.437  13.124  49.735  1.00 70.12           O  
ATOM   4043  OE2 GLU B 313      -3.381  11.128  49.668  1.00 70.12           O  
ATOM   4044  C   GLU B 313      -2.231  14.239  54.040  1.00 70.12           C  
ATOM   4045  O   GLU B 313      -2.388  15.466  53.792  1.00 70.12           O  
ATOM   4046  N   TYR B 314      -1.039  13.652  54.333  1.00 83.96           N  
ATOM   4047  CA  TYR B 314       0.276  14.061  53.804  1.00 83.96           C  
ATOM   4048  CB  TYR B 314       1.210  14.359  54.967  1.00 83.96           C  
ATOM   4049  CG  TYR B 314       0.720  15.581  55.712  1.00 83.96           C  
ATOM   4050  CD1 TYR B 314      -0.291  15.457  56.684  1.00 83.96           C  
ATOM   4051  CD2 TYR B 314       1.206  16.852  55.358  1.00 83.96           C  
ATOM   4052  CE1 TYR B 314      -0.797  16.603  57.318  1.00 83.96           C  
ATOM   4053  CE2 TYR B 314       0.659  18.008  55.950  1.00 83.96           C  
ATOM   4054  CZ  TYR B 314      -0.329  17.878  56.948  1.00 83.96           C  
ATOM   4055  OH  TYR B 314      -0.841  18.951  57.592  1.00 83.96           O  
ATOM   4056  C   TYR B 314       0.842  12.946  52.938  1.00 83.96           C  
ATOM   4057  O   TYR B 314       0.614  11.769  53.323  1.00 83.96           O  
ATOM   4058  N   LYS B 315       1.526  13.277  51.824  1.00120.57           N  
ATOM   4059  CA  LYS B 315       2.140  12.266  50.980  1.00120.57           C  
ATOM   4060  CB  LYS B 315       1.126  11.652  49.941  1.00120.57           C  
ATOM   4061  CG  LYS B 315       0.781  12.487  48.722  1.00120.57           C  
ATOM   4062  CD  LYS B 315      -0.085  11.769  47.694  1.00120.57           C  
ATOM   4063  CE  LYS B 315      -0.395  12.711  46.533  1.00120.57           C  
ATOM   4064  NZ  LYS B 315      -1.340  12.073  45.599  1.00120.57           N  
ATOM   4065  C   LYS B 315       3.506  12.761  50.525  1.00120.57           C  
ATOM   4066  O   LYS B 315       3.741  13.982  50.352  1.00120.57           O  
ATOM   4067  N   CYS B 316       4.273  11.733  50.092  1.00 63.06           N  
ATOM   4068  CA  CYS B 316       5.518  11.828  49.369  1.00 63.06           C  
ATOM   4069  CB  CYS B 316       6.584  11.159  50.251  1.00 63.06           C  
ATOM   4070  SG  CYS B 316       8.269  11.084  49.594  1.00 63.06           S  
ATOM   4071  C   CYS B 316       5.287  11.138  48.017  1.00 63.06           C  
ATOM   4072  O   CYS B 316       4.798   9.998  47.940  1.00 63.06           O  
ATOM   4073  N   LYS B 317       5.826  11.787  46.972  1.00 70.88           N  
ATOM   4074  CA  LYS B 317       6.128  11.229  45.651  1.00 70.88           C  
ATOM   4075  CB  LYS B 317       5.347  11.997  44.565  1.00 70.88           C  
ATOM   4076  CG  LYS B 317       5.285  11.270  43.213  1.00 70.88           C  
ATOM   4077  CD  LYS B 317       4.136  11.838  42.376  1.00 70.88           C  
ATOM   4078  CE  LYS B 317       3.800  10.911  41.208  1.00 70.88           C  
ATOM   4079  NZ  LYS B 317       2.414  11.166  40.760  1.00 70.88           N  
ATOM   4080  C   LYS B 317       7.632  11.256  45.404  1.00 70.88           C  
ATOM   4081  O   LYS B 317       8.298  12.225  45.747  1.00 70.88           O  
ATOM   4082  N   VAL B 318       8.113  10.327  44.578  1.00118.29           N  
ATOM   4083  CA  VAL B 318       9.524  10.114  44.277  1.00118.29           C  
ATOM   4084  CB  VAL B 318      10.183   9.176  45.293  1.00118.29           C  
ATOM   4085  CG1 VAL B 318       9.419   7.859  45.455  1.00118.29           C  
ATOM   4086  CG2 VAL B 318      11.637   8.846  44.938  1.00118.29           C  
ATOM   4087  C   VAL B 318       9.685   9.504  42.891  1.00118.29           C  
ATOM   4088  O   VAL B 318       9.024   8.509  42.498  1.00118.29           O  
ATOM   4089  N   SER B 319      10.735   9.994  42.201  1.00 63.81           N  
ATOM   4090  CA  SER B 319      11.165   9.464  40.913  1.00 63.81           C  
ATOM   4091  CB  SER B 319      10.656  10.413  39.823  1.00 63.81           C  
ATOM   4092  OG  SER B 319      10.795   9.812  38.556  1.00 63.81           O  
ATOM   4093  C   SER B 319      12.682   9.295  40.848  1.00 63.81           C  
ATOM   4094  O   SER B 319      13.409  10.128  41.370  1.00 63.81           O  
ATOM   4095  N   ASN B 320      13.158   8.340  40.043  1.00 79.83           N  
ATOM   4096  CA  ASN B 320      14.568   8.183  39.639  1.00 79.83           C  
ATOM   4097  CB  ASN B 320      15.301   7.639  40.873  1.00 79.83           C  
ATOM   4098  CG  ASN B 320      14.870   6.256  41.307  1.00 79.83           C  
ATOM   4099  OD1 ASN B 320      14.078   5.604  40.657  1.00 79.83           O  
ATOM   4100  ND2 ASN B 320      15.343   5.781  42.434  1.00 79.83           N  
ATOM   4101  C   ASN B 320      14.695   7.260  38.398  1.00 79.83           C  
ATOM   4102  O   ASN B 320      13.710   6.992  37.672  1.00 79.83           O  
ATOM   4103  N   LYS B 321      15.918   6.794  38.074  1.00144.71           N  
ATOM   4104  CA  LYS B 321      16.062   5.753  37.068  1.00144.71           C  
ATOM   4105  CB  LYS B 321      17.401   5.795  36.358  1.00144.71           C  
ATOM   4106  CG  LYS B 321      17.391   4.935  35.073  1.00144.71           C  
ATOM   4107  CD  LYS B 321      16.390   5.380  33.982  1.00144.71           C  
ATOM   4108  CE  LYS B 321      15.058   4.601  33.829  1.00144.71           C  
ATOM   4109  NZ  LYS B 321      13.964   5.021  34.751  1.00144.71           N  
ATOM   4110  C   LYS B 321      15.741   4.353  37.534  1.00144.71           C  
ATOM   4111  O   LYS B 321      15.080   3.665  36.759  1.00144.71           O  
ATOM   4112  N   GLY B 322      15.985   4.009  38.798  1.00 34.99           N  
ATOM   4113  CA  GLY B 322      15.734   2.631  39.326  1.00 34.99           C  
ATOM   4114  C   GLY B 322      14.234   2.241  39.222  1.00 34.99           C  
ATOM   4115  O   GLY B 322      13.897   1.083  38.913  1.00 34.99           O  
ATOM   4116  N   LEU B 323      13.371   3.271  39.279  1.00115.29           N  
ATOM   4117  CA  LEU B 323      11.928   3.077  39.226  1.00115.29           C  
ATOM   4118  CB  LEU B 323      11.188   4.122  40.080  1.00115.29           C  
ATOM   4119  CG  LEU B 323      11.043   3.829  41.587  1.00115.29           C  
ATOM   4120  CD1 LEU B 323      12.349   3.683  42.344  1.00115.29           C  
ATOM   4121  CD2 LEU B 323      10.284   4.969  42.265  1.00115.29           C  
ATOM   4122  C   LEU B 323      11.398   3.094  37.773  1.00115.29           C  
ATOM   4123  O   LEU B 323      11.801   3.953  36.969  1.00115.29           O  
ATOM   4124  N   PRO B 324      10.414   2.222  37.470  1.00 78.42           N  
ATOM   4125  CA  PRO B 324       9.664   2.222  36.196  1.00 78.42           C  
ATOM   4126  CD  PRO B 324      10.121   1.028  38.274  1.00 78.42           C  
ATOM   4127  CB  PRO B 324       9.005   0.854  36.164  1.00 78.42           C  
ATOM   4128  CG  PRO B 324       8.896   0.408  37.622  1.00 78.42           C  
ATOM   4129  C   PRO B 324       8.490   3.224  36.065  1.00 78.42           C  
ATOM   4130  O   PRO B 324       7.939   3.451  34.977  1.00 78.42           O  
ATOM   4131  N   SER B 325       8.152   3.838  37.216  1.00 89.96           N  
ATOM   4132  CA  SER B 325       7.309   5.036  37.294  1.00 89.96           C  
ATOM   4133  CB  SER B 325       5.863   4.589  37.188  1.00 89.96           C  
ATOM   4134  OG  SER B 325       5.482   3.837  38.321  1.00 89.96           O  
ATOM   4135  C   SER B 325       7.525   5.800  38.602  1.00 89.96           C  
ATOM   4136  O   SER B 325       8.255   5.335  39.482  1.00 89.96           O  
ATOM   4137  N   SER B 326       6.967   7.025  38.704  1.00 60.72           N  
ATOM   4138  CA  SER B 326       7.108   7.830  39.936  1.00 60.72           C  
ATOM   4139  CB  SER B 326       6.910   9.348  39.660  1.00 60.72           C  
ATOM   4140  OG  SER B 326       7.739   9.792  38.602  1.00 60.72           O  
ATOM   4141  C   SER B 326       6.108   7.247  41.002  1.00 60.72           C  
ATOM   4142  O   SER B 326       4.858   7.413  40.969  1.00 60.72           O  
ATOM   4143  N   ILE B 327       6.702   6.457  41.910  1.00 74.65           N  
ATOM   4144  CA  ILE B 327       5.999   5.958  43.079  1.00 74.65           C  
ATOM   4145  CB  ILE B 327       6.914   4.953  43.791  1.00 74.65           C  
ATOM   4146  CG1 ILE B 327       6.984   3.675  42.935  1.00 74.65           C  
ATOM   4147  CG2 ILE B 327       6.461   4.692  45.225  1.00 74.65           C  
ATOM   4148  CD1 ILE B 327       7.864   2.547  43.496  1.00 74.65           C  
ATOM   4149  C   ILE B 327       5.594   7.106  43.968  1.00 74.65           C  
ATOM   4150  O   ILE B 327       6.332   8.067  44.097  1.00 74.65           O  
ATOM   4151  N   GLU B 328       4.371   7.074  44.513  1.00 59.81           N  
ATOM   4152  CA  GLU B 328       3.967   7.878  45.661  1.00 59.81           C  
ATOM   4153  CB  GLU B 328       2.939   8.936  45.260  1.00 59.81           C  
ATOM   4154  CG  GLU B 328       1.665   8.401  44.593  1.00 59.81           C  
ATOM   4155  CD  GLU B 328       0.828   9.569  44.052  1.00 59.81           C  
ATOM   4156  OE1 GLU B 328       1.276  10.265  43.104  1.00 59.81           O  
ATOM   4157  OE2 GLU B 328      -0.259   9.820  44.618  1.00 59.81           O  
ATOM   4158  C   GLU B 328       3.480   6.892  46.715  1.00 59.81           C  
ATOM   4159  O   GLU B 328       2.820   5.869  46.397  1.00 59.81           O  
ATOM   4160  N   LYS B 329       3.786   7.314  47.964  1.00105.18           N  
ATOM   4161  CA  LYS B 329       3.288   6.761  49.230  1.00105.18           C  
ATOM   4162  CB  LYS B 329       4.412   6.058  50.009  1.00105.18           C  
ATOM   4163  CG  LYS B 329       3.965   5.439  51.352  1.00105.18           C  
ATOM   4164  CD  LYS B 329       2.834   4.407  51.222  1.00105.18           C  
ATOM   4165  CE  LYS B 329       2.666   3.581  52.509  1.00105.18           C  
ATOM   4166  NZ  LYS B 329       1.384   3.790  53.243  1.00105.18           N  
ATOM   4167  C   LYS B 329       2.615   7.867  50.082  1.00105.18           C  
ATOM   4168  O   LYS B 329       3.091   9.006  50.300  1.00105.18           O  
ATOM   4169  N   THR B 330       1.437   7.496  50.648  1.00 53.44           N  
ATOM   4170  CA  THR B 330       0.630   8.362  51.584  1.00 53.44           C  
ATOM   4171  CB  THR B 330      -0.889   8.426  51.200  1.00 53.44           C  
ATOM   4172  OG1 THR B 330      -1.505   7.192  51.450  1.00 53.44           O  
ATOM   4173  CG2 THR B 330      -1.280   8.777  49.730  1.00 53.44           C  
ATOM   4174  C   THR B 330       0.869   7.978  53.096  1.00 53.44           C  
ATOM   4175  O   THR B 330       1.248   6.827  53.464  1.00 53.44           O  
ATOM   4176  N   ILE B 331       0.548   9.001  53.950  1.00110.36           N  
ATOM   4177  CA  ILE B 331       0.280   8.900  55.381  1.00110.36           C  
ATOM   4178  CB  ILE B 331       1.590   9.119  56.116  1.00110.36           C  
ATOM   4179  CG1 ILE B 331       1.636   8.673  57.591  1.00110.36           C  
ATOM   4180  CG2 ILE B 331       2.117  10.556  56.021  1.00110.36           C  
ATOM   4181  CD1 ILE B 331       1.248   7.220  57.865  1.00110.36           C  
ATOM   4182  C   ILE B 331      -0.735   9.909  55.938  1.00110.36           C  
ATOM   4183  O   ILE B 331      -1.000  10.963  55.387  1.00110.36           O  
ATOM   4184  N   SER B 332      -1.334   9.590  57.067  1.00 90.99           N  
ATOM   4185  CA  SER B 332      -2.091  10.545  57.867  1.00 90.99           C  
ATOM   4186  CB  SER B 332      -3.544  10.460  57.337  1.00 90.99           C  
ATOM   4187  OG  SER B 332      -4.393  11.326  58.042  1.00 90.99           O  
ATOM   4188  C   SER B 332      -1.852  10.219  59.367  1.00 90.99           C  
ATOM   4189  O   SER B 332      -1.291   9.158  59.704  1.00 90.99           O  
ATOM   4190  N   LYS B 333      -2.310  11.126  60.234  1.00 99.10           N  
ATOM   4191  CA  LYS B 333      -2.753  10.789  61.594  1.00 99.10           C  
ATOM   4192  CB  LYS B 333      -3.227  12.097  62.265  1.00 99.10           C  
ATOM   4193  CG  LYS B 333      -3.389  11.902  63.770  1.00 99.10           C  
ATOM   4194  CD  LYS B 333      -3.844  13.165  64.501  1.00 99.10           C  
ATOM   4195  CE  LYS B 333      -4.643  12.788  65.747  1.00 99.10           C  
ATOM   4196  NZ  LYS B 333      -5.904  12.105  65.379  1.00 99.10           N  
ATOM   4197  C   LYS B 333      -3.822   9.684  61.601  1.00 99.10           C  
ATOM   4198  O   LYS B 333      -4.598   9.454  60.675  1.00 99.10           O  
ATOM   4199  N   ALA B 334      -3.998   8.951  62.691  1.00 51.30           N  
ATOM   4200  CA  ALA B 334      -5.193   8.130  62.904  1.00 51.30           C  
ATOM   4201  CB  ALA B 334      -5.000   7.225  64.106  1.00 51.30           C  
ATOM   4202  C   ALA B 334      -6.505   8.922  63.129  1.00 51.30           C  
ATOM   4203  O   ALA B 334      -6.517  10.048  63.645  1.00 51.30           O  
ATOM   4204  N   LYS B 335      -7.586   8.333  62.590  1.00127.62           N  
ATOM   4205  CA  LYS B 335      -8.980   8.715  62.852  1.00127.62           C  
ATOM   4206  CB  LYS B 335      -9.707   9.131  61.560  1.00127.62           C  
ATOM   4207  CG  LYS B 335      -9.235  10.417  60.855  1.00127.62           C  
ATOM   4208  CD  LYS B 335      -7.866  10.372  60.163  1.00127.62           C  
ATOM   4209  CE  LYS B 335      -7.657   9.115  59.314  1.00127.62           C  
ATOM   4210  NZ  LYS B 335      -6.385   9.205  58.567  1.00127.62           N  
ATOM   4211  C   LYS B 335      -9.693   7.518  63.507  1.00127.62           C  
ATOM   4212  O   LYS B 335      -9.385   6.358  63.237  1.00127.62           O  
ATOM   4213  N   GLY B 336     -10.744   7.760  64.260  1.00 22.21           N  
ATOM   4214  CA  GLY B 336     -11.503   6.719  64.926  1.00 22.21           C  
ATOM   4215  C   GLY B 336     -12.222   7.312  66.108  1.00 22.21           C  
ATOM   4216  O   GLY B 336     -12.440   8.504  66.177  1.00 22.21           O  
ATOM   4217  N   GLN B 337     -12.623   6.532  67.095  1.00 63.46           N  
ATOM   4218  CA  GLN B 337     -13.118   7.082  68.362  1.00 63.46           C  
ATOM   4219  CB  GLN B 337     -13.821   5.968  69.176  1.00 63.46           C  
ATOM   4220  CG  GLN B 337     -12.871   4.859  69.668  1.00 63.46           C  
ATOM   4221  CD  GLN B 337     -13.565   3.737  70.423  1.00 63.46           C  
ATOM   4222  OE1 GLN B 337     -14.456   3.945  71.224  1.00 63.46           O  
ATOM   4223  NE2 GLN B 337     -13.110   2.510  70.276  1.00 63.46           N  
ATOM   4224  C   GLN B 337     -11.944   7.773  69.119  1.00 63.46           C  
ATOM   4225  O   GLN B 337     -10.961   7.108  69.493  1.00 63.46           O  
ATOM   4226  N   PRO B 338     -12.058   9.077  69.436  1.00 95.40           N  
ATOM   4227  CA  PRO B 338     -11.298   9.652  70.531  1.00 95.40           C  
ATOM   4228  CD  PRO B 338     -12.906  10.088  68.836  1.00 95.40           C  
ATOM   4229  CB  PRO B 338     -11.318  11.158  70.305  1.00 95.40           C  
ATOM   4230  CG  PRO B 338     -12.648  11.392  69.585  1.00 95.40           C  
ATOM   4231  C   PRO B 338     -11.886   9.248  71.870  1.00 95.40           C  
ATOM   4232  O   PRO B 338     -13.076   9.072  72.054  1.00 95.40           O  
ATOM   4233  N   ARG B 339     -11.024   8.707  72.742  1.00185.44           N  
ATOM   4234  CA  ARG B 339     -11.272   8.550  74.190  1.00185.44           C  
ATOM   4235  CB  ARG B 339     -12.057   7.270  74.541  1.00185.44           C  
ATOM   4236  CG  ARG B 339     -11.464   5.977  73.971  1.00185.44           C  
ATOM   4237  CD  ARG B 339     -12.345   4.820  74.433  1.00185.44           C  
ATOM   4238  NE  ARG B 339     -12.115   3.577  73.681  1.00185.44           N  
ATOM   4239  CZ  ARG B 339     -12.688   2.430  73.996  1.00185.44           C  
ATOM   4240  NH1 ARG B 339     -13.359   2.309  75.102  1.00185.44           N  
ATOM   4241  NH2 ARG B 339     -12.568   1.360  73.257  1.00185.44           N  
ATOM   4242  C   ARG B 339      -9.972   8.593  74.997  1.00185.44           C  
ATOM   4243  O   ARG B 339      -8.986   7.898  74.657  1.00185.44           O  
ATOM   4244  N   GLU B 340     -10.078   9.350  76.128  1.00 66.25           N  
ATOM   4245  CA  GLU B 340      -8.980   9.493  77.085  1.00 66.25           C  
ATOM   4246  CB  GLU B 340      -9.262  10.589  78.152  1.00 66.25           C  
ATOM   4247  CG  GLU B 340     -10.306  10.277  79.230  1.00 66.25           C  
ATOM   4248  CD  GLU B 340     -10.357  11.375  80.313  1.00 66.25           C  
ATOM   4249  OE1 GLU B 340      -9.507  12.303  80.300  1.00 66.25           O  
ATOM   4250  OE2 GLU B 340     -11.271  11.292  81.162  1.00 66.25           O  
ATOM   4251  C   GLU B 340      -8.490   8.175  77.718  1.00 66.25           C  
ATOM   4252  O   GLU B 340      -9.195   7.158  77.733  1.00 66.25           O  
ATOM   4253  N   PRO B 341      -7.193   8.108  78.111  1.00107.67           N  
ATOM   4254  CA  PRO B 341      -6.657   7.134  79.058  1.00107.67           C  
ATOM   4255  CD  PRO B 341      -6.109   8.896  77.495  1.00107.67           C  
ATOM   4256  CB  PRO B 341      -5.129   7.138  78.853  1.00107.67           C  
ATOM   4257  CG  PRO B 341      -4.815   8.478  78.193  1.00107.67           C  
ATOM   4258  C   PRO B 341      -6.965   7.465  80.547  1.00107.67           C  
ATOM   4259  O   PRO B 341      -6.355   8.331  81.213  1.00107.67           O  
ATOM   4260  N   GLN B 342      -7.603   6.471  81.181  1.00124.42           N  
ATOM   4261  CA  GLN B 342      -7.389   6.364  82.617  1.00124.42           C  
ATOM   4262  CB  GLN B 342      -8.228   5.292  83.253  1.00124.42           C  
ATOM   4263  CG  GLN B 342      -9.745   5.466  83.108  1.00124.42           C  
ATOM   4264  CD  GLN B 342     -10.244   5.006  81.744  1.00124.42           C  
ATOM   4265  OE1 GLN B 342     -10.266   3.820  81.447  1.00124.42           O  
ATOM   4266  NE2 GLN B 342     -10.640   5.922  80.887  1.00124.42           N  
ATOM   4267  C   GLN B 342      -5.924   6.018  82.961  1.00124.42           C  
ATOM   4268  O   GLN B 342      -5.382   4.976  82.567  1.00124.42           O  
ATOM   4269  N   VAL B 343      -5.324   6.774  83.854  1.00127.08           N  
ATOM   4270  CA  VAL B 343      -3.940   6.569  84.253  1.00127.08           C  
ATOM   4271  CB  VAL B 343      -3.048   7.735  83.796  1.00127.08           C  
ATOM   4272  CG1 VAL B 343      -3.450   9.065  84.444  1.00127.08           C  
ATOM   4273  CG2 VAL B 343      -1.575   7.420  84.084  1.00127.08           C  
ATOM   4274  C   VAL B 343      -3.936   6.321  85.756  1.00127.08           C  
ATOM   4275  O   VAL B 343      -4.592   7.002  86.571  1.00127.08           O  
ATOM   4276  N   TYR B 344      -3.170   5.280  86.127  1.00174.14           N  
ATOM   4277  CA  TYR B 344      -2.975   4.899  87.499  1.00174.14           C  
ATOM   4278  CB  TYR B 344      -3.692   3.611  87.835  1.00174.14           C  
ATOM   4279  CG  TYR B 344      -5.054   3.477  87.183  1.00174.14           C  
ATOM   4280  CD1 TYR B 344      -6.090   4.393  87.455  1.00174.14           C  
ATOM   4281  CD2 TYR B 344      -5.267   2.432  86.268  1.00174.14           C  
ATOM   4282  CE1 TYR B 344      -7.343   4.254  86.824  1.00174.14           C  
ATOM   4283  CE2 TYR B 344      -6.516   2.283  85.651  1.00174.14           C  
ATOM   4284  CZ  TYR B 344      -7.560   3.181  85.929  1.00174.14           C  
ATOM   4285  OH  TYR B 344      -8.748   3.012  85.289  1.00174.14           O  
ATOM   4286  C   TYR B 344      -1.529   4.711  87.759  1.00174.14           C  
ATOM   4287  O   TYR B 344      -0.737   4.407  86.886  1.00174.14           O  
ATOM   4288  N   THR B 345      -1.135   4.895  89.017  1.00 65.82           N  
ATOM   4289  CA  THR B 345       0.215   4.634  89.554  1.00 65.82           C  
ATOM   4290  CB  THR B 345       0.983   5.929  89.919  1.00 65.82           C  
ATOM   4291  OG1 THR B 345       0.179   6.797  90.709  1.00 65.82           O  
ATOM   4292  CG2 THR B 345       1.359   6.670  88.645  1.00 65.82           C  
ATOM   4293  C   THR B 345       0.083   3.684  90.767  1.00 65.82           C  
ATOM   4294  O   THR B 345      -0.984   3.663  91.434  1.00 65.82           O  
ATOM   4295  N   LEU B 346       1.100   2.788  90.833  1.00126.44           N  
ATOM   4296  CA  LEU B 346       1.158   1.699  91.793  1.00126.44           C  
ATOM   4297  CB  LEU B 346       0.952   0.311  91.156  1.00126.44           C  
ATOM   4298  CG  LEU B 346      -0.410  -0.040  90.533  1.00126.44           C  
ATOM   4299  CD1 LEU B 346      -1.498  -0.153  91.599  1.00126.44           C  
ATOM   4300  CD2 LEU B 346      -0.865   0.914  89.425  1.00126.44           C  
ATOM   4301  C   LEU B 346       2.532   1.699  92.459  1.00126.44           C  
ATOM   4302  O   LEU B 346       3.536   1.573  91.745  1.00126.44           O  
ATOM   4303  N   PRO B 347       2.560   1.560  93.806  1.00109.65           N  
ATOM   4304  CA  PRO B 347       3.778   1.259  94.565  1.00109.65           C  
ATOM   4305  CD  PRO B 347       1.401   1.430  94.700  1.00109.65           C  
ATOM   4306  CB  PRO B 347       3.376   1.315  96.052  1.00109.65           C  
ATOM   4307  CG  PRO B 347       1.902   0.918  96.044  1.00109.65           C  
ATOM   4308  C   PRO B 347       4.363  -0.115  94.207  1.00109.65           C  
ATOM   4309  O   PRO B 347       3.533  -0.941  93.789  1.00109.65           O  
ATOM   4310  N   PRO B 348       5.662  -0.330  94.569  1.00305.18           N  
ATOM   4311  CA  PRO B 348       6.396  -1.563  94.286  1.00305.18           C  
ATOM   4312  CD  PRO B 348       6.551   0.695  95.177  1.00305.18           C  
ATOM   4313  CB  PRO B 348       7.807  -1.311  94.952  1.00305.18           C  
ATOM   4314  CG  PRO B 348       7.976   0.205  94.979  1.00305.18           C  
ATOM   4315  C   PRO B 348       5.593  -2.866  94.636  1.00305.18           C  
ATOM   4316  O   PRO B 348       4.967  -3.479  93.776  1.00305.18           O  
ATOM   4317  N   SER B 349       5.666  -3.243  95.908  1.00215.47           N  
ATOM   4318  CA  SER B 349       5.119  -4.442  96.557  1.00215.47           C  
ATOM   4319  CB  SER B 349       5.460  -5.761  95.828  1.00215.47           C  
ATOM   4320  OG  SER B 349       6.823  -6.054  95.967  1.00215.47           O  
ATOM   4321  C   SER B 349       5.699  -4.457  97.993  1.00215.47           C  
ATOM   4322  O   SER B 349       6.719  -3.783  98.196  1.00215.47           O  
ATOM   4323  N   GLN B 350       5.235  -5.264  98.933  1.00 64.08           N  
ATOM   4324  CA  GLN B 350       5.985  -5.430 100.179  1.00 64.08           C  
ATOM   4325  CB  GLN B 350       5.057  -6.015 101.234  1.00 64.08           C  
ATOM   4326  CG  GLN B 350       5.667  -5.907 102.644  1.00 64.08           C  
ATOM   4327  CD  GLN B 350       5.926  -4.459 103.056  1.00 64.08           C  
ATOM   4328  OE1 GLN B 350       7.033  -4.050 103.351  1.00 64.08           O  
ATOM   4329  NE2 GLN B 350       4.924  -3.605 103.020  1.00 64.08           N  
ATOM   4330  C   GLN B 350       7.273  -6.254 100.008  1.00 64.08           C  
ATOM   4331  O   GLN B 350       8.301  -5.946 100.619  1.00 64.08           O  
ATOM   4332  N   GLU B 351       7.238  -7.218  99.092  1.00123.32           N  
ATOM   4333  CA  GLU B 351       8.372  -8.109  98.808  1.00123.32           C  
ATOM   4334  CB  GLU B 351       7.968  -9.133  97.724  1.00123.32           C  
ATOM   4335  CG  GLU B 351       6.642  -9.868  97.950  1.00123.32           C  
ATOM   4336  CD  GLU B 351       6.154 -10.384  96.599  1.00123.32           C  
ATOM   4337  OE1 GLU B 351       5.412  -9.615  95.948  1.00123.32           O  
ATOM   4338  OE2 GLU B 351       6.582 -11.496  96.219  1.00123.32           O  
ATOM   4339  C   GLU B 351       9.559  -7.301  98.258  1.00123.32           C  
ATOM   4340  O   GLU B 351      10.737  -7.604  98.456  1.00123.32           O  
ATOM   4341  N   GLU B 352       9.261  -6.211  97.555  1.00118.37           N  
ATOM   4342  CA  GLU B 352      10.234  -5.322  96.922  1.00118.37           C  
ATOM   4343  CB  GLU B 352       9.561  -4.561  95.772  1.00118.37           C  
ATOM   4344  CG  GLU B 352      10.594  -3.949  94.820  1.00118.37           C  
ATOM   4345  CD  GLU B 352      10.833  -4.766  93.549  1.00118.37           C  
ATOM   4346  OE1 GLU B 352      10.921  -6.011  93.688  1.00118.37           O  
ATOM   4347  OE2 GLU B 352      10.935  -4.119  92.473  1.00118.37           O  
ATOM   4348  C   GLU B 352      10.825  -4.324  97.932  1.00118.37           C  
ATOM   4349  O   GLU B 352      11.919  -3.788  97.708  1.00118.37           O  
ATOM   4350  N   MET B 353      10.151  -4.112  99.086  1.00177.37           N  
ATOM   4351  CA  MET B 353      10.674  -3.264 100.166  1.00177.37           C  
ATOM   4352  CB  MET B 353       9.632  -3.061 101.267  1.00177.37           C  
ATOM   4353  CG  MET B 353       8.351  -2.366 100.813  1.00177.37           C  
ATOM   4354  SD  MET B 353       8.518  -0.669 100.191  1.00177.37           S  
ATOM   4355  CE  MET B 353       6.771  -0.425  99.779  1.00177.37           C  
ATOM   4356  C   MET B 353      11.913  -3.857 100.889  1.00177.37           C  
ATOM   4357  O   MET B 353      12.622  -3.107 101.566  1.00177.37           O  
ATOM   4358  N   THR B 354      12.174  -5.146 100.644  1.00 47.61           N  
ATOM   4359  CA  THR B 354      13.427  -5.819 101.017  1.00 47.61           C  
ATOM   4360  CB  THR B 354      13.238  -7.356 100.993  1.00 47.61           C  
ATOM   4361  OG1 THR B 354      13.080  -7.846  99.680  1.00 47.61           O  
ATOM   4362  CG2 THR B 354      12.039  -7.860 101.792  1.00 47.61           C  
ATOM   4363  C   THR B 354      14.664  -5.446 100.137  1.00 47.61           C  
ATOM   4364  O   THR B 354      15.823  -5.417 100.590  1.00 47.61           O  
ATOM   4365  N   LYS B 355      14.407  -5.073  98.875  1.00107.72           N  
ATOM   4366  CA  LYS B 355      15.458  -4.722  97.936  1.00107.72           C  
ATOM   4367  CB  LYS B 355      15.076  -5.098  96.478  1.00107.72           C  
ATOM   4368  CG  LYS B 355      14.946  -6.603  96.181  1.00107.72           C  
ATOM   4369  CD  LYS B 355      13.509  -7.095  96.353  1.00107.72           C  
ATOM   4370  CE  LYS B 355      13.329  -8.557  95.942  1.00107.72           C  
ATOM   4371  NZ  LYS B 355      11.888  -8.912  95.956  1.00107.72           N  
ATOM   4372  C   LYS B 355      15.796  -3.213  98.075  1.00107.72           C  
ATOM   4373  O   LYS B 355      14.951  -2.357  98.378  1.00107.72           O  
ATOM   4374  N   ASN B 356      17.033  -2.934  97.651  1.00 67.48           N  
ATOM   4375  CA  ASN B 356      17.502  -1.548  97.577  1.00 67.48           C  
ATOM   4376  CB  ASN B 356      19.033  -1.521  97.683  1.00 67.48           C  
ATOM   4377  CG  ASN B 356      19.505  -0.104  97.969  1.00 67.48           C  
ATOM   4378  OD1 ASN B 356      18.863   0.655  98.668  1.00 67.48           O  
ATOM   4379  ND2 ASN B 356      20.671   0.269  97.500  1.00 67.48           N  
ATOM   4380  C   ASN B 356      17.044  -0.797  96.332  1.00 67.48           C  
ATOM   4381  O   ASN B 356      17.039   0.430  96.244  1.00 67.48           O  
ATOM   4382  N   GLN B 357      16.804  -1.567  95.260  1.00 50.72           N  
ATOM   4383  CA  GLN B 357      16.184  -1.015  94.037  1.00 50.72           C  
ATOM   4384  CB  GLN B 357      16.956  -1.335  92.766  1.00 50.72           C  
ATOM   4385  CG  GLN B 357      18.365  -0.723  92.815  1.00 50.72           C  
ATOM   4386  CD  GLN B 357      18.365   0.804  92.816  1.00 50.72           C  
ATOM   4387  OE1 GLN B 357      17.611   1.452  92.113  1.00 50.72           O  
ATOM   4388  NE2 GLN B 357      19.261   1.432  93.545  1.00 50.72           N  
ATOM   4389  C   GLN B 357      14.811  -1.596  93.876  1.00 50.72           C  
ATOM   4390  O   GLN B 357      14.716  -2.824  94.020  1.00 50.72           O  
ATOM   4391  N   VAL B 358      13.815  -0.734  93.604  1.00 60.99           N  
ATOM   4392  CA  VAL B 358      12.377  -1.054  93.585  1.00 60.99           C  
ATOM   4393  CB  VAL B 358      11.639  -0.529  94.874  1.00 60.99           C  
ATOM   4394  CG1 VAL B 358      12.295  -1.008  96.171  1.00 60.99           C  
ATOM   4395  CG2 VAL B 358      11.579   0.988  94.946  1.00 60.99           C  
ATOM   4396  C   VAL B 358      11.778  -0.613  92.222  1.00 60.99           C  
ATOM   4397  O   VAL B 358      12.457   0.105  91.442  1.00 60.99           O  
ATOM   4398  N   SER B 359      10.531  -1.084  92.004  1.00 84.30           N  
ATOM   4399  CA  SER B 359       9.848  -0.795  90.745  1.00 84.30           C  
ATOM   4400  CB  SER B 359       9.570  -2.081  89.941  1.00 84.30           C  
ATOM   4401  OG  SER B 359      10.790  -2.773  89.734  1.00 84.30           O  
ATOM   4402  C   SER B 359       8.558  -0.055  90.974  1.00 84.30           C  
ATOM   4403  O   SER B 359       7.515  -0.687  91.165  1.00 84.30           O  
ATOM   4404  N   LEU B 360       8.453   1.285  90.870  1.00 77.58           N  
ATOM   4405  CA  LEU B 360       7.151   1.878  90.608  1.00 77.58           C  
ATOM   4406  CB  LEU B 360       7.172   3.402  90.484  1.00 77.58           C  
ATOM   4407  CG  LEU B 360       7.988   4.060  91.600  1.00 77.58           C  
ATOM   4408  CD1 LEU B 360       8.047   5.575  91.423  1.00 77.58           C  
ATOM   4409  CD2 LEU B 360       7.337   3.746  92.936  1.00 77.58           C  
ATOM   4410  C   LEU B 360       6.537   1.226  89.394  1.00 77.58           C  
ATOM   4411  O   LEU B 360       7.283   0.803  88.490  1.00 77.58           O  
ATOM   4412  N   THR B 361       5.201   1.288  89.287  1.00 58.67           N  
ATOM   4413  CA  THR B 361       4.449   0.928  88.071  1.00 58.67           C  
ATOM   4414  CB  THR B 361       3.716  -0.402  88.248  1.00 58.67           C  
ATOM   4415  OG1 THR B 361       4.684  -1.385  88.521  1.00 58.67           O  
ATOM   4416  CG2 THR B 361       2.920  -0.858  87.026  1.00 58.67           C  
ATOM   4417  C   THR B 361       3.441   2.002  87.754  1.00 58.67           C  
ATOM   4418  O   THR B 361       2.748   2.468  88.671  1.00 58.67           O  
ATOM   4419  N   CYS B 362       3.313   2.319  86.445  1.00 53.62           N  
ATOM   4420  CA  CYS B 362       2.245   3.073  85.808  1.00 53.62           C  
ATOM   4421  CB  CYS B 362       2.831   4.276  85.005  1.00 53.62           C  
ATOM   4422  SG  CYS B 362       1.636   5.400  84.247  1.00 53.62           S  
ATOM   4423  C   CYS B 362       1.467   2.034  84.987  1.00 53.62           C  
ATOM   4424  O   CYS B 362       2.100   1.294  84.204  1.00 53.62           O  
ATOM   4425  N   LEU B 363       0.140   2.255  84.943  1.00127.88           N  
ATOM   4426  CA  LEU B 363      -0.786   1.693  83.977  1.00127.88           C  
ATOM   4427  CB  LEU B 363      -1.638   0.683  84.733  1.00127.88           C  
ATOM   4428  CG  LEU B 363      -2.388  -0.370  83.895  1.00127.88           C  
ATOM   4429  CD1 LEU B 363      -3.214  -1.269  84.819  1.00127.88           C  
ATOM   4430  CD2 LEU B 363      -3.340   0.194  82.856  1.00127.88           C  
ATOM   4431  C   LEU B 363      -1.596   2.860  83.438  1.00127.88           C  
ATOM   4432  O   LEU B 363      -2.306   3.522  84.227  1.00127.88           O  
ATOM   4433  N   VAL B 364      -1.539   3.014  82.089  1.00135.18           N  
ATOM   4434  CA  VAL B 364      -2.564   3.661  81.248  1.00135.18           C  
ATOM   4435  CB  VAL B 364      -1.980   4.571  80.153  1.00135.18           C  
ATOM   4436  CG1 VAL B 364      -1.312   5.739  80.852  1.00135.18           C  
ATOM   4437  CG2 VAL B 364      -0.918   3.886  79.305  1.00135.18           C  
ATOM   4438  C   VAL B 364      -3.457   2.639  80.562  1.00135.18           C  
ATOM   4439  O   VAL B 364      -2.943   1.734  79.911  1.00135.18           O  
ATOM   4440  N   LYS B 365      -4.788   2.859  80.558  1.00165.78           N  
ATOM   4441  CA  LYS B 365      -5.775   2.042  79.794  1.00165.78           C  
ATOM   4442  CB  LYS B 365      -6.142   0.762  80.555  1.00165.78           C  
ATOM   4443  CG  LYS B 365      -6.746   1.004  81.948  1.00165.78           C  
ATOM   4444  CD  LYS B 365      -7.028  -0.333  82.657  1.00165.78           C  
ATOM   4445  CE  LYS B 365      -8.321  -1.000  82.177  1.00165.78           C  
ATOM   4446  NZ  LYS B 365      -9.515  -0.306  82.724  1.00165.78           N  
ATOM   4447  C   LYS B 365      -7.024   2.833  79.493  1.00165.78           C  
ATOM   4448  O   LYS B 365      -7.409   3.710  80.233  1.00165.78           O  
ATOM   4449  N   GLY B 366      -7.812   2.235  78.558  1.00 45.78           N  
ATOM   4450  CA  GLY B 366      -9.104   2.743  78.036  1.00 45.78           C  
ATOM   4451  C   GLY B 366      -8.967   3.788  76.919  1.00 45.78           C  
ATOM   4452  O   GLY B 366      -9.976   4.206  76.350  1.00 45.78           O  
ATOM   4453  N   PHE B 367      -7.761   4.086  76.427  1.00 92.68           N  
ATOM   4454  CA  PHE B 367      -7.572   5.168  75.446  1.00 92.68           C  
ATOM   4455  CB  PHE B 367      -6.208   5.867  75.591  1.00 92.68           C  
ATOM   4456  CG  PHE B 367      -4.993   4.979  75.443  1.00 92.68           C  
ATOM   4457  CD1 PHE B 367      -4.522   4.234  76.541  1.00 92.68           C  
ATOM   4458  CD2 PHE B 367      -4.315   4.919  74.214  1.00 92.68           C  
ATOM   4459  CE1 PHE B 367      -3.381   3.427  76.407  1.00 92.68           C  
ATOM   4460  CE2 PHE B 367      -3.176   4.108  74.078  1.00 92.68           C  
ATOM   4461  CZ  PHE B 367      -2.709   3.362  75.175  1.00 92.68           C  
ATOM   4462  C   PHE B 367      -7.756   4.687  74.004  1.00 92.68           C  
ATOM   4463  O   PHE B 367      -7.662   3.498  73.702  1.00 92.68           O  
ATOM   4464  N   TYR B 368      -8.034   5.616  73.118  1.00130.78           N  
ATOM   4465  CA  TYR B 368      -8.089   5.420  71.675  1.00130.78           C  
ATOM   4466  CB  TYR B 368      -9.418   4.720  71.328  1.00130.78           C  
ATOM   4467  CG  TYR B 368      -9.370   3.874  70.079  1.00130.78           C  
ATOM   4468  CD1 TYR B 368      -9.493   4.448  68.800  1.00130.78           C  
ATOM   4469  CD2 TYR B 368      -9.176   2.491  70.204  1.00130.78           C  
ATOM   4470  CE1 TYR B 368      -9.420   3.642  67.653  1.00130.78           C  
ATOM   4471  CE2 TYR B 368      -9.115   1.674  69.064  1.00130.78           C  
ATOM   4472  CZ  TYR B 368      -9.228   2.252  67.783  1.00130.78           C  
ATOM   4473  OH  TYR B 368      -9.124   1.486  66.670  1.00130.78           O  
ATOM   4474  C   TYR B 368      -8.005   6.818  70.995  1.00130.78           C  
ATOM   4475  O   TYR B 368      -8.581   7.774  71.570  1.00130.78           O  
ATOM   4476  N   PRO B 369      -7.349   6.894  69.815  1.00125.39           N  
ATOM   4477  CA  PRO B 369      -6.507   5.889  69.142  1.00125.39           C  
ATOM   4478  CD  PRO B 369      -7.472   8.098  69.038  1.00125.39           C  
ATOM   4479  CB  PRO B 369      -6.429   6.439  67.672  1.00125.39           C  
ATOM   4480  CG  PRO B 369      -6.541   7.953  67.843  1.00125.39           C  
ATOM   4481  C   PRO B 369      -5.161   5.621  69.870  1.00125.39           C  
ATOM   4482  O   PRO B 369      -4.876   6.145  70.957  1.00125.39           O  
ATOM   4483  N   SER B 370      -4.215   5.108  69.054  1.00126.19           N  
ATOM   4484  CA  SER B 370      -2.861   4.824  69.511  1.00126.19           C  
ATOM   4485  CB  SER B 370      -2.103   3.812  68.579  1.00126.19           C  
ATOM   4486  OG  SER B 370      -2.675   2.526  68.709  1.00126.19           O  
ATOM   4487  C   SER B 370      -2.058   6.072  69.745  1.00126.19           C  
ATOM   4488  O   SER B 370      -0.892   5.888  70.017  1.00126.19           O  
ATOM   4489  N   ASP B 371      -2.516   7.307  69.550  1.00 98.60           N  
ATOM   4490  CA  ASP B 371      -1.722   8.541  69.238  1.00 98.60           C  
ATOM   4491  CB  ASP B 371      -2.567   9.574  68.427  1.00 98.60           C  
ATOM   4492  CG  ASP B 371      -2.938   9.145  66.998  1.00 98.60           C  
ATOM   4493  OD1 ASP B 371      -3.205   7.940  66.785  1.00 98.60           O  
ATOM   4494  OD2 ASP B 371      -2.971  10.027  66.110  1.00 98.60           O  
ATOM   4495  C   ASP B 371      -1.177   9.123  70.553  1.00 98.60           C  
ATOM   4496  O   ASP B 371      -1.624  10.165  71.036  1.00 98.60           O  
ATOM   4497  N   ILE B 372      -0.445   8.305  71.302  1.00 73.69           N  
ATOM   4498  CA  ILE B 372      -0.051   8.522  72.677  1.00 73.69           C  
ATOM   4499  CB  ILE B 372      -0.750   7.464  73.615  1.00 73.69           C  
ATOM   4500  CG1 ILE B 372      -0.753   7.913  75.090  1.00 73.69           C  
ATOM   4501  CG2 ILE B 372      -0.129   6.070  73.450  1.00 73.69           C  
ATOM   4502  CD1 ILE B 372      -1.781   7.175  75.952  1.00 73.69           C  
ATOM   4503  C   ILE B 372       1.497   8.552  72.687  1.00 73.69           C  
ATOM   4504  O   ILE B 372       2.213   8.013  71.794  1.00 73.69           O  
ATOM   4505  N   ALA B 373       1.906   9.215  73.809  1.00 47.38           N  
ATOM   4506  CA  ALA B 373       3.192   8.967  74.456  1.00 47.38           C  
ATOM   4507  CB  ALA B 373       4.103  10.153  74.182  1.00 47.38           C  
ATOM   4508  C   ALA B 373       3.007   8.735  75.944  1.00 47.38           C  
ATOM   4509  O   ALA B 373       2.010   9.231  76.518  1.00 47.38           O  
ATOM   4510  N   VAL B 374       3.911   7.943  76.546  1.00107.76           N  
ATOM   4511  CA  VAL B 374       4.035   7.766  78.015  1.00107.76           C  
ATOM   4512  CB  VAL B 374       3.428   6.453  78.484  1.00107.76           C  
ATOM   4513  CG1 VAL B 374       4.151   5.224  77.917  1.00107.76           C  
ATOM   4514  CG2 VAL B 374       3.347   6.307  80.010  1.00107.76           C  
ATOM   4515  C   VAL B 374       5.485   7.771  78.377  1.00107.76           C  
ATOM   4516  O   VAL B 374       6.247   7.298  77.525  1.00107.76           O  
ATOM   4517  N   GLU B 375       5.778   8.275  79.589  1.00 73.85           N  
ATOM   4518  CA  GLU B 375       7.106   8.282  80.254  1.00 73.85           C  
ATOM   4519  CB  GLU B 375       7.959   9.473  79.769  1.00 73.85           C  
ATOM   4520  CG  GLU B 375       7.340  10.811  80.200  1.00 73.85           C  
ATOM   4521  CD  GLU B 375       7.885  12.025  79.475  1.00 73.85           C  
ATOM   4522  OE1 GLU B 375       8.925  11.906  78.804  1.00 73.85           O  
ATOM   4523  OE2 GLU B 375       7.166  13.052  79.426  1.00 73.85           O  
ATOM   4524  C   GLU B 375       6.925   8.395  81.767  1.00 73.85           C  
ATOM   4525  O   GLU B 375       5.808   8.384  82.338  1.00 73.85           O  
ATOM   4526  N   TRP B 376       8.040   8.531  82.502  1.00 94.55           N  
ATOM   4527  CA  TRP B 376       8.001   9.071  83.848  1.00 94.55           C  
ATOM   4528  CB  TRP B 376       8.486   7.973  84.812  1.00 94.55           C  
ATOM   4529  CG  TRP B 376       7.503   6.880  85.107  1.00 94.55           C  
ATOM   4530  CD2 TRP B 376       6.786   6.680  86.354  1.00 94.55           C  
ATOM   4531  CD1 TRP B 376       7.202   5.810  84.333  1.00 94.55           C  
ATOM   4532  NE1 TRP B 376       6.344   4.966  85.013  1.00 94.55           N  
ATOM   4533  CE2 TRP B 376       6.067   5.458  86.270  1.00 94.55           C  
ATOM   4534  CE3 TRP B 376       6.720   7.394  87.569  1.00 94.55           C  
ATOM   4535  CZ2 TRP B 376       5.309   4.982  87.343  1.00 94.55           C  
ATOM   4536  CZ3 TRP B 376       5.916   6.944  88.631  1.00 94.55           C  
ATOM   4537  CH2 TRP B 376       5.201   5.741  88.516  1.00 94.55           C  
ATOM   4538  C   TRP B 376       8.803  10.374  83.944  1.00 94.55           C  
ATOM   4539  O   TRP B 376       9.741  10.696  83.195  1.00 94.55           O  
ATOM   4540  N   GLU B 377       8.468  11.033  85.082  1.00 72.38           N  
ATOM   4541  CA  GLU B 377       9.124  12.205  85.721  1.00 72.38           C  
ATOM   4542  CB  GLU B 377       8.252  13.488  85.425  1.00 72.38           C  
ATOM   4543  CG  GLU B 377       8.054  13.803  83.935  1.00 72.38           C  
ATOM   4544  CD  GLU B 377       7.168  15.036  83.797  1.00 72.38           C  
ATOM   4545  OE1 GLU B 377       5.975  14.873  83.455  1.00 72.38           O  
ATOM   4546  OE2 GLU B 377       7.664  16.143  84.104  1.00 72.38           O  
ATOM   4547  C   GLU B 377       9.400  11.978  87.281  1.00 72.38           C  
ATOM   4548  O   GLU B 377       8.733  11.099  87.920  1.00 72.38           O  
ATOM   4549  N   SER B 378      10.254  12.868  87.818  1.00 64.35           N  
ATOM   4550  CA  SER B 378      10.149  13.377  89.167  1.00 64.35           C  
ATOM   4551  CB  SER B 378      11.325  12.786  89.907  1.00 64.35           C  
ATOM   4552  OG  SER B 378      11.260  13.075  91.297  1.00 64.35           O  
ATOM   4553  C   SER B 378      10.143  14.929  89.146  1.00 64.35           C  
ATOM   4554  O   SER B 378      10.793  15.639  88.366  1.00 64.35           O  
ATOM   4555  N   ASN B 379       9.270  15.503  90.003  1.00 79.53           N  
ATOM   4556  CA  ASN B 379       9.222  16.966  90.288  1.00 79.53           C  
ATOM   4557  CB  ASN B 379      10.523  17.318  91.047  1.00 79.53           C  
ATOM   4558  CG  ASN B 379      10.461  18.652  91.757  1.00 79.53           C  
ATOM   4559  OD1 ASN B 379       9.440  19.055  92.287  1.00 79.53           O  
ATOM   4560  ND2 ASN B 379      11.584  19.317  91.895  1.00 79.53           N  
ATOM   4561  C   ASN B 379       8.874  17.917  89.118  1.00 79.53           C  
ATOM   4562  O   ASN B 379       8.984  19.150  89.254  1.00 79.53           O  
ATOM   4563  N   GLY B 380       8.277  17.340  88.046  1.00 38.21           N  
ATOM   4564  CA  GLY B 380       8.114  18.045  86.762  1.00 38.21           C  
ATOM   4565  C   GLY B 380       9.393  18.131  85.900  1.00 38.21           C  
ATOM   4566  O   GLY B 380       9.703  19.151  85.245  1.00 38.21           O  
ATOM   4567  N   GLN B 381      10.318  17.189  86.176  1.00 92.74           N  
ATOM   4568  CA  GLN B 381      11.502  16.912  85.345  1.00 92.74           C  
ATOM   4569  CB  GLN B 381      12.826  17.236  86.030  1.00 92.74           C  
ATOM   4570  CG  GLN B 381      13.024  18.716  86.372  1.00 92.74           C  
ATOM   4571  CD  GLN B 381      12.320  19.124  87.659  1.00 92.74           C  
ATOM   4572  OE1 GLN B 381      12.713  18.747  88.751  1.00 92.74           O  
ATOM   4573  NE2 GLN B 381      11.287  19.927  87.579  1.00 92.74           N  
ATOM   4574  C   GLN B 381      11.645  15.418  84.996  1.00 92.74           C  
ATOM   4575  O   GLN B 381      11.791  14.581  85.880  1.00 92.74           O  
ATOM   4576  N   PRO B 382      11.741  15.039  83.725  1.00151.51           N  
ATOM   4577  CA  PRO B 382      11.808  13.625  83.328  1.00151.51           C  
ATOM   4578  CD  PRO B 382      11.881  15.927  82.583  1.00151.51           C  
ATOM   4579  CB  PRO B 382      11.996  13.678  81.817  1.00151.51           C  
ATOM   4580  CG  PRO B 382      12.585  15.067  81.561  1.00151.51           C  
ATOM   4581  C   PRO B 382      12.895  12.794  84.025  1.00151.51           C  
ATOM   4582  O   PRO B 382      14.047  13.198  84.197  1.00151.51           O  
ATOM   4583  N   GLU B 383      12.515  11.589  84.439  1.00103.24           N  
ATOM   4584  CA  GLU B 383      13.301  10.711  85.318  1.00103.24           C  
ATOM   4585  CB  GLU B 383      12.379  10.107  86.364  1.00103.24           C  
ATOM   4586  CG  GLU B 383      13.062   9.226  87.423  1.00103.24           C  
ATOM   4587  CD  GLU B 383      14.049   9.999  88.302  1.00103.24           C  
ATOM   4588  OE1 GLU B 383      13.628  11.002  88.904  1.00103.24           O  
ATOM   4589  OE2 GLU B 383      15.198   9.540  88.509  1.00103.24           O  
ATOM   4590  C   GLU B 383      13.937   9.518  84.628  1.00103.24           C  
ATOM   4591  O   GLU B 383      13.358   8.934  83.722  1.00103.24           O  
ATOM   4592  N   ASN B 384      15.139   9.117  85.090  1.00127.84           N  
ATOM   4593  CA  ASN B 384      15.884   7.940  84.601  1.00127.84           C  
ATOM   4594  CB  ASN B 384      17.213   7.893  85.341  1.00127.84           C  
ATOM   4595  CG  ASN B 384      18.271   7.031  84.679  1.00127.84           C  
ATOM   4596  OD1 ASN B 384      18.027   6.265  83.766  1.00127.84           O  
ATOM   4597  ND2 ASN B 384      19.508   7.150  85.089  1.00127.84           N  
ATOM   4598  C   ASN B 384      15.235   6.577  84.793  1.00127.84           C  
ATOM   4599  O   ASN B 384      14.224   6.413  85.425  1.00127.84           O  
ATOM   4600  N   ASN B 385      15.456   5.593  83.927  1.00 82.51           N  
ATOM   4601  CA  ASN B 385      15.106   4.181  84.114  1.00 82.51           C  
ATOM   4602  CB  ASN B 385      16.048   3.544  85.154  1.00 82.51           C  
ATOM   4603  CG  ASN B 385      17.433   3.284  84.622  1.00 82.51           C  
ATOM   4604  OD1 ASN B 385      17.582   2.663  83.573  1.00 82.51           O  
ATOM   4605  ND2 ASN B 385      18.444   3.620  85.387  1.00 82.51           N  
ATOM   4606  C   ASN B 385      13.621   3.813  84.381  1.00 82.51           C  
ATOM   4607  O   ASN B 385      13.324   2.616  84.611  1.00 82.51           O  
ATOM   4608  N   TYR B 386      12.694   4.616  83.856  1.00 99.45           N  
ATOM   4609  CA  TYR B 386      11.514   3.994  83.275  1.00 99.45           C  
ATOM   4610  CB  TYR B 386      10.448   5.027  82.875  1.00 99.45           C  
ATOM   4611  CG  TYR B 386      10.805   5.971  81.754  1.00 99.45           C  
ATOM   4612  CD1 TYR B 386      10.549   5.588  80.429  1.00 99.45           C  
ATOM   4613  CD2 TYR B 386      11.362   7.236  82.031  1.00 99.45           C  
ATOM   4614  CE1 TYR B 386      10.874   6.456  79.373  1.00 99.45           C  
ATOM   4615  CE2 TYR B 386      11.701   8.101  80.973  1.00 99.45           C  
ATOM   4616  CZ  TYR B 386      11.472   7.705  79.636  1.00 99.45           C  
ATOM   4617  OH  TYR B 386      11.843   8.482  78.587  1.00 99.45           O  
ATOM   4618  C   TYR B 386      11.909   2.939  82.205  1.00 99.45           C  
ATOM   4619  O   TYR B 386      13.071   2.861  81.734  1.00 99.45           O  
ATOM   4620  N   LYS B 387      10.956   1.950  82.087  1.00177.14           N  
ATOM   4621  CA  LYS B 387      10.862   0.910  81.025  1.00177.14           C  
ATOM   4622  CB  LYS B 387      11.419  -0.429  81.466  1.00177.14           C  
ATOM   4623  CG  LYS B 387      12.869  -0.405  81.956  1.00177.14           C  
ATOM   4624  CD  LYS B 387      13.856  -0.050  80.834  1.00177.14           C  
ATOM   4625  CE  LYS B 387      15.291   0.081  81.354  1.00177.14           C  
ATOM   4626  NZ  LYS B 387      15.435   1.260  82.244  1.00177.14           N  
ATOM   4627  C   LYS B 387       9.421   0.595  80.598  1.00177.14           C  
ATOM   4628  O   LYS B 387       8.637   0.097  81.426  1.00177.14           O  
ATOM   4629  N   THR B 388       9.106   0.823  79.335  1.00 60.64           N  
ATOM   4630  CA  THR B 388       7.750   0.871  78.817  1.00 60.64           C  
ATOM   4631  CB  THR B 388       7.540   2.038  77.847  1.00 60.64           C  
ATOM   4632  OG1 THR B 388       8.558   2.040  76.878  1.00 60.64           O  
ATOM   4633  CG2 THR B 388       7.642   3.373  78.575  1.00 60.64           C  
ATOM   4634  C   THR B 388       7.445  -0.395  78.073  1.00 60.64           C  
ATOM   4635  O   THR B 388       8.316  -0.929  77.394  1.00 60.64           O  
ATOM   4636  N   THR B 389       6.161  -0.720  77.976  1.00132.61           N  
ATOM   4637  CA  THR B 389       5.608  -1.709  77.049  1.00132.61           C  
ATOM   4638  CB  THR B 389       4.519  -2.517  77.788  1.00132.61           C  
ATOM   4639  OG1 THR B 389       4.931  -2.810  79.103  1.00132.61           O  
ATOM   4640  CG2 THR B 389       4.203  -3.856  77.131  1.00132.61           C  
ATOM   4641  C   THR B 389       5.082  -0.982  75.782  1.00132.61           C  
ATOM   4642  O   THR B 389       4.925   0.238  75.710  1.00132.61           O  
ATOM   4643  N   PRO B 390       4.947  -1.658  74.632  1.00 86.35           N  
ATOM   4644  CA  PRO B 390       4.082  -1.162  73.561  1.00 86.35           C  
ATOM   4645  CD  PRO B 390       5.638  -2.875  74.235  1.00 86.35           C  
ATOM   4646  CB  PRO B 390       4.359  -2.084  72.360  1.00 86.35           C  
ATOM   4647  CG  PRO B 390       4.930  -3.364  72.975  1.00 86.35           C  
ATOM   4648  C   PRO B 390       2.608  -1.109  74.011  1.00 86.35           C  
ATOM   4649  O   PRO B 390       2.293  -1.663  75.075  1.00 86.35           O  
ATOM   4650  N   PRO B 391       1.756  -0.316  73.324  1.00 78.06           N  
ATOM   4651  CA  PRO B 391       0.290  -0.410  73.413  1.00 78.06           C  
ATOM   4652  CD  PRO B 391       2.160   0.884  72.579  1.00 78.06           C  
ATOM   4653  CB  PRO B 391      -0.254   0.757  72.570  1.00 78.06           C  
ATOM   4654  CG  PRO B 391       0.902   1.743  72.435  1.00 78.06           C  
ATOM   4655  C   PRO B 391      -0.310  -1.736  72.857  1.00 78.06           C  
ATOM   4656  O   PRO B 391      -0.093  -2.138  71.691  1.00 78.06           O  
ATOM   4657  N   VAL B 392      -1.207  -2.288  73.669  1.00 40.98           N  
ATOM   4658  CA  VAL B 392      -1.886  -3.539  73.337  1.00 40.98           C  
ATOM   4659  CB  VAL B 392      -1.397  -4.680  74.251  1.00 40.98           C  
ATOM   4660  CG1 VAL B 392      -2.038  -6.024  73.873  1.00 40.98           C  
ATOM   4661  CG2 VAL B 392       0.124  -4.865  74.204  1.00 40.98           C  
ATOM   4662  C   VAL B 392      -3.399  -3.324  73.409  1.00 40.98           C  
ATOM   4663  O   VAL B 392      -3.946  -2.469  74.089  1.00 40.98           O  
ATOM   4664  N   LEU B 393      -4.148  -4.022  72.571  1.00 71.95           N  
ATOM   4665  CA  LEU B 393      -5.604  -4.032  72.641  1.00 71.95           C  
ATOM   4666  CB  LEU B 393      -6.151  -4.701  71.375  1.00 71.95           C  
ATOM   4667  CG  LEU B 393      -7.620  -4.338  71.096  1.00 71.95           C  
ATOM   4668  CD1 LEU B 393      -7.735  -2.908  70.558  1.00 71.95           C  
ATOM   4669  CD2 LEU B 393      -8.213  -5.277  70.045  1.00 71.95           C  
ATOM   4670  C   LEU B 393      -6.114  -4.717  73.922  1.00 71.95           C  
ATOM   4671  O   LEU B 393      -5.668  -5.829  74.253  1.00 71.95           O  
ATOM   4672  N   ASP B 394      -7.073  -4.020  74.572  1.00107.40           N  
ATOM   4673  CA  ASP B 394      -7.782  -4.445  75.790  1.00107.40           C  
ATOM   4674  CB  ASP B 394      -8.009  -3.214  76.742  1.00107.40           C  
ATOM   4675  CG  ASP B 394      -8.045  -3.597  78.234  1.00107.40           C  
ATOM   4676  OD1 ASP B 394      -7.008  -3.437  78.906  1.00107.40           O  
ATOM   4677  OD2 ASP B 394      -9.099  -4.082  78.715  1.00107.40           O  
ATOM   4678  C   ASP B 394      -9.103  -5.198  75.461  1.00107.40           C  
ATOM   4679  O   ASP B 394      -9.522  -5.500  74.338  1.00107.40           O  
ATOM   4680  N   SER B 395      -9.820  -5.488  76.536  1.00108.86           N  
ATOM   4681  CA  SER B 395     -11.020  -6.334  76.582  1.00108.86           C  
ATOM   4682  CB  SER B 395     -11.480  -6.425  78.052  1.00108.86           C  
ATOM   4683  OG  SER B 395     -10.424  -6.830  78.903  1.00108.86           O  
ATOM   4684  C   SER B 395     -12.194  -5.770  75.806  1.00108.86           C  
ATOM   4685  O   SER B 395     -13.018  -6.479  75.247  1.00108.86           O  
ATOM   4686  N   ASP B 396     -12.291  -4.445  75.747  1.00 75.09           N  
ATOM   4687  CA  ASP B 396     -13.315  -3.676  75.023  1.00 75.09           C  
ATOM   4688  CB  ASP B 396     -13.637  -2.412  75.855  1.00 75.09           C  
ATOM   4689  CG  ASP B 396     -12.496  -1.399  75.835  1.00 75.09           C  
ATOM   4690  OD1 ASP B 396     -11.307  -1.787  75.852  1.00 75.09           O  
ATOM   4691  OD2 ASP B 396     -12.811  -0.199  75.723  1.00 75.09           O  
ATOM   4692  C   ASP B 396     -12.982  -3.291  73.574  1.00 75.09           C  
ATOM   4693  O   ASP B 396     -13.879  -2.777  72.876  1.00 75.09           O  
ATOM   4694  N   GLY B 397     -11.746  -3.551  73.134  1.00 41.37           N  
ATOM   4695  CA  GLY B 397     -11.200  -2.966  71.923  1.00 41.37           C  
ATOM   4696  C   GLY B 397     -10.818  -1.511  72.044  1.00 41.37           C  
ATOM   4697  O   GLY B 397     -10.915  -0.792  71.032  1.00 41.37           O  
ATOM   4698  N   SER B 398     -10.441  -1.035  73.250  1.00 58.18           N  
ATOM   4699  CA  SER B 398      -9.491   0.081  73.543  1.00 58.18           C  
ATOM   4700  CB  SER B 398      -9.799   0.828  74.872  1.00 58.18           C  
ATOM   4701  OG  SER B 398      -9.490   0.057  76.007  1.00 58.18           O  
ATOM   4702  C   SER B 398      -8.044  -0.391  73.626  1.00 58.18           C  
ATOM   4703  O   SER B 398      -7.767  -1.577  73.492  1.00 58.18           O  
ATOM   4704  N   PHE B 399      -7.108   0.541  73.939  1.00150.34           N  
ATOM   4705  CA  PHE B 399      -5.726   0.211  74.296  1.00150.34           C  
ATOM   4706  CB  PHE B 399      -4.726   1.116  73.514  1.00150.34           C  
ATOM   4707  CG  PHE B 399      -4.898   0.978  72.019  1.00150.34           C  
ATOM   4708  CD1 PHE B 399      -4.255  -0.064  71.328  1.00150.34           C  
ATOM   4709  CD2 PHE B 399      -5.740   1.865  71.326  1.00150.34           C  
ATOM   4710  CE1 PHE B 399      -4.464  -0.222  69.947  1.00150.34           C  
ATOM   4711  CE2 PHE B 399      -5.939   1.715  69.945  1.00150.34           C  
ATOM   4712  CZ  PHE B 399      -5.313   0.663  69.257  1.00150.34           C  
ATOM   4713  C   PHE B 399      -5.533   0.166  75.810  1.00150.34           C  
ATOM   4714  O   PHE B 399      -6.270   0.836  76.563  1.00150.34           O  
ATOM   4715  N   PHE B 400      -4.486  -0.544  76.221  1.00 89.00           N  
ATOM   4716  CA  PHE B 400      -3.706  -0.376  77.432  1.00 89.00           C  
ATOM   4717  CB  PHE B 400      -4.080  -1.493  78.453  1.00 89.00           C  
ATOM   4718  CG  PHE B 400      -3.498  -2.856  78.133  1.00 89.00           C  
ATOM   4719  CD1 PHE B 400      -4.148  -3.708  77.224  1.00 89.00           C  
ATOM   4720  CD2 PHE B 400      -2.292  -3.263  78.733  1.00 89.00           C  
ATOM   4721  CE1 PHE B 400      -3.611  -4.971  76.935  1.00 89.00           C  
ATOM   4722  CE2 PHE B 400      -1.740  -4.519  78.427  1.00 89.00           C  
ATOM   4723  CZ  PHE B 400      -2.407  -5.378  77.538  1.00 89.00           C  
ATOM   4724  C   PHE B 400      -2.221  -0.245  77.021  1.00 89.00           C  
ATOM   4725  O   PHE B 400      -1.780  -0.506  75.871  1.00 89.00           O  
ATOM   4726  N   LEU B 401      -1.440   0.186  78.067  1.00137.37           N  
ATOM   4727  CA  LEU B 401       0.030   0.165  78.131  1.00137.37           C  
ATOM   4728  CB  LEU B 401       0.497   1.368  77.291  1.00137.37           C  
ATOM   4729  CG  LEU B 401       1.955   1.507  76.848  1.00137.37           C  
ATOM   4730  CD1 LEU B 401       2.117   2.792  76.036  1.00137.37           C  
ATOM   4731  CD2 LEU B 401       2.930   1.614  78.010  1.00137.37           C  
ATOM   4732  C   LEU B 401       0.406   0.170  79.620  1.00137.37           C  
ATOM   4733  O   LEU B 401      -0.370   0.679  80.458  1.00137.37           O  
ATOM   4734  N   TYR B 402       1.510  -0.547  79.981  1.00 86.04           N  
ATOM   4735  CA  TYR B 402       2.309  -0.363  81.204  1.00 86.04           C  
ATOM   4736  CB  TYR B 402       2.598  -1.732  81.875  1.00 86.04           C  
ATOM   4737  CG  TYR B 402       1.352  -2.387  82.410  1.00 86.04           C  
ATOM   4738  CD1 TYR B 402       0.534  -3.144  81.553  1.00 86.04           C  
ATOM   4739  CD2 TYR B 402       1.020  -2.238  83.769  1.00 86.04           C  
ATOM   4740  CE1 TYR B 402      -0.626  -3.756  82.058  1.00 86.04           C  
ATOM   4741  CE2 TYR B 402      -0.128  -2.867  84.282  1.00 86.04           C  
ATOM   4742  CZ  TYR B 402      -0.960  -3.618  83.419  1.00 86.04           C  
ATOM   4743  OH  TYR B 402      -2.114  -4.173  83.872  1.00 86.04           O  
ATOM   4744  C   TYR B 402       3.650   0.353  80.944  1.00 86.04           C  
ATOM   4745  O   TYR B 402       4.410  -0.044  80.021  1.00 86.04           O  
ATOM   4746  N   SER B 403       4.032   1.190  81.948  1.00 59.69           N  
ATOM   4747  CA  SER B 403       5.407   1.664  82.178  1.00 59.69           C  
ATOM   4748  CB  SER B 403       5.491   3.161  81.825  1.00 59.69           C  
ATOM   4749  OG  SER B 403       6.822   3.631  81.874  1.00 59.69           O  
ATOM   4750  C   SER B 403       5.847   1.414  83.623  1.00 59.69           C  
ATOM   4751  O   SER B 403       5.421   2.130  84.535  1.00 59.69           O  
ATOM   4752  N   ARG B 404       6.886   0.600  83.865  1.00181.82           N  
ATOM   4753  CA  ARG B 404       7.592   0.562  85.153  1.00181.82           C  
ATOM   4754  CB  ARG B 404       8.317  -0.748  85.457  1.00181.82           C  
ATOM   4755  CG  ARG B 404       9.569  -1.029  84.616  1.00181.82           C  
ATOM   4756  CD  ARG B 404      10.280  -2.332  85.022  1.00181.82           C  
ATOM   4757  NE  ARG B 404      10.918  -2.233  86.355  1.00181.82           N  
ATOM   4758  CZ  ARG B 404      12.152  -1.832  86.606  1.00181.82           C  
ATOM   4759  NH1 ARG B 404      12.978  -1.529  85.645  1.00181.82           N  
ATOM   4760  NH2 ARG B 404      12.588  -1.717  87.824  1.00181.82           N  
ATOM   4761  C   ARG B 404       8.563   1.704  85.264  1.00181.82           C  
ATOM   4762  O   ARG B 404       9.362   1.919  84.372  1.00181.82           O  
ATOM   4763  N   LEU B 405       8.854   2.178  86.473  1.00156.89           N  
ATOM   4764  CA  LEU B 405       9.995   3.038  86.844  1.00156.89           C  
ATOM   4765  CB  LEU B 405       9.466   4.267  87.583  1.00156.89           C  
ATOM   4766  CG  LEU B 405      10.326   5.534  87.683  1.00156.89           C  
ATOM   4767  CD1 LEU B 405      11.689   5.316  88.281  1.00156.89           C  
ATOM   4768  CD2 LEU B 405      10.611   6.128  86.333  1.00156.89           C  
ATOM   4769  C   LEU B 405      10.917   2.285  87.774  1.00156.89           C  
ATOM   4770  O   LEU B 405      10.469   1.868  88.837  1.00156.89           O  
ATOM   4771  N   THR B 406      12.226   2.201  87.478  1.00 65.55           N  
ATOM   4772  CA  THR B 406      13.264   1.890  88.496  1.00 65.55           C  
ATOM   4773  CB  THR B 406      14.607   1.448  87.848  1.00 65.55           C  
ATOM   4774  OG1 THR B 406      14.319   0.623  86.740  1.00 65.55           O  
ATOM   4775  CG2 THR B 406      15.525   0.728  88.827  1.00 65.55           C  
ATOM   4776  C   THR B 406      13.619   3.109  89.382  1.00 65.55           C  
ATOM   4777  O   THR B 406      14.262   4.016  88.798  1.00 65.55           O  
ATOM   4778  N   VAL B 407      13.436   2.915  90.722  1.00 57.19           N  
ATOM   4779  CA  VAL B 407      13.940   3.837  91.759  1.00 57.19           C  
ATOM   4780  CB  VAL B 407      12.826   4.613  92.496  1.00 57.19           C  
ATOM   4781  CG1 VAL B 407      11.896   5.315  91.527  1.00 57.19           C  
ATOM   4782  CG2 VAL B 407      11.927   3.714  93.325  1.00 57.19           C  
ATOM   4783  C   VAL B 407      14.822   3.188  92.860  1.00 57.19           C  
ATOM   4784  O   VAL B 407      14.540   2.129  93.449  1.00 57.19           O  
ATOM   4785  N   ASP B 408      15.899   3.864  93.231  1.00 59.13           N  
ATOM   4786  CA  ASP B 408      16.490   3.581  94.533  1.00 59.13           C  
ATOM   4787  CB  ASP B 408      17.634   4.571  94.710  1.00 59.13           C  
ATOM   4788  CG  ASP B 408      18.262   4.454  96.082  1.00 59.13           C  
ATOM   4789  OD1 ASP B 408      18.743   3.357  96.420  1.00 59.13           O  
ATOM   4790  OD2 ASP B 408      18.141   5.456  96.813  1.00 59.13           O  
ATOM   4791  C   ASP B 408      15.460   3.635  95.708  1.00 59.13           C  
ATOM   4792  O   ASP B 408      14.421   4.340  95.651  1.00 59.13           O  
ATOM   4793  N   LYS B 409      15.758   2.762  96.711  1.00126.71           N  
ATOM   4794  CA  LYS B 409      14.977   2.653  97.941  1.00126.71           C  
ATOM   4795  CB  LYS B 409      15.347   1.414  98.779  1.00126.71           C  
ATOM   4796  CG  LYS B 409      14.491   1.277 100.053  1.00126.71           C  
ATOM   4797  CD  LYS B 409      13.028   0.897  99.768  1.00126.71           C  
ATOM   4798  CE  LYS B 409      12.099   1.211 100.950  1.00126.71           C  
ATOM   4799  NZ  LYS B 409      12.644   0.719 102.239  1.00126.71           N  
ATOM   4800  C   LYS B 409      15.163   3.873  98.830  1.00126.71           C  
ATOM   4801  O   LYS B 409      14.160   4.313  99.362  1.00126.71           O  
ATOM   4802  N   SER B 410      16.340   4.495  98.933  1.00 50.09           N  
ATOM   4803  CA  SER B 410      16.445   5.782  99.574  1.00 50.09           C  
ATOM   4804  CB  SER B 410      17.842   6.346  99.630  1.00 50.09           C  
ATOM   4805  OG  SER B 410      17.900   7.394 100.575  1.00 50.09           O  
ATOM   4806  C   SER B 410      15.533   6.752  98.884  1.00 50.09           C  
ATOM   4807  O   SER B 410      14.634   7.180  99.570  1.00 50.09           O  
ATOM   4808  N   ARG B 411      15.581   6.942  97.555  1.00117.73           N  
ATOM   4809  CA  ARG B 411      14.700   7.831  96.753  1.00117.73           C  
ATOM   4810  CB  ARG B 411      14.988   7.656  95.257  1.00117.73           C  
ATOM   4811  CG  ARG B 411      16.356   8.162  94.770  1.00117.73           C  
ATOM   4812  CD  ARG B 411      16.442   9.662  94.455  1.00117.73           C  
ATOM   4813  NE  ARG B 411      15.485  10.080  93.409  1.00117.73           N  
ATOM   4814  CZ  ARG B 411      15.577   9.970  92.097  1.00117.73           C  
ATOM   4815  NH1 ARG B 411      16.592   9.433  91.486  1.00117.73           N  
ATOM   4816  NH2 ARG B 411      14.598  10.395  91.371  1.00117.73           N  
ATOM   4817  C   ARG B 411      13.198   7.509  96.849  1.00117.73           C  
ATOM   4818  O   ARG B 411      12.304   8.352  96.721  1.00117.73           O  
ATOM   4819  N   TRP B 412      12.849   6.279  97.146  1.00 93.81           N  
ATOM   4820  CA  TRP B 412      11.495   5.903  97.481  1.00 93.81           C  
ATOM   4821  CB  TRP B 412      11.345   4.416  97.307  1.00 93.81           C  
ATOM   4822  CG  TRP B 412      10.007   3.858  97.649  1.00 93.81           C  
ATOM   4823  CD2 TRP B 412       8.728   4.222  97.064  1.00 93.81           C  
ATOM   4824  CD1 TRP B 412       9.734   2.937  98.599  1.00 93.81           C  
ATOM   4825  NE1 TRP B 412       8.380   2.675  98.615  1.00 93.81           N  
ATOM   4826  CE2 TRP B 412       7.714   3.430  97.675  1.00 93.81           C  
ATOM   4827  CE3 TRP B 412       8.330   5.158  96.088  1.00 93.81           C  
ATOM   4828  CZ2 TRP B 412       6.367   3.541  97.319  1.00 93.81           C  
ATOM   4829  CZ3 TRP B 412       6.973   5.319  95.765  1.00 93.81           C  
ATOM   4830  CH2 TRP B 412       6.000   4.512  96.375  1.00 93.81           C  
ATOM   4831  C   TRP B 412      11.188   6.352  98.874  1.00 93.81           C  
ATOM   4832  O   TRP B 412      10.314   7.192  98.928  1.00 93.81           O  
ATOM   4833  N   GLN B 413      11.966   5.999  99.890  1.00150.07           N  
ATOM   4834  CA  GLN B 413      11.870   6.340 101.321  1.00150.07           C  
ATOM   4835  CB  GLN B 413      13.106   5.648 101.985  1.00150.07           C  
ATOM   4836  CG  GLN B 413      13.170   5.677 103.511  1.00150.07           C  
ATOM   4837  CD  GLN B 413      14.333   4.801 103.967  1.00150.07           C  
ATOM   4838  OE1 GLN B 413      14.294   3.581 103.851  1.00150.07           O  
ATOM   4839  NE2 GLN B 413      15.425   5.391 104.410  1.00150.07           N  
ATOM   4840  C   GLN B 413      11.770   7.852 101.609  1.00150.07           C  
ATOM   4841  O   GLN B 413      11.053   8.247 102.527  1.00150.07           O  
ATOM   4842  N   GLU B 414      12.468   8.671 100.825  1.00144.11           N  
ATOM   4843  CA  GLU B 414      12.396  10.125 100.975  1.00144.11           C  
ATOM   4844  CB  GLU B 414      13.295  10.843  99.934  1.00144.11           C  
ATOM   4845  CG  GLU B 414      14.800  10.581  99.928  1.00144.11           C  
ATOM   4846  CD  GLU B 414      15.417  11.266  98.701  1.00144.11           C  
ATOM   4847  OE1 GLU B 414      14.892  11.067  97.581  1.00144.11           O  
ATOM   4848  OE2 GLU B 414      16.380  12.050  98.842  1.00144.11           O  
ATOM   4849  C   GLU B 414      10.974  10.625 100.673  1.00144.11           C  
ATOM   4850  O   GLU B 414      10.680  11.796 100.905  1.00144.11           O  
ATOM   4851  N   GLY B 415      10.269   9.877  99.828  1.00 53.88           N  
ATOM   4852  CA  GLY B 415       9.033  10.278  99.179  1.00 53.88           C  
ATOM   4853  C   GLY B 415       9.191  11.205  97.999  1.00 53.88           C  
ATOM   4854  O   GLY B 415       8.278  12.014  97.807  1.00 53.88           O  
ATOM   4855  N   ASN B 416      10.322  11.148  97.257  1.00212.92           N  
ATOM   4856  CA  ASN B 416      10.499  12.080  96.120  1.00212.92           C  
ATOM   4857  CB  ASN B 416      11.970  12.338  95.669  1.00212.92           C  
ATOM   4858  CG  ASN B 416      12.542  11.255  94.801  1.00212.92           C  
ATOM   4859  OD1 ASN B 416      12.329  11.178  93.598  1.00212.92           O  
ATOM   4860  ND2 ASN B 416      13.379  10.445  95.373  1.00212.92           N  
ATOM   4861  C   ASN B 416       9.463  11.851  95.003  1.00212.92           C  
ATOM   4862  O   ASN B 416       8.462  11.123  95.138  1.00212.92           O  
ATOM   4863  N   VAL B 417       9.499  12.764  94.043  1.00159.42           N  
ATOM   4864  CA  VAL B 417       8.303  13.371  93.479  1.00159.42           C  
ATOM   4865  CB  VAL B 417       8.531  14.881  93.253  1.00159.42           C  
ATOM   4866  CG1 VAL B 417       7.276  15.659  92.829  1.00159.42           C  
ATOM   4867  CG2 VAL B 417       9.071  15.593  94.504  1.00159.42           C  
ATOM   4868  C   VAL B 417       7.996  12.573  92.219  1.00159.42           C  
ATOM   4869  O   VAL B 417       7.432  13.123  91.270  1.00159.42           O  
ATOM   4870  N   PHE B 418       8.094  11.240  92.236  1.00128.96           N  
ATOM   4871  CA  PHE B 418       7.838  10.442  91.070  1.00128.96           C  
ATOM   4872  CB  PHE B 418       8.261   8.980  91.329  1.00128.96           C  
ATOM   4873  CG  PHE B 418       9.705   8.781  91.714  1.00128.96           C  
ATOM   4874  CD1 PHE B 418      10.710   8.889  90.737  1.00128.96           C  
ATOM   4875  CD2 PHE B 418      10.037   8.448  93.039  1.00128.96           C  
ATOM   4876  CE1 PHE B 418      12.044   8.642  91.089  1.00128.96           C  
ATOM   4877  CE2 PHE B 418      11.374   8.210  93.391  1.00128.96           C  
ATOM   4878  CZ  PHE B 418      12.377   8.303  92.410  1.00128.96           C  
ATOM   4879  C   PHE B 418       6.359  10.632  90.614  1.00128.96           C  
ATOM   4880  O   PHE B 418       5.362  10.564  91.390  1.00128.96           O  
ATOM   4881  N   SER B 419       6.266  10.611  89.282  1.00100.25           N  
ATOM   4882  CA  SER B 419       4.997  10.725  88.592  1.00100.25           C  
ATOM   4883  CB  SER B 419       4.517  12.173  88.679  1.00100.25           C  
ATOM   4884  OG  SER B 419       5.400  13.074  88.045  1.00100.25           O  
ATOM   4885  C   SER B 419       5.065  10.230  87.150  1.00100.25           C  
ATOM   4886  O   SER B 419       5.925  10.573  86.355  1.00100.25           O  
ATOM   4887  N   CYS B 420       4.132   9.343  86.787  1.00 56.26           N  
ATOM   4888  CA  CYS B 420       3.955   8.968  85.409  1.00 56.26           C  
ATOM   4889  CB  CYS B 420       3.013   7.784  85.397  1.00 56.26           C  
ATOM   4890  SG  CYS B 420       2.798   6.995  83.784  1.00 56.26           S  
ATOM   4891  C   CYS B 420       3.459  10.198  84.679  1.00 56.26           C  
ATOM   4892  O   CYS B 420       2.719  10.970  85.346  1.00 56.26           O  
ATOM   4893  N   SER B 421       3.974  10.356  83.433  1.00 64.06           N  
ATOM   4894  CA  SER B 421       3.565  11.329  82.437  1.00 64.06           C  
ATOM   4895  CB  SER B 421       4.783  12.171  81.994  1.00 64.06           C  
ATOM   4896  OG  SER B 421       4.588  12.901  80.797  1.00 64.06           O  
ATOM   4897  C   SER B 421       2.900  10.544  81.305  1.00 64.06           C  
ATOM   4898  O   SER B 421       3.330   9.433  80.884  1.00 64.06           O  
ATOM   4899  N   VAL B 422       1.839  11.201  80.768  1.00 55.56           N  
ATOM   4900  CA  VAL B 422       1.134  10.739  79.590  1.00 55.56           C  
ATOM   4901  CB  VAL B 422      -0.117   9.931  79.919  1.00 55.56           C  
ATOM   4902  CG1 VAL B 422      -0.813   9.358  78.679  1.00 55.56           C  
ATOM   4903  CG2 VAL B 422       0.253   8.763  80.833  1.00 55.56           C  
ATOM   4904  C   VAL B 422       0.736  11.961  78.814  1.00 55.56           C  
ATOM   4905  O   VAL B 422       0.205  12.917  79.408  1.00 55.56           O  
ATOM   4906  N   MET B 423       0.811  11.796  77.459  1.00140.63           N  
ATOM   4907  CA  MET B 423       0.394  12.750  76.424  1.00140.63           C  
ATOM   4908  CB  MET B 423       1.640  13.315  75.703  1.00140.63           C  
ATOM   4909  CG  MET B 423       1.326  14.580  74.913  1.00140.63           C  
ATOM   4910  SD  MET B 423       1.327  16.099  75.863  1.00140.63           S  
ATOM   4911  CE  MET B 423       3.088  16.249  76.247  1.00140.63           C  
ATOM   4912  C   MET B 423      -0.467  12.008  75.443  1.00140.63           C  
ATOM   4913  O   MET B 423       0.109  11.096  74.852  1.00140.63           O  
ATOM   4914  N   HIS B 424      -1.676  12.456  75.083  1.00 76.10           N  
ATOM   4915  CA  HIS B 424      -2.563  11.835  74.084  1.00 76.10           C  
ATOM   4916  CD2 HIS B 424      -3.792   9.131  72.829  1.00 76.10           C  
ATOM   4917  CG  HIS B 424      -4.257   9.906  73.838  1.00 76.10           C  
ATOM   4918  CB  HIS B 424      -3.439  10.770  74.752  1.00 76.10           C  
ATOM   4919  CE1 HIS B 424      -5.964   8.951  72.879  1.00 76.10           C  
ATOM   4920  ND1 HIS B 424      -5.635   9.787  73.873  1.00 76.10           N  
ATOM   4921  NE2 HIS B 424      -4.870   8.540  72.228  1.00 76.10           N  
ATOM   4922  C   HIS B 424      -3.518  12.821  73.441  1.00 76.10           C  
ATOM   4923  O   HIS B 424      -3.921  13.832  74.015  1.00 76.10           O  
ATOM   4924  N   GLU B 425      -3.946  12.502  72.209  1.00129.05           N  
ATOM   4925  CA  GLU B 425      -4.945  13.336  71.459  1.00129.05           C  
ATOM   4926  CB  GLU B 425      -5.216  12.604  70.096  1.00129.05           C  
ATOM   4927  CG  GLU B 425      -6.290  13.298  69.247  1.00129.05           C  
ATOM   4928  CD  GLU B 425      -6.831  12.384  68.151  1.00129.05           C  
ATOM   4929  OE1 GLU B 425      -6.348  11.243  67.984  1.00129.05           O  
ATOM   4930  OE2 GLU B 425      -7.633  12.863  67.324  1.00129.05           O  
ATOM   4931  C   GLU B 425      -6.256  13.573  72.294  1.00129.05           C  
ATOM   4932  O   GLU B 425      -6.785  14.693  72.454  1.00129.05           O  
ATOM   4933  N   ALA B 426      -6.703  12.467  72.917  1.00111.41           N  
ATOM   4934  CA  ALA B 426      -7.999  12.452  73.621  1.00111.41           C  
ATOM   4935  CB  ALA B 426      -8.578  11.025  73.520  1.00111.41           C  
ATOM   4936  C   ALA B 426      -7.938  12.953  75.117  1.00111.41           C  
ATOM   4937  O   ALA B 426      -8.988  13.073  75.796  1.00111.41           O  
ATOM   4938  N   LEU B 427      -6.703  13.237  75.570  1.00 66.89           N
[truncated: 1,613,690 more chars]
