# Supplementary material for: Reconstruction of 3D structures of MET antibodies from electron microscopy 2D class averages
Source: PLoS One. 2017 Apr 13;12(4):e0175758. doi: 10.1371/journal.pone.0175758 (PMC5391116; doi:10.1371/journal.pone.0175758)
Supplement: S2 File — (ZIP) [file pone.0175758.s002.zip › IgG4-Met-pdbs/0.8785_img15_m_1158.pdb]

MODEL        1
ATOM      1  N   ASP A   1     -81.599 -35.431  72.787  1.00 39.91           N  
ATOM      2  CA  ASP A   1     -81.118 -34.035  72.849  1.00 39.91           C  
ATOM      3  CB  ASP A   1     -80.523 -33.561  71.523  1.00 39.91           C  
ATOM      4  CG  ASP A   1     -79.404 -34.469  71.035  1.00 39.91           C  
ATOM      5  OD1 ASP A   1     -79.179 -35.497  71.706  1.00 39.91           O  
ATOM      6  OD2 ASP A   1     -78.824 -34.147  69.978  1.00 39.91           O  
ATOM      7  C   ASP A   1     -82.279 -33.152  73.123  1.00 39.91           C  
ATOM      8  O   ASP A   1     -83.362 -33.650  72.817  1.00 39.91           O  
ATOM      9  N   ILE A   2     -82.094 -31.863  73.455  1.00119.17           N  
ATOM     10  CA  ILE A   2     -83.095 -30.803  73.192  1.00119.17           C  
ATOM     11  CB  ILE A   2     -82.729 -29.462  73.892  1.00119.17           C  
ATOM     12  CG1 ILE A   2     -82.372 -29.650  75.382  1.00119.17           C  
ATOM     13  CG2 ILE A   2     -83.903 -28.484  73.724  1.00119.17           C  
ATOM     14  CD1 ILE A   2     -83.499 -30.237  76.243  1.00119.17           C  
ATOM     15  C   ILE A   2     -83.308 -30.606  71.671  1.00119.17           C  
ATOM     16  O   ILE A   2     -82.784 -29.662  71.075  1.00119.17           O  
ATOM     17  N   GLN A   3     -84.095 -31.449  71.028  1.00 62.26           N  
ATOM     18  CA  GLN A   3     -84.271 -31.406  69.603  1.00 62.26           C  
ATOM     19  CB  GLN A   3     -84.695 -32.784  69.072  1.00 62.26           C  
ATOM     20  CG  GLN A   3     -84.688 -32.827  67.532  1.00 62.26           C  
ATOM     21  CD  GLN A   3     -83.296 -32.615  66.933  1.00 62.26           C  
ATOM     22  OE1 GLN A   3     -82.305 -33.143  67.408  1.00 62.26           O  
ATOM     23  NE2 GLN A   3     -83.166 -31.787  65.921  1.00 62.26           N  
ATOM     24  C   GLN A   3     -85.227 -30.252  69.282  1.00 62.26           C  
ATOM     25  O   GLN A   3     -86.325 -30.103  69.859  1.00 62.26           O  
ATOM     26  N   MET A   4     -84.757 -29.459  68.310  1.00146.22           N  
ATOM     27  CA  MET A   4     -85.572 -28.517  67.573  1.00146.22           C  
ATOM     28  CB  MET A   4     -84.782 -27.230  67.339  1.00146.22           C  
ATOM     29  CG  MET A   4     -84.329 -26.658  68.681  1.00146.22           C  
ATOM     30  SD  MET A   4     -84.110 -24.879  68.579  1.00146.22           S  
ATOM     31  CE  MET A   4     -85.857 -24.492  68.786  1.00146.22           C  
ATOM     32  C   MET A   4     -86.082 -29.104  66.286  1.00146.22           C  
ATOM     33  O   MET A   4     -85.679 -30.229  65.955  1.00146.22           O  
ATOM     34  N   THR A   5     -86.994 -28.357  65.628  1.00 50.82           N  
ATOM     35  CA  THR A   5     -87.486 -28.542  64.254  1.00 50.82           C  
ATOM     36  CB  THR A   5     -88.774 -29.367  64.175  1.00 50.82           C  
ATOM     37  OG1 THR A   5     -88.483 -30.628  64.733  1.00 50.82           O  
ATOM     38  CG2 THR A   5     -89.258 -29.612  62.747  1.00 50.82           C  
ATOM     39  C   THR A   5     -87.820 -27.208  63.672  1.00 50.82           C  
ATOM     40  O   THR A   5     -88.450 -26.415  64.372  1.00 50.82           O  
ATOM     41  N   GLN A   6     -87.443 -26.904  62.418  1.00112.32           N  
ATOM     42  CA  GLN A   6     -87.840 -25.700  61.652  1.00112.32           C  
ATOM     43  CB  GLN A   6     -86.650 -25.040  60.879  1.00112.32           C  
ATOM     44  CG  GLN A   6     -85.780 -24.204  61.796  1.00112.32           C  
ATOM     45  CD  GLN A   6     -84.559 -23.667  61.079  1.00112.32           C  
ATOM     46  OE1 GLN A   6     -83.437 -23.969  61.457  1.00112.32           O  
ATOM     47  NE2 GLN A   6     -84.725 -22.859  60.051  1.00112.32           N  
ATOM     48  C   GLN A   6     -88.913 -26.055  60.577  1.00112.32           C  
ATOM     49  O   GLN A   6     -88.891 -27.110  59.880  1.00112.32           O  
ATOM     50  N   SER A   7     -89.661 -24.978  60.261  1.00 98.44           N  
ATOM     51  CA  SER A   7     -90.424 -24.939  59.023  1.00 98.44           C  
ATOM     52  CB  SER A   7     -91.784 -25.619  59.290  1.00 98.44           C  
ATOM     53  OG  SER A   7     -92.537 -24.830  60.189  1.00 98.44           O  
ATOM     54  C   SER A   7     -90.562 -23.507  58.437  1.00 98.44           C  
ATOM     55  O   SER A   7     -90.184 -22.518  59.077  1.00 98.44           O  
ATOM     56  N   PRO A   8     -91.011 -23.425  57.173  1.00 75.91           N  
ATOM     57  CA  PRO A   8     -90.777 -24.423  56.132  1.00 75.91           C  
ATOM     58  CD  PRO A   8     -91.523 -22.207  56.633  1.00 75.91           C  
ATOM     59  CB  PRO A   8     -91.501 -23.899  54.920  1.00 75.91           C  
ATOM     60  CG  PRO A   8     -91.496 -22.385  55.122  1.00 75.91           C  
ATOM     61  C   PRO A   8     -89.327 -24.586  55.727  1.00 75.91           C  
ATOM     62  O   PRO A   8     -88.490 -23.704  55.857  1.00 75.91           O  
ATOM     63  N   SER A   9     -88.948 -25.766  55.213  1.00 40.11           N  
ATOM     64  CA  SER A   9     -87.548 -26.137  54.836  1.00 40.11           C  
ATOM     65  CB  SER A   9     -87.506 -27.597  54.270  1.00 40.11           C  
ATOM     66  OG  SER A   9     -88.120 -28.498  55.170  1.00 40.11           O  
ATOM     67  C   SER A   9     -86.919 -25.192  53.781  1.00 40.11           C  
ATOM     68  O   SER A   9     -85.712 -25.147  53.525  1.00 40.11           O  
ATOM     69  N   SER A  10     -87.773 -24.595  52.962  1.00 37.77           N  
ATOM     70  CA  SER A  10     -87.350 -23.588  51.999  1.00 37.77           C  
ATOM     71  CB  SER A  10     -87.084 -24.240  50.638  1.00 37.77           C  
ATOM     72  OG  SER A  10     -88.268 -24.771  50.079  1.00 37.77           O  
ATOM     73  C   SER A  10     -88.370 -22.469  51.908  1.00 37.77           C  
ATOM     74  O   SER A  10     -89.549 -22.722  52.085  1.00 37.77           O  
ATOM     75  N   LEU A  11     -87.966 -21.331  51.352  1.00 66.52           N  
ATOM     76  CA  LEU A  11     -88.786 -20.193  50.969  1.00 66.52           C  
ATOM     77  CB  LEU A  11     -88.478 -19.059  51.955  1.00 66.52           C  
ATOM     78  CG  LEU A  11     -88.811 -19.289  53.433  1.00 66.52           C  
ATOM     79  CD1 LEU A  11     -88.394 -18.067  54.250  1.00 66.52           C  
ATOM     80  CD2 LEU A  11     -90.301 -19.529  53.640  1.00 66.52           C  
ATOM     81  C   LEU A  11     -88.458 -19.710  49.528  1.00 66.52           C  
ATOM     82  O   LEU A  11     -87.350 -19.905  48.988  1.00 66.52           O  
ATOM     83  N   SER A  12     -89.467 -19.105  48.887  1.00 98.59           N  
ATOM     84  CA  SER A  12     -89.260 -18.469  47.587  1.00 98.59           C  
ATOM     85  CB  SER A  12     -89.578 -19.408  46.441  1.00 98.59           C  
ATOM     86  OG  SER A  12     -88.924 -20.651  46.413  1.00 98.59           O  
ATOM     87  C   SER A  12     -90.178 -17.259  47.364  1.00 98.59           C  
ATOM     88  O   SER A  12     -91.407 -17.415  47.460  1.00 98.59           O  
ATOM     89  N   ALA A  13     -89.578 -16.071  47.413  1.00 38.67           N  
ATOM     90  CA  ALA A  13     -90.320 -14.818  47.320  1.00 38.67           C  
ATOM     91  CB  ALA A  13     -90.651 -14.331  48.738  1.00 38.67           C  
ATOM     92  C   ALA A  13     -89.553 -13.769  46.522  1.00 38.67           C  
ATOM     93  O   ALA A  13     -88.318 -13.714  46.509  1.00 38.67           O  
ATOM     94  N   SER A  14     -90.277 -12.781  45.988  1.00 37.65           N  
ATOM     95  CA  SER A  14     -89.675 -11.613  45.322  1.00 37.65           C  
ATOM     96  CB  SER A  14     -90.665 -10.863  44.472  1.00 37.65           C  
ATOM     97  OG  SER A  14     -91.178 -11.777  43.528  1.00 37.65           O  
ATOM     98  C   SER A  14     -89.137 -10.588  46.259  1.00 37.65           C  
ATOM     99  O   SER A  14     -89.301 -10.804  47.448  1.00 37.65           O  
ATOM    100  N   VAL A  15     -88.288  -9.641  45.817  1.00 92.80           N  
ATOM    101  CA  VAL A  15     -87.832  -8.434  46.556  1.00 92.80           C  
ATOM    102  CB  VAL A  15     -86.775  -7.653  45.700  1.00 92.80           C  
ATOM    103  CG1 VAL A  15     -86.230  -6.408  46.402  1.00 92.80           C  
ATOM    104  CG2 VAL A  15     -85.584  -8.562  45.354  1.00 92.80           C  
ATOM    105  C   VAL A  15     -89.068  -7.565  46.947  1.00 92.80           C  
ATOM    106  O   VAL A  15     -90.010  -7.439  46.164  1.00 92.80           O  
ATOM    107  N   GLY A  16     -88.992  -6.956  48.135  1.00 28.72           N  
ATOM    108  CA  GLY A  16     -90.112  -6.208  48.697  1.00 28.72           C  
ATOM    109  C   GLY A  16     -91.229  -7.025  49.376  1.00 28.72           C  
ATOM    110  O   GLY A  16     -92.114  -6.439  50.020  1.00 28.72           O  
ATOM    111  N   ASP A  17     -91.145  -8.368  49.318  1.00 40.25           N  
ATOM    112  CA  ASP A  17     -92.105  -9.239  49.995  1.00 40.25           C  
ATOM    113  CB  ASP A  17     -92.146 -10.651  49.357  1.00 40.25           C  
ATOM    114  CG  ASP A  17     -92.767 -10.686  47.952  1.00 40.25           C  
ATOM    115  OD1 ASP A  17     -93.497  -9.732  47.609  1.00 40.25           O  
ATOM    116  OD2 ASP A  17     -92.545 -11.698  47.245  1.00 40.25           O  
ATOM    117  C   ASP A  17     -91.833  -9.269  51.499  1.00 40.25           C  
ATOM    118  O   ASP A  17     -90.755  -8.906  51.976  1.00 40.25           O  
ATOM    119  N   ARG A  18     -92.725  -9.855  52.276  1.00 69.14           N  
ATOM    120  CA  ARG A  18     -92.430 -10.392  53.600  1.00 69.14           C  
ATOM    121  CB  ARG A  18     -93.431  -9.788  54.562  1.00 69.14           C  
ATOM    122  CG  ARG A  18     -93.169 -10.200  56.015  1.00 69.14           C  
ATOM    123  CD  ARG A  18     -94.281  -9.726  56.946  1.00 69.14           C  
ATOM    124  NE  ARG A  18     -94.011 -10.189  58.314  1.00 69.14           N  
ATOM    125  CZ  ARG A  18     -94.870 -10.614  59.220  1.00 69.14           C  
ATOM    126  NH1 ARG A  18     -96.152 -10.598  58.985  1.00 69.14           N  
ATOM    127  NH2 ARG A  18     -94.461 -11.065  60.375  1.00 69.14           N  
ATOM    128  C   ARG A  18     -92.480 -11.913  53.493  1.00 69.14           C  
ATOM    129  O   ARG A  18     -93.411 -12.472  52.880  1.00 69.14           O  
ATOM    130  N   VAL A  19     -91.602 -12.567  54.292  1.00 40.44           N  
ATOM    131  CA  VAL A  19     -91.651 -13.996  54.609  1.00 40.44           C  
ATOM    132  CB  VAL A  19     -90.592 -14.780  53.833  1.00 40.44           C  
ATOM    133  CG1 VAL A  19     -90.856 -14.617  52.334  1.00 40.44           C  
ATOM    134  CG2 VAL A  19     -89.174 -14.323  54.190  1.00 40.44           C  
ATOM    135  C   VAL A  19     -91.502 -14.225  56.086  1.00 40.44           C  
ATOM    136  O   VAL A  19     -91.162 -13.289  56.815  1.00 40.44           O  
ATOM    137  N   THR A  20     -91.740 -15.457  56.526  1.00 43.45           N  
ATOM    138  CA  THR A  20     -91.582 -15.925  57.905  1.00 43.45           C  
ATOM    139  CB  THR A  20     -92.889 -15.868  58.712  1.00 43.45           C  
ATOM    140  OG1 THR A  20     -93.849 -16.675  58.075  1.00 43.45           O  
ATOM    141  CG2 THR A  20     -93.463 -14.450  58.749  1.00 43.45           C  
ATOM    142  C   THR A  20     -91.104 -17.384  57.918  1.00 43.45           C  
ATOM    143  O   THR A  20     -91.449 -18.260  57.082  1.00 43.45           O  
ATOM    144  N   ILE A  21     -90.336 -17.643  59.001  1.00 59.12           N  
ATOM    145  CA  ILE A  21     -89.850 -18.963  59.372  1.00 59.12           C  
ATOM    146  CB  ILE A  21     -88.313 -19.038  59.350  1.00 59.12           C  
ATOM    147  CG1 ILE A  21     -87.847 -18.705  57.916  1.00 59.12           C  
ATOM    148  CG2 ILE A  21     -87.788 -20.413  59.808  1.00 59.12           C  
ATOM    149  CD1 ILE A  21     -86.342 -18.470  57.766  1.00 59.12           C  
ATOM    150  C   ILE A  21     -90.469 -19.190  60.716  1.00 59.12           C  
ATOM    151  O   ILE A  21     -90.685 -18.217  61.449  1.00 59.12           O  
ATOM    152  N   THR A  22     -90.796 -20.452  61.055  1.00108.62           N  
ATOM    153  CA  THR A  22     -91.063 -20.981  62.406  1.00108.62           C  
ATOM    154  CB  THR A  22     -92.477 -21.633  62.466  1.00108.62           C  
ATOM    155  OG1 THR A  22     -93.390 -20.753  61.848  1.00108.62           O  
ATOM    156  CG2 THR A  22     -92.974 -21.911  63.880  1.00108.62           C  
ATOM    157  C   THR A  22     -89.932 -21.974  62.817  1.00108.62           C  
ATOM    158  O   THR A  22     -89.265 -22.677  62.011  1.00108.62           O  
ATOM    159  N   CYS A  23     -89.808 -22.049  64.160  1.00115.79           N  
ATOM    160  CA  CYS A  23     -89.082 -23.079  64.882  1.00115.79           C  
ATOM    161  CB  CYS A  23     -87.650 -22.529  65.147  1.00115.79           C  
ATOM    162  SG  CYS A  23     -86.490 -23.741  65.794  1.00115.79           S  
ATOM    163  C   CYS A  23     -89.968 -23.491  66.087  1.00115.79           C  
ATOM    164  O   CYS A  23     -90.551 -22.648  66.794  1.00115.79           O  
ATOM    165  N   SER A  24     -90.020 -24.814  66.316  1.00 56.37           N  
ATOM    166  CA  SER A  24     -90.588 -25.483  67.490  1.00 56.37           C  
ATOM    167  CB  SER A  24     -91.848 -26.229  67.076  1.00 56.37           C  
ATOM    168  OG  SER A  24     -92.505 -26.819  68.178  1.00 56.37           O  
ATOM    169  C   SER A  24     -89.611 -26.477  68.118  1.00 56.37           C  
ATOM    170  O   SER A  24     -88.700 -27.063  67.508  1.00 56.37           O  
ATOM    171  N   VAL A  25     -89.815 -26.841  69.390  1.00125.92           N  
ATOM    172  CA  VAL A  25     -88.863 -27.678  70.179  1.00125.92           C  
ATOM    173  CB  VAL A  25     -87.852 -26.749  70.931  1.00125.92           C  
ATOM    174  CG1 VAL A  25     -88.552 -25.759  71.856  1.00125.92           C  
ATOM    175  CG2 VAL A  25     -86.750 -27.512  71.676  1.00125.92           C  
ATOM    176  C   VAL A  25     -89.535 -28.733  71.080  1.00125.92           C  
ATOM    177  O   VAL A  25     -90.655 -28.584  71.560  1.00125.92           O  
ATOM    178  N   SER A  26     -88.799 -29.803  71.367  1.00100.45           N  
ATOM    179  CA  SER A  26     -89.171 -30.908  72.236  1.00100.45           C  
ATOM    180  CB  SER A  26     -88.128 -31.999  72.033  1.00100.45           C  
ATOM    181  OG  SER A  26     -88.437 -33.164  72.774  1.00100.45           O  
ATOM    182  C   SER A  26     -89.160 -30.617  73.722  1.00100.45           C  
ATOM    183  O   SER A  26     -89.246 -31.553  74.517  1.00100.45           O  
ATOM    184  N   SER A  27     -88.881 -29.394  74.167  1.00 92.46           N  
ATOM    185  CA  SER A  27     -88.948 -28.971  75.575  1.00 92.46           C  
ATOM    186  CB  SER A  27     -87.631 -29.173  76.295  1.00 92.46           C  
ATOM    187  OG  SER A  27     -86.640 -28.290  75.811  1.00 92.46           O  
ATOM    188  C   SER A  27     -89.209 -27.496  75.690  1.00 92.46           C  
ATOM    189  O   SER A  27     -88.764 -26.759  74.810  1.00 92.46           O  
ATOM    190  N   SER A  28     -89.847 -27.023  76.788  1.00 71.38           N  
ATOM    191  CA  SER A  28     -90.037 -25.576  76.992  1.00 71.38           C  
ATOM    192  CB  SER A  28     -90.968 -25.238  78.168  1.00 71.38           C  
ATOM    193  OG  SER A  28     -91.239 -23.850  78.185  1.00 71.38           O  
ATOM    194  C   SER A  28     -88.673 -24.929  77.194  1.00 71.38           C  
ATOM    195  O   SER A  28     -87.937 -25.276  78.122  1.00 71.38           O  
ATOM    196  N   VAL A  29     -88.359 -23.991  76.297  1.00137.36           N  
ATOM    197  CA  VAL A  29     -87.135 -23.205  76.303  1.00137.36           C  
ATOM    198  CB  VAL A  29     -86.395 -23.214  74.948  1.00137.36           C  
ATOM    199  CG1 VAL A  29     -86.091 -24.639  74.508  1.00137.36           C  
ATOM    200  CG2 VAL A  29     -87.196 -22.544  73.845  1.00137.36           C  
ATOM    201  C   VAL A  29     -87.365 -21.769  76.730  1.00137.36           C  
ATOM    202  O   VAL A  29     -86.507 -21.231  77.387  1.00137.36           O  
ATOM    203  N   SER A  30     -88.562 -21.170  76.728  1.00207.40           N  
ATOM    204  CA  SER A  30     -88.760 -19.721  76.982  1.00207.40           C  
ATOM    205  CB  SER A  30     -88.321 -19.329  78.410  1.00207.40           C  
ATOM    206  OG  SER A  30     -89.034 -20.102  79.345  1.00207.40           O  
ATOM    207  C   SER A  30     -88.077 -18.781  75.981  1.00207.40           C  
ATOM    208  O   SER A  30     -87.322 -19.240  75.121  1.00207.40           O  
ATOM    209  N   SER A  31     -88.322 -17.467  76.069  1.00 75.05           N  
ATOM    210  CA  SER A  31     -87.828 -16.506  75.059  1.00 75.05           C  
ATOM    211  CB  SER A  31     -88.434 -15.100  75.358  1.00 75.05           C  
ATOM    212  OG  SER A  31     -88.033 -14.152  74.391  1.00 75.05           O  
ATOM    213  C   SER A  31     -86.285 -16.501  75.014  1.00 75.05           C  
ATOM    214  O   SER A  31     -85.642 -16.636  73.962  1.00 75.05           O  
ATOM    215  N   ILE A  32     -85.646 -16.483  76.190  1.00113.30           N  
ATOM    216  CA  ILE A  32     -84.189 -16.317  76.284  1.00113.30           C  
ATOM    217  CB  ILE A  32     -83.789 -16.247  77.771  1.00113.30           C  
ATOM    218  CG1 ILE A  32     -82.328 -15.803  78.000  1.00113.30           C  
ATOM    219  CG2 ILE A  32     -83.982 -17.594  78.473  1.00113.30           C  
ATOM    220  CD1 ILE A  32     -82.109 -14.340  77.631  1.00113.30           C  
ATOM    221  C   ILE A  32     -83.375 -17.411  75.585  1.00113.30           C  
ATOM    222  O   ILE A  32     -82.187 -17.289  75.317  1.00113.30           O  
ATOM    223  N   TYR A  33     -83.902 -18.624  75.437  1.00155.08           N  
ATOM    224  CA  TYR A  33     -83.062 -19.798  75.149  1.00155.08           C  
ATOM    225  CB  TYR A  33     -83.394 -20.960  76.093  1.00155.08           C  
ATOM    226  CG  TYR A  33     -82.881 -20.824  77.517  1.00155.08           C  
ATOM    227  CD1 TYR A  33     -81.500 -20.805  77.716  1.00155.08           C  
ATOM    228  CD2 TYR A  33     -83.718 -20.737  78.644  1.00155.08           C  
ATOM    229  CE1 TYR A  33     -80.939 -20.694  78.995  1.00155.08           C  
ATOM    230  CE2 TYR A  33     -83.181 -20.590  79.931  1.00155.08           C  
ATOM    231  CZ  TYR A  33     -81.786 -20.567  80.110  1.00155.08           C  
ATOM    232  OH  TYR A  33     -81.258 -20.419  81.348  1.00155.08           O  
ATOM    233  C   TYR A  33     -83.127 -20.263  73.692  1.00155.08           C  
ATOM    234  O   TYR A  33     -82.914 -21.453  73.439  1.00155.08           O  
ATOM    235  N   LEU A  34     -83.627 -19.419  72.783  1.00141.19           N  
ATOM    236  CA  LEU A  34     -83.433 -19.663  71.358  1.00141.19           C  
ATOM    237  CB  LEU A  34     -84.768 -20.162  70.757  1.00141.19           C  
ATOM    238  CG  LEU A  34     -84.817 -20.463  69.242  1.00141.19           C  
ATOM    239  CD1 LEU A  34     -86.141 -21.147  68.968  1.00141.19           C  
ATOM    240  CD2 LEU A  34     -84.831 -19.285  68.261  1.00141.19           C  
ATOM    241  C   LEU A  34     -82.688 -18.475  70.745  1.00141.19           C  
ATOM    242  O   LEU A  34     -82.910 -17.285  71.087  1.00141.19           O  
ATOM    243  N   HIS A  35     -81.919 -18.807  69.683  1.00 95.15           N  
ATOM    244  CA  HIS A  35     -81.214 -17.876  68.807  1.00 95.15           C  
ATOM    245  ND1 HIS A  35     -80.097 -16.731  71.540  1.00 95.15           N  
ATOM    246  CG  HIS A  35     -79.495 -17.654  70.683  1.00 95.15           C  
ATOM    247  CB  HIS A  35     -79.729 -17.782  69.196  1.00 95.15           C  
ATOM    248  NE2 HIS A  35     -78.847 -18.086  72.739  1.00 95.15           N  
ATOM    249  CD2 HIS A  35     -78.731 -18.494  71.429  1.00 95.15           C  
ATOM    250  CE1 HIS A  35     -79.669 -17.026  72.774  1.00 95.15           C  
ATOM    251  C   HIS A  35     -81.341 -18.336  67.343  1.00 95.15           C  
ATOM    252  O   HIS A  35     -81.550 -19.528  67.027  1.00 95.15           O  
ATOM    253  N   TRP A  36     -81.238 -17.315  66.472  1.00 98.74           N  
ATOM    254  CA  TRP A  36     -81.319 -17.441  65.038  1.00 98.74           C  
ATOM    255  CB  TRP A  36     -82.452 -16.567  64.488  1.00 98.74           C  
ATOM    256  CG  TRP A  36     -83.811 -16.870  65.043  1.00 98.74           C  
ATOM    257  CD2 TRP A  36     -84.789 -17.815  64.523  1.00 98.74           C  
ATOM    258  CD1 TRP A  36     -84.396 -16.285  66.114  1.00 98.74           C  
ATOM    259  NE1 TRP A  36     -85.672 -16.791  66.282  1.00 98.74           N  
ATOM    260  CE2 TRP A  36     -85.957 -17.756  65.340  1.00 98.74           C  
ATOM    261  CE3 TRP A  36     -84.815 -18.693  63.419  1.00 98.74           C  
ATOM    262  CZ2 TRP A  36     -87.085 -18.546  65.091  1.00 98.74           C  
ATOM    263  CZ3 TRP A  36     -85.956 -19.469  63.140  1.00 98.74           C  
ATOM    264  CH2 TRP A  36     -87.087 -19.397  63.973  1.00 98.74           C  
ATOM    265  C   TRP A  36     -79.986 -17.018  64.432  1.00 98.74           C  
ATOM    266  O   TRP A  36     -79.396 -16.005  64.910  1.00 98.74           O  
ATOM    267  N   TYR A  37     -79.753 -17.689  63.246  1.00180.59           N  
ATOM    268  CA  TYR A  37     -78.572 -17.536  62.377  1.00180.59           C  
ATOM    269  CB  TYR A  37     -77.623 -18.782  62.423  1.00180.59           C  
ATOM    270  CG  TYR A  37     -77.051 -19.001  63.797  1.00180.59           C  
ATOM    271  CD1 TYR A  37     -77.773 -19.724  64.762  1.00180.59           C  
ATOM    272  CD2 TYR A  37     -75.803 -18.449  64.117  1.00180.59           C  
ATOM    273  CE1 TYR A  37     -77.238 -19.880  66.050  1.00180.59           C  
ATOM    274  CE2 TYR A  37     -75.296 -18.560  65.417  1.00180.59           C  
ATOM    275  CZ  TYR A  37     -75.997 -19.300  66.381  1.00180.59           C  
ATOM    276  OH  TYR A  37     -75.439 -19.503  67.599  1.00180.59           O  
ATOM    277  C   TYR A  37     -78.985 -17.213  60.952  1.00180.59           C  
ATOM    278  O   TYR A  37     -80.001 -17.739  60.487  1.00180.59           O  
ATOM    279  N   GLN A  38     -78.028 -16.731  60.152  1.00 84.53           N  
ATOM    280  CA  GLN A  38     -78.026 -16.734  58.674  1.00 84.53           C  
ATOM    281  CB  GLN A  38     -78.414 -15.324  58.225  1.00 84.53           C  
ATOM    282  CG  GLN A  38     -78.688 -15.077  56.738  1.00 84.53           C  
ATOM    283  CD  GLN A  38     -78.919 -13.593  56.484  1.00 84.53           C  
ATOM    284  OE1 GLN A  38     -78.161 -12.937  55.795  1.00 84.53           O  
ATOM    285  NE2 GLN A  38     -79.881 -12.985  57.138  1.00 84.53           N  
ATOM    286  C   GLN A  38     -76.635 -17.111  58.112  1.00 84.53           C  
ATOM    287  O   GLN A  38     -75.599 -17.073  58.783  1.00 84.53           O  
ATOM    288  N   GLN A  39     -76.656 -17.538  56.843  1.00 67.96           N  
ATOM    289  CA  GLN A  39     -75.496 -17.824  56.032  1.00 67.96           C  
ATOM    290  CB  GLN A  39     -75.187 -19.317  56.144  1.00 67.96           C  
ATOM    291  CG  GLN A  39     -73.823 -19.678  55.550  1.00 67.96           C  
ATOM    292  CD  GLN A  39     -73.539 -21.159  55.732  1.00 67.96           C  
ATOM    293  OE1 GLN A  39     -74.353 -21.904  56.247  1.00 67.96           O  
ATOM    294  NE2 GLN A  39     -72.390 -21.650  55.342  1.00 67.96           N  
ATOM    295  C   GLN A  39     -75.803 -17.388  54.607  1.00 67.96           C  
ATOM    296  O   GLN A  39     -76.517 -18.017  53.836  1.00 67.96           O  
ATOM    297  N   LYS A  40     -75.214 -16.264  54.210  1.00 76.80           N  
ATOM    298  CA  LYS A  40     -75.148 -15.871  52.781  1.00 76.80           C  
ATOM    299  CB  LYS A  40     -74.766 -14.388  52.631  1.00 76.80           C  
ATOM    300  CG  LYS A  40     -75.892 -13.469  53.135  1.00 76.80           C  
ATOM    301  CD  LYS A  40     -75.459 -11.999  53.236  1.00 76.80           C  
ATOM    302  CE  LYS A  40     -76.636 -11.144  53.728  1.00 76.80           C  
ATOM    303  NZ  LYS A  40     -76.260  -9.726  53.962  1.00 76.80           N  
ATOM    304  C   LYS A  40     -74.131 -16.774  52.077  1.00 76.80           C  
ATOM    305  O   LYS A  40     -72.951 -16.592  52.362  1.00 76.80           O  
ATOM    306  N   PRO A  41     -74.446 -17.387  50.927  1.00 84.01           N  
ATOM    307  CA  PRO A  41     -73.662 -18.488  50.373  1.00 84.01           C  
ATOM    308  CD  PRO A  41     -75.754 -17.339  50.279  1.00 84.01           C  
ATOM    309  CB  PRO A  41     -74.390 -18.885  49.071  1.00 84.01           C  
ATOM    310  CG  PRO A  41     -75.850 -18.557  49.368  1.00 84.01           C  
ATOM    311  C   PRO A  41     -72.180 -18.216  50.179  1.00 84.01           C  
ATOM    312  O   PRO A  41     -71.711 -17.104  49.917  1.00 84.01           O  
ATOM    313  N   GLY A  42     -71.416 -19.299  50.239  1.00 33.12           N  
ATOM    314  CA  GLY A  42     -69.956 -19.282  50.121  1.00 33.12           C  
ATOM    315  C   GLY A  42     -69.203 -18.645  51.283  1.00 33.12           C  
ATOM    316  O   GLY A  42     -68.048 -18.261  51.074  1.00 33.12           O  
ATOM    317  N   LYS A  43     -69.898 -18.374  52.412  1.00147.18           N  
ATOM    318  CA  LYS A  43     -69.306 -17.870  53.680  1.00147.18           C  
ATOM    319  CB  LYS A  43     -69.853 -16.463  54.034  1.00147.18           C  
ATOM    320  CG  LYS A  43     -70.028 -15.500  52.854  1.00147.18           C  
ATOM    321  CD  LYS A  43     -68.760 -15.214  52.034  1.00147.18           C  
ATOM    322  CE  LYS A  43     -69.105 -14.241  50.900  1.00147.18           C  
ATOM    323  NZ  LYS A  43     -70.108 -14.811  49.960  1.00147.18           N  
ATOM    324  C   LYS A  43     -69.454 -18.868  54.819  1.00147.18           C  
ATOM    325  O   LYS A  43     -70.209 -19.806  54.650  1.00147.18           O  
ATOM    326  N   ALA A  44     -69.004 -18.556  56.014  1.00 56.11           N  
ATOM    327  CA  ALA A  44     -69.442 -19.119  57.297  1.00 56.11           C  
ATOM    328  CB  ALA A  44     -68.282 -19.002  58.302  1.00 56.11           C  
ATOM    329  C   ALA A  44     -70.702 -18.406  57.847  1.00 56.11           C  
ATOM    330  O   ALA A  44     -70.919 -17.208  57.599  1.00 56.11           O  
ATOM    331  N   PRO A  45     -71.545 -19.144  58.622  1.00 91.67           N  
ATOM    332  CA  PRO A  45     -72.786 -18.624  59.231  1.00 91.67           C  
ATOM    333  CD  PRO A  45     -71.446 -20.592  58.871  1.00 91.67           C  
ATOM    334  CB  PRO A  45     -73.563 -19.859  59.717  1.00 91.67           C  
ATOM    335  CG  PRO A  45     -72.485 -20.916  59.938  1.00 91.67           C  
ATOM    336  C   PRO A  45     -72.570 -17.723  60.454  1.00 91.67           C  
ATOM    337  O   PRO A  45     -71.705 -18.005  61.291  1.00 91.67           O  
ATOM    338  N   LYS A  46     -73.354 -16.661  60.583  1.00128.09           N  
ATOM    339  CA  LYS A  46     -73.269 -15.702  61.687  1.00128.09           C  
ATOM    340  CB  LYS A  46     -72.918 -14.325  61.150  1.00128.09           C  
ATOM    341  CG  LYS A  46     -71.701 -14.267  60.204  1.00128.09           C  
ATOM    342  CD  LYS A  46     -70.383 -14.775  60.818  1.00128.09           C  
ATOM    343  CE  LYS A  46     -69.317 -14.995  59.730  1.00128.09           C  
ATOM    344  NZ  LYS A  46     -68.213 -15.894  60.174  1.00128.09           N  
ATOM    345  C   LYS A  46     -74.586 -15.626  62.418  1.00128.09           C  
ATOM    346  O   LYS A  46     -75.621 -15.641  61.739  1.00128.09           O  
ATOM    347  N   LEU A  47     -74.591 -15.277  63.711  1.00158.71           N  
ATOM    348  CA  LEU A  47     -75.793 -15.131  64.555  1.00158.71           C  
ATOM    349  CB  LEU A  47     -75.359 -15.198  66.042  1.00158.71           C  
ATOM    350  CG  LEU A  47     -76.480 -15.561  67.041  1.00158.71           C  
ATOM    351  CD1 LEU A  47     -75.928 -15.765  68.448  1.00158.71           C  
ATOM    352  CD2 LEU A  47     -77.543 -14.479  67.137  1.00158.71           C  
ATOM    353  C   LEU A  47     -76.531 -13.869  64.153  1.00158.71           C  
ATOM    354  O   LEU A  47     -75.930 -12.806  64.219  1.00158.71           O  
ATOM    355  N   LEU A  48     -77.790 -13.891  63.711  1.00219.98           N  
ATOM    356  CA  LEU A  48     -78.652 -12.733  63.469  1.00219.98           C  
ATOM    357  CB  LEU A  48     -79.680 -13.141  62.425  1.00219.98           C  
ATOM    358  CG  LEU A  48     -79.250 -12.896  60.977  1.00219.98           C  
ATOM    359  CD1 LEU A  48     -79.301 -11.422  60.602  1.00219.98           C  
ATOM    360  CD2 LEU A  48     -77.832 -13.385  60.728  1.00219.98           C  
ATOM    361  C   LEU A  48     -79.483 -12.157  64.605  1.00219.98           C  
ATOM    362  O   LEU A  48     -79.840 -10.943  64.568  1.00219.98           O  
ATOM    363  N   ILE A  49     -79.984 -13.060  65.482  1.00 83.24           N  
ATOM    364  CA  ILE A  49     -80.921 -12.689  66.564  1.00 83.24           C  
ATOM    365  CB  ILE A  49     -82.404 -12.715  66.127  1.00 83.24           C  
ATOM    366  CG1 ILE A  49     -82.589 -12.000  64.780  1.00 83.24           C  
ATOM    367  CG2 ILE A  49     -83.275 -12.093  67.222  1.00 83.24           C  
ATOM    368  CD1 ILE A  49     -84.031 -11.847  64.298  1.00 83.24           C  
ATOM    369  C   ILE A  49     -80.779 -13.636  67.747  1.00 83.24           C  
ATOM    370  O   ILE A  49     -80.684 -14.854  67.538  1.00 83.24           O  
ATOM    371  N   TYR A  50     -80.515 -13.106  68.950  1.00 90.90           N  
ATOM    372  CA  TYR A  50     -80.584 -13.852  70.214  1.00 90.90           C  
ATOM    373  CB  TYR A  50     -79.352 -13.539  71.046  1.00 90.90           C  
ATOM    374  CG  TYR A  50     -79.408 -12.206  71.754  1.00 90.90           C  
ATOM    375  CD1 TYR A  50     -79.196 -11.023  71.035  1.00 90.90           C  
ATOM    376  CD2 TYR A  50     -79.728 -12.149  73.122  1.00 90.90           C  
ATOM    377  CE1 TYR A  50     -79.236  -9.780  71.684  1.00 90.90           C  
ATOM    378  CE2 TYR A  50     -79.837 -10.902  73.766  1.00 90.90           C  
ATOM    379  CZ  TYR A  50     -79.554  -9.716  73.054  1.00 90.90           C  
ATOM    380  OH  TYR A  50     -79.596  -8.512  73.680  1.00 90.90           O  
ATOM    381  C   TYR A  50     -81.845 -13.558  71.020  1.00 90.90           C  
ATOM    382  O   TYR A  50     -82.447 -12.508  70.759  1.00 90.90           O  
ATOM    383  N   SER A  51     -82.159 -14.358  72.047  1.00115.15           N  
ATOM    384  CA  SER A  51     -83.411 -14.239  72.822  1.00115.15           C  
ATOM    385  CB  SER A  51     -83.420 -13.006  73.712  1.00115.15           C  
ATOM    386  OG  SER A  51     -82.302 -13.049  74.555  1.00115.15           O  
ATOM    387  C   SER A  51     -84.645 -14.170  71.933  1.00115.15           C  
ATOM    388  O   SER A  51     -85.608 -13.405  72.149  1.00115.15           O  
ATOM    389  N   THR A  52     -84.527 -14.817  70.758  1.00197.21           N  
ATOM    390  CA  THR A  52     -85.475 -14.886  69.613  1.00197.21           C  
ATOM    391  CB  THR A  52     -86.693 -15.820  69.949  1.00197.21           C  
ATOM    392  OG1 THR A  52     -87.558 -15.265  70.906  1.00197.21           O  
ATOM    393  CG2 THR A  52     -86.152 -17.118  70.509  1.00197.21           C  
ATOM    394  C   THR A  52     -85.814 -13.554  68.897  1.00197.21           C  
ATOM    395  O   THR A  52     -86.257 -13.520  67.753  1.00197.21           O  
ATOM    396  N   SER A  53     -85.384 -12.426  69.473  1.00129.13           N  
ATOM    397  CA  SER A  53     -85.967 -11.083  69.267  1.00129.13           C  
ATOM    398  CB  SER A  53     -86.998 -10.793  70.402  1.00129.13           C  
ATOM    399  OG  SER A  53     -86.331 -10.774  71.651  1.00129.13           O  
ATOM    400  C   SER A  53     -84.930  -9.896  69.238  1.00129.13           C  
ATOM    401  O   SER A  53     -85.209  -8.811  68.709  1.00129.13           O  
ATOM    402  N   ASN A  54     -83.770 -10.079  69.859  1.00 73.47           N  
ATOM    403  CA  ASN A  54     -82.798  -9.005  69.877  1.00 73.47           C  
ATOM    404  CB  ASN A  54     -82.241  -8.893  71.272  1.00 73.47           C  
ATOM    405  CG  ASN A  54     -83.234  -8.394  72.294  1.00 73.47           C  
ATOM    406  ND2 ASN A  54     -83.608  -7.136  72.217  1.00 73.47           N  
ATOM    407  OD1 ASN A  54     -83.674  -9.107  73.174  1.00 73.47           O  
ATOM    408  C   ASN A  54     -81.678  -9.167  68.850  1.00 73.47           C  
ATOM    409  O   ASN A  54     -80.930 -10.135  68.842  1.00 73.47           O  
ATOM    410  N   LEU A  55     -81.528  -8.201  67.959  1.00 87.42           N  
ATOM    411  CA  LEU A  55     -80.682  -8.319  66.781  1.00 87.42           C  
ATOM    412  CB  LEU A  55     -81.115  -7.262  65.764  1.00 87.42           C  
ATOM    413  CG  LEU A  55     -82.599  -7.290  65.340  1.00 87.42           C  
ATOM    414  CD1 LEU A  55     -82.891  -6.258  64.258  1.00 87.42           C  
ATOM    415  CD2 LEU A  55     -83.014  -8.653  64.810  1.00 87.42           C  
ATOM    416  C   LEU A  55     -79.208  -8.186  67.162  1.00 87.42           C  
ATOM    417  O   LEU A  55     -78.853  -7.686  68.237  1.00 87.42           O  
ATOM    418  N   ALA A  56     -78.362  -8.924  66.430  1.00 62.70           N  
ATOM    419  CA  ALA A  56     -76.910  -8.798  66.488  1.00 62.70           C  
ATOM    420  CB  ALA A  56     -76.251  -9.964  65.744  1.00 62.70           C  
ATOM    421  C   ALA A  56     -76.427  -7.470  65.904  1.00 62.70           C  
ATOM    422  O   ALA A  56     -77.051  -6.814  65.079  1.00 62.70           O  
ATOM    423  N   SER A  57     -75.180  -7.096  66.228  1.00131.46           N  
ATOM    424  CA  SER A  57     -74.591  -5.723  66.132  1.00131.46           C  
ATOM    425  CB  SER A  57     -73.057  -5.873  66.144  1.00131.46           C  
ATOM    426  OG  SER A  57     -72.445  -4.611  65.996  1.00131.46           O  
ATOM    427  C   SER A  57     -74.916  -4.835  64.922  1.00131.46           C  
ATOM    428  O   SER A  57     -75.323  -3.692  65.108  1.00131.46           O  
ATOM    429  N   GLY A  58     -74.566  -5.309  63.717  1.00122.92           N  
ATOM    430  CA  GLY A  58     -74.818  -4.565  62.481  1.00122.92           C  
ATOM    431  C   GLY A  58     -76.110  -4.918  61.761  1.00122.92           C  
ATOM    432  O   GLY A  58     -76.326  -4.473  60.626  1.00122.92           O  
ATOM    433  N   VAL A  59     -76.943  -5.810  62.339  1.00 88.82           N  
ATOM    434  CA  VAL A  59     -78.086  -6.422  61.626  1.00 88.82           C  
ATOM    435  CB  VAL A  59     -78.704  -7.614  62.407  1.00 88.82           C  
ATOM    436  CG1 VAL A  59     -79.961  -8.172  61.723  1.00 88.82           C  
ATOM    437  CG2 VAL A  59     -77.674  -8.740  62.518  1.00 88.82           C  
ATOM    438  C   VAL A  59     -79.141  -5.344  61.290  1.00 88.82           C  
ATOM    439  O   VAL A  59     -79.435  -4.489  62.151  1.00 88.82           O  
ATOM    440  N   PRO A  60     -79.633  -5.327  60.031  1.00 93.45           N  
ATOM    441  CA  PRO A  60     -80.739  -4.466  59.623  1.00 93.45           C  
ATOM    442  CD  PRO A  60     -78.918  -5.860  58.864  1.00 93.45           C  
ATOM    443  CB  PRO A  60     -80.802  -4.606  58.102  1.00 93.45           C  
ATOM    444  CG  PRO A  60     -79.391  -5.018  57.688  1.00 93.45           C  
ATOM    445  C   PRO A  60     -82.094  -4.836  60.199  1.00 93.45           C  
ATOM    446  O   PRO A  60     -82.521  -5.972  59.989  1.00 93.45           O  
ATOM    447  N   SER A  61     -82.866  -3.816  60.613  1.00 94.69           N  
ATOM    448  CA  SER A  61     -84.189  -3.978  61.236  1.00 94.69           C  
ATOM    449  CB  SER A  61     -84.727  -2.584  61.675  1.00 94.69           C  
ATOM    450  OG  SER A  61     -83.865  -1.925  62.585  1.00 94.69           O  
ATOM    451  C   SER A  61     -85.209  -4.689  60.301  1.00 94.69           C  
ATOM    452  O   SER A  61     -86.411  -4.687  60.516  1.00 94.69           O  
ATOM    453  N   ARG A  62     -84.861  -5.028  59.074  1.00218.80           N  
ATOM    454  CA  ARG A  62     -85.661  -5.833  58.184  1.00218.80           C  
ATOM    455  CB  ARG A  62     -84.936  -6.010  56.878  1.00218.80           C  
ATOM    456  CG  ARG A  62     -84.446  -4.706  56.230  1.00218.80           C  
ATOM    457  CD  ARG A  62     -83.975  -4.915  54.779  1.00218.80           C  
ATOM    458  NE  ARG A  62     -82.796  -5.806  54.661  1.00218.80           N  
ATOM    459  CZ  ARG A  62     -82.817  -7.115  54.459  1.00218.80           C  
ATOM    460  NH1 ARG A  62     -83.928  -7.795  54.438  1.00218.80           N  
ATOM    461  NH2 ARG A  62     -81.713  -7.771  54.264  1.00218.80           N  
ATOM    462  C   ARG A  62     -85.917  -7.237  58.713  1.00218.80           C  
ATOM    463  O   ARG A  62     -87.087  -7.666  58.704  1.00218.80           O  
ATOM    464  N   PHE A  63     -84.913  -7.839  59.379  1.00177.02           N  
ATOM    465  CA  PHE A  63     -85.057  -9.007  60.233  1.00177.02           C  
ATOM    466  CB  PHE A  63     -83.671  -9.643  60.501  1.00177.02           C  
ATOM    467  CG  PHE A  63     -82.919  -9.906  59.217  1.00177.02           C  
ATOM    468  CD1 PHE A  63     -83.178 -11.078  58.491  1.00177.02           C  
ATOM    469  CD2 PHE A  63     -81.997  -8.968  58.722  1.00177.02           C  
ATOM    470  CE1 PHE A  63     -82.567 -11.282  57.242  1.00177.02           C  
ATOM    471  CE2 PHE A  63     -81.354  -9.188  57.493  1.00177.02           C  
ATOM    472  CZ  PHE A  63     -81.647 -10.342  56.751  1.00177.02           C  
ATOM    473  C   PHE A  63     -85.804  -8.615  61.497  1.00177.02           C  
ATOM    474  O   PHE A  63     -85.681  -7.463  61.948  1.00177.02           O  
ATOM    475  N   SER A  64     -86.545  -9.584  62.095  1.00 88.91           N  
ATOM    476  CA  SER A  64     -87.083  -9.545  63.464  1.00 88.91           C  
ATOM    477  CB  SER A  64     -88.273  -8.603  63.495  1.00 88.91           C  
ATOM    478  OG  SER A  64     -89.231  -8.962  62.518  1.00 88.91           O  
ATOM    479  C   SER A  64     -87.527 -10.920  63.901  1.00 88.91           C  
ATOM    480  O   SER A  64     -87.777 -11.723  63.010  1.00 88.91           O  
ATOM    481  N   GLY A  65     -87.663 -11.220  65.195  1.00 29.61           N  
ATOM    482  CA  GLY A  65     -88.285 -12.445  65.680  1.00 29.61           C  
ATOM    483  C   GLY A  65     -88.958 -12.237  67.045  1.00 29.61           C  
ATOM    484  O   GLY A  65     -89.025 -11.115  67.617  1.00 29.61           O  
ATOM    485  N   SER A  66     -89.677 -13.320  67.432  1.00 42.73           N  
ATOM    486  CA  SER A  66     -90.435 -13.415  68.687  1.00 42.73           C  
ATOM    487  CB  SER A  66     -91.772 -12.667  68.609  1.00 42.73           C  
ATOM    488  OG  SER A  66     -92.438 -12.647  69.858  1.00 42.73           O  
ATOM    489  C   SER A  66     -90.730 -14.873  69.010  1.00 42.73           C  
ATOM    490  O   SER A  66     -90.634 -15.741  68.140  1.00 42.73           O  
ATOM    491  N   GLY A  67     -91.150 -15.176  70.242  1.00 30.68           N  
ATOM    492  CA  GLY A  67     -91.646 -16.492  70.628  1.00 30.68           C  
ATOM    493  C   GLY A  67     -91.694 -16.671  72.143  1.00 30.68           C  
ATOM    494  O   GLY A  67     -91.339 -15.743  72.898  1.00 30.68           O  
ATOM    495  N   SER A  68     -92.164 -17.845  72.579  1.00 38.74           N  
ATOM    496  CA  SER A  68     -92.201 -18.196  73.986  1.00 38.74           C  
ATOM    497  CB  SER A  68     -93.252 -17.327  74.690  1.00 38.74           C  
ATOM    498  OG  SER A  68     -94.548 -17.625  74.221  1.00 38.74           O  
ATOM    499  C   SER A  68     -92.458 -19.685  74.179  1.00 38.74           C  
ATOM    500  O   SER A  68     -92.762 -20.406  73.216  1.00 38.74           O  
ATOM    501  N   GLY A  69     -92.132 -20.153  75.410  1.00 44.66           N  
ATOM    502  CA  GLY A  69     -92.309 -21.548  75.774  1.00 44.66           C  
ATOM    503  C   GLY A  69     -91.566 -22.438  74.784  1.00 44.66           C  
ATOM    504  O   GLY A  69     -90.354 -22.627  74.933  1.00 44.66           O  
ATOM    505  N   THR A  70     -92.371 -23.085  73.902  1.00141.86           N  
ATOM    506  CA  THR A  70     -91.985 -24.100  72.896  1.00141.86           C  
ATOM    507  CB  THR A  70     -92.978 -25.292  72.907  1.00141.86           C  
ATOM    508  OG1 THR A  70     -92.675 -26.303  71.976  1.00141.86           O  
ATOM    509  CG2 THR A  70     -94.417 -24.851  72.608  1.00141.86           C  
ATOM    510  C   THR A  70     -91.928 -23.633  71.454  1.00141.86           C  
ATOM    511  O   THR A  70     -91.440 -24.420  70.629  1.00141.86           O  
ATOM    512  N   ASP A  71     -92.574 -22.496  71.105  1.00 91.91           N  
ATOM    513  CA  ASP A  71     -92.711 -22.044  69.720  1.00 91.91           C  
ATOM    514  CB  ASP A  71     -94.155 -22.197  69.200  1.00 91.91           C  
ATOM    515  CG  ASP A  71     -94.194 -22.246  67.669  1.00 91.91           C  
ATOM    516  OD1 ASP A  71     -93.514 -23.134  67.105  1.00 91.91           O  
ATOM    517  OD2 ASP A  71     -94.883 -21.386  67.080  1.00 91.91           O  
ATOM    518  C   ASP A  71     -92.218 -20.605  69.513  1.00 91.91           C  
ATOM    519  O   ASP A  71     -92.492 -19.625  70.274  1.00 91.91           O  
ATOM    520  N   PHE A  72     -91.564 -20.464  68.343  1.00 84.98           N  
ATOM    521  CA  PHE A  72     -90.766 -19.292  68.027  1.00 84.98           C  
ATOM    522  CB  PHE A  72     -89.306 -19.454  68.413  1.00 84.98           C  
ATOM    523  CG  PHE A  72     -89.214 -19.755  69.889  1.00 84.98           C  
ATOM    524  CD1 PHE A  72     -89.288 -21.083  70.342  1.00 84.98           C  
ATOM    525  CD2 PHE A  72     -89.109 -18.705  70.810  1.00 84.98           C  
ATOM    526  CE1 PHE A  72     -89.298 -21.348  71.716  1.00 84.98           C  
ATOM    527  CE2 PHE A  72     -89.065 -18.977  72.182  1.00 84.98           C  
ATOM    528  CZ  PHE A  72     -89.194 -20.294  72.638  1.00 84.98           C  
ATOM    529  C   PHE A  72     -90.797 -19.012  66.595  1.00 84.98           C  
ATOM    530  O   PHE A  72     -90.862 -19.993  65.857  1.00 84.98           O  
ATOM    531  N   THR A  73     -90.653 -17.749  66.190  1.00117.44           N  
ATOM    532  CA  THR A  73     -90.787 -17.232  64.838  1.00117.44           C  
ATOM    533  CB  THR A  73     -92.139 -16.533  64.616  1.00117.44           C  
ATOM    534  OG1 THR A  73     -92.319 -16.137  63.280  1.00117.44           O  
ATOM    535  CG2 THR A  73     -92.347 -15.285  65.477  1.00117.44           C  
ATOM    536  C   THR A  73     -89.650 -16.300  64.579  1.00117.44           C  
ATOM    537  O   THR A  73     -89.435 -15.294  65.261  1.00117.44           O  
ATOM    538  N   LEU A  74     -89.169 -16.357  63.326  1.00 84.36           N  
ATOM    539  CA  LEU A  74     -88.396 -15.344  62.633  1.00 84.36           C  
ATOM    540  CB  LEU A  74     -87.134 -16.027  62.098  1.00 84.36           C  
ATOM    541  CG  LEU A  74     -86.156 -15.197  61.252  1.00 84.36           C  
ATOM    542  CD1 LEU A  74     -85.511 -14.085  62.065  1.00 84.36           C  
ATOM    543  CD2 LEU A  74     -85.024 -16.080  60.731  1.00 84.36           C  
ATOM    544  C   LEU A  74     -89.332 -14.736  61.629  1.00 84.36           C  
ATOM    545  O   LEU A  74     -90.127 -15.403  60.964  1.00 84.36           O  
ATOM    546  N   THR A  75     -89.163 -13.452  61.298  1.00 85.54           N  
ATOM    547  CA  THR A  75     -89.669 -12.740  60.116  1.00 85.54           C  
ATOM    548  CB  THR A  75     -90.649 -11.642  60.502  1.00 85.54           C  
ATOM    549  OG1 THR A  75     -91.785 -12.249  61.076  1.00 85.54           O  
ATOM    550  CG2 THR A  75     -91.176 -10.813  59.339  1.00 85.54           C  
ATOM    551  C   THR A  75     -88.556 -11.989  59.441  1.00 85.54           C  
ATOM    552  O   THR A  75     -87.937 -11.143  60.102  1.00 85.54           O  
ATOM    553  N   ILE A  76     -88.657 -11.938  58.081  1.00 93.42           N  
ATOM    554  CA  ILE A  76     -87.875 -11.072  57.165  1.00 93.42           C  
ATOM    555  CB  ILE A  76     -86.928 -11.902  56.262  1.00 93.42           C  
ATOM    556  CG1 ILE A  76     -86.138 -12.945  57.088  1.00 93.42           C  
ATOM    557  CG2 ILE A  76     -85.953 -10.951  55.554  1.00 93.42           C  
ATOM    558  CD1 ILE A  76     -85.607 -14.116  56.268  1.00 93.42           C  
ATOM    559  C   ILE A  76     -88.900 -10.253  56.370  1.00 93.42           C  
ATOM    560  O   ILE A  76     -89.951 -10.777  56.026  1.00 93.42           O  
ATOM    561  N   SER A  77     -88.784  -8.925  56.369  1.00 59.83           N  
ATOM    562  CA  SER A  77     -89.776  -8.029  55.739  1.00 59.83           C  
ATOM    563  CB  SER A  77     -90.538  -7.152  56.731  1.00 59.83           C  
ATOM    564  OG  SER A  77     -91.172  -7.967  57.691  1.00 59.83           O  
ATOM    565  C   SER A  77     -89.120  -7.060  54.809  1.00 59.83           C  
ATOM    566  O   SER A  77     -88.151  -6.460  55.256  1.00 59.83           O  
ATOM    567  N   SER A  78     -89.719  -6.657  53.697  1.00 55.36           N  
ATOM    568  CA  SER A  78     -89.086  -5.925  52.587  1.00 55.36           C  
ATOM    569  CB  SER A  78     -88.812  -4.481  52.977  1.00 55.36           C  
ATOM    570  OG  SER A  78     -90.021  -3.839  53.323  1.00 55.36           O  
ATOM    571  C   SER A  78     -87.824  -6.619  52.067  1.00 55.36           C  
ATOM    572  O   SER A  78     -86.691  -6.099  52.176  1.00 55.36           O  
ATOM    573  N   LEU A  79     -87.988  -7.861  51.575  1.00 60.98           N  
ATOM    574  CA  LEU A  79     -86.871  -8.698  51.147  1.00 60.98           C  
ATOM    575  CB  LEU A  79     -87.328  -9.978  50.430  1.00 60.98           C  
ATOM    576  CG  LEU A  79     -88.005 -11.011  51.338  1.00 60.98           C  
ATOM    577  CD1 LEU A  79     -88.315 -12.283  50.565  1.00 60.98           C  
ATOM    578  CD2 LEU A  79     -87.108 -11.396  52.501  1.00 60.98           C  
ATOM    579  C   LEU A  79     -85.935  -7.937  50.233  1.00 60.98           C  
ATOM    580  O   LEU A  79     -86.408  -7.102  49.451  1.00 60.98           O  
ATOM    581  N   GLN A  80     -84.643  -8.213  50.285  1.00 59.20           N  
ATOM    582  CA  GLN A  80     -83.585  -7.653  49.451  1.00 59.20           C  
ATOM    583  CB  GLN A  80     -82.587  -6.896  50.305  1.00 59.20           C  
ATOM    584  CG  GLN A  80     -83.240  -5.728  51.056  1.00 59.20           C  
ATOM    585  CD  GLN A  80     -83.955  -4.762  50.118  1.00 59.20           C  
ATOM    586  OE1 GLN A  80     -83.446  -4.371  49.080  1.00 59.20           O  
ATOM    587  NE2 GLN A  80     -85.176  -4.381  50.421  1.00 59.20           N  
ATOM    588  C   GLN A  80     -82.822  -8.752  48.761  1.00 59.20           C  
ATOM    589  O   GLN A  80     -83.004  -9.884  49.186  1.00 59.20           O  
ATOM    590  N   PRO A  81     -82.064  -8.511  47.674  1.00 74.11           N  
ATOM    591  CA  PRO A  81     -81.159  -9.515  47.048  1.00 74.11           C  
ATOM    592  CD  PRO A  81     -82.136  -7.292  46.883  1.00 74.11           C  
ATOM    593  CB  PRO A  81     -80.500  -8.741  45.884  1.00 74.11           C  
ATOM    594  CG  PRO A  81     -81.482  -7.618  45.545  1.00 74.11           C  
ATOM    595  C   PRO A  81     -80.091 -10.109  48.011  1.00 74.11           C  
ATOM    596  O   PRO A  81     -79.482 -11.188  47.799  1.00 74.11           O  
ATOM    597  N   GLU A  82     -79.872  -9.430  49.148  1.00142.45           N  
ATOM    598  CA  GLU A  82     -78.976  -9.985  50.152  1.00142.45           C  
ATOM    599  CB  GLU A  82     -78.854  -9.040  51.336  1.00142.45           C  
ATOM    600  CG  GLU A  82     -78.403  -7.596  51.191  1.00142.45           C  
ATOM    601  CD  GLU A  82     -78.576  -7.026  52.611  1.00142.45           C  
ATOM    602  OE1 GLU A  82     -77.807  -7.485  53.496  1.00142.45           O  
ATOM    603  OE2 GLU A  82     -79.580  -6.321  52.868  1.00142.45           O  
ATOM    604  C   GLU A  82     -79.587 -11.209  50.870  1.00142.45           C  
ATOM    605  O   GLU A  82     -78.881 -12.031  51.479  1.00142.45           O  
ATOM    606  N   ASP A  83     -80.915 -11.220  50.976  1.00 91.05           N  
ATOM    607  CA  ASP A  83     -81.616 -12.203  51.796  1.00 91.05           C  
ATOM    608  CB  ASP A  83     -83.092 -11.829  51.922  1.00 91.05           C  
ATOM    609  CG  ASP A  83     -83.292 -10.586  52.788  1.00 91.05           C  
ATOM    610  OD1 ASP A  83     -82.543 -10.352  53.759  1.00 91.05           O  
ATOM    611  OD2 ASP A  83     -84.207  -9.791  52.502  1.00 91.05           O  
ATOM    612  C   ASP A  83     -81.462 -13.660  51.292  1.00 91.05           C  
ATOM    613  O   ASP A  83     -81.627 -14.605  52.094  1.00 91.05           O  
ATOM    614  N   PHE A  84     -81.045 -13.782  50.018  1.00 99.02           N  
ATOM    615  CA  PHE A  84     -80.602 -15.041  49.432  1.00 99.02           C  
ATOM    616  CB  PHE A  84     -80.143 -14.850  47.988  1.00 99.02           C  
ATOM    617  CG  PHE A  84     -80.035 -16.184  47.283  1.00 99.02           C  
ATOM    618  CD1 PHE A  84     -81.184 -16.769  46.725  1.00 99.02           C  
ATOM    619  CD2 PHE A  84     -78.808 -16.875  47.245  1.00 99.02           C  
ATOM    620  CE1 PHE A  84     -81.095 -18.010  46.087  1.00 99.02           C  
ATOM    621  CE2 PHE A  84     -78.723 -18.125  46.609  1.00 99.02           C  
ATOM    622  CZ  PHE A  84     -79.870 -18.670  46.014  1.00 99.02           C  
ATOM    623  C   PHE A  84     -79.507 -15.713  50.255  1.00 99.02           C  
ATOM    624  O   PHE A  84     -78.305 -15.411  50.073  1.00 99.02           O  
ATOM    625  N   ALA A  85     -79.972 -16.585  51.154  1.00 60.68           N  
ATOM    626  CA  ALA A  85     -79.191 -17.186  52.220  1.00 60.68           C  
ATOM    627  CB  ALA A  85     -78.939 -16.145  53.351  1.00 60.68           C  
ATOM    628  C   ALA A  85     -79.830 -18.478  52.690  1.00 60.68           C  
ATOM    629  O   ALA A  85     -80.962 -18.818  52.406  1.00 60.68           O  
ATOM    630  N   THR A  86     -79.148 -19.187  53.562  1.00 65.39           N  
ATOM    631  CA  THR A  86     -79.796 -20.127  54.472  1.00 65.39           C  
ATOM    632  CB  THR A  86     -78.975 -21.434  54.529  1.00 65.39           C  
ATOM    633  OG1 THR A  86     -78.786 -21.820  53.183  1.00 65.39           O  
ATOM    634  CG2 THR A  86     -79.717 -22.570  55.224  1.00 65.39           C  
ATOM    635  C   THR A  86     -80.106 -19.350  55.726  1.00 65.39           C  
ATOM    636  O   THR A  86     -79.286 -18.493  56.064  1.00 65.39           O  
ATOM    637  N   TYR A  87     -81.034 -19.885  56.552  1.00180.92           N  
ATOM    638  CA  TYR A  87     -81.394 -19.451  57.906  1.00180.92           C  
ATOM    639  CB  TYR A  87     -82.727 -18.701  57.931  1.00180.92           C  
ATOM    640  CG  TYR A  87     -82.619 -17.448  57.101  1.00180.92           C  
ATOM    641  CD1 TYR A  87     -82.772 -17.512  55.703  1.00180.92           C  
ATOM    642  CD2 TYR A  87     -82.351 -16.220  57.731  1.00180.92           C  
ATOM    643  CE1 TYR A  87     -82.603 -16.355  54.925  1.00180.92           C  
ATOM    644  CE2 TYR A  87     -82.250 -15.054  56.957  1.00180.92           C  
ATOM    645  CZ  TYR A  87     -82.328 -15.123  55.549  1.00180.92           C  
ATOM    646  OH  TYR A  87     -82.115 -14.009  54.804  1.00180.92           O  
ATOM    647  C   TYR A  87     -81.557 -20.646  58.768  1.00180.92           C  
ATOM    648  O   TYR A  87     -82.185 -21.632  58.310  1.00180.92           O  
ATOM    649  N   TYR A  88     -81.175 -20.497  60.063  1.00 84.51           N  
ATOM    650  CA  TYR A  88     -81.323 -21.547  61.097  1.00 84.51           C  
ATOM    651  CB  TYR A  88     -79.979 -22.186  61.479  1.00 84.51           C  
ATOM    652  CG  TYR A  88     -79.249 -22.627  60.232  1.00 84.51           C  
ATOM    653  CD1 TYR A  88     -78.495 -21.690  59.498  1.00 84.51           C  
ATOM    654  CD2 TYR A  88     -79.331 -23.965  59.809  1.00 84.51           C  
ATOM    655  CE1 TYR A  88     -77.805 -22.095  58.346  1.00 84.51           C  
ATOM    656  CE2 TYR A  88     -78.630 -24.378  58.662  1.00 84.51           C  
ATOM    657  CZ  TYR A  88     -77.854 -23.444  57.949  1.00 84.51           C  
ATOM    658  OH  TYR A  88     -77.133 -23.839  56.880  1.00 84.51           O  
ATOM    659  C   TYR A  88     -81.976 -20.998  62.300  1.00 84.51           C  
ATOM    660  O   TYR A  88     -81.774 -19.812  62.537  1.00 84.51           O  
ATOM    661  N   CYS A  89     -82.536 -21.794  63.228  1.00 64.89           N  
ATOM    662  CA  CYS A  89     -82.668 -21.648  64.711  1.00 64.89           C  
ATOM    663  CB  CYS A  89     -84.131 -21.841  65.195  1.00 64.89           C  
ATOM    664  SG  CYS A  89     -84.761 -23.478  64.775  1.00 64.89           S  
ATOM    665  C   CYS A  89     -81.798 -22.689  65.493  1.00 64.89           C  
ATOM    666  O   CYS A  89     -81.629 -23.870  65.111  1.00 64.89           O  
ATOM    667  N   GLN A  90     -81.376 -22.243  66.708  1.00152.33           N  
ATOM    668  CA  GLN A  90     -80.689 -23.029  67.744  1.00152.33           C  
ATOM    669  CB  GLN A  90     -79.210 -22.600  67.747  1.00152.33           C  
ATOM    670  CG  GLN A  90     -78.333 -23.384  68.735  1.00152.33           C  
ATOM    671  CD  GLN A  90     -77.013 -22.702  69.065  1.00152.33           C  
ATOM    672  OE1 GLN A  90     -76.559 -21.768  68.435  1.00152.33           O  
ATOM    673  NE2 GLN A  90     -76.364 -23.104  70.128  1.00152.33           N  
ATOM    674  C   GLN A  90     -81.344 -22.823  69.120  1.00152.33           C  
ATOM    675  O   GLN A  90     -81.935 -21.779  69.286  1.00152.33           O  
ATOM    676  N   VAL A  91     -81.210 -23.748  70.058  1.00191.95           N  
ATOM    677  CA  VAL A  91     -81.614 -23.598  71.475  1.00191.95           C  
ATOM    678  CB  VAL A  91     -82.580 -24.738  71.812  1.00191.95           C  
ATOM    679  CG1 VAL A  91     -81.963 -26.126  71.603  1.00191.95           C  
ATOM    680  CG2 VAL A  91     -83.103 -24.629  73.234  1.00191.95           C  
ATOM    681  C   VAL A  91     -80.442 -23.476  72.465  1.00191.95           C  
ATOM    682  O   VAL A  91     -79.291 -23.683  72.088  1.00191.95           O  
ATOM    683  N   TYR A  92     -80.623 -23.048  73.703  1.00209.80           N  
ATOM    684  CA  TYR A  92     -79.587 -22.830  74.708  1.00209.80           C  
ATOM    685  CB  TYR A  92     -79.257 -21.307  74.669  1.00209.80           C  
ATOM    686  CG  TYR A  92     -77.822 -21.044  74.355  1.00209.80           C  
ATOM    687  CD1 TYR A  92     -77.387 -21.006  73.023  1.00209.80           C  
ATOM    688  CD2 TYR A  92     -76.923 -20.872  75.419  1.00209.80           C  
ATOM    689  CE1 TYR A  92     -76.044 -20.706  72.742  1.00209.80           C  
ATOM    690  CE2 TYR A  92     -75.581 -20.609  75.145  1.00209.80           C  
ATOM    691  CZ  TYR A  92     -75.145 -20.498  73.809  1.00209.80           C  
ATOM    692  OH  TYR A  92     -73.862 -20.136  73.584  1.00209.80           O  
ATOM    693  C   TYR A  92     -79.929 -23.410  76.115  1.00209.80           C  
ATOM    694  O   TYR A  92     -79.208 -23.180  77.116  1.00209.80           O  
ATOM    695  N   SER A  93     -81.141 -23.980  76.299  1.00169.85           N  
ATOM    696  CA  SER A  93     -81.726 -24.183  77.660  1.00169.85           C  
ATOM    697  CB  SER A  93     -83.243 -24.279  77.605  1.00169.85           C  
ATOM    698  OG  SER A  93     -83.619 -25.373  76.800  1.00169.85           O  
ATOM    699  C   SER A  93     -81.206 -25.378  78.478  1.00169.85           C  
ATOM    700  O   SER A  93     -81.714 -26.506  78.386  1.00169.85           O  
ATOM    701  N   GLY A  94     -79.995 -25.193  79.009  1.00 36.00           N  
ATOM    702  CA  GLY A  94     -79.077 -26.292  79.270  1.00 36.00           C  
ATOM    703  C   GLY A  94     -78.532 -26.963  77.997  1.00 36.00           C  
ATOM    704  O   GLY A  94     -78.426 -26.355  76.929  1.00 36.00           O  
ATOM    705  N   TYR A  95     -78.158 -28.242  78.128  1.00 78.97           N  
ATOM    706  CA  TYR A  95     -77.487 -29.046  77.087  1.00 78.97           C  
ATOM    707  CB  TYR A  95     -75.985 -29.152  77.361  1.00 78.97           C  
ATOM    708  CG  TYR A  95     -75.275 -27.825  77.254  1.00 78.97           C  
ATOM    709  CD1 TYR A  95     -74.828 -27.368  76.004  1.00 78.97           C  
ATOM    710  CD2 TYR A  95     -75.147 -27.007  78.388  1.00 78.97           C  
ATOM    711  CE1 TYR A  95     -74.305 -26.070  75.870  1.00 78.97           C  
ATOM    712  CE2 TYR A  95     -74.652 -25.697  78.257  1.00 78.97           C  
ATOM    713  CZ  TYR A  95     -74.271 -25.212  76.987  1.00 78.97           C  
ATOM    714  OH  TYR A  95     -73.903 -23.912  76.843  1.00 78.97           O  
ATOM    715  C   TYR A  95     -77.952 -30.516  77.119  1.00 78.97           C  
ATOM    716  O   TYR A  95     -78.371 -30.958  78.214  1.00 78.97           O  
ATOM    717  N   PRO A  96     -77.871 -31.197  75.947  1.00 89.31           N  
ATOM    718  CA  PRO A  96     -77.248 -30.761  74.692  1.00 89.31           C  
ATOM    719  CD  PRO A  96     -78.080 -32.622  75.883  1.00 89.31           C  
ATOM    720  CB  PRO A  96     -76.738 -32.043  73.997  1.00 89.31           C  
ATOM    721  CG  PRO A  96     -77.724 -33.091  74.478  1.00 89.31           C  
ATOM    722  C   PRO A  96     -78.102 -29.913  73.770  1.00 89.31           C  
ATOM    723  O   PRO A  96     -79.317 -29.968  73.665  1.00 89.31           O  
ATOM    724  N   LEU A  97     -77.383 -29.033  73.061  1.00 74.12           N  
ATOM    725  CA  LEU A  97     -77.923 -28.152  72.032  1.00 74.12           C  
ATOM    726  CB  LEU A  97     -77.039 -26.889  71.780  1.00 74.12           C  
ATOM    727  CG  LEU A  97     -76.608 -26.203  73.082  1.00 74.12           C  
ATOM    728  CD1 LEU A  97     -75.871 -24.895  72.802  1.00 74.12           C  
ATOM    729  CD2 LEU A  97     -77.789 -25.927  74.002  1.00 74.12           C  
ATOM    730  C   LEU A  97     -78.179 -28.949  70.778  1.00 74.12           C  
ATOM    731  O   LEU A  97     -77.554 -30.000  70.508  1.00 74.12           O  
ATOM    732  N   THR A  98     -79.082 -28.375  69.935  1.00 59.07           N  
ATOM    733  CA  THR A  98     -79.306 -28.745  68.529  1.00 59.07           C  
ATOM    734  CB  THR A  98     -80.455 -29.731  68.328  1.00 59.07           C  
ATOM    735  OG1 THR A  98     -81.714 -29.191  68.653  1.00 59.07           O  
ATOM    736  CG2 THR A  98     -80.206 -30.952  69.209  1.00 59.07           C  
ATOM    737  C   THR A  98     -79.639 -27.539  67.711  1.00 59.07           C  
ATOM    738  O   THR A  98     -80.286 -26.603  68.177  1.00 59.07           O  
ATOM    739  N   PHE A  99     -79.506 -27.606  66.378  1.00 79.34           N  
ATOM    740  CA  PHE A  99     -80.189 -26.725  65.390  1.00 79.34           C  
ATOM    741  CB  PHE A  99     -79.225 -26.345  64.244  1.00 79.34           C  
ATOM    742  CG  PHE A  99     -78.005 -25.588  64.730  1.00 79.34           C  
ATOM    743  CD1 PHE A  99     -76.947 -26.273  65.354  1.00 79.34           C  
ATOM    744  CD2 PHE A  99     -77.932 -24.195  64.566  1.00 79.34           C  
ATOM    745  CE1 PHE A  99     -75.828 -25.568  65.831  1.00 79.34           C  
ATOM    746  CE2 PHE A  99     -76.809 -23.488  65.034  1.00 79.34           C  
ATOM    747  CZ  PHE A  99     -75.763 -24.174  65.676  1.00 79.34           C  
ATOM    748  C   PHE A  99     -81.458 -27.398  64.784  1.00 79.34           C  
ATOM    749  O   PHE A  99     -81.878 -28.552  65.027  1.00 79.34           O  
ATOM    750  N   GLY A 100     -82.386 -26.511  64.347  1.00 62.50           N  
ATOM    751  CA  GLY A 100     -83.664 -26.923  63.801  1.00 62.50           C  
ATOM    752  C   GLY A 100     -83.526 -27.522  62.433  1.00 62.50           C  
ATOM    753  O   GLY A 100     -84.520 -27.508  61.732  1.00 62.50           O  
ATOM    754  N   GLY A 101     -82.383 -27.867  61.891  1.00 57.54           N  
ATOM    755  CA  GLY A 101     -82.203 -28.317  60.525  1.00 57.54           C  
ATOM    756  C   GLY A 101     -81.798 -27.101  59.756  1.00 57.54           C  
ATOM    757  O   GLY A 101     -80.585 -26.897  59.787  1.00 57.54           O  
ATOM    758  N   GLY A 102     -82.721 -26.366  59.119  1.00 47.59           N  
ATOM    759  CA  GLY A 102     -82.454 -25.155  58.345  1.00 47.59           C  
ATOM    760  C   GLY A 102     -83.541 -24.858  57.330  1.00 47.59           C  
ATOM    761  O   GLY A 102     -84.182 -25.761  56.772  1.00 47.59           O  
ATOM    762  N   THR A 103     -83.621 -23.556  56.981  1.00 60.44           N  
ATOM    763  CA  THR A 103     -84.466 -23.053  55.880  1.00 60.44           C  
ATOM    764  CB  THR A 103     -85.530 -22.059  56.378  1.00 60.44           C  
ATOM    765  OG1 THR A 103     -86.317 -22.662  57.381  1.00 60.44           O  
ATOM    766  CG2 THR A 103     -86.467 -21.574  55.269  1.00 60.44           C  
ATOM    767  C   THR A 103     -83.585 -22.333  54.880  1.00 60.44           C  
ATOM    768  O   THR A 103     -82.811 -21.450  55.243  1.00 60.44           O  
ATOM    769  N   LYS A 104     -83.652 -22.590  53.566  1.00 86.01           N  
ATOM    770  CA  LYS A 104     -83.015 -21.770  52.508  1.00 86.01           C  
ATOM    771  CB  LYS A 104     -82.134 -22.617  51.576  1.00 86.01           C  
ATOM    772  CG  LYS A 104     -81.280 -21.710  50.689  1.00 86.01           C  
ATOM    773  CD  LYS A 104     -80.200 -22.432  49.884  1.00 86.01           C  
ATOM    774  CE  LYS A 104     -79.382 -21.389  49.112  1.00 86.01           C  
ATOM    775  NZ  LYS A 104     -80.240 -20.544  48.239  1.00 86.01           N  
ATOM    776  C   LYS A 104     -84.061 -21.040  51.697  1.00 86.01           C  
ATOM    777  O   LYS A 104     -84.951 -21.717  51.170  1.00 86.01           O  
ATOM    778  N   VAL A 105     -83.722 -19.751  51.395  1.00137.12           N  
ATOM    779  CA  VAL A 105     -84.493 -18.925  50.450  1.00137.12           C  
ATOM    780  CB  VAL A 105     -84.548 -17.390  50.790  1.00137.12           C  
ATOM    781  CG1 VAL A 105     -85.299 -17.115  52.093  1.00137.12           C  
ATOM    782  CG2 VAL A 105     -83.152 -16.846  50.950  1.00137.12           C  
ATOM    783  C   VAL A 105     -84.095 -19.181  49.000  1.00137.12           C  
ATOM    784  O   VAL A 105     -83.128 -19.827  48.645  1.00137.12           O  
ATOM    785  N   GLU A 106     -85.010 -18.846  48.101  1.00 65.94           N  
ATOM    786  CA  GLU A 106     -84.896 -18.450  46.683  1.00 65.94           C  
ATOM    787  CB  GLU A 106     -85.634 -19.512  45.810  1.00 65.94           C  
ATOM    788  CG  GLU A 106     -85.598 -19.285  44.296  1.00 65.94           C  
ATOM    789  CD  GLU A 106     -86.494 -20.267  43.541  1.00 65.94           C  
ATOM    790  OE1 GLU A 106     -87.721 -19.992  43.421  1.00 65.94           O  
ATOM    791  OE2 GLU A 106     -85.941 -21.271  43.041  1.00 65.94           O  
ATOM    792  C   GLU A 106     -85.511 -17.015  46.521  1.00 65.94           C  
ATOM    793  O   GLU A 106     -86.386 -16.478  47.255  1.00 65.94           O  
ATOM    794  N   ILE A 107     -84.897 -16.308  45.530  1.00 62.53           N  
ATOM    795  CA  ILE A 107     -85.567 -15.141  44.899  1.00 62.53           C  
ATOM    796  CB  ILE A 107     -84.544 -14.062  44.392  1.00 62.53           C  
ATOM    797  CG1 ILE A 107     -83.561 -13.684  45.524  1.00 62.53           C  
ATOM    798  CG2 ILE A 107     -85.296 -12.806  43.909  1.00 62.53           C  
ATOM    799  CD1 ILE A 107     -82.345 -12.891  45.035  1.00 62.53           C  
ATOM    800  C   ILE A 107     -86.550 -15.619  43.794  1.00 62.53           C  
ATOM    801  O   ILE A 107     -86.142 -16.135  42.754  1.00 62.53           O  
ATOM    802  N   LYS A 108     -87.828 -15.217  43.838  1.00123.02           N  
ATOM    803  CA  LYS A 108     -88.681 -15.202  42.652  1.00123.02           C  
ATOM    804  CB  LYS A 108     -90.157 -15.013  43.027  1.00123.02           C  
ATOM    805  CG  LYS A 108     -90.761 -16.181  43.827  1.00123.02           C  
ATOM    806  CD  LYS A 108     -90.520 -17.522  43.129  1.00123.02           C  
ATOM    807  CE  LYS A 108     -91.167 -18.732  43.786  1.00123.02           C  
ATOM    808  NZ  LYS A 108     -90.512 -19.976  43.297  1.00123.02           N  
ATOM    809  C   LYS A 108     -88.198 -14.213  41.555  1.00123.02           C  
ATOM    810  O   LYS A 108     -88.440 -13.005  41.543  1.00123.02           O  
ATOM    811  N   ARG A 109     -87.765 -14.798  40.441  1.00144.44           N  
ATOM    812  CA  ARG A 109     -87.460 -14.125  39.188  1.00144.44           C  
ATOM    813  CB  ARG A 109     -86.162 -14.809  38.700  1.00144.44           C  
ATOM    814  CG  ARG A 109     -85.434 -14.047  37.585  1.00144.44           C  
ATOM    815  CD  ARG A 109     -84.506 -14.988  36.808  1.00144.44           C  
ATOM    816  NE  ARG A 109     -84.817 -14.980  35.371  1.00144.44           N  
ATOM    817  CZ  ARG A 109     -84.379 -14.110  34.480  1.00144.44           C  
ATOM    818  NH1 ARG A 109     -83.489 -13.201  34.781  1.00144.44           N  
ATOM    819  NH2 ARG A 109     -84.849 -14.129  33.263  1.00144.44           N  
ATOM    820  C   ARG A 109     -88.694 -14.110  38.268  1.00144.44           C  
ATOM    821  O   ARG A 109     -89.689 -14.809  38.460  1.00144.44           O  
ATOM    822  N   THR A 110     -88.578 -13.424  37.153  1.00116.25           N  
ATOM    823  CA  THR A 110     -89.228 -13.780  35.886  1.00116.25           C  
ATOM    824  CB  THR A 110     -89.088 -12.622  34.909  1.00116.25           C  
ATOM    825  OG1 THR A 110     -89.992 -12.824  33.852  1.00116.25           O  
ATOM    826  CG2 THR A 110     -87.684 -12.474  34.314  1.00116.25           C  
ATOM    827  C   THR A 110     -88.664 -15.045  35.245  1.00116.25           C  
ATOM    828  O   THR A 110     -87.541 -15.409  35.564  1.00116.25           O  
ATOM    829  N   VAL A 111     -89.311 -15.624  34.259  1.00112.74           N  
ATOM    830  CA  VAL A 111     -88.883 -16.839  33.564  1.00112.74           C  
ATOM    831  CB  VAL A 111     -90.023 -17.296  32.651  1.00112.74           C  
ATOM    832  CG1 VAL A 111     -89.708 -18.612  31.936  1.00112.74           C  
ATOM    833  CG2 VAL A 111     -91.307 -17.508  33.470  1.00112.74           C  
ATOM    834  C   VAL A 111     -87.572 -16.676  32.792  1.00112.74           C  
ATOM    835  O   VAL A 111     -87.059 -15.588  32.573  1.00112.74           O  
ATOM    836  N   ALA A 112     -86.807 -17.735  32.641  1.00 52.71           N  
ATOM    837  CA  ALA A 112     -85.796 -17.879  31.614  1.00 52.71           C  
ATOM    838  CB  ALA A 112     -84.429 -17.550  32.199  1.00 52.71           C  
ATOM    839  C   ALA A 112     -85.862 -19.294  31.101  1.00 52.71           C  
ATOM    840  O   ALA A 112     -85.866 -20.192  31.931  1.00 52.71           O  
ATOM    841  N   ALA A 113     -85.847 -19.499  29.788  1.00 49.75           N  
ATOM    842  CA  ALA A 113     -85.636 -20.838  29.230  1.00 49.75           C  
ATOM    843  CB  ALA A 113     -86.029 -20.793  27.745  1.00 49.75           C  
ATOM    844  C   ALA A 113     -84.243 -21.419  29.502  1.00 49.75           C  
ATOM    845  O   ALA A 113     -83.294 -20.665  29.732  1.00 49.75           O  
ATOM    846  N   PRO A 114     -84.015 -22.733  29.440  1.00101.28           N  
ATOM    847  CA  PRO A 114     -82.679 -23.347  29.420  1.00101.28           C  
ATOM    848  CD  PRO A 114     -85.053 -23.703  29.625  1.00101.28           C  
ATOM    849  CB  PRO A 114     -82.935 -24.813  29.824  1.00101.28           C  
ATOM    850  CG  PRO A 114     -84.397 -25.063  29.445  1.00101.28           C  
ATOM    851  C   PRO A 114     -81.958 -23.186  28.061  1.00101.28           C  
ATOM    852  O   PRO A 114     -82.379 -23.697  27.007  1.00101.28           O  
ATOM    853  N   SER A 115     -80.822 -22.492  28.100  1.00 70.02           N  
ATOM    854  CA  SER A 115     -79.842 -22.529  26.995  1.00 70.02           C  
ATOM    855  CB  SER A 115     -78.969 -21.261  26.982  1.00 70.02           C  
ATOM    856  OG  SER A 115     -78.128 -21.191  28.113  1.00 70.02           O  
ATOM    857  C   SER A 115     -79.021 -23.849  26.993  1.00 70.02           C  
ATOM    858  O   SER A 115     -77.874 -23.887  27.488  1.00 70.02           O  
ATOM    859  N   VAL A 116     -79.576 -24.880  26.364  1.00145.73           N  
ATOM    860  CA  VAL A 116     -78.953 -26.184  26.360  1.00145.73           C  
ATOM    861  CB  VAL A 116     -79.971 -27.317  26.163  1.00145.73           C  
ATOM    862  CG1 VAL A 116     -81.200 -27.200  27.063  1.00145.73           C  
ATOM    863  CG2 VAL A 116     -80.467 -27.431  24.728  1.00145.73           C  
ATOM    864  C   VAL A 116     -77.835 -26.201  25.287  1.00145.73           C  
ATOM    865  O   VAL A 116     -78.016 -25.732  24.125  1.00145.73           O  
ATOM    866  N   PHE A 117     -76.754 -26.894  25.691  1.00 65.75           N  
ATOM    867  CA  PHE A 117     -75.714 -27.340  24.792  1.00 65.75           C  
ATOM    868  CB  PHE A 117     -74.483 -26.488  24.966  1.00 65.75           C  
ATOM    869  CG  PHE A 117     -74.749 -25.071  24.518  1.00 65.75           C  
ATOM    870  CD1 PHE A 117     -74.558 -24.714  23.170  1.00 65.75           C  
ATOM    871  CD2 PHE A 117     -75.238 -24.127  25.438  1.00 65.75           C  
ATOM    872  CE1 PHE A 117     -74.848 -23.406  22.745  1.00 65.75           C  
ATOM    873  CE2 PHE A 117     -75.531 -22.822  25.011  1.00 65.75           C  
ATOM    874  CZ  PHE A 117     -75.332 -22.463  23.667  1.00 65.75           C  
ATOM    875  C   PHE A 117     -75.331 -28.762  25.050  1.00 65.75           C  
ATOM    876  O   PHE A 117     -75.336 -29.264  26.169  1.00 65.75           O  
ATOM    877  N   ILE A 118     -74.868 -29.458  24.006  1.00119.05           N  
ATOM    878  CA  ILE A 118     -74.399 -30.844  24.010  1.00119.05           C  
ATOM    879  CB  ILE A 118     -75.457 -31.745  23.276  1.00119.05           C  
ATOM    880  CG1 ILE A 118     -75.555 -33.193  23.779  1.00119.05           C  
ATOM    881  CG2 ILE A 118     -75.337 -31.667  21.739  1.00119.05           C  
ATOM    882  CD1 ILE A 118     -74.343 -34.068  23.523  1.00119.05           C  
ATOM    883  C   ILE A 118     -72.941 -30.772  23.500  1.00119.05           C  
ATOM    884  O   ILE A 118     -72.572 -29.981  22.602  1.00119.05           O  
ATOM    885  N   PHE A 119     -72.187 -31.765  23.992  1.00 92.13           N  
ATOM    886  CA  PHE A 119     -70.824 -32.083  23.622  1.00 92.13           C  
ATOM    887  CB  PHE A 119     -69.874 -31.620  24.726  1.00 92.13           C  
ATOM    888  CG  PHE A 119     -70.115 -30.166  25.027  1.00 92.13           C  
ATOM    889  CD1 PHE A 119     -71.187 -29.780  25.856  1.00 92.13           C  
ATOM    890  CD2 PHE A 119     -69.331 -29.196  24.393  1.00 92.13           C  
ATOM    891  CE1 PHE A 119     -71.496 -28.425  26.017  1.00 92.13           C  
ATOM    892  CE2 PHE A 119     -69.602 -27.841  24.608  1.00 92.13           C  
ATOM    893  CZ  PHE A 119     -70.687 -27.455  25.408  1.00 92.13           C  
ATOM    894  C   PHE A 119     -70.643 -33.559  23.432  1.00 92.13           C  
ATOM    895  O   PHE A 119     -70.588 -34.273  24.436  1.00 92.13           O  
ATOM    896  N   PRO A 120     -70.318 -34.026  22.210  1.00 81.24           N  
ATOM    897  CA  PRO A 120     -69.742 -35.358  21.898  1.00 81.24           C  
ATOM    898  CD  PRO A 120     -70.616 -33.353  20.954  1.00 81.24           C  
ATOM    899  CB  PRO A 120     -69.606 -35.456  20.367  1.00 81.24           C  
ATOM    900  CG  PRO A 120     -70.614 -34.421  19.868  1.00 81.24           C  
ATOM    901  C   PRO A 120     -68.334 -35.572  22.437  1.00 81.24           C  
ATOM    902  O   PRO A 120     -67.513 -34.664  22.200  1.00 81.24           O  
ATOM    903  N   PRO A 121     -68.006 -36.814  22.921  1.00 85.40           N  
ATOM    904  CA  PRO A 121     -66.731 -37.189  23.548  1.00 85.40           C  
ATOM    905  CD  PRO A 121     -68.938 -37.951  23.003  1.00 85.40           C  
ATOM    906  CB  PRO A 121     -66.806 -38.714  23.759  1.00 85.40           C  
ATOM    907  CG  PRO A 121     -68.298 -38.993  23.911  1.00 85.40           C  
ATOM    908  C   PRO A 121     -65.491 -36.860  22.739  1.00 85.40           C  
ATOM    909  O   PRO A 121     -65.353 -37.336  21.625  1.00 85.40           O  
ATOM    910  N   SER A 122     -64.483 -36.273  23.373  1.00110.60           N  
ATOM    911  CA  SER A 122     -63.213 -35.893  22.739  1.00110.60           C  
ATOM    912  CB  SER A 122     -62.617 -34.766  23.586  1.00110.60           C  
ATOM    913  OG  SER A 122     -61.386 -34.339  23.046  1.00110.60           O  
ATOM    914  C   SER A 122     -62.179 -37.022  22.610  1.00110.60           C  
ATOM    915  O   SER A 122     -62.012 -37.727  23.596  1.00110.60           O  
ATOM    916  N   ASP A 123     -61.173 -36.860  21.775  1.00 61.09           N  
ATOM    917  CA  ASP A 123     -60.153 -37.862  21.431  1.00 61.09           C  
ATOM    918  CB  ASP A 123     -59.119 -37.147  20.549  1.00 61.09           C  
ATOM    919  CG  ASP A 123     -59.623 -36.601  19.203  1.00 61.09           C  
ATOM    920  OD1 ASP A 123     -60.854 -36.586  18.993  1.00 61.09           O  
ATOM    921  OD2 ASP A 123     -58.758 -36.166  18.411  1.00 61.09           O  
ATOM    922  C   ASP A 123     -59.393 -38.417  22.648  1.00 61.09           C  
ATOM    923  O   ASP A 123     -59.075 -39.626  22.676  1.00 61.09           O  
ATOM    924  N   GLU A 124     -59.272 -37.588  23.714  1.00 68.73           N  
ATOM    925  CA  GLU A 124     -58.657 -37.998  24.976  1.00 68.73           C  
ATOM    926  CB  GLU A 124     -58.065 -36.769  25.697  1.00 68.73           C  
ATOM    927  CG  GLU A 124     -56.888 -36.147  24.951  1.00 68.73           C  
ATOM    928  CD  GLU A 124     -55.935 -35.527  25.955  1.00 68.73           C  
ATOM    929  OE1 GLU A 124     -56.292 -34.479  26.532  1.00 68.73           O  
ATOM    930  OE2 GLU A 124     -54.854 -36.131  26.150  1.00 68.73           O  
ATOM    931  C   GLU A 124     -59.600 -38.793  25.927  1.00 68.73           C  
ATOM    932  O   GLU A 124     -59.190 -39.797  26.555  1.00 68.73           O  
ATOM    933  N   GLN A 125     -60.878 -38.414  25.949  1.00101.26           N  
ATOM    934  CA  GLN A 125     -61.846 -39.324  26.493  1.00101.26           C  
ATOM    935  CB  GLN A 125     -63.259 -38.764  26.434  1.00101.26           C  
ATOM    936  CG  GLN A 125     -63.470 -37.626  27.430  1.00101.26           C  
ATOM    937  CD  GLN A 125     -64.946 -37.281  27.589  1.00101.26           C  
ATOM    938  NE2 GLN A 125     -65.287 -36.343  28.441  1.00101.26           N  
ATOM    939  OE1 GLN A 125     -65.828 -37.865  26.981  1.00101.26           O  
ATOM    940  C   GLN A 125     -61.762 -40.650  25.766  1.00101.26           C  
ATOM    941  O   GLN A 125     -61.562 -41.683  26.398  1.00101.26           O  
ATOM    942  N   LEU A 126     -61.861 -40.730  24.441  1.00 43.29           N  
ATOM    943  CA  LEU A 126     -61.912 -41.981  23.686  1.00 43.29           C  
ATOM    944  CB  LEU A 126     -62.129 -41.677  22.192  1.00 43.29           C  
ATOM    945  CG  LEU A 126     -63.453 -40.953  21.868  1.00 43.29           C  
ATOM    946  CD1 LEU A 126     -63.555 -40.784  20.356  1.00 43.29           C  
ATOM    947  CD2 LEU A 126     -64.688 -41.702  22.374  1.00 43.29           C  
ATOM    948  C   LEU A 126     -60.659 -42.797  23.941  1.00 43.29           C  
ATOM    949  O   LEU A 126     -60.707 -44.011  24.057  1.00 43.29           O  
ATOM    950  N   LYS A 127     -59.495 -42.149  24.134  1.00 95.70           N  
ATOM    951  CA  LYS A 127     -58.185 -42.732  24.579  1.00 95.70           C  
ATOM    952  CB  LYS A 127     -57.156 -41.586  24.551  1.00 95.70           C  
ATOM    953  CG  LYS A 127     -55.710 -42.072  24.711  1.00 95.70           C  
ATOM    954  CD  LYS A 127     -54.725 -40.922  25.002  1.00 95.70           C  
ATOM    955  CE  LYS A 127     -55.037 -39.614  24.252  1.00 95.70           C  
ATOM    956  NZ  LYS A 127     -54.187 -38.481  24.708  1.00 95.70           N  
ATOM    957  C   LYS A 127     -58.155 -43.279  26.019  1.00 95.70           C  
ATOM    958  O   LYS A 127     -57.478 -44.292  26.238  1.00 95.70           O  
ATOM    959  N   SER A 128     -58.990 -42.655  26.860  1.00116.22           N  
ATOM    960  CA  SER A 128     -59.396 -43.106  28.201  1.00116.22           C  
ATOM    961  CB  SER A 128     -59.822 -41.844  28.994  1.00116.22           C  
ATOM    962  OG  SER A 128     -60.138 -42.175  30.328  1.00116.22           O  
ATOM    963  C   SER A 128     -60.465 -44.242  28.216  1.00116.22           C  
ATOM    964  O   SER A 128     -60.897 -44.675  29.294  1.00116.22           O  
ATOM    965  N   GLY A 129     -60.807 -44.761  27.016  1.00 42.68           N  
ATOM    966  CA  GLY A 129     -61.804 -45.820  26.874  1.00 42.68           C  
ATOM    967  C   GLY A 129     -63.219 -45.370  27.246  1.00 42.68           C  
ATOM    968  O   GLY A 129     -64.148 -46.160  27.428  1.00 42.68           O  
ATOM    969  N   THR A 130     -63.452 -44.079  27.444  1.00125.38           N  
ATOM    970  CA  THR A 130     -64.705 -43.531  27.953  1.00125.38           C  
ATOM    971  CB  THR A 130     -64.464 -42.690  29.221  1.00125.38           C  
ATOM    972  OG1 THR A 130     -65.669 -42.299  29.839  1.00125.38           O  
ATOM    973  CG2 THR A 130     -63.709 -41.388  28.992  1.00125.38           C  
ATOM    974  C   THR A 130     -65.376 -42.812  26.831  1.00125.38           C  
ATOM    975  O   THR A 130     -64.730 -42.332  25.909  1.00125.38           O  
ATOM    976  N   ALA A 131     -66.700 -42.754  26.862  1.00 66.38           N  
ATOM    977  CA  ALA A 131     -67.529 -41.803  26.139  1.00 66.38           C  
ATOM    978  CB  ALA A 131     -68.343 -42.581  25.142  1.00 66.38           C  
ATOM    979  C   ALA A 131     -68.383 -41.151  27.199  1.00 66.38           C  
ATOM    980  O   ALA A 131     -69.410 -41.600  27.673  1.00 66.38           O  
ATOM    981  N   SER A 132     -67.922 -40.011  27.745  1.00 65.57           N  
ATOM    982  CA  SER A 132     -68.688 -39.099  28.642  1.00 65.57           C  
ATOM    983  CB  SER A 132     -67.810 -38.590  29.775  1.00 65.57           C  
ATOM    984  OG  SER A 132     -67.345 -39.683  30.546  1.00 65.57           O  
ATOM    985  C   SER A 132     -69.274 -37.904  27.898  1.00 65.57           C  
ATOM    986  O   SER A 132     -68.657 -36.828  27.752  1.00 65.57           O  
ATOM    987  N   VAL A 133     -70.378 -38.182  27.171  1.00 62.29           N  
ATOM    988  CA  VAL A 133     -71.182 -37.204  26.432  1.00 62.29           C  
ATOM    989  CB  VAL A 133     -72.387 -37.838  25.668  1.00 62.29           C  
ATOM    990  CG1 VAL A 133     -72.992 -36.805  24.722  1.00 62.29           C  
ATOM    991  CG2 VAL A 133     -71.983 -39.080  24.867  1.00 62.29           C  
ATOM    992  C   VAL A 133     -71.680 -36.150  27.397  1.00 62.29           C  
ATOM    993  O   VAL A 133     -72.701 -36.337  28.038  1.00 62.29           O  
ATOM    994  N   VAL A 134     -71.241 -34.902  27.408  1.00 59.30           N  
ATOM    995  CA  VAL A 134     -71.723 -33.844  28.292  1.00 59.30           C  
ATOM    996  CB  VAL A 134     -70.563 -32.894  28.645  1.00 59.30           C  
ATOM    997  CG1 VAL A 134     -70.981 -31.830  29.664  1.00 59.30           C  
ATOM    998  CG2 VAL A 134     -69.366 -33.663  29.218  1.00 59.30           C  
ATOM    999  C   VAL A 134     -72.953 -33.129  27.689  1.00 59.30           C  
ATOM   1000  O   VAL A 134     -73.028 -32.882  26.466  1.00 59.30           O  
ATOM   1001  N   CYS A 135     -73.869 -32.731  28.577  1.00 66.20           N  
ATOM   1002  CA  CYS A 135     -74.847 -31.713  28.297  1.00 66.20           C  
ATOM   1003  CB  CYS A 135     -76.180 -32.409  28.181  1.00 66.20           C  
ATOM   1004  SG  CYS A 135     -77.546 -31.421  27.580  1.00 66.20           S  
ATOM   1005  C   CYS A 135     -74.765 -30.706  29.389  1.00 66.20           C  
ATOM   1006  O   CYS A 135     -74.481 -31.046  30.553  1.00 66.20           O  
ATOM   1007  N   LEU A 136     -74.998 -29.406  29.008  1.00 86.21           N  
ATOM   1008  CA  LEU A 136     -74.996 -28.242  29.903  1.00 86.21           C  
ATOM   1009  CB  LEU A 136     -73.752 -27.410  29.664  1.00 86.21           C  
ATOM   1010  CG  LEU A 136     -72.517 -28.231  30.041  1.00 86.21           C  
ATOM   1011  CD1 LEU A 136     -71.319 -27.459  29.558  1.00 86.21           C  
ATOM   1012  CD2 LEU A 136     -72.402 -28.404  31.551  1.00 86.21           C  
ATOM   1013  C   LEU A 136     -76.148 -27.340  29.612  1.00 86.21           C  
ATOM   1014  O   LEU A 136     -76.305 -26.939  28.439  1.00 86.21           O  
ATOM   1015  N   LEU A 137     -76.965 -27.050  30.650  1.00115.39           N  
ATOM   1016  CA  LEU A 137     -78.243 -26.345  30.574  1.00115.39           C  
ATOM   1017  CB  LEU A 137     -79.421 -27.211  31.089  1.00115.39           C  
ATOM   1018  CG  LEU A 137     -79.418 -28.659  30.566  1.00115.39           C  
ATOM   1019  CD1 LEU A 137     -80.858 -29.109  30.551  1.00115.39           C  
ATOM   1020  CD2 LEU A 137     -78.895 -28.865  29.150  1.00115.39           C  
ATOM   1021  C   LEU A 137     -78.019 -25.101  31.390  1.00115.39           C  
ATOM   1022  O   LEU A 137     -77.948 -25.239  32.610  1.00115.39           O  
ATOM   1023  N   ASN A 138     -77.802 -23.953  30.765  1.00 81.58           N  
ATOM   1024  CA  ASN A 138     -77.490 -22.720  31.456  1.00 81.58           C  
ATOM   1025  CB  ASN A 138     -76.241 -22.078  30.828  1.00 81.58           C  
ATOM   1026  CG  ASN A 138     -74.969 -22.895  30.997  1.00 81.58           C  
ATOM   1027  OD1 ASN A 138     -74.845 -23.783  31.822  1.00 81.58           O  
ATOM   1028  ND2 ASN A 138     -73.930 -22.573  30.260  1.00 81.58           N  
ATOM   1029  C   ASN A 138     -78.720 -21.802  31.472  1.00 81.58           C  
ATOM   1030  O   ASN A 138     -79.583 -21.869  30.580  1.00 81.58           O  
ATOM   1031  N   ASN A 139     -78.668 -20.914  32.492  1.00 92.82           N  
ATOM   1032  CA  ASN A 139     -79.495 -19.695  32.624  1.00 92.82           C  
ATOM   1033  CB  ASN A 139     -79.068 -18.752  31.472  1.00 92.82           C  
ATOM   1034  CG  ASN A 139     -77.568 -18.578  31.306  1.00 92.82           C  
ATOM   1035  OD1 ASN A 139     -76.810 -18.421  32.252  1.00 92.82           O  
ATOM   1036  ND2 ASN A 139     -77.063 -18.719  30.102  1.00 92.82           N  
ATOM   1037  C   ASN A 139     -81.053 -19.833  32.746  1.00 92.82           C  
ATOM   1038  O   ASN A 139     -81.819 -18.970  32.279  1.00 92.82           O  
ATOM   1039  N   PHE A 140     -81.547 -20.982  33.193  1.00164.87           N  
ATOM   1040  CA  PHE A 140     -82.997 -21.147  33.317  1.00164.87           C  
ATOM   1041  CB  PHE A 140     -83.378 -22.619  33.014  1.00164.87           C  
ATOM   1042  CG  PHE A 140     -82.734 -23.613  33.947  1.00164.87           C  
ATOM   1043  CD1 PHE A 140     -83.281 -23.840  35.218  1.00164.87           C  
ATOM   1044  CD2 PHE A 140     -81.581 -24.307  33.547  1.00164.87           C  
ATOM   1045  CE1 PHE A 140     -82.661 -24.728  36.109  1.00164.87           C  
ATOM   1046  CE2 PHE A 140     -81.004 -25.246  34.415  1.00164.87           C  
ATOM   1047  CZ  PHE A 140     -81.518 -25.435  35.707  1.00164.87           C  
ATOM   1048  C   PHE A 140     -83.553 -20.610  34.679  1.00164.87           C  
ATOM   1049  O   PHE A 140     -82.912 -20.779  35.719  1.00164.87           O  
ATOM   1050  N   TYR A 141     -84.856 -20.291  34.627  1.00105.29           N  
ATOM   1051  CA  TYR A 141     -85.729 -20.150  35.776  1.00105.29           C  
ATOM   1052  CB  TYR A 141     -85.542 -18.720  36.302  1.00105.29           C  
ATOM   1053  CG  TYR A 141     -86.311 -18.513  37.586  1.00105.29           C  
ATOM   1054  CD1 TYR A 141     -85.706 -18.836  38.813  1.00105.29           C  
ATOM   1055  CD2 TYR A 141     -87.665 -18.123  37.546  1.00105.29           C  
ATOM   1056  CE1 TYR A 141     -86.459 -18.804  39.998  1.00105.29           C  
ATOM   1057  CE2 TYR A 141     -88.421 -18.084  38.730  1.00105.29           C  
ATOM   1058  CZ  TYR A 141     -87.821 -18.452  39.950  1.00105.29           C  
ATOM   1059  OH  TYR A 141     -88.563 -18.532  41.080  1.00105.29           O  
ATOM   1060  C   TYR A 141     -87.217 -20.395  35.347  1.00105.29           C  
ATOM   1061  O   TYR A 141     -87.675 -19.772  34.358  1.00105.29           O  
ATOM   1062  N   PRO A 142     -88.047 -21.049  36.193  1.00178.26           N  
ATOM   1063  CA  PRO A 142     -87.814 -21.629  37.534  1.00178.26           C  
ATOM   1064  CD  PRO A 142     -89.437 -21.126  35.828  1.00178.26           C  
ATOM   1065  CB  PRO A 142     -89.220 -21.991  38.061  1.00178.26           C  
ATOM   1066  CG  PRO A 142     -90.106 -22.051  36.824  1.00178.26           C  
ATOM   1067  C   PRO A 142     -86.849 -22.803  37.592  1.00178.26           C  
ATOM   1068  O   PRO A 142     -86.214 -23.032  36.568  1.00178.26           O  
ATOM   1069  N   ARG A 143     -86.626 -23.351  38.804  1.00120.69           N  
ATOM   1070  CA  ARG A 143     -85.582 -24.345  39.098  1.00120.69           C  
ATOM   1071  CB  ARG A 143     -85.364 -24.429  40.662  1.00120.69           C  
ATOM   1072  CG  ARG A 143     -84.014 -25.056  41.068  1.00120.69           C  
ATOM   1073  CD  ARG A 143     -83.744 -24.969  42.579  1.00120.69           C  
ATOM   1074  NE  ARG A 143     -82.339 -25.315  42.901  1.00120.69           N  
ATOM   1075  CZ  ARG A 143     -81.638 -24.914  43.955  1.00120.69           C  
ATOM   1076  NH1 ARG A 143     -82.153 -24.182  44.903  1.00120.69           N  
ATOM   1077  NH2 ARG A 143     -80.375 -25.214  44.071  1.00120.69           N  
ATOM   1078  C   ARG A 143     -85.836 -25.757  38.542  1.00120.69           C  
ATOM   1079  O   ARG A 143     -84.843 -26.478  38.553  1.00120.69           O  
ATOM   1080  N   GLU A 144     -87.050 -26.159  38.214  1.00126.45           N  
ATOM   1081  CA  GLU A 144     -87.315 -27.513  37.733  1.00126.45           C  
ATOM   1082  CB  GLU A 144     -88.781 -27.895  38.008  1.00126.45           C  
ATOM   1083  CG  GLU A 144     -89.121 -29.288  37.457  1.00126.45           C  
ATOM   1084  CD  GLU A 144     -88.104 -30.327  37.944  1.00126.45           C  
ATOM   1085  OE1 GLU A 144     -88.064 -30.575  39.166  1.00126.45           O  
ATOM   1086  OE2 GLU A 144     -87.288 -30.761  37.103  1.00126.45           O  
ATOM   1087  C   GLU A 144     -86.827 -27.629  36.267  1.00126.45           C  
ATOM   1088  O   GLU A 144     -87.369 -27.081  35.298  1.00126.45           O  
ATOM   1089  N   ALA A 145     -85.720 -28.351  36.124  1.00168.58           N  
ATOM   1090  CA  ALA A 145     -84.972 -28.467  34.873  1.00168.58           C  
ATOM   1091  CB  ALA A 145     -83.628 -27.769  35.078  1.00168.58           C  
ATOM   1092  C   ALA A 145     -84.679 -29.937  34.496  1.00168.58           C  
ATOM   1093  O   ALA A 145     -83.534 -30.249  34.148  1.00168.58           O  
ATOM   1094  N   LYS A 146     -85.609 -30.856  34.811  1.00140.94           N  
ATOM   1095  CA  LYS A 146     -85.285 -32.275  34.669  1.00140.94           C  
ATOM   1096  CB  LYS A 146     -86.354 -33.184  35.270  1.00140.94           C  
ATOM   1097  CG  LYS A 146     -86.040 -34.679  35.067  1.00140.94           C  
ATOM   1098  CD  LYS A 146     -84.732 -35.112  35.756  1.00140.94           C  
ATOM   1099  CE  LYS A 146     -84.380 -36.565  35.431  1.00140.94           C  
ATOM   1100  NZ  LYS A 146     -82.941 -36.828  35.680  1.00140.94           N  
ATOM   1101  C   LYS A 146     -85.030 -32.610  33.209  1.00140.94           C  
ATOM   1102  O   LYS A 146     -85.874 -32.436  32.310  1.00140.94           O  
ATOM   1103  N   VAL A 147     -83.897 -33.280  33.014  1.00 79.97           N  
ATOM   1104  CA  VAL A 147     -83.406 -33.717  31.724  1.00 79.97           C  
ATOM   1105  CB  VAL A 147     -81.891 -33.466  31.525  1.00 79.97           C  
ATOM   1106  CG1 VAL A 147     -81.615 -31.977  31.642  1.00 79.97           C  
ATOM   1107  CG2 VAL A 147     -81.024 -34.186  32.548  1.00 79.97           C  
ATOM   1108  C   VAL A 147     -83.732 -35.198  31.527  1.00 79.97           C  
ATOM   1109  O   VAL A 147     -83.935 -35.998  32.481  1.00 79.97           O  
ATOM   1110  N   GLN A 148     -83.803 -35.521  30.219  1.00142.03           N  
ATOM   1111  CA  GLN A 148     -83.736 -36.854  29.709  1.00142.03           C  
ATOM   1112  CB  GLN A 148     -85.026 -37.218  28.958  1.00142.03           C  
ATOM   1113  CG  GLN A 148     -86.296 -37.193  29.812  1.00142.03           C  
ATOM   1114  CD  GLN A 148     -87.493 -37.634  28.973  1.00142.03           C  
ATOM   1115  NE2 GLN A 148     -88.586 -38.014  29.595  1.00142.03           N  
ATOM   1116  OE1 GLN A 148     -87.456 -37.703  27.751  1.00142.03           O  
ATOM   1117  C   GLN A 148     -82.503 -36.918  28.822  1.00142.03           C  
ATOM   1118  O   GLN A 148     -82.189 -35.969  28.068  1.00142.03           O  
ATOM   1119  N   TRP A 149     -82.013 -38.165  28.658  1.00 75.11           N  
ATOM   1120  CA  TRP A 149     -81.071 -38.539  27.617  1.00 75.11           C  
ATOM   1121  CB  TRP A 149     -79.807 -39.043  28.308  1.00 75.11           C  
ATOM   1122  CG  TRP A 149     -78.976 -37.940  28.848  1.00 75.11           C  
ATOM   1123  CD2 TRP A 149     -77.944 -37.212  28.131  1.00 75.11           C  
ATOM   1124  CD1 TRP A 149     -79.028 -37.411  30.090  1.00 75.11           C  
ATOM   1125  NE1 TRP A 149     -78.057 -36.437  30.202  1.00 75.11           N  
ATOM   1126  CE2 TRP A 149     -77.318 -36.321  29.046  1.00 75.11           C  
ATOM   1127  CE3 TRP A 149     -77.435 -37.277  26.816  1.00 75.11           C  
ATOM   1128  CZ2 TRP A 149     -76.192 -35.571  28.691  1.00 75.11           C  
ATOM   1129  CZ3 TRP A 149     -76.318 -36.512  26.445  1.00 75.11           C  
ATOM   1130  CH2 TRP A 149     -75.690 -35.675  27.381  1.00 75.11           C  
ATOM   1131  C   TRP A 149     -81.667 -39.608  26.704  1.00 75.11           C  
ATOM   1132  O   TRP A 149     -82.298 -40.569  27.180  1.00 75.11           O  
ATOM   1133  N   LYS A 150     -81.233 -39.534  25.419  1.00 90.52           N  
ATOM   1134  CA  LYS A 150     -81.579 -40.495  24.375  1.00 90.52           C  
ATOM   1135  CB  LYS A 150     -82.647 -39.954  23.426  1.00 90.52           C  
ATOM   1136  CG  LYS A 150     -83.946 -39.607  24.181  1.00 90.52           C  
ATOM   1137  CD  LYS A 150     -84.934 -38.831  23.298  1.00 90.52           C  
ATOM   1138  CE  LYS A 150     -86.239 -38.495  24.045  1.00 90.52           C  
ATOM   1139  NZ  LYS A 150     -86.069 -37.385  25.013  1.00 90.52           N  
ATOM   1140  C   LYS A 150     -80.404 -40.938  23.565  1.00 90.52           C  
ATOM   1141  O   LYS A 150     -79.490 -40.137  23.336  1.00 90.52           O  
ATOM   1142  N   VAL A 151     -80.334 -42.216  23.200  1.00100.53           N  
ATOM   1143  CA  VAL A 151     -79.516 -42.825  22.133  1.00100.53           C  
ATOM   1144  CB  VAL A 151     -79.071 -44.236  22.523  1.00100.53           C  
ATOM   1145  CG1 VAL A 151     -78.211 -44.163  23.787  1.00100.53           C  
ATOM   1146  CG2 VAL A 151     -80.234 -45.200  22.789  1.00100.53           C  
ATOM   1147  C   VAL A 151     -80.347 -42.842  20.855  1.00100.53           C  
ATOM   1148  O   VAL A 151     -81.239 -42.015  20.758  1.00100.53           O  
ATOM   1149  N   ASP A 152     -80.176 -43.803  19.945  1.00 89.56           N  
ATOM   1150  CA  ASP A 152     -80.926 -43.931  18.704  1.00 89.56           C  
ATOM   1151  CB  ASP A 152     -80.568 -45.220  17.914  1.00 89.56           C  
ATOM   1152  CG  ASP A 152     -79.155 -45.171  17.324  1.00 89.56           C  
ATOM   1153  OD1 ASP A 152     -78.343 -44.352  17.794  1.00 89.56           O  
ATOM   1154  OD2 ASP A 152     -78.859 -45.906  16.361  1.00 89.56           O  
ATOM   1155  C   ASP A 152     -82.428 -43.753  18.943  1.00 89.56           C  
ATOM   1156  O   ASP A 152     -83.064 -44.329  19.863  1.00 89.56           O  
ATOM   1157  N   ASN A 153     -83.005 -42.937  18.039  1.00179.21           N  
ATOM   1158  CA  ASN A 153     -84.429 -42.589  18.013  1.00179.21           C  
ATOM   1159  CB  ASN A 153     -85.191 -43.820  17.527  1.00179.21           C  
ATOM   1160  CG  ASN A 153     -86.611 -43.502  17.107  1.00179.21           C  
ATOM   1161  OD1 ASN A 153     -87.145 -42.439  17.357  1.00179.21           O  
ATOM   1162  ND2 ASN A 153     -87.287 -44.439  16.492  1.00179.21           N  
ATOM   1163  C   ASN A 153     -84.893 -41.978  19.325  1.00179.21           C  
ATOM   1164  O   ASN A 153     -84.245 -41.010  19.703  1.00179.21           O  
ATOM   1165  N   ALA A 154     -85.836 -42.628  20.006  1.00112.00           N  
ATOM   1166  CA  ALA A 154     -86.398 -42.251  21.292  1.00112.00           C  
ATOM   1167  CB  ALA A 154     -87.890 -42.591  21.214  1.00112.00           C  
ATOM   1168  C   ALA A 154     -85.787 -42.969  22.495  1.00112.00           C  
ATOM   1169  O   ALA A 154     -85.983 -42.485  23.624  1.00112.00           O  
ATOM   1170  N   LEU A 155     -84.971 -44.024  22.269  1.00 68.71           N  
ATOM   1171  CA  LEU A 155     -84.530 -44.930  23.327  1.00 68.71           C  
ATOM   1172  CB  LEU A 155     -83.720 -46.094  22.770  1.00 68.71           C  
ATOM   1173  CG  LEU A 155     -84.493 -47.058  21.856  1.00 68.71           C  
ATOM   1174  CD1 LEU A 155     -83.605 -48.255  21.501  1.00 68.71           C  
ATOM   1175  CD2 LEU A 155     -85.772 -47.575  22.516  1.00 68.71           C  
ATOM   1176  C   LEU A 155     -83.699 -44.230  24.378  1.00 68.71           C  
ATOM   1177  O   LEU A 155     -82.650 -43.668  24.127  1.00 68.71           O  
ATOM   1178  N   GLN A 156     -84.054 -44.274  25.643  1.00 55.72           N  
ATOM   1179  CA  GLN A 156     -83.429 -43.411  26.664  1.00 55.72           C  
ATOM   1180  CB  GLN A 156     -84.442 -42.932  27.713  1.00 55.72           C  
ATOM   1181  CG  GLN A 156     -85.441 -41.903  27.164  1.00 55.72           C  
ATOM   1182  CD  GLN A 156     -86.319 -41.316  28.263  1.00 55.72           C  
ATOM   1183  OE1 GLN A 156     -85.887 -41.015  29.362  1.00 55.72           O  
ATOM   1184  NE2 GLN A 156     -87.588 -41.100  28.005  1.00 55.72           N  
ATOM   1185  C   GLN A 156     -82.254 -44.132  27.339  1.00 55.72           C  
ATOM   1186  O   GLN A 156     -82.308 -45.338  27.570  1.00 55.72           O  
ATOM   1187  N   SER A 157     -81.229 -43.383  27.722  1.00 50.97           N  
ATOM   1188  CA  SER A 157     -80.129 -43.935  28.518  1.00 50.97           C  
ATOM   1189  CB  SER A 157     -78.811 -43.578  27.888  1.00 50.97           C  
ATOM   1190  OG  SER A 157     -77.792 -44.206  28.645  1.00 50.97           O  
ATOM   1191  C   SER A 157     -80.083 -43.469  29.978  1.00 50.97           C  
ATOM   1192  O   SER A 157     -79.940 -42.273  30.253  1.00 50.97           O  
ATOM   1193  N   GLY A 158     -80.394 -44.425  30.870  1.00 46.43           N  
ATOM   1194  CA  GLY A 158     -80.439 -44.152  32.301  1.00 46.43           C  
ATOM   1195  C   GLY A 158     -79.024 -44.206  32.901  1.00 46.43           C  
ATOM   1196  O   GLY A 158     -78.816 -43.723  33.995  1.00 46.43           O  
ATOM   1197  N   ASN A 159     -77.991 -44.531  32.136  1.00 61.98           N  
ATOM   1198  CA  ASN A 159     -76.625 -44.262  32.539  1.00 61.98           C  
ATOM   1199  CB  ASN A 159     -75.680 -45.264  31.938  1.00 61.98           C  
ATOM   1200  CG  ASN A 159     -74.351 -45.291  32.687  1.00 61.98           C  
ATOM   1201  OD1 ASN A 159     -74.025 -44.433  33.491  1.00 61.98           O  
ATOM   1202  ND2 ASN A 159     -73.583 -46.345  32.538  1.00 61.98           N  
ATOM   1203  C   ASN A 159     -76.206 -42.847  32.232  1.00 61.98           C  
ATOM   1204  O   ASN A 159     -75.750 -42.481  31.154  1.00 61.98           O  
ATOM   1205  N   SER A 160     -76.514 -41.930  33.152  1.00 40.54           N  
ATOM   1206  CA  SER A 160     -76.035 -40.547  33.165  1.00 40.54           C  
ATOM   1207  CB  SER A 160     -77.061 -39.626  32.460  1.00 40.54           C  
ATOM   1208  OG  SER A 160     -76.575 -38.306  32.329  1.00 40.54           O  
ATOM   1209  C   SER A 160     -75.711 -40.159  34.620  1.00 40.54           C  
ATOM   1210  O   SER A 160     -76.071 -40.815  35.615  1.00 40.54           O  
ATOM   1211  N   GLN A 161     -74.834 -39.128  34.696  1.00 60.97           N  
ATOM   1212  CA  GLN A 161     -74.574 -38.290  35.891  1.00 60.97           C  
ATOM   1213  CB  GLN A 161     -73.055 -38.190  36.019  1.00 60.97           C  
ATOM   1214  CG  GLN A 161     -72.576 -37.727  37.400  1.00 60.97           C  
ATOM   1215  CD  GLN A 161     -71.087 -37.996  37.612  1.00 60.97           C  
ATOM   1216  NE2 GLN A 161     -70.302 -38.218  36.581  1.00 60.97           N  
ATOM   1217  OE1 GLN A 161     -70.591 -38.037  38.719  1.00 60.97           O  
ATOM   1218  C   GLN A 161     -75.248 -36.917  35.840  1.00 60.97           C  
ATOM   1219  O   GLN A 161     -75.452 -36.450  34.731  1.00 60.97           O  
ATOM   1220  N   GLU A 162     -75.523 -36.225  36.949  1.00 64.81           N  
ATOM   1221  CA  GLU A 162     -76.250 -34.952  36.954  1.00 64.81           C  
ATOM   1222  CB  GLU A 162     -77.802 -35.071  37.039  1.00 64.81           C  
ATOM   1223  CG  GLU A 162     -78.492 -35.690  35.814  1.00 64.81           C  
ATOM   1224  CD  GLU A 162     -80.007 -35.847  36.039  1.00 64.81           C  
ATOM   1225  OE1 GLU A 162     -80.438 -36.778  36.753  1.00 64.81           O  
ATOM   1226  OE2 GLU A 162     -80.820 -35.093  35.461  1.00 64.81           O  
ATOM   1227  C   GLU A 162     -75.754 -34.169  38.180  1.00 64.81           C  
ATOM   1228  O   GLU A 162     -75.804 -34.689  39.309  1.00 64.81           O  
ATOM   1229  N   SER A 163     -75.543 -32.861  37.918  1.00 54.21           N  
ATOM   1230  CA  SER A 163     -75.253 -31.851  38.936  1.00 54.21           C  
ATOM   1231  CB  SER A 163     -73.761 -31.529  38.925  1.00 54.21           C  
ATOM   1232  OG  SER A 163     -73.447 -30.689  40.019  1.00 54.21           O  
ATOM   1233  C   SER A 163     -76.086 -30.591  38.692  1.00 54.21           C  
ATOM   1234  O   SER A 163     -76.504 -30.366  37.545  1.00 54.21           O  
ATOM   1235  N   VAL A 164     -76.336 -29.818  39.761  1.00116.27           N  
ATOM   1236  CA  VAL A 164     -77.192 -28.618  39.723  1.00116.27           C  
ATOM   1237  CB  VAL A 164     -78.618 -28.913  40.195  1.00116.27           C  
ATOM   1238  CG1 VAL A 164     -79.534 -27.697  39.994  1.00116.27           C  
ATOM   1239  CG2 VAL A 164     -79.254 -30.076  39.426  1.00116.27           C  
ATOM   1240  C   VAL A 164     -76.635 -27.507  40.613  1.00116.27           C  
ATOM   1241  O   VAL A 164     -76.056 -27.785  41.677  1.00116.27           O  
ATOM   1242  N   THR A 165     -76.755 -26.273  40.127  1.00136.32           N  
ATOM   1243  CA  THR A 165     -76.237 -25.089  40.805  1.00136.32           C  
ATOM   1244  CB  THR A 165     -75.861 -23.987  39.799  1.00136.32           C  
ATOM   1245  OG1 THR A 165     -75.253 -24.557  38.662  1.00136.32           O  
ATOM   1246  CG2 THR A 165     -74.833 -23.000  40.352  1.00136.32           C  
ATOM   1247  C   THR A 165     -77.249 -24.567  41.812  1.00136.32           C  
ATOM   1248  O   THR A 165     -78.353 -25.052  41.993  1.00136.32           O  
ATOM   1249  N   GLU A 166     -76.813 -23.712  42.718  1.00166.62           N  
ATOM   1250  CA  GLU A 166     -77.678 -22.696  43.349  1.00166.62           C  
ATOM   1251  CB  GLU A 166     -76.972 -22.293  44.666  1.00166.62           C  
ATOM   1252  CG  GLU A 166     -77.915 -21.680  45.698  1.00166.62           C  
ATOM   1253  CD  GLU A 166     -79.167 -22.544  45.937  1.00166.62           C  
ATOM   1254  OE1 GLU A 166     -79.069 -23.781  46.052  1.00166.62           O  
ATOM   1255  OE2 GLU A 166     -80.282 -21.987  45.977  1.00166.62           O  
ATOM   1256  C   GLU A 166     -78.025 -21.497  42.408  1.00166.62           C  
ATOM   1257  O   GLU A 166     -77.393 -21.200  41.389  1.00166.62           O  
ATOM   1258  N   GLN A 167     -78.944 -20.633  42.845  1.00 78.99           N  
ATOM   1259  CA  GLN A 167     -79.322 -19.439  42.099  1.00 78.99           C  
ATOM   1260  CB  GLN A 167     -80.613 -18.844  42.696  1.00 78.99           C  
ATOM   1261  CG  GLN A 167     -81.406 -17.928  41.762  1.00 78.99           C  
ATOM   1262  CD  GLN A 167     -82.747 -17.493  42.364  1.00 78.99           C  
ATOM   1263  OE1 GLN A 167     -82.944 -17.395  43.568  1.00 78.99           O  
ATOM   1264  NE2 GLN A 167     -83.724 -17.188  41.543  1.00 78.99           N  
ATOM   1265  C   GLN A 167     -78.147 -18.434  42.114  1.00 78.99           C  
ATOM   1266  O   GLN A 167     -77.326 -18.423  43.055  1.00 78.99           O  
ATOM   1267  N   ASP A 168     -78.147 -17.682  40.990  1.00 62.19           N  
ATOM   1268  CA  ASP A 168     -77.267 -16.495  40.794  1.00 62.19           C  
ATOM   1269  CB  ASP A 168     -77.181 -16.126  39.284  1.00 62.19           C  
ATOM   1270  CG  ASP A 168     -76.269 -14.922  39.064  1.00 62.19           C  
ATOM   1271  OD1 ASP A 168     -75.162 -14.915  39.639  1.00 62.19           O  
ATOM   1272  OD2 ASP A 168     -76.764 -13.927  38.497  1.00 62.19           O  
ATOM   1273  C   ASP A 168     -77.632 -15.261  41.654  1.00 62.19           C  
ATOM   1274  O   ASP A 168     -78.598 -15.333  42.402  1.00 62.19           O  
ATOM   1275  N   SER A 169     -76.718 -14.306  41.840  1.00 68.78           N  
ATOM   1276  CA  SER A 169     -76.913 -13.065  42.598  1.00 68.78           C  
ATOM   1277  CB  SER A 169     -75.579 -12.577  43.162  1.00 68.78           C  
ATOM   1278  OG  SER A 169     -74.636 -12.315  42.136  1.00 68.78           O  
ATOM   1279  C   SER A 169     -77.375 -11.845  41.780  1.00 68.78           C  
ATOM   1280  O   SER A 169     -77.932 -10.886  42.332  1.00 68.78           O  
ATOM   1281  N   LYS A 170     -77.109 -11.793  40.473  1.00144.01           N  
ATOM   1282  CA  LYS A 170     -77.619 -10.727  39.614  1.00144.01           C  
ATOM   1283  CB  LYS A 170     -76.488 -10.182  38.733  1.00144.01           C  
ATOM   1284  CG  LYS A 170     -76.780  -8.795  38.109  1.00144.01           C  
ATOM   1285  CD  LYS A 170     -77.979  -8.787  37.151  1.00144.01           C  
ATOM   1286  CE  LYS A 170     -78.300  -7.455  36.492  1.00144.01           C  
ATOM   1287  NZ  LYS A 170     -79.498  -7.638  35.635  1.00144.01           N  
ATOM   1288  C   LYS A 170     -78.840 -11.234  38.858  1.00144.01           C  
ATOM   1289  O   LYS A 170     -79.944 -10.715  39.006  1.00144.01           O  
ATOM   1290  N   ASP A 171     -78.619 -12.034  37.829  1.00 73.78           N  
ATOM   1291  CA  ASP A 171     -79.659 -12.472  36.941  1.00 73.78           C  
ATOM   1292  CB  ASP A 171     -79.084 -13.154  35.715  1.00 73.78           C  
ATOM   1293  CG  ASP A 171     -78.524 -12.136  34.710  1.00 73.78           C  
ATOM   1294  OD1 ASP A 171     -78.895 -10.932  34.793  1.00 73.78           O  
ATOM   1295  OD2 ASP A 171     -77.790 -12.588  33.807  1.00 73.78           O  
ATOM   1296  C   ASP A 171     -80.595 -13.444  37.611  1.00 73.78           C  
ATOM   1297  O   ASP A 171     -81.661 -13.624  37.034  1.00 73.78           O  
ATOM   1298  N   SER A 172     -80.198 -14.138  38.686  1.00119.11           N  
ATOM   1299  CA  SER A 172     -81.022 -15.031  39.545  1.00119.11           C  
ATOM   1300  CB  SER A 172     -81.959 -14.253  40.494  1.00119.11           C  
ATOM   1301  OG  SER A 172     -82.950 -13.573  39.758  1.00119.11           O  
ATOM   1302  C   SER A 172     -81.675 -16.209  38.787  1.00119.11           C  
ATOM   1303  O   SER A 172     -82.893 -16.466  38.811  1.00119.11           O  
ATOM   1304  N   THR A 173     -80.867 -16.731  37.862  1.00 54.56           N  
ATOM   1305  CA  THR A 173     -81.164 -17.990  37.203  1.00 54.56           C  
ATOM   1306  CB  THR A 173     -80.845 -17.874  35.684  1.00 54.56           C  
ATOM   1307  OG1 THR A 173     -79.470 -17.624  35.519  1.00 54.56           O  
ATOM   1308  CG2 THR A 173     -81.617 -16.742  35.004  1.00 54.56           C  
ATOM   1309  C   THR A 173     -80.455 -19.185  37.922  1.00 54.56           C  
ATOM   1310  O   THR A 173     -79.826 -19.164  39.011  1.00 54.56           O  
ATOM   1311  N   TYR A 174     -80.711 -20.358  37.359  1.00 99.07           N  
ATOM   1312  CA  TYR A 174     -80.071 -21.588  37.766  1.00 99.07           C  
ATOM   1313  CB  TYR A 174     -81.093 -22.595  38.283  1.00 99.07           C  
ATOM   1314  CG  TYR A 174     -81.642 -22.231  39.636  1.00 99.07           C  
ATOM   1315  CD1 TYR A 174     -80.892 -22.528  40.787  1.00 99.07           C  
ATOM   1316  CD2 TYR A 174     -82.903 -21.622  39.743  1.00 99.07           C  
ATOM   1317  CE1 TYR A 174     -81.428 -22.248  42.056  1.00 99.07           C  
ATOM   1318  CE2 TYR A 174     -83.437 -21.341  41.013  1.00 99.07           C  
ATOM   1319  CZ  TYR A 174     -82.709 -21.676  42.172  1.00 99.07           C  
ATOM   1320  OH  TYR A 174     -83.261 -21.520  43.402  1.00 99.07           O  
ATOM   1321  C   TYR A 174     -79.331 -22.149  36.604  1.00 99.07           C  
ATOM   1322  O   TYR A 174     -79.457 -21.715  35.442  1.00 99.07           O  
ATOM   1323  N   SER A 175     -78.542 -23.199  36.793  1.00 49.89           N  
ATOM   1324  CA  SER A 175     -78.075 -24.088  35.720  1.00 49.89           C  
ATOM   1325  CB  SER A 175     -76.707 -23.569  35.225  1.00 49.89           C  
ATOM   1326  OG  SER A 175     -76.876 -22.245  34.740  1.00 49.89           O  
ATOM   1327  C   SER A 175     -78.129 -25.552  36.180  1.00 49.89           C  
ATOM   1328  O   SER A 175     -78.093 -25.865  37.387  1.00 49.89           O  
ATOM   1329  N   LEU A 176     -78.051 -26.490  35.250  1.00124.16           N  
ATOM   1330  CA  LEU A 176     -77.864 -27.928  35.419  1.00124.16           C  
ATOM   1331  CB  LEU A 176     -79.205 -28.635  35.124  1.00124.16           C  
ATOM   1332  CG  LEU A 176     -79.254 -30.169  35.316  1.00124.16           C  
ATOM   1333  CD1 LEU A 176     -80.703 -30.640  35.454  1.00124.16           C  
ATOM   1334  CD2 LEU A 176     -78.690 -30.967  34.141  1.00124.16           C  
ATOM   1335  C   LEU A 176     -76.682 -28.290  34.541  1.00124.16           C  
ATOM   1336  O   LEU A 176     -76.545 -27.683  33.458  1.00124.16           O  
ATOM   1337  N   SER A 177     -75.779 -29.166  34.991  1.00 45.99           N  
ATOM   1338  CA  SER A 177     -74.953 -30.033  34.158  1.00 45.99           C  
ATOM   1339  CB  SER A 177     -73.526 -29.874  34.633  1.00 45.99           C  
ATOM   1340  OG  SER A 177     -72.643 -30.664  33.870  1.00 45.99           O  
ATOM   1341  C   SER A 177     -75.385 -31.504  34.251  1.00 45.99           C  
ATOM   1342  O   SER A 177     -76.013 -31.916  35.253  1.00 45.99           O  
ATOM   1343  N   SER A 178     -75.233 -32.207  33.103  1.00 51.88           N  
ATOM   1344  CA  SER A 178     -75.377 -33.668  33.007  1.00 51.88           C  
ATOM   1345  CB  SER A 178     -76.782 -34.010  32.539  1.00 51.88           C  
ATOM   1346  OG  SER A 178     -77.044 -35.397  32.601  1.00 51.88           O  
ATOM   1347  C   SER A 178     -74.364 -34.292  32.060  1.00 51.88           C  
ATOM   1348  O   SER A 178     -73.767 -33.593  31.219  1.00 51.88           O  
ATOM   1349  N   THR A 179     -74.082 -35.584  32.255  1.00 66.19           N  
ATOM   1350  CA  THR A 179     -73.242 -36.362  31.337  1.00 66.19           C  
ATOM   1351  CB  THR A 179     -71.803 -36.395  31.840  1.00 66.19           C  
ATOM   1352  OG1 THR A 179     -71.323 -35.079  31.993  1.00 66.19           O  
ATOM   1353  CG2 THR A 179     -70.839 -37.080  30.889  1.00 66.19           C  
ATOM   1354  C   THR A 179     -73.736 -37.801  31.261  1.00 66.19           C  
ATOM   1355  O   THR A 179     -73.321 -38.659  32.071  1.00 66.19           O  
ATOM   1356  N   LEU A 180     -74.359 -38.149  30.093  1.00128.57           N  
ATOM   1357  CA  LEU A 180     -74.495 -39.554  29.655  1.00128.57           C  
ATOM   1358  CB  LEU A 180     -75.325 -39.683  28.354  1.00128.57           C  
ATOM   1359  CG  LEU A 180     -75.909 -41.073  28.031  1.00128.57           C  
ATOM   1360  CD1 LEU A 180     -76.607 -41.029  26.667  1.00128.57           C  
ATOM   1361  CD2 LEU A 180     -74.877 -42.190  27.936  1.00128.57           C  
ATOM   1362  C   LEU A 180     -73.090 -40.138  29.523  1.00128.57           C  
ATOM   1363  O   LEU A 180     -72.170 -39.522  28.994  1.00128.57           O  
ATOM   1364  N   THR A 181     -72.731 -41.129  30.312  1.00116.80           N  
ATOM   1365  CA  THR A 181     -71.439 -41.807  30.212  1.00116.80           C  
ATOM   1366  CB  THR A 181     -70.647 -41.688  31.530  1.00116.80           C  
ATOM   1367  OG1 THR A 181     -69.328 -42.123  31.305  1.00116.80           O  
ATOM   1368  CG2 THR A 181     -71.251 -42.520  32.660  1.00116.80           C  
ATOM   1369  C   THR A 181     -71.705 -43.268  29.774  1.00116.80           C  
ATOM   1370  O   THR A 181     -72.488 -44.003  30.438  1.00116.80           O  
ATOM   1371  N   LEU A 182     -70.847 -43.629  28.788  1.00 69.70           N  
ATOM   1372  CA  LEU A 182     -70.693 -44.994  28.337  1.00 69.70           C  
ATOM   1373  CB  LEU A 182     -71.343 -45.150  26.942  1.00 69.70           C  
ATOM   1374  CG  LEU A 182     -72.853 -44.861  26.931  1.00 69.70           C  
ATOM   1375  CD1 LEU A 182     -73.425 -44.975  25.516  1.00 69.70           C  
ATOM   1376  CD2 LEU A 182     -73.656 -45.790  27.847  1.00 69.70           C  
ATOM   1377  C   LEU A 182     -69.223 -45.354  28.452  1.00 69.70           C  
ATOM   1378  O   LEU A 182     -68.405 -44.419  28.638  1.00 69.70           O  
ATOM   1379  N   SER A 183     -68.888 -46.683  28.384  1.00 31.94           N  
ATOM   1380  CA  SER A 183     -67.686 -47.180  27.655  1.00 31.94           C  
ATOM   1381  CB  SER A 183     -67.574 -48.724  27.649  1.00 31.94           C  
ATOM   1382  OG  SER A 183     -66.374 -49.179  27.050  1.00 31.94           O  
ATOM   1383  C   SER A 183     -67.648 -46.776  26.181  1.00 31.94           C  
ATOM   1384  O   SER A 183     -68.693 -46.970  25.525  1.00 31.94           O  
ATOM   1385  N   LYS A 184     -66.433 -46.476  25.626  1.00 59.46           N  
ATOM   1386  CA  LYS A 184     -66.176 -46.326  24.180  1.00 59.46           C  
ATOM   1387  CB  LYS A 184     -64.686 -46.175  23.804  1.00 59.46           C  
ATOM   1388  CG  LYS A 184     -64.531 -45.866  22.303  1.00 59.46           C  
ATOM   1389  CD  LYS A 184     -63.097 -45.490  21.900  1.00 59.46           C  
ATOM   1390  CE  LYS A 184     -63.070 -45.091  20.415  1.00 59.46           C  
ATOM   1391  NZ  LYS A 184     -63.241 -46.265  19.529  1.00 59.46           N  
ATOM   1392  C   LYS A 184     -66.761 -47.505  23.417  1.00 59.46           C  
ATOM   1393  O   LYS A 184     -67.671 -47.255  22.660  1.00 59.46           O  
ATOM   1394  N   ALA A 185     -66.581 -48.757  23.778  1.00 51.36           N  
ATOM   1395  CA  ALA A 185     -67.175 -49.901  23.099  1.00 51.36           C  
ATOM   1396  CB  ALA A 185     -66.676 -51.153  23.848  1.00 51.36           C  
ATOM   1397  C   ALA A 185     -68.714 -49.860  22.943  1.00 51.36           C  
ATOM   1398  O   ALA A 185     -69.253 -50.266  21.899  1.00 51.36           O  
ATOM   1399  N   ASP A 186     -69.433 -49.238  23.884  1.00 80.82           N  
ATOM   1400  CA  ASP A 186     -70.867 -49.043  23.724  1.00 80.82           C  
ATOM   1401  CB  ASP A 186     -71.543 -48.971  25.096  1.00 80.82           C  
ATOM   1402  CG  ASP A 186     -73.021 -49.334  24.956  1.00 80.82           C  
ATOM   1403  OD1 ASP A 186     -73.266 -50.525  24.650  1.00 80.82           O  
ATOM   1404  OD2 ASP A 186     -73.892 -48.458  25.127  1.00 80.82           O  
ATOM   1405  C   ASP A 186     -71.178 -47.837  22.833  1.00 80.82           C  
ATOM   1406  O   ASP A 186     -71.929 -47.970  21.873  1.00 80.82           O  
ATOM   1407  N   TYR A 187     -70.491 -46.709  23.018  1.00 85.24           N  
ATOM   1408  CA  TYR A 187     -70.650 -45.498  22.204  1.00 85.24           C  
ATOM   1409  CB  TYR A 187     -69.648 -44.463  22.715  1.00 85.24           C  
ATOM   1410  CG  TYR A 187     -69.725 -43.139  21.985  1.00 85.24           C  
ATOM   1411  CD1 TYR A 187     -70.751 -42.228  22.297  1.00 85.24           C  
ATOM   1412  CD2 TYR A 187     -68.789 -42.833  20.979  1.00 85.24           C  
ATOM   1413  CE1 TYR A 187     -70.854 -41.016  21.586  1.00 85.24           C  
ATOM   1414  CE2 TYR A 187     -68.876 -41.612  20.287  1.00 85.24           C  
ATOM   1415  CZ  TYR A 187     -69.918 -40.707  20.575  1.00 85.24           C  
ATOM   1416  OH  TYR A 187     -70.035 -39.553  19.870  1.00 85.24           O  
ATOM   1417  C   TYR A 187     -70.408 -45.713  20.694  1.00 85.24           C  
ATOM   1418  O   TYR A 187     -71.137 -45.176  19.864  1.00 85.24           O  
ATOM   1419  N   GLU A 188     -69.573 -46.686  20.341  1.00107.77           N  
ATOM   1420  CA  GLU A 188     -69.371 -47.145  18.968  1.00107.77           C  
ATOM   1421  CB  GLU A 188     -68.267 -48.209  18.913  1.00107.77           C  
ATOM   1422  CG  GLU A 188     -66.888 -47.824  19.452  1.00107.77           C  
ATOM   1423  CD  GLU A 188     -66.202 -46.699  18.687  1.00107.77           C  
ATOM   1424  OE1 GLU A 188     -66.496 -45.519  18.962  1.00107.77           O  
ATOM   1425  OE2 GLU A 188     -65.219 -46.997  17.974  1.00107.77           O  
ATOM   1426  C   GLU A 188     -70.582 -47.863  18.311  1.00107.77           C  
ATOM   1427  O   GLU A 188     -70.502 -48.207  17.120  1.00107.77           O  
ATOM   1428  N   LYS A 189     -71.557 -48.324  19.115  1.00 75.15           N  
ATOM   1429  CA  LYS A 189     -72.743 -49.006  18.614  1.00 75.15           C  
ATOM   1430  CB  LYS A 189     -73.392 -49.846  19.708  1.00 75.15           C  
ATOM   1431  CG  LYS A 189     -72.468 -50.945  20.254  1.00 75.15           C  
ATOM   1432  CD  LYS A 189     -73.096 -51.535  21.518  1.00 75.15           C  
ATOM   1433  CE  LYS A 189     -72.177 -52.562  22.186  1.00 75.15           C  
ATOM   1434  NZ  LYS A 189     -72.699 -52.908  23.529  1.00 75.15           N  
ATOM   1435  C   LYS A 189     -73.818 -48.055  18.091  1.00 75.15           C  
ATOM   1436  O   LYS A 189     -74.543 -48.326  17.116  1.00 75.15           O  
ATOM   1437  N   HIS A 190     -74.167 -47.029  18.905  1.00 86.14           N  
ATOM   1438  CA  HIS A 190     -75.307 -46.142  18.636  1.00 86.14           C  
ATOM   1439  ND1 HIS A 190     -77.002 -47.489  21.276  1.00 86.14           N  
ATOM   1440  CG  HIS A 190     -76.020 -46.509  21.122  1.00 86.14           C  
ATOM   1441  CB  HIS A 190     -75.913 -45.555  19.947  1.00 86.14           C  
ATOM   1442  NE2 HIS A 190     -75.617 -47.599  22.998  1.00 86.14           N  
ATOM   1443  CD2 HIS A 190     -75.168 -46.578  22.188  1.00 86.14           C  
ATOM   1444  CE1 HIS A 190     -76.719 -48.118  22.427  1.00 86.14           C  
ATOM   1445  C   HIS A 190     -74.891 -45.086  17.569  1.00 86.14           C  
ATOM   1446  O   HIS A 190     -73.765 -44.592  17.399  1.00 86.14           O  
ATOM   1447  N   LYS A 191     -75.868 -44.745  16.728  1.00196.51           N  
ATOM   1448  CA  LYS A 191     -75.678 -43.738  15.700  1.00196.51           C  
ATOM   1449  CB  LYS A 191     -76.544 -44.063  14.506  1.00196.51           C  
ATOM   1450  CG  LYS A 191     -76.385 -43.071  13.337  1.00196.51           C  
ATOM   1451  CD  LYS A 191     -74.932 -42.813  12.882  1.00196.51           C  
ATOM   1452  CE  LYS A 191     -74.017 -44.046  12.921  1.00196.51           C  
ATOM   1453  NZ  LYS A 191     -74.494 -45.116  12.015  1.00196.51           N  
ATOM   1454  C   LYS A 191     -75.980 -42.335  16.130  1.00196.51           C  
ATOM   1455  O   LYS A 191     -75.273 -41.402  15.718  1.00196.51           O  
ATOM   1456  N   VAL A 192     -77.101 -42.056  16.797  1.00128.97           N  
ATOM   1457  CA  VAL A 192     -77.525 -40.709  17.195  1.00128.97           C  
ATOM   1458  CB  VAL A 192     -78.765 -40.257  16.401  1.00128.97           C  
ATOM   1459  CG1 VAL A 192     -80.050 -40.990  16.775  1.00128.97           C  
ATOM   1460  CG2 VAL A 192     -78.982 -38.745  16.483  1.00128.97           C  
ATOM   1461  C   VAL A 192     -77.638 -40.655  18.700  1.00128.97           C  
ATOM   1462  O   VAL A 192     -77.874 -41.697  19.352  1.00128.97           O  
ATOM   1463  N   TYR A 193     -77.457 -39.455  19.247  1.00167.41           N  
ATOM   1464  CA  TYR A 193     -77.557 -39.146  20.659  1.00167.41           C  
ATOM   1465  CB  TYR A 193     -76.178 -38.999  21.301  1.00167.41           C  
ATOM   1466  CG  TYR A 193     -75.397 -40.292  21.278  1.00167.41           C  
ATOM   1467  CD1 TYR A 193     -74.566 -40.596  20.181  1.00167.41           C  
ATOM   1468  CD2 TYR A 193     -75.537 -41.205  22.339  1.00167.41           C  
ATOM   1469  CE1 TYR A 193     -73.857 -41.810  20.149  1.00167.41           C  
ATOM   1470  CE2 TYR A 193     -74.816 -42.412  22.317  1.00167.41           C  
ATOM   1471  CZ  TYR A 193     -73.970 -42.707  21.230  1.00167.41           C  
ATOM   1472  OH  TYR A 193     -73.275 -43.870  21.233  1.00167.41           O  
ATOM   1473  C   TYR A 193     -78.317 -37.866  20.753  1.00167.41           C  
ATOM   1474  O   TYR A 193     -78.054 -37.013  19.880  1.00167.41           O  
ATOM   1475  N   ALA A 194     -79.129 -37.728  21.810  1.00 48.87           N  
ATOM   1476  CA  ALA A 194     -79.699 -36.449  22.209  1.00 48.87           C  
ATOM   1477  CB  ALA A 194     -81.108 -36.379  21.626  1.00 48.87           C  
ATOM   1478  C   ALA A 194     -79.615 -36.290  23.721  1.00 48.87           C  
ATOM   1479  O   ALA A 194     -79.495 -37.296  24.423  1.00 48.87           O  
ATOM   1480  N   CYS A 195     -79.456 -35.008  24.115  1.00 56.54           N  
ATOM   1481  CA  CYS A 195     -79.829 -34.458  25.412  1.00 56.54           C  
ATOM   1482  CB  CYS A 195     -78.722 -33.563  25.937  1.00 56.54           C  
ATOM   1483  SG  CYS A 195     -79.039 -32.772  27.528  1.00 56.54           S  
ATOM   1484  C   CYS A 195     -81.065 -33.619  25.217  1.00 56.54           C  
ATOM   1485  O   CYS A 195     -81.143 -32.795  24.290  1.00 56.54           O  
ATOM   1486  N   GLU A 196     -82.040 -33.822  26.134  1.00 72.71           N  
ATOM   1487  CA  GLU A 196     -83.328 -33.103  26.233  1.00 72.71           C  
ATOM   1488  CB  GLU A 196     -84.446 -34.075  25.845  1.00 72.71           C  
ATOM   1489  CG  GLU A 196     -85.850 -33.475  25.709  1.00 72.71           C  
ATOM   1490  CD  GLU A 196     -86.712 -34.508  24.990  1.00 72.71           C  
ATOM   1491  OE1 GLU A 196     -86.340 -34.879  23.850  1.00 72.71           O  
ATOM   1492  OE2 GLU A 196     -87.562 -35.141  25.649  1.00 72.71           O  
ATOM   1493  C   GLU A 196     -83.570 -32.566  27.638  1.00 72.71           C  
ATOM   1494  O   GLU A 196     -83.190 -33.221  28.619  1.00 72.71           O  
ATOM   1495  N   VAL A 197     -84.279 -31.422  27.706  1.00107.60           N  
ATOM   1496  CA  VAL A 197     -84.722 -30.771  28.937  1.00107.60           C  
ATOM   1497  CB  VAL A 197     -83.931 -29.479  29.215  1.00107.60           C  
ATOM   1498  CG1 VAL A 197     -84.202 -28.365  28.208  1.00107.60           C  
ATOM   1499  CG2 VAL A 197     -84.166 -28.943  30.626  1.00107.60           C  
ATOM   1500  C   VAL A 197     -86.224 -30.500  28.882  1.00107.60           C  
ATOM   1501  O   VAL A 197     -86.773 -29.834  27.996  1.00107.60           O  
ATOM   1502  N   THR A 198     -86.826 -30.809  30.035  1.00 53.43           N  
ATOM   1503  CA  THR A 198     -88.154 -30.325  30.401  1.00 53.43           C  
ATOM   1504  CB  THR A 198     -89.010 -31.390  31.078  1.00 53.43           C  
ATOM   1505  OG1 THR A 198     -88.540 -31.755  32.350  1.00 53.43           O  
ATOM   1506  CG2 THR A 198     -89.022 -32.654  30.220  1.00 53.43           C  
ATOM   1507  C   THR A 198     -88.051 -29.106  31.280  1.00 53.43           C  
ATOM   1508  O   THR A 198     -87.175 -28.994  32.130  1.00 53.43           O  
ATOM   1509  N   HIS A 199     -88.932 -28.114  31.093  1.00 74.58           N  
ATOM   1510  CA  HIS A 199     -88.930 -26.817  31.822  1.00 74.58           C  
ATOM   1511  ND1 HIS A 199     -88.034 -23.428  31.909  1.00 74.58           N  
ATOM   1512  CG  HIS A 199     -87.550 -24.714  32.126  1.00 74.58           C  
ATOM   1513  CB  HIS A 199     -87.841 -25.898  31.250  1.00 74.58           C  
ATOM   1514  NE2 HIS A 199     -86.969 -23.483  33.844  1.00 74.58           N  
ATOM   1515  CD2 HIS A 199     -86.888 -24.748  33.318  1.00 74.58           C  
ATOM   1516  CE1 HIS A 199     -87.650 -22.715  32.977  1.00 74.58           C  
ATOM   1517  C   HIS A 199     -90.272 -26.119  31.752  1.00 74.58           C  
ATOM   1518  O   HIS A 199     -91.024 -26.405  30.861  1.00 74.58           O  
ATOM   1519  N   GLN A 200     -90.541 -25.037  32.473  1.00113.30           N  
ATOM   1520  CA  GLN A 200     -91.829 -24.362  32.572  1.00113.30           C  
ATOM   1521  CB  GLN A 200     -92.028 -23.825  34.007  1.00113.30           C  
ATOM   1522  CG  GLN A 200     -92.206 -24.927  35.067  1.00113.30           C  
ATOM   1523  CD  GLN A 200     -90.927 -25.731  35.311  1.00113.30           C  
ATOM   1524  OE1 GLN A 200     -89.882 -25.185  35.604  1.00113.30           O  
ATOM   1525  NE2 GLN A 200     -90.914 -27.025  35.092  1.00113.30           N  
ATOM   1526  C   GLN A 200     -91.904 -23.182  31.610  1.00113.30           C  
ATOM   1527  O   GLN A 200     -92.961 -22.591  31.474  1.00113.30           O  
ATOM   1528  N   GLY A 201     -90.802 -22.684  31.077  1.00 60.89           N  
ATOM   1529  CA  GLY A 201     -90.761 -21.464  30.301  1.00 60.89           C  
ATOM   1530  C   GLY A 201     -91.230 -21.578  28.867  1.00 60.89           C  
ATOM   1531  O   GLY A 201     -91.288 -20.518  28.237  1.00 60.89           O  
ATOM   1532  N   LEU A 202     -91.518 -22.792  28.364  1.00102.13           N  
ATOM   1533  CA  LEU A 202     -92.006 -23.075  27.014  1.00102.13           C  
ATOM   1534  CB  LEU A 202     -90.905 -23.579  26.045  1.00102.13           C  
ATOM   1535  CG  LEU A 202     -89.750 -22.601  25.794  1.00102.13           C  
ATOM   1536  CD1 LEU A 202     -88.678 -22.699  26.873  1.00102.13           C  
ATOM   1537  CD2 LEU A 202     -89.047 -22.909  24.467  1.00102.13           C  
ATOM   1538  C   LEU A 202     -93.139 -24.106  27.075  1.00102.13           C  
ATOM   1539  O   LEU A 202     -93.243 -24.933  27.962  1.00102.13           O  
ATOM   1540  N   SER A 203     -93.923 -24.177  26.008  1.00 96.39           N  
ATOM   1541  CA  SER A 203     -95.015 -25.158  25.851  1.00 96.39           C  
ATOM   1542  CB  SER A 203     -95.898 -24.750  24.688  1.00 96.39           C  
ATOM   1543  OG  SER A 203     -96.463 -23.469  24.895  1.00 96.39           O  
ATOM   1544  C   SER A 203     -94.561 -26.579  25.471  1.00 96.39           C  
ATOM   1545  O   SER A 203     -95.379 -27.484  25.233  1.00 96.39           O  
ATOM   1546  N   SER A 204     -93.238 -26.744  25.350  1.00 85.93           N  
ATOM   1547  CA  SER A 204     -92.596 -28.024  25.086  1.00 85.93           C  
ATOM   1548  CB  SER A 204     -92.517 -28.235  23.558  1.00 85.93           C  
ATOM   1549  OG  SER A 204     -91.675 -27.277  22.945  1.00 85.93           O  
ATOM   1550  C   SER A 204     -91.221 -28.123  25.760  1.00 85.93           C  
ATOM   1551  O   SER A 204     -90.604 -27.109  26.120  1.00 85.93           O  
ATOM   1552  N   PRO A 205     -90.653 -29.348  25.824  1.00149.81           N  
ATOM   1553  CA  PRO A 205     -89.226 -29.545  26.017  1.00149.81           C  
ATOM   1554  CD  PRO A 205     -91.295 -30.628  25.597  1.00149.81           C  
ATOM   1555  CB  PRO A 205     -88.995 -31.072  26.068  1.00149.81           C  
ATOM   1556  CG  PRO A 205     -90.202 -31.658  25.342  1.00149.81           C  
ATOM   1557  C   PRO A 205     -88.425 -28.855  24.921  1.00149.81           C  
ATOM   1558  O   PRO A 205     -88.960 -28.526  23.834  1.00149.81           O  
ATOM   1559  N   VAL A 206     -87.122 -28.653  25.272  1.00 43.91           N  
ATOM   1560  CA  VAL A 206     -86.046 -28.304  24.339  1.00 43.91           C  
ATOM   1561  CB  VAL A 206     -85.246 -27.081  24.800  1.00 43.91           C  
ATOM   1562  CG1 VAL A 206     -84.157 -26.635  23.811  1.00 43.91           C  
ATOM   1563  CG2 VAL A 206     -86.237 -25.930  25.002  1.00 43.91           C  
ATOM   1564  C   VAL A 206     -85.166 -29.504  24.193  1.00 43.91           C  
ATOM   1565  O   VAL A 206     -84.766 -30.093  25.183  1.00 43.91           O  
ATOM   1566  N   THR A 207     -84.539 -29.715  23.028  1.00 57.56           N  
ATOM   1567  CA  THR A 207     -83.555 -30.790  22.745  1.00 57.56           C  
ATOM   1568  CB  THR A 207     -84.186 -31.992  21.959  1.00 57.56           C  
ATOM   1569  OG1 THR A 207     -85.387 -32.350  22.600  1.00 57.56           O  
ATOM   1570  CG2 THR A 207     -83.312 -33.240  21.877  1.00 57.56           C  
ATOM   1571  C   THR A 207     -82.351 -30.179  21.992  1.00 57.56           C  
ATOM   1572  O   THR A 207     -82.435 -29.152  21.265  1.00 57.56           O  
ATOM   1573  N   LYS A 208     -81.204 -30.882  22.221  1.00166.30           N  
ATOM   1574  CA  LYS A 208     -79.985 -30.818  21.407  1.00166.30           C  
ATOM   1575  CB  LYS A 208     -78.872 -30.150  22.188  1.00166.30           C  
ATOM   1576  CG  LYS A 208     -77.879 -29.367  21.314  1.00166.30           C  
ATOM   1577  CD  LYS A 208     -78.449 -28.089  20.675  1.00166.30           C  
ATOM   1578  CE  LYS A 208     -78.904 -27.121  21.766  1.00166.30           C  
ATOM   1579  NZ  LYS A 208     -79.153 -25.745  21.288  1.00166.30           N  
ATOM   1580  C   LYS A 208     -79.484 -32.190  21.103  1.00166.30           C  
ATOM   1581  O   LYS A 208     -79.234 -32.991  21.997  1.00166.30           O  
ATOM   1582  N   SER A 209     -79.165 -32.468  19.827  1.00 56.42           N  
ATOM   1583  CA  SER A 209     -78.754 -33.793  19.305  1.00 56.42           C  
ATOM   1584  CB  SER A 209     -79.967 -34.479  18.596  1.00 56.42           C  
ATOM   1585  OG  SER A 209     -79.645 -35.730  18.031  1.00 56.42           O  
ATOM   1586  C   SER A 209     -77.500 -33.651  18.430  1.00 56.42           C  
ATOM   1587  O   SER A 209     -77.201 -32.560  17.875  1.00 56.42           O  
ATOM   1588  N   PHE A 210     -76.795 -34.780  18.229  1.00 81.72           N  
ATOM   1589  CA  PHE A 210     -75.871 -35.042  17.120  1.00 81.72           C  
ATOM   1590  CB  PHE A 210     -74.467 -34.651  17.561  1.00 81.72           C  
ATOM   1591  CG  PHE A 210     -73.920 -35.538  18.657  1.00 81.72           C  
ATOM   1592  CD1 PHE A 210     -73.155 -36.673  18.326  1.00 81.72           C  
ATOM   1593  CD2 PHE A 210     -74.277 -35.307  19.997  1.00 81.72           C  
ATOM   1594  CE1 PHE A 210     -72.745 -37.570  19.323  1.00 81.72           C  
ATOM   1595  CE2 PHE A 210     -73.864 -36.214  20.985  1.00 81.72           C  
ATOM   1596  CZ  PHE A 210     -73.088 -37.332  20.660  1.00 81.72           C  
ATOM   1597  C   PHE A 210     -75.913 -36.516  16.751  1.00 81.72           C  
ATOM   1598  O   PHE A 210     -76.065 -37.337  17.651  1.00 81.72           O  
ATOM   1599  N   ASN A 211     -75.568 -36.883  15.510  1.00150.50           N  
ATOM   1600  CA  ASN A 211     -75.132 -38.244  15.129  1.00150.50           C  
ATOM   1601  CB  ASN A 211     -75.734 -38.607  13.784  1.00150.50           C  
ATOM   1602  CG  ASN A 211     -75.175 -37.782  12.642  1.00150.50           C  
ATOM   1603  ND2 ASN A 211     -74.463 -38.395  11.725  1.00150.50           N  
ATOM   1604  OD1 ASN A 211     -75.346 -36.576  12.584  1.00150.50           O  
ATOM   1605  C   ASN A 211     -73.630 -38.479  15.064  1.00150.50           C  
ATOM   1606  O   ASN A 211     -72.917 -37.660  14.510  1.00150.50           O  
ATOM   1607  N   ARG A 212     -73.151 -39.618  15.550  1.00184.70           N  
ATOM   1608  CA  ARG A 212     -71.762 -40.092  15.565  1.00184.70           C  
ATOM   1609  CB  ARG A 212     -71.722 -41.306  16.512  1.00184.70           C  
ATOM   1610  CG  ARG A 212     -70.284 -41.699  16.828  1.00184.70           C  
ATOM   1611  CD  ARG A 212     -70.156 -42.957  17.681  1.00184.70           C  
ATOM   1612  NE  ARG A 212     -70.547 -44.146  16.914  1.00184.70           N  
ATOM   1613  CZ  ARG A 212     -69.774 -44.744  16.027  1.00184.70           C  
ATOM   1614  NH1 ARG A 212     -68.544 -44.364  15.809  1.00184.70           N  
ATOM   1615  NH2 ARG A 212     -70.220 -45.756  15.340  1.00184.70           N  
ATOM   1616  C   ARG A 212     -71.216 -40.356  14.144  1.00184.70           C  
ATOM   1617  O   ARG A 212     -70.939 -41.474  13.688  1.00184.70           O  
ATOM   1618  N   GLY A 213     -70.967 -39.279  13.394  1.00 76.11           N  
ATOM   1619  CA  GLY A 213     -70.388 -39.332  12.043  1.00 76.11           C  
ATOM   1620  C   GLY A 213     -68.923 -38.923  11.914  1.00 76.11           C  
ATOM   1621  O   GLY A 213     -68.147 -39.558  11.211  1.00 76.11           O  
ATOM   1622  N   GLU A 214     -68.586 -37.854  12.634  1.00115.72           N  
ATOM   1623  CA  GLU A 214     -67.196 -37.382  12.772  1.00115.72           C  
ATOM   1624  CB  GLU A 214     -67.138 -35.810  12.904  1.00115.72           C  
ATOM   1625  CG  GLU A 214     -67.607 -35.025  11.676  1.00115.72           C  
ATOM   1626  CD  GLU A 214     -67.323 -33.531  11.893  1.00115.72           C  
ATOM   1627  OE1 GLU A 214     -67.522 -33.026  13.019  1.00115.72           O  
ATOM   1628  OE2 GLU A 214     -66.764 -32.892  10.973  1.00115.72           O  
ATOM   1629  C   GLU A 214     -66.540 -38.103  13.978  1.00115.72           C  
ATOM   1630  O   GLU A 214     -65.558 -38.849  13.861  1.00115.72           O  
ATOM   1631  N   CYS A 215     -67.075 -37.724  15.155  1.00 63.99           N  
ATOM   1632  CA  CYS A 215     -66.666 -38.205  16.482  1.00 63.99           C  
ATOM   1633  CB  CYS A 215     -66.618 -37.077  17.521  1.00 63.99           C  
ATOM   1634  SG  CYS A 215     -65.313 -35.843  17.282  1.00 63.99           S  
ATOM   1635  C   CYS A 215     -67.605 -39.304  16.914  1.00 63.99           C  
ATOM   1636  O   CYS A 215     -68.514 -39.084  17.776  1.00 63.99           O  
ATOM   1637  OXT CYS A 215     -67.466 -40.435  16.390  1.00 63.99           O  
ATOM   1638  N   GLN B   1     -62.440  -8.046  64.125  1.00 84.44           N  
ATOM   1639  CA  GLN B   1     -61.496  -7.430  65.098  1.00 84.44           C  
ATOM   1640  CB  GLN B   1     -62.158  -6.406  66.002  1.00 84.44           C  
ATOM   1641  CG  GLN B   1     -61.188  -5.599  66.891  1.00 84.44           C  
ATOM   1642  CD  GLN B   1     -60.442  -6.451  67.906  1.00 84.44           C  
ATOM   1643  OE1 GLN B   1     -59.300  -6.808  67.704  1.00 84.44           O  
ATOM   1644  NE2 GLN B   1     -61.133  -7.007  68.877  1.00 84.44           N  
ATOM   1645  C   GLN B   1     -60.842  -8.542  65.868  1.00 84.44           C  
ATOM   1646  O   GLN B   1     -59.969  -9.154  65.279  1.00 84.44           O  
ATOM   1647  N   VAL B   2     -61.554  -9.051  66.887  1.00135.22           N  
ATOM   1648  CA  VAL B   2     -61.673 -10.457  67.260  1.00135.22           C  
ATOM   1649  CB  VAL B   2     -62.715 -10.681  68.395  1.00135.22           C  
ATOM   1650  CG1 VAL B   2     -64.035  -9.961  68.121  1.00135.22           C  
ATOM   1651  CG2 VAL B   2     -63.045 -12.165  68.588  1.00135.22           C  
ATOM   1652  C   VAL B   2     -62.007 -11.218  65.973  1.00135.22           C  
ATOM   1653  O   VAL B   2     -62.976 -10.886  65.259  1.00135.22           O  
ATOM   1654  N   GLN B   3     -61.365 -12.397  65.878  1.00 66.37           N  
ATOM   1655  CA  GLN B   3     -61.659 -13.380  64.855  1.00 66.37           C  
ATOM   1656  CB  GLN B   3     -60.896 -12.987  63.583  1.00 66.37           C  
ATOM   1657  CG  GLN B   3     -61.214 -13.876  62.370  1.00 66.37           C  
ATOM   1658  CD  GLN B   3     -62.714 -13.986  62.095  1.00 66.37           C  
ATOM   1659  OE1 GLN B   3     -63.451 -13.016  62.073  1.00 66.37           O  
ATOM   1660  NE2 GLN B   3     -63.234 -15.193  62.015  1.00 66.37           N  
ATOM   1661  C   GLN B   3     -61.350 -14.766  65.381  1.00 66.37           C  
ATOM   1662  O   GLN B   3     -60.645 -14.927  66.375  1.00 66.37           O  
ATOM   1663  N   LEU B   4     -61.974 -15.775  64.758  1.00 82.65           N  
ATOM   1664  CA  LEU B   4     -61.661 -17.187  64.946  1.00 82.65           C  
ATOM   1665  CB  LEU B   4     -62.914 -17.941  65.393  1.00 82.65           C  
ATOM   1666  CG  LEU B   4     -63.567 -17.361  66.664  1.00 82.65           C  
ATOM   1667  CD1 LEU B   4     -64.794 -18.179  67.031  1.00 82.65           C  
ATOM   1668  CD2 LEU B   4     -62.614 -17.333  67.853  1.00 82.65           C  
ATOM   1669  C   LEU B   4     -61.053 -17.731  63.655  1.00 82.65           C  
ATOM   1670  O   LEU B   4     -61.482 -17.389  62.529  1.00 82.65           O  
ATOM   1671  N   VAL B   5     -59.935 -18.435  63.914  1.00175.55           N  
ATOM   1672  CA  VAL B   5     -58.839 -18.780  62.995  1.00175.55           C  
ATOM   1673  CB  VAL B   5     -57.492 -18.078  63.341  1.00175.55           C  
ATOM   1674  CG1 VAL B   5     -56.405 -18.178  62.261  1.00175.55           C  
ATOM   1675  CG2 VAL B   5     -57.712 -16.591  63.657  1.00175.55           C  
ATOM   1676  C   VAL B   5     -58.678 -20.275  63.041  1.00175.55           C  
ATOM   1677  O   VAL B   5     -57.562 -20.744  63.239  1.00175.55           O  
ATOM   1678  N   GLN B   6     -59.734 -21.103  63.199  1.00139.01           N  
ATOM   1679  CA  GLN B   6     -59.615 -22.556  63.129  1.00139.01           C  
ATOM   1680  CB  GLN B   6     -60.941 -23.332  63.305  1.00139.01           C  
ATOM   1681  CG  GLN B   6     -61.885 -23.369  62.106  1.00139.01           C  
ATOM   1682  CD  GLN B   6     -62.501 -22.028  61.822  1.00139.01           C  
ATOM   1683  OE1 GLN B   6     -63.341 -21.578  62.568  1.00139.01           O  
ATOM   1684  NE2 GLN B   6     -62.043 -21.297  60.827  1.00139.01           N  
ATOM   1685  C   GLN B   6     -58.837 -22.873  61.858  1.00139.01           C  
ATOM   1686  O   GLN B   6     -58.865 -22.052  60.900  1.00139.01           O  
ATOM   1687  N   SER B   7     -57.987 -23.936  62.034  1.00 53.89           N  
ATOM   1688  CA  SER B   7     -57.069 -24.451  61.003  1.00 53.89           C  
ATOM   1689  CB  SER B   7     -55.844 -23.544  60.864  1.00 53.89           C  
ATOM   1690  OG  SER B   7     -55.091 -23.525  62.060  1.00 53.89           O  
ATOM   1691  C   SER B   7     -56.605 -25.875  61.273  1.00 53.89           C  
ATOM   1692  O   SER B   7     -57.130 -26.525  62.194  1.00 53.89           O  
ATOM   1693  N   GLY B   8     -55.691 -26.377  60.407  1.00 81.03           N  
ATOM   1694  CA  GLY B   8     -55.364 -27.790  60.307  1.00 81.03           C  
ATOM   1695  C   GLY B   8     -56.361 -28.517  59.460  1.00 81.03           C  
ATOM   1696  O   GLY B   8     -57.504 -28.088  59.527  1.00 81.03           O  
ATOM   1697  N   ALA B   9     -55.990 -29.769  59.122  1.00349.49           N  
ATOM   1698  CA  ALA B   9     -56.675 -30.781  58.281  1.00349.49           C  
ATOM   1699  CB  ALA B   9     -57.904 -31.406  58.980  1.00349.49           C  
ATOM   1700  C   ALA B   9     -56.995 -30.484  56.813  1.00349.49           C  
ATOM   1701  O   ALA B   9     -57.180 -29.349  56.384  1.00349.49           O  
ATOM   1702  N   GLU B  10     -56.785 -31.573  56.027  1.00224.59           N  
ATOM   1703  CA  GLU B  10     -57.429 -31.799  54.713  1.00224.59           C  
ATOM   1704  CB  GLU B  10     -56.393 -31.466  53.609  1.00224.59           C  
ATOM   1705  CG  GLU B  10     -56.994 -31.523  52.196  1.00224.59           C  
ATOM   1706  CD  GLU B  10     -57.902 -30.338  51.850  1.00224.59           C  
ATOM   1707  OE1 GLU B  10     -58.978 -30.231  52.483  1.00224.59           O  
ATOM   1708  OE2 GLU B  10     -57.547 -29.583  50.917  1.00224.59           O  
ATOM   1709  C   GLU B  10     -58.027 -33.257  54.640  1.00224.59           C  
ATOM   1710  O   GLU B  10     -59.120 -33.511  55.173  1.00224.59           O  
ATOM   1711  N   VAL B  11     -57.125 -34.231  54.382  1.00 77.97           N  
ATOM   1712  CA  VAL B  11     -57.493 -35.637  54.092  1.00 77.97           C  
ATOM   1713  CB  VAL B  11     -57.126 -36.069  52.639  1.00 77.97           C  
ATOM   1714  CG1 VAL B  11     -57.646 -37.478  52.323  1.00 77.97           C  
ATOM   1715  CG2 VAL B  11     -57.635 -35.133  51.548  1.00 77.97           C  
ATOM   1716  C   VAL B  11     -56.797 -36.661  55.057  1.00 77.97           C  
ATOM   1717  O   VAL B  11     -55.538 -36.655  55.266  1.00 77.97           O  
ATOM   1718  N   LYS B  12     -57.641 -37.624  55.509  1.00114.94           N  
ATOM   1719  CA  LYS B  12     -57.201 -38.843  56.167  1.00114.94           C  
ATOM   1720  CB  LYS B  12     -57.359 -38.568  57.674  1.00114.94           C  
ATOM   1721  CG  LYS B  12     -56.405 -37.531  58.282  1.00114.94           C  
ATOM   1722  CD  LYS B  12     -54.923 -37.925  58.150  1.00114.94           C  
ATOM   1723  CE  LYS B  12     -54.020 -36.819  58.699  1.00114.94           C  
ATOM   1724  NZ  LYS B  12     -52.603 -37.246  58.752  1.00114.94           N  
ATOM   1725  C   LYS B  12     -57.956 -40.112  55.696  1.00114.94           C  
ATOM   1726  O   LYS B  12     -58.394 -40.248  54.549  1.00114.94           O  
ATOM   1727  N   LYS B  13     -57.737 -41.201  56.417  1.00112.64           N  
ATOM   1728  CA  LYS B  13     -58.566 -42.415  56.398  1.00112.64           C  
ATOM   1729  CB  LYS B  13     -57.682 -43.620  56.173  1.00112.64           C  
ATOM   1730  CG  LYS B  13     -56.773 -43.890  57.386  1.00112.64           C  
ATOM   1731  CD  LYS B  13     -56.145 -45.281  57.337  1.00112.64           C  
ATOM   1732  CE  LYS B  13     -55.352 -45.562  58.619  1.00112.64           C  
ATOM   1733  NZ  LYS B  13     -54.239 -44.599  58.801  1.00112.64           N  
ATOM   1734  C   LYS B  13     -59.354 -42.607  57.709  1.00112.64           C  
ATOM   1735  O   LYS B  13     -58.863 -42.203  58.779  1.00112.64           O  
ATOM   1736  N   PRO B  14     -60.416 -43.419  57.768  1.00 77.79           N  
ATOM   1737  CA  PRO B  14     -61.105 -43.710  59.024  1.00 77.79           C  
ATOM   1738  CD  PRO B  14     -61.084 -44.027  56.636  1.00 77.79           C  
ATOM   1739  CB  PRO B  14     -62.223 -44.661  58.650  1.00 77.79           C  
ATOM   1740  CG  PRO B  14     -62.466 -44.415  57.159  1.00 77.79           C  
ATOM   1741  C   PRO B  14     -60.228 -44.344  60.105  1.00 77.79           C  
ATOM   1742  O   PRO B  14     -59.296 -45.120  59.906  1.00 77.79           O  
ATOM   1743  N   GLY B  15     -60.450 -43.957  61.348  1.00 37.06           N  
ATOM   1744  CA  GLY B  15     -59.531 -44.273  62.418  1.00 37.06           C  
ATOM   1745  C   GLY B  15     -58.181 -43.533  62.458  1.00 37.06           C  
ATOM   1746  O   GLY B  15     -57.394 -43.910  63.322  1.00 37.06           O  
ATOM   1747  N   ALA B  16     -57.898 -42.544  61.624  1.00 65.53           N  
ATOM   1748  CA  ALA B  16     -56.718 -41.700  61.725  1.00 65.53           C  
ATOM   1749  CB  ALA B  16     -56.371 -41.254  60.312  1.00 65.53           C  
ATOM   1750  C   ALA B  16     -56.920 -40.492  62.632  1.00 65.53           C  
ATOM   1751  O   ALA B  16     -57.938 -40.394  63.335  1.00 65.53           O  
ATOM   1752  N   SER B  17     -55.880 -39.648  62.664  1.00124.56           N  
ATOM   1753  CA  SER B  17     -55.915 -38.326  63.267  1.00124.56           C  
ATOM   1754  CB  SER B  17     -55.219 -38.333  64.602  1.00124.56           C  
ATOM   1755  OG  SER B  17     -55.534 -37.151  65.316  1.00124.56           O  
ATOM   1756  C   SER B  17     -55.144 -37.382  62.433  1.00124.56           C  
ATOM   1757  O   SER B  17     -54.066 -37.790  61.983  1.00124.56           O  
ATOM   1758  N   VAL B  18     -55.515 -36.086  62.437  1.00191.34           N  
ATOM   1759  CA  VAL B  18     -54.906 -34.943  61.694  1.00191.34           C  
ATOM   1760  CB  VAL B  18     -55.862 -34.501  60.527  1.00191.34           C  
ATOM   1761  CG1 VAL B  18     -57.201 -33.966  61.048  1.00191.34           C  
ATOM   1762  CG2 VAL B  18     -55.163 -33.542  59.570  1.00191.34           C  
ATOM   1763  C   VAL B  18     -54.479 -33.738  62.583  1.00191.34           C  
ATOM   1764  O   VAL B  18     -53.531 -33.011  62.238  1.00191.34           O  
ATOM   1765  N   LYS B  19     -55.158 -33.542  63.731  1.00193.67           N  
ATOM   1766  CA  LYS B  19     -55.037 -32.329  64.547  1.00193.67           C  
ATOM   1767  CB  LYS B  19     -53.599 -32.252  65.105  1.00193.67           C  
ATOM   1768  CG  LYS B  19     -53.494 -31.692  66.530  1.00193.67           C  
ATOM   1769  CD  LYS B  19     -53.697 -30.183  66.705  1.00193.67           C  
ATOM   1770  CE  LYS B  19     -52.426 -29.339  66.613  1.00193.67           C  
ATOM   1771  NZ  LYS B  19     -52.659 -27.990  67.191  1.00193.67           N  
ATOM   1772  C   LYS B  19     -55.479 -31.069  63.765  1.00193.67           C  
ATOM   1773  O   LYS B  19     -54.692 -30.125  63.587  1.00193.67           O  
ATOM   1774  N   VAL B  20     -56.793 -30.937  63.508  1.00 74.19           N  
ATOM   1775  CA  VAL B  20     -57.454 -29.611  63.499  1.00 74.19           C  
ATOM   1776  CB  VAL B  20     -58.986 -29.701  63.149  1.00 74.19           C  
ATOM   1777  CG1 VAL B  20     -59.656 -28.334  62.943  1.00 74.19           C  
ATOM   1778  CG2 VAL B  20     -59.171 -30.474  61.852  1.00 74.19           C  
ATOM   1779  C   VAL B  20     -57.109 -28.916  64.853  1.00 74.19           C  
ATOM   1780  O   VAL B  20     -56.682 -29.596  65.808  1.00 74.19           O  
ATOM   1781  N   SER B  21     -57.210 -27.578  64.876  1.00 63.06           N  
ATOM   1782  CA  SER B  21     -57.521 -26.806  66.082  1.00 63.06           C  
ATOM   1783  CB  SER B  21     -56.210 -26.209  66.515  1.00 63.06           C  
ATOM   1784  OG  SER B  21     -55.312 -27.281  66.669  1.00 63.06           O  
ATOM   1785  C   SER B  21     -58.482 -25.653  65.832  1.00 63.06           C  
ATOM   1786  O   SER B  21     -58.257 -24.875  64.915  1.00 63.06           O  
ATOM   1787  N   CYS B  22     -59.485 -25.402  66.688  1.00 73.47           N  
ATOM   1788  CA  CYS B  22     -60.040 -24.040  66.807  1.00 73.47           C  
ATOM   1789  CB  CYS B  22     -61.214 -23.930  67.778  1.00 73.47           C  
ATOM   1790  SG  CYS B  22     -61.863 -22.254  68.054  1.00 73.47           S  
ATOM   1791  C   CYS B  22     -58.897 -23.157  67.282  1.00 73.47           C  
ATOM   1792  O   CYS B  22     -58.011 -23.724  67.951  1.00 73.47           O  
ATOM   1793  N   LYS B  23     -58.873 -21.868  66.838  1.00126.43           N  
ATOM   1794  CA  LYS B  23     -57.937 -20.812  67.313  1.00126.43           C  
ATOM   1795  CB  LYS B  23     -56.769 -20.706  66.312  1.00126.43           C  
ATOM   1796  CG  LYS B  23     -55.403 -20.275  66.876  1.00126.43           C  
ATOM   1797  CD  LYS B  23     -55.393 -18.924  67.592  1.00126.43           C  
ATOM   1798  CE  LYS B  23     -54.044 -18.612  68.250  1.00126.43           C  
ATOM   1799  NZ  LYS B  23     -54.165 -17.503  69.232  1.00126.43           N  
ATOM   1800  C   LYS B  23     -58.649 -19.455  67.431  1.00126.43           C  
ATOM   1801  O   LYS B  23     -59.263 -19.041  66.435  1.00126.43           O  
ATOM   1802  N   ALA B  24     -58.552 -18.744  68.558  1.00 51.46           N  
ATOM   1803  CA  ALA B  24     -59.055 -17.405  68.697  1.00 51.46           C  
ATOM   1804  CB  ALA B  24     -59.807 -17.380  70.015  1.00 51.46           C  
ATOM   1805  C   ALA B  24     -57.943 -16.376  68.588  1.00 51.46           C  
ATOM   1806  O   ALA B  24     -56.766 -16.701  68.745  1.00 51.46           O  
ATOM   1807  N   SER B  25     -58.298 -15.138  68.260  1.00 57.53           N  
ATOM   1808  CA  SER B  25     -57.401 -13.984  68.279  1.00 57.53           C  
ATOM   1809  CB  SER B  25     -56.514 -13.919  67.026  1.00 57.53           C  
ATOM   1810  OG  SER B  25     -55.632 -15.024  67.070  1.00 57.53           O  
ATOM   1811  C   SER B  25     -58.205 -12.718  68.421  1.00 57.53           C  
ATOM   1812  O   SER B  25     -59.402 -12.693  68.095  1.00 57.53           O  
ATOM   1813  N   GLY B  26     -57.558 -11.600  68.804  1.00 45.80           N  
ATOM   1814  CA  GLY B  26     -58.126 -10.238  68.867  1.00 45.80           C  
ATOM   1815  C   GLY B  26     -58.940  -9.951  70.119  1.00 45.80           C  
ATOM   1816  O   GLY B  26     -59.431  -8.833  70.265  1.00 45.80           O  
ATOM   1817  N   TYR B  27     -58.955 -10.872  71.077  1.00202.03           N  
ATOM   1818  CA  TYR B  27     -59.488 -10.643  72.434  1.00202.03           C  
ATOM   1819  CB  TYR B  27     -60.987 -10.927  72.500  1.00202.03           C  
ATOM   1820  CG  TYR B  27     -61.372 -12.382  72.344  1.00202.03           C  
ATOM   1821  CD1 TYR B  27     -61.284 -12.973  71.080  1.00202.03           C  
ATOM   1822  CD2 TYR B  27     -61.804 -13.150  73.443  1.00202.03           C  
ATOM   1823  CE1 TYR B  27     -61.694 -14.299  70.884  1.00202.03           C  
ATOM   1824  CE2 TYR B  27     -62.165 -14.503  73.269  1.00202.03           C  
ATOM   1825  CZ  TYR B  27     -62.128 -15.070  71.977  1.00202.03           C  
ATOM   1826  OH  TYR B  27     -62.508 -16.349  71.749  1.00202.03           O  
ATOM   1827  C   TYR B  27     -58.820 -11.554  73.457  1.00202.03           C  
ATOM   1828  O   TYR B  27     -58.161 -12.533  73.054  1.00202.03           O  
ATOM   1829  N   THR B  28     -58.994 -11.227  74.750  1.00 62.22           N  
ATOM   1830  CA  THR B  28     -58.450 -12.007  75.898  1.00 62.22           C  
ATOM   1831  CB  THR B  28     -58.595 -11.245  77.217  1.00 62.22           C  
ATOM   1832  OG1 THR B  28     -58.008  -9.971  77.114  1.00 62.22           O  
ATOM   1833  CG2 THR B  28     -57.885 -11.994  78.337  1.00 62.22           C  
ATOM   1834  C   THR B  28     -59.191 -13.330  76.137  1.00 62.22           C  
ATOM   1835  O   THR B  28     -60.433 -13.324  76.114  1.00 62.22           O  
ATOM   1836  N   PHE B  29     -58.441 -14.435  76.017  1.00137.23           N  
ATOM   1837  CA  PHE B  29     -59.062 -15.754  75.835  1.00137.23           C  
ATOM   1838  CB  PHE B  29     -58.137 -16.697  75.059  1.00137.23           C  
ATOM   1839  CG  PHE B  29     -58.861 -17.953  74.644  1.00137.23           C  
ATOM   1840  CD1 PHE B  29     -59.713 -17.928  73.531  1.00137.23           C  
ATOM   1841  CD2 PHE B  29     -58.772 -19.110  75.426  1.00137.23           C  
ATOM   1842  CE1 PHE B  29     -60.411 -19.086  73.156  1.00137.23           C  
ATOM   1843  CE2 PHE B  29     -59.429 -20.283  75.035  1.00137.23           C  
ATOM   1844  CZ  PHE B  29     -60.248 -20.274  73.895  1.00137.23           C  
ATOM   1845  C   PHE B  29     -59.435 -16.447  77.136  1.00137.23           C  
ATOM   1846  O   PHE B  29     -60.465 -17.120  77.110  1.00137.23           O  
ATOM   1847  N   THR B  30     -58.806 -16.074  78.259  1.00152.35           N  
ATOM   1848  CA  THR B  30     -59.201 -16.539  79.608  1.00152.35           C  
ATOM   1849  CB  THR B  30     -58.099 -16.067  80.621  1.00152.35           C  
ATOM   1850  OG1 THR B  30     -57.962 -16.945  81.700  1.00152.35           O  
ATOM   1851  CG2 THR B  30     -58.317 -14.682  81.212  1.00152.35           C  
ATOM   1852  C   THR B  30     -60.678 -16.200  79.990  1.00152.35           C  
ATOM   1853  O   THR B  30     -61.151 -16.595  81.048  1.00152.35           O  
ATOM   1854  N   ASP B  31     -61.296 -15.266  79.283  1.00121.89           N  
ATOM   1855  CA  ASP B  31     -62.457 -14.495  79.751  1.00121.89           C  
ATOM   1856  CB  ASP B  31     -62.380 -13.101  79.130  1.00121.89           C  
ATOM   1857  CG  ASP B  31     -61.281 -12.133  79.566  1.00121.89           C  
ATOM   1858  OD1 ASP B  31     -60.296 -12.575  80.189  1.00121.89           O  
ATOM   1859  OD2 ASP B  31     -61.392 -10.950  79.168  1.00121.89           O  
ATOM   1860  C   ASP B  31     -63.813 -15.023  79.223  1.00121.89           C  
ATOM   1861  O   ASP B  31     -64.883 -14.518  79.633  1.00121.89           O  
ATOM   1862  N   TYR B  32     -63.729 -15.935  78.214  1.00114.34           N  
ATOM   1863  CA  TYR B  32     -64.929 -16.400  77.568  1.00114.34           C  
ATOM   1864  CB  TYR B  32     -65.244 -15.576  76.294  1.00114.34           C  
ATOM   1865  CG  TYR B  32     -65.212 -14.075  76.489  1.00114.34           C  
ATOM   1866  CD1 TYR B  32     -64.010 -13.379  76.284  1.00114.34           C  
ATOM   1867  CD2 TYR B  32     -66.351 -13.386  76.945  1.00114.34           C  
ATOM   1868  CE1 TYR B  32     -63.924 -12.004  76.579  1.00114.34           C  
ATOM   1869  CE2 TYR B  32     -66.280 -12.003  77.202  1.00114.34           C  
ATOM   1870  CZ  TYR B  32     -65.063 -11.314  77.042  1.00114.34           C  
ATOM   1871  OH  TYR B  32     -64.987  -9.987  77.314  1.00114.34           O  
ATOM   1872  C   TYR B  32     -64.888 -17.897  77.286  1.00114.34           C  
ATOM   1873  O   TYR B  32     -63.941 -18.470  76.727  1.00114.34           O  
ATOM   1874  N   TYR B  33     -66.103 -18.468  77.383  1.00 91.53           N  
ATOM   1875  CA  TYR B  33     -66.449 -19.766  76.824  1.00 91.53           C  
ATOM   1876  CB  TYR B  33     -67.860 -20.216  77.322  1.00 91.53           C  
ATOM   1877  CG  TYR B  33     -68.072 -20.016  78.803  1.00 91.53           C  
ATOM   1878  CD1 TYR B  33     -68.444 -18.750  79.301  1.00 91.53           C  
ATOM   1879  CD2 TYR B  33     -67.909 -21.100  79.678  1.00 91.53           C  
ATOM   1880  CE1 TYR B  33     -68.546 -18.548  80.688  1.00 91.53           C  
ATOM   1881  CE2 TYR B  33     -68.031 -20.903  81.061  1.00 91.53           C  
ATOM   1882  CZ  TYR B  33     -68.303 -19.616  81.575  1.00 91.53           C  
ATOM   1883  OH  TYR B  33     -68.325 -19.399  82.913  1.00 91.53           O  
ATOM   1884  C   TYR B  33     -66.327 -19.696  75.289  1.00 91.53           C  
ATOM   1885  O   TYR B  33     -66.751 -18.702  74.639  1.00 91.53           O  
ATOM   1886  N   MET B  34     -66.144 -20.937  74.766  1.00 61.25           N  
ATOM   1887  CA  MET B  34     -66.217 -21.197  73.329  1.00 61.25           C  
ATOM   1888  CB  MET B  34     -64.816 -21.417  72.751  1.00 61.25           C  
ATOM   1889  CG  MET B  34     -63.896 -20.231  73.050  1.00 61.25           C  
ATOM   1890  SD  MET B  34     -64.424 -18.662  72.328  1.00 61.25           S  
ATOM   1891  CE  MET B  34     -64.065 -19.002  70.590  1.00 61.25           C  
ATOM   1892  C   MET B  34     -67.095 -22.394  73.052  1.00 61.25           C  
ATOM   1893  O   MET B  34     -67.349 -23.178  74.010  1.00 61.25           O  
ATOM   1894  N   HIS B  35     -67.555 -22.509  71.794  1.00 83.21           N  
ATOM   1895  CA  HIS B  35     -68.235 -23.678  71.209  1.00 83.21           C  
ATOM   1896  ND1 HIS B  35     -71.027 -24.088  72.966  1.00 83.21           N  
ATOM   1897  CG  HIS B  35     -70.518 -23.105  72.121  1.00 83.21           C  
ATOM   1898  CB  HIS B  35     -69.704 -23.373  70.891  1.00 83.21           C  
ATOM   1899  NE2 HIS B  35     -71.917 -22.159  73.504  1.00 83.21           N  
ATOM   1900  CD2 HIS B  35     -71.054 -21.904  72.467  1.00 83.21           C  
ATOM   1901  CE1 HIS B  35     -71.895 -23.472  73.772  1.00 83.21           C  
ATOM   1902  C   HIS B  35     -67.636 -24.093  69.862  1.00 83.21           C  
ATOM   1903  O   HIS B  35     -67.131 -23.239  69.104  1.00 83.21           O  
ATOM   1904  N   TRP B  36     -67.784 -25.399  69.536  1.00 97.97           N  
ATOM   1905  CA  TRP B  36     -67.647 -25.935  68.192  1.00 97.97           C  
ATOM   1906  CB  TRP B  36     -66.991 -27.308  68.214  1.00 97.97           C  
ATOM   1907  CG  TRP B  36     -65.545 -27.273  68.517  1.00 97.97           C  
ATOM   1908  CD2 TRP B  36     -64.468 -26.955  67.603  1.00 97.97           C  
ATOM   1909  CD1 TRP B  36     -64.965 -27.704  69.649  1.00 97.97           C  
ATOM   1910  NE1 TRP B  36     -63.593 -27.638  69.526  1.00 97.97           N  
ATOM   1911  CE2 TRP B  36     -63.236 -27.246  68.251  1.00 97.97           C  
ATOM   1912  CE3 TRP B  36     -64.430 -26.565  66.250  1.00 97.97           C  
ATOM   1913  CZ2 TRP B  36     -62.023 -27.179  67.562  1.00 97.97           C  
ATOM   1914  CZ3 TRP B  36     -63.213 -26.479  65.556  1.00 97.97           C  
ATOM   1915  CH2 TRP B  36     -62.018 -26.816  66.204  1.00 97.97           C  
ATOM   1916  C   TRP B  36     -68.967 -26.110  67.500  1.00 97.97           C  
ATOM   1917  O   TRP B  36     -69.936 -26.457  68.187  1.00 97.97           O  
ATOM   1918  N   VAL B  37     -68.983 -26.116  66.157  1.00 60.64           N  
ATOM   1919  CA  VAL B  37     -70.108 -26.487  65.272  1.00 60.64           C  
ATOM   1920  CB  VAL B  37     -70.954 -25.220  64.883  1.00 60.64           C  
ATOM   1921  CG1 VAL B  37     -72.144 -25.571  63.980  1.00 60.64           C  
ATOM   1922  CG2 VAL B  37     -71.506 -24.523  66.137  1.00 60.64           C  
ATOM   1923  C   VAL B  37     -69.495 -27.273  64.069  1.00 60.64           C  
ATOM   1924  O   VAL B  37     -68.346 -26.962  63.696  1.00 60.64           O  
ATOM   1925  N   ARG B  38     -70.243 -28.291  63.636  1.00108.03           N  
ATOM   1926  CA  ARG B  38     -70.141 -28.832  62.270  1.00108.03           C  
ATOM   1927  CB  ARG B  38     -69.983 -30.375  62.399  1.00108.03           C  
ATOM   1928  CG  ARG B  38     -71.281 -31.112  62.787  1.00108.03           C  
ATOM   1929  CD  ARG B  38     -71.012 -32.611  62.821  1.00108.03           C  
ATOM   1930  NE  ARG B  38     -72.223 -33.454  62.844  1.00108.03           N  
ATOM   1931  CZ  ARG B  38     -72.357 -34.654  62.294  1.00108.03           C  
ATOM   1932  NH1 ARG B  38     -71.417 -35.215  61.596  1.00108.03           N  
ATOM   1933  NH2 ARG B  38     -73.454 -35.326  62.451  1.00108.03           N  
ATOM   1934  C   ARG B  38     -71.315 -28.351  61.368  1.00108.03           C  
ATOM   1935  O   ARG B  38     -72.495 -28.321  61.810  1.00108.03           O  
ATOM   1936  N   GLN B  39     -70.975 -28.301  60.070  1.00 78.01           N  
ATOM   1937  CA  GLN B  39     -71.946 -28.107  59.009  1.00 78.01           C  
ATOM   1938  CB  GLN B  39     -71.737 -26.740  58.366  1.00 78.01           C  
ATOM   1939  CG  GLN B  39     -72.785 -26.509  57.275  1.00 78.01           C  
ATOM   1940  CD  GLN B  39     -72.892 -25.046  56.894  1.00 78.01           C  
ATOM   1941  OE1 GLN B  39     -71.916 -24.333  56.684  1.00 78.01           O  
ATOM   1942  NE2 GLN B  39     -74.102 -24.557  56.826  1.00 78.01           N  
ATOM   1943  C   GLN B  39     -71.796 -29.200  57.981  1.00 78.01           C  
ATOM   1944  O   GLN B  39     -70.887 -29.087  57.143  1.00 78.01           O  
ATOM   1945  N   ALA B  40     -72.632 -30.242  58.085  1.00 49.77           N  
ATOM   1946  CA  ALA B  40     -72.593 -31.371  57.175  1.00 49.77           C  
ATOM   1947  CB  ALA B  40     -73.657 -32.422  57.630  1.00 49.77           C  
ATOM   1948  C   ALA B  40     -72.717 -30.876  55.697  1.00 49.77           C  
ATOM   1949  O   ALA B  40     -73.069 -29.732  55.352  1.00 49.77           O  
ATOM   1950  N   PRO B  41     -72.419 -31.809  54.753  1.00 73.88           N  
ATOM   1951  CA  PRO B  41     -72.601 -31.594  53.308  1.00 73.88           C  
ATOM   1952  CD  PRO B  41     -71.564 -33.006  54.968  1.00 73.88           C  
ATOM   1953  CB  PRO B  41     -72.015 -32.844  52.624  1.00 73.88           C  
ATOM   1954  CG  PRO B  41     -70.981 -33.381  53.613  1.00 73.88           C  
ATOM   1955  C   PRO B  41     -74.045 -31.357  52.845  1.00 73.88           C  
ATOM   1956  O   PRO B  41     -74.269 -30.505  51.986  1.00 73.88           O  
ATOM   1957  N   GLY B  42     -75.030 -31.841  53.599  1.00 60.56           N  
ATOM   1958  CA  GLY B  42     -76.413 -31.391  53.488  1.00 60.56           C  
ATOM   1959  C   GLY B  42     -76.707 -29.968  53.975  1.00 60.56           C  
ATOM   1960  O   GLY B  42     -77.883 -29.647  53.998  1.00 60.56           O  
ATOM   1961  N   GLN B  43     -75.713 -29.151  54.335  1.00 88.21           N  
ATOM   1962  CA  GLN B  43     -75.774 -27.780  54.912  1.00 88.21           C  
ATOM   1963  CB  GLN B  43     -76.282 -26.848  53.800  1.00 88.21           C  
ATOM   1964  CG  GLN B  43     -75.982 -25.373  54.066  1.00 88.21           C  
ATOM   1965  CD  GLN B  43     -76.558 -24.456  53.002  1.00 88.21           C  
ATOM   1966  OE1 GLN B  43     -77.757 -24.328  52.821  1.00 88.21           O  
ATOM   1967  NE2 GLN B  43     -75.738 -23.716  52.291  1.00 88.21           N  
ATOM   1968  C   GLN B  43     -76.578 -27.615  56.246  1.00 88.21           C  
ATOM   1969  O   GLN B  43     -76.740 -26.526  56.830  1.00 88.21           O  
ATOM   1970  N   GLY B  44     -77.141 -28.697  56.779  1.00 32.00           N  
ATOM   1971  CA  GLY B  44     -77.529 -28.736  58.172  1.00 32.00           C  
ATOM   1972  C   GLY B  44     -76.413 -28.347  59.095  1.00 32.00           C  
ATOM   1973  O   GLY B  44     -75.268 -28.596  58.754  1.00 32.00           O  
ATOM   1974  N   LEU B  45     -76.691 -27.726  60.253  1.00 65.62           N  
ATOM   1975  CA  LEU B  45     -75.763 -27.428  61.347  1.00 65.62           C  
ATOM   1976  CB  LEU B  45     -75.899 -25.980  61.849  1.00 65.62           C  
ATOM   1977  CG  LEU B  45     -75.551 -24.942  60.773  1.00 65.62           C  
ATOM   1978  CD1 LEU B  45     -75.710 -23.525  61.323  1.00 65.62           C  
ATOM   1979  CD2 LEU B  45     -74.117 -25.107  60.284  1.00 65.62           C  
ATOM   1980  C   LEU B  45     -76.050 -28.341  62.506  1.00 65.62           C  
ATOM   1981  O   LEU B  45     -77.252 -28.653  62.721  1.00 65.62           O  
ATOM   1982  N   GLU B  46     -74.935 -28.664  63.252  1.00 99.73           N  
ATOM   1983  CA  GLU B  46     -74.950 -29.366  64.553  1.00 99.73           C  
ATOM   1984  CB  GLU B  46     -74.780 -30.877  64.321  1.00 99.73           C  
ATOM   1985  CG  GLU B  46     -75.251 -31.731  65.496  1.00 99.73           C  
ATOM   1986  CD  GLU B  46     -75.391 -33.181  65.046  1.00 99.73           C  
ATOM   1987  OE1 GLU B  46     -74.588 -33.638  64.208  1.00 99.73           O  
ATOM   1988  OE2 GLU B  46     -76.323 -33.841  65.538  1.00 99.73           O  
ATOM   1989  C   GLU B  46     -73.892 -28.828  65.502  1.00 99.73           C  
ATOM   1990  O   GLU B  46     -72.742 -28.634  65.106  1.00 99.73           O  
ATOM   1991  N   TRP B  47     -74.205 -28.800  66.829  1.00102.50           N  
ATOM   1992  CA  TRP B  47     -73.338 -28.262  67.916  1.00102.50           C  
ATOM   1993  CB  TRP B  47     -74.208 -27.694  69.051  1.00102.50           C  
ATOM   1994  CG  TRP B  47     -73.459 -27.404  70.304  1.00102.50           C  
ATOM   1995  CD2 TRP B  47     -73.442 -28.209  71.515  1.00102.50           C  
ATOM   1996  CD1 TRP B  47     -72.614 -26.373  70.528  1.00102.50           C  
ATOM   1997  NE1 TRP B  47     -72.102 -26.480  71.803  1.00102.50           N  
ATOM   1998  CE2 TRP B  47     -72.581 -27.588  72.460  1.00102.50           C  
ATOM   1999  CE3 TRP B  47     -74.066 -29.414  71.894  1.00102.50           C  
ATOM   2000  CZ2 TRP B  47     -72.359 -28.128  73.731  1.00102.50           C  
ATOM   2001  CZ3 TRP B  47     -73.833 -29.974  73.161  1.00102.50           C  
ATOM   2002  CH2 TRP B  47     -72.980 -29.337  74.075  1.00102.50           C  
ATOM   2003  C   TRP B  47     -72.403 -29.319  68.540  1.00102.50           C  
ATOM   2004  O   TRP B  47     -72.833 -30.261  69.217  1.00102.50           O  
ATOM   2005  N   MET B  48     -71.092 -29.044  68.472  1.00257.59           N  
ATOM   2006  CA  MET B  48     -69.995 -30.036  68.613  1.00257.59           C  
ATOM   2007  CB  MET B  48     -68.942 -29.858  67.483  1.00257.59           C  
ATOM   2008  CG  MET B  48     -69.169 -30.726  66.247  1.00257.59           C  
ATOM   2009  SD  MET B  48     -69.397 -32.501  66.564  1.00257.59           S  
ATOM   2010  CE  MET B  48     -67.830 -32.859  67.407  1.00257.59           C  
ATOM   2011  C   MET B  48     -69.342 -30.042  70.011  1.00257.59           C  
ATOM   2012  O   MET B  48     -68.128 -30.180  70.215  1.00257.59           O  
ATOM   2013  N   GLY B  49     -69.956 -29.264  70.923  1.00 52.27           N  
ATOM   2014  CA  GLY B  49     -69.407 -29.085  72.261  1.00 52.27           C  
ATOM   2015  C   GLY B  49     -69.064 -27.626  72.622  1.00 52.27           C  
ATOM   2016  O   GLY B  49     -68.829 -26.776  71.720  1.00 52.27           O  
ATOM   2017  N   ARG B  50     -69.026 -27.454  73.997  1.00144.31           N  
ATOM   2018  CA  ARG B  50     -68.654 -26.211  74.703  1.00144.31           C  
ATOM   2019  CB  ARG B  50     -69.800 -25.725  75.611  1.00144.31           C  
ATOM   2020  CG  ARG B  50     -69.589 -24.346  76.257  1.00144.31           C  
ATOM   2021  CD  ARG B  50     -70.658 -24.099  77.315  1.00144.31           C  
ATOM   2022  NE  ARG B  50     -70.522 -22.764  77.934  1.00144.31           N  
ATOM   2023  CZ  ARG B  50     -71.117 -21.650  77.544  1.00144.31           C  
ATOM   2024  NH1 ARG B  50     -71.907 -21.603  76.513  1.00144.31           N  
ATOM   2025  NH2 ARG B  50     -70.946 -20.528  78.180  1.00144.31           N  
ATOM   2026  C   ARG B  50     -67.445 -26.442  75.571  1.00144.31           C  
ATOM   2027  O   ARG B  50     -67.313 -27.568  76.020  1.00144.31           O  
ATOM   2028  N   VAL B  51     -66.603 -25.415  75.754  1.00113.71           N  
ATOM   2029  CA  VAL B  51     -65.589 -25.321  76.814  1.00113.71           C  
ATOM   2030  CB  VAL B  51     -64.198 -25.294  76.159  1.00113.71           C  
ATOM   2031  CG1 VAL B  51     -63.931 -24.010  75.377  1.00113.71           C  
ATOM   2032  CG2 VAL B  51     -63.064 -25.626  77.121  1.00113.71           C  
ATOM   2033  C   VAL B  51     -65.793 -24.100  77.696  1.00113.71           C  
ATOM   2034  O   VAL B  51     -66.272 -23.048  77.216  1.00113.71           O  
ATOM   2035  N   ASN B  52     -65.336 -24.237  78.975  1.00 85.27           N  
ATOM   2036  CA  ASN B  52     -64.913 -23.141  79.890  1.00 85.27           C  
ATOM   2037  CB  ASN B  52     -65.071 -23.616  81.357  1.00 85.27           C  
ATOM   2038  CG  ASN B  52     -64.828 -22.539  82.399  1.00 85.27           C  
ATOM   2039  ND2 ASN B  52     -65.732 -21.838  82.809  1.00 85.27           N  
ATOM   2040  OD1 ASN B  52     -63.602 -22.325  82.814  1.00 85.27           O  
ATOM   2041  C   ASN B  52     -63.483 -22.649  79.657  1.00 85.27           C  
ATOM   2042  O   ASN B  52     -62.530 -23.408  79.828  1.00 85.27           O  
ATOM   2043  N   PRO B  53     -63.181 -21.333  79.615  1.00 95.47           N  
ATOM   2044  CA  PRO B  53     -61.840 -20.809  79.268  1.00 95.47           C  
ATOM   2045  CD  PRO B  53     -64.048 -20.245  80.027  1.00 95.47           C  
ATOM   2046  CB  PRO B  53     -62.004 -19.260  79.299  1.00 95.47           C  
ATOM   2047  CG  PRO B  53     -63.159 -19.034  80.276  1.00 95.47           C  
ATOM   2048  C   PRO B  53     -60.726 -21.323  80.215  1.00 95.47           C  
ATOM   2049  O   PRO B  53     -59.729 -21.929  79.797  1.00 95.47           O  
ATOM   2050  N   ASN B  54     -60.924 -21.267  81.525  1.00120.74           N  
ATOM   2051  CA  ASN B  54     -59.962 -21.770  82.499  1.00120.74           C  
ATOM   2052  CB  ASN B  54     -60.131 -21.029  83.830  1.00120.74           C  
ATOM   2053  CG  ASN B  54     -59.929 -19.539  83.710  1.00120.74           C  
ATOM   2054  OD1 ASN B  54     -58.787 -19.127  83.219  1.00120.74           O  
ATOM   2055  ND2 ASN B  54     -60.805 -18.754  84.009  1.00120.74           N  
ATOM   2056  C   ASN B  54     -60.030 -23.314  82.636  1.00120.74           C  
ATOM   2057  O   ASN B  54     -59.931 -23.836  83.770  1.00120.74           O  
ATOM   2058  N   ARG B  55     -60.204 -24.015  81.495  1.00128.24           N  
ATOM   2059  CA  ARG B  55     -60.263 -25.498  81.439  1.00128.24           C  
ATOM   2060  CB  ARG B  55     -58.831 -26.011  81.812  1.00128.24           C  
ATOM   2061  CG  ARG B  55     -57.650 -25.316  81.111  1.00128.24           C  
ATOM   2062  CD  ARG B  55     -56.290 -25.809  81.618  1.00128.24           C  
ATOM   2063  NE  ARG B  55     -55.216 -24.859  81.254  1.00128.24           N  
ATOM   2064  CZ  ARG B  55     -54.425 -24.900  80.192  1.00128.24           C  
ATOM   2065  NH1 ARG B  55     -54.468 -25.872  79.329  1.00128.24           N  
ATOM   2066  NH2 ARG B  55     -53.575 -23.937  79.987  1.00128.24           N  
ATOM   2067  C   ARG B  55     -61.457 -26.082  82.262  1.00128.24           C  
ATOM   2068  O   ARG B  55     -62.417 -25.395  82.623  1.00128.24           O  
ATOM   2069  N   ARG B  56     -61.315 -27.330  82.658  1.00134.68           N  
ATOM   2070  CA  ARG B  56     -62.143 -27.981  83.657  1.00134.68           C  
ATOM   2071  CB  ARG B  56     -62.117 -27.237  84.995  1.00134.68           C  
ATOM   2072  CG  ARG B  56     -60.746 -26.751  85.501  1.00134.68           C  
ATOM   2073  CD  ARG B  56     -60.047 -27.745  86.428  1.00134.68           C  
ATOM   2074  NE  ARG B  56     -58.689 -27.260  86.752  1.00134.68           N  
ATOM   2075  CZ  ARG B  56     -57.561 -27.639  86.174  1.00134.68           C  
ATOM   2076  NH1 ARG B  56     -57.540 -28.578  85.268  1.00134.68           N  
ATOM   2077  NH2 ARG B  56     -56.426 -27.078  86.493  1.00134.68           N  
ATOM   2078  C   ARG B  56     -63.599 -28.201  83.249  1.00134.68           C  
ATOM   2079  O   ARG B  56     -64.070 -29.331  83.310  1.00134.68           O  
ATOM   2080  N   GLY B  57     -64.339 -27.121  82.976  1.00 55.34           N  
ATOM   2081  CA  GLY B  57     -65.676 -27.141  82.448  1.00 55.34           C  
ATOM   2082  C   GLY B  57     -65.648 -27.460  80.966  1.00 55.34           C  
ATOM   2083  O   GLY B  57     -64.989 -26.831  80.129  1.00 55.34           O  
ATOM   2084  N   THR B  58     -66.573 -28.357  80.604  1.00132.50           N  
ATOM   2085  CA  THR B  58     -66.991 -28.688  79.229  1.00132.50           C  
ATOM   2086  CB  THR B  58     -65.999 -29.743  78.616  1.00132.50           C  
ATOM   2087  OG1 THR B  58     -66.314 -29.983  77.276  1.00132.50           O  
ATOM   2088  CG2 THR B  58     -66.033 -31.089  79.336  1.00132.50           C  
ATOM   2089  C   THR B  58     -68.507 -29.059  79.282  1.00132.50           C  
ATOM   2090  O   THR B  58     -69.053 -29.386  80.373  1.00132.50           O  
ATOM   2091  N   THR B  59     -69.114 -29.075  78.066  1.00152.53           N  
ATOM   2092  CA  THR B  59     -70.359 -29.828  77.814  1.00152.53           C  
ATOM   2093  CB  THR B  59     -71.581 -28.944  77.970  1.00152.53           C  
ATOM   2094  OG1 THR B  59     -71.618 -27.911  77.025  1.00152.53           O  
ATOM   2095  CG2 THR B  59     -71.624 -28.291  79.347  1.00152.53           C  
ATOM   2096  C   THR B  59     -70.429 -30.417  76.397  1.00152.53           C  
ATOM   2097  O   THR B  59     -69.672 -29.945  75.520  1.00152.53           O  
ATOM   2098  N   TYR B  60     -71.188 -31.559  76.308  1.00119.76           N  
ATOM   2099  CA  TYR B  60     -71.259 -32.449  75.123  1.00119.76           C  
ATOM   2100  CB  TYR B  60     -70.364 -33.722  75.236  1.00119.76           C  
ATOM   2101  CG  TYR B  60     -68.931 -33.455  75.630  1.00119.76           C  
ATOM   2102  CD1 TYR B  60     -68.178 -32.498  74.931  1.00119.76           C  
ATOM   2103  CD2 TYR B  60     -68.350 -34.156  76.705  1.00119.76           C  
ATOM   2104  CE1 TYR B  60     -66.866 -32.227  75.312  1.00119.76           C  
ATOM   2105  CE2 TYR B  60     -67.004 -33.921  77.054  1.00119.76           C  
ATOM   2106  CZ  TYR B  60     -66.255 -32.963  76.342  1.00119.76           C  
ATOM   2107  OH  TYR B  60     -64.949 -32.724  76.623  1.00119.76           O  
ATOM   2108  C   TYR B  60     -72.659 -32.991  74.757  1.00119.76           C  
ATOM   2109  O   TYR B  60     -73.488 -33.295  75.629  1.00119.76           O  
ATOM   2110  N   ASN B  61     -72.796 -33.298  73.460  1.00 71.39           N  
ATOM   2111  CA  ASN B  61     -73.878 -34.087  72.901  1.00 71.39           C  
ATOM   2112  CB  ASN B  61     -74.185 -33.515  71.519  1.00 71.39           C  
ATOM   2113  CG  ASN B  61     -75.494 -33.997  70.969  1.00 71.39           C  
ATOM   2114  OD1 ASN B  61     -75.690 -35.187  70.792  1.00 71.39           O  
ATOM   2115  ND2 ASN B  61     -76.390 -33.100  70.643  1.00 71.39           N  
ATOM   2116  C   ASN B  61     -73.465 -35.558  72.836  1.00 71.39           C  
ATOM   2117  O   ASN B  61     -72.295 -35.877  72.602  1.00 71.39           O  
ATOM   2118  N   GLN B  62     -74.460 -36.438  72.985  1.00131.88           N  
ATOM   2119  CA  GLN B  62     -74.299 -37.887  73.056  1.00131.88           C  
ATOM   2120  CB  GLN B  62     -75.629 -38.548  73.522  1.00131.88           C  
ATOM   2121  CG  GLN B  62     -75.871 -38.410  75.038  1.00131.88           C  
ATOM   2122  CD  GLN B  62     -75.879 -36.964  75.516  1.00131.88           C  
ATOM   2123  OE1 GLN B  62     -76.788 -36.217  75.208  1.00131.88           O  
ATOM   2124  NE2 GLN B  62     -74.822 -36.470  76.118  1.00131.88           N  
ATOM   2125  C   GLN B  62     -73.803 -38.457  71.720  1.00131.88           C  
ATOM   2126  O   GLN B  62     -73.242 -39.550  71.790  1.00131.88           O  
ATOM   2127  N   LYS B  63     -73.958 -37.764  70.588  1.00122.47           N  
ATOM   2128  CA  LYS B  63     -73.380 -38.161  69.280  1.00122.47           C  
ATOM   2129  CB  LYS B  63     -74.004 -37.240  68.226  1.00122.47           C  
ATOM   2130  CG  LYS B  63     -75.460 -37.613  67.909  1.00122.47           C  
ATOM   2131  CD  LYS B  63     -76.205 -36.508  67.155  1.00122.47           C  
ATOM   2132  CE  LYS B  63     -76.873 -35.557  68.151  1.00122.47           C  
ATOM   2133  NZ  LYS B  63     -77.861 -34.671  67.513  1.00122.47           N  
ATOM   2134  C   LYS B  63     -71.814 -38.086  69.245  1.00122.47           C  
ATOM   2135  O   LYS B  63     -71.095 -38.625  68.361  1.00122.47           O  
ATOM   2136  N   PHE B  64     -71.241 -37.316  70.169  1.00178.41           N  
ATOM   2137  CA  PHE B  64     -69.816 -37.455  70.440  1.00178.41           C  
ATOM   2138  CB  PHE B  64     -69.116 -36.151  70.061  1.00178.41           C  
ATOM   2139  CG  PHE B  64     -69.841 -34.872  70.374  1.00178.41           C  
ATOM   2140  CD1 PHE B  64     -70.754 -34.358  69.438  1.00178.41           C  
ATOM   2141  CD2 PHE B  64     -69.571 -34.169  71.555  1.00178.41           C  
ATOM   2142  CE1 PHE B  64     -71.400 -33.142  69.685  1.00178.41           C  
ATOM   2143  CE2 PHE B  64     -70.186 -32.930  71.770  1.00178.41           C  
ATOM   2144  CZ  PHE B  64     -71.127 -32.428  70.861  1.00178.41           C  
ATOM   2145  C   PHE B  64     -69.467 -38.063  71.821  1.00178.41           C  
ATOM   2146  O   PHE B  64     -68.626 -38.962  71.978  1.00178.41           O  
ATOM   2147  N   GLU B  65     -70.217 -37.793  72.872  1.00242.42           N  
ATOM   2148  CA  GLU B  65     -70.028 -38.268  74.264  1.00242.42           C  
ATOM   2149  CB  GLU B  65     -70.924 -39.517  74.551  1.00242.42           C  
ATOM   2150  CG  GLU B  65     -71.200 -39.757  76.054  1.00242.42           C  
ATOM   2151  CD  GLU B  65     -71.510 -38.448  76.785  1.00242.42           C  
ATOM   2152  OE1 GLU B  65     -70.538 -37.789  77.214  1.00242.42           O  
ATOM   2153  OE2 GLU B  65     -72.698 -38.063  76.800  1.00242.42           O  
ATOM   2154  C   GLU B  65     -68.592 -38.297  74.855  1.00242.42           C  
ATOM   2155  O   GLU B  65     -67.851 -37.303  74.739  1.00242.42           O  
ATOM   2156  N   GLY B  66     -68.205 -39.473  75.403  1.00135.03           N  
ATOM   2157  CA  GLY B  66     -67.100 -39.605  76.357  1.00135.03           C  
ATOM   2158  C   GLY B  66     -65.677 -39.606  75.789  1.00135.03           C  
ATOM   2159  O   GLY B  66     -64.736 -39.601  76.602  1.00135.03           O  
ATOM   2160  N   ARG B  67     -65.647 -39.502  74.431  1.00130.76           N  
ATOM   2161  CA  ARG B  67     -64.406 -39.315  73.691  1.00130.76           C  
ATOM   2162  CB  ARG B  67     -64.593 -39.588  72.186  1.00130.76           C  
ATOM   2163  CG  ARG B  67     -64.878 -41.066  71.900  1.00130.76           C  
ATOM   2164  CD  ARG B  67     -65.350 -41.236  70.456  1.00130.76           C  
ATOM   2165  NE  ARG B  67     -66.758 -40.827  70.299  1.00130.76           N  
ATOM   2166  CZ  ARG B  67     -67.308 -40.288  69.229  1.00130.76           C  
ATOM   2167  NH1 ARG B  67     -66.613 -39.853  68.219  1.00130.76           N  
ATOM   2168  NH2 ARG B  67     -68.599 -40.166  69.173  1.00130.76           N  
ATOM   2169  C   ARG B  67     -63.890 -37.893  73.816  1.00130.76           C  
ATOM   2170  O   ARG B  67     -62.713 -37.774  73.491  1.00130.76           O  
ATOM   2171  N   VAL B  68     -64.717 -36.848  73.856  1.00102.35           N  
ATOM   2172  CA  VAL B  68     -64.265 -35.499  73.490  1.00102.35           C  
ATOM   2173  CB  VAL B  68     -65.433 -34.557  73.166  1.00102.35           C  
ATOM   2174  CG1 VAL B  68     -64.951 -33.126  72.917  1.00102.35           C  
ATOM   2175  CG2 VAL B  68     -66.108 -35.026  71.877  1.00102.35           C  
ATOM   2176  C   VAL B  68     -63.291 -34.933  74.526  1.00102.35           C  
ATOM   2177  O   VAL B  68     -63.708 -34.777  75.680  1.00102.35           O  
ATOM   2178  N   THR B  69     -62.227 -34.303  74.018  1.00229.81           N  
ATOM   2179  CA  THR B  69     -61.064 -33.751  74.760  1.00229.81           C  
ATOM   2180  CB  THR B  69     -59.745 -34.347  74.182  1.00229.81           C  
ATOM   2181  OG1 THR B  69     -58.725 -34.114  75.120  1.00229.81           O  
ATOM   2182  CG2 THR B  69     -59.292 -33.674  72.892  1.00229.81           C  
ATOM   2183  C   THR B  69     -61.083 -32.193  74.869  1.00229.81           C  
ATOM   2184  O   THR B  69     -60.057 -31.519  74.943  1.00229.81           O  
ATOM   2185  N   MET B  70     -62.284 -31.618  74.964  1.00193.60           N  
ATOM   2186  CA  MET B  70     -62.531 -30.172  74.699  1.00193.60           C  
ATOM   2187  CB  MET B  70     -64.065 -30.022  74.811  1.00193.60           C  
ATOM   2188  CG  MET B  70     -64.648 -28.648  74.531  1.00193.60           C  
ATOM   2189  SD  MET B  70     -64.364 -28.069  72.848  1.00193.60           S  
ATOM   2190  CE  MET B  70     -65.219 -26.472  72.848  1.00193.60           C  
ATOM   2191  C   MET B  70     -61.800 -29.161  75.656  1.00193.60           C  
ATOM   2192  O   MET B  70     -62.018 -27.937  75.605  1.00193.60           O  
ATOM   2193  N   THR B  71     -61.036 -29.651  76.636  1.00136.30           N  
ATOM   2194  CA  THR B  71     -59.982 -28.835  77.194  1.00136.30           C  
ATOM   2195  CB  THR B  71     -58.966 -29.686  77.966  1.00136.30           C  
ATOM   2196  OG1 THR B  71     -58.319 -28.859  78.909  1.00136.30           O  
ATOM   2197  CG2 THR B  71     -57.865 -30.336  77.121  1.00136.30           C  
ATOM   2198  C   THR B  71     -59.315 -27.905  76.158  1.00136.30           C  
ATOM   2199  O   THR B  71     -59.224 -28.200  74.971  1.00136.30           O  
ATOM   2200  N   THR B  72     -58.828 -26.795  76.654  1.00123.52           N  
ATOM   2201  CA  THR B  72     -58.160 -25.795  75.853  1.00123.52           C  
ATOM   2202  CB  THR B  72     -59.130 -24.644  75.577  1.00123.52           C  
ATOM   2203  OG1 THR B  72     -58.635 -23.804  74.566  1.00123.52           O  
ATOM   2204  CG2 THR B  72     -59.400 -23.788  76.816  1.00123.52           C  
ATOM   2205  C   THR B  72     -56.901 -25.350  76.553  1.00123.52           C  
ATOM   2206  O   THR B  72     -56.790 -25.393  77.801  1.00123.52           O  
ATOM   2207  N   ASP B  73     -55.978 -24.808  75.753  1.00 79.63           N  
ATOM   2208  CA  ASP B  73     -55.021 -23.816  76.270  1.00 79.63           C  
ATOM   2209  CB  ASP B  73     -53.633 -24.056  75.673  1.00 79.63           C  
ATOM   2210  CG  ASP B  73     -52.642 -23.094  76.323  1.00 79.63           C  
ATOM   2211  OD1 ASP B  73     -52.609 -23.114  77.577  1.00 79.63           O  
ATOM   2212  OD2 ASP B  73     -52.072 -22.243  75.601  1.00 79.63           O  
ATOM   2213  C   ASP B  73     -55.479 -22.364  75.983  1.00 79.63           C  
ATOM   2214  O   ASP B  73     -56.261 -22.118  75.069  1.00 79.63           O  
ATOM   2215  N   THR B  74     -55.111 -21.398  76.840  1.00132.09           N  
ATOM   2216  CA  THR B  74     -55.614 -20.018  76.683  1.00132.09           C  
ATOM   2217  CB  THR B  74     -55.908 -19.346  78.040  1.00132.09           C  
ATOM   2218  OG1 THR B  74     -56.391 -18.036  77.878  1.00132.09           O  
ATOM   2219  CG2 THR B  74     -54.665 -19.229  78.922  1.00132.09           C  
ATOM   2220  C   THR B  74     -54.714 -19.142  75.827  1.00132.09           C  
ATOM   2221  O   THR B  74     -55.127 -18.437  74.911  1.00132.09           O  
ATOM   2222  N   SER B  75     -53.399 -19.287  75.926  1.00 39.51           N  
ATOM   2223  CA  SER B  75     -52.463 -18.455  75.139  1.00 39.51           C  
ATOM   2224  CB  SER B  75     -51.070 -18.545  75.744  1.00 39.51           C  
ATOM   2225  OG  SER B  75     -50.174 -17.745  75.006  1.00 39.51           O  
ATOM   2226  C   SER B  75     -52.420 -18.909  73.691  1.00 39.51           C  
ATOM   2227  O   SER B  75     -52.742 -18.133  72.781  1.00 39.51           O  
ATOM   2228  N   THR B  76     -52.312 -20.239  73.545  1.00 45.47           N  
ATOM   2229  CA  THR B  76     -52.542 -20.949  72.296  1.00 45.47           C  
ATOM   2230  CB  THR B  76     -52.219 -22.443  72.431  1.00 45.47           C  
ATOM   2231  OG1 THR B  76     -51.030 -22.652  73.156  1.00 45.47           O  
ATOM   2232  CG2 THR B  76     -52.024 -23.105  71.075  1.00 45.47           C  
ATOM   2233  C   THR B  76     -54.003 -20.819  71.847  1.00 45.47           C  
ATOM   2234  O   THR B  76     -54.199 -20.634  70.655  1.00 45.47           O  
ATOM   2235  N   SER B  77     -54.996 -20.746  72.727  1.00117.69           N  
ATOM   2236  CA  SER B  77     -56.437 -20.587  72.449  1.00117.69           C  
ATOM   2237  CB  SER B  77     -56.800 -19.162  72.002  1.00117.69           C  
ATOM   2238  OG  SER B  77     -56.119 -18.822  70.818  1.00117.69           O  
ATOM   2239  C   SER B  77     -57.052 -21.688  71.590  1.00117.69           C  
ATOM   2240  O   SER B  77     -57.617 -21.420  70.515  1.00117.69           O  
ATOM   2241  N   THR B  78     -56.636 -22.953  71.821  1.00 65.44           N  
ATOM   2242  CA  THR B  78     -56.966 -24.088  70.940  1.00 65.44           C  
ATOM   2243  CB  THR B  78     -55.782 -24.687  70.149  1.00 65.44           C  
ATOM   2244  OG1 THR B  78     -54.772 -25.206  70.989  1.00 65.44           O  
ATOM   2245  CG2 THR B  78     -55.106 -23.685  69.215  1.00 65.44           C  
ATOM   2246  C   THR B  78     -57.668 -25.242  71.636  1.00 65.44           C  
ATOM   2247  O   THR B  78     -57.174 -25.735  72.628  1.00 65.44           O  
ATOM   2248  N   ALA B  79     -58.679 -25.860  71.058  1.00 71.85           N  
ATOM   2249  CA  ALA B  79     -59.402 -27.068  71.523  1.00 71.85           C  
ATOM   2250  CB  ALA B  79     -60.698 -26.533  72.142  1.00 71.85           C  
ATOM   2251  C   ALA B  79     -59.660 -28.080  70.341  1.00 71.85           C  
ATOM   2252  O   ALA B  79     -59.137 -27.806  69.241  1.00 71.85           O  
ATOM   2253  N   TYR B  80     -60.420 -29.171  70.598  1.00126.38           N  
ATOM   2254  CA  TYR B  80     -60.403 -30.414  69.792  1.00126.38           C  
ATOM   2255  CB  TYR B  80     -59.231 -31.327  70.239  1.00126.38           C  
ATOM   2256  CG  TYR B  80     -57.891 -30.623  70.244  1.00126.38           C  
ATOM   2257  CD1 TYR B  80     -57.334 -30.281  69.006  1.00126.38           C  
ATOM   2258  CD2 TYR B  80     -57.319 -30.126  71.435  1.00126.38           C  
ATOM   2259  CE1 TYR B  80     -56.239 -29.416  68.961  1.00126.38           C  
ATOM   2260  CE2 TYR B  80     -56.207 -29.254  71.381  1.00126.38           C  
ATOM   2261  CZ  TYR B  80     -55.666 -28.887  70.128  1.00126.38           C  
ATOM   2262  OH  TYR B  80     -54.633 -28.005  70.008  1.00126.38           O  
ATOM   2263  C   TYR B  80     -61.727 -31.221  69.866  1.00126.38           C  
ATOM   2264  O   TYR B  80     -62.515 -30.890  70.750  1.00126.38           O  
ATOM   2265  N   MET B  81     -61.940 -32.164  68.901  1.00207.89           N  
ATOM   2266  CA  MET B  81     -63.192 -32.912  68.614  1.00207.89           C  
ATOM   2267  CB  MET B  81     -63.979 -32.162  67.537  1.00207.89           C  
ATOM   2268  CG  MET B  81     -64.506 -30.775  67.882  1.00207.89           C  
ATOM   2269  SD  MET B  81     -65.166 -29.925  66.441  1.00207.89           S  
ATOM   2270  CE  MET B  81     -63.621 -29.726  65.499  1.00207.89           C  
ATOM   2271  C   MET B  81     -63.063 -34.362  67.963  1.00207.89           C  
ATOM   2272  O   MET B  81     -62.685 -34.480  66.761  1.00207.89           O  
ATOM   2273  N   GLU B  82     -63.506 -35.418  68.705  1.00191.40           N  
ATOM   2274  CA  GLU B  82     -62.690 -36.661  68.713  1.00191.40           C  
ATOM   2275  CB  GLU B  82     -62.322 -37.187  70.143  1.00191.40           C  
ATOM   2276  CG  GLU B  82     -61.390 -36.353  71.039  1.00191.40           C  
ATOM   2277  CD  GLU B  82     -61.226 -34.903  70.617  1.00191.40           C  
ATOM   2278  OE1 GLU B  82     -60.364 -34.571  69.773  1.00191.40           O  
ATOM   2279  OE2 GLU B  82     -62.058 -34.119  71.132  1.00191.40           O  
ATOM   2280  C   GLU B  82     -63.266 -37.855  67.916  1.00191.40           C  
ATOM   2281  O   GLU B  82     -64.454 -38.167  67.943  1.00191.40           O  
ATOM   2282  N   LEU B  83     -62.447 -38.537  67.079  1.00202.19           N  
ATOM   2283  CA  LEU B  83     -62.945 -39.696  66.271  1.00202.19           C  
ATOM   2284  CB  LEU B  83     -62.428 -39.727  64.828  1.00202.19           C  
ATOM   2285  CG  LEU B  83     -63.144 -40.675  63.853  1.00202.19           C  
ATOM   2286  CD1 LEU B  83     -62.752 -42.125  64.064  1.00202.19           C  
ATOM   2287  CD2 LEU B  83     -64.669 -40.536  63.890  1.00202.19           C  
ATOM   2288  C   LEU B  83     -62.658 -41.052  66.903  1.00202.19           C  
ATOM   2289  O   LEU B  83     -63.437 -41.576  67.681  1.00202.19           O  
ATOM   2290  N   ARG B  84     -61.446 -41.582  66.674  1.00250.58           N  
ATOM   2291  CA  ARG B  84     -60.523 -42.190  67.626  1.00250.58           C  
ATOM   2292  CB  ARG B  84     -59.495 -43.070  66.906  1.00250.58           C  
ATOM   2293  CG  ARG B  84     -60.100 -44.088  65.940  1.00250.58           C  
ATOM   2294  CD  ARG B  84     -60.955 -45.164  66.595  1.00250.58           C  
ATOM   2295  NE  ARG B  84     -60.161 -45.942  67.558  1.00250.58           N  
ATOM   2296  CZ  ARG B  84     -60.647 -46.672  68.544  1.00250.58           C  
ATOM   2297  NH1 ARG B  84     -61.932 -46.826  68.703  1.00250.58           N  
ATOM   2298  NH2 ARG B  84     -59.841 -47.257  69.384  1.00250.58           N  
ATOM   2299  C   ARG B  84     -59.736 -41.070  68.323  1.00250.58           C  
ATOM   2300  O   ARG B  84     -59.603 -41.095  69.513  1.00250.58           O  
ATOM   2301  N   SER B  85     -59.108 -40.188  67.578  1.00 89.57           N  
ATOM   2302  CA  SER B  85     -58.359 -39.011  68.039  1.00 89.57           C  
ATOM   2303  CB  SER B  85     -56.983 -38.945  67.400  1.00 89.57           C  
ATOM   2304  OG  SER B  85     -56.118 -40.010  67.729  1.00 89.57           O  
ATOM   2305  C   SER B  85     -59.036 -37.707  67.582  1.00 89.57           C  
ATOM   2306  O   SER B  85     -59.312 -36.857  68.404  1.00 89.57           O  
ATOM   2307  N   LEU B  86     -59.513 -37.658  66.325  1.00154.42           N  
ATOM   2308  CA  LEU B  86     -60.172 -36.412  65.850  1.00154.42           C  
ATOM   2309  CB  LEU B  86     -59.133 -35.311  65.512  1.00154.42           C  
ATOM   2310  CG  LEU B  86     -59.721 -33.895  65.337  1.00154.42           C  
ATOM   2311  CD1 LEU B  86     -58.561 -32.911  65.305  1.00154.42           C  
ATOM   2312  CD2 LEU B  86     -60.500 -33.670  64.035  1.00154.42           C  
ATOM   2313  C   LEU B  86     -61.101 -36.702  64.709  1.00154.42           C  
ATOM   2314  O   LEU B  86     -60.681 -37.481  63.862  1.00154.42           O  
ATOM   2315  N   ARG B  87     -62.366 -36.255  64.708  1.00255.07           N  
ATOM   2316  CA  ARG B  87     -63.539 -36.563  63.856  1.00255.07           C  
ATOM   2317  CB  ARG B  87     -64.721 -35.672  64.325  1.00255.07           C  
ATOM   2318  CG  ARG B  87     -65.422 -36.302  65.543  1.00255.07           C  
ATOM   2319  CD  ARG B  87     -66.678 -37.119  65.222  1.00255.07           C  
ATOM   2320  NE  ARG B  87     -67.873 -36.309  65.456  1.00255.07           N  
ATOM   2321  CZ  ARG B  87     -69.120 -36.706  65.619  1.00255.07           C  
ATOM   2322  NH1 ARG B  87     -69.433 -37.970  65.624  1.00255.07           N  
ATOM   2323  NH2 ARG B  87     -70.069 -35.833  65.766  1.00255.07           N  
ATOM   2324  C   ARG B  87     -63.398 -36.501  62.313  1.00255.07           C  
ATOM   2325  O   ARG B  87     -62.268 -36.235  61.813  1.00255.07           O  
ATOM   2326  N   SER B  88     -64.414 -37.326  61.820  1.00191.40           N  
ATOM   2327  CA  SER B  88     -64.570 -37.941  60.479  1.00191.40           C  
ATOM   2328  CB  SER B  88     -64.018 -39.365  60.436  1.00191.40           C  
ATOM   2329  OG  SER B  88     -62.608 -39.371  60.524  1.00191.40           O  
ATOM   2330  C   SER B  88     -66.011 -38.218  59.997  1.00191.40           C  
ATOM   2331  O   SER B  88     -66.290 -38.196  58.805  1.00191.40           O  
ATOM   2332  N   ASP B  89     -66.957 -38.546  60.881  1.00165.22           N  
ATOM   2333  CA  ASP B  89     -68.407 -38.355  60.693  1.00165.22           C  
ATOM   2334  CB  ASP B  89     -69.186 -38.840  61.939  1.00165.22           C  
ATOM   2335  CG  ASP B  89     -70.594 -38.256  62.165  1.00165.22           C  
ATOM   2336  OD1 ASP B  89     -71.408 -38.189  61.225  1.00165.22           O  
ATOM   2337  OD2 ASP B  89     -70.850 -37.825  63.311  1.00165.22           O  
ATOM   2338  C   ASP B  89     -68.680 -36.901  60.412  1.00165.22           C  
ATOM   2339  O   ASP B  89     -69.530 -36.615  59.595  1.00165.22           O  
ATOM   2340  N   ASP B  90     -68.070 -35.971  61.124  1.00147.32           N  
ATOM   2341  CA  ASP B  90     -68.029 -34.550  60.830  1.00147.32           C  
ATOM   2342  CB  ASP B  90     -67.401 -33.804  62.020  1.00147.32           C  
ATOM   2343  CG  ASP B  90     -67.995 -34.068  63.386  1.00147.32           C  
ATOM   2344  OD1 ASP B  90     -69.094 -34.647  63.462  1.00147.32           O  
ATOM   2345  OD2 ASP B  90     -67.294 -33.795  64.383  1.00147.32           O  
ATOM   2346  C   ASP B  90     -67.110 -34.280  59.619  1.00147.32           C  
ATOM   2347  O   ASP B  90     -66.209 -33.465  59.779  1.00147.32           O  
ATOM   2348  N   THR B  91     -67.134 -35.059  58.550  1.00 80.65           N  
ATOM   2349  CA  THR B  91     -66.839 -34.539  57.210  1.00 80.65           C  
ATOM   2350  CB  THR B  91     -66.879 -35.641  56.162  1.00 80.65           C  
ATOM   2351  OG1 THR B  91     -65.923 -36.624  56.456  1.00 80.65           O  
ATOM   2352  CG2 THR B  91     -66.525 -35.083  54.783  1.00 80.65           C  
ATOM   2353  C   THR B  91     -67.843 -33.400  56.845  1.00 80.65           C  
ATOM   2354  O   THR B  91     -69.080 -33.531  56.782  1.00 80.65           O  
ATOM   2355  N   ALA B  92     -67.363 -32.180  56.951  1.00 78.21           N  
ATOM   2356  CA  ALA B  92     -68.194 -30.999  57.005  1.00 78.21           C  
ATOM   2357  CB  ALA B  92     -68.843 -30.996  58.437  1.00 78.21           C  
ATOM   2358  C   ALA B  92     -67.327 -29.773  56.588  1.00 78.21           C  
ATOM   2359  O   ALA B  92     -66.158 -29.860  56.199  1.00 78.21           O  
ATOM   2360  N   VAL B  93     -67.979 -28.619  56.613  1.00 71.16           N  
ATOM   2361  CA  VAL B  93     -67.316 -27.431  57.110  1.00 71.16           C  
ATOM   2362  CB  VAL B  93     -67.903 -26.178  56.384  1.00 71.16           C  
ATOM   2363  CG1 VAL B  93     -67.023 -24.949  56.629  1.00 71.16           C  
ATOM   2364  CG2 VAL B  93     -67.973 -26.439  54.872  1.00 71.16           C  
ATOM   2365  C   VAL B  93     -67.298 -27.536  58.669  1.00 71.16           C  
ATOM   2366  O   VAL B  93     -68.276 -27.969  59.304  1.00 71.16           O  
ATOM   2367  N   TYR B  94     -66.182 -27.104  59.265  1.00197.55           N  
ATOM   2368  CA  TYR B  94     -66.082 -26.785  60.686  1.00197.55           C  
ATOM   2369  CB  TYR B  94     -64.837 -27.486  61.269  1.00197.55           C  
ATOM   2370  CG  TYR B  94     -65.020 -28.912  61.672  1.00197.55           C  
ATOM   2371  CD1 TYR B  94     -65.690 -29.213  62.869  1.00197.55           C  
ATOM   2372  CD2 TYR B  94     -64.471 -29.928  60.876  1.00197.55           C  
ATOM   2373  CE1 TYR B  94     -65.734 -30.543  63.314  1.00197.55           C  
ATOM   2374  CE2 TYR B  94     -64.488 -31.249  61.351  1.00197.55           C  
ATOM   2375  CZ  TYR B  94     -65.040 -31.535  62.607  1.00197.55           C  
ATOM   2376  OH  TYR B  94     -64.896 -32.763  63.152  1.00197.55           O  
ATOM   2377  C   TYR B  94     -66.002 -25.251  60.983  1.00197.55           C  
ATOM   2378  O   TYR B  94     -65.145 -24.504  60.454  1.00197.55           O  
ATOM   2379  N   TYR B  95     -66.663 -24.918  62.092  1.00171.09           N  
ATOM   2380  CA  TYR B  95     -66.497 -23.635  62.732  1.00171.09           C  
ATOM   2381  CB  TYR B  95     -67.752 -22.761  62.441  1.00171.09           C  
ATOM   2382  CG  TYR B  95     -68.228 -22.811  61.002  1.00171.09           C  
ATOM   2383  CD1 TYR B  95     -67.517 -22.134  59.996  1.00171.09           C  
ATOM   2384  CD2 TYR B  95     -69.359 -23.578  60.666  1.00171.09           C  
ATOM   2385  CE1 TYR B  95     -67.944 -22.212  58.655  1.00171.09           C  
ATOM   2386  CE2 TYR B  95     -69.803 -23.631  59.332  1.00171.09           C  
ATOM   2387  CZ  TYR B  95     -69.105 -22.940  58.323  1.00171.09           C  
ATOM   2388  OH  TYR B  95     -69.561 -22.954  57.043  1.00171.09           O  
ATOM   2389  C   TYR B  95     -66.128 -23.902  64.187  1.00171.09           C  
ATOM   2390  O   TYR B  95     -66.581 -24.934  64.692  1.00171.09           O  
ATOM   2391  N   CYS B  96     -65.638 -22.881  64.879  1.00 72.86           N  
ATOM   2392  CA  CYS B  96     -65.920 -22.547  66.279  1.00 72.86           C  
ATOM   2393  CB  CYS B  96     -64.633 -22.768  67.077  1.00 72.86           C  
ATOM   2394  SG  CYS B  96     -63.141 -21.912  66.507  1.00 72.86           S  
ATOM   2395  C   CYS B  96     -66.592 -21.156  66.412  1.00 72.86           C  
ATOM   2396  O   CYS B  96     -66.610 -20.356  65.444  1.00 72.86           O  
ATOM   2397  N   ALA B  97     -67.158 -20.893  67.600  1.00 57.00           N  
ATOM   2398  CA  ALA B  97     -67.833 -19.654  67.971  1.00 57.00           C  
ATOM   2399  CB  ALA B  97     -69.334 -19.808  67.730  1.00 57.00           C  
ATOM   2400  C   ALA B  97     -67.633 -19.250  69.452  1.00 57.00           C  
ATOM   2401  O   ALA B  97     -67.437 -20.049  70.386  1.00 57.00           O  
ATOM   2402  N   ARG B  98     -67.732 -17.940  69.681  1.00137.50           N  
ATOM   2403  CA  ARG B  98     -67.756 -17.395  71.035  1.00137.50           C  
ATOM   2404  CB  ARG B  98     -67.528 -15.835  70.890  1.00137.50           C  
ATOM   2405  CG  ARG B  98     -66.757 -15.192  72.048  1.00137.50           C  
ATOM   2406  CD  ARG B  98     -66.351 -13.766  71.668  1.00137.50           C  
ATOM   2407  NE  ARG B  98     -65.645 -13.083  72.766  1.00137.50           N  
ATOM   2408  CZ  ARG B  98     -65.427 -11.783  72.829  1.00137.50           C  
ATOM   2409  NH1 ARG B  98     -65.927 -10.951  71.952  1.00137.50           N  
ATOM   2410  NH2 ARG B  98     -64.703 -11.289  73.791  1.00137.50           N  
ATOM   2411  C   ARG B  98     -68.995 -17.997  71.805  1.00137.50           C  
ATOM   2412  O   ARG B  98     -69.740 -18.924  71.379  1.00137.50           O  
ATOM   2413  N   ALA B  99     -69.132 -17.377  73.010  1.00 79.78           N  
ATOM   2414  CA  ALA B  99     -70.268 -17.696  73.836  1.00 79.78           C  
ATOM   2415  CB  ALA B  99     -69.823 -17.676  75.304  1.00 79.78           C  
ATOM   2416  C   ALA B  99     -71.483 -16.796  73.560  1.00 79.78           C  
ATOM   2417  O   ALA B  99     -71.410 -15.569  73.586  1.00 79.78           O  
ATOM   2418  N   ASN B 100     -72.620 -17.480  73.431  1.00128.04           N  
ATOM   2419  CA  ASN B 100     -73.997 -16.988  73.629  1.00128.04           C  
ATOM   2420  CB  ASN B 100     -74.237 -16.667  75.142  1.00128.04           C  
ATOM   2421  CG  ASN B 100     -73.981 -17.804  76.132  1.00128.04           C  
ATOM   2422  OD1 ASN B 100     -73.233 -18.762  75.923  1.00128.04           O  
ATOM   2423  ND2 ASN B 100     -74.614 -17.738  77.284  1.00128.04           N  
ATOM   2424  C   ASN B 100     -74.460 -15.882  72.636  1.00128.04           C  
ATOM   2425  O   ASN B 100     -75.597 -16.044  72.166  1.00128.04           O  
ATOM   2426  N   TRP B 101     -73.730 -14.735  72.654  1.00168.51           N  
ATOM   2427  CA  TRP B 101     -74.002 -13.562  71.781  1.00168.51           C  
ATOM   2428  CB  TRP B 101     -75.437 -13.034  72.066  1.00168.51           C  
ATOM   2429  CG  TRP B 101     -75.846 -11.921  71.161  1.00168.51           C  
ATOM   2430  CD2 TRP B 101     -75.971 -10.517  71.508  1.00168.51           C  
ATOM   2431  CD1 TRP B 101     -76.139 -12.014  69.846  1.00168.51           C  
ATOM   2432  NE1 TRP B 101     -76.434 -10.757  69.353  1.00168.51           N  
ATOM   2433  CE2 TRP B 101     -76.324  -9.792  70.335  1.00168.51           C  
ATOM   2434  CE3 TRP B 101     -75.807  -9.792  72.706  1.00168.51           C  
ATOM   2435  CZ2 TRP B 101     -76.520  -8.403  70.361  1.00168.51           C  
ATOM   2436  CZ3 TRP B 101     -75.995  -8.401  72.739  1.00168.51           C  
ATOM   2437  CH2 TRP B 101     -76.356  -7.708  71.571  1.00168.51           C  
ATOM   2438  C   TRP B 101     -72.896 -12.445  71.778  1.00168.51           C  
ATOM   2439  O   TRP B 101     -73.186 -11.234  71.752  1.00168.51           O  
ATOM   2440  N   LEU B 102     -71.628 -12.868  71.868  1.00200.93           N  
ATOM   2441  CA  LEU B 102     -70.507 -11.901  71.862  1.00200.93           C  
ATOM   2442  CB  LEU B 102     -69.584 -12.196  73.072  1.00200.93           C  
ATOM   2443  CG  LEU B 102     -70.133 -11.790  74.454  1.00200.93           C  
ATOM   2444  CD1 LEU B 102     -71.121 -12.788  75.049  1.00200.93           C  
ATOM   2445  CD2 LEU B 102     -68.969 -11.713  75.438  1.00200.93           C  
ATOM   2446  C   LEU B 102     -69.745 -11.741  70.499  1.00200.93           C  
ATOM   2447  O   LEU B 102     -68.695 -11.073  70.474  1.00200.93           O  
ATOM   2448  N   ASP B 103     -70.276 -12.194  69.343  1.00221.94           N  
ATOM   2449  CA  ASP B 103     -69.760 -13.497  68.844  1.00221.94           C  
ATOM   2450  CB  ASP B 103     -70.814 -14.301  68.027  1.00221.94           C  
ATOM   2451  CG  ASP B 103     -71.804 -15.059  68.908  1.00221.94           C  
ATOM   2452  OD1 ASP B 103     -71.530 -15.220  70.121  1.00221.94           O  
ATOM   2453  OD2 ASP B 103     -72.840 -15.442  68.331  1.00221.94           O  
ATOM   2454  C   ASP B 103     -68.451 -13.353  68.096  1.00221.94           C  
ATOM   2455  O   ASP B 103     -67.341 -13.603  68.632  1.00221.94           O  
ATOM   2456  N   TYR B 104     -68.561 -12.932  66.809  1.00252.82           N  
ATOM   2457  CA  TYR B 104     -67.730 -13.509  65.754  1.00252.82           C  
ATOM   2458  CB  TYR B 104     -66.320 -12.876  65.822  1.00252.82           C  
ATOM   2459  CG  TYR B 104     -66.352 -11.384  65.579  1.00252.82           C  
ATOM   2460  CD1 TYR B 104     -66.790 -10.508  66.592  1.00252.82           C  
ATOM   2461  CD2 TYR B 104     -65.959 -10.876  64.329  1.00252.82           C  
ATOM   2462  CE1 TYR B 104     -66.779  -9.117  66.378  1.00252.82           C  
ATOM   2463  CE2 TYR B 104     -65.959  -9.487  64.106  1.00252.82           C  
ATOM   2464  CZ  TYR B 104     -66.348  -8.606  65.136  1.00252.82           C  
ATOM   2465  OH  TYR B 104     -66.263  -7.266  64.937  1.00252.82           O  
ATOM   2466  C   TYR B 104     -67.822 -15.062  65.678  1.00252.82           C  
ATOM   2467  O   TYR B 104     -68.044 -15.866  66.603  1.00252.82           O  
ATOM   2468  N   TRP B 105     -67.702 -15.519  64.435  1.00127.27           N  
ATOM   2469  CA  TRP B 105     -67.553 -16.931  64.158  1.00127.27           C  
ATOM   2470  CB  TRP B 105     -68.764 -17.465  63.396  1.00127.27           C  
ATOM   2471  CG  TRP B 105     -69.949 -17.847  64.215  1.00127.27           C  
ATOM   2472  CD2 TRP B 105     -70.628 -19.133  64.199  1.00127.27           C  
ATOM   2473  CD1 TRP B 105     -70.621 -17.080  65.106  1.00127.27           C  
ATOM   2474  NE1 TRP B 105     -71.654 -17.811  65.661  1.00127.27           N  
ATOM   2475  CE2 TRP B 105     -71.710 -19.083  65.124  1.00127.27           C  
ATOM   2476  CE3 TRP B 105     -70.423 -20.339  63.493  1.00127.27           C  
ATOM   2477  CZ2 TRP B 105     -72.554 -20.183  65.322  1.00127.27           C  
ATOM   2478  CZ3 TRP B 105     -71.289 -21.432  63.664  1.00127.27           C  
ATOM   2479  CH2 TRP B 105     -72.369 -21.343  64.556  1.00127.27           C  
ATOM   2480  C   TRP B 105     -66.316 -17.133  63.325  1.00127.27           C  
ATOM   2481  O   TRP B 105     -65.978 -16.330  62.424  1.00127.27           O  
ATOM   2482  N   GLY B 106     -65.870 -18.398  63.408  1.00 35.29           N  
ATOM   2483  CA  GLY B 106     -64.919 -19.072  62.514  1.00 35.29           C  
ATOM   2484  C   GLY B 106     -65.285 -18.942  61.047  1.00 35.29           C  
ATOM   2485  O   GLY B 106     -66.483 -18.941  60.712  1.00 35.29           O  
ATOM   2486  N   GLN B 107     -64.256 -19.064  60.185  1.00 81.86           N  
ATOM   2487  CA  GLN B 107     -64.395 -18.937  58.720  1.00 81.86           C  
ATOM   2488  CB  GLN B 107     -63.183 -18.181  58.108  1.00 81.86           C  
ATOM   2489  CG  GLN B 107     -63.103 -16.704  58.531  1.00 81.86           C  
ATOM   2490  CD  GLN B 107     -64.283 -15.862  58.032  1.00 81.86           C  
ATOM   2491  OE1 GLN B 107     -65.435 -16.006  58.432  1.00 81.86           O  
ATOM   2492  NE2 GLN B 107     -64.036 -14.921  57.146  1.00 81.86           N  
ATOM   2493  C   GLN B 107     -64.584 -20.269  57.967  1.00 81.86           C  
ATOM   2494  O   GLN B 107     -65.021 -20.205  56.805  1.00 81.86           O  
ATOM   2495  N   GLY B 108     -64.411 -21.402  58.655  1.00 49.00           N  
ATOM   2496  CA  GLY B 108     -64.491 -22.707  58.025  1.00 49.00           C  
ATOM   2497  C   GLY B 108     -63.165 -23.416  57.924  1.00 49.00           C  
ATOM   2498  O   GLY B 108     -62.176 -22.736  57.679  1.00 49.00           O  
ATOM   2499  N   THR B 109     -63.171 -24.721  58.189  1.00 69.70           N  
ATOM   2500  CA  THR B 109     -62.076 -25.670  57.887  1.00 69.70           C  
ATOM   2501  CB  THR B 109     -61.301 -26.126  59.118  1.00 69.70           C  
ATOM   2502  OG1 THR B 109     -62.123 -26.215  60.251  1.00 69.70           O  
ATOM   2503  CG2 THR B 109     -60.244 -25.106  59.465  1.00 69.70           C  
ATOM   2504  C   THR B 109     -62.580 -26.991  57.269  1.00 69.70           C  
ATOM   2505  O   THR B 109     -63.659 -27.486  57.598  1.00 69.70           O  
ATOM   2506  N   THR B 110     -61.736 -27.598  56.441  1.00150.18           N  
ATOM   2507  CA  THR B 110     -62.043 -28.858  55.761  1.00150.18           C  
ATOM   2508  CB  THR B 110     -61.339 -28.996  54.417  1.00150.18           C  
ATOM   2509  OG1 THR B 110     -59.954 -29.068  54.583  1.00150.18           O  
ATOM   2510  CG2 THR B 110     -61.590 -27.774  53.537  1.00150.18           C  
ATOM   2511  C   THR B 110     -61.653 -30.045  56.597  1.00150.18           C  
ATOM   2512  O   THR B 110     -60.795 -29.929  57.459  1.00150.18           O  
ATOM   2513  N   VAL B 111     -62.445 -31.108  56.619  1.00 76.77           N  
ATOM   2514  CA  VAL B 111     -62.063 -32.452  57.069  1.00 76.77           C  
ATOM   2515  CB  VAL B 111     -62.549 -32.743  58.498  1.00 76.77           C  
ATOM   2516  CG1 VAL B 111     -62.292 -34.197  58.917  1.00 76.77           C  
ATOM   2517  CG2 VAL B 111     -61.828 -31.825  59.491  1.00 76.77           C  
ATOM   2518  C   VAL B 111     -62.727 -33.408  56.044  1.00 76.77           C  
ATOM   2519  O   VAL B 111     -63.968 -33.378  55.795  1.00 76.77           O  
ATOM   2520  N   THR B 112     -61.865 -34.325  55.552  1.00 62.30           N  
ATOM   2521  CA  THR B 112     -62.291 -35.374  54.633  1.00 62.30           C  
ATOM   2522  CB  THR B 112     -62.118 -34.985  53.173  1.00 62.30           C  
ATOM   2523  OG1 THR B 112     -60.752 -34.897  52.897  1.00 62.30           O  
ATOM   2524  CG2 THR B 112     -62.762 -33.659  52.787  1.00 62.30           C  
ATOM   2525  C   THR B 112     -61.513 -36.717  54.728  1.00 62.30           C  
ATOM   2526  O   THR B 112     -60.352 -36.962  55.106  1.00 62.30           O  
ATOM   2527  N   VAL B 113     -62.242 -37.791  54.420  1.00131.06           N  
ATOM   2528  CA  VAL B 113     -61.883 -39.153  54.830  1.00131.06           C  
ATOM   2529  CB  VAL B 113     -62.246 -39.415  56.314  1.00131.06           C  
ATOM   2530  CG1 VAL B 113     -63.740 -39.308  56.602  1.00131.06           C  
ATOM   2531  CG2 VAL B 113     -61.775 -40.795  56.702  1.00131.06           C  
ATOM   2532  C   VAL B 113     -62.537 -40.186  53.928  1.00131.06           C  
ATOM   2533  O   VAL B 113     -63.713 -40.046  53.601  1.00131.06           O  
ATOM   2534  N   SER B 114     -61.792 -41.158  53.427  1.00 62.60           N  
ATOM   2535  CA  SER B 114     -62.394 -42.399  52.945  1.00 62.60           C  
ATOM   2536  CB  SER B 114     -62.774 -42.123  51.476  1.00 62.60           C  
ATOM   2537  OG  SER B 114     -63.409 -43.241  50.878  1.00 62.60           O  
ATOM   2538  C   SER B 114     -61.461 -43.603  53.196  1.00 62.60           C  
ATOM   2539  O   SER B 114     -60.366 -43.498  53.768  1.00 62.60           O  
ATOM   2540  N   SER B 115     -61.931 -44.802  52.854  1.00 45.04           N  
ATOM   2541  CA  SER B 115     -61.047 -45.871  52.366  1.00 45.04           C  
ATOM   2542  CB  SER B 115     -61.826 -47.199  52.383  1.00 45.04           C  
ATOM   2543  OG  SER B 115     -62.391 -47.386  53.666  1.00 45.04           O  
ATOM   2544  C   SER B 115     -60.391 -45.636  50.985  1.00 45.04           C  
ATOM   2545  O   SER B 115     -59.305 -46.135  50.660  1.00 45.04           O  
ATOM   2546  N   ALA B 116     -61.045 -44.873  50.097  1.00 43.60           N  
ATOM   2547  CA  ALA B 116     -60.581 -44.637  48.726  1.00 43.60           C  
ATOM   2548  CB  ALA B 116     -61.654 -43.897  47.915  1.00 43.60           C  
ATOM   2549  C   ALA B 116     -59.266 -43.870  48.739  1.00 43.60           C  
ATOM   2550  O   ALA B 116     -59.208 -42.723  49.182  1.00 43.60           O  
ATOM   2551  N   SER B 117     -58.201 -44.441  48.198  1.00 90.45           N  
ATOM   2552  CA  SER B 117     -56.924 -43.749  48.013  1.00 90.45           C  
ATOM   2553  CB  SER B 117     -55.826 -44.716  47.589  1.00 90.45           C  
ATOM   2554  OG  SER B 117     -56.105 -45.287  46.318  1.00 90.45           O  
ATOM   2555  C   SER B 117     -57.044 -42.650  46.942  1.00 90.45           C  
ATOM   2556  O   SER B 117     -57.776 -42.855  45.946  1.00 90.45           O  
ATOM   2557  N   THR B 118     -56.383 -41.516  47.297  1.00 54.15           N  
ATOM   2558  CA  THR B 118     -56.392 -40.292  46.479  1.00 54.15           C  
ATOM   2559  CB  THR B 118     -55.427 -39.231  47.068  1.00 54.15           C  
ATOM   2560  OG1 THR B 118     -55.788 -38.971  48.404  1.00 54.15           O  
ATOM   2561  CG2 THR B 118     -55.450 -37.890  46.346  1.00 54.15           C  
ATOM   2562  C   THR B 118     -56.041 -40.603  45.022  1.00 54.15           C  
ATOM   2563  O   THR B 118     -55.277 -41.521  44.755  1.00 54.15           O  
ATOM   2564  N   LYS B 119     -56.716 -39.934  44.087  1.00127.36           N  
ATOM   2565  CA  LYS B 119     -56.437 -39.939  42.643  1.00127.36           C  
ATOM   2566  CB  LYS B 119     -57.446 -40.777  41.870  1.00127.36           C  
ATOM   2567  CG  LYS B 119     -57.593 -42.222  42.365  1.00127.36           C  
ATOM   2568  CD  LYS B 119     -56.278 -43.011  42.316  1.00127.36           C  
ATOM   2569  CE  LYS B 119     -56.393 -44.238  43.217  1.00127.36           C  
ATOM   2570  NZ  LYS B 119     -55.075 -44.593  43.788  1.00127.36           N  
ATOM   2571  C   LYS B 119     -56.521 -38.551  42.031  1.00127.36           C  
ATOM   2572  O   LYS B 119     -57.540 -37.899  42.157  1.00127.36           O  
ATOM   2573  N   GLY B 120     -55.523 -38.120  41.278  1.00 39.22           N  
ATOM   2574  CA  GLY B 120     -55.591 -36.893  40.474  1.00 39.22           C  
ATOM   2575  C   GLY B 120     -56.464 -37.013  39.245  1.00 39.22           C  
ATOM   2576  O   GLY B 120     -56.275 -38.016  38.567  1.00 39.22           O  
ATOM   2577  N   PRO B 121     -57.295 -36.035  38.867  1.00 97.44           N  
ATOM   2578  CA  PRO B 121     -58.307 -36.144  37.810  1.00 97.44           C  
ATOM   2579  CD  PRO B 121     -57.273 -34.704  39.436  1.00 97.44           C  
ATOM   2580  CB  PRO B 121     -59.050 -34.778  37.817  1.00 97.44           C  
ATOM   2581  CG  PRO B 121     -58.109 -33.807  38.531  1.00 97.44           C  
ATOM   2582  C   PRO B 121     -57.817 -36.482  36.410  1.00 97.44           C  
ATOM   2583  O   PRO B 121     -57.062 -35.669  35.871  1.00 97.44           O  
ATOM   2584  N   SER B 122     -58.518 -37.364  35.692  1.00 60.95           N  
ATOM   2585  CA  SER B 122     -58.627 -37.229  34.253  1.00 60.95           C  
ATOM   2586  CB  SER B 122     -59.410 -38.367  33.640  1.00 60.95           C  
ATOM   2587  OG  SER B 122     -58.778 -39.561  34.047  1.00 60.95           O  
ATOM   2588  C   SER B 122     -59.321 -35.953  33.895  1.00 60.95           C  
ATOM   2589  O   SER B 122     -60.433 -35.752  34.383  1.00 60.95           O  
ATOM   2590  N   VAL B 123     -58.730 -35.134  32.988  1.00 58.26           N  
ATOM   2591  CA  VAL B 123     -59.253 -33.823  32.547  1.00 58.26           C  
ATOM   2592  CB  VAL B 123     -58.449 -32.560  33.003  1.00 58.26           C  
ATOM   2593  CG1 VAL B 123     -59.171 -31.259  32.618  1.00 58.26           C  
ATOM   2594  CG2 VAL B 123     -58.276 -32.572  34.525  1.00 58.26           C  
ATOM   2595  C   VAL B 123     -59.311 -33.881  31.026  1.00 58.26           C  
ATOM   2596  O   VAL B 123     -58.261 -34.043  30.361  1.00 58.26           O  
ATOM   2597  N   PHE B 124     -60.494 -33.461  30.515  1.00 89.42           N  
ATOM   2598  CA  PHE B 124     -60.808 -33.429  29.097  1.00 89.42           C  
ATOM   2599  CB  PHE B 124     -61.731 -34.581  28.669  1.00 89.42           C  
ATOM   2600  CG  PHE B 124     -61.235 -35.914  29.181  1.00 89.42           C  
ATOM   2601  CD1 PHE B 124     -60.055 -36.469  28.659  1.00 89.42           C  
ATOM   2602  CD2 PHE B 124     -61.931 -36.583  30.203  1.00 89.42           C  
ATOM   2603  CE1 PHE B 124     -59.600 -37.717  29.118  1.00 89.42           C  
ATOM   2604  CE2 PHE B 124     -61.488 -37.840  30.648  1.00 89.42           C  
ATOM   2605  CZ  PHE B 124     -60.328 -38.412  30.095  1.00 89.42           C  
ATOM   2606  C   PHE B 124     -61.478 -32.129  28.716  1.00 89.42           C  
ATOM   2607  O   PHE B 124     -62.520 -31.727  29.261  1.00 89.42           O  
ATOM   2608  N   PRO B 125     -60.997 -31.541  27.578  1.00175.66           N  
ATOM   2609  CA  PRO B 125     -61.709 -30.489  26.792  1.00175.66           C  
ATOM   2610  CD  PRO B 125     -59.646 -31.688  26.993  1.00175.66           C  
ATOM   2611  CB  PRO B 125     -60.687 -29.924  25.759  1.00175.66           C  
ATOM   2612  CG  PRO B 125     -59.340 -30.380  26.286  1.00175.66           C  
ATOM   2613  C   PRO B 125     -62.969 -30.986  26.040  1.00175.66           C  
ATOM   2614  O   PRO B 125     -63.019 -32.130  25.540  1.00175.66           O  
ATOM   2615  N   LEU B 126     -64.004 -30.149  26.028  1.00123.05           N  
ATOM   2616  CA  LEU B 126     -65.239 -30.457  25.314  1.00123.05           C  
ATOM   2617  CB  LEU B 126     -66.415 -30.751  26.263  1.00123.05           C  
ATOM   2618  CG  LEU B 126     -66.437 -32.065  27.068  1.00123.05           C  
ATOM   2619  CD1 LEU B 126     -66.256 -33.308  26.196  1.00123.05           C  
ATOM   2620  CD2 LEU B 126     -65.417 -32.085  28.203  1.00123.05           C  
ATOM   2621  C   LEU B 126     -65.518 -29.295  24.361  1.00123.05           C  
ATOM   2622  O   LEU B 126     -66.303 -28.403  24.729  1.00123.05           O  
ATOM   2623  N   ALA B 127     -64.753 -29.216  23.262  1.00 66.34           N  
ATOM   2624  CA  ALA B 127     -65.274 -28.571  22.068  1.00 66.34           C  
ATOM   2625  CB  ALA B 127     -64.173 -28.251  21.102  1.00 66.34           C  
ATOM   2626  C   ALA B 127     -66.265 -29.476  21.319  1.00 66.34           C  
ATOM   2627  O   ALA B 127     -65.919 -30.596  20.915  1.00 66.34           O  
ATOM   2628  N   PRO B 128     -67.519 -28.994  21.143  1.00147.30           N  
ATOM   2629  CA  PRO B 128     -68.591 -29.779  20.526  1.00147.30           C  
ATOM   2630  CD  PRO B 128     -67.911 -27.582  21.304  1.00147.30           C  
ATOM   2631  CB  PRO B 128     -69.818 -28.861  20.658  1.00147.30           C  
ATOM   2632  CG  PRO B 128     -69.267 -27.448  20.655  1.00147.30           C  
ATOM   2633  C   PRO B 128     -68.217 -30.145  19.063  1.00147.30           C  
ATOM   2634  O   PRO B 128     -68.337 -29.296  18.165  1.00147.30           O  
ATOM   2635  N   CYS B 129     -67.814 -31.417  18.906  1.00 81.81           N  
ATOM   2636  CA  CYS B 129     -67.189 -31.929  17.672  1.00 81.81           C  
ATOM   2637  CB  CYS B 129     -67.111 -33.469  17.743  1.00 81.81           C  
ATOM   2638  SG  CYS B 129     -66.233 -34.267  16.376  1.00 81.81           S  
ATOM   2639  C   CYS B 129     -67.902 -31.474  16.400  1.00 81.81           C  
ATOM   2640  O   CYS B 129     -67.408 -30.568  15.737  1.00 81.81           O  
ATOM   2641  N   SER B 130     -69.193 -31.786  16.235  1.00134.10           N  
ATOM   2642  CA  SER B 130     -70.030 -31.382  15.074  1.00134.10           C  
ATOM   2643  CB  SER B 130     -70.786 -32.645  14.530  1.00134.10           C  
ATOM   2644  OG  SER B 130     -71.539 -32.320  13.380  1.00134.10           O  
ATOM   2645  C   SER B 130     -70.959 -30.182  15.445  1.00134.10           C  
ATOM   2646  O   SER B 130     -71.986 -29.946  14.796  1.00134.10           O  
ATOM   2647  N   ARG B 131     -70.771 -29.603  16.645  1.00195.47           N  
ATOM   2648  CA  ARG B 131     -71.776 -28.747  17.319  1.00195.47           C  
ATOM   2649  CB  ARG B 131     -72.551 -29.522  18.423  1.00195.47           C  
ATOM   2650  CG  ARG B 131     -73.548 -30.599  18.012  1.00195.47           C  
ATOM   2651  CD  ARG B 131     -74.535 -30.085  16.974  1.00195.47           C  
ATOM   2652  NE  ARG B 131     -75.385 -31.166  16.474  1.00195.47           N  
ATOM   2653  CZ  ARG B 131     -75.777 -31.331  15.225  1.00195.47           C  
ATOM   2654  NH1 ARG B 131     -75.418 -30.517  14.272  1.00195.47           N  
ATOM   2655  NH2 ARG B 131     -76.556 -32.327  14.932  1.00195.47           N  
ATOM   2656  C   ARG B 131     -71.213 -27.390  17.864  1.00195.47           C  
ATOM   2657  O   ARG B 131     -71.923 -26.749  18.661  1.00195.47           O  
ATOM   2658  N   SER B 132     -70.059 -26.936  17.331  1.00140.16           N  
ATOM   2659  CA  SER B 132     -69.636 -25.540  17.640  1.00140.16           C  
ATOM   2660  CB  SER B 132     -68.148 -25.366  17.711  1.00140.16           C  
ATOM   2661  OG  SER B 132     -67.537 -25.651  16.474  1.00140.16           O  
ATOM   2662  C   SER B 132     -70.185 -24.470  16.716  1.00140.16           C  
ATOM   2663  O   SER B 132     -69.552 -24.028  15.762  1.00140.16           O  
ATOM   2664  N   THR B 133     -71.458 -24.153  16.951  1.00171.65           N  
ATOM   2665  CA  THR B 133     -72.395 -23.528  15.990  1.00171.65           C  
ATOM   2666  CB  THR B 133     -73.859 -23.611  16.471  1.00171.65           C  
ATOM   2667  OG1 THR B 133     -73.967 -23.082  17.774  1.00171.65           O  
ATOM   2668  CG2 THR B 133     -74.368 -25.049  16.501  1.00171.65           C  
ATOM   2669  C   THR B 133     -72.044 -22.113  15.499  1.00171.65           C  
ATOM   2670  O   THR B 133     -71.293 -21.992  14.523  1.00171.65           O  
ATOM   2671  N   SER B 134     -72.829 -21.097  15.886  1.00210.18           N  
ATOM   2672  CA  SER B 134     -72.788 -19.771  15.262  1.00210.18           C  
ATOM   2673  CB  SER B 134     -73.347 -19.915  13.851  1.00210.18           C  
ATOM   2674  OG  SER B 134     -73.385 -18.657  13.215  1.00210.18           O  
ATOM   2675  C   SER B 134     -73.567 -18.719  16.048  1.00210.18           C  
ATOM   2676  O   SER B 134     -74.472 -18.075  15.518  1.00210.18           O  
ATOM   2677  N   GLU B 135     -73.182 -18.480  17.289  1.00116.04           N  
ATOM   2678  CA  GLU B 135     -73.754 -17.444  18.154  1.00116.04           C  
ATOM   2679  CB  GLU B 135     -74.976 -18.115  18.894  1.00116.04           C  
ATOM   2680  CG  GLU B 135     -75.774 -17.184  19.817  1.00116.04           C  
ATOM   2681  CD  GLU B 135     -76.380 -15.989  19.079  1.00116.04           C  
ATOM   2682  OE1 GLU B 135     -75.575 -15.100  18.713  1.00116.04           O  
ATOM   2683  OE2 GLU B 135     -77.616 -15.978  18.914  1.00116.04           O  
ATOM   2684  C   GLU B 135     -72.590 -16.783  18.991  1.00116.04           C  
ATOM   2685  O   GLU B 135     -71.455 -17.273  19.152  1.00116.04           O  
ATOM   2686  N   SER B 136     -72.913 -15.669  19.647  1.00126.72           N  
ATOM   2687  CA  SER B 136     -72.200 -15.165  20.818  1.00126.72           C  
ATOM   2688  CB  SER B 136     -72.526 -13.692  21.011  1.00126.72           C  
ATOM   2689  OG  SER B 136     -73.813 -13.552  21.573  1.00126.72           O  
ATOM   2690  C   SER B 136     -72.454 -15.917  22.141  1.00126.72           C  
ATOM   2691  O   SER B 136     -72.007 -15.472  23.199  1.00126.72           O  
ATOM   2692  N   THR B 137     -72.943 -17.161  22.047  1.00120.79           N  
ATOM   2693  CA  THR B 137     -73.165 -18.092  23.142  1.00120.79           C  
ATOM   2694  CB  THR B 137     -74.650 -18.425  23.305  1.00120.79           C  
ATOM   2695  OG1 THR B 137     -75.130 -19.089  22.160  1.00120.79           O  
ATOM   2696  CG2 THR B 137     -75.522 -17.192  23.536  1.00120.79           C  
ATOM   2697  C   THR B 137     -72.429 -19.427  22.933  1.00120.79           C  
ATOM   2698  O   THR B 137     -72.811 -20.420  23.578  1.00120.79           O  
ATOM   2699  N   ALA B 138     -71.335 -19.457  22.169  1.00 92.76           N  
ATOM   2700  CA  ALA B 138     -70.631 -20.699  21.847  1.00 92.76           C  
ATOM   2701  CB  ALA B 138     -69.518 -20.406  20.848  1.00 92.76           C  
ATOM   2702  C   ALA B 138     -70.066 -21.442  23.032  1.00 92.76           C  
ATOM   2703  O   ALA B 138     -68.966 -21.108  23.440  1.00 92.76           O  
ATOM   2704  N   ALA B 139     -70.804 -22.363  23.638  1.00 63.30           N  
ATOM   2705  CA  ALA B 139     -70.345 -23.108  24.791  1.00 63.30           C  
ATOM   2706  CB  ALA B 139     -71.555 -23.852  25.392  1.00 63.30           C  
ATOM   2707  C   ALA B 139     -69.128 -23.982  24.357  1.00 63.30           C  
ATOM   2708  O   ALA B 139     -69.158 -24.783  23.376  1.00 63.30           O  
ATOM   2709  N   LEU B 140     -68.099 -23.854  25.252  1.00 68.54           N  
ATOM   2710  CA  LEU B 140     -66.963 -24.756  25.340  1.00 68.54           C  
ATOM   2711  CB  LEU B 140     -65.669 -24.041  24.998  1.00 68.54           C  
ATOM   2712  CG  LEU B 140     -65.681 -23.400  23.600  1.00 68.54           C  
ATOM   2713  CD1 LEU B 140     -64.340 -22.706  23.352  1.00 68.54           C  
ATOM   2714  CD2 LEU B 140     -65.906 -24.425  22.485  1.00 68.54           C  
ATOM   2715  C   LEU B 140     -66.859 -25.266  26.753  1.00 68.54           C  
ATOM   2716  O   LEU B 140     -66.877 -24.462  27.718  1.00 68.54           O  
ATOM   2717  N   GLY B 141     -66.942 -26.616  26.926  1.00 47.41           N  
ATOM   2718  CA  GLY B 141     -66.842 -27.342  28.185  1.00 47.41           C  
ATOM   2719  C   GLY B 141     -65.386 -27.740  28.501  1.00 47.41           C  
ATOM   2720  O   GLY B 141     -64.500 -27.894  27.642  1.00 47.41           O  
ATOM   2721  N   CYS B 142     -65.191 -28.039  29.804  1.00 61.25           N  
ATOM   2722  CA  CYS B 142     -64.225 -29.005  30.321  1.00 61.25           C  
ATOM   2723  CB  CYS B 142     -62.986 -28.258  30.814  1.00 61.25           C  
ATOM   2724  SG  CYS B 142     -63.295 -27.008  32.084  1.00 61.25           S  
ATOM   2725  C   CYS B 142     -64.884 -29.913  31.387  1.00 61.25           C  
ATOM   2726  O   CYS B 142     -65.818 -29.532  32.127  1.00 61.25           O  
ATOM   2727  N   LEU B 143     -64.374 -31.169  31.447  1.00 64.28           N  
ATOM   2728  CA  LEU B 143     -64.655 -32.153  32.477  1.00 64.28           C  
ATOM   2729  CB  LEU B 143     -65.323 -33.347  31.767  1.00 64.28           C  
ATOM   2730  CG  LEU B 143     -65.845 -34.425  32.725  1.00 64.28           C  
ATOM   2731  CD1 LEU B 143     -67.036 -33.948  33.558  1.00 64.28           C  
ATOM   2732  CD2 LEU B 143     -66.265 -35.642  31.905  1.00 64.28           C  
ATOM   2733  C   LEU B 143     -63.347 -32.502  33.267  1.00 64.28           C  
ATOM   2734  O   LEU B 143     -62.234 -32.627  32.685  1.00 64.28           O  
ATOM   2735  N   VAL B 144     -63.593 -32.653  34.586  1.00 73.84           N  
ATOM   2736  CA  VAL B 144     -62.632 -33.062  35.589  1.00 73.84           C  
ATOM   2737  CB  VAL B 144     -62.386 -31.958  36.621  1.00 73.84           C  
ATOM   2738  CG1 VAL B 144     -61.314 -32.385  37.621  1.00 73.84           C  
ATOM   2739  CG2 VAL B 144     -61.919 -30.671  35.936  1.00 73.84           C  
ATOM   2740  C   VAL B 144     -63.263 -34.238  36.273  1.00 73.84           C  
ATOM   2741  O   VAL B 144     -64.245 -34.002  37.002  1.00 73.84           O  
ATOM   2742  N   LYS B 145     -62.799 -35.468  35.940  1.00109.43           N  
ATOM   2743  CA  LYS B 145     -63.437 -36.729  36.323  1.00109.43           C  
ATOM   2744  CB  LYS B 145     -64.211 -37.306  35.096  1.00109.43           C  
ATOM   2745  CG  LYS B 145     -65.260 -38.340  35.504  1.00109.43           C  
ATOM   2746  CD  LYS B 145     -66.243 -38.755  34.402  1.00109.43           C  
ATOM   2747  CE  LYS B 145     -67.491 -39.398  35.013  1.00109.43           C  
ATOM   2748  NZ  LYS B 145     -67.172 -40.609  35.806  1.00109.43           N  
ATOM   2749  C   LYS B 145     -62.420 -37.704  36.960  1.00109.43           C  
ATOM   2750  O   LYS B 145     -61.188 -37.689  36.696  1.00109.43           O  
ATOM   2751  N   ASP B 146     -63.102 -38.522  37.817  1.00 96.80           N  
ATOM   2752  CA  ASP B 146     -62.604 -39.741  38.519  1.00 96.80           C  
ATOM   2753  CB  ASP B 146     -62.641 -40.980  37.596  1.00 96.80           C  
ATOM   2754  CG  ASP B 146     -64.077 -41.467  37.309  1.00 96.80           C  
ATOM   2755  OD1 ASP B 146     -65.056 -40.714  37.536  1.00 96.80           O  
ATOM   2756  OD2 ASP B 146     -64.260 -42.595  36.819  1.00 96.80           O  
ATOM   2757  C   ASP B 146     -61.324 -39.474  39.311  1.00 96.80           C  
ATOM   2758  O   ASP B 146     -60.446 -40.336  39.464  1.00 96.80           O  
ATOM   2759  N   TYR B 147     -61.214 -38.249  39.817  1.00 95.84           N  
ATOM   2760  CA  TYR B 147     -60.379 -37.960  40.961  1.00 95.84           C  
ATOM   2761  CB  TYR B 147     -60.038 -36.489  40.942  1.00 95.84           C  
ATOM   2762  CG  TYR B 147     -61.172 -35.537  41.234  1.00 95.84           C  
ATOM   2763  CD1 TYR B 147     -61.329 -35.041  42.538  1.00 95.84           C  
ATOM   2764  CD2 TYR B 147     -62.049 -35.130  40.209  1.00 95.84           C  
ATOM   2765  CE1 TYR B 147     -62.343 -34.112  42.817  1.00 95.84           C  
ATOM   2766  CE2 TYR B 147     -63.050 -34.180  40.480  1.00 95.84           C  
ATOM   2767  CZ  TYR B 147     -63.180 -33.648  41.779  1.00 95.84           C  
ATOM   2768  OH  TYR B 147     -64.089 -32.669  42.011  1.00 95.84           O  
ATOM   2769  C   TYR B 147     -61.044 -38.306  42.276  1.00 95.84           C  
ATOM   2770  O   TYR B 147     -62.205 -38.708  42.318  1.00 95.84           O  
ATOM   2771  N   PHE B 148     -60.235 -38.348  43.366  1.00155.45           N  
ATOM   2772  CA  PHE B 148     -60.692 -38.266  44.763  1.00155.45           C  
ATOM   2773  CB  PHE B 148     -61.077 -39.685  45.211  1.00155.45           C  
ATOM   2774  CG  PHE B 148     -61.692 -39.767  46.594  1.00155.45           C  
ATOM   2775  CD1 PHE B 148     -60.879 -40.004  47.715  1.00155.45           C  
ATOM   2776  CD2 PHE B 148     -63.070 -39.548  46.766  1.00155.45           C  
ATOM   2777  CE1 PHE B 148     -61.428 -39.958  49.007  1.00155.45           C  
ATOM   2778  CE2 PHE B 148     -63.627 -39.529  48.056  1.00155.45           C  
ATOM   2779  CZ  PHE B 148     -62.801 -39.708  49.176  1.00155.45           C  
ATOM   2780  C   PHE B 148     -59.626 -37.647  45.674  1.00155.45           C  
ATOM   2781  O   PHE B 148     -58.482 -37.771  45.280  1.00155.45           O  
ATOM   2782  N   PRO B 149     -59.942 -37.199  46.890  1.00115.18           N  
ATOM   2783  CA  PRO B 149     -61.174 -36.478  47.168  1.00115.18           C  
ATOM   2784  CD  PRO B 149     -59.036 -37.195  48.046  1.00115.18           C  
ATOM   2785  CB  PRO B 149     -61.253 -36.481  48.699  1.00115.18           C  
ATOM   2786  CG  PRO B 149     -59.802 -36.484  49.161  1.00115.18           C  
ATOM   2787  C   PRO B 149     -61.207 -35.022  46.622  1.00115.18           C  
ATOM   2788  O   PRO B 149     -60.176 -34.424  46.275  1.00115.18           O  
ATOM   2789  N   GLU B 150     -62.355 -34.369  46.737  1.00110.76           N  
ATOM   2790  CA  GLU B 150     -62.294 -32.911  46.815  1.00110.76           C  
ATOM   2791  CB  GLU B 150     -63.654 -32.347  47.197  1.00110.76           C  
ATOM   2792  CG  GLU B 150     -64.700 -32.501  46.093  1.00110.76           C  
ATOM   2793  CD  GLU B 150     -64.513 -31.454  44.994  1.00110.76           C  
ATOM   2794  OE1 GLU B 150     -63.461 -31.512  44.314  1.00110.76           O  
ATOM   2795  OE2 GLU B 150     -65.397 -30.591  44.826  1.00110.76           O  
ATOM   2796  C   GLU B 150     -61.328 -32.357  47.880  1.00110.76           C  
ATOM   2797  O   GLU B 150     -61.179 -32.987  48.926  1.00110.76           O  
ATOM   2798  N   PRO B 151     -60.846 -31.103  47.730  1.00108.87           N  
ATOM   2799  CA  PRO B 151     -61.119 -30.214  46.609  1.00108.87           C  
ATOM   2800  CD  PRO B 151     -60.337 -30.346  48.878  1.00108.87           C  
ATOM   2801  CB  PRO B 151     -61.199 -28.794  47.246  1.00108.87           C  
ATOM   2802  CG  PRO B 151     -60.257 -28.884  48.447  1.00108.87           C  
ATOM   2803  C   PRO B 151     -60.190 -30.353  45.368  1.00108.87           C  
ATOM   2804  O   PRO B 151     -58.979 -30.623  45.310  1.00108.87           O  
ATOM   2805  N   VAL B 152     -60.815 -30.073  44.234  1.00 86.32           N  
ATOM   2806  CA  VAL B 152     -60.163 -29.506  43.070  1.00 86.32           C  
ATOM   2807  CB  VAL B 152     -60.739 -30.120  41.779  1.00 86.32           C  
ATOM   2808  CG1 VAL B 152     -60.460 -31.618  41.783  1.00 86.32           C  
ATOM   2809  CG2 VAL B 152     -62.224 -29.822  41.578  1.00 86.32           C  
ATOM   2810  C   VAL B 152     -60.299 -27.971  43.092  1.00 86.32           C  
ATOM   2811  O   VAL B 152     -60.824 -27.342  44.035  1.00 86.32           O  
ATOM   2812  N   THR B 153     -59.669 -27.374  42.046  1.00 67.96           N  
ATOM   2813  CA  THR B 153     -60.004 -26.040  41.579  1.00 67.96           C  
ATOM   2814  CB  THR B 153     -58.923 -25.037  41.991  1.00 67.96           C  
ATOM   2815  OG1 THR B 153     -58.722 -25.178  43.381  1.00 67.96           O  
ATOM   2816  CG2 THR B 153     -59.261 -23.575  41.720  1.00 67.96           C  
ATOM   2817  C   THR B 153     -60.201 -26.160  40.082  1.00 67.96           C  
ATOM   2818  O   THR B 153     -59.497 -26.911  39.408  1.00 67.96           O  
ATOM   2819  N   VAL B 154     -61.044 -25.294  39.524  1.00106.08           N  
ATOM   2820  CA  VAL B 154     -61.113 -25.006  38.082  1.00106.08           C  
ATOM   2821  CB  VAL B 154     -62.226 -25.822  37.439  1.00106.08           C  
ATOM   2822  CG1 VAL B 154     -63.621 -25.478  37.974  1.00106.08           C  
ATOM   2823  CG2 VAL B 154     -62.228 -25.741  35.912  1.00106.08           C  
ATOM   2824  C   VAL B 154     -61.374 -23.538  37.906  1.00106.08           C  
ATOM   2825  O   VAL B 154     -61.980 -22.935  38.819  1.00106.08           O  
ATOM   2826  N   SER B 155     -60.768 -23.004  36.788  1.00 45.82           N  
ATOM   2827  CA  SER B 155     -61.077 -21.685  36.171  1.00 45.82           C  
ATOM   2828  CB  SER B 155     -60.181 -20.605  36.750  1.00 45.82           C  
ATOM   2829  OG  SER B 155     -60.489 -19.299  36.301  1.00 45.82           O  
ATOM   2830  C   SER B 155     -60.800 -21.730  34.689  1.00 45.82           C  
ATOM   2831  O   SER B 155     -60.008 -22.561  34.264  1.00 45.82           O  
ATOM   2832  N   TRP B 156     -61.253 -20.692  33.925  1.00 70.35           N  
ATOM   2833  CA  TRP B 156     -60.968 -20.459  32.495  1.00 70.35           C  
ATOM   2834  CB  TRP B 156     -62.271 -20.153  31.692  1.00 70.35           C  
ATOM   2835  CG  TRP B 156     -63.152 -21.355  31.573  1.00 70.35           C  
ATOM   2836  CD2 TRP B 156     -63.144 -22.349  30.513  1.00 70.35           C  
ATOM   2837  CD1 TRP B 156     -64.077 -21.776  32.463  1.00 70.35           C  
ATOM   2838  NE1 TRP B 156     -64.653 -22.952  32.023  1.00 70.35           N  
ATOM   2839  CE2 TRP B 156     -64.116 -23.348  30.815  1.00 70.35           C  
ATOM   2840  CE3 TRP B 156     -62.392 -22.500  29.330  1.00 70.35           C  
ATOM   2841  CZ2 TRP B 156     -64.342 -24.439  29.968  1.00 70.35           C  
ATOM   2842  CZ3 TRP B 156     -62.609 -23.593  28.476  1.00 70.35           C  
ATOM   2843  CH2 TRP B 156     -63.585 -24.557  28.788  1.00 70.35           C  
ATOM   2844  C   TRP B 156     -59.912 -19.357  32.354  1.00 70.35           C  
ATOM   2845  O   TRP B 156     -59.974 -18.333  33.053  1.00 70.35           O  
ATOM   2846  N   ASN B 157     -59.020 -19.586  31.337  1.00 78.96           N  
ATOM   2847  CA  ASN B 157     -57.963 -18.675  30.853  1.00 78.96           C  
ATOM   2848  CB  ASN B 157     -58.556 -17.766  29.762  1.00 78.96           C  
ATOM   2849  CG  ASN B 157     -59.037 -18.490  28.532  1.00 78.96           C  
ATOM   2850  OD1 ASN B 157     -58.440 -19.445  28.072  1.00 78.96           O  
ATOM   2851  ND2 ASN B 157     -60.124 -18.031  27.953  1.00 78.96           N  
ATOM   2852  C   ASN B 157     -57.327 -17.857  31.984  1.00 78.96           C  
ATOM   2853  O   ASN B 157     -57.192 -16.638  31.868  1.00 78.96           O  
ATOM   2854  N   SER B 158     -56.985 -18.458  33.138  1.00 49.91           N  
ATOM   2855  CA  SER B 158     -56.457 -17.737  34.345  1.00 49.91           C  
ATOM   2856  CB  SER B 158     -54.995 -17.365  34.061  1.00 49.91           C  
ATOM   2857  OG  SER B 158     -54.208 -18.516  33.826  1.00 49.91           O  
ATOM   2858  C   SER B 158     -57.281 -16.509  34.925  1.00 49.91           C  
ATOM   2859  O   SER B 158     -56.804 -15.566  35.595  1.00 49.91           O  
ATOM   2860  N   GLY B 159     -58.589 -16.569  34.548  1.00 30.64           N  
ATOM   2861  CA  GLY B 159     -59.548 -15.480  34.810  1.00 30.64           C  
ATOM   2862  C   GLY B 159     -59.846 -14.489  33.654  1.00 30.64           C  
ATOM   2863  O   GLY B 159     -60.716 -13.597  33.803  1.00 30.64           O  
ATOM   2864  N   ALA B 160     -59.182 -14.697  32.490  1.00 70.80           N  
ATOM   2865  CA  ALA B 160     -59.347 -13.867  31.293  1.00 70.80           C  
ATOM   2866  CB  ALA B 160     -58.395 -14.291  30.167  1.00 70.80           C  
ATOM   2867  C   ALA B 160     -60.721 -13.917  30.671  1.00 70.80           C  
ATOM   2868  O   ALA B 160     -61.055 -13.126  29.787  1.00 70.80           O  
ATOM   2869  N   LEU B 161     -61.551 -14.907  31.012  1.00156.58           N  
ATOM   2870  CA  LEU B 161     -63.019 -14.808  30.916  1.00156.58           C  
ATOM   2871  CB  LEU B 161     -63.407 -15.764  29.794  1.00156.58           C  
ATOM   2872  CG  LEU B 161     -64.872 -15.756  29.318  1.00156.58           C  
ATOM   2873  CD1 LEU B 161     -65.775 -16.396  30.346  1.00156.58           C  
ATOM   2874  CD2 LEU B 161     -65.402 -14.372  28.959  1.00156.58           C  
ATOM   2875  C   LEU B 161     -63.554 -15.113  32.323  1.00156.58           C  
ATOM   2876  O   LEU B 161     -63.401 -16.220  32.821  1.00156.58           O  
ATOM   2877  N   THR B 162     -64.035 -14.066  33.007  1.00 89.99           N  
ATOM   2878  CA  THR B 162     -64.705 -14.176  34.303  1.00 89.99           C  
ATOM   2879  CB  THR B 162     -64.495 -12.879  35.108  1.00 89.99           C  
ATOM   2880  OG1 THR B 162     -63.119 -12.565  35.146  1.00 89.99           O  
ATOM   2881  CG2 THR B 162     -64.986 -12.918  36.553  1.00 89.99           C  
ATOM   2882  C   THR B 162     -66.192 -14.493  34.169  1.00 89.99           C  
ATOM   2883  O   THR B 162     -66.608 -15.464  34.780  1.00 89.99           O  
ATOM   2884  N   SER B 163     -66.956 -13.983  33.204  1.00 51.58           N  
ATOM   2885  CA  SER B 163     -68.446 -14.032  33.132  1.00 51.58           C  
ATOM   2886  CB  SER B 163     -68.970 -12.624  32.971  1.00 51.58           C  
ATOM   2887  OG  SER B 163     -70.384 -12.642  33.008  1.00 51.58           O  
ATOM   2888  C   SER B 163     -69.049 -14.832  31.988  1.00 51.58           C  
ATOM   2889  O   SER B 163     -68.247 -15.263  31.199  1.00 51.58           O  
ATOM   2890  N   GLY B 164     -70.234 -15.412  32.074  1.00 24.56           N  
ATOM   2891  CA  GLY B 164     -70.727 -16.426  31.148  1.00 24.56           C  
ATOM   2892  C   GLY B 164     -70.210 -17.828  31.400  1.00 24.56           C  
ATOM   2893  O   GLY B 164     -70.774 -18.826  30.936  1.00 24.56           O  
ATOM   2894  N   VAL B 165     -69.324 -18.010  32.381  1.00 42.00           N  
ATOM   2895  CA  VAL B 165     -68.854 -19.300  32.919  1.00 42.00           C  
ATOM   2896  CB  VAL B 165     -67.493 -19.182  33.652  1.00 42.00           C  
ATOM   2897  CG1 VAL B 165     -66.968 -20.536  34.144  1.00 42.00           C  
ATOM   2898  CG2 VAL B 165     -66.465 -18.588  32.696  1.00 42.00           C  
ATOM   2899  C   VAL B 165     -69.897 -19.855  33.891  1.00 42.00           C  
ATOM   2900  O   VAL B 165     -70.406 -19.129  34.750  1.00 42.00           O  
ATOM   2901  N   HIS B 166     -70.153 -21.168  33.739  1.00 58.80           N  
ATOM   2902  CA  HIS B 166     -70.922 -21.940  34.706  1.00 58.80           C  
ATOM   2903  ND1 HIS B 166     -72.635 -20.567  32.304  1.00 58.80           N  
ATOM   2904  CG  HIS B 166     -72.992 -21.239  33.458  1.00 58.80           C  
ATOM   2905  CB  HIS B 166     -72.233 -22.392  34.075  1.00 58.80           C  
ATOM   2906  NE2 HIS B 166     -74.462 -19.631  33.063  1.00 58.80           N  
ATOM   2907  CD2 HIS B 166     -74.133 -20.655  33.934  1.00 58.80           C  
ATOM   2908  CE1 HIS B 166     -73.537 -19.596  32.082  1.00 58.80           C  
ATOM   2909  C   HIS B 166     -70.058 -23.073  35.207  1.00 58.80           C  
ATOM   2910  O   HIS B 166     -69.732 -23.944  34.404  1.00 58.80           O  
ATOM   2911  N   THR B 167     -69.853 -23.207  36.507  1.00 44.89           N  
ATOM   2912  CA  THR B 167     -69.253 -24.395  37.108  1.00 44.89           C  
ATOM   2913  CB  THR B 167     -67.981 -23.993  37.842  1.00 44.89           C  
ATOM   2914  OG1 THR B 167     -67.134 -23.373  36.896  1.00 44.89           O  
ATOM   2915  CG2 THR B 167     -67.217 -25.178  38.417  1.00 44.89           C  
ATOM   2916  C   THR B 167     -70.296 -25.059  37.983  1.00 44.89           C  
ATOM   2917  O   THR B 167     -71.240 -24.439  38.485  1.00 44.89           O  
ATOM   2918  N   PHE B 168     -70.200 -26.376  38.119  1.00 75.35           N  
ATOM   2919  CA  PHE B 168     -71.131 -27.144  38.964  1.00 75.35           C  
ATOM   2920  CB  PHE B 168     -71.836 -28.168  38.074  1.00 75.35           C  
ATOM   2921  CG  PHE B 168     -72.551 -27.468  36.942  1.00 75.35           C  
ATOM   2922  CD1 PHE B 168     -71.840 -27.038  35.805  1.00 75.35           C  
ATOM   2923  CD2 PHE B 168     -73.906 -27.137  37.076  1.00 75.35           C  
ATOM   2924  CE1 PHE B 168     -72.470 -26.284  34.805  1.00 75.35           C  
ATOM   2925  CE2 PHE B 168     -74.534 -26.393  36.068  1.00 75.35           C  
ATOM   2926  CZ  PHE B 168     -73.829 -25.969  34.930  1.00 75.35           C  
ATOM   2927  C   PHE B 168     -70.463 -27.747  40.192  1.00 75.35           C  
ATOM   2928  O   PHE B 168     -69.260 -27.911  40.263  1.00 75.35           O  
ATOM   2929  N   PRO B 169     -71.178 -28.068  41.263  1.00154.11           N  
ATOM   2930  CA  PRO B 169     -70.623 -28.878  42.360  1.00154.11           C  
ATOM   2931  CD  PRO B 169     -72.431 -27.488  41.618  1.00154.11           C  
ATOM   2932  CB  PRO B 169     -71.751 -28.912  43.422  1.00154.11           C  
ATOM   2933  CG  PRO B 169     -72.563 -27.650  43.128  1.00154.11           C  
ATOM   2934  C   PRO B 169     -70.160 -30.247  41.818  1.00154.11           C  
ATOM   2935  O   PRO B 169     -70.834 -30.854  40.964  1.00154.11           O  
ATOM   2936  N   ALA B 170     -69.103 -30.776  42.464  1.00 49.05           N  
ATOM   2937  CA  ALA B 170     -68.646 -32.137  42.233  1.00 49.05           C  
ATOM   2938  CB  ALA B 170     -67.252 -32.330  42.846  1.00 49.05           C  
ATOM   2939  C   ALA B 170     -69.631 -33.210  42.807  1.00 49.05           C  
ATOM   2940  O   ALA B 170     -69.873 -33.339  44.036  1.00 49.05           O  
ATOM   2941  N   VAL B 171     -69.902 -34.141  41.864  1.00 46.40           N  
ATOM   2942  CA  VAL B 171     -70.763 -35.285  42.143  1.00 46.40           C  
ATOM   2943  CB  VAL B 171     -71.546 -35.744  40.896  1.00 46.40           C  
ATOM   2944  CG1 VAL B 171     -72.473 -36.915  41.244  1.00 46.40           C  
ATOM   2945  CG2 VAL B 171     -72.382 -34.592  40.334  1.00 46.40           C  
ATOM   2946  C   VAL B 171     -69.927 -36.405  42.709  1.00 46.40           C  
ATOM   2947  O   VAL B 171     -69.172 -37.081  42.022  1.00 46.40           O  
ATOM   2948  N   LEU B 172     -70.321 -36.962  43.841  1.00123.20           N  
ATOM   2949  CA  LEU B 172     -69.668 -38.135  44.414  1.00123.20           C  
ATOM   2950  CB  LEU B 172     -69.879 -38.284  45.922  1.00123.20           C  
ATOM   2951  CG  LEU B 172     -69.121 -37.292  46.810  1.00123.20           C  
ATOM   2952  CD1 LEU B 172     -69.693 -35.875  46.709  1.00123.20           C  
ATOM   2953  CD2 LEU B 172     -69.194 -37.729  48.272  1.00123.20           C  
ATOM   2954  C   LEU B 172     -70.261 -39.375  43.732  1.00123.20           C  
ATOM   2955  O   LEU B 172     -71.494 -39.576  43.668  1.00123.20           O  
ATOM   2956  N   GLN B 173     -69.320 -40.270  43.403  1.00152.84           N  
ATOM   2957  CA  GLN B 173     -69.571 -41.545  42.773  1.00152.84           C  
ATOM   2958  CB  GLN B 173     -68.905 -41.616  41.373  1.00152.84           C  
ATOM   2959  CG  GLN B 173     -69.166 -40.416  40.441  1.00152.84           C  
ATOM   2960  CD  GLN B 173     -68.214 -40.446  39.254  1.00152.84           C  
ATOM   2961  OE1 GLN B 173     -68.591 -40.367  38.093  1.00152.84           O  
ATOM   2962  NE2 GLN B 173     -66.934 -40.608  39.512  1.00152.84           N  
ATOM   2963  C   GLN B 173     -69.034 -42.596  43.752  1.00152.84           C  
ATOM   2964  O   GLN B 173     -67.963 -42.412  44.349  1.00152.84           O  
ATOM   2965  N   SER B 174     -69.747 -43.721  43.887  1.00 93.74           N  
ATOM   2966  CA  SER B 174     -69.203 -44.957  44.481  1.00 93.74           C  
ATOM   2967  CB  SER B 174     -68.274 -45.686  43.476  1.00 93.74           C  
ATOM   2968  OG  SER B 174     -67.942 -46.966  43.960  1.00 93.74           O  
ATOM   2969  C   SER B 174     -68.519 -44.744  45.839  1.00 93.74           C  
ATOM   2970  O   SER B 174     -67.596 -45.483  46.195  1.00 93.74           O  
ATOM   2971  N   SER B 175     -68.929 -43.696  46.581  1.00131.92           N  
ATOM   2972  CA  SER B 175     -68.257 -43.265  47.833  1.00131.92           C  
ATOM   2973  CB  SER B 175     -68.773 -44.126  48.976  1.00131.92           C  
ATOM   2974  OG  SER B 175     -70.164 -43.939  49.132  1.00131.92           O  
ATOM   2975  C   SER B 175     -66.688 -43.338  47.788  1.00131.92           C  
ATOM   2976  O   SER B 175     -66.001 -43.922  48.649  1.00131.92           O  
ATOM   2977  N   GLY B 176     -66.148 -42.709  46.720  1.00194.32           N  
ATOM   2978  CA  GLY B 176     -64.732 -42.926  46.474  1.00194.32           C  
ATOM   2979  C   GLY B 176     -64.087 -42.349  45.233  1.00194.32           C  
ATOM   2980  O   GLY B 176     -62.844 -42.402  45.226  1.00194.32           O  
ATOM   2981  N   LEU B 177     -64.920 -41.786  44.322  1.00111.91           N  
ATOM   2982  CA  LEU B 177     -64.529 -40.877  43.240  1.00111.91           C  
ATOM   2983  CB  LEU B 177     -64.497 -41.661  41.916  1.00111.91           C  
ATOM   2984  CG  LEU B 177     -63.451 -42.791  41.912  1.00111.91           C  
ATOM   2985  CD1 LEU B 177     -63.465 -43.506  40.564  1.00111.91           C  
ATOM   2986  CD2 LEU B 177     -62.024 -42.288  42.142  1.00111.91           C  
ATOM   2987  C   LEU B 177     -65.485 -39.676  43.134  1.00111.91           C  
ATOM   2988  O   LEU B 177     -66.668 -39.819  43.488  1.00111.91           O  
ATOM   2989  N   TYR B 178     -65.018 -38.647  42.381  1.00160.18           N  
ATOM   2990  CA  TYR B 178     -65.744 -37.432  42.034  1.00160.18           C  
ATOM   2991  CB  TYR B 178     -65.100 -36.192  42.724  1.00160.18           C  
ATOM   2992  CG  TYR B 178     -65.352 -36.109  44.210  1.00160.18           C  
ATOM   2993  CD1 TYR B 178     -64.459 -36.717  45.107  1.00160.18           C  
ATOM   2994  CD2 TYR B 178     -66.448 -35.376  44.697  1.00160.18           C  
ATOM   2995  CE1 TYR B 178     -64.682 -36.619  46.492  1.00160.18           C  
ATOM   2996  CE2 TYR B 178     -66.633 -35.228  46.082  1.00160.18           C  
ATOM   2997  CZ  TYR B 178     -65.775 -35.887  46.983  1.00160.18           C  
ATOM   2998  OH  TYR B 178     -66.005 -35.874  48.321  1.00160.18           O  
ATOM   2999  C   TYR B 178     -65.840 -37.255  40.516  1.00160.18           C  
ATOM   3000  O   TYR B 178     -65.185 -37.914  39.681  1.00160.18           O  
ATOM   3001  N   SER B 179     -66.742 -36.360  40.119  1.00 58.66           N  
ATOM   3002  CA  SER B 179     -66.796 -35.756  38.784  1.00 58.66           C  
ATOM   3003  CB  SER B 179     -67.734 -36.551  37.864  1.00 58.66           C  
ATOM   3004  OG  SER B 179     -67.672 -36.117  36.517  1.00 58.66           O  
ATOM   3005  C   SER B 179     -67.250 -34.339  38.928  1.00 58.66           C  
ATOM   3006  O   SER B 179     -68.231 -34.154  39.635  1.00 58.66           O  
ATOM   3007  N   LEU B 180     -66.679 -33.383  38.168  1.00122.25           N  
ATOM   3008  CA  LEU B 180     -66.964 -31.943  38.118  1.00122.25           C  
ATOM   3009  CB  LEU B 180     -66.022 -31.189  39.111  1.00122.25           C  
ATOM   3010  CG  LEU B 180     -66.419 -29.751  39.490  1.00122.25           C  
ATOM   3011  CD1 LEU B 180     -65.426 -29.155  40.482  1.00122.25           C  
ATOM   3012  CD2 LEU B 180     -66.459 -28.791  38.309  1.00122.25           C  
ATOM   3013  C   LEU B 180     -66.799 -31.500  36.643  1.00122.25           C  
ATOM   3014  O   LEU B 180     -65.708 -31.496  36.010  1.00122.25           O  
ATOM   3015  N   SER B 181     -67.888 -30.898  36.081  1.00 46.95           N  
ATOM   3016  CA  SER B 181     -67.812 -30.056  34.898  1.00 46.95           C  
ATOM   3017  CB  SER B 181     -69.031 -30.434  34.021  1.00 46.95           C  
ATOM   3018  OG  SER B 181     -70.193 -30.023  34.720  1.00 46.95           O  
ATOM   3019  C   SER B 181     -67.699 -28.506  35.207  1.00 46.95           C  
ATOM   3020  O   SER B 181     -68.309 -27.847  36.101  1.00 46.95           O  
ATOM   3021  N   SER B 182     -66.972 -27.858  34.275  1.00 42.98           N  
ATOM   3022  CA  SER B 182     -67.113 -26.429  34.022  1.00 42.98           C  
ATOM   3023  CB  SER B 182     -65.864 -25.706  34.474  1.00 42.98           C  
ATOM   3024  OG  SER B 182     -65.995 -24.298  34.387  1.00 42.98           O  
ATOM   3025  C   SER B 182     -67.376 -26.153  32.566  1.00 42.98           C  
ATOM   3026  O   SER B 182     -67.153 -26.980  31.665  1.00 42.98           O  
ATOM   3027  N   VAL B 183     -67.954 -24.988  32.254  1.00106.06           N  
ATOM   3028  CA  VAL B 183     -68.149 -24.494  30.886  1.00106.06           C  
ATOM   3029  CB  VAL B 183     -69.549 -24.809  30.355  1.00106.06           C  
ATOM   3030  CG1 VAL B 183     -70.700 -24.140  31.124  1.00106.06           C  
ATOM   3031  CG2 VAL B 183     -69.766 -24.557  28.858  1.00106.06           C  
ATOM   3032  C   VAL B 183     -67.932 -23.028  30.875  1.00106.06           C  
ATOM   3033  O   VAL B 183     -68.414 -22.315  31.753  1.00106.06           O  
ATOM   3034  N   VAL B 184     -67.361 -22.517  29.780  1.00113.92           N  
ATOM   3035  CA  VAL B 184     -67.500 -21.133  29.317  1.00113.92           C  
ATOM   3036  CB  VAL B 184     -66.126 -20.607  28.860  1.00113.92           C  
ATOM   3037  CG1 VAL B 184     -65.533 -21.345  27.662  1.00113.92           C  
ATOM   3038  CG2 VAL B 184     -66.211 -19.115  28.584  1.00113.92           C  
ATOM   3039  C   VAL B 184     -68.572 -21.042  28.243  1.00113.92           C  
ATOM   3040  O   VAL B 184     -68.454 -21.683  27.211  1.00113.92           O  
ATOM   3041  N   THR B 185     -69.480 -20.064  28.355  1.00 66.94           N  
ATOM   3042  CA  THR B 185     -70.327 -19.581  27.244  1.00 66.94           C  
ATOM   3043  CB  THR B 185     -71.654 -19.002  27.733  1.00 66.94           C  
ATOM   3044  OG1 THR B 185     -72.252 -19.958  28.586  1.00 66.94           O  
ATOM   3045  CG2 THR B 185     -72.615 -18.658  26.608  1.00 66.94           C  
ATOM   3046  C   THR B 185     -69.611 -18.466  26.534  1.00 66.94           C  
ATOM   3047  O   THR B 185     -69.703 -17.302  26.921  1.00 66.94           O  
ATOM   3048  N   VAL B 186     -68.986 -18.707  25.361  1.00 74.39           N  
ATOM   3049  CA  VAL B 186     -68.039 -17.751  24.700  1.00 74.39           C  
ATOM   3050  CB  VAL B 186     -66.968 -18.422  23.791  1.00 74.39           C  
ATOM   3051  CG1 VAL B 186     -66.025 -17.385  23.163  1.00 74.39           C  
ATOM   3052  CG2 VAL B 186     -66.127 -19.389  24.625  1.00 74.39           C  
ATOM   3053  C   VAL B 186     -68.717 -16.711  23.821  1.00 74.39           C  
ATOM   3054  O   VAL B 186     -69.317 -17.156  22.857  1.00 74.39           O  
ATOM   3055  N   PRO B 187     -68.668 -15.414  24.167  1.00108.50           N  
ATOM   3056  CA  PRO B 187     -69.089 -14.342  23.284  1.00108.50           C  
ATOM   3057  CD  PRO B 187     -68.285 -14.885  25.456  1.00108.50           C  
ATOM   3058  CB  PRO B 187     -69.329 -13.134  24.197  1.00108.50           C  
ATOM   3059  CG  PRO B 187     -68.360 -13.367  25.354  1.00108.50           C  
ATOM   3060  C   PRO B 187     -68.061 -14.032  22.224  1.00108.50           C  
ATOM   3061  O   PRO B 187     -66.865 -14.034  22.507  1.00108.50           O  
ATOM   3062  N   SER B 188     -68.575 -13.460  21.103  1.00146.73           N  
ATOM   3063  CA  SER B 188     -67.864 -12.970  19.900  1.00146.73           C  
ATOM   3064  CB  SER B 188     -66.906 -11.841  20.292  1.00146.73           C  
ATOM   3065  OG  SER B 188     -66.243 -11.297  19.166  1.00146.73           O  
ATOM   3066  C   SER B 188     -67.091 -13.980  19.058  1.00146.73           C  
ATOM   3067  O   SER B 188     -66.421 -14.869  19.598  1.00146.73           O  
ATOM   3068  N   SER B 189     -66.988 -13.739  17.747  1.00106.99           N  
ATOM   3069  CA  SER B 189     -66.111 -14.501  16.844  1.00106.99           C  
ATOM   3070  CB  SER B 189     -66.307 -13.982  15.418  1.00106.99           C  
ATOM   3071  OG  SER B 189     -65.938 -12.616  15.366  1.00106.99           O  
ATOM   3072  C   SER B 189     -64.614 -14.424  17.215  1.00106.99           C  
ATOM   3073  O   SER B 189     -63.831 -15.215  16.688  1.00106.99           O  
ATOM   3074  N   SER B 190     -64.305 -13.603  18.231  1.00 48.29           N  
ATOM   3075  CA  SER B 190     -62.981 -13.476  18.810  1.00 48.29           C  
ATOM   3076  CB  SER B 190     -62.994 -12.594  20.075  1.00 48.29           C  
ATOM   3077  OG  SER B 190     -63.491 -11.309  19.770  1.00 48.29           O  
ATOM   3078  C   SER B 190     -62.360 -14.808  19.190  1.00 48.29           C  
ATOM   3079  O   SER B 190     -61.140 -14.843  19.311  1.00 48.29           O  
ATOM   3080  N   LEU B 191     -63.131 -15.873  19.447  1.00 60.55           N  
ATOM   3081  CA  LEU B 191     -62.638 -17.241  19.585  1.00 60.55           C  
ATOM   3082  CB  LEU B 191     -63.824 -18.241  19.558  1.00 60.55           C  
ATOM   3083  CG  LEU B 191     -63.422 -19.708  19.827  1.00 60.55           C  
ATOM   3084  CD1 LEU B 191     -62.824 -19.884  21.217  1.00 60.55           C  
ATOM   3085  CD2 LEU B 191     -64.618 -20.646  19.703  1.00 60.55           C  
ATOM   3086  C   LEU B 191     -61.607 -17.618  18.516  1.00 60.55           C  
ATOM   3087  O   LEU B 191     -60.603 -18.178  18.912  1.00 60.55           O  
ATOM   3088  N   GLY B 192     -61.714 -17.184  17.260  1.00 44.22           N  
ATOM   3089  CA  GLY B 192     -60.723 -17.471  16.207  1.00 44.22           C  
ATOM   3090  C   GLY B 192     -59.298 -16.926  16.473  1.00 44.22           C  
ATOM   3091  O   GLY B 192     -58.299 -17.465  15.962  1.00 44.22           O  
ATOM   3092  N   THR B 193     -59.231 -15.904  17.351  1.00133.83           N  
ATOM   3093  CA  THR B 193     -57.977 -15.336  17.850  1.00133.83           C  
ATOM   3094  CB  THR B 193     -57.979 -13.804  17.797  1.00133.83           C  
ATOM   3095  OG1 THR B 193     -58.966 -13.230  18.632  1.00133.83           O  
ATOM   3096  CG2 THR B 193     -58.229 -13.276  16.385  1.00133.83           C  
ATOM   3097  C   THR B 193     -57.655 -15.688  19.300  1.00133.83           C  
ATOM   3098  O   THR B 193     -56.535 -16.025  19.641  1.00133.83           O  
ATOM   3099  N   LYS B 194     -58.608 -15.603  20.207  1.00 67.14           N  
ATOM   3100  CA  LYS B 194     -58.483 -15.952  21.592  1.00 67.14           C  
ATOM   3101  CB  LYS B 194     -59.391 -15.053  22.432  1.00 67.14           C  
ATOM   3102  CG  LYS B 194     -59.241 -15.346  23.936  1.00 67.14           C  
ATOM   3103  CD  LYS B 194     -60.094 -14.386  24.766  1.00 67.14           C  
ATOM   3104  CE  LYS B 194     -60.053 -14.766  26.248  1.00 67.14           C  
ATOM   3105  NZ  LYS B 194     -60.992 -13.914  27.015  1.00 67.14           N  
ATOM   3106  C   LYS B 194     -58.845 -17.397  21.670  1.00 67.14           C  
ATOM   3107  O   LYS B 194     -60.030 -17.687  21.760  1.00 67.14           O  
ATOM   3108  N   THR B 195     -57.886 -18.317  21.776  1.00127.31           N  
ATOM   3109  CA  THR B 195     -58.127 -19.678  22.214  1.00127.31           C  
ATOM   3110  CB  THR B 195     -56.938 -20.626  21.968  1.00127.31           C  
ATOM   3111  OG1 THR B 195     -55.856 -20.516  22.857  1.00127.31           O  
ATOM   3112  CG2 THR B 195     -56.365 -20.403  20.568  1.00127.31           C  
ATOM   3113  C   THR B 195     -58.688 -19.660  23.620  1.00127.31           C  
ATOM   3114  O   THR B 195     -58.629 -18.630  24.303  1.00127.31           O  
ATOM   3115  N   TYR B 196     -59.355 -20.756  24.007  1.00103.12           N  
ATOM   3116  CA  TYR B 196     -59.789 -21.017  25.376  1.00103.12           C  
ATOM   3117  CB  TYR B 196     -61.307 -21.151  25.448  1.00103.12           C  
ATOM   3118  CG  TYR B 196     -61.961 -19.786  25.457  1.00103.12           C  
ATOM   3119  CD1 TYR B 196     -61.956 -18.997  24.299  1.00103.12           C  
ATOM   3120  CD2 TYR B 196     -62.496 -19.267  26.646  1.00103.12           C  
ATOM   3121  CE1 TYR B 196     -62.512 -17.706  24.299  1.00103.12           C  
ATOM   3122  CE2 TYR B 196     -63.010 -17.957  26.669  1.00103.12           C  
ATOM   3123  CZ  TYR B 196     -63.037 -17.177  25.495  1.00103.12           C  
ATOM   3124  OH  TYR B 196     -63.536 -15.912  25.529  1.00103.12           O  
ATOM   3125  C   TYR B 196     -59.092 -22.243  25.946  1.00103.12           C  
ATOM   3126  O   TYR B 196     -58.684 -23.179  25.236  1.00103.12           O  
ATOM   3127  N   THR B 197     -58.928 -22.114  27.282  1.00117.67           N  
ATOM   3128  CA  THR B 197     -58.229 -23.064  28.138  1.00117.67           C  
ATOM   3129  CB  THR B 197     -56.780 -22.633  28.512  1.00117.67           C  
ATOM   3130  OG1 THR B 197     -56.119 -22.347  27.300  1.00117.67           O  
ATOM   3131  CG2 THR B 197     -55.972 -23.716  29.219  1.00117.67           C  
ATOM   3132  C   THR B 197     -59.133 -23.169  29.323  1.00117.67           C  
ATOM   3133  O   THR B 197     -59.594 -22.165  29.859  1.00117.67           O  
ATOM   3134  N   CYS B 198     -59.357 -24.368  29.864  1.00 56.56           N  
ATOM   3135  CA  CYS B 198     -59.724 -24.703  31.243  1.00 56.56           C  
ATOM   3136  CB  CYS B 198     -60.688 -25.883  31.158  1.00 56.56           C  
ATOM   3137  SG  CYS B 198     -61.429 -26.490  32.684  1.00 56.56           S  
ATOM   3138  C   CYS B 198     -58.480 -25.066  32.020  1.00 56.56           C  
ATOM   3139  O   CYS B 198     -57.901 -26.140  31.767  1.00 56.56           O  
ATOM   3140  N   ASN B 199     -58.111 -24.218  33.019  1.00 71.92           N  
ATOM   3141  CA  ASN B 199     -57.071 -24.432  34.040  1.00 71.92           C  
ATOM   3142  CB  ASN B 199     -56.527 -23.099  34.601  1.00 71.92           C  
ATOM   3143  CG  ASN B 199     -55.973 -22.248  33.473  1.00 71.92           C  
ATOM   3144  OD1 ASN B 199     -56.649 -21.385  32.925  1.00 71.92           O  
ATOM   3145  ND2 ASN B 199     -54.727 -22.430  33.102  1.00 71.92           N  
ATOM   3146  C   ASN B 199     -57.658 -25.231  35.167  1.00 71.92           C  
ATOM   3147  O   ASN B 199     -58.730 -24.831  35.643  1.00 71.92           O  
ATOM   3148  N   VAL B 200     -56.984 -26.318  35.615  1.00 54.92           N  
ATOM   3149  CA  VAL B 200     -57.440 -27.271  36.653  1.00 54.92           C  
ATOM   3150  CB  VAL B 200     -58.013 -28.604  36.093  1.00 54.92           C  
ATOM   3151  CG1 VAL B 200     -58.599 -29.517  37.182  1.00 54.92           C  
ATOM   3152  CG2 VAL B 200     -59.137 -28.299  35.096  1.00 54.92           C  
ATOM   3153  C   VAL B 200     -56.290 -27.565  37.610  1.00 54.92           C  
ATOM   3154  O   VAL B 200     -55.121 -27.494  37.175  1.00 54.92           O  
ATOM   3155  N   ASP B 201     -56.658 -27.883  38.874  1.00174.60           N  
ATOM   3156  CA  ASP B 201     -55.813 -28.206  40.025  1.00174.60           C  
ATOM   3157  CB  ASP B 201     -55.536 -26.896  40.772  1.00174.60           C  
ATOM   3158  CG  ASP B 201     -54.423 -26.936  41.811  1.00174.60           C  
ATOM   3159  OD1 ASP B 201     -54.176 -28.003  42.402  1.00174.60           O  
ATOM   3160  OD2 ASP B 201     -54.025 -25.820  42.208  1.00174.60           O  
ATOM   3161  C   ASP B 201     -56.526 -29.216  40.922  1.00174.60           C  
ATOM   3162  O   ASP B 201     -57.708 -29.078  41.185  1.00174.60           O  
ATOM   3163  N   HIS B 202     -55.830 -30.165  41.526  1.00 97.58           N  
ATOM   3164  CA  HIS B 202     -56.287 -31.074  42.565  1.00 97.58           C  
ATOM   3165  ND1 HIS B 202     -55.960 -34.580  43.420  1.00 97.58           N  
ATOM   3166  CG  HIS B 202     -56.743 -33.550  42.918  1.00 97.58           C  
ATOM   3167  CB  HIS B 202     -56.250 -32.483  41.977  1.00 97.58           C  
ATOM   3168  NE2 HIS B 202     -57.969 -34.741  44.299  1.00 97.58           N  
ATOM   3169  CD2 HIS B 202     -57.989 -33.654  43.465  1.00 97.58           C  
ATOM   3170  CE1 HIS B 202     -56.746 -35.279  44.247  1.00 97.58           C  
ATOM   3171  C   HIS B 202     -55.395 -30.879  43.795  1.00 97.58           C  
ATOM   3172  O   HIS B 202     -54.195 -31.136  43.821  1.00 97.58           O  
ATOM   3173  N   LYS B 203     -55.989 -30.363  44.882  1.00149.13           N  
ATOM   3174  CA  LYS B 203     -55.261 -29.969  46.114  1.00149.13           C  
ATOM   3175  CB  LYS B 203     -56.067 -29.058  47.059  1.00149.13           C  
ATOM   3176  CG  LYS B 203     -56.336 -27.624  46.593  1.00149.13           C  
ATOM   3177  CD  LYS B 203     -57.282 -27.515  45.383  1.00149.13           C  
ATOM   3178  CE  LYS B 203     -56.477 -27.225  44.122  1.00149.13           C  
ATOM   3179  NZ  LYS B 203     -56.030 -25.814  44.103  1.00149.13           N  
ATOM   3180  C   LYS B 203     -54.785 -31.198  46.920  1.00149.13           C  
ATOM   3181  O   LYS B 203     -53.615 -31.236  47.276  1.00149.13           O  
ATOM   3182  N   PRO B 204     -55.526 -32.311  47.060  1.00 98.53           N  
ATOM   3183  CA  PRO B 204     -55.005 -33.495  47.771  1.00 98.53           C  
ATOM   3184  CD  PRO B 204     -56.972 -32.281  47.067  1.00 98.53           C  
ATOM   3185  CB  PRO B 204     -56.256 -34.357  47.971  1.00 98.53           C  
ATOM   3186  CG  PRO B 204     -57.429 -33.387  48.004  1.00 98.53           C  
ATOM   3187  C   PRO B 204     -53.910 -34.309  47.047  1.00 98.53           C  
ATOM   3188  O   PRO B 204     -53.309 -35.224  47.619  1.00 98.53           O  
ATOM   3189  N   SER B 205     -53.682 -34.047  45.760  1.00138.12           N  
ATOM   3190  CA  SER B 205     -52.510 -34.579  45.036  1.00138.12           C  
ATOM   3191  CB  SER B 205     -53.038 -35.173  43.732  1.00138.12           C  
ATOM   3192  OG  SER B 205     -52.039 -35.854  43.007  1.00138.12           O  
ATOM   3193  C   SER B 205     -51.400 -33.547  44.705  1.00138.12           C  
ATOM   3194  O   SER B 205     -50.268 -33.877  44.321  1.00138.12           O  
ATOM   3195  N   ASN B 206     -51.679 -32.251  44.845  1.00 72.04           N  
ATOM   3196  CA  ASN B 206     -50.915 -31.163  44.235  1.00 72.04           C  
ATOM   3197  CB  ASN B 206     -49.538 -31.048  44.889  1.00 72.04           C  
ATOM   3198  CG  ASN B 206     -49.627 -30.906  46.390  1.00 72.04           C  
ATOM   3199  OD1 ASN B 206     -50.006 -29.877  46.919  1.00 72.04           O  
ATOM   3200  ND2 ASN B 206     -49.266 -31.934  47.123  1.00 72.04           N  
ATOM   3201  C   ASN B 206     -50.825 -31.218  42.708  1.00 72.04           C  
ATOM   3202  O   ASN B 206     -50.202 -30.372  42.066  1.00 72.04           O  
ATOM   3203  N   THR B 207     -51.625 -32.055  42.041  1.00 46.94           N  
ATOM   3204  CA  THR B 207     -51.593 -32.177  40.585  1.00 46.94           C  
ATOM   3205  CB  THR B 207     -52.335 -33.412  40.048  1.00 46.94           C  
ATOM   3206  OG1 THR B 207     -51.772 -34.570  40.615  1.00 46.94           O  
ATOM   3207  CG2 THR B 207     -52.195 -33.556  38.529  1.00 46.94           C  
ATOM   3208  C   THR B 207     -52.221 -30.953  39.988  1.00 46.94           C  
ATOM   3209  O   THR B 207     -53.398 -30.721  40.233  1.00 46.94           O  
ATOM   3210  N   LYS B 208     -51.673 -30.375  38.931  1.00173.52           N  
ATOM   3211  CA  LYS B 208     -52.380 -29.455  38.065  1.00173.52           C  
ATOM   3212  CB  LYS B 208     -51.794 -28.052  38.246  1.00173.52           C  
ATOM   3213  CG  LYS B 208     -50.344 -27.880  37.756  1.00173.52           C  
ATOM   3214  CD  LYS B 208     -49.905 -26.407  37.673  1.00173.52           C  
ATOM   3215  CE  LYS B 208     -50.593 -25.669  36.509  1.00173.52           C  
ATOM   3216  NZ  LYS B 208     -51.961 -25.188  36.824  1.00173.52           N  
ATOM   3217  C   LYS B 208     -52.394 -29.974  36.646  1.00173.52           C  
ATOM   3218  O   LYS B 208     -51.491 -30.730  36.257  1.00173.52           O  
ATOM   3219  N   VAL B 209     -53.415 -29.490  35.883  1.00 63.61           N  
ATOM   3220  CA  VAL B 209     -53.575 -29.680  34.432  1.00 63.61           C  
ATOM   3221  CB  VAL B 209     -54.431 -30.933  34.139  1.00 63.61           C  
ATOM   3222  CG1 VAL B 209     -54.394 -31.242  32.645  1.00 63.61           C  
ATOM   3223  CG2 VAL B 209     -53.921 -32.181  34.865  1.00 63.61           C  
ATOM   3224  C   VAL B 209     -54.238 -28.437  33.791  1.00 63.61           C  
ATOM   3225  O   VAL B 209     -55.462 -28.269  33.866  1.00 63.61           O  
ATOM   3226  N   ASP B 210     -53.558 -27.809  32.817  1.00 72.42           N  
ATOM   3227  CA  ASP B 210     -54.102 -26.654  32.074  1.00 72.42           C  
ATOM   3228  CB  ASP B 210     -53.105 -25.505  32.186  1.00 72.42           C  
ATOM   3229  CG  ASP B 210     -52.953 -24.975  33.623  1.00 72.42           C  
ATOM   3230  OD1 ASP B 210     -53.413 -25.603  34.599  1.00 72.42           O  
ATOM   3231  OD2 ASP B 210     -52.415 -23.868  33.815  1.00 72.42           O  
ATOM   3232  C   ASP B 210     -54.483 -27.043  30.630  1.00 72.42           C  
ATOM   3233  O   ASP B 210     -53.662 -27.165  29.719  1.00 72.42           O  
ATOM   3234  N   LYS B 211     -55.739 -27.467  30.481  1.00173.25           N  
ATOM   3235  CA  LYS B 211     -56.217 -28.075  29.259  1.00173.25           C  
ATOM   3236  CB  LYS B 211     -57.318 -29.098  29.512  1.00173.25           C  
ATOM   3237  CG  LYS B 211     -56.844 -30.364  30.222  1.00173.25           C  
ATOM   3238  CD  LYS B 211     -55.678 -31.103  29.548  1.00173.25           C  
ATOM   3239  CE  LYS B 211     -56.124 -31.810  28.273  1.00173.25           C  
ATOM   3240  NZ  LYS B 211     -54.990 -32.513  27.641  1.00173.25           N  
ATOM   3241  C   LYS B 211     -56.697 -27.055  28.276  1.00173.25           C  
ATOM   3242  O   LYS B 211     -57.610 -26.283  28.581  1.00173.25           O  
ATOM   3243  N   ARG B 212     -56.056 -26.855  27.137  1.00 87.04           N  
ATOM   3244  CA  ARG B 212     -56.554 -26.046  26.020  1.00 87.04           C  
ATOM   3245  CB  ARG B 212     -55.386 -25.855  25.071  1.00 87.04           C  
ATOM   3246  CG  ARG B 212     -55.789 -24.930  23.921  1.00 87.04           C  
ATOM   3247  CD  ARG B 212     -54.566 -24.490  23.131  1.00 87.04           C  
ATOM   3248  NE  ARG B 212     -54.989 -23.727  21.943  1.00 87.04           N  
ATOM   3249  CZ  ARG B 212     -55.076 -24.225  20.721  1.00 87.04           C  
ATOM   3250  NH1 ARG B 212     -54.656 -25.426  20.445  1.00 87.04           N  
ATOM   3251  NH2 ARG B 212     -55.591 -23.528  19.745  1.00 87.04           N  
ATOM   3252  C   ARG B 212     -57.821 -26.673  25.410  1.00 87.04           C  
ATOM   3253  O   ARG B 212     -58.317 -27.680  25.866  1.00 87.04           O  
ATOM   3254  N   VAL B 213     -58.586 -25.903  24.684  1.00 56.42           N  
ATOM   3255  CA  VAL B 213     -59.753 -26.366  23.943  1.00 56.42           C  
ATOM   3256  CB  VAL B 213     -61.042 -25.677  24.363  1.00 56.42           C  
ATOM   3257  CG1 VAL B 213     -62.206 -26.215  23.529  1.00 56.42           C  
ATOM   3258  CG2 VAL B 213     -61.385 -25.864  25.848  1.00 56.42           C  
ATOM   3259  C   VAL B 213     -59.470 -26.050  22.491  1.00 56.42           C  
ATOM   3260  O   VAL B 213     -59.134 -24.921  22.099  1.00 56.42           O  
ATOM   3261  N   GLU B 214     -59.550 -27.086  21.650  1.00124.72           N  
ATOM   3262  CA  GLU B 214     -59.116 -26.982  20.248  1.00124.72           C  
ATOM   3263  CB  GLU B 214     -58.111 -28.094  19.836  1.00124.72           C  
ATOM   3264  CG  GLU B 214     -56.741 -27.850  20.461  1.00124.72           C  
ATOM   3265  CD  GLU B 214     -56.550 -28.371  21.880  1.00124.72           C  
ATOM   3266  OE1 GLU B 214     -57.343 -29.236  22.316  1.00124.72           O  
ATOM   3267  OE2 GLU B 214     -55.595 -27.843  22.495  1.00124.72           O  
ATOM   3268  C   GLU B 214     -60.280 -26.970  19.271  1.00124.72           C  
ATOM   3269  O   GLU B 214     -61.436 -27.258  19.589  1.00124.72           O  
ATOM   3270  N   SER B 215     -59.971 -26.586  18.034  1.00146.49           N  
ATOM   3271  CA  SER B 215     -60.873 -26.575  16.874  1.00146.49           C  
ATOM   3272  CB  SER B 215     -60.221 -25.702  15.778  1.00146.49           C  
ATOM   3273  OG  SER B 215     -59.002 -26.283  15.354  1.00146.49           O  
ATOM   3274  C   SER B 215     -61.283 -27.959  16.323  1.00146.49           C  
ATOM   3275  O   SER B 215     -60.809 -28.299  15.249  1.00146.49           O  
ATOM   3276  N   LYS B 216     -62.186 -28.632  17.036  1.00208.78           N  
ATOM   3277  CA  LYS B 216     -63.040 -29.721  16.580  1.00208.78           C  
ATOM   3278  CB  LYS B 216     -64.372 -29.139  16.058  1.00208.78           C  
ATOM   3279  CG  LYS B 216     -64.336 -28.399  14.701  1.00208.78           C  
ATOM   3280  CD  LYS B 216     -64.233 -29.282  13.448  1.00208.78           C  
ATOM   3281  CE  LYS B 216     -65.488 -30.143  13.246  1.00208.78           C  
ATOM   3282  NZ  LYS B 216     -65.308 -31.115  12.150  1.00208.78           N  
ATOM   3283  C   LYS B 216     -62.506 -30.857  15.697  1.00208.78           C  
ATOM   3284  O   LYS B 216     -63.309 -31.408  14.955  1.00208.78           O  
ATOM   3285  N   TYR B 217     -61.279 -31.333  15.969  1.00174.46           N  
ATOM   3286  CA  TYR B 217     -60.681 -32.526  15.335  1.00174.46           C  
ATOM   3287  CB  TYR B 217     -61.569 -33.762  15.576  1.00174.46           C  
ATOM   3288  CG  TYR B 217     -62.153 -33.809  16.982  1.00174.46           C  
ATOM   3289  CD1 TYR B 217     -61.349 -34.214  18.063  1.00174.46           C  
ATOM   3290  CD2 TYR B 217     -63.460 -33.336  17.223  1.00174.46           C  
ATOM   3291  CE1 TYR B 217     -61.834 -34.120  19.381  1.00174.46           C  
ATOM   3292  CE2 TYR B 217     -63.940 -33.208  18.539  1.00174.46           C  
ATOM   3293  CZ  TYR B 217     -63.123 -33.593  19.619  1.00174.46           C  
ATOM   3294  OH  TYR B 217     -63.611 -33.505  20.886  1.00174.46           O  
ATOM   3295  C   TYR B 217     -60.373 -32.335  13.853  1.00174.46           C  
ATOM   3296  O   TYR B 217     -60.262 -33.284  13.081  1.00174.46           O  
ATOM   3297  N   GLY B 218     -60.319 -31.081  13.363  1.00 76.53           N  
ATOM   3298  CA  GLY B 218     -60.278 -30.815  11.918  1.00 76.53           C  
ATOM   3299  C   GLY B 218     -59.755 -29.449  11.479  1.00 76.53           C  
ATOM   3300  O   GLY B 218     -60.331 -28.827  10.583  1.00 76.53           O  
ATOM   3301  N   PRO B 219     -58.534 -29.044  11.892  1.00223.10           N  
ATOM   3302  CA  PRO B 219     -57.924 -27.802  11.436  1.00223.10           C  
ATOM   3303  CD  PRO B 219     -57.689 -29.702  12.885  1.00223.10           C  
ATOM   3304  CB  PRO B 219     -56.754 -27.539  12.393  1.00223.10           C  
ATOM   3305  CG  PRO B 219     -56.373 -28.928  12.902  1.00223.10           C  
ATOM   3306  C   PRO B 219     -57.447 -27.832   9.981  1.00223.10           C  
ATOM   3307  O   PRO B 219     -56.264 -28.003   9.684  1.00223.10           O  
ATOM   3308  N   PRO B 220     -58.318 -27.482   9.020  1.00114.77           N  
ATOM   3309  CA  PRO B 220     -57.972 -27.349   7.603  1.00114.77           C  
ATOM   3310  CD  PRO B 220     -59.744 -27.339   9.221  1.00114.77           C  
ATOM   3311  CB  PRO B 220     -59.323 -27.414   6.861  1.00114.77           C  
ATOM   3312  CG  PRO B 220     -60.340 -26.912   7.886  1.00114.77           C  
ATOM   3313  C   PRO B 220     -57.216 -26.073   7.216  1.00114.77           C  
ATOM   3314  O   PRO B 220     -57.790 -25.100   6.733  1.00114.77           O  
ATOM   3315  N   CYS B 221     -55.878 -26.182   7.206  1.00 73.96           N  
ATOM   3316  CA  CYS B 221     -54.986 -25.244   6.505  1.00 73.96           C  
ATOM   3317  CB  CYS B 221     -53.579 -25.356   7.127  1.00 73.96           C  
ATOM   3318  SG  CYS B 221     -52.207 -24.609   6.210  1.00 73.96           S  
ATOM   3319  C   CYS B 221     -54.941 -25.480   4.979  1.00 73.96           C  
ATOM   3320  O   CYS B 221     -54.743 -26.614   4.533  1.00 73.96           O  
ATOM   3321  N   PRO B 222     -54.889 -24.409   4.154  1.00 71.75           N  
ATOM   3322  CA  PRO B 222     -54.611 -24.514   2.716  1.00 71.75           C  
ATOM   3323  CD  PRO B 222     -55.223 -23.029   4.494  1.00 71.75           C  
ATOM   3324  CB  PRO B 222     -54.755 -23.084   2.145  1.00 71.75           C  
ATOM   3325  CG  PRO B 222     -55.621 -22.367   3.178  1.00 71.75           C  
ATOM   3326  C   PRO B 222     -53.230 -25.101   2.371  1.00 71.75           C  
ATOM   3327  O   PRO B 222     -52.215 -24.670   2.924  1.00 71.75           O  
ATOM   3328  N   PRO B 223     -53.146 -25.947   1.323  1.00159.02           N  
ATOM   3329  CA  PRO B 223     -51.868 -26.424   0.779  1.00159.02           C  
ATOM   3330  CD  PRO B 223     -54.266 -26.582   0.628  1.00159.02           C  
ATOM   3331  CB  PRO B 223     -52.238 -27.343  -0.397  1.00159.02           C  
ATOM   3332  CG  PRO B 223     -53.669 -27.785  -0.091  1.00159.02           C  
ATOM   3333  C   PRO B 223     -50.922 -25.312   0.315  1.00159.02           C  
ATOM   3334  O   PRO B 223     -51.357 -24.252  -0.138  1.00159.02           O  
ATOM   3335  N   CYS B 224     -49.612 -25.583   0.352  1.00 76.36           N  
ATOM   3336  CA  CYS B 224     -48.657 -24.605  -0.173  1.00 76.36           C  
ATOM   3337  CB  CYS B 224     -47.213 -24.979   0.165  1.00 76.36           C  
ATOM   3338  SG  CYS B 224     -46.503 -26.371  -0.754  1.00 76.36           S  
ATOM   3339  C   CYS B 224     -48.856 -24.352  -1.682  1.00 76.36           C  
ATOM   3340  O   CYS B 224     -49.200 -25.278  -2.416  1.00 76.36           O  
ATOM   3341  N   PRO B 225     -48.518 -23.144  -2.186  1.00202.15           N  
ATOM   3342  CA  PRO B 225     -48.777 -22.736  -3.584  1.00202.15           C  
ATOM   3343  CD  PRO B 225     -48.117 -21.991  -1.378  1.00202.15           C  
ATOM   3344  CB  PRO B 225     -48.213 -21.301  -3.663  1.00202.15           C  
ATOM   3345  CG  PRO B 225     -48.340 -20.758  -2.246  1.00202.15           C  
ATOM   3346  C   PRO B 225     -48.139 -23.538  -4.740  1.00202.15           C  
ATOM   3347  O   PRO B 225     -48.704 -23.570  -5.838  1.00202.15           O  
ATOM   3348  N   ALA B 226     -46.951 -24.104  -4.475  1.00270.94           N  
ATOM   3349  CA  ALA B 226     -46.052 -24.636  -5.499  1.00270.94           C  
ATOM   3350  CB  ALA B 226     -46.723 -25.851  -6.180  1.00270.94           C  
ATOM   3351  C   ALA B 226     -45.503 -23.569  -6.485  1.00270.94           C  
ATOM   3352  O   ALA B 226     -46.262 -22.894  -7.180  1.00270.94           O  
ATOM   3353  N   PRO B 227     -44.175 -23.344  -6.519  1.00230.91           N  
ATOM   3354  CA  PRO B 227     -43.539 -22.568  -7.591  1.00230.91           C  
ATOM   3355  CD  PRO B 227     -43.318 -23.394  -5.335  1.00230.91           C  
ATOM   3356  CB  PRO B 227     -42.231 -22.051  -7.000  1.00230.91           C  
ATOM   3357  CG  PRO B 227     -42.382 -22.197  -5.489  1.00230.91           C  
ATOM   3358  C   PRO B 227     -43.270 -23.370  -8.874  1.00230.91           C  
ATOM   3359  O   PRO B 227     -42.141 -23.514  -9.351  1.00230.91           O  
ATOM   3360  N   GLU B 228     -44.352 -23.775  -9.522  1.00124.94           N  
ATOM   3361  CA  GLU B 228     -44.271 -24.516 -10.776  1.00124.94           C  
ATOM   3362  CB  GLU B 228     -45.639 -24.490 -11.490  1.00124.94           C  
ATOM   3363  CG  GLU B 228     -45.715 -25.514 -12.634  1.00124.94           C  
ATOM   3364  CD  GLU B 228     -47.105 -25.778 -13.133  1.00124.94           C  
ATOM   3365  OE1 GLU B 228     -48.004 -26.132 -12.338  1.00124.94           O  
ATOM   3366  OE2 GLU B 228     -47.242 -25.586 -14.349  1.00124.94           O  
ATOM   3367  C   GLU B 228     -43.160 -23.940 -11.655  1.00124.94           C  
ATOM   3368  O   GLU B 228     -42.901 -22.736 -11.664  1.00124.94           O  
ATOM   3369  N   ALA B 229     -42.529 -24.799 -12.446  1.00 49.62           N  
ATOM   3370  CA  ALA B 229     -41.691 -24.394 -13.564  1.00 49.62           C  
ATOM   3371  CB  ALA B 229     -42.336 -24.905 -14.851  1.00 49.62           C  
ATOM   3372  C   ALA B 229     -41.557 -22.859 -13.547  1.00 49.62           C  
ATOM   3373  O   ALA B 229     -42.437 -22.150 -14.034  1.00 49.62           O  
ATOM   3374  N   ALA B 230     -40.428 -22.291 -13.102  1.00 57.13           N  
ATOM   3375  CA  ALA B 230     -40.127 -20.844 -13.259  1.00 57.13           C  
ATOM   3376  CB  ALA B 230     -38.771 -20.523 -12.611  1.00 57.13           C  
ATOM   3377  C   ALA B 230     -40.129 -20.433 -14.746  1.00 57.13           C  
ATOM   3378  O   ALA B 230     -39.552 -19.396 -15.083  1.00 57.13           O  
ATOM   3379  N   GLY B 231     -40.678 -21.204 -15.712  1.00 40.30           N  
ATOM   3380  CA  GLY B 231     -40.664 -20.977 -17.222  1.00 40.30           C  
ATOM   3381  C   GLY B 231     -40.834 -19.530 -17.774  1.00 40.30           C  
ATOM   3382  O   GLY B 231     -40.766 -19.312 -19.003  1.00 40.30           O  
ATOM   3383  N   GLY B 232     -40.866 -18.539 -16.886  1.00 37.24           N  
ATOM   3384  CA  GLY B 232     -40.658 -17.112 -17.206  1.00 37.24           C  
ATOM   3385  C   GLY B 232     -40.836 -16.662 -18.675  1.00 37.24           C  
ATOM   3386  O   GLY B 232     -41.561 -17.314 -19.452  1.00 37.24           O  
ATOM   3387  N   PRO B 233     -40.355 -15.403 -19.028  1.00 85.98           N  
ATOM   3388  CA  PRO B 233     -40.572 -14.916 -20.417  1.00 85.98           C  
ATOM   3389  CD  PRO B 233     -39.950 -14.175 -18.184  1.00 85.98           C  
ATOM   3390  CB  PRO B 233     -40.782 -13.408 -20.309  1.00 85.98           C  
ATOM   3391  CG  PRO B 233     -39.728 -13.113 -19.248  1.00 85.98           C  
ATOM   3392  C   PRO B 233     -39.609 -15.417 -21.580  1.00 85.98           C  
ATOM   3393  O   PRO B 233     -38.694 -14.757 -22.148  1.00 85.98           O  
ATOM   3394  N   SER B 234     -40.043 -16.603 -22.022  1.00 51.71           N  
ATOM   3395  CA  SER B 234     -39.772 -17.198 -23.321  1.00 51.71           C  
ATOM   3396  CB  SER B 234     -40.411 -18.601 -23.377  1.00 51.71           C  
ATOM   3397  OG  SER B 234     -40.322 -19.229 -22.104  1.00 51.71           O  
ATOM   3398  C   SER B 234     -40.283 -16.336 -24.497  1.00 51.71           C  
ATOM   3399  O   SER B 234     -41.491 -16.058 -24.587  1.00 51.71           O  
ATOM   3400  N   VAL B 235     -39.385 -16.220 -25.495  1.00 62.52           N  
ATOM   3401  CA  VAL B 235     -39.544 -15.597 -26.824  1.00 62.52           C  
ATOM   3402  CB  VAL B 235     -38.392 -14.591 -27.140  1.00 62.52           C  
ATOM   3403  CG1 VAL B 235     -38.851 -13.471 -28.095  1.00 62.52           C  
ATOM   3404  CG2 VAL B 235     -37.784 -13.921 -25.878  1.00 62.52           C  
ATOM   3405  C   VAL B 235     -39.706 -16.661 -27.946  1.00 62.52           C  
ATOM   3406  O   VAL B 235     -39.490 -17.885 -27.763  1.00 62.52           O  
ATOM   3407  N   PHE B 236     -40.357 -16.216 -29.034  1.00132.08           N  
ATOM   3408  CA  PHE B 236     -40.809 -17.033 -30.191  1.00132.08           C  
ATOM   3409  CB  PHE B 236     -42.182 -17.667 -29.938  1.00132.08           C  
ATOM   3410  CG  PHE B 236     -42.175 -18.608 -28.777  1.00132.08           C  
ATOM   3411  CD1 PHE B 236     -41.609 -19.884 -28.946  1.00132.08           C  
ATOM   3412  CD2 PHE B 236     -42.578 -18.153 -27.508  1.00132.08           C  
ATOM   3413  CE1 PHE B 236     -41.439 -20.690 -27.819  1.00132.08           C  
ATOM   3414  CE2 PHE B 236     -42.422 -18.978 -26.396  1.00132.08           C  
ATOM   3415  CZ  PHE B 236     -41.869 -20.255 -26.553  1.00132.08           C  
ATOM   3416  C   PHE B 236     -40.984 -16.204 -31.446  1.00132.08           C  
ATOM   3417  O   PHE B 236     -41.415 -15.062 -31.350  1.00132.08           O  
ATOM   3418  N   LEU B 237     -40.755 -16.707 -32.679  1.00 73.29           N  
ATOM   3419  CA  LEU B 237     -41.018 -15.910 -33.915  1.00 73.29           C  
ATOM   3420  CB  LEU B 237     -39.850 -14.910 -34.248  1.00 73.29           C  
ATOM   3421  CG  LEU B 237     -39.829 -14.077 -35.580  1.00 73.29           C  
ATOM   3422  CD1 LEU B 237     -40.386 -12.661 -35.534  1.00 73.29           C  
ATOM   3423  CD2 LEU B 237     -38.424 -13.764 -36.101  1.00 73.29           C  
ATOM   3424  C   LEU B 237     -41.292 -16.872 -35.082  1.00 73.29           C  
ATOM   3425  O   LEU B 237     -40.407 -17.751 -35.325  1.00 73.29           O  
ATOM   3426  N   PHE B 238     -42.213 -16.317 -35.903  1.00129.26           N  
ATOM   3427  CA  PHE B 238     -42.989 -16.949 -36.939  1.00129.26           C  
ATOM   3428  CB  PHE B 238     -44.434 -17.160 -36.473  1.00129.26           C  
ATOM   3429  CG  PHE B 238     -44.535 -17.967 -35.209  1.00129.26           C  
ATOM   3430  CD1 PHE B 238     -44.222 -19.340 -35.224  1.00129.26           C  
ATOM   3431  CD2 PHE B 238     -44.842 -17.321 -34.000  1.00129.26           C  
ATOM   3432  CE1 PHE B 238     -44.188 -20.053 -34.011  1.00129.26           C  
ATOM   3433  CE2 PHE B 238     -44.845 -18.046 -32.813  1.00129.26           C  
ATOM   3434  CZ  PHE B 238     -44.472 -19.383 -32.816  1.00129.26           C  
ATOM   3435  C   PHE B 238     -43.035 -16.029 -38.161  1.00129.26           C  
ATOM   3436  O   PHE B 238     -43.120 -14.804 -38.013  1.00129.26           O  
ATOM   3437  N   PRO B 239     -43.024 -16.652 -39.358  1.00 98.04           N  
ATOM   3438  CA  PRO B 239     -43.224 -15.975 -40.635  1.00 98.04           C  
ATOM   3439  CD  PRO B 239     -42.948 -18.100 -39.593  1.00 98.04           C  
ATOM   3440  CB  PRO B 239     -42.634 -16.959 -41.646  1.00 98.04           C  
ATOM   3441  CG  PRO B 239     -43.024 -18.326 -41.100  1.00 98.04           C  
ATOM   3442  C   PRO B 239     -44.722 -15.763 -40.911  1.00 98.04           C  
ATOM   3443  O   PRO B 239     -45.521 -16.559 -40.382  1.00 98.04           O  
ATOM   3444  N   PRO B 240     -45.081 -14.937 -41.922  1.00 94.54           N  
ATOM   3445  CA  PRO B 240     -46.405 -14.975 -42.566  1.00 94.54           C  
ATOM   3446  CD  PRO B 240     -44.204 -14.033 -42.661  1.00 94.54           C  
ATOM   3447  CB  PRO B 240     -46.347 -13.894 -43.658  1.00 94.54           C  
ATOM   3448  CG  PRO B 240     -44.865 -13.835 -44.019  1.00 94.54           C  
ATOM   3449  C   PRO B 240     -46.707 -16.370 -43.155  1.00 94.54           C  
ATOM   3450  O   PRO B 240     -45.930 -17.328 -42.939  1.00 94.54           O  
ATOM   3451  N   LYS B 241     -47.803 -16.522 -43.927  1.00137.83           N  
ATOM   3452  CA  LYS B 241     -48.148 -17.808 -44.533  1.00137.83           C  
ATOM   3453  CB  LYS B 241     -49.463 -18.393 -43.966  1.00137.83           C  
ATOM   3454  CG  LYS B 241     -49.307 -19.116 -42.606  1.00137.83           C  
ATOM   3455  CD  LYS B 241     -49.135 -18.174 -41.407  1.00137.83           C  
ATOM   3456  CE  LYS B 241     -48.732 -18.873 -40.097  1.00137.83           C  
ATOM   3457  NZ  LYS B 241     -47.912 -17.956 -39.264  1.00137.83           N  
ATOM   3458  C   LYS B 241     -48.132 -17.708 -46.072  1.00137.83           C  
ATOM   3459  O   LYS B 241     -48.836 -16.873 -46.647  1.00137.83           O  
ATOM   3460  N   PRO B 242     -47.667 -18.752 -46.808  1.00 88.03           N  
ATOM   3461  CA  PRO B 242     -47.504 -18.751 -48.285  1.00 88.03           C  
ATOM   3462  CD  PRO B 242     -47.290 -20.046 -46.248  1.00 88.03           C  
ATOM   3463  CB  PRO B 242     -47.212 -20.246 -48.656  1.00 88.03           C  
ATOM   3464  CG  PRO B 242     -46.632 -20.832 -47.369  1.00 88.03           C  
ATOM   3465  C   PRO B 242     -48.642 -18.008 -49.055  1.00 88.03           C  
ATOM   3466  O   PRO B 242     -48.434 -17.236 -50.005  1.00 88.03           O  
ATOM   3467  N   LYS B 243     -49.911 -18.339 -48.875  1.00 87.22           N  
ATOM   3468  CA  LYS B 243     -50.945 -17.804 -49.753  1.00 87.22           C  
ATOM   3469  CB  LYS B 243     -52.309 -18.266 -49.391  1.00 87.22           C  
ATOM   3470  CG  LYS B 243     -53.348 -17.758 -50.410  1.00 87.22           C  
ATOM   3471  CD  LYS B 243     -54.799 -18.173 -50.131  1.00 87.22           C  
ATOM   3472  CE  LYS B 243     -55.120 -19.627 -50.477  1.00 87.22           C  
ATOM   3473  NZ  LYS B 243     -56.549 -19.899 -50.194  1.00 87.22           N  
ATOM   3474  C   LYS B 243     -51.049 -16.318 -49.668  1.00 87.22           C  
ATOM   3475  O   LYS B 243     -50.957 -15.670 -50.702  1.00 87.22           O  
ATOM   3476  N   ASP B 244     -51.104 -15.691 -48.526  1.00143.31           N  
ATOM   3477  CA  ASP B 244     -50.852 -14.268 -48.415  1.00143.31           C  
ATOM   3478  CB  ASP B 244     -51.200 -13.881 -46.993  1.00143.31           C  
ATOM   3479  CG  ASP B 244     -50.619 -14.860 -45.998  1.00143.31           C  
ATOM   3480  OD1 ASP B 244     -51.237 -15.959 -45.805  1.00143.31           O  
ATOM   3481  OD2 ASP B 244     -49.655 -14.418 -45.339  1.00143.31           O  
ATOM   3482  C   ASP B 244     -49.469 -13.808 -48.942  1.00143.31           C  
ATOM   3483  O   ASP B 244     -49.467 -12.845 -49.721  1.00143.31           O  
ATOM   3484  N   THR B 245     -48.318 -14.440 -48.623  1.00126.00           N  
ATOM   3485  CA  THR B 245     -47.005 -13.996 -49.199  1.00126.00           C  
ATOM   3486  CB  THR B 245     -45.861 -14.973 -48.884  1.00126.00           C  
ATOM   3487  OG1 THR B 245     -45.421 -15.228 -47.570  1.00126.00           O  
ATOM   3488  CG2 THR B 245     -44.493 -14.494 -49.330  1.00126.00           C  
ATOM   3489  C   THR B 245     -47.025 -13.907 -50.713  1.00126.00           C  
ATOM   3490  O   THR B 245     -46.373 -13.041 -51.302  1.00126.00           O  
ATOM   3491  N   LEU B 246     -47.745 -14.797 -51.417  1.00 85.17           N  
ATOM   3492  CA  LEU B 246     -47.860 -14.876 -52.894  1.00 85.17           C  
ATOM   3493  CB  LEU B 246     -48.134 -16.337 -53.354  1.00 85.17           C  
ATOM   3494  CG  LEU B 246     -46.976 -17.284 -52.973  1.00 85.17           C  
ATOM   3495  CD1 LEU B 246     -47.319 -18.728 -53.309  1.00 85.17           C  
ATOM   3496  CD2 LEU B 246     -45.658 -16.897 -53.628  1.00 85.17           C  
ATOM   3497  C   LEU B 246     -48.918 -13.920 -53.423  1.00 85.17           C  
ATOM   3498  O   LEU B 246     -48.726 -13.331 -54.478  1.00 85.17           O  
ATOM   3499  N   MET B 247     -49.944 -13.594 -52.651  1.00 66.84           N  
ATOM   3500  CA  MET B 247     -50.993 -12.658 -53.029  1.00 66.84           C  
ATOM   3501  CB  MET B 247     -52.336 -13.010 -52.360  1.00 66.84           C  
ATOM   3502  CG  MET B 247     -52.911 -14.365 -52.797  1.00 66.84           C  
ATOM   3503  SD  MET B 247     -53.436 -14.507 -54.527  1.00 66.84           S  
ATOM   3504  CE  MET B 247     -51.870 -14.973 -55.325  1.00 66.84           C  
ATOM   3505  C   MET B 247     -50.562 -11.230 -52.745  1.00 66.84           C  
ATOM   3506  O   MET B 247     -50.787 -10.770 -51.630  1.00 66.84           O  
ATOM   3507  N   ILE B 248     -50.328 -10.496 -53.838  1.00110.95           N  
ATOM   3508  CA  ILE B 248     -50.146  -9.038 -53.952  1.00110.95           C  
ATOM   3509  CB  ILE B 248     -50.007  -8.656 -55.454  1.00110.95           C  
ATOM   3510  CG1 ILE B 248     -51.314  -8.789 -56.278  1.00110.95           C  
ATOM   3511  CG2 ILE B 248     -48.837  -9.391 -56.136  1.00110.95           C  
ATOM   3512  CD1 ILE B 248     -51.858 -10.206 -56.515  1.00110.95           C  
ATOM   3513  C   ILE B 248     -51.279  -8.186 -53.328  1.00110.95           C  
ATOM   3514  O   ILE B 248     -51.009  -7.077 -52.860  1.00110.95           O  
ATOM   3515  N   SER B 249     -52.477  -8.807 -53.226  1.00 88.42           N  
ATOM   3516  CA  SER B 249     -53.651  -8.251 -52.542  1.00 88.42           C  
ATOM   3517  CB  SER B 249     -54.909  -8.929 -53.078  1.00 88.42           C  
ATOM   3518  OG  SER B 249     -54.950 -10.271 -52.635  1.00 88.42           O  
ATOM   3519  C   SER B 249     -53.605  -8.296 -51.018  1.00 88.42           C  
ATOM   3520  O   SER B 249     -54.564  -8.753 -50.378  1.00 88.42           O  
ATOM   3521  N   ARG B 250     -52.399  -8.093 -50.465  1.00148.81           N  
ATOM   3522  CA  ARG B 250     -52.029  -8.132 -49.038  1.00148.81           C  
ATOM   3523  CB  ARG B 250     -51.442  -9.538 -48.634  1.00148.81           C  
ATOM   3524  CG  ARG B 250     -52.312 -10.769 -48.862  1.00148.81           C  
ATOM   3525  CD  ARG B 250     -53.369 -10.965 -47.769  1.00148.81           C  
ATOM   3526  NE  ARG B 250     -53.952 -12.334 -47.789  1.00148.81           N  
ATOM   3527  CZ  ARG B 250     -54.521 -12.935 -48.830  1.00148.81           C  
ATOM   3528  NH1 ARG B 250     -54.962 -12.184 -49.802  1.00148.81           N  
ATOM   3529  NH2 ARG B 250     -54.752 -14.220 -48.877  1.00148.81           N  
ATOM   3530  C   ARG B 250     -51.024  -6.974 -48.749  1.00148.81           C  
ATOM   3531  O   ARG B 250     -50.321  -6.413 -49.604  1.00148.81           O  
ATOM   3532  N   THR B 251     -50.702  -6.896 -47.471  1.00163.55           N  
ATOM   3533  CA  THR B 251     -49.337  -6.734 -46.956  1.00163.55           C  
ATOM   3534  CB  THR B 251     -49.303  -5.300 -46.417  1.00163.55           C  
ATOM   3535  OG1 THR B 251     -47.991  -4.869 -46.220  1.00163.55           O  
ATOM   3536  CG2 THR B 251     -50.116  -5.081 -45.141  1.00163.55           C  
ATOM   3537  C   THR B 251     -49.089  -7.932 -45.941  1.00163.55           C  
ATOM   3538  O   THR B 251     -49.763  -8.094 -44.902  1.00163.55           O  
ATOM   3539  N   PRO B 252     -48.163  -8.854 -46.351  1.00 92.20           N  
ATOM   3540  CA  PRO B 252     -47.648  -9.859 -45.416  1.00 92.20           C  
ATOM   3541  CD  PRO B 252     -47.525  -9.012 -47.694  1.00 92.20           C  
ATOM   3542  CB  PRO B 252     -46.876 -10.867 -46.278  1.00 92.20           C  
ATOM   3543  CG  PRO B 252     -46.476 -10.109 -47.552  1.00 92.20           C  
ATOM   3544  C   PRO B 252     -46.835  -9.300 -44.209  1.00 92.20           C  
ATOM   3545  O   PRO B 252     -46.188  -8.232 -44.304  1.00 92.20           O  
ATOM   3546  N   GLU B 253     -46.956 -10.086 -43.131  1.00111.37           N  
ATOM   3547  CA  GLU B 253     -46.558  -9.789 -41.795  1.00111.37           C  
ATOM   3548  CB  GLU B 253     -47.777  -9.146 -41.119  1.00111.37           C  
ATOM   3549  CG  GLU B 253     -48.818 -10.022 -40.407  1.00111.37           C  
ATOM   3550  CD  GLU B 253     -49.608 -11.024 -41.267  1.00111.37           C  
ATOM   3551  OE1 GLU B 253     -49.086 -11.689 -42.204  1.00111.37           O  
ATOM   3552  OE2 GLU B 253     -50.801 -11.275 -40.887  1.00111.37           O  
ATOM   3553  C   GLU B 253     -45.939 -11.025 -41.113  1.00111.37           C  
ATOM   3554  O   GLU B 253     -46.511 -12.017 -40.637  1.00111.37           O  
ATOM   3555  N   VAL B 254     -44.645 -10.871 -40.830  1.00 53.41           N  
ATOM   3556  CA  VAL B 254     -43.977 -11.545 -39.731  1.00 53.41           C  
ATOM   3557  CB  VAL B 254     -42.539 -11.026 -39.559  1.00 53.41           C  
ATOM   3558  CG1 VAL B 254     -41.716 -11.974 -38.677  1.00 53.41           C  
ATOM   3559  CG2 VAL B 254     -41.832 -11.043 -40.920  1.00 53.41           C  
ATOM   3560  C   VAL B 254     -44.732 -11.235 -38.461  1.00 53.41           C  
ATOM   3561  O   VAL B 254     -44.930 -10.028 -38.186  1.00 53.41           O  
ATOM   3562  N   THR B 255     -44.865 -12.292 -37.630  1.00 52.73           N  
ATOM   3563  CA  THR B 255     -45.102 -12.198 -36.167  1.00 52.73           C  
ATOM   3564  CB  THR B 255     -46.334 -12.959 -35.650  1.00 52.73           C  
ATOM   3565  OG1 THR B 255     -47.448 -12.330 -36.219  1.00 52.73           O  
ATOM   3566  CG2 THR B 255     -46.610 -12.757 -34.167  1.00 52.73           C  
ATOM   3567  C   THR B 255     -43.932 -12.652 -35.315  1.00 52.73           C  
ATOM   3568  O   THR B 255     -43.479 -13.822 -35.329  1.00 52.73           O  
ATOM   3569  N   CYS B 256     -43.621 -11.798 -34.301  1.00 52.59           N  
ATOM   3570  CA  CYS B 256     -42.911 -12.063 -33.034  1.00 52.59           C  
ATOM   3571  CB  CYS B 256     -41.944 -10.878 -32.690  1.00 52.59           C  
ATOM   3572  SG  CYS B 256     -40.725 -11.167 -31.386  1.00 52.59           S  
ATOM   3573  C   CYS B 256     -43.948 -12.273 -31.924  1.00 52.59           C  
ATOM   3574  O   CYS B 256     -44.830 -11.407 -31.692  1.00 52.59           O  
ATOM   3575  N   VAL B 257     -43.720 -13.335 -31.137  1.00 59.05           N  
ATOM   3576  CA  VAL B 257     -44.254 -13.461 -29.764  1.00 59.05           C  
ATOM   3577  CB  VAL B 257     -45.150 -14.707 -29.502  1.00 59.05           C  
ATOM   3578  CG1 VAL B 257     -46.095 -14.540 -28.274  1.00 59.05           C  
ATOM   3579  CG2 VAL B 257     -45.987 -15.077 -30.750  1.00 59.05           C  
ATOM   3580  C   VAL B 257     -43.124 -13.386 -28.720  1.00 59.05           C  
ATOM   3581  O   VAL B 257     -42.101 -14.120 -28.748  1.00 59.05           O  
ATOM   3582  N   VAL B 258     -43.548 -12.670 -27.635  1.00 57.66           N  
ATOM   3583  CA  VAL B 258     -43.077 -12.835 -26.189  1.00 57.66           C  
ATOM   3584  CB  VAL B 258     -42.646 -11.529 -25.397  1.00 57.66           C  
ATOM   3585  CG1 VAL B 258     -41.965 -11.814 -24.050  1.00 57.66           C  
ATOM   3586  CG2 VAL B 258     -41.651 -10.875 -26.354  1.00 57.66           C  
ATOM   3587  C   VAL B 258     -44.137 -13.509 -25.317  1.00 57.66           C  
ATOM   3588  O   VAL B 258     -45.193 -12.914 -25.089  1.00 57.66           O  
ATOM   3589  N   VAL B 259     -43.821 -14.613 -24.611  1.00144.03           N  
ATOM   3590  CA  VAL B 259     -44.883 -15.279 -23.792  1.00144.03           C  
ATOM   3591  CB  VAL B 259     -45.266 -16.665 -24.346  1.00144.03           C  
ATOM   3592  CG1 VAL B 259     -44.374 -17.694 -23.645  1.00144.03           C  
ATOM   3593  CG2 VAL B 259     -46.745 -17.027 -24.157  1.00144.03           C  
ATOM   3594  C   VAL B 259     -44.614 -15.285 -22.273  1.00144.03           C  
ATOM   3595  O   VAL B 259     -43.466 -15.135 -21.812  1.00144.03           O  
ATOM   3596  N   ASP B 260     -45.665 -15.563 -21.469  1.00 71.05           N  
ATOM   3597  CA  ASP B 260     -45.499 -15.705 -20.005  1.00 71.05           C  
ATOM   3598  CB  ASP B 260     -44.988 -17.181 -19.702  1.00 71.05           C  
ATOM   3599  CG  ASP B 260     -46.003 -18.326 -20.006  1.00 71.05           C  
ATOM   3600  OD1 ASP B 260     -47.210 -17.950 -19.969  1.00 71.05           O  
ATOM   3601  OD2 ASP B 260     -45.692 -19.528 -20.283  1.00 71.05           O  
ATOM   3602  C   ASP B 260     -44.799 -14.524 -19.205  1.00 71.05           C  
ATOM   3603  O   ASP B 260     -44.183 -14.890 -18.185  1.00 71.05           O  
ATOM   3604  N   VAL B 261     -44.853 -13.214 -19.615  1.00 53.54           N  
ATOM   3605  CA  VAL B 261     -44.386 -11.958 -18.934  1.00 53.54           C  
ATOM   3606  CB  VAL B 261     -44.619 -10.724 -19.851  1.00 53.54           C  
ATOM   3607  CG1 VAL B 261     -43.987  -9.449 -19.292  1.00 53.54           C  
ATOM   3608  CG2 VAL B 261     -43.990 -10.970 -21.230  1.00 53.54           C  
ATOM   3609  C   VAL B 261     -45.141 -11.667 -17.625  1.00 53.54           C  
ATOM   3610  O   VAL B 261     -46.328 -12.010 -17.547  1.00 53.54           O  
ATOM   3611  N   SER B 262     -44.414 -11.122 -16.601  1.00 51.00           N  
ATOM   3612  CA  SER B 262     -44.876 -10.724 -15.245  1.00 51.00           C  
ATOM   3613  CB  SER B 262     -43.680 -10.546 -14.279  1.00 51.00           C  
ATOM   3614  OG  SER B 262     -44.138 -10.677 -12.949  1.00 51.00           O  
ATOM   3615  C   SER B 262     -45.687  -9.424 -15.271  1.00 51.00           C  
ATOM   3616  O   SER B 262     -45.597  -8.672 -16.222  1.00 51.00           O  
ATOM   3617  N   GLN B 263     -46.467  -9.124 -14.260  1.00158.96           N  
ATOM   3618  CA  GLN B 263     -47.337  -7.945 -14.141  1.00158.96           C  
ATOM   3619  CB  GLN B 263     -48.326  -8.171 -12.992  1.00158.96           C  
ATOM   3620  CG  GLN B 263     -49.249  -9.390 -13.151  1.00158.96           C  
ATOM   3621  CD  GLN B 263     -48.582 -10.741 -12.904  1.00158.96           C  
ATOM   3622  OE1 GLN B 263     -47.493 -10.871 -12.379  1.00158.96           O  
ATOM   3623  NE2 GLN B 263     -49.142 -11.754 -13.523  1.00158.96           N  
ATOM   3624  C   GLN B 263     -46.563  -6.658 -13.820  1.00158.96           C  
ATOM   3625  O   GLN B 263     -46.883  -5.550 -14.245  1.00158.96           O  
ATOM   3626  N   GLU B 264     -45.375  -6.809 -13.247  1.00121.54           N  
ATOM   3627  CA  GLU B 264     -44.366  -5.772 -13.059  1.00121.54           C  
ATOM   3628  CB  GLU B 264     -43.407  -6.156 -11.913  1.00121.54           C  
ATOM   3629  CG  GLU B 264     -44.078  -6.284 -10.538  1.00121.54           C  
ATOM   3630  CD  GLU B 264     -45.047  -7.475 -10.474  1.00121.54           C  
ATOM   3631  OE1 GLU B 264     -44.752  -8.502 -11.142  1.00121.54           O  
ATOM   3632  OE2 GLU B 264     -46.106  -7.313  -9.832  1.00121.54           O  
ATOM   3633  C   GLU B 264     -43.469  -5.577 -14.286  1.00121.54           C  
ATOM   3634  O   GLU B 264     -42.620  -4.686 -14.223  1.00121.54           O  
ATOM   3635  N   ASP B 265     -43.556  -6.485 -15.272  1.00143.93           N  
ATOM   3636  CA  ASP B 265     -42.676  -6.537 -16.434  1.00143.93           C  
ATOM   3637  CB  ASP B 265     -42.023  -7.946 -16.430  1.00143.93           C  
ATOM   3638  CG  ASP B 265     -40.726  -8.031 -17.219  1.00143.93           C  
ATOM   3639  OD1 ASP B 265     -39.977  -7.032 -17.269  1.00143.93           O  
ATOM   3640  OD2 ASP B 265     -40.395  -9.148 -17.668  1.00143.93           O  
ATOM   3641  C   ASP B 265     -43.278  -6.140 -17.782  1.00143.93           C  
ATOM   3642  O   ASP B 265     -42.487  -6.058 -18.727  1.00143.93           O  
ATOM   3643  N   PRO B 266     -44.550  -5.691 -17.929  1.00122.42           N  
ATOM   3644  CA  PRO B 266     -45.225  -5.530 -19.229  1.00122.42           C  
ATOM   3645  CD  PRO B 266     -45.370  -5.062 -16.896  1.00122.42           C  
ATOM   3646  CB  PRO B 266     -46.680  -5.166 -18.874  1.00122.42           C  
ATOM   3647  CG  PRO B 266     -46.525  -4.355 -17.592  1.00122.42           C  
ATOM   3648  C   PRO B 266     -44.631  -4.426 -20.125  1.00122.42           C  
ATOM   3649  O   PRO B 266     -45.089  -4.146 -21.229  1.00122.42           O  
ATOM   3650  N   GLU B 267     -43.690  -3.651 -19.638  1.00187.11           N  
ATOM   3651  CA  GLU B 267     -43.028  -2.594 -20.413  1.00187.11           C  
ATOM   3652  CB  GLU B 267     -42.270  -1.672 -19.447  1.00187.11           C  
ATOM   3653  CG  GLU B 267     -42.000  -0.257 -19.991  1.00187.11           C  
ATOM   3654  CD  GLU B 267     -43.307   0.459 -20.338  1.00187.11           C  
ATOM   3655  OE1 GLU B 267     -44.076   0.738 -19.392  1.00187.11           O  
ATOM   3656  OE2 GLU B 267     -43.539   0.701 -21.544  1.00187.11           O  
ATOM   3657  C   GLU B 267     -42.047  -3.139 -21.452  1.00187.11           C  
ATOM   3658  O   GLU B 267     -40.947  -2.620 -21.605  1.00187.11           O  
ATOM   3659  N   VAL B 268     -42.101  -4.398 -21.869  1.00 99.68           N  
ATOM   3660  CA  VAL B 268     -41.126  -5.008 -22.800  1.00 99.68           C  
ATOM   3661  CB  VAL B 268     -41.585  -6.438 -23.180  1.00 99.68           C  
ATOM   3662  CG1 VAL B 268     -41.954  -7.306 -21.967  1.00 99.68           C  
ATOM   3663  CG2 VAL B 268     -42.819  -6.410 -24.074  1.00 99.68           C  
ATOM   3664  C   VAL B 268     -40.773  -4.123 -24.054  1.00 99.68           C  
ATOM   3665  O   VAL B 268     -41.585  -3.779 -24.926  1.00 99.68           O  
ATOM   3666  N   GLN B 269     -39.491  -3.878 -24.227  1.00117.78           N  
ATOM   3667  CA  GLN B 269     -38.966  -3.317 -25.442  1.00117.78           C  
ATOM   3668  CB  GLN B 269     -37.522  -2.879 -25.182  1.00117.78           C  
ATOM   3669  CG  GLN B 269     -37.243  -2.247 -23.809  1.00117.78           C  
ATOM   3670  CD  GLN B 269     -38.012  -0.950 -23.593  1.00117.78           C  
ATOM   3671  OE1 GLN B 269     -37.747   0.054 -24.233  1.00117.78           O  
ATOM   3672  NE2 GLN B 269     -38.965  -0.905 -22.691  1.00117.78           N  
ATOM   3673  C   GLN B 269     -39.113  -4.340 -26.602  1.00117.78           C  
ATOM   3674  O   GLN B 269     -39.188  -5.571 -26.479  1.00117.78           O  
ATOM   3675  N   PHE B 270     -39.325  -3.877 -27.797  1.00 74.51           N  
ATOM   3676  CA  PHE B 270     -39.195  -4.699 -28.977  1.00 74.51           C  
ATOM   3677  CB  PHE B 270     -40.556  -5.276 -29.352  1.00 74.51           C  
ATOM   3678  CG  PHE B 270     -41.659  -4.241 -29.340  1.00 74.51           C  
ATOM   3679  CD1 PHE B 270     -42.287  -3.928 -28.122  1.00 74.51           C  
ATOM   3680  CD2 PHE B 270     -41.946  -3.489 -30.494  1.00 74.51           C  
ATOM   3681  CE1 PHE B 270     -43.137  -2.819 -28.032  1.00 74.51           C  
ATOM   3682  CE2 PHE B 270     -42.807  -2.383 -30.409  1.00 74.51           C  
ATOM   3683  CZ  PHE B 270     -43.365  -2.027 -29.167  1.00 74.51           C  
ATOM   3684  C   PHE B 270     -38.572  -3.796 -30.014  1.00 74.51           C  
ATOM   3685  O   PHE B 270     -39.025  -2.639 -30.180  1.00 74.51           O  
ATOM   3686  N   ASN B 271     -37.573  -4.401 -30.701  1.00 69.33           N  
ATOM   3687  CA  ASN B 271     -36.860  -3.812 -31.823  1.00 69.33           C  
ATOM   3688  CB  ASN B 271     -35.407  -3.479 -31.430  1.00 69.33           C  
ATOM   3689  CG  ASN B 271     -35.348  -2.442 -30.323  1.00 69.33           C  
ATOM   3690  OD1 ASN B 271     -35.721  -2.698 -29.187  1.00 69.33           O  
ATOM   3691  ND2 ASN B 271     -34.895  -1.241 -30.602  1.00 69.33           N  
ATOM   3692  C   ASN B 271     -37.023  -4.799 -32.963  1.00 69.33           C  
ATOM   3693  O   ASN B 271     -36.779  -5.997 -32.756  1.00 69.33           O  
ATOM   3694  N   TRP B 272     -37.433  -4.323 -34.142  1.00 91.68           N  
ATOM   3695  CA  TRP B 272     -37.394  -5.107 -35.362  1.00 91.68           C  
ATOM   3696  CB  TRP B 272     -38.646  -4.831 -36.142  1.00 91.68           C  
ATOM   3697  CG  TRP B 272     -39.778  -5.589 -35.541  1.00 91.68           C  
ATOM   3698  CD2 TRP B 272     -40.148  -6.965 -35.822  1.00 91.68           C  
ATOM   3699  CD1 TRP B 272     -40.610  -5.166 -34.569  1.00 91.68           C  
ATOM   3700  NE1 TRP B 272     -41.532  -6.158 -34.292  1.00 91.68           N  
ATOM   3701  CE2 TRP B 272     -41.296  -7.286 -35.045  1.00 91.68           C  
ATOM   3702  CE3 TRP B 272     -39.650  -7.953 -36.695  1.00 91.68           C  
ATOM   3703  CZ2 TRP B 272     -41.949  -8.515 -35.163  1.00 91.68           C  
ATOM   3704  CZ3 TRP B 272     -40.294  -9.197 -36.813  1.00 91.68           C  
ATOM   3705  CH2 TRP B 272     -41.449  -9.477 -36.056  1.00 91.68           C  
ATOM   3706  C   TRP B 272     -36.186  -4.858 -36.226  1.00 91.68           C  
ATOM   3707  O   TRP B 272     -35.549  -3.798 -36.146  1.00 91.68           O  
ATOM   3708  N   TYR B 273     -35.846  -5.929 -36.961  1.00167.06           N  
ATOM   3709  CA  TYR B 273     -34.667  -6.039 -37.811  1.00167.06           C  
ATOM   3710  CB  TYR B 273     -33.554  -6.890 -37.140  1.00167.06           C  
ATOM   3711  CG  TYR B 273     -32.866  -6.346 -35.905  1.00167.06           C  
ATOM   3712  CD1 TYR B 273     -33.547  -6.249 -34.679  1.00167.06           C  
ATOM   3713  CD2 TYR B 273     -31.504  -6.008 -35.966  1.00167.06           C  
ATOM   3714  CE1 TYR B 273     -32.903  -5.683 -33.565  1.00167.06           C  
ATOM   3715  CE2 TYR B 273     -30.843  -5.484 -34.844  1.00167.06           C  
ATOM   3716  CZ  TYR B 273     -31.551  -5.294 -33.643  1.00167.06           C  
ATOM   3717  OH  TYR B 273     -30.948  -4.674 -32.596  1.00167.06           O  
ATOM   3718  C   TYR B 273     -35.086  -6.651 -39.148  1.00167.06           C  
ATOM   3719  O   TYR B 273     -36.037  -7.474 -39.179  1.00167.06           O  
ATOM   3720  N   VAL B 274     -34.271  -6.376 -40.182  1.00 55.26           N  
ATOM   3721  CA  VAL B 274     -34.242  -7.024 -41.493  1.00 55.26           C  
ATOM   3722  CB  VAL B 274     -35.002  -6.146 -42.472  1.00 55.26           C  
ATOM   3723  CG1 VAL B 274     -35.112  -6.832 -43.837  1.00 55.26           C  
ATOM   3724  CG2 VAL B 274     -36.415  -5.838 -41.949  1.00 55.26           C  
ATOM   3725  C   VAL B 274     -32.785  -7.125 -41.955  1.00 55.26           C  
ATOM   3726  O   VAL B 274     -31.970  -6.290 -41.541  1.00 55.26           O  
ATOM   3727  N   ASP B 275     -32.438  -8.261 -42.607  1.00151.23           N  
ATOM   3728  CA  ASP B 275     -31.095  -8.525 -43.182  1.00151.23           C  
ATOM   3729  CB  ASP B 275     -30.927  -8.061 -44.651  1.00151.23           C  
ATOM   3730  CG  ASP B 275     -31.430  -6.672 -45.107  1.00151.23           C  
ATOM   3731  OD1 ASP B 275     -31.665  -5.765 -44.289  1.00151.23           O  
ATOM   3732  OD2 ASP B 275     -31.669  -6.541 -46.335  1.00151.23           O  
ATOM   3733  C   ASP B 275     -29.928  -8.195 -42.222  1.00151.23           C  
ATOM   3734  O   ASP B 275     -28.835  -7.731 -42.583  1.00151.23           O  
ATOM   3735  N   GLY B 276     -30.132  -8.579 -40.946  1.00 40.69           N  
ATOM   3736  CA  GLY B 276     -29.185  -8.420 -39.824  1.00 40.69           C  
ATOM   3737  C   GLY B 276     -29.206  -7.097 -39.044  1.00 40.69           C  
ATOM   3738  O   GLY B 276     -28.791  -7.142 -37.856  1.00 40.69           O  
ATOM   3739  N   VAL B 277     -29.848  -6.030 -39.600  1.00 96.97           N  
ATOM   3740  CA  VAL B 277     -29.849  -4.634 -39.091  1.00 96.97           C  
ATOM   3741  CB  VAL B 277     -29.358  -3.617 -40.164  1.00 96.97           C  
ATOM   3742  CG1 VAL B 277     -30.383  -3.397 -41.284  1.00 96.97           C  
ATOM   3743  CG2 VAL B 277     -29.011  -2.270 -39.510  1.00 96.97           C  
ATOM   3744  C   VAL B 277     -31.186  -4.112 -38.516  1.00 96.97           C  
ATOM   3745  O   VAL B 277     -32.271  -4.239 -39.088  1.00 96.97           O  
ATOM   3746  N   GLU B 278     -31.126  -3.325 -37.452  1.00 64.12           N  
ATOM   3747  CA  GLU B 278     -32.319  -2.784 -36.801  1.00 64.12           C  
ATOM   3748  CB  GLU B 278     -31.969  -2.255 -35.428  1.00 64.12           C  
ATOM   3749  CG  GLU B 278     -33.230  -2.026 -34.589  1.00 64.12           C  
ATOM   3750  CD  GLU B 278     -32.888  -1.671 -33.144  1.00 64.12           C  
ATOM   3751  OE1 GLU B 278     -32.426  -2.574 -32.407  1.00 64.12           O  
ATOM   3752  OE2 GLU B 278     -33.204  -0.538 -32.731  1.00 64.12           O  
ATOM   3753  C   GLU B 278     -32.965  -1.620 -37.560  1.00 64.12           C  
ATOM   3754  O   GLU B 278     -32.304  -0.728 -38.092  1.00 64.12           O  
ATOM   3755  N   VAL B 279     -34.287  -1.646 -37.612  1.00 40.91           N  
ATOM   3756  CA  VAL B 279     -35.105  -0.646 -38.276  1.00 40.91           C  
ATOM   3757  CB  VAL B 279     -35.868  -1.259 -39.453  1.00 40.91           C  
ATOM   3758  CG1 VAL B 279     -34.893  -1.670 -40.564  1.00 40.91           C  
ATOM   3759  CG2 VAL B 279     -36.682  -2.512 -39.095  1.00 40.91           C  
ATOM   3760  C   VAL B 279     -36.035   0.014 -37.282  1.00 40.91           C  
ATOM   3761  O   VAL B 279     -36.916  -0.635 -36.726  1.00 40.91           O  
ATOM   3762  N   HIS B 280     -36.005   1.346 -37.179  1.00 58.87           N  
ATOM   3763  CA  HIS B 280     -36.940   2.076 -36.326  1.00 58.87           C  
ATOM   3764  ND1 HIS B 280     -37.767   3.764 -33.753  1.00 58.87           N  
ATOM   3765  CG  HIS B 280     -37.365   4.188 -35.018  1.00 58.87           C  
ATOM   3766  CB  HIS B 280     -36.394   3.440 -35.904  1.00 58.87           C  
ATOM   3767  NE2 HIS B 280     -38.906   5.575 -34.278  1.00 58.87           N  
ATOM   3768  CD2 HIS B 280     -38.096   5.292 -35.357  1.00 58.87           C  
ATOM   3769  CE1 HIS B 280     -38.673   4.654 -33.327  1.00 58.87           C  
ATOM   3770  C   HIS B 280     -38.243   2.256 -37.069  1.00 58.87           C  
ATOM   3771  O   HIS B 280     -38.236   2.482 -38.283  1.00 58.87           O  
ATOM   3772  N   ASN B 281     -39.356   2.410 -36.337  1.00102.80           N  
ATOM   3773  CA  ASN B 281     -40.734   2.493 -36.816  1.00102.80           C  
ATOM   3774  CB  ASN B 281     -40.954   3.769 -37.627  1.00102.80           C  
ATOM   3775  CG  ASN B 281     -42.375   3.901 -38.132  1.00102.80           C  
ATOM   3776  OD1 ASN B 281     -42.703   3.482 -39.234  1.00102.80           O  
ATOM   3777  ND2 ASN B 281     -43.254   4.442 -37.321  1.00102.80           N  
ATOM   3778  C   ASN B 281     -41.117   1.265 -37.605  1.00102.80           C  
ATOM   3779  O   ASN B 281     -42.011   0.555 -37.195  1.00102.80           O  
ATOM   3780  N   ALA B 282     -40.505   0.978 -38.735  1.00 93.34           N  
ATOM   3781  CA  ALA B 282     -40.512  -0.217 -39.514  1.00 93.34           C  
ATOM   3782  CB  ALA B 282     -39.753  -1.317 -38.757  1.00 93.34           C  
ATOM   3783  C   ALA B 282     -41.874  -0.675 -39.912  1.00 93.34           C  
ATOM   3784  O   ALA B 282     -41.902  -1.783 -40.335  1.00 93.34           O  
ATOM   3785  N   LYS B 283     -42.976   0.044 -39.787  1.00105.99           N  
ATOM   3786  CA  LYS B 283     -44.361  -0.407 -39.989  1.00105.99           C  
ATOM   3787  CB  LYS B 283     -44.655  -0.611 -41.473  1.00105.99           C  
ATOM   3788  CG  LYS B 283     -44.638   0.615 -42.395  1.00105.99           C  
ATOM   3789  CD  LYS B 283     -43.271   1.303 -42.498  1.00105.99           C  
ATOM   3790  CE  LYS B 283     -43.294   2.452 -43.497  1.00105.99           C  
ATOM   3791  NZ  LYS B 283     -42.056   3.257 -43.362  1.00105.99           N  
ATOM   3792  C   LYS B 283     -44.740  -1.612 -39.075  1.00105.99           C  
ATOM   3793  O   LYS B 283     -45.430  -2.587 -39.427  1.00105.99           O  
ATOM   3794  N   THR B 284     -44.121  -1.547 -37.880  1.00 54.50           N  
ATOM   3795  CA  THR B 284     -44.409  -2.449 -36.771  1.00 54.50           C  
ATOM   3796  CB  THR B 284     -43.271  -2.474 -35.716  1.00 54.50           C  
ATOM   3797  OG1 THR B 284     -42.042  -2.829 -36.297  1.00 54.50           O  
ATOM   3798  CG2 THR B 284     -43.495  -3.471 -34.578  1.00 54.50           C  
ATOM   3799  C   THR B 284     -45.738  -2.017 -36.101  1.00 54.50           C  
ATOM   3800  O   THR B 284     -46.158  -0.825 -36.026  1.00 54.50           O  
ATOM   3801  N   LYS B 285     -46.432  -3.083 -35.588  1.00121.52           N  
ATOM   3802  CA  LYS B 285     -47.596  -3.001 -34.672  1.00121.52           C  
ATOM   3803  CB  LYS B 285     -48.854  -3.229 -35.523  1.00121.52           C  
ATOM   3804  CG  LYS B 285     -50.142  -2.644 -34.922  1.00121.52           C  
ATOM   3805  CD  LYS B 285     -50.589  -3.362 -33.650  1.00121.52           C  
ATOM   3806  CE  LYS B 285     -51.878  -2.780 -33.076  1.00121.52           C  
ATOM   3807  NZ  LYS B 285     -52.256  -3.513 -31.848  1.00121.52           N  
ATOM   3808  C   LYS B 285     -47.539  -3.964 -33.459  1.00121.52           C  
ATOM   3809  O   LYS B 285     -47.936  -5.152 -33.536  1.00121.52           O  
ATOM   3810  N   PRO B 286     -47.271  -3.407 -32.248  1.00 91.57           N  
ATOM   3811  CA  PRO B 286     -47.376  -4.118 -30.962  1.00 91.57           C  
ATOM   3812  CD  PRO B 286     -46.662  -2.108 -32.017  1.00 91.57           C  
ATOM   3813  CB  PRO B 286     -46.414  -3.397 -30.007  1.00 91.57           C  
ATOM   3814  CG  PRO B 286     -46.490  -1.956 -30.515  1.00 91.57           C  
ATOM   3815  C   PRO B 286     -48.755  -4.107 -30.294  1.00 91.57           C  
ATOM   3816  O   PRO B 286     -49.626  -3.239 -30.544  1.00 91.57           O  
ATOM   3817  N   ARG B 287     -48.984  -5.187 -29.502  1.00186.25           N  
ATOM   3818  CA  ARG B 287     -50.196  -5.420 -28.690  1.00186.25           C  
ATOM   3819  CB  ARG B 287     -51.205  -6.219 -29.522  1.00186.25           C  
ATOM   3820  CG  ARG B 287     -52.550  -6.497 -28.836  1.00186.25           C  
ATOM   3821  CD  ARG B 287     -53.567  -7.221 -29.727  1.00186.25           C  
ATOM   3822  NE  ARG B 287     -53.280  -8.653 -29.776  1.00186.25           N  
ATOM   3823  CZ  ARG B 287     -52.776  -9.179 -30.881  1.00186.25           C  
ATOM   3824  NH1 ARG B 287     -52.257  -8.500 -31.894  1.00186.25           N  
ATOM   3825  NH2 ARG B 287     -52.731 -10.475 -31.040  1.00186.25           N  
ATOM   3826  C   ARG B 287     -49.820  -6.178 -27.418  1.00186.25           C  
ATOM   3827  O   ARG B 287     -48.912  -7.011 -27.505  1.00186.25           O  
ATOM   3828  N   GLU B 288     -50.521  -5.907 -26.292  1.00155.42           N  
ATOM   3829  CA  GLU B 288     -50.688  -6.792 -25.123  1.00155.42           C  
ATOM   3830  CB  GLU B 288     -50.877  -5.980 -23.829  1.00155.42           C  
ATOM   3831  CG  GLU B 288     -49.528  -5.677 -23.164  1.00155.42           C  
ATOM   3832  CD  GLU B 288     -48.938  -6.911 -22.448  1.00155.42           C  
ATOM   3833  OE1 GLU B 288     -49.543  -8.008 -22.534  1.00155.42           O  
ATOM   3834  OE2 GLU B 288     -47.893  -6.761 -21.783  1.00155.42           O  
ATOM   3835  C   GLU B 288     -51.890  -7.756 -25.240  1.00155.42           C  
ATOM   3836  O   GLU B 288     -52.982  -7.411 -25.751  1.00155.42           O  
ATOM   3837  N   GLU B 289     -51.624  -8.989 -24.723  1.00207.93           N  
ATOM   3838  CA  GLU B 289     -52.290 -10.284 -24.940  1.00207.93           C  
ATOM   3839  CB  GLU B 289     -51.345 -11.077 -25.877  1.00207.93           C  
ATOM   3840  CG  GLU B 289     -51.584 -10.963 -27.352  1.00207.93           C  
ATOM   3841  CD  GLU B 289     -52.933 -11.563 -27.487  1.00207.93           C  
ATOM   3842  OE1 GLU B 289     -53.033 -12.759 -27.094  1.00207.93           O  
ATOM   3843  OE2 GLU B 289     -53.850 -10.770 -27.840  1.00207.93           O  
ATOM   3844  C   GLU B 289     -52.489 -11.060 -23.590  1.00207.93           C  
ATOM   3845  O   GLU B 289     -52.143 -12.256 -23.349  1.00207.93           O  
ATOM   3846  N   GLN B 290     -52.867 -10.358 -22.531  1.00165.82           N  
ATOM   3847  CA  GLN B 290     -52.894 -10.978 -21.181  1.00165.82           C  
ATOM   3848  CB  GLN B 290     -53.264  -9.839 -20.238  1.00165.82           C  
ATOM   3849  CG  GLN B 290     -54.659  -9.234 -20.457  1.00165.82           C  
ATOM   3850  CD  GLN B 290     -55.037  -8.327 -19.292  1.00165.82           C  
ATOM   3851  OE1 GLN B 290     -54.586  -7.202 -19.151  1.00165.82           O  
ATOM   3852  NE2 GLN B 290     -55.825  -8.811 -18.357  1.00165.82           N  
ATOM   3853  C   GLN B 290     -53.721 -12.324 -20.979  1.00165.82           C  
ATOM   3854  O   GLN B 290     -54.872 -12.449 -21.475  1.00165.82           O  
ATOM   3855  N   PHE B 291     -53.168 -13.377 -20.291  1.00113.30           N  
ATOM   3856  CA  PHE B 291     -53.914 -14.700 -20.268  1.00113.30           C  
ATOM   3857  CB  PHE B 291     -53.251 -15.592 -21.312  1.00113.30           C  
ATOM   3858  CG  PHE B 291     -54.138 -16.547 -22.098  1.00113.30           C  
ATOM   3859  CD1 PHE B 291     -54.982 -16.094 -23.146  1.00113.30           C  
ATOM   3860  CD2 PHE B 291     -54.054 -17.920 -21.825  1.00113.30           C  
ATOM   3861  CE1 PHE B 291     -55.742 -17.024 -23.903  1.00113.30           C  
ATOM   3862  CE2 PHE B 291     -54.843 -18.826 -22.547  1.00113.30           C  
ATOM   3863  CZ  PHE B 291     -55.710 -18.391 -23.569  1.00113.30           C  
ATOM   3864  C   PHE B 291     -54.054 -15.375 -18.879  1.00113.30           C  
ATOM   3865  O   PHE B 291     -53.721 -14.701 -17.913  1.00113.30           O  
ATOM   3866  N   ASN B 292     -54.631 -16.588 -18.617  1.00 98.82           N  
ATOM   3867  CA  ASN B 292     -54.463 -17.209 -17.238  1.00 98.82           C  
ATOM   3868  CB  ASN B 292     -53.520 -18.394 -17.429  1.00 98.82           C  
ATOM   3869  CG  ASN B 292     -52.175 -18.072 -18.093  1.00 98.82           C  
ATOM   3870  OD1 ASN B 292     -51.638 -16.955 -18.135  1.00 98.82           O  
ATOM   3871  ND2 ASN B 292     -51.820 -19.059 -18.892  1.00 98.82           N  
ATOM   3872  C   ASN B 292     -54.032 -16.434 -15.907  1.00 98.82           C  
ATOM   3873  O   ASN B 292     -54.867 -16.160 -15.041  1.00 98.82           O  
ATOM   3874  N   SER B 293     -52.714 -16.257 -15.725  1.00103.92           N  
ATOM   3875  CA  SER B 293     -51.904 -15.914 -14.567  1.00103.92           C  
ATOM   3876  CB  SER B 293     -51.189 -17.176 -14.062  1.00103.92           C  
ATOM   3877  OG  SER B 293     -50.480 -17.715 -15.170  1.00103.92           O  
ATOM   3878  C   SER B 293     -50.804 -14.898 -14.929  1.00103.92           C  
ATOM   3879  O   SER B 293     -50.401 -14.176 -14.018  1.00103.92           O  
ATOM   3880  N   THR B 294     -50.316 -14.742 -16.191  1.00 64.59           N  
ATOM   3881  CA  THR B 294     -49.282 -13.776 -16.711  1.00 64.59           C  
ATOM   3882  CB  THR B 294     -48.210 -14.591 -17.494  1.00 64.59           C  
ATOM   3883  OG1 THR B 294     -48.835 -15.391 -18.476  1.00 64.59           O  
ATOM   3884  CG2 THR B 294     -47.371 -15.434 -16.539  1.00 64.59           C  
ATOM   3885  C   THR B 294     -49.781 -12.597 -17.628  1.00 64.59           C  
ATOM   3886  O   THR B 294     -50.991 -12.367 -17.820  1.00 64.59           O  
ATOM   3887  N   TYR B 295     -48.862 -11.923 -18.351  1.00 97.60           N  
ATOM   3888  CA  TYR B 295     -48.912 -11.078 -19.578  1.00 97.60           C  
ATOM   3889  CB  TYR B 295     -48.451  -9.600 -19.290  1.00 97.60           C  
ATOM   3890  CG  TYR B 295     -49.545  -8.861 -18.534  1.00 97.60           C  
ATOM   3891  CD1 TYR B 295     -49.841  -9.177 -17.193  1.00 97.60           C  
ATOM   3892  CD2 TYR B 295     -50.349  -7.935 -19.218  1.00 97.60           C  
ATOM   3893  CE1 TYR B 295     -50.968  -8.603 -16.566  1.00 97.60           C  
ATOM   3894  CE2 TYR B 295     -51.465  -7.352 -18.596  1.00 97.60           C  
ATOM   3895  CZ  TYR B 295     -51.794  -7.707 -17.276  1.00 97.60           C  
ATOM   3896  OH  TYR B 295     -52.935  -7.232 -16.713  1.00 97.60           O  
ATOM   3897  C   TYR B 295     -48.175 -11.767 -20.775  1.00 97.60           C  
ATOM   3898  O   TYR B 295     -47.804 -12.979 -20.715  1.00 97.60           O  
ATOM   3899  N   ARG B 296     -48.339 -11.150 -21.967  1.00120.31           N  
ATOM   3900  CA  ARG B 296     -47.883 -11.633 -23.265  1.00120.31           C  
ATOM   3901  CB  ARG B 296     -48.794 -12.794 -23.761  1.00120.31           C  
ATOM   3902  CG  ARG B 296     -48.656 -13.278 -25.223  1.00120.31           C  
ATOM   3903  CD  ARG B 296     -49.369 -14.613 -25.565  1.00120.31           C  
ATOM   3904  NE  ARG B 296     -50.843 -14.656 -25.469  1.00120.31           N  
ATOM   3905  CZ  ARG B 296     -51.468 -15.131 -24.429  1.00120.31           C  
ATOM   3906  NH1 ARG B 296     -50.926 -15.753 -23.377  1.00120.31           N  
ATOM   3907  NH2 ARG B 296     -52.745 -14.804 -24.548  1.00120.31           N  
ATOM   3908  C   ARG B 296     -47.899 -10.408 -24.192  1.00120.31           C  
ATOM   3909  O   ARG B 296     -48.939  -9.803 -24.526  1.00120.31           O  
ATOM   3910  N   VAL B 297     -46.793 -10.219 -24.909  1.00 51.91           N  
ATOM   3911  CA  VAL B 297     -46.779  -9.260 -25.986  1.00 51.91           C  
ATOM   3912  CB  VAL B 297     -45.678  -8.227 -25.763  1.00 51.91           C  
ATOM   3913  CG1 VAL B 297     -45.621  -7.148 -26.856  1.00 51.91           C  
ATOM   3914  CG2 VAL B 297     -46.001  -7.563 -24.422  1.00 51.91           C  
ATOM   3915  C   VAL B 297     -46.812 -10.194 -27.185  1.00 51.91           C  
ATOM   3916  O   VAL B 297     -46.452 -11.401 -27.120  1.00 51.91           O  
ATOM   3917  N   VAL B 298     -47.568  -9.681 -28.160  1.00 51.03           N  
ATOM   3918  CA  VAL B 298     -47.385 -10.012 -29.567  1.00 51.03           C  
ATOM   3919  CB  VAL B 298     -48.688 -10.661 -30.078  1.00 51.03           C  
ATOM   3920  CG1 VAL B 298     -48.903 -10.573 -31.594  1.00 51.03           C  
ATOM   3921  CG2 VAL B 298     -48.683 -12.119 -29.574  1.00 51.03           C  
ATOM   3922  C   VAL B 298     -46.998  -8.731 -30.319  1.00 51.03           C  
ATOM   3923  O   VAL B 298     -47.849  -7.849 -30.538  1.00 51.03           O  
ATOM   3924  N   SER B 299     -45.860  -8.723 -31.068  1.00 43.48           N  
ATOM   3925  CA  SER B 299     -45.433  -7.618 -32.001  1.00 43.48           C  
ATOM   3926  CB  SER B 299     -44.041  -7.131 -31.599  1.00 43.48           C  
ATOM   3927  OG  SER B 299     -43.646  -5.947 -32.272  1.00 43.48           O  
ATOM   3928  C   SER B 299     -45.378  -8.188 -33.411  1.00 43.48           C  
ATOM   3929  O   SER B 299     -45.116  -9.402 -33.618  1.00 43.48           O  
ATOM   3930  N   VAL B 300     -45.779  -7.317 -34.377  1.00 51.07           N  
ATOM   3931  CA  VAL B 300     -45.904  -7.678 -35.835  1.00 51.07           C  
ATOM   3932  CB  VAL B 300     -47.372  -7.886 -36.300  1.00 51.07           C  
ATOM   3933  CG1 VAL B 300     -47.527  -8.498 -37.700  1.00 51.07           C  
ATOM   3934  CG2 VAL B 300     -48.089  -8.898 -35.383  1.00 51.07           C  
ATOM   3935  C   VAL B 300     -45.217  -6.678 -36.783  1.00 51.07           C  
ATOM   3936  O   VAL B 300     -45.260  -5.436 -36.612  1.00 51.07           O  
ATOM   3937  N   LEU B 301     -44.477  -7.205 -37.779  1.00139.83           N  
ATOM   3938  CA  LEU B 301     -43.719  -6.385 -38.756  1.00139.83           C  
ATOM   3939  CB  LEU B 301     -42.212  -6.700 -38.567  1.00139.83           C  
ATOM   3940  CG  LEU B 301     -41.140  -5.951 -39.378  1.00139.83           C  
ATOM   3941  CD1 LEU B 301     -41.175  -6.266 -40.861  1.00139.83           C  
ATOM   3942  CD2 LEU B 301     -41.224  -4.446 -39.191  1.00139.83           C  
ATOM   3943  C   LEU B 301     -44.251  -6.736 -40.161  1.00139.83           C  
ATOM   3944  O   LEU B 301     -43.903  -7.816 -40.676  1.00139.83           O  
ATOM   3945  N   THR B 302     -44.821  -5.712 -40.840  1.00113.94           N  
ATOM   3946  CA  THR B 302     -45.176  -5.829 -42.258  1.00113.94           C  
ATOM   3947  CB  THR B 302     -46.148  -4.735 -42.670  1.00113.94           C  
ATOM   3948  OG1 THR B 302     -46.760  -5.042 -43.889  1.00113.94           O  
ATOM   3949  CG2 THR B 302     -45.487  -3.379 -42.833  1.00113.94           C  
ATOM   3950  C   THR B 302     -43.975  -5.826 -43.203  1.00113.94           C  
ATOM   3951  O   THR B 302     -43.001  -5.048 -43.173  1.00113.94           O  
ATOM   3952  N   VAL B 303     -44.112  -6.563 -44.323  1.00 55.84           N  
ATOM   3953  CA  VAL B 303     -43.065  -6.792 -45.344  1.00 55.84           C  
ATOM   3954  CB  VAL B 303     -42.209  -8.086 -45.068  1.00 55.84           C  
ATOM   3955  CG1 VAL B 303     -41.590  -8.017 -43.671  1.00 55.84           C  
ATOM   3956  CG2 VAL B 303     -42.977  -9.384 -45.214  1.00 55.84           C  
ATOM   3957  C   VAL B 303     -43.635  -6.814 -46.795  1.00 55.84           C  
ATOM   3958  O   VAL B 303     -44.850  -6.980 -47.073  1.00 55.84           O  
ATOM   3959  N   LEU B 304     -42.701  -6.547 -47.745  1.00176.26           N  
ATOM   3960  CA  LEU B 304     -42.970  -6.720 -49.161  1.00176.26           C  
ATOM   3961  CB  LEU B 304     -41.972  -5.988 -50.032  1.00176.26           C  
ATOM   3962  CG  LEU B 304     -42.024  -4.459 -49.911  1.00176.26           C  
ATOM   3963  CD1 LEU B 304     -40.988  -3.865 -50.869  1.00176.26           C  
ATOM   3964  CD2 LEU B 304     -43.407  -3.906 -50.254  1.00176.26           C  
ATOM   3965  C   LEU B 304     -42.827  -8.152 -49.623  1.00176.26           C  
ATOM   3966  O   LEU B 304     -41.779  -8.792 -49.410  1.00176.26           O  
ATOM   3967  N   HIS B 305     -43.792  -8.585 -50.455  1.00 58.90           N  
ATOM   3968  CA  HIS B 305     -43.867  -9.923 -51.054  1.00 58.90           C  
ATOM   3969  ND1 HIS B 305     -46.584  -8.082 -51.688  1.00 58.90           N  
ATOM   3970  CG  HIS B 305     -46.271  -9.442 -51.726  1.00 58.90           C  
ATOM   3971  CB  HIS B 305     -44.936  -9.998 -52.157  1.00 58.90           C  
ATOM   3972  NE2 HIS B 305     -48.344  -9.243 -51.034  1.00 58.90           N  
ATOM   3973  CD2 HIS B 305     -47.360 -10.152 -51.318  1.00 58.90           C  
ATOM   3974  CE1 HIS B 305     -47.859  -8.012 -51.268  1.00 58.90           C  
ATOM   3975  C   HIS B 305     -42.528 -10.309 -51.634  1.00 58.90           C  
ATOM   3976  O   HIS B 305     -41.944 -11.205 -51.056  1.00 58.90           O  
ATOM   3977  N   GLN B 306     -41.937  -9.521 -52.548  1.00109.04           N  
ATOM   3978  CA  GLN B 306     -40.636  -9.815 -53.169  1.00109.04           C  
ATOM   3979  CB  GLN B 306     -40.343  -8.756 -54.266  1.00109.04           C  
ATOM   3980  CG  GLN B 306     -39.725  -7.429 -53.777  1.00109.04           C  
ATOM   3981  CD  GLN B 306     -38.211  -7.517 -53.554  1.00109.04           C  
ATOM   3982  NE2 GLN B 306     -37.626  -6.621 -52.795  1.00109.04           N  
ATOM   3983  OE1 GLN B 306     -37.523  -8.394 -54.044  1.00109.04           O  
ATOM   3984  C   GLN B 306     -39.505  -9.992 -52.145  1.00109.04           C  
ATOM   3985  O   GLN B 306     -38.687 -10.911 -52.217  1.00109.04           O  
ATOM   3986  N   ASP B 307     -39.527  -9.176 -51.100  1.00 52.93           N  
ATOM   3987  CA  ASP B 307     -38.441  -9.129 -50.112  1.00 52.93           C  
ATOM   3988  CB  ASP B 307     -38.513  -7.841 -49.271  1.00 52.93           C  
ATOM   3989  CG  ASP B 307     -37.156  -7.417 -48.702  1.00 52.93           C  
ATOM   3990  OD1 ASP B 307     -36.148  -7.571 -49.420  1.00 52.93           O  
ATOM   3991  OD2 ASP B 307     -37.098  -6.814 -47.606  1.00 52.93           O  
ATOM   3992  C   ASP B 307     -38.477 -10.380 -49.279  1.00 52.93           C  
ATOM   3993  O   ASP B 307     -37.447 -11.060 -49.149  1.00 52.93           O  
ATOM   3994  N   TRP B 308     -39.666 -10.863 -48.898  1.00 64.47           N  
ATOM   3995  CA  TRP B 308     -39.873 -12.172 -48.320  1.00 64.47           C  
ATOM   3996  CB  TRP B 308     -41.322 -12.357 -47.861  1.00 64.47           C  
ATOM   3997  CG  TRP B 308     -41.522 -13.602 -47.064  1.00 64.47           C  
ATOM   3998  CD2 TRP B 308     -41.209 -13.833 -45.668  1.00 64.47           C  
ATOM   3999  CD1 TRP B 308     -41.844 -14.813 -47.553  1.00 64.47           C  
ATOM   4000  NE1 TRP B 308     -41.929 -15.740 -46.540  1.00 64.47           N  
ATOM   4001  CE2 TRP B 308     -41.338 -15.224 -45.403  1.00 64.47           C  
ATOM   4002  CE3 TRP B 308     -40.673 -13.023 -44.650  1.00 64.47           C  
ATOM   4003  CZ2 TRP B 308     -40.877 -15.798 -44.210  1.00 64.47           C  
ATOM   4004  CZ3 TRP B 308     -40.310 -13.576 -43.399  1.00 64.47           C  
ATOM   4005  CH2 TRP B 308     -40.360 -14.968 -43.187  1.00 64.47           C  
ATOM   4006  C   TRP B 308     -39.464 -13.265 -49.274  1.00 64.47           C  
ATOM   4007  O   TRP B 308     -38.659 -14.068 -48.817  1.00 64.47           O  
ATOM   4008  N   LEU B 309     -39.838 -13.251 -50.567  1.00 60.41           N  
ATOM   4009  CA  LEU B 309     -39.481 -14.246 -51.603  1.00 60.41           C  
ATOM   4010  CB  LEU B 309     -40.143 -13.890 -52.963  1.00 60.41           C  
ATOM   4011  CG  LEU B 309     -41.676 -13.969 -53.037  1.00 60.41           C  
ATOM   4012  CD1 LEU B 309     -42.139 -13.631 -54.453  1.00 60.41           C  
ATOM   4013  CD2 LEU B 309     -42.212 -15.338 -52.623  1.00 60.41           C  
ATOM   4014  C   LEU B 309     -37.943 -14.375 -51.845  1.00 60.41           C  
ATOM   4015  O   LEU B 309     -37.388 -15.486 -51.940  1.00 60.41           O  
ATOM   4016  N   ASN B 310     -37.209 -13.277 -51.659  1.00 49.70           N  
ATOM   4017  CA  ASN B 310     -35.762 -13.324 -51.616  1.00 49.70           C  
ATOM   4018  CB  ASN B 310     -35.276 -11.889 -51.414  1.00 49.70           C  
ATOM   4019  CG  ASN B 310     -33.783 -11.806 -51.647  1.00 49.70           C  
ATOM   4020  OD1 ASN B 310     -32.979 -11.848 -50.733  1.00 49.70           O  
ATOM   4021  ND2 ASN B 310     -33.367 -11.699 -52.889  1.00 49.70           N  
ATOM   4022  C   ASN B 310     -35.209 -14.266 -50.520  1.00 49.70           C  
ATOM   4023  O   ASN B 310     -34.069 -14.746 -50.651  1.00 49.70           O  
ATOM   4024  N   GLY B 311     -35.976 -14.522 -49.468  1.00 35.87           N  
ATOM   4025  CA  GLY B 311     -35.527 -15.320 -48.373  1.00 35.87           C  
ATOM   4026  C   GLY B 311     -34.497 -14.619 -47.584  1.00 35.87           C  
ATOM   4027  O   GLY B 311     -33.583 -15.267 -47.073  1.00 35.87           O  
ATOM   4028  N   LYS B 312     -34.567 -13.291 -47.394  1.00 85.97           N  
ATOM   4029  CA  LYS B 312     -33.834 -12.514 -46.352  1.00 85.97           C  
ATOM   4030  CB  LYS B 312     -34.220 -10.989 -46.330  1.00 85.97           C  
ATOM   4031  CG  LYS B 312     -33.646 -10.224 -47.523  1.00 85.97           C  
ATOM   4032  CD  LYS B 312     -34.015  -8.753 -47.338  1.00 85.97           C  
ATOM   4033  CE  LYS B 312     -33.448  -7.868 -48.444  1.00 85.97           C  
ATOM   4034  NZ  LYS B 312     -33.864  -6.476 -48.185  1.00 85.97           N  
ATOM   4035  C   LYS B 312     -34.081 -13.125 -44.975  1.00 85.97           C  
ATOM   4036  O   LYS B 312     -35.086 -13.841 -44.804  1.00 85.97           O  
ATOM   4037  N   GLU B 313     -33.210 -12.776 -44.007  1.00 70.12           N  
ATOM   4038  CA  GLU B 313     -33.560 -12.674 -42.593  1.00 70.12           C  
ATOM   4039  CB  GLU B 313     -32.291 -12.457 -41.723  1.00 70.12           C  
ATOM   4040  CG  GLU B 313     -32.521 -12.656 -40.219  1.00 70.12           C  
ATOM   4041  CD  GLU B 313     -31.452 -11.935 -39.392  1.00 70.12           C  
ATOM   4042  OE1 GLU B 313     -31.538 -10.689 -39.279  1.00 70.12           O  
ATOM   4043  OE2 GLU B 313     -30.577 -12.627 -38.830  1.00 70.12           O  
ATOM   4044  C   GLU B 313     -34.581 -11.528 -42.417  1.00 70.12           C  
ATOM   4045  O   GLU B 313     -34.427 -10.397 -42.956  1.00 70.12           O  
ATOM   4046  N   TYR B 314     -35.614 -11.864 -41.598  1.00 83.96           N  
ATOM   4047  CA  TYR B 314     -36.311 -10.951 -40.672  1.00 83.96           C  
ATOM   4048  CB  TYR B 314     -37.799 -10.960 -40.989  1.00 83.96           C  
ATOM   4049  CG  TYR B 314     -38.031 -10.345 -42.352  1.00 83.96           C  
ATOM   4050  CD1 TYR B 314     -37.880 -11.126 -43.514  1.00 83.96           C  
ATOM   4051  CD2 TYR B 314     -38.301  -8.969 -42.457  1.00 83.96           C  
ATOM   4052  CE1 TYR B 314     -38.020 -10.533 -44.779  1.00 83.96           C  
ATOM   4053  CE2 TYR B 314     -38.385  -8.360 -43.725  1.00 83.96           C  
ATOM   4054  CZ  TYR B 314     -38.266  -9.152 -44.887  1.00 83.96           C  
ATOM   4055  OH  TYR B 314     -38.401  -8.628 -46.126  1.00 83.96           O  
ATOM   4056  C   TYR B 314     -36.069 -11.402 -39.240  1.00 83.96           C  
ATOM   4057  O   TYR B 314     -36.026 -12.645 -39.045  1.00 83.96           O  
ATOM   4058  N   LYS B 315     -35.904 -10.463 -38.286  1.00120.57           N  
ATOM   4059  CA  LYS B 315     -35.722 -10.821 -36.890  1.00120.57           C  
ATOM   4060  CB  LYS B 315     -34.222 -11.159 -36.544  1.00120.57           C  
ATOM   4061  CG  LYS B 315     -33.259  -9.996 -36.390  1.00120.57           C  
ATOM   4062  CD  LYS B 315     -31.868 -10.393 -35.912  1.00120.57           C  
ATOM   4063  CE  LYS B 315     -30.979  -9.153 -35.826  1.00120.57           C  
ATOM   4064  NZ  LYS B 315     -29.597  -9.541 -35.494  1.00120.57           N  
ATOM   4065  C   LYS B 315     -36.514  -9.852 -36.021  1.00120.57           C  
ATOM   4066  O   LYS B 315     -36.704  -8.661 -36.367  1.00120.57           O  
ATOM   4067  N   CYS B 316     -36.712 -10.364 -34.784  1.00 63.06           N  
ATOM   4068  CA  CYS B 316     -37.199  -9.657 -33.624  1.00 63.06           C  
ATOM   4069  CB  CYS B 316     -38.508 -10.349 -33.212  1.00 63.06           C  
ATOM   4070  SG  CYS B 316     -39.354  -9.709 -31.746  1.00 63.06           S  
ATOM   4071  C   CYS B 316     -36.083  -9.731 -32.573  1.00 63.06           C  
ATOM   4072  O   CYS B 316     -35.548 -10.807 -32.262  1.00 63.06           O  
ATOM   4073  N   LYS B 317     -35.884  -8.581 -31.905  1.00 70.88           N  
ATOM   4074  CA  LYS B 317     -35.205  -8.420 -30.617  1.00 70.88           C  
ATOM   4075  CB  LYS B 317     -33.991  -7.482 -30.777  1.00 70.88           C  
ATOM   4076  CG  LYS B 317     -32.998  -7.544 -29.606  1.00 70.88           C  
ATOM   4077  CD  LYS B 317     -31.646  -6.980 -30.047  1.00 70.88           C  
ATOM   4078  CE  LYS B 317     -30.544  -7.364 -29.059  1.00 70.88           C  
ATOM   4079  NZ  LYS B 317     -29.231  -7.297 -29.735  1.00 70.88           N  
ATOM   4080  C   LYS B 317     -36.188  -7.912 -29.568  1.00 70.88           C  
ATOM   4081  O   LYS B 317     -37.012  -7.053 -29.857  1.00 70.88           O  
ATOM   4082  N   VAL B 318     -35.926  -8.241 -28.303  1.00118.29           N  
ATOM   4083  CA  VAL B 318     -36.779  -7.941 -27.160  1.00118.29           C  
ATOM   4084  CB  VAL B 318     -37.840  -9.027 -26.946  1.00118.29           C  
ATOM   4085  CG1 VAL B 318     -37.231 -10.429 -26.864  1.00118.29           C  
ATOM   4086  CG2 VAL B 318     -38.679  -8.794 -25.685  1.00118.29           C  
ATOM   4087  C   VAL B 318     -35.946  -7.831 -25.889  1.00118.29           C  
ATOM   4088  O   VAL B 318     -35.091  -8.690 -25.553  1.00118.29           O  
ATOM   4089  N   SER B 319     -36.347  -6.845 -25.061  1.00 63.81           N  
ATOM   4090  CA  SER B 319     -35.790  -6.641 -23.730  1.00 63.81           C  
ATOM   4091  CB  SER B 319     -34.797  -5.476 -23.813  1.00 63.81           C  
ATOM   4092  OG  SER B 319     -34.025  -5.416 -22.635  1.00 63.81           O  
ATOM   4093  C   SER B 319     -36.880  -6.379 -22.693  1.00 63.81           C  
ATOM   4094  O   SER B 319     -37.852  -5.700 -22.991  1.00 63.81           O  
ATOM   4095  N   ASN B 320     -36.626  -6.740 -21.431  1.00 79.83           N  
ATOM   4096  CA  ASN B 320     -37.418  -6.347 -20.251  1.00 79.83           C  
ATOM   4097  CB  ASN B 320     -38.713  -7.167 -20.322  1.00 79.83           C  
ATOM   4098  CG  ASN B 320     -38.527  -8.660 -20.180  1.00 79.83           C  
ATOM   4099  OD1 ASN B 320     -37.441  -9.144 -19.928  1.00 79.83           O  
ATOM   4100  ND2 ASN B 320     -39.563  -9.439 -20.374  1.00 79.83           N  
ATOM   4101  C   ASN B 320     -36.620  -6.580 -18.939  1.00 79.83           C  
ATOM   4102  O   ASN B 320     -35.379  -6.747 -18.943  1.00 79.83           O  
ATOM   4103  N   LYS B 321     -37.292  -6.537 -17.771  1.00144.71           N  
ATOM   4104  CA  LYS B 321     -36.647  -6.969 -16.540  1.00144.71           C  
ATOM   4105  CB  LYS B 321     -37.207  -6.290 -15.306  1.00144.71           C  
ATOM   4106  CG  LYS B 321     -36.285  -6.484 -14.081  1.00144.71           C  
ATOM   4107  CD  LYS B 321     -34.868  -5.879 -14.212  1.00144.71           C  
ATOM   4108  CE  LYS B 321     -33.681  -6.823 -14.537  1.00144.71           C  
ATOM   4109  NZ  LYS B 321     -33.490  -7.131 -15.983  1.00144.71           N  
ATOM   4110  C   LYS B 321     -36.562  -8.463 -16.344  1.00144.71           C  
ATOM   4111  O   LYS B 321     -35.492  -8.892 -15.916  1.00144.71           O  
ATOM   4112  N   GLY B 322     -37.527  -9.246 -16.826  1.00 34.99           N  
ATOM   4113  CA  GLY B 322     -37.537 -10.731 -16.637  1.00 34.99           C  
ATOM   4114  C   GLY B 322     -36.294 -11.400 -17.285  1.00 34.99           C  
ATOM   4115  O   GLY B 322     -35.722 -12.355 -16.726  1.00 34.99           O  
ATOM   4116  N   LEU B 323     -35.781 -10.749 -18.344  1.00115.29           N  
ATOM   4117  CA  LEU B 323     -34.634 -11.257 -19.084  1.00115.29           C  
ATOM   4118  CB  LEU B 323     -34.729 -10.905 -20.579  1.00115.29           C  
ATOM   4119  CG  LEU B 323     -35.561 -11.846 -21.476  1.00115.29           C  
ATOM   4120  CD1 LEU B 323     -37.024 -11.971 -21.096  1.00115.29           C  
ATOM   4121  CD2 LEU B 323     -35.538 -11.340 -22.917  1.00115.29           C  
ATOM   4122  C   LEU B 323     -33.297 -10.748 -18.494  1.00115.29           C  
ATOM   4123  O   LEU B 323     -33.171  -9.556 -18.164  1.00115.29           O  
ATOM   4124  N   PRO B 324     -32.268 -11.621 -18.470  1.00 78.42           N  
ATOM   4125  CA  PRO B 324     -30.879 -11.259 -18.117  1.00 78.42           C  
ATOM   4126  CD  PRO B 324     -32.443 -13.076 -18.570  1.00 78.42           C  
ATOM   4127  CB  PRO B 324     -30.220 -12.596 -17.825  1.00 78.42           C  
ATOM   4128  CG  PRO B 324     -31.032 -13.639 -18.594  1.00 78.42           C  
ATOM   4129  C   PRO B 324     -30.006 -10.629 -19.231  1.00 78.42           C  
ATOM   4130  O   PRO B 324     -28.911 -10.102 -18.987  1.00 78.42           O  
ATOM   4131  N   SER B 325     -30.554 -10.678 -20.462  1.00 89.96           N  
ATOM   4132  CA  SER B 325     -30.086  -9.885 -21.603  1.00 89.96           C  
ATOM   4133  CB  SER B 325     -28.877 -10.590 -22.189  1.00 89.96           C  
ATOM   4134  OG  SER B 325     -29.242 -11.826 -22.766  1.00 89.96           O  
ATOM   4135  C   SER B 325     -31.170  -9.734 -22.673  1.00 89.96           C  
ATOM   4136  O   SER B 325     -32.244 -10.332 -22.561  1.00 89.96           O  
ATOM   4137  N   SER B 326     -30.937  -8.856 -23.672  1.00 60.72           N  
ATOM   4138  CA  SER B 326     -31.920  -8.654 -24.758  1.00 60.72           C  
ATOM   4139  CB  SER B 326     -31.746  -7.269 -25.445  1.00 60.72           C  
ATOM   4140  OG  SER B 326     -31.737  -6.220 -24.495  1.00 60.72           O  
ATOM   4141  C   SER B 326     -31.789  -9.870 -25.748  1.00 60.72           C  
ATOM   4142  O   SER B 326     -30.839 -10.026 -26.561  1.00 60.72           O  
ATOM   4143  N   ILE B 327     -32.745 -10.797 -25.578  1.00 74.65           N  
ATOM   4144  CA  ILE B 327     -32.915 -11.911 -26.495  1.00 74.65           C  
ATOM   4145  CB  ILE B 327     -33.966 -12.859 -25.903  1.00 74.65           C  
ATOM   4146  CG1 ILE B 327     -33.338 -13.580 -24.695  1.00 74.65           C  
ATOM   4147  CG2 ILE B 327     -34.521 -13.817 -26.953  1.00 74.65           C  
ATOM   4148  CD1 ILE B 327     -34.253 -14.578 -23.969  1.00 74.65           C  
ATOM   4149  C   ILE B 327     -33.298 -11.400 -27.861  1.00 74.65           C  
ATOM   4150  O   ILE B 327     -34.038 -10.439 -27.968  1.00 74.65           O  
ATOM   4151  N   GLU B 328     -32.720 -11.971 -28.927  1.00 59.81           N  
ATOM   4152  CA  GLU B 328     -33.234 -11.870 -30.287  1.00 59.81           C  
ATOM   4153  CB  GLU B 328     -32.303 -11.039 -31.170  1.00 59.81           C  
ATOM   4154  CG  GLU B 328     -30.855 -11.534 -31.255  1.00 59.81           C  
ATOM   4155  CD  GLU B 328     -29.990 -10.500 -31.988  1.00 59.81           C  
ATOM   4156  OE1 GLU B 328     -29.788  -9.375 -31.460  1.00 59.81           O  
ATOM   4157  OE2 GLU B 328     -29.556 -10.799 -33.122  1.00 59.81           O  
ATOM   4158  C   GLU B 328     -33.445 -13.302 -30.764  1.00 59.81           C  
ATOM   4159  O   GLU B 328     -32.636 -14.216 -30.461  1.00 59.81           O  
ATOM   4160  N   LYS B 329     -34.524 -13.398 -31.574  1.00105.18           N  
ATOM   4161  CA  LYS B 329     -34.907 -14.548 -32.404  1.00105.18           C  
ATOM   4162  CB  LYS B 329     -36.189 -15.211 -31.875  1.00105.18           C  
ATOM   4163  CG  LYS B 329     -36.654 -16.439 -32.690  1.00105.18           C  
ATOM   4164  CD  LYS B 329     -35.609 -17.561 -32.784  1.00105.18           C  
ATOM   4165  CE  LYS B 329     -36.228 -18.874 -33.294  1.00105.18           C  
ATOM   4166  NZ  LYS B 329     -35.750 -19.331 -34.631  1.00105.18           N  
ATOM   4167  C   LYS B 329     -35.057 -14.126 -33.887  1.00105.18           C  
ATOM   4168  O   LYS B 329     -35.675 -13.114 -34.294  1.00105.18           O  
ATOM   4169  N   THR B 330     -34.492 -14.987 -34.772  1.00 53.44           N  
ATOM   4170  CA  THR B 330     -34.571 -14.844 -36.272  1.00 53.44           C  
ATOM   4171  CB  THR B 330     -33.180 -15.004 -36.976  1.00 53.44           C  
ATOM   4172  OG1 THR B 330     -32.749 -16.336 -36.901  1.00 53.44           O  
ATOM   4173  CG2 THR B 330     -31.972 -14.163 -36.455  1.00 53.44           C  
ATOM   4174  C   THR B 330     -35.689 -15.769 -36.896  1.00 53.44           C  
ATOM   4175  O   THR B 330     -36.096 -16.830 -36.337  1.00 53.44           O  
ATOM   4176  N   ILE B 331     -36.100 -15.331 -38.128  1.00110.36           N  
ATOM   4177  CA  ILE B 331     -36.809 -16.103 -39.143  1.00110.36           C  
ATOM   4178  CB  ILE B 331     -38.298 -15.901 -38.925  1.00110.36           C  
ATOM   4179  CG1 ILE B 331     -39.237 -16.912 -39.611  1.00110.36           C  
ATOM   4180  CG2 ILE B 331     -38.781 -14.483 -39.251  1.00110.36           C  
ATOM   4181  CD1 ILE B 331     -38.974 -18.387 -39.307  1.00110.36           C  
ATOM   4182  C   ILE B 331     -36.501 -15.723 -40.599  1.00110.36           C  
ATOM   4183  O   ILE B 331     -36.051 -14.639 -40.926  1.00110.36           O  
ATOM   4184  N   SER B 332     -36.742 -16.637 -41.517  1.00 90.99           N  
ATOM   4185  CA  SER B 332     -36.780 -16.345 -42.944  1.00 90.99           C  
ATOM   4186  CB  SER B 332     -35.329 -16.555 -43.443  1.00 90.99           C  
ATOM   4187  OG  SER B 332     -35.228 -16.321 -44.823  1.00 90.99           O  
ATOM   4188  C   SER B 332     -37.895 -17.214 -43.588  1.00 90.99           C  
ATOM   4189  O   SER B 332     -38.430 -18.137 -42.944  1.00 90.99           O  
ATOM   4190  N   LYS B 333     -38.199 -16.917 -44.854  1.00 99.10           N  
ATOM   4191  CA  LYS B 333     -38.705 -17.907 -45.815  1.00 99.10           C  
ATOM   4192  CB  LYS B 333     -38.912 -17.182 -47.163  1.00 99.10           C  
ATOM   4193  CG  LYS B 333     -39.739 -18.040 -48.115  1.00 99.10           C  
ATOM   4194  CD  LYS B 333     -39.993 -17.376 -49.468  1.00 99.10           C  
ATOM   4195  CE  LYS B 333     -40.153 -18.440 -50.552  1.00 99.10           C  
ATOM   4196  NZ  LYS B 333     -38.891 -19.190 -50.745  1.00 99.10           N  
ATOM   4197  C   LYS B 333     -37.788 -19.136 -45.924  1.00 99.10           C  
ATOM   4198  O   LYS B 333     -36.580 -19.131 -45.693  1.00 99.10           O  
ATOM   4199  N   ALA B 334     -38.283 -20.285 -46.359  1.00 51.30           N  
ATOM   4200  CA  ALA B 334     -37.431 -21.389 -46.812  1.00 51.30           C  
ATOM   4201  CB  ALA B 334     -38.261 -22.643 -47.012  1.00 51.30           C  
ATOM   4202  C   ALA B 334     -36.662 -21.129 -48.131  1.00 51.30           C  
ATOM   4203  O   ALA B 334     -37.100 -20.379 -49.014  1.00 51.30           O  
ATOM   4204  N   LYS B 335     -35.436 -21.678 -48.155  1.00127.62           N  
ATOM   4205  CA  LYS B 335     -34.588 -21.810 -49.346  1.00127.62           C  
ATOM   4206  CB  LYS B 335     -33.247 -21.075 -49.171  1.00127.62           C  
ATOM   4207  CG  LYS B 335     -33.279 -19.538 -49.070  1.00127.62           C  
ATOM   4208  CD  LYS B 335     -33.866 -18.935 -47.787  1.00127.62           C  
ATOM   4209  CE  LYS B 335     -33.350 -19.606 -46.511  1.00127.62           C  
ATOM   4210  NZ  LYS B 335     -33.842 -18.885 -45.317  1.00127.62           N  
ATOM   4211  C   LYS B 335     -34.348 -23.309 -49.603  1.00127.62           C  
ATOM   4212  O   LYS B 335     -34.290 -24.120 -48.681  1.00127.62           O  
ATOM   4213  N   GLY B 336     -34.062 -23.688 -50.830  1.00 22.21           N  
ATOM   4214  CA  GLY B 336     -33.810 -25.068 -51.199  1.00 22.21           C  
ATOM   4215  C   GLY B 336     -34.087 -25.244 -52.669  1.00 22.21           C  
ATOM   4216  O   GLY B 336     -34.088 -24.295 -53.425  1.00 22.21           O  
ATOM   4217  N   GLN B 337     -34.340 -26.446 -53.152  1.00 63.46           N  
ATOM   4218  CA  GLN B 337     -34.838 -26.640 -54.518  1.00 63.46           C  
ATOM   4219  CB  GLN B 337     -34.717 -28.134 -54.911  1.00 63.46           C  
ATOM   4220  CG  GLN B 337     -35.641 -29.068 -54.107  1.00 63.46           C  
ATOM   4221  CD  GLN B 337     -35.489 -30.540 -54.453  1.00 63.46           C  
ATOM   4222  OE1 GLN B 337     -35.351 -30.929 -55.597  1.00 63.46           O  
ATOM   4223  NE2 GLN B 337     -35.615 -31.426 -53.488  1.00 63.46           N  
ATOM   4224  C   GLN B 337     -36.285 -26.073 -54.627  1.00 63.46           C  
ATOM   4225  O   GLN B 337     -37.204 -26.565 -53.946  1.00 63.46           O  
ATOM   4226  N   PRO B 338     -36.535 -25.109 -55.533  1.00 95.40           N  
ATOM   4227  CA  PRO B 338     -37.875 -24.892 -56.047  1.00 95.40           C  
ATOM   4228  CD  PRO B 338     -35.608 -24.187 -56.159  1.00 95.40           C  
ATOM   4229  CB  PRO B 338     -37.867 -23.495 -56.652  1.00 95.40           C  
ATOM   4230  CG  PRO B 338     -36.419 -23.315 -57.114  1.00 95.40           C  
ATOM   4231  C   PRO B 338     -38.252 -25.967 -57.050  1.00 95.40           C  
ATOM   4232  O   PRO B 338     -37.451 -26.498 -57.796  1.00 95.40           O  
ATOM   4233  N   ARG B 339     -39.412 -26.595 -56.816  1.00185.44           N  
ATOM   4234  CA  ARG B 339     -40.141 -27.419 -57.803  1.00185.44           C  
ATOM   4235  CB  ARG B 339     -39.644 -28.876 -57.872  1.00185.44           C  
ATOM   4236  CG  ARG B 339     -39.594 -29.602 -56.524  1.00185.44           C  
ATOM   4237  CD  ARG B 339     -39.107 -31.025 -56.780  1.00185.44           C  
ATOM   4238  NE  ARG B 339     -38.671 -31.720 -55.559  1.00185.44           N  
ATOM   4239  CZ  ARG B 339     -38.324 -32.994 -55.543  1.00185.44           C  
ATOM   4240  NH1 ARG B 339     -38.516 -33.744 -56.586  1.00185.44           N  
ATOM   4241  NH2 ARG B 339     -37.831 -33.572 -54.481  1.00185.44           N  
ATOM   4242  C   ARG B 339     -41.652 -27.403 -57.550  1.00185.44           C  
ATOM   4243  O   ARG B 339     -42.109 -27.611 -56.403  1.00185.44           O  
ATOM   4244  N   GLU B 340     -42.376 -27.261 -58.698  1.00 66.25           N  
ATOM   4245  CA  GLU B 340     -43.840 -27.274 -58.711  1.00 66.25           C  
ATOM   4246  CB  GLU B 340     -44.424 -26.855 -60.090  1.00 66.25           C  
ATOM   4247  CG  GLU B 340     -44.297 -27.853 -61.247  1.00 66.25           C  
ATOM   4248  CD  GLU B 340     -45.068 -27.381 -62.498  1.00 66.25           C  
ATOM   4249  OE1 GLU B 340     -45.797 -26.358 -62.431  1.00 66.25           O  
ATOM   4250  OE2 GLU B 340     -44.914 -28.049 -63.544  1.00 66.25           O  
ATOM   4251  C   GLU B 340     -44.486 -28.567 -58.171  1.00 66.25           C  
ATOM   4252  O   GLU B 340     -43.858 -29.632 -58.108  1.00 66.25           O  
ATOM   4253  N   PRO B 341     -45.715 -28.468 -57.606  1.00107.67           N  
ATOM   4254  CA  PRO B 341     -46.634 -29.586 -57.405  1.00107.67           C  
ATOM   4255  CD  PRO B 341     -46.219 -27.248 -56.950  1.00107.67           C  
ATOM   4256  CB  PRO B 341     -47.660 -29.111 -56.358  1.00107.67           C  
ATOM   4257  CG  PRO B 341     -47.608 -27.587 -56.407  1.00107.67           C  
ATOM   4258  C   PRO B 341     -47.393 -30.019 -58.692  1.00107.67           C  
ATOM   4259  O   PRO B 341     -48.373 -29.402 -59.169  1.00107.67           O  
ATOM   4260  N   GLN B 342     -47.218 -31.314 -58.991  1.00124.42           N  
ATOM   4261  CA  GLN B 342     -48.294 -31.972 -59.716  1.00124.42           C  
ATOM   4262  CB  GLN B 342     -47.960 -33.386 -60.100  1.00124.42           C  
ATOM   4263  CG  GLN B 342     -46.735 -33.554 -61.006  1.00124.42           C  
ATOM   4264  CD  GLN B 342     -45.431 -33.489 -60.221  1.00124.42           C  
ATOM   4265  OE1 GLN B 342     -45.103 -34.395 -59.467  1.00124.42           O  
ATOM   4266  NE2 GLN B 342     -44.670 -32.425 -60.366  1.00124.42           N  
ATOM   4267  C   GLN B 342     -49.592 -32.052 -58.883  1.00124.42           C  
ATOM   4268  O   GLN B 342     -49.643 -32.650 -57.798  1.00124.42           O  
ATOM   4269  N   VAL B 343     -50.698 -31.632 -59.454  1.00127.08           N  
ATOM   4270  CA  VAL B 343     -51.983 -31.634 -58.773  1.00127.08           C  
ATOM   4271  CB  VAL B 343     -52.483 -30.203 -58.517  1.00127.08           C  
ATOM   4272  CG1 VAL B 343     -52.730 -29.431 -59.818  1.00127.08           C  
ATOM   4273  CG2 VAL B 343     -53.753 -30.230 -57.658  1.00127.08           C  
ATOM   4274  C   VAL B 343     -52.931 -32.497 -59.597  1.00127.08           C  
ATOM   4275  O   VAL B 343     -53.027 -32.423 -60.840  1.00127.08           O  
ATOM   4276  N   TYR B 344     -53.644 -33.366 -58.862  1.00174.14           N  
ATOM   4277  CA  TYR B 344     -54.638 -34.240 -59.425  1.00174.14           C  
ATOM   4278  CB  TYR B 344     -54.181 -35.680 -59.439  1.00174.14           C  
ATOM   4279  CG  TYR B 344     -52.715 -35.857 -59.782  1.00174.14           C  
ATOM   4280  CD1 TYR B 344     -52.198 -35.441 -61.025  1.00174.14           C  
ATOM   4281  CD2 TYR B 344     -51.859 -36.422 -58.822  1.00174.14           C  
ATOM   4282  CE1 TYR B 344     -50.828 -35.604 -61.313  1.00174.14           C  
ATOM   4283  CE2 TYR B 344     -50.499 -36.598 -59.112  1.00174.14           C  
ATOM   4284  CZ  TYR B 344     -49.978 -36.202 -60.355  1.00174.14           C  
ATOM   4285  OH  TYR B 344     -48.647 -36.371 -60.584  1.00174.14           O  
ATOM   4286  C   TYR B 344     -55.883 -34.152 -58.626  1.00174.14           C  
ATOM   4287  O   TYR B 344     -55.889 -33.839 -57.450  1.00174.14           O  
ATOM   4288  N   THR B 345     -57.010 -34.435 -59.273  1.00 65.82           N  
ATOM   4289  CA  THR B 345     -58.353 -34.555 -58.671  1.00 65.82           C  
ATOM   4290  CB  THR B 345     -59.301 -33.396 -59.073  1.00 65.82           C  
ATOM   4291  OG1 THR B 345     -59.290 -33.187 -60.479  1.00 65.82           O  
ATOM   4292  CG2 THR B 345     -58.841 -32.111 -58.404  1.00 65.82           C  
ATOM   4293  C   THR B 345     -58.939 -35.934 -59.052  1.00 65.82           C  
ATOM   4294  O   THR B 345     -58.558 -36.508 -60.106  1.00 65.82           O  
ATOM   4295  N   LEU B 346     -59.662 -36.483 -58.044  1.00126.44           N  
ATOM   4296  CA  LEU B 346     -60.214 -37.826 -58.083  1.00126.44           C  
ATOM   4297  CB  LEU B 346     -59.507 -38.807 -57.127  1.00126.44           C  
ATOM   4298  CG  LEU B 346     -58.037 -39.184 -57.382  1.00126.44           C  
ATOM   4299  CD1 LEU B 346     -57.889 -40.015 -58.655  1.00126.44           C  
ATOM   4300  CD2 LEU B 346     -57.076 -37.994 -57.422  1.00126.44           C  
ATOM   4301  C   LEU B 346     -61.685 -37.769 -57.676  1.00126.44           C  
ATOM   4302  O   LEU B 346     -61.973 -37.318 -56.558  1.00126.44           O  
ATOM   4303  N   PRO B 347     -62.560 -38.463 -58.441  1.00109.65           N  
ATOM   4304  CA  PRO B 347     -63.942 -38.746 -58.039  1.00109.65           C  
ATOM   4305  CD  PRO B 347     -62.245 -39.253 -59.640  1.00109.65           C  
ATOM   4306  CB  PRO B 347     -64.602 -39.439 -59.248  1.00109.65           C  
ATOM   4307  CG  PRO B 347     -63.439 -40.150 -59.937  1.00109.65           C  
ATOM   4308  C   PRO B 347     -64.015 -39.635 -56.790  1.00109.65           C  
ATOM   4309  O   PRO B 347     -63.033 -40.379 -56.623  1.00109.65           O  
ATOM   4310  N   PRO B 348     -65.211 -39.652 -56.131  1.00305.18           N  
ATOM   4311  CA  PRO B 348     -65.460 -40.414 -54.908  1.00305.18           C  
ATOM   4312  CD  PRO B 348     -66.380 -38.802 -56.481  1.00305.18           C  
ATOM   4313  CB  PRO B 348     -66.984 -40.128 -54.602  1.00305.18           C  
ATOM   4314  CG  PRO B 348     -67.283 -38.784 -55.258  1.00305.18           C  
ATOM   4315  C   PRO B 348     -64.946 -41.895 -54.976  1.00305.18           C  
ATOM   4316  O   PRO B 348     -63.854 -42.213 -54.510  1.00305.18           O  
ATOM   4317  N   SER B 349     -65.782 -42.752 -55.550  1.00215.47           N  
ATOM   4318  CA  SER B 349     -65.664 -44.208 -55.704  1.00215.47           C  
ATOM   4319  CB  SER B 349     -65.320 -44.952 -54.394  1.00215.47           C  
ATOM   4320  OG  SER B 349     -66.413 -44.923 -53.517  1.00215.47           O  
ATOM   4321  C   SER B 349     -67.029 -44.695 -56.254  1.00215.47           C  
ATOM   4322  O   SER B 349     -68.001 -43.943 -56.097  1.00215.47           O  
ATOM   4323  N   GLN B 350     -67.201 -45.916 -56.733  1.00 64.08           N  
ATOM   4324  CA  GLN B 350     -68.556 -46.409 -56.986  1.00 64.08           C  
ATOM   4325  CB  GLN B 350     -68.473 -47.604 -57.926  1.00 64.08           C  
ATOM   4326  CG  GLN B 350     -69.855 -47.966 -58.501  1.00 64.08           C  
ATOM   4327  CD  GLN B 350     -70.464 -46.823 -59.313  1.00 64.08           C  
ATOM   4328  OE1 GLN B 350     -71.534 -46.319 -59.032  1.00 64.08           O  
ATOM   4329  NE2 GLN B 350     -69.768 -46.319 -60.311  1.00 64.08           N  
ATOM   4330  C   GLN B 350     -69.338 -46.727 -55.700  1.00 64.08           C  
ATOM   4331  O   GLN B 350     -70.542 -46.464 -55.617  1.00 64.08           O  
ATOM   4332  N   GLU B 351     -68.623 -47.176 -54.672  1.00123.32           N  
ATOM   4333  CA  GLU B 351     -69.210 -47.540 -53.374  1.00123.32           C  
ATOM   4334  CB  GLU B 351     -68.101 -48.061 -52.433  1.00123.32           C  
ATOM   4335  CG  GLU B 351     -67.167 -49.129 -53.014  1.00123.32           C  
ATOM   4336  CD  GLU B 351     -65.875 -49.116 -52.203  1.00123.32           C  
ATOM   4337  OE1 GLU B 351     -64.971 -48.355 -52.615  1.00123.32           O  
ATOM   4338  OE2 GLU B 351     -65.842 -49.809 -51.162  1.00123.32           O  
ATOM   4339  C   GLU B 351     -69.836 -46.305 -52.707  1.00123.32           C  
ATOM   4340  O   GLU B 351     -70.826 -46.357 -51.975  1.00123.32           O  
ATOM   4341  N   GLU B 352     -69.268 -45.132 -52.976  1.00118.37           N  
ATOM   4342  CA  GLU B 352     -69.687 -43.844 -52.424  1.00118.37           C  
ATOM   4343  CB  GLU B 352     -68.513 -42.857 -52.475  1.00118.37           C  
ATOM   4344  CG  GLU B 352     -68.745 -41.657 -51.551  1.00118.37           C  
ATOM   4345  CD  GLU B 352     -68.023 -41.757 -50.206  1.00118.37           C  
ATOM   4346  OE1 GLU B 352     -68.053 -42.874 -49.632  1.00118.37           O  
ATOM   4347  OE2 GLU B 352     -67.473 -40.707 -49.781  1.00118.37           O  
ATOM   4348  C   GLU B 352     -70.887 -43.267 -53.193  1.00118.37           C  
ATOM   4349  O   GLU B 352     -71.626 -42.431 -52.656  1.00118.37           O  
ATOM   4350  N   MET B 353     -71.142 -43.750 -54.432  1.00177.37           N  
ATOM   4351  CA  MET B 353     -72.320 -43.349 -55.213  1.00177.37           C  
ATOM   4352  CB  MET B 353     -72.260 -43.910 -56.634  1.00177.37           C  
ATOM   4353  CG  MET B 353     -71.068 -43.433 -57.459  1.00177.37           C  
ATOM   4354  SD  MET B 353     -70.965 -41.653 -57.795  1.00177.37           S  
ATOM   4355  CE  MET B 353     -69.400 -41.702 -58.706  1.00177.37           C  
ATOM   4356  C   MET B 353     -73.665 -43.864 -54.633  1.00177.37           C  
ATOM   4357  O   MET B 353     -74.714 -43.328 -55.000  1.00177.37           O  
ATOM   4358  N   THR B 354     -73.574 -44.810 -53.692  1.00 47.61           N  
ATOM   4359  CA  THR B 354     -74.696 -45.239 -52.844  1.00 47.61           C  
ATOM   4360  CB  THR B 354     -74.382 -46.608 -52.191  1.00 47.61           C  
ATOM   4361  OG1 THR B 354     -73.367 -46.507 -51.218  1.00 47.61           O  
ATOM   4362  CG2 THR B 354     -73.938 -47.691 -53.172  1.00 47.61           C  
ATOM   4363  C   THR B 354     -75.104 -44.227 -51.726  1.00 47.61           C  
ATOM   4364  O   THR B 354     -76.278 -44.106 -51.327  1.00 47.61           O  
ATOM   4365  N   LYS B 355     -74.134 -43.423 -51.266  1.00107.72           N  
ATOM   4366  CA  LYS B 355     -74.361 -42.450 -50.211  1.00107.72           C  
ATOM   4367  CB  LYS B 355     -73.093 -42.243 -49.337  1.00107.72           C  
ATOM   4368  CG  LYS B 355     -72.651 -43.452 -48.493  1.00107.72           C  
ATOM   4369  CD  LYS B 355     -71.623 -44.313 -49.226  1.00107.72           C  
ATOM   4370  CE  LYS B 355     -71.073 -45.448 -48.361  1.00107.72           C  
ATOM   4371  NZ  LYS B 355     -69.955 -46.123 -49.063  1.00107.72           N  
ATOM   4372  C   LYS B 355     -74.859 -41.117 -50.833  1.00107.72           C  
ATOM   4373  O   LYS B 355     -74.501 -40.719 -51.952  1.00107.72           O  
ATOM   4374  N   ASN B 356     -75.551 -40.382 -49.957  1.00 67.48           N  
ATOM   4375  CA  ASN B 356     -75.999 -39.032 -50.305  1.00 67.48           C  
ATOM   4376  CB  ASN B 356     -77.231 -38.669 -49.463  1.00 67.48           C  
ATOM   4377  CG  ASN B 356     -77.916 -37.446 -50.052  1.00 67.48           C  
ATOM   4378  OD1 ASN B 356     -77.957 -37.251 -51.250  1.00 67.48           O  
ATOM   4379  ND2 ASN B 356     -78.536 -36.628 -49.236  1.00 67.48           N  
ATOM   4380  C   ASN B 356     -74.925 -37.959 -50.162  1.00 67.48           C  
ATOM   4381  O   ASN B 356     -74.990 -36.859 -50.709  1.00 67.48           O  
ATOM   4382  N   GLN B 357     -73.975 -38.224 -49.253  1.00 50.72           N  
ATOM   4383  CA  GLN B 357     -72.773 -37.374 -49.124  1.00 50.72           C  
ATOM   4384  CB  GLN B 357     -72.506 -36.909 -47.701  1.00 50.72           C  
ATOM   4385  CG  GLN B 357     -73.668 -36.046 -47.182  1.00 50.72           C  
ATOM   4386  CD  GLN B 357     -73.823 -34.724 -47.929  1.00 50.72           C  
ATOM   4387  OE1 GLN B 357     -72.864 -34.048 -48.256  1.00 50.72           O  
ATOM   4388  NE2 GLN B 357     -75.035 -34.268 -48.157  1.00 50.72           N  
ATOM   4389  C   GLN B 357     -71.570 -38.153 -49.565  1.00 50.72           C  
ATOM   4390  O   GLN B 357     -71.466 -39.303 -49.114  1.00 50.72           O  
ATOM   4391  N   VAL B 358     -70.727 -37.539 -50.415  1.00 60.99           N  
ATOM   4392  CA  VAL B 358     -69.592 -38.168 -51.113  1.00 60.99           C  
ATOM   4393  CB  VAL B 358     -69.917 -38.454 -52.627  1.00 60.99           C  
ATOM   4394  CG1 VAL B 358     -71.202 -39.265 -52.817  1.00 60.99           C  
ATOM   4395  CG2 VAL B 358     -70.072 -37.186 -53.450  1.00 60.99           C  
ATOM   4396  C   VAL B 358     -68.304 -37.349 -50.828  1.00 60.99           C  
ATOM   4397  O   VAL B 358     -68.389 -36.220 -50.278  1.00 60.99           O  
ATOM   4398  N   SER B 359     -67.172 -37.977 -51.211  1.00 84.30           N  
ATOM   4399  CA  SER B 359     -65.872 -37.354 -50.969  1.00 84.30           C  
ATOM   4400  CB  SER B 359     -65.012 -38.192 -50.000  1.00 84.30           C  
ATOM   4401  OG  SER B 359     -65.734 -38.395 -48.797  1.00 84.30           O  
ATOM   4402  C   SER B 359     -65.116 -37.135 -52.252  1.00 84.30           C  
ATOM   4403  O   SER B 359     -64.385 -38.027 -52.692  1.00 84.30           O  
ATOM   4404  N   LEU B 360     -65.105 -35.956 -52.905  1.00 77.58           N  
ATOM   4405  CA  LEU B 360     -64.010 -35.655 -53.814  1.00 77.58           C  
ATOM   4406  CB  LEU B 360     -64.100 -34.277 -54.467  1.00 77.58           C  
ATOM   4407  CG  LEU B 360     -65.505 -33.982 -55.002  1.00 77.58           C  
ATOM   4408  CD1 LEU B 360     -65.589 -32.579 -55.594  1.00 77.58           C  
ATOM   4409  CD2 LEU B 360     -65.840 -34.994 -56.083  1.00 77.58           C  
ATOM   4410  C   LEU B 360     -62.696 -35.851 -53.098  1.00 77.58           C  
ATOM   4411  O   LEU B 360     -62.636 -35.641 -51.871  1.00 77.58           O  
ATOM   4412  N   THR B 361     -61.622 -36.087 -53.865  1.00 58.67           N  
ATOM   4413  CA  THR B 361     -60.231 -36.063 -53.374  1.00 58.67           C  
ATOM   4414  CB  THR B 361     -59.655 -37.476 -53.278  1.00 58.67           C  
ATOM   4415  OG1 THR B 361     -60.465 -38.203 -52.387  1.00 58.67           O  
ATOM   4416  CG2 THR B 361     -58.218 -37.544 -52.763  1.00 58.67           C  
ATOM   4417  C   THR B 361     -59.371 -35.248 -54.306  1.00 58.67           C  
ATOM   4418  O   THR B 361     -59.485 -35.415 -55.530  1.00 58.67           O  
ATOM   4419  N   CYS B 362     -58.463 -34.441 -53.712  1.00 53.62           N  
ATOM   4420  CA  CYS B 362     -57.320 -33.782 -54.321  1.00 53.62           C  
ATOM   4421  CB  CYS B 362     -57.368 -32.246 -54.049  1.00 53.62           C  
ATOM   4422  SG  CYS B 362     -56.087 -31.246 -54.840  1.00 53.62           S  
ATOM   4423  C   CYS B 362     -56.096 -34.523 -53.764  1.00 53.62           C  
ATOM   4424  O   CYS B 362     -55.995 -34.668 -52.527  1.00 53.62           O  
ATOM   4425  N   LEU B 363     -55.084 -34.646 -54.643  1.00127.88           N  
ATOM   4426  CA  LEU B 363     -53.702 -34.949 -54.316  1.00127.88           C  
ATOM   4427  CB  LEU B 363     -53.442 -36.364 -54.813  1.00127.88           C  
ATOM   4428  CG  LEU B 363     -52.227 -37.103 -54.222  1.00127.88           C  
ATOM   4429  CD1 LEU B 363     -52.106 -38.488 -54.863  1.00127.88           C  
ATOM   4430  CD2 LEU B 363     -50.893 -36.405 -54.414  1.00127.88           C  
ATOM   4431  C   LEU B 363     -52.860 -33.909 -55.034  1.00127.88           C  
ATOM   4432  O   LEU B 363     -52.897 -33.854 -56.283  1.00127.88           O  
ATOM   4433  N   VAL B 364     -52.048 -33.179 -54.223  1.00135.18           N  
ATOM   4434  CA  VAL B 364     -50.795 -32.513 -54.626  1.00135.18           C  
ATOM   4435  CB  VAL B 364     -50.624 -31.106 -54.028  1.00135.18           C  
ATOM   4436  CG1 VAL B 364     -51.699 -30.227 -54.637  1.00135.18           C  
ATOM   4437  CG2 VAL B 364     -50.813 -31.067 -52.518  1.00135.18           C  
ATOM   4438  C   VAL B 364     -49.572 -33.327 -54.231  1.00135.18           C  
ATOM   4439  O   VAL B 364     -49.451 -33.701 -53.068  1.00135.18           O  
ATOM   4440  N   LYS B 365     -48.584 -33.469 -55.138  1.00165.78           N  
ATOM   4441  CA  LYS B 365     -47.260 -34.095 -54.850  1.00165.78           C  
ATOM   4442  CB  LYS B 365     -47.343 -35.624 -54.926  1.00165.78           C  
ATOM   4443  CG  LYS B 365     -47.808 -36.167 -56.288  1.00165.78           C  
ATOM   4444  CD  LYS B 365     -47.916 -37.702 -56.252  1.00165.78           C  
ATOM   4445  CE  LYS B 365     -46.559 -38.398 -56.401  1.00165.78           C  
ATOM   4446  NZ  LYS B 365     -46.078 -38.332 -57.805  1.00165.78           N  
ATOM   4447  C   LYS B 365     -46.200 -33.594 -55.799  1.00165.78           C  
ATOM   4448  O   LYS B 365     -46.474 -33.250 -56.926  1.00165.78           O  
ATOM   4449  N   GLY B 366     -44.940 -33.906 -55.391  1.00 45.78           N  
ATOM   4450  CA  GLY B 366     -43.676 -33.565 -56.088  1.00 45.78           C  
ATOM   4451  C   GLY B 366     -43.165 -32.143 -55.811  1.00 45.78           C  
ATOM   4452  O   GLY B 366     -42.076 -31.789 -56.263  1.00 45.78           O  
ATOM   4453  N   PHE B 367     -43.793 -31.370 -54.920  1.00 92.68           N  
ATOM   4454  CA  PHE B 367     -43.413 -29.962 -54.715  1.00 92.68           C  
ATOM   4455  CB  PHE B 367     -44.611 -29.076 -54.327  1.00 92.68           C  
ATOM   4456  CG  PHE B 367     -45.347 -29.477 -53.068  1.00 92.68           C  
ATOM   4457  CD1 PHE B 367     -46.336 -30.478 -53.113  1.00 92.68           C  
ATOM   4458  CD2 PHE B 367     -45.061 -28.828 -51.854  1.00 92.68           C  
ATOM   4459  CE1 PHE B 367     -47.032 -30.833 -51.947  1.00 92.68           C  
ATOM   4460  CE2 PHE B 367     -45.755 -29.187 -50.687  1.00 92.68           C  
ATOM   4461  CZ  PHE B 367     -46.740 -30.190 -50.733  1.00 92.68           C  
ATOM   4462  C   PHE B 367     -42.295 -29.803 -53.680  1.00 92.68           C  
ATOM   4463  O   PHE B 367     -42.052 -30.679 -52.852  1.00 92.68           O  
ATOM   4464  N   TYR B 368     -41.607 -28.686 -53.742  1.00130.78           N  
ATOM   4465  CA  TYR B 368     -40.616 -28.247 -52.769  1.00130.78           C  
ATOM   4466  CB  TYR B 368     -39.314 -29.038 -53.008  1.00130.78           C  
ATOM   4467  CG  TYR B 368     -38.460 -29.220 -51.777  1.00130.78           C  
ATOM   4468  CD1 TYR B 368     -37.601 -28.202 -51.325  1.00130.78           C  
ATOM   4469  CD2 TYR B 368     -38.548 -30.424 -51.063  1.00130.78           C  
ATOM   4470  CE1 TYR B 368     -36.835 -28.387 -50.163  1.00130.78           C  
ATOM   4471  CE2 TYR B 368     -37.777 -30.625 -49.908  1.00130.78           C  
ATOM   4472  CZ  TYR B 368     -36.924 -29.599 -49.450  1.00130.78           C  
ATOM   4473  OH  TYR B 368     -36.208 -29.757 -48.310  1.00130.78           O  
ATOM   4474  C   TYR B 368     -40.383 -26.721 -52.973  1.00130.78           C  
ATOM   4475  O   TYR B 368     -40.414 -26.285 -54.149  1.00130.78           O  
ATOM   4476  N   PRO B 369     -40.128 -25.982 -51.869  1.00125.39           N  
ATOM   4477  CA  PRO B 369     -40.230 -26.351 -50.446  1.00125.39           C  
ATOM   4478  CD  PRO B 369     -39.655 -24.634 -52.041  1.00125.39           C  
ATOM   4479  CB  PRO B 369     -39.397 -25.221 -49.740  1.00125.39           C  
ATOM   4480  CG  PRO B 369     -39.576 -24.011 -50.655  1.00125.39           C  
ATOM   4481  C   PRO B 369     -41.692 -26.559 -49.964  1.00125.39           C  
ATOM   4482  O   PRO B 369     -42.662 -26.502 -50.735  1.00125.39           O  
ATOM   4483  N   SER B 370     -41.831 -26.414 -48.629  1.00126.19           N  
ATOM   4484  CA  SER B 370     -43.123 -26.517 -47.963  1.00126.19           C  
ATOM   4485  CB  SER B 370     -42.994 -26.802 -46.424  1.00126.19           C  
ATOM   4486  OG  SER B 370     -42.514 -28.116 -46.222  1.00126.19           O  
ATOM   4487  C   SER B 370     -44.009 -25.335 -48.237  1.00126.19           C  
ATOM   4488  O   SER B 370     -45.049 -25.319 -47.617  1.00126.19           O  
ATOM   4489  N   ASP B 371     -43.660 -24.296 -48.994  1.00 98.60           N  
ATOM   4490  CA  ASP B 371     -44.186 -22.893 -48.921  1.00 98.60           C  
ATOM   4491  CB  ASP B 371     -43.127 -21.860 -49.423  1.00 98.60           C  
ATOM   4492  CG  ASP B 371     -41.882 -21.709 -48.535  1.00 98.60           C  
ATOM   4493  OD1 ASP B 371     -41.421 -22.729 -47.972  1.00 98.60           O  
ATOM   4494  OD2 ASP B 371     -41.374 -20.569 -48.425  1.00 98.60           O  
ATOM   4495  C   ASP B 371     -45.506 -22.819 -49.708  1.00 98.60           C  
ATOM   4496  O   ASP B 371     -45.584 -22.236 -50.791  1.00 98.60           O  
ATOM   4497  N   ILE B 372     -46.460 -23.667 -49.340  1.00 73.69           N  
ATOM   4498  CA  ILE B 372     -47.667 -23.973 -50.077  1.00 73.69           C  
ATOM   4499  CB  ILE B 372     -47.635 -25.469 -50.573  1.00 73.69           C  
ATOM   4500  CG1 ILE B 372     -48.629 -25.717 -51.726  1.00 73.69           C  
ATOM   4501  CG2 ILE B 372     -47.858 -26.450 -49.414  1.00 73.69           C  
ATOM   4502  CD1 ILE B 372     -48.331 -26.987 -52.528  1.00 73.69           C  
ATOM   4503  C   ILE B 372     -48.850 -23.563 -49.165  1.00 73.69           C  
ATOM   4504  O   ILE B 372     -48.762 -23.465 -47.907  1.00 73.69           O  
ATOM   4505  N   ALA B 373     -49.950 -23.369 -49.951  1.00 47.38           N  
ATOM   4506  CA  ALA B 373     -51.317 -23.540 -49.465  1.00 47.38           C  
ATOM   4507  CB  ALA B 373     -51.951 -22.166 -49.323  1.00 47.38           C  
ATOM   4508  C   ALA B 373     -52.112 -24.430 -50.402  1.00 47.38           C  
ATOM   4509  O   ALA B 373     -51.777 -24.498 -51.607  1.00 47.38           O  
ATOM   4510  N   VAL B 374     -53.105 -25.148 -49.851  1.00107.76           N  
ATOM   4511  CA  VAL B 374     -54.128 -25.904 -50.617  1.00107.76           C  
ATOM   4512  CB  VAL B 374     -53.838 -27.397 -50.637  1.00107.76           C  
ATOM   4513  CG1 VAL B 374     -53.896 -28.036 -49.243  1.00107.76           C  
ATOM   4514  CG2 VAL B 374     -54.745 -28.202 -51.578  1.00107.76           C  
ATOM   4515  C   VAL B 374     -55.460 -25.692 -49.974  1.00107.76           C  
ATOM   4516  O   VAL B 374     -55.441 -25.543 -48.747  1.00107.76           O  
ATOM   4517  N   GLU B 375     -56.515 -25.704 -50.810  1.00 73.85           N  
ATOM   4518  CA  GLU B 375     -57.951 -25.652 -50.433  1.00 73.85           C  
ATOM   4519  CB  GLU B 375     -58.405 -24.196 -50.196  1.00 73.85           C  
ATOM   4520  CG  GLU B 375     -58.349 -23.379 -51.494  1.00 73.85           C  
ATOM   4521  CD  GLU B 375     -58.418 -21.877 -51.301  1.00 73.85           C  
ATOM   4522  OE1 GLU B 375     -58.761 -21.430 -50.193  1.00 73.85           O  
ATOM   4523  OE2 GLU B 375     -57.945 -21.146 -52.206  1.00 73.85           O  
ATOM   4524  C   GLU B 375     -58.800 -26.252 -51.553  1.00 73.85           C  
ATOM   4525  O   GLU B 375     -58.321 -26.788 -52.580  1.00 73.85           O  
ATOM   4526  N   TRP B 376     -60.133 -26.171 -51.412  1.00 94.55           N  
ATOM   4527  CA  TRP B 376     -61.026 -26.294 -52.548  1.00 94.55           C  
ATOM   4528  CB  TRP B 376     -61.903 -27.539 -52.329  1.00 94.55           C  
ATOM   4529  CG  TRP B 376     -61.237 -28.861 -52.572  1.00 94.55           C  
ATOM   4530  CD2 TRP B 376     -61.478 -29.752 -53.694  1.00 94.55           C  
ATOM   4531  CD1 TRP B 376     -60.402 -29.529 -51.743  1.00 94.55           C  
ATOM   4532  NE1 TRP B 376     -60.105 -30.769 -52.275  1.00 94.55           N  
ATOM   4533  CE2 TRP B 376     -60.755 -30.955 -53.477  1.00 94.55           C  
ATOM   4534  CE3 TRP B 376     -62.283 -29.673 -54.849  1.00 94.55           C  
ATOM   4535  CZ2 TRP B 376     -60.824 -32.020 -54.378  1.00 94.55           C  
ATOM   4536  CZ3 TRP B 376     -62.312 -30.724 -55.785  1.00 94.55           C  
ATOM   4537  CH2 TRP B 376     -61.575 -31.896 -55.554  1.00 94.55           C  
ATOM   4538  C   TRP B 376     -61.827 -25.005 -52.763  1.00 94.55           C  
ATOM   4539  O   TRP B 376     -62.087 -24.167 -51.883  1.00 94.55           O  
ATOM   4540  N   GLU B 377     -62.373 -25.008 -54.005  1.00 72.38           N  
ATOM   4541  CA  GLU B 377     -63.400 -24.104 -54.586  1.00 72.38           C  
ATOM   4542  CB  GLU B 377     -62.679 -23.084 -55.552  1.00 72.38           C  
ATOM   4543  CG  GLU B 377     -61.601 -22.217 -54.884  1.00 72.38           C  
ATOM   4544  CD  GLU B 377     -60.965 -21.311 -55.934  1.00 72.38           C  
ATOM   4545  OE1 GLU B 377     -59.824 -21.604 -56.356  1.00 72.38           O  
ATOM   4546  OE2 GLU B 377     -61.651 -20.360 -56.369  1.00 72.38           O  
ATOM   4547  C   GLU B 377     -64.592 -24.904 -55.294  1.00 72.38           C  
ATOM   4548  O   GLU B 377     -64.410 -26.109 -55.670  1.00 72.38           O  
ATOM   4549  N   SER B 378     -65.676 -24.150 -55.553  1.00 64.35           N  
ATOM   4550  CA  SER B 378     -66.517 -24.317 -56.717  1.00 64.35           C  
ATOM   4551  CB  SER B 378     -67.826 -24.853 -56.188  1.00 64.35           C  
ATOM   4552  OG  SER B 378     -68.701 -25.218 -57.246  1.00 64.35           O  
ATOM   4553  C   SER B 378     -66.656 -22.964 -57.466  1.00 64.35           C  
ATOM   4554  O   SER B 378     -66.718 -21.849 -56.929  1.00 64.35           O  
ATOM   4555  N   ASN B 379     -66.605 -23.056 -58.814  1.00 79.53           N  
ATOM   4556  CA  ASN B 379     -66.900 -21.923 -59.737  1.00 79.53           C  
ATOM   4557  CB  ASN B 379     -68.412 -21.619 -59.604  1.00 79.53           C  
ATOM   4558  CG  ASN B 379     -68.957 -20.784 -60.742  1.00 79.53           C  
ATOM   4559  OD1 ASN B 379     -68.565 -20.920 -61.889  1.00 79.53           O  
ATOM   4560  ND2 ASN B 379     -69.965 -19.986 -60.478  1.00 79.53           N  
ATOM   4561  C   ASN B 379     -65.979 -20.681 -59.673  1.00 79.53           C  
ATOM   4562  O   ASN B 379     -66.274 -19.644 -60.295  1.00 79.53           O  
ATOM   4563  N   GLY B 380     -64.778 -20.869 -59.073  1.00 38.21           N  
ATOM   4564  CA  GLY B 380     -63.898 -19.745 -58.705  1.00 38.21           C  
ATOM   4565  C   GLY B 380     -64.319 -18.978 -57.433  1.00 38.21           C  
ATOM   4566  O   GLY B 380     -64.236 -17.734 -57.332  1.00 38.21           O  
ATOM   4567  N   GLN B 381     -65.103 -19.681 -56.591  1.00 92.74           N  
ATOM   4568  CA  GLN B 381     -65.437 -19.266 -55.217  1.00 92.74           C  
ATOM   4569  CB  GLN B 381     -66.914 -18.948 -55.010  1.00 92.74           C  
ATOM   4570  CG  GLN B 381     -67.435 -17.763 -55.830  1.00 92.74           C  
ATOM   4571  CD  GLN B 381     -67.772 -18.141 -57.267  1.00 92.74           C  
ATOM   4572  OE1 GLN B 381     -68.735 -18.840 -57.535  1.00 92.74           O  
ATOM   4573  NE2 GLN B 381     -67.019 -17.670 -58.230  1.00 92.74           N  
ATOM   4574  C   GLN B 381     -65.169 -20.373 -54.181  1.00 92.74           C  
ATOM   4575  O   GLN B 381     -65.764 -21.444 -54.242  1.00 92.74           O  
ATOM   4576  N   PRO B 382     -64.384 -20.130 -53.136  1.00151.51           N  
ATOM   4577  CA  PRO B 382     -64.036 -21.167 -52.153  1.00151.51           C  
ATOM   4578  CD  PRO B 382     -63.844 -18.833 -52.764  1.00151.51           C  
ATOM   4579  CB  PRO B 382     -63.210 -20.423 -51.112  1.00151.51           C  
ATOM   4580  CG  PRO B 382     -63.632 -18.961 -51.274  1.00151.51           C  
ATOM   4581  C   PRO B 382     -65.225 -21.915 -51.533  1.00151.51           C  
ATOM   4582  O   PRO B 382     -66.250 -21.350 -51.144  1.00151.51           O  
ATOM   4583  N   GLU B 383     -65.082 -23.233 -51.434  1.00103.24           N  
ATOM   4584  CA  GLU B 383     -66.155 -24.176 -51.087  1.00103.24           C  
ATOM   4585  CB  GLU B 383     -66.070 -25.382 -52.007  1.00103.24           C  
ATOM   4586  CG  GLU B 383     -67.181 -26.430 -51.833  1.00103.24           C  
ATOM   4587  CD  GLU B 383     -68.573 -25.892 -52.171  1.00103.24           C  
ATOM   4588  OE1 GLU B 383     -68.744 -25.388 -53.296  1.00103.24           O  
ATOM   4589  OE2 GLU B 383     -69.531 -26.090 -51.386  1.00103.24           O  
ATOM   4590  C   GLU B 383     -66.072 -24.752 -49.685  1.00103.24           C  
ATOM   4591  O   GLU B 383     -64.990 -25.013 -49.176  1.00103.24           O  
ATOM   4592  N   ASN B 384     -67.240 -24.997 -49.056  1.00127.84           N  
ATOM   4593  CA  ASN B 384     -67.370 -25.619 -47.724  1.00127.84           C  
ATOM   4594  CB  ASN B 384     -68.849 -25.646 -47.368  1.00127.84           C  
ATOM   4595  CG  ASN B 384     -69.137 -25.841 -45.891  1.00127.84           C  
ATOM   4596  OD1 ASN B 384     -68.287 -26.173 -45.088  1.00127.84           O  
ATOM   4597  ND2 ASN B 384     -70.351 -25.604 -45.464  1.00127.84           N  
ATOM   4598  C   ASN B 384     -66.864 -27.046 -47.570  1.00127.84           C  
ATOM   4599  O   ASN B 384     -66.489 -27.715 -48.498  1.00127.84           O  
ATOM   4600  N   ASN B 385     -66.374 -27.470 -46.410  1.00 82.51           N  
ATOM   4601  CA  ASN B 385     -66.087 -28.862 -46.048  1.00 82.51           C  
ATOM   4602  CB  ASN B 385     -67.406 -29.625 -45.826  1.00 82.51           C  
ATOM   4603  CG  ASN B 385     -68.086 -29.274 -44.529  1.00 82.51           C  
ATOM   4604  OD1 ASN B 385     -67.460 -29.323 -43.474  1.00 82.51           O  
ATOM   4605  ND2 ASN B 385     -69.380 -29.059 -44.568  1.00 82.51           N  
ATOM   4606  C   ASN B 385     -65.095 -29.668 -46.932  1.00 82.51           C  
ATOM   4607  O   ASN B 385     -64.897 -30.879 -46.671  1.00 82.51           O  
ATOM   4608  N   TYR B 386     -64.136 -28.979 -47.551  1.00 99.45           N  
ATOM   4609  CA  TYR B 386     -62.804 -29.564 -47.591  1.00 99.45           C  
ATOM   4610  CB  TYR B 386     -61.843 -28.764 -48.485  1.00 99.45           C  
ATOM   4611  CG  TYR B 386     -61.487 -27.373 -48.023  1.00 99.45           C  
ATOM   4612  CD1 TYR B 386     -60.400 -27.197 -47.154  1.00 99.45           C  
ATOM   4613  CD2 TYR B 386     -62.215 -26.256 -48.481  1.00 99.45           C  
ATOM   4614  CE1 TYR B 386     -60.054 -25.909 -46.715  1.00 99.45           C  
ATOM   4615  CE2 TYR B 386     -61.878 -24.965 -48.031  1.00 99.45           C  
ATOM   4616  CZ  TYR B 386     -60.803 -24.789 -47.131  1.00 99.45           C  
ATOM   4617  OH  TYR B 386     -60.486 -23.570 -46.626  1.00 99.45           O  
ATOM   4618  C   TYR B 386     -62.307 -29.918 -46.162  1.00 99.45           C  
ATOM   4619  O   TYR B 386     -62.876 -29.490 -45.126  1.00 99.45           O  
ATOM   4620  N   LYS B 387     -61.409 -30.963 -46.178  1.00177.14           N  
ATOM   4621  CA  LYS B 387     -60.548 -31.430 -45.056  1.00177.14           C  
ATOM   4622  CB  LYS B 387     -61.119 -32.641 -44.344  1.00177.14           C  
ATOM   4623  CG  LYS B 387     -62.536 -32.467 -43.792  1.00177.14           C  
ATOM   4624  CD  LYS B 387     -62.596 -31.428 -42.663  1.00177.14           C  
ATOM   4625  CE  LYS B 387     -64.032 -31.178 -42.191  1.00177.14           C  
ATOM   4626  NZ  LYS B 387     -64.834 -30.504 -43.242  1.00177.14           N  
ATOM   4627  C   LYS B 387     -59.149 -31.881 -45.500  1.00177.14           C  
ATOM   4628  O   LYS B 387     -59.038 -32.866 -46.251  1.00177.14           O  
ATOM   4629  N   THR B 388     -58.119 -31.217 -45.004  1.00 60.64           N  
ATOM   4630  CA  THR B 388     -56.762 -31.292 -45.517  1.00 60.64           C  
ATOM   4631  CB  THR B 388     -56.096 -29.916 -45.601  1.00 60.64           C  
ATOM   4632  OG1 THR B 388     -56.243 -29.240 -44.377  1.00 60.64           O  
ATOM   4633  CG2 THR B 388     -56.778 -29.047 -46.652  1.00 60.64           C  
ATOM   4634  C   THR B 388     -55.923 -32.146 -44.612  1.00 60.64           C  
ATOM   4635  O   THR B 388     -56.092 -32.097 -43.398  1.00 60.64           O  
ATOM   4636  N   THR B 389     -54.855 -32.708 -45.165  1.00132.61           N  
ATOM   4637  CA  THR B 389     -53.739 -33.304 -44.430  1.00132.61           C  
ATOM   4638  CB  THR B 389     -53.307 -34.596 -45.157  1.00132.61           C  
ATOM   4639  OG1 THR B 389     -54.438 -35.314 -45.596  1.00132.61           O  
ATOM   4640  CG2 THR B 389     -52.509 -35.552 -44.278  1.00132.61           C  
ATOM   4641  C   THR B 389     -52.597 -32.259 -44.302  1.00132.61           C  
ATOM   4642  O   THR B 389     -52.555 -31.211 -44.946  1.00132.61           O  
ATOM   4643  N   PRO B 390     -51.685 -32.383 -43.327  1.00 86.35           N  
ATOM   4644  CA  PRO B 390     -50.389 -31.708 -43.414  1.00 86.35           C  
ATOM   4645  CD  PRO B 390     -51.829 -33.093 -42.065  1.00 86.35           C  
ATOM   4646  CB  PRO B 390     -49.732 -31.920 -42.039  1.00 86.35           C  
ATOM   4647  CG  PRO B 390     -50.431 -33.151 -41.457  1.00 86.35           C  
ATOM   4648  C   PRO B 390     -49.568 -32.226 -44.611  1.00 86.35           C  
ATOM   4649  O   PRO B 390     -49.958 -33.245 -45.203  1.00 86.35           O  
ATOM   4650  N   PRO B 391     -48.560 -31.457 -45.078  1.00 78.06           N  
ATOM   4651  CA  PRO B 391     -47.496 -31.945 -45.971  1.00 78.06           C  
ATOM   4652  CD  PRO B 391     -48.506 -29.995 -44.951  1.00 78.06           C  
ATOM   4653  CB  PRO B 391     -46.659 -30.707 -46.337  1.00 78.06           C  
ATOM   4654  CG  PRO B 391     -47.547 -29.504 -46.038  1.00 78.06           C  
ATOM   4655  C   PRO B 391     -46.549 -33.005 -45.334  1.00 78.06           C  
ATOM   4656  O   PRO B 391     -45.921 -32.796 -44.271  1.00 78.06           O  
ATOM   4657  N   VAL B 392     -46.337 -34.059 -46.117  1.00 40.98           N  
ATOM   4658  CA  VAL B 392     -45.481 -35.169 -45.705  1.00 40.98           C  
ATOM   4659  CB  VAL B 392     -46.325 -36.430 -45.430  1.00 40.98           C  
ATOM   4660  CG1 VAL B 392     -45.460 -37.593 -44.920  1.00 40.98           C  
ATOM   4661  CG2 VAL B 392     -47.430 -36.189 -44.393  1.00 40.98           C  
ATOM   4662  C   VAL B 392     -44.403 -35.395 -46.766  1.00 40.98           C  
ATOM   4663  O   VAL B 392     -44.514 -35.084 -47.943  1.00 40.98           O  
ATOM   4664  N   LEU B 393     -43.224 -35.826 -46.347  1.00 71.95           N  
ATOM   4665  CA  LEU B 393     -42.165 -36.231 -47.264  1.00 71.95           C  
ATOM   4666  CB  LEU B 393     -40.867 -36.401 -46.467  1.00 71.95           C  
ATOM   4667  CG  LEU B 393     -39.611 -36.336 -47.352  1.00 71.95           C  
ATOM   4668  CD1 LEU B 393     -39.321 -34.893 -47.781  1.00 71.95           C  
ATOM   4669  CD2 LEU B 393     -38.389 -36.844 -46.587  1.00 71.95           C  
ATOM   4670  C   LEU B 393     -42.535 -37.505 -48.045  1.00 71.95           C  
ATOM   4671  O   LEU B 393     -42.973 -38.499 -47.441  1.00 71.95           O  
ATOM   4672  N   ASP B 394     -42.298 -37.422 -49.374  1.00107.40           N  
ATOM   4673  CA  ASP B 394     -42.502 -38.493 -50.361  1.00107.40           C  
ATOM   4674  CB  ASP B 394     -43.069 -37.894 -51.700  1.00107.40           C  
ATOM   4675  CG  ASP B 394     -43.964 -38.879 -52.477  1.00107.40           C  
ATOM   4676  OD1 ASP B 394     -45.199 -38.770 -52.355  1.00107.40           O  
ATOM   4677  OD2 ASP B 394     -43.426 -39.771 -53.178  1.00107.40           O  
ATOM   4678  C   ASP B 394     -41.213 -39.336 -50.581  1.00107.40           C  
ATOM   4679  O   ASP B 394     -40.141 -39.218 -49.976  1.00107.40           O  
ATOM   4680  N   SER B 395     -41.333 -40.231 -51.549  1.00108.86           N  
ATOM   4681  CA  SER B 395     -40.368 -41.285 -51.888  1.00108.86           C  
ATOM   4682  CB  SER B 395     -40.957 -42.113 -53.048  1.00108.86           C  
ATOM   4683  OG  SER B 395     -42.266 -42.566 -52.752  1.00108.86           O  
ATOM   4684  C   SER B 395     -39.035 -40.756 -52.380  1.00108.86           C  
ATOM   4685  O   SER B 395     -37.979 -41.336 -52.178  1.00108.86           O  
ATOM   4686  N   ASP B 396     -39.057 -39.607 -53.049  1.00 75.09           N  
ATOM   4687  CA  ASP B 396     -37.893 -38.885 -53.585  1.00 75.09           C  
ATOM   4688  CB  ASP B 396     -38.313 -38.230 -54.922  1.00 75.09           C  
ATOM   4689  CG  ASP B 396     -39.267 -37.056 -54.717  1.00 75.09           C  
ATOM   4690  OD1 ASP B 396     -40.140 -37.102 -53.821  1.00 75.09           O  
ATOM   4691  OD2 ASP B 396     -39.078 -36.047 -55.422  1.00 75.09           O  
ATOM   4692  C   ASP B 396     -37.250 -37.843 -52.658  1.00 75.09           C  
ATOM   4693  O   ASP B 396     -36.173 -37.322 -53.009  1.00 75.09           O  
ATOM   4694  N   GLY B 397     -37.877 -37.569 -51.508  1.00 41.37           N  
ATOM   4695  CA  GLY B 397     -37.569 -36.402 -50.701  1.00 41.37           C  
ATOM   4696  C   GLY B 397     -38.084 -35.097 -51.259  1.00 41.37           C  
ATOM   4697  O   GLY B 397     -37.431 -34.062 -51.029  1.00 41.37           O  
ATOM   4698  N   SER B 398     -39.195 -35.110 -52.025  1.00 58.18           N  
ATOM   4699  CA  SER B 398     -40.217 -34.032 -52.184  1.00 58.18           C  
ATOM   4700  CB  SER B 398     -40.916 -34.034 -53.573  1.00 58.18           C  
ATOM   4701  OG  SER B 398     -41.803 -35.115 -53.726  1.00 58.18           O  
ATOM   4702  C   SER B 398     -41.320 -34.112 -51.134  1.00 58.18           C  
ATOM   4703  O   SER B 398     -41.323 -35.014 -50.303  1.00 58.18           O  
ATOM   4704  N   PHE B 399     -42.325 -33.205 -51.224  1.00150.34           N  
ATOM   4705  CA  PHE B 399     -43.569 -33.298 -50.455  1.00150.34           C  
ATOM   4706  CB  PHE B 399     -43.914 -31.925 -49.801  1.00150.34           C  
ATOM   4707  CG  PHE B 399     -42.806 -31.443 -48.893  1.00150.34           C  
ATOM   4708  CD1 PHE B 399     -42.742 -31.887 -47.561  1.00150.34           C  
ATOM   4709  CD2 PHE B 399     -41.811 -30.588 -49.397  1.00150.34           C  
ATOM   4710  CE1 PHE B 399     -41.678 -31.480 -46.738  1.00150.34           C  
ATOM   4711  CE2 PHE B 399     -40.756 -30.172 -48.572  1.00150.34           C  
ATOM   4712  CZ  PHE B 399     -40.680 -30.630 -47.246  1.00150.34           C  
ATOM   4713  C   PHE B 399     -44.686 -33.942 -51.273  1.00150.34           C  
ATOM   4714  O   PHE B 399     -44.681 -33.871 -52.519  1.00150.34           O  
ATOM   4715  N   PHE B 400     -45.673 -34.471 -50.555  1.00 89.00           N  
ATOM   4716  CA  PHE B 400     -47.062 -34.652 -50.931  1.00 89.00           C  
ATOM   4717  CB  PHE B 400     -47.323 -36.155 -51.256  1.00 89.00           C  
ATOM   4718  CG  PHE B 400     -47.420 -37.052 -50.037  1.00 89.00           C  
ATOM   4719  CD1 PHE B 400     -46.255 -37.561 -49.439  1.00 89.00           C  
ATOM   4720  CD2 PHE B 400     -48.679 -37.360 -49.491  1.00 89.00           C  
ATOM   4721  CE1 PHE B 400     -46.348 -38.396 -48.315  1.00 89.00           C  
ATOM   4722  CE2 PHE B 400     -48.773 -38.178 -48.351  1.00 89.00           C  
ATOM   4723  CZ  PHE B 400     -47.607 -38.707 -47.772  1.00 89.00           C  
ATOM   4724  C   PHE B 400     -47.935 -33.989 -49.841  1.00 89.00           C  
ATOM   4725  O   PHE B 400     -47.501 -33.608 -48.723  1.00 89.00           O  
ATOM   4726  N   LEU B 401     -49.245 -33.870 -50.243  1.00137.37           N  
ATOM   4727  CA  LEU B 401     -50.398 -33.547 -49.388  1.00137.37           C  
ATOM   4728  CB  LEU B 401     -50.332 -32.025 -49.164  1.00137.37           C  
ATOM   4729  CG  LEU B 401     -51.166 -31.347 -48.074  1.00137.37           C  
ATOM   4730  CD1 LEU B 401     -50.896 -29.843 -48.092  1.00137.37           C  
ATOM   4731  CD2 LEU B 401     -52.665 -31.511 -48.272  1.00137.37           C  
ATOM   4732  C   LEU B 401     -51.643 -34.090 -50.103  1.00137.37           C  
ATOM   4733  O   LEU B 401     -51.647 -34.206 -51.348  1.00137.37           O  
ATOM   4734  N   TYR B 402     -52.640 -34.590 -49.316  1.00 86.04           N  
ATOM   4735  CA  TYR B 402     -54.053 -34.757 -49.697  1.00 86.04           C  
ATOM   4736  CB  TYR B 402     -54.566 -36.161 -49.277  1.00 86.04           C  
ATOM   4737  CG  TYR B 402     -53.900 -37.272 -50.046  1.00 86.04           C  
ATOM   4738  CD1 TYR B 402     -52.651 -37.764 -49.628  1.00 86.04           C  
ATOM   4739  CD2 TYR B 402     -54.539 -37.813 -51.176  1.00 86.04           C  
ATOM   4740  CE1 TYR B 402     -52.035 -38.803 -50.346  1.00 86.04           C  
ATOM   4741  CE2 TYR B 402     -53.936 -38.867 -51.884  1.00 86.04           C  
ATOM   4742  CZ  TYR B 402     -52.674 -39.355 -51.473  1.00 86.04           C  
ATOM   4743  OH  TYR B 402     -52.035 -40.321 -52.183  1.00 86.04           O  
ATOM   4744  C   TYR B 402     -54.974 -33.688 -49.075  1.00 86.04           C  
ATOM   4745  O   TYR B 402     -54.915 -33.443 -47.841  1.00 86.04           O  
ATOM   4746  N   SER B 403     -55.995 -33.300 -49.888  1.00 59.69           N  
ATOM   4747  CA  SER B 403     -57.233 -32.644 -49.437  1.00 59.69           C  
ATOM   4748  CB  SER B 403     -57.221 -31.173 -49.895  1.00 59.69           C  
ATOM   4749  OG  SER B 403     -58.309 -30.452 -49.354  1.00 59.69           O  
ATOM   4750  C   SER B 403     -58.473 -33.373 -49.962  1.00 59.69           C  
ATOM   4751  O   SER B 403     -58.810 -33.253 -51.144  1.00 59.69           O  
ATOM   4752  N   ARG B 404     -59.334 -33.922 -49.091  1.00181.82           N  
ATOM   4753  CA  ARG B 404     -60.695 -34.333 -49.461  1.00181.82           C  
ATOM   4754  CB  ARG B 404     -61.308 -35.417 -48.576  1.00181.82           C  
ATOM   4755  CG  ARG B 404     -61.687 -34.984 -47.153  1.00181.82           C  
ATOM   4756  CD  ARG B 404     -62.354 -36.109 -46.345  1.00181.82           C  
ATOM   4757  NE  ARG B 404     -63.707 -36.438 -46.851  1.00181.82           N  
ATOM   4758  CZ  ARG B 404     -64.845 -35.889 -46.462  1.00181.82           C  
ATOM   4759  NH1 ARG B 404     -64.883 -35.005 -45.506  1.00181.82           N  
ATOM   4760  NH2 ARG B 404     -65.972 -36.205 -47.025  1.00181.82           N  
ATOM   4761  C   ARG B 404     -61.618 -33.147 -49.504  1.00181.82           C  
ATOM   4762  O   ARG B 404     -61.670 -32.375 -48.565  1.00181.82           O  
ATOM   4763  N   LEU B 405     -62.666 -33.185 -50.324  1.00156.89           N  
ATOM   4764  CA  LEU B 405     -63.857 -32.314 -50.291  1.00156.89           C  
ATOM   4765  CB  LEU B 405     -64.057 -31.700 -51.677  1.00156.89           C  
ATOM   4766  CG  LEU B 405     -64.901 -30.429 -51.841  1.00156.89           C  
ATOM   4767  CD1 LEU B 405     -66.297 -30.534 -51.292  1.00156.89           C  
ATOM   4768  CD2 LEU B 405     -64.307 -29.261 -51.108  1.00156.89           C  
ATOM   4769  C   LEU B 405     -65.079 -33.135 -49.955  1.00156.89           C  
ATOM   4770  O   LEU B 405     -65.382 -34.068 -50.692  1.00156.89           O  
ATOM   4771  N   THR B 406     -65.871 -32.751 -48.939  1.00 65.55           N  
ATOM   4772  CA  THR B 406     -67.283 -33.200 -48.804  1.00 65.55           C  
ATOM   4773  CB  THR B 406     -67.838 -32.966 -47.371  1.00 65.55           C  
ATOM   4774  OG1 THR B 406     -66.822 -33.275 -46.441  1.00 65.55           O  
ATOM   4775  CG2 THR B 406     -69.092 -33.782 -47.084  1.00 65.55           C  
ATOM   4776  C   THR B 406     -68.246 -32.437 -49.746  1.00 65.55           C  
ATOM   4777  O   THR B 406     -68.449 -31.237 -49.433  1.00 65.55           O  
ATOM   4778  N   VAL B 407     -68.952 -33.228 -50.607  1.00 57.19           N  
ATOM   4779  CA  VAL B 407     -70.095 -32.750 -51.409  1.00 57.19           C  
ATOM   4780  CB  VAL B 407     -69.804 -32.675 -52.924  1.00 57.19           C  
ATOM   4781  CG1 VAL B 407     -68.546 -31.882 -53.215  1.00 57.19           C  
ATOM   4782  CG2 VAL B 407     -69.566 -34.037 -53.549  1.00 57.19           C  
ATOM   4783  C   VAL B 407     -71.407 -33.566 -51.255  1.00 57.19           C  
ATOM   4784  O   VAL B 407     -71.466 -34.808 -51.279  1.00 57.19           O  
ATOM   4785  N   ASP B 408     -72.531 -32.870 -51.172  1.00 59.13           N  
ATOM   4786  CA  ASP B 408     -73.790 -33.528 -51.499  1.00 59.13           C  
ATOM   4787  CB  ASP B 408     -74.871 -32.460 -51.405  1.00 59.13           C  
ATOM   4788  CG  ASP B 408     -76.219 -32.995 -51.837  1.00 59.13           C  
ATOM   4789  OD1 ASP B 408     -76.691 -33.970 -51.224  1.00 59.13           O  
ATOM   4790  OD2 ASP B 408     -76.700 -32.472 -52.861  1.00 59.13           O  
ATOM   4791  C   ASP B 408     -73.772 -34.247 -52.887  1.00 59.13           C  
ATOM   4792  O   ASP B 408     -73.020 -33.872 -53.822  1.00 59.13           O  
ATOM   4793  N   LYS B 409     -74.556 -35.361 -52.915  1.00126.71           N  
ATOM   4794  CA  LYS B 409     -74.745 -36.182 -54.108  1.00126.71           C  
ATOM   4795  CB  LYS B 409     -75.441 -37.524 -53.809  1.00126.71           C  
ATOM   4796  CG  LYS B 409     -75.600 -38.407 -55.062  1.00126.71           C  
ATOM   4797  CD  LYS B 409     -74.269 -38.981 -55.577  1.00126.71           C  
ATOM   4798  CE  LYS B 409     -74.358 -39.452 -57.037  1.00126.71           C  
ATOM   4799  NZ  LYS B 409     -75.552 -40.298 -57.281  1.00126.71           N  
ATOM   4800  C   LYS B 409     -75.583 -35.461 -55.154  1.00126.71           C  
ATOM   4801  O   LYS B 409     -75.211 -35.561 -56.308  1.00126.71           O  
ATOM   4802  N   SER B 410     -76.605 -34.672 -54.814  1.00 50.09           N  
ATOM   4803  CA  SER B 410     -77.228 -33.806 -55.785  1.00 50.09           C  
ATOM   4804  CB  SER B 410     -78.379 -32.991 -55.254  1.00 50.09           C  
ATOM   4805  OG  SER B 410     -79.138 -32.476 -56.328  1.00 50.09           O  
ATOM   4806  C   SER B 410     -76.190 -32.897 -56.372  1.00 50.09           C  
ATOM   4807  O   SER B 410     -75.995 -33.048 -57.556  1.00 50.09           O  
ATOM   4808  N   ARG B 411     -75.389 -32.147 -55.597  1.00117.73           N  
ATOM   4809  CA  ARG B 411     -74.294 -31.252 -56.055  1.00117.73           C  
ATOM   4810  CB  ARG B 411     -73.530 -30.686 -54.852  1.00117.73           C  
ATOM   4811  CG  ARG B 411     -74.305 -29.694 -53.968  1.00117.73           C  
ATOM   4812  CD  ARG B 411     -74.318 -28.237 -54.451  1.00117.73           C  
ATOM   4813  NE  ARG B 411     -72.962 -27.664 -54.571  1.00117.73           N  
ATOM   4814  CZ  ARG B 411     -72.175 -27.170 -53.633  1.00117.73           C  
ATOM   4815  NH1 ARG B 411     -72.495 -27.117 -52.374  1.00117.73           N  
ATOM   4816  NH2 ARG B 411     -71.008 -26.735 -53.972  1.00117.73           N  
ATOM   4817  C   ARG B 411     -73.185 -31.950 -56.864  1.00117.73           C  
ATOM   4818  O   ARG B 411     -72.511 -31.388 -57.733  1.00117.73           O  
ATOM   4819  N   TRP B 412     -72.988 -33.232 -56.660  1.00 93.81           N  
ATOM   4820  CA  TRP B 412     -72.140 -34.041 -57.503  1.00 93.81           C  
ATOM   4821  CB  TRP B 412     -71.763 -35.292 -56.757  1.00 93.81           C  
ATOM   4822  CG  TRP B 412     -70.913 -36.259 -57.506  1.00 93.81           C  
ATOM   4823  CD2 TRP B 412     -69.603 -36.013 -58.085  1.00 93.81           C  
ATOM   4824  CD1 TRP B 412     -71.225 -37.536 -57.821  1.00 93.81           C  
ATOM   4825  NE1 TRP B 412     -70.183 -38.110 -58.518  1.00 93.81           N  
ATOM   4826  CE2 TRP B 412     -69.149 -37.218 -58.694  1.00 93.81           C  
ATOM   4827  CE3 TRP B 412     -68.768 -34.881 -58.166  1.00 93.81           C  
ATOM   4828  CZ2 TRP B 412     -67.910 -37.306 -59.334  1.00 93.81           C  
ATOM   4829  CZ3 TRP B 412     -67.547 -34.942 -58.858  1.00 93.81           C  
ATOM   4830  CH2 TRP B 412     -67.122 -36.150 -59.434  1.00 93.81           C  
ATOM   4831  C   TRP B 412     -72.851 -34.330 -58.787  1.00 93.81           C  
ATOM   4832  O   TRP B 412     -72.307 -33.845 -59.758  1.00 93.81           O  
ATOM   4833  N   GLN B 413     -74.059 -34.879 -58.787  1.00150.07           N  
ATOM   4834  CA  GLN B 413     -74.943 -35.224 -59.915  1.00150.07           C  
ATOM   4835  CB  GLN B 413     -76.237 -35.801 -59.252  1.00150.07           C  
ATOM   4836  CG  GLN B 413     -77.272 -36.418 -60.190  1.00150.07           C  
ATOM   4837  CD  GLN B 413     -78.359 -37.081 -59.350  1.00150.07           C  
ATOM   4838  OE1 GLN B 413     -78.131 -38.098 -58.704  1.00150.07           O  
ATOM   4839  NE2 GLN B 413     -79.532 -36.487 -59.261  1.00150.07           N  
ATOM   4840  C   GLN B 413     -75.205 -34.064 -60.896  1.00150.07           C  
ATOM   4841  O   GLN B 413     -75.294 -34.298 -62.100  1.00150.07           O  
ATOM   4842  N   GLU B 414     -75.312 -32.841 -60.381  1.00144.11           N  
ATOM   4843  CA  GLU B 414     -75.502 -31.663 -61.230  1.00144.11           C  
ATOM   4844  CB  GLU B 414     -75.584 -30.366 -60.382  1.00144.11           C  
ATOM   4845  CG  GLU B 414     -76.695 -30.213 -59.343  1.00144.11           C  
ATOM   4846  CD  GLU B 414     -76.441 -28.935 -58.532  1.00144.11           C  
ATOM   4847  OE1 GLU B 414     -75.301 -28.757 -58.044  1.00144.11           O  
ATOM   4848  OE2 GLU B 414     -77.341 -28.075 -58.425  1.00144.11           O  
ATOM   4849  C   GLU B 414     -74.280 -31.457 -62.140  1.00144.11           C  
ATOM   4850  O   GLU B 414     -74.325 -30.616 -63.036  1.00144.11           O  
ATOM   4851  N   GLY B 415     -73.125 -31.918 -61.665  1.00 53.88           N  
ATOM   4852  CA  GLY B 415     -71.811 -31.601 -62.196  1.00 53.88           C  
ATOM   4853  C   GLY B 415     -71.264 -30.249 -61.808  1.00 53.88           C  
ATOM   4854  O   GLY B 415     -70.530 -29.694 -62.632  1.00 53.88           O  
ATOM   4855  N   ASN B 416     -71.637 -29.694 -60.631  1.00212.92           N  
ATOM   4856  CA  ASN B 416     -71.133 -28.352 -60.263  1.00212.92           C  
ATOM   4857  CB  ASN B 416     -71.983 -27.564 -59.218  1.00212.92           C  
ATOM   4858  CG  ASN B 416     -71.747 -27.984 -57.796  1.00212.92           C  
ATOM   4859  OD1 ASN B 416     -70.802 -27.586 -57.127  1.00212.92           O  
ATOM   4860  ND2 ASN B 416     -72.669 -28.723 -57.257  1.00212.92           N  
ATOM   4861  C   ASN B 416     -69.604 -28.328 -60.069  1.00212.92           C  
ATOM   4862  O   ASN B 416     -68.859 -29.269 -60.401  1.00212.92           O  
ATOM   4863  N   VAL B 417     -69.105 -27.114 -59.888  1.00159.42           N  
ATOM   4864  CA  VAL B 417     -67.896 -26.646 -60.548  1.00159.42           C  
ATOM   4865  CB  VAL B 417     -68.077 -25.182 -61.007  1.00159.42           C  
ATOM   4866  CG1 VAL B 417     -66.931 -24.640 -61.874  1.00159.42           C  
ATOM   4867  CG2 VAL B 417     -69.365 -24.969 -61.819  1.00159.42           C  
ATOM   4868  C   VAL B 417     -66.771 -26.871 -59.548  1.00159.42           C  
ATOM   4869  O   VAL B 417     -65.788 -26.126 -59.556  1.00159.42           O  
ATOM   4870  N   PHE B 418     -66.721 -28.008 -58.848  1.00128.96           N  
ATOM   4871  CA  PHE B 418     -65.695 -28.262 -57.876  1.00128.96           C  
ATOM   4872  CB  PHE B 418     -66.034 -29.534 -57.070  1.00128.96           C  
ATOM   4873  CG  PHE B 418     -67.357 -29.509 -56.346  1.00128.96           C  
ATOM   4874  CD1 PHE B 418     -67.500 -28.742 -55.178  1.00128.96           C  
ATOM   4875  CD2 PHE B 418     -68.429 -30.286 -56.821  1.00128.96           C  
ATOM   4876  CE1 PHE B 418     -68.713 -28.773 -54.476  1.00128.96           C  
ATOM   4877  CE2 PHE B 418     -69.646 -30.309 -56.121  1.00128.96           C  
ATOM   4878  CZ  PHE B 418     -69.783 -29.553 -54.943  1.00128.96           C  
ATOM   4879  C   PHE B 418     -64.300 -28.271 -58.571  1.00128.96           C  
ATOM   4880  O   PHE B 418     -64.038 -28.915 -59.629  1.00128.96           O  
ATOM   4881  N   SER B 419     -63.369 -27.739 -57.776  1.00100.25           N  
ATOM   4882  CA  SER B 419     -61.974 -27.661 -58.161  1.00100.25           C  
ATOM   4883  CB  SER B 419     -61.812 -26.563 -59.212  1.00100.25           C  
ATOM   4884  OG  SER B 419     -62.165 -25.288 -58.721  1.00100.25           O  
ATOM   4885  C   SER B 419     -61.045 -27.450 -56.968  1.00100.25           C  
ATOM   4886  O   SER B 419     -61.220 -26.595 -56.116  1.00100.25           O  
ATOM   4887  N   CYS B 420     -60.015 -28.297 -56.867  1.00 56.26           N  
ATOM   4888  CA  CYS B 420     -58.955 -28.072 -55.921  1.00 56.26           C  
ATOM   4889  CB  CYS B 420     -58.113 -29.330 -55.901  1.00 56.26           C  
ATOM   4890  SG  CYS B 420     -56.831 -29.371 -54.628  1.00 56.26           S  
ATOM   4891  C   CYS B 420     -58.233 -26.815 -56.359  1.00 56.26           C  
ATOM   4892  O   CYS B 420     -58.180 -26.620 -57.604  1.00 56.26           O  
ATOM   4893  N   SER B 421     -57.836 -26.012 -55.340  1.00 64.06           N  
ATOM   4894  CA  SER B 421     -56.982 -24.842 -55.432  1.00 64.06           C  
ATOM   4895  CB  SER B 421     -57.705 -23.615 -54.831  1.00 64.06           C  
ATOM   4896  OG  SER B 421     -56.860 -22.516 -54.549  1.00 64.06           O  
ATOM   4897  C   SER B 421     -55.669 -25.201 -54.735  1.00 64.06           C  
ATOM   4898  O   SER B 421     -55.612 -25.874 -53.667  1.00 64.06           O  
ATOM   4899  N   VAL B 422     -54.586 -24.667 -55.355  1.00 55.56           N  
ATOM   4900  CA  VAL B 422     -53.245 -24.735 -54.811  1.00 55.56           C  
ATOM   4901  CB  VAL B 422     -52.428 -25.892 -55.377  1.00 55.56           C  
ATOM   4902  CG1 VAL B 422     -51.043 -26.028 -54.734  1.00 55.56           C  
ATOM   4903  CG2 VAL B 422     -53.179 -27.205 -55.161  1.00 55.56           C  
ATOM   4904  C   VAL B 422     -52.567 -23.442 -55.158  1.00 55.56           C  
ATOM   4905  O   VAL B 422     -52.645 -23.003 -56.320  1.00 55.56           O  
ATOM   4906  N   MET B 423     -51.735 -22.982 -54.177  1.00140.63           N  
ATOM   4907  CA  MET B 423     -50.847 -21.814 -54.241  1.00140.63           C  
ATOM   4908  CB  MET B 423     -51.384 -20.700 -53.311  1.00140.63           C  
ATOM   4909  CG  MET B 423     -50.765 -19.342 -53.620  1.00140.63           C  
ATOM   4910  SD  MET B 423     -51.532 -18.435 -54.961  1.00140.63           S  
ATOM   4911  CE  MET B 423     -53.129 -18.028 -54.217  1.00140.63           C  
ATOM   4912  C   MET B 423     -49.488 -22.250 -53.777  1.00140.63           C  
ATOM   4913  O   MET B 423     -49.451 -22.640 -52.612  1.00140.63           O  
ATOM   4914  N   HIS B 424     -48.385 -22.009 -54.497  1.00 76.10           N  
ATOM   4915  CA  HIS B 424     -47.006 -22.339 -54.097  1.00 76.10           C  
ATOM   4916  CD2 HIS B 424     -44.991 -24.450 -52.723  1.00 76.10           C  
ATOM   4917  CG  HIS B 424     -45.368 -24.330 -54.019  1.00 76.10           C  
ATOM   4918  CB  HIS B 424     -46.665 -23.770 -54.526  1.00 76.10           C  
ATOM   4919  CE1 HIS B 424     -43.360 -25.173 -53.975  1.00 76.10           C  
ATOM   4920  ND1 HIS B 424     -44.334 -24.794 -54.813  1.00 76.10           N  
ATOM   4921  NE2 HIS B 424     -43.728 -24.973 -52.704  1.00 76.10           N  
ATOM   4922  C   HIS B 424     -45.967 -21.447 -54.747  1.00 76.10           C  
ATOM   4923  O   HIS B 424     -46.134 -20.920 -55.847  1.00 76.10           O  
ATOM   4924  N   GLU B 425     -44.817 -21.300 -54.072  1.00129.05           N  
ATOM   4925  CA  GLU B 425     -43.661 -20.505 -54.607  1.00129.05           C  
ATOM   4926  CB  GLU B 425     -42.503 -20.620 -53.552  1.00129.05           C  
ATOM   4927  CG  GLU B 425     -41.212 -19.921 -54.003  1.00129.05           C  
ATOM   4928  CD  GLU B 425     -40.002 -20.376 -53.190  1.00129.05           C  
ATOM   4929  OE1 GLU B 425     -40.146 -21.172 -52.236  1.00129.05           O  
ATOM   4930  OE2 GLU B 425     -38.910 -19.806 -53.384  1.00129.05           O  
ATOM   4931  C   GLU B 425     -43.229 -20.989 -56.041  1.00129.05           C  
ATOM   4932  O   GLU B 425     -43.045 -20.220 -57.007  1.00129.05           O  
ATOM   4933  N   ALA B 426     -43.181 -22.328 -56.162  1.00111.41           N  
ATOM   4934  CA  ALA B 426     -42.650 -22.970 -57.380  1.00111.41           C  
ATOM   4935  CB  ALA B 426     -42.002 -24.308 -56.968  1.00111.41           C  
ATOM   4936  C   ALA B 426     -43.711 -23.166 -58.532  1.00111.41           C  
ATOM   4937  O   ALA B 426     -43.365 -23.618 -59.651  1.00111.41           O  
ATOM   4938  N   LEU B 427     -44.968 -22.805 -58.213  1.00 66.89           N
[truncated: 1,613,690 more chars]
