# Supplementary material for: Reconstruction of 3D structures of MET antibodies from electron microscopy 2D class averages
Source: PLoS One. 2017 Apr 13;12(4):e0175758. doi: 10.1371/journal.pone.0175758 (PMC5391116; doi:10.1371/journal.pone.0175758)
Supplement: S2 File — (ZIP) [file pone.0175758.s002.zip › IgG4-Met-pdbs/0.8811_img7_m_1785.pdb]

MODEL        1
ATOM      1  N   ASP A   1      61.767 -77.032 -49.378  1.00 39.91           N  
ATOM      2  CA  ASP A   1      62.721 -76.002 -48.911  1.00 39.91           C  
ATOM      3  CB  ASP A   1      62.322 -75.407 -47.562  1.00 39.91           C  
ATOM      4  CG  ASP A   1      60.913 -74.832 -47.576  1.00 39.91           C  
ATOM      5  OD1 ASP A   1      60.251 -74.993 -48.622  1.00 39.91           O  
ATOM      6  OD2 ASP A   1      60.506 -74.286 -46.531  1.00 39.91           O  
ATOM      7  C   ASP A   1      64.042 -76.647 -48.708  1.00 39.91           C  
ATOM      8  O   ASP A   1      63.979 -77.866 -48.540  1.00 39.91           O  
ATOM      9  N   ILE A   2      65.141 -75.903 -48.505  1.00119.17           N  
ATOM     10  CA  ILE A   2      66.324 -76.384 -47.754  1.00119.17           C  
ATOM     11  CB  ILE A   2      67.535 -75.415 -47.881  1.00119.17           C  
ATOM     12  CG1 ILE A   2      67.826 -75.016 -49.343  1.00119.17           C  
ATOM     13  CG2 ILE A   2      68.764 -76.078 -47.235  1.00119.17           C  
ATOM     14  CD1 ILE A   2      68.172 -76.188 -50.271  1.00119.17           C  
ATOM     15  C   ILE A   2      65.968 -76.652 -46.271  1.00119.17           C  
ATOM     16  O   ILE A   2      66.274 -75.845 -45.390  1.00119.17           O  
ATOM     17  N   GLN A   3      65.363 -77.785 -45.961  1.00 62.26           N  
ATOM     18  CA  GLN A   3      64.905 -78.075 -44.629  1.00 62.26           C  
ATOM     19  CB  GLN A   3      63.756 -79.093 -44.667  1.00 62.26           C  
ATOM     20  CG  GLN A   3      63.104 -79.267 -43.283  1.00 62.26           C  
ATOM     21  CD  GLN A   3      62.443 -77.987 -42.768  1.00 62.26           C  
ATOM     22  OE1 GLN A   3      61.780 -77.266 -43.496  1.00 62.26           O  
ATOM     23  NE2 GLN A   3      62.656 -77.626 -41.522  1.00 62.26           N  
ATOM     24  C   GLN A   3      66.123 -78.482 -43.792  1.00 62.26           C  
ATOM     25  O   GLN A   3      66.941 -79.347 -44.166  1.00 62.26           O  
ATOM     26  N   MET A   4      66.178 -77.826 -42.625  1.00146.22           N  
ATOM     27  CA  MET A   4      66.997 -78.241 -41.505  1.00146.22           C  
ATOM     28  CB  MET A   4      67.610 -77.011 -40.839  1.00146.22           C  
ATOM     29  CG  MET A   4      68.415 -76.220 -41.868  1.00146.22           C  
ATOM     30  SD  MET A   4      69.725 -75.283 -41.074  1.00146.22           S  
ATOM     31  CE  MET A   4      70.868 -76.671 -40.961  1.00146.22           C  
ATOM     32  C   MET A   4      66.224 -79.082 -40.529  1.00146.22           C  
ATOM     33  O   MET A   4      65.006 -79.229 -40.714  1.00146.22           O  
ATOM     34  N   THR A   5      66.956 -79.657 -39.551  1.00 50.82           N  
ATOM     35  CA  THR A   5      66.468 -80.323 -38.334  1.00 50.82           C  
ATOM     36  CB  THR A   5      66.317 -81.839 -38.487  1.00 50.82           C  
ATOM     37  OG1 THR A   5      65.392 -82.051 -39.530  1.00 50.82           O  
ATOM     38  CG2 THR A   5      65.755 -82.529 -37.247  1.00 50.82           C  
ATOM     39  C   THR A   5      67.462 -80.122 -37.237  1.00 50.82           C  
ATOM     40  O   THR A   5      68.653 -80.282 -37.502  1.00 50.82           O  
ATOM     41  N   GLN A   6      67.047 -79.786 -36.003  1.00112.32           N  
ATOM     42  CA  GLN A   6      67.889 -79.716 -34.786  1.00112.32           C  
ATOM     43  CB  GLN A   6      67.607 -78.447 -33.914  1.00112.32           C  
ATOM     44  CG  GLN A   6      68.281 -77.214 -34.483  1.00112.32           C  
ATOM     45  CD  GLN A   6      67.910 -75.964 -33.715  1.00112.32           C  
ATOM     46  OE1 GLN A   6      67.337 -75.041 -34.274  1.00112.32           O  
ATOM     47  NE2 GLN A   6      68.228 -75.880 -32.438  1.00112.32           N  
ATOM     48  C   GLN A   6      67.630 -80.945 -33.860  1.00112.32           C  
ATOM     49  O   GLN A   6      66.486 -81.442 -33.653  1.00112.32           O  
ATOM     50  N   SER A   7      68.697 -81.198 -33.075  1.00 98.44           N  
ATOM     51  CA  SER A   7      68.559 -81.998 -31.869  1.00 98.44           C  
ATOM     52  CB  SER A   7      68.696 -83.481 -32.274  1.00 98.44           C  
ATOM     53  OG  SER A   7      70.015 -83.732 -32.711  1.00 98.44           O  
ATOM     54  C   SER A   7      69.548 -81.580 -30.744  1.00 98.44           C  
ATOM     55  O   SER A   7      70.445 -80.755 -30.961  1.00 98.44           O  
ATOM     56  N   PRO A   8      69.302 -82.082 -29.523  1.00 75.91           N  
ATOM     57  CA  PRO A   8      67.976 -82.402 -28.998  1.00 75.91           C  
ATOM     58  CD  PRO A   8      70.294 -82.087 -28.497  1.00 75.91           C  
ATOM     59  CB  PRO A   8      68.228 -82.960 -27.621  1.00 75.91           C  
ATOM     60  CG  PRO A   8      69.535 -82.295 -27.194  1.00 75.91           C  
ATOM     61  C   PRO A   8      67.064 -81.207 -28.814  1.00 75.91           C  
ATOM     62  O   PRO A   8      67.475 -80.067 -28.646  1.00 75.91           O  
ATOM     63  N   SER A   9      65.740 -81.418 -28.854  1.00 40.11           N  
ATOM     64  CA  SER A   9      64.691 -80.352 -28.777  1.00 40.11           C  
ATOM     65  CB  SER A   9      63.262 -80.990 -28.854  1.00 40.11           C  
ATOM     66  OG  SER A   9      63.152 -81.829 -29.988  1.00 40.11           O  
ATOM     67  C   SER A   9      64.770 -79.498 -27.487  1.00 40.11           C  
ATOM     68  O   SER A   9      64.189 -78.419 -27.336  1.00 40.11           O  
ATOM     69  N   SER A  10      65.291 -80.102 -26.428  1.00 37.77           N  
ATOM     70  CA  SER A  10      65.544 -79.397 -25.179  1.00 37.77           C  
ATOM     71  CB  SER A  10      64.359 -79.575 -24.225  1.00 37.77           C  
ATOM     72  OG  SER A  10      64.210 -80.925 -23.832  1.00 37.77           O  
ATOM     73  C   SER A  10      66.850 -79.853 -24.560  1.00 37.77           C  
ATOM     74  O   SER A  10      67.219 -81.002 -24.726  1.00 37.77           O  
ATOM     75  N   LEU A  11      67.381 -79.068 -23.627  1.00 66.52           N  
ATOM     76  CA  LEU A  11      68.503 -79.366 -22.751  1.00 66.52           C  
ATOM     77  CB  LEU A  11      69.684 -78.507 -23.216  1.00 66.52           C  
ATOM     78  CG  LEU A  11      70.229 -78.749 -24.628  1.00 66.52           C  
ATOM     79  CD1 LEU A  11      71.369 -77.772 -24.913  1.00 66.52           C  
ATOM     80  CD2 LEU A  11      70.753 -80.170 -24.789  1.00 66.52           C  
ATOM     81  C   LEU A  11      68.179 -79.019 -21.270  1.00 66.52           C  
ATOM     82  O   LEU A  11      67.332 -78.159 -20.948  1.00 66.52           O  
ATOM     83  N   SER A  12      68.845 -79.740 -20.358  1.00 98.59           N  
ATOM     84  CA  SER A  12      68.754 -79.420 -18.933  1.00 98.59           C  
ATOM     85  CB  SER A  12      67.671 -80.224 -18.241  1.00 98.59           C  
ATOM     86  OG  SER A  12      66.371 -80.163 -18.774  1.00 98.59           O  
ATOM     87  C   SER A  12      70.039 -79.760 -18.166  1.00 98.59           C  
ATOM     88  O   SER A  12      70.475 -80.923 -18.213  1.00 98.59           O  
ATOM     89  N   ALA A  13      70.767 -78.714 -17.779  1.00 38.67           N  
ATOM     90  CA  ALA A  13      72.065 -78.863 -17.128  1.00 38.67           C  
ATOM     91  CB  ALA A  13      73.166 -78.807 -18.196  1.00 38.67           C  
ATOM     92  C   ALA A  13      72.270 -77.814 -16.041  1.00 38.67           C  
ATOM     93  O   ALA A  13      71.781 -76.680 -16.109  1.00 38.67           O  
ATOM     94  N   SER A  14      73.167 -78.105 -15.095  1.00 37.65           N  
ATOM     95  CA  SER A  14      73.593 -77.140 -14.066  1.00 37.65           C  
ATOM     96  CB  SER A  14      74.285 -77.804 -12.906  1.00 37.65           C  
ATOM     97  OG  SER A  14      73.385 -78.752 -12.373  1.00 37.65           O  
ATOM     98  C   SER A  14      74.568 -76.126 -14.550  1.00 37.65           C  
ATOM     99  O   SER A  14      74.938 -76.239 -15.707  1.00 37.65           O  
ATOM    100  N   VAL A  15      74.799 -75.007 -13.835  1.00 92.80           N  
ATOM    101  CA  VAL A  15      75.879 -74.009 -14.058  1.00 92.80           C  
ATOM    102  CB  VAL A  15      75.720 -72.819 -13.052  1.00 92.80           C  
ATOM    103  CG1 VAL A  15      76.779 -71.728 -13.233  1.00 92.80           C  
ATOM    104  CG2 VAL A  15      74.336 -72.166 -13.201  1.00 92.80           C  
ATOM    105  C   VAL A  15      77.267 -74.716 -13.962  1.00 92.80           C  
ATOM    106  O   VAL A  15      77.460 -75.593 -13.119  1.00 92.80           O  
ATOM    107  N   GLY A  16      78.203 -74.265 -14.804  1.00 28.72           N  
ATOM    108  CA  GLY A  16      79.512 -74.899 -14.921  1.00 28.72           C  
ATOM    109  C   GLY A  16      79.597 -76.178 -15.777  1.00 28.72           C  
ATOM    110  O   GLY A  16      80.706 -76.661 -16.053  1.00 28.72           O  
ATOM    111  N   ASP A  17      78.448 -76.675 -16.273  1.00 40.25           N  
ATOM    112  CA  ASP A  17      78.421 -77.837 -17.163  1.00 40.25           C  
ATOM    113  CB  ASP A  17      77.037 -78.537 -17.148  1.00 40.25           C  
ATOM    114  CG  ASP A  17      76.713 -79.257 -15.831  1.00 40.25           C  
ATOM    115  OD1 ASP A  17      77.662 -79.548 -15.072  1.00 40.25           O  
ATOM    116  OD2 ASP A  17      75.516 -79.559 -15.615  1.00 40.25           O  
ATOM    117  C   ASP A  17      78.880 -77.447 -18.568  1.00 40.25           C  
ATOM    118  O   ASP A  17      78.906 -76.273 -18.944  1.00 40.25           O  
ATOM    119  N   ARG A  18      79.096 -78.415 -19.438  1.00 69.14           N  
ATOM    120  CA  ARG A  18      79.061 -78.237 -20.885  1.00 69.14           C  
ATOM    121  CB  ARG A  18      80.362 -78.783 -21.435  1.00 69.14           C  
ATOM    122  CG  ARG A  18      80.495 -78.568 -22.947  1.00 69.14           C  
ATOM    123  CD  ARG A  18      81.725 -79.272 -23.511  1.00 69.14           C  
ATOM    124  NE  ARG A  18      81.781 -79.080 -24.966  1.00 69.14           N  
ATOM    125  CZ  ARG A  18      82.163 -79.938 -25.892  1.00 69.14           C  
ATOM    126  NH1 ARG A  18      82.630 -81.110 -25.565  1.00 69.14           N  
ATOM    127  NH2 ARG A  18      82.084 -79.639 -27.161  1.00 69.14           N  
ATOM    128  C   ARG A  18      77.805 -78.935 -21.397  1.00 69.14           C  
ATOM    129  O   ARG A  18      77.505 -80.073 -20.988  1.00 69.14           O  
ATOM    130  N   VAL A  19      77.218 -78.336 -22.463  1.00 40.44           N  
ATOM    131  CA  VAL A  19      76.207 -78.950 -23.325  1.00 40.44           C  
ATOM    132  CB  VAL A  19      74.809 -78.409 -23.023  1.00 40.44           C  
ATOM    133  CG1 VAL A  19      74.455 -78.735 -21.570  1.00 40.44           C  
ATOM    134  CG2 VAL A  19      74.716 -76.901 -23.281  1.00 40.44           C  
ATOM    135  C   VAL A  19      76.546 -78.756 -24.775  1.00 40.44           C  
ATOM    136  O   VAL A  19      77.450 -77.980 -25.090  1.00 40.44           O  
ATOM    137  N   THR A  20      75.823 -79.445 -25.655  1.00 43.45           N  
ATOM    138  CA  THR A  20      75.925 -79.356 -27.112  1.00 43.45           C  
ATOM    139  CB  THR A  20      76.850 -80.424 -27.716  1.00 43.45           C  
ATOM    140  OG1 THR A  20      76.352 -81.696 -27.382  1.00 43.45           O  
ATOM    141  CG2 THR A  20      78.261 -80.339 -27.129  1.00 43.45           C  
ATOM    142  C   THR A  20      74.542 -79.539 -27.754  1.00 43.45           C  
ATOM    143  O   THR A  20      73.645 -80.308 -27.317  1.00 43.45           O  
ATOM    144  N   ILE A  21      74.436 -78.842 -28.908  1.00 59.12           N  
ATOM    145  CA  ILE A  21      73.305 -78.922 -29.820  1.00 59.12           C  
ATOM    146  CB  ILE A  21      72.580 -77.573 -29.958  1.00 59.12           C  
ATOM    147  CG1 ILE A  21      72.080 -77.164 -28.556  1.00 59.12           C  
ATOM    148  CG2 ILE A  21      71.421 -77.632 -30.974  1.00 59.12           C  
ATOM    149  CD1 ILE A  21      71.568 -75.725 -28.450  1.00 59.12           C  
ATOM    150  C   ILE A  21      73.921 -79.435 -31.085  1.00 59.12           C  
ATOM    151  O   ILE A  21      75.096 -79.142 -31.342  1.00 59.12           O  
ATOM    152  N   THR A  22      73.172 -80.227 -31.877  1.00108.62           N  
ATOM    153  CA  THR A  22      73.395 -80.548 -33.298  1.00108.62           C  
ATOM    154  CB  THR A  22      73.494 -82.091 -33.499  1.00108.62           C  
ATOM    155  OG1 THR A  22      74.350 -82.606 -32.505  1.00108.62           O  
ATOM    156  CG2 THR A  22      74.044 -82.507 -34.859  1.00108.62           C  
ATOM    157  C   THR A  22      72.270 -79.906 -34.169  1.00108.62           C  
ATOM    158  O   THR A  22      71.094 -79.686 -33.773  1.00108.62           O  
ATOM    159  N   CYS A  23      72.693 -79.685 -35.431  1.00115.79           N  
ATOM    160  CA  CYS A  23      71.834 -79.390 -36.566  1.00115.79           C  
ATOM    161  CB  CYS A  23      71.775 -77.841 -36.704  1.00115.79           C  
ATOM    162  SG  CYS A  23      70.554 -77.238 -37.879  1.00115.79           S  
ATOM    163  C   CYS A  23      72.358 -80.236 -37.757  1.00115.79           C  
ATOM    164  O   CYS A  23      73.574 -80.330 -38.013  1.00115.79           O  
ATOM    165  N   SER A  24      71.398 -80.817 -38.495  1.00 56.37           N  
ATOM    166  CA  SER A  24      71.565 -81.485 -39.788  1.00 56.37           C  
ATOM    167  CB  SER A  24      71.333 -82.978 -39.608  1.00 56.37           C  
ATOM    168  OG  SER A  24      71.574 -83.704 -40.796  1.00 56.37           O  
ATOM    169  C   SER A  24      70.593 -80.960 -40.843  1.00 56.37           C  
ATOM    170  O   SER A  24      69.485 -80.450 -40.600  1.00 56.37           O  
ATOM    171  N   VAL A  25      70.892 -81.163 -42.132  1.00125.92           N  
ATOM    172  CA  VAL A  25      70.121 -80.576 -43.267  1.00125.92           C  
ATOM    173  CB  VAL A  25      70.743 -79.195 -43.663  1.00125.92           C  
ATOM    174  CG1 VAL A  25      72.214 -79.311 -44.046  1.00125.92           C  
ATOM    175  CG2 VAL A  25      69.951 -78.447 -44.739  1.00125.92           C  
ATOM    176  C   VAL A  25      69.910 -81.532 -44.459  1.00125.92           C  
ATOM    177  O   VAL A  25      70.701 -82.428 -44.744  1.00125.92           O  
ATOM    178  N   SER A  26      68.841 -81.290 -45.215  1.00100.45           N  
ATOM    179  CA  SER A  26      68.451 -82.001 -46.421  1.00100.45           C  
ATOM    180  CB  SER A  26      67.039 -81.543 -46.764  1.00100.45           C  
ATOM    181  OG  SER A  26      66.522 -82.235 -47.882  1.00100.45           O  
ATOM    182  C   SER A  26      69.275 -81.711 -47.659  1.00100.45           C  
ATOM    183  O   SER A  26      68.869 -82.100 -48.753  1.00100.45           O  
ATOM    184  N   SER A  27      70.326 -80.898 -47.592  1.00 92.46           N  
ATOM    185  CA  SER A  27      71.260 -80.632 -48.699  1.00 92.46           C  
ATOM    186  CB  SER A  27      70.820 -79.455 -49.545  1.00 92.46           C  
ATOM    187  OG  SER A  27      70.921 -78.241 -48.830  1.00 92.46           O  
ATOM    188  C   SER A  27      72.614 -80.232 -48.186  1.00 92.46           C  
ATOM    189  O   SER A  27      72.671 -79.612 -47.124  1.00 92.46           O  
ATOM    190  N   SER A  28      73.708 -80.491 -48.942  1.00 71.38           N  
ATOM    191  CA  SER A  28      75.045 -80.031 -48.528  1.00 71.38           C  
ATOM    192  CB  SER A  28      76.186 -80.604 -49.385  1.00 71.38           C  
ATOM    193  OG  SER A  28      77.435 -80.260 -48.818  1.00 71.38           O  
ATOM    194  C   SER A  28      75.068 -78.508 -48.563  1.00 71.38           C  
ATOM    195  O   SER A  28      74.842 -77.895 -49.611  1.00 71.38           O  
ATOM    196  N   VAL A  29      75.339 -77.924 -47.393  1.00137.36           N  
ATOM    197  CA  VAL A  29      75.457 -76.490 -47.183  1.00137.36           C  
ATOM    198  CB  VAL A  29      74.593 -75.971 -46.014  1.00137.36           C  
ATOM    199  CG1 VAL A  29      73.132 -76.342 -46.214  1.00137.36           C  
ATOM    200  CG2 VAL A  29      75.039 -76.524 -44.672  1.00137.36           C  
ATOM    201  C   VAL A  29      76.891 -76.047 -46.973  1.00137.36           C  
ATOM    202  O   VAL A  29      77.223 -74.978 -47.425  1.00137.36           O  
ATOM    203  N   SER A  30      77.886 -76.872 -46.630  1.00207.40           N  
ATOM    204  CA  SER A  30      79.248 -76.412 -46.260  1.00207.40           C  
ATOM    205  CB  SER A  30      79.949 -75.701 -47.438  1.00207.40           C  
ATOM    206  OG  SER A  30      79.999 -76.571 -48.543  1.00207.40           O  
ATOM    207  C   SER A  30      79.321 -75.506 -45.024  1.00207.40           C  
ATOM    208  O   SER A  30      78.282 -75.109 -44.489  1.00207.40           O  
ATOM    209  N   SER A  31      80.526 -75.163 -44.553  1.00 75.05           N  
ATOM    210  CA  SER A  31      80.693 -74.419 -43.286  1.00 75.05           C  
ATOM    211  CB  SER A  31      82.212 -74.340 -42.940  1.00 75.05           C  
ATOM    212  OG  SER A  31      82.424 -73.681 -41.710  1.00 75.05           O  
ATOM    213  C   SER A  31      80.021 -73.031 -43.372  1.00 75.05           C  
ATOM    214  O   SER A  31      79.218 -72.620 -42.521  1.00 75.05           O  
ATOM    215  N   ILE A  32      80.232 -72.325 -44.488  1.00113.30           N  
ATOM    216  CA  ILE A  32      79.783 -70.933 -44.628  1.00113.30           C  
ATOM    217  CB  ILE A  32      80.261 -70.387 -45.987  1.00113.30           C  
ATOM    218  CG1 ILE A  32      80.089 -68.860 -46.138  1.00113.30           C  
ATOM    219  CG2 ILE A  32      79.530 -71.055 -47.155  1.00113.30           C  
ATOM    220  CD1 ILE A  32      81.036 -68.085 -45.228  1.00113.30           C  
ATOM    221  C   ILE A  32      78.269 -70.735 -44.500  1.00113.30           C  
ATOM    222  O   ILE A  32      77.753 -69.642 -44.306  1.00113.30           O  
ATOM    223  N   TYR A  33      77.450 -71.737 -44.811  1.00155.08           N  
ATOM    224  CA  TYR A  33      76.023 -71.506 -45.094  1.00155.08           C  
ATOM    225  CB  TYR A  33      75.599 -72.196 -46.396  1.00155.08           C  
ATOM    226  CG  TYR A  33      76.056 -71.527 -47.680  1.00155.08           C  
ATOM    227  CD1 TYR A  33      75.564 -70.255 -47.970  1.00155.08           C  
ATOM    228  CD2 TYR A  33      76.935 -72.126 -48.603  1.00155.08           C  
ATOM    229  CE1 TYR A  33      75.924 -69.568 -49.136  1.00155.08           C  
ATOM    230  CE2 TYR A  33      77.338 -71.445 -49.760  1.00155.08           C  
ATOM    231  CZ  TYR A  33      76.833 -70.160 -50.030  1.00155.08           C  
ATOM    232  OH  TYR A  33      77.222 -69.492 -51.142  1.00155.08           O  
ATOM    233  C   TYR A  33      75.092 -71.913 -43.949  1.00155.08           C  
ATOM    234  O   TYR A  33      73.935 -72.250 -44.216  1.00155.08           O  
ATOM    235  N   LEU A  34      75.628 -72.102 -42.738  1.00141.19           N  
ATOM    236  CA  LEU A  34      74.779 -72.181 -41.555  1.00141.19           C  
ATOM    237  CB  LEU A  34      74.704 -73.658 -41.098  1.00141.19           C  
ATOM    238  CG  LEU A  34      73.877 -73.987 -39.835  1.00141.19           C  
ATOM    239  CD1 LEU A  34      73.777 -75.496 -39.752  1.00141.19           C  
ATOM    240  CD2 LEU A  34      74.447 -73.606 -38.464  1.00141.19           C  
ATOM    241  C   LEU A  34      75.181 -71.074 -40.579  1.00141.19           C  
ATOM    242  O   LEU A  34      76.378 -70.736 -40.390  1.00141.19           O  
ATOM    243  N   HIS A  35      74.161 -70.632 -39.809  1.00 95.15           N  
ATOM    244  CA  HIS A  35      74.265 -69.698 -38.694  1.00 95.15           C  
ATOM    245  ND1 HIS A  35      75.808 -67.921 -40.812  1.00 95.15           N  
ATOM    246  CG  HIS A  35      74.460 -67.859 -40.455  1.00 95.15           C  
ATOM    247  CB  HIS A  35      73.862 -68.279 -39.132  1.00 95.15           C  
ATOM    248  NE2 HIS A  35      74.652 -67.240 -42.556  1.00 95.15           N  
ATOM    249  CD2 HIS A  35      73.750 -67.446 -41.538  1.00 95.15           C  
ATOM    250  CE1 HIS A  35      75.878 -67.530 -42.092  1.00 95.15           C  
ATOM    251  C   HIS A  35      73.361 -70.159 -37.535  1.00 95.15           C  
ATOM    252  O   HIS A  35      72.358 -70.883 -37.710  1.00 95.15           O  
ATOM    253  N   TRP A  36      73.799 -69.727 -36.337  1.00 98.74           N  
ATOM    254  CA  TRP A  36      73.160 -70.003 -35.074  1.00 98.74           C  
ATOM    255  CB  TRP A  36      74.133 -70.713 -34.128  1.00 98.74           C  
ATOM    256  CG  TRP A  36      74.689 -72.006 -34.643  1.00 98.74           C  
ATOM    257  CD2 TRP A  36      74.132 -73.341 -34.468  1.00 98.74           C  
ATOM    258  CD1 TRP A  36      75.841 -72.174 -35.333  1.00 98.74           C  
ATOM    259  NE1 TRP A  36      76.041 -73.520 -35.585  1.00 98.74           N  
ATOM    260  CE2 TRP A  36      75.003 -74.281 -35.093  1.00 98.74           C  
ATOM    261  CE3 TRP A  36      72.990 -73.850 -33.816  1.00 98.74           C  
ATOM    262  CZ2 TRP A  36      74.744 -75.656 -35.092  1.00 98.74           C  
ATOM    263  CZ3 TRP A  36      72.736 -75.234 -33.780  1.00 98.74           C  
ATOM    264  CH2 TRP A  36      73.610 -76.134 -34.416  1.00 98.74           C  
ATOM    265  C   TRP A  36      72.692 -68.688 -34.463  1.00 98.74           C  
ATOM    266  O   TRP A  36      73.453 -67.680 -34.538  1.00 98.74           O  
ATOM    267  N   TYR A  37      71.575 -68.886 -33.673  1.00180.59           N  
ATOM    268  CA  TYR A  37      70.850 -67.849 -32.916  1.00180.59           C  
ATOM    269  CB  TYR A  37      69.451 -67.516 -33.541  1.00180.59           C  
ATOM    270  CG  TYR A  37      69.578 -66.949 -34.929  1.00180.59           C  
ATOM    271  CD1 TYR A  37      69.683 -67.802 -36.039  1.00180.59           C  
ATOM    272  CD2 TYR A  37      69.620 -65.559 -35.102  1.00180.59           C  
ATOM    273  CE1 TYR A  37      69.842 -67.251 -37.321  1.00180.59           C  
ATOM    274  CE2 TYR A  37      69.833 -65.012 -36.373  1.00180.59           C  
ATOM    275  CZ  TYR A  37      69.916 -65.855 -37.492  1.00180.59           C  
ATOM    276  OH  TYR A  37      69.999 -65.310 -38.729  1.00180.59           O  
ATOM    277  C   TYR A  37      70.720 -68.234 -31.454  1.00180.59           C  
ATOM    278  O   TYR A  37      70.541 -69.420 -31.160  1.00180.59           O  
ATOM    279  N   GLN A  38      70.382 -67.253 -30.610  1.00 84.53           N  
ATOM    280  CA  GLN A  38      69.790 -67.408 -29.265  1.00 84.53           C  
ATOM    281  CB  GLN A  38      70.921 -67.210 -28.254  1.00 84.53           C  
ATOM    282  CG  GLN A  38      70.645 -67.509 -26.778  1.00 84.53           C  
ATOM    283  CD  GLN A  38      71.848 -67.117 -25.928  1.00 84.53           C  
ATOM    284  OE1 GLN A  38      71.782 -66.229 -25.098  1.00 84.53           O  
ATOM    285  NE2 GLN A  38      73.012 -67.658 -26.198  1.00 84.53           N  
ATOM    286  C   GLN A  38      68.667 -66.374 -29.022  1.00 84.53           C  
ATOM    287  O   GLN A  38      68.523 -65.354 -29.703  1.00 84.53           O  
ATOM    288  N   GLN A  39      67.823 -66.706 -28.035  1.00 67.96           N  
ATOM    289  CA  GLN A  39      66.771 -65.868 -27.509  1.00 67.96           C  
ATOM    290  CB  GLN A  39      65.473 -66.208 -28.240  1.00 67.96           C  
ATOM    291  CG  GLN A  39      64.362 -65.192 -27.958  1.00 67.96           C  
ATOM    292  CD  GLN A  39      63.111 -65.544 -28.746  1.00 67.96           C  
ATOM    293  OE1 GLN A  39      63.058 -66.536 -29.449  1.00 67.96           O  
ATOM    294  NE2 GLN A  39      62.066 -64.756 -28.683  1.00 67.96           N  
ATOM    295  C   GLN A  39      66.689 -66.110 -26.009  1.00 67.96           C  
ATOM    296  O   GLN A  39      66.176 -67.098 -25.502  1.00 67.96           O  
ATOM    297  N   LYS A  40      67.191 -65.146 -25.243  1.00 76.80           N  
ATOM    298  CA  LYS A  40      66.913 -65.070 -23.786  1.00 76.80           C  
ATOM    299  CB  LYS A  40      67.893 -64.117 -23.084  1.00 76.80           C  
ATOM    300  CG  LYS A  40      69.320 -64.691 -23.077  1.00 76.80           C  
ATOM    301  CD  LYS A  40      70.369 -63.671 -22.611  1.00 76.80           C  
ATOM    302  CE  LYS A  40      71.764 -64.317 -22.616  1.00 76.80           C  
ATOM    303  NZ  LYS A  40      72.846 -63.357 -22.289  1.00 76.80           N  
ATOM    304  C   LYS A  40      65.465 -64.610 -23.594  1.00 76.80           C  
ATOM    305  O   LYS A  40      65.223 -63.441 -23.880  1.00 76.80           O  
ATOM    306  N   PRO A  41      64.643 -65.273 -22.769  1.00 84.01           N  
ATOM    307  CA  PRO A  41      63.193 -65.090 -22.774  1.00 84.01           C  
ATOM    308  CD  PRO A  41      64.981 -66.498 -22.050  1.00 84.01           C  
ATOM    309  CB  PRO A  41      62.663 -66.050 -21.687  1.00 84.01           C  
ATOM    310  CG  PRO A  41      63.671 -67.195 -21.705  1.00 84.01           C  
ATOM    311  C   PRO A  41      62.705 -63.661 -22.612  1.00 84.01           C  
ATOM    312  O   PRO A  41      63.303 -62.796 -21.962  1.00 84.01           O  
ATOM    313  N   GLY A  42      61.524 -63.424 -23.166  1.00 33.12           N  
ATOM    314  CA  GLY A  42      60.867 -62.114 -23.173  1.00 33.12           C  
ATOM    315  C   GLY A  42      61.527 -61.045 -24.037  1.00 33.12           C  
ATOM    316  O   GLY A  42      61.263 -59.865 -23.787  1.00 33.12           O  
ATOM    317  N   LYS A  43      62.493 -61.437 -24.899  1.00147.18           N  
ATOM    318  CA  LYS A  43      63.155 -60.558 -25.898  1.00147.18           C  
ATOM    319  CB  LYS A  43      64.673 -60.421 -25.607  1.00147.18           C  
ATOM    320  CG  LYS A  43      65.058 -60.296 -24.129  1.00147.18           C  
ATOM    321  CD  LYS A  43      64.422 -59.119 -23.371  1.00147.18           C  
ATOM    322  CE  LYS A  43      64.906 -59.139 -21.917  1.00147.18           C  
ATOM    323  NZ  LYS A  43      64.497 -60.380 -21.208  1.00147.18           N  
ATOM    324  C   LYS A  43      62.863 -60.993 -27.327  1.00147.18           C  
ATOM    325  O   LYS A  43      62.356 -62.086 -27.491  1.00147.18           O  
ATOM    326  N   ALA A  44      63.400 -60.331 -28.327  1.00 56.11           N  
ATOM    327  CA  ALA A  44      63.643 -60.828 -29.687  1.00 56.11           C  
ATOM    328  CB  ALA A  44      63.644 -59.629 -30.652  1.00 56.11           C  
ATOM    329  C   ALA A  44      64.978 -61.605 -29.795  1.00 56.11           C  
ATOM    330  O   ALA A  44      65.944 -61.321 -29.068  1.00 56.11           O  
ATOM    331  N   PRO A  45      65.048 -62.592 -30.730  1.00 91.67           N  
ATOM    332  CA  PRO A  45      66.243 -63.429 -30.972  1.00 91.67           C  
ATOM    333  CD  PRO A  45      63.930 -63.089 -31.550  1.00 91.67           C  
ATOM    334  CB  PRO A  45      65.766 -64.597 -31.848  1.00 91.67           C  
ATOM    335  CG  PRO A  45      64.536 -64.050 -32.565  1.00 91.67           C  
ATOM    336  C   PRO A  45      67.370 -62.724 -31.739  1.00 91.67           C  
ATOM    337  O   PRO A  45      67.105 -61.977 -32.688  1.00 91.67           O  
ATOM    338  N   LYS A  46      68.618 -62.969 -31.362  1.00128.09           N  
ATOM    339  CA  LYS A  46      69.799 -62.373 -31.988  1.00128.09           C  
ATOM    340  CB  LYS A  46      70.554 -61.531 -30.973  1.00128.09           C  
ATOM    341  CG  LYS A  46      69.704 -60.510 -30.188  1.00128.09           C  
ATOM    342  CD  LYS A  46      68.973 -59.475 -31.061  1.00128.09           C  
ATOM    343  CE  LYS A  46      67.906 -58.720 -30.248  1.00128.09           C  
ATOM    344  NZ  LYS A  46      66.882 -58.059 -31.107  1.00128.09           N  
ATOM    345  C   LYS A  46      70.714 -63.449 -32.514  1.00128.09           C  
ATOM    346  O   LYS A  46      70.873 -64.460 -31.815  1.00128.09           O  
ATOM    347  N   LEU A  47      71.516 -63.172 -33.550  1.00158.71           N  
ATOM    348  CA  LEU A  47      72.484 -64.103 -34.160  1.00158.71           C  
ATOM    349  CB  LEU A  47      72.838 -63.585 -35.579  1.00158.71           C  
ATOM    350  CG  LEU A  47      73.420 -64.642 -36.543  1.00158.71           C  
ATOM    351  CD1 LEU A  47      73.579 -64.084 -37.952  1.00158.71           C  
ATOM    352  CD2 LEU A  47      74.791 -65.133 -36.104  1.00158.71           C  
ATOM    353  C   LEU A  47      73.663 -64.277 -33.224  1.00158.71           C  
ATOM    354  O   LEU A  47      74.295 -63.281 -32.904  1.00158.71           O  
ATOM    355  N   LEU A  48      74.006 -65.469 -32.726  1.00219.98           N  
ATOM    356  CA  LEU A  48      75.216 -65.781 -31.965  1.00219.98           C  
ATOM    357  CB  LEU A  48      74.909 -66.988 -31.093  1.00219.98           C  
ATOM    358  CG  LEU A  48      74.346 -66.649 -29.712  1.00219.98           C  
ATOM    359  CD1 LEU A  48      75.415 -66.113 -28.769  1.00219.98           C  
ATOM    360  CD2 LEU A  48      73.244 -65.605 -29.801  1.00219.98           C  
ATOM    361  C   LEU A  48      76.493 -66.166 -32.699  1.00219.98           C  
ATOM    362  O   LEU A  48      77.616 -65.980 -32.144  1.00219.98           O  
ATOM    363  N   ILE A  49      76.322 -66.907 -33.820  1.00 83.24           N  
ATOM    364  CA  ILE A  49      77.456 -67.480 -34.579  1.00 83.24           C  
ATOM    365  CB  ILE A  49      77.893 -68.873 -34.068  1.00 83.24           C  
ATOM    366  CG1 ILE A  49      78.016 -68.879 -32.537  1.00 83.24           C  
ATOM    367  CG2 ILE A  49      79.206 -69.280 -34.743  1.00 83.24           C  
ATOM    368  CD1 ILE A  49      78.562 -70.163 -31.916  1.00 83.24           C  
ATOM    369  C   ILE A  49      77.099 -67.627 -36.051  1.00 83.24           C  
ATOM    370  O   ILE A  49      75.986 -68.078 -36.360  1.00 83.24           O  
ATOM    371  N   TYR A  50      77.896 -67.039 -36.954  1.00 90.90           N  
ATOM    372  CA  TYR A  50      77.824 -67.286 -38.402  1.00 90.90           C  
ATOM    373  CB  TYR A  50      77.884 -65.955 -39.135  1.00 90.90           C  
ATOM    374  CG  TYR A  50      79.272 -65.369 -39.238  1.00 90.90           C  
ATOM    375  CD1 TYR A  50      79.854 -64.754 -38.122  1.00 90.90           C  
ATOM    376  CD2 TYR A  50      80.001 -65.488 -40.434  1.00 90.90           C  
ATOM    377  CE1 TYR A  50      81.140 -64.198 -38.208  1.00 90.90           C  
ATOM    378  CE2 TYR A  50      81.317 -64.994 -40.507  1.00 90.90           C  
ATOM    379  CZ  TYR A  50      81.874 -64.313 -39.404  1.00 90.90           C  
ATOM    380  OH  TYR A  50      83.119 -63.778 -39.483  1.00 90.90           O  
ATOM    381  C   TYR A  50      78.923 -68.211 -38.912  1.00 90.90           C  
ATOM    382  O   TYR A  50      79.927 -68.337 -38.201  1.00 90.90           O  
ATOM    383  N   SER A  51      78.816 -68.723 -40.145  1.00115.15           N  
ATOM    384  CA  SER A  51      79.757 -69.720 -40.700  1.00115.15           C  
ATOM    385  CB  SER A  51      81.116 -69.115 -41.011  1.00115.15           C  
ATOM    386  OG  SER A  51      80.940 -68.036 -41.888  1.00115.15           O  
ATOM    387  C   SER A  51      79.985 -70.895 -39.759  1.00115.15           C  
ATOM    388  O   SER A  51      81.102 -71.417 -39.567  1.00115.15           O  
ATOM    389  N   THR A  52      78.941 -71.185 -38.959  1.00197.21           N  
ATOM    390  CA  THR A  52      78.833 -72.188 -37.865  1.00197.21           C  
ATOM    391  CB  THR A  52      78.728 -73.644 -38.448  1.00197.21           C  
ATOM    392  OG1 THR A  52      79.929 -74.089 -39.024  1.00197.21           O  
ATOM    393  CG2 THR A  52      77.666 -73.645 -39.527  1.00197.21           C  
ATOM    394  C   THR A  52      79.773 -72.007 -36.647  1.00197.21           C  
ATOM    395  O   THR A  52      79.532 -72.511 -35.555  1.00197.21           O  
ATOM    396  N   SER A  53      80.735 -71.082 -36.752  1.00129.13           N  
ATOM    397  CA  SER A  53      81.991 -71.063 -35.973  1.00129.13           C  
ATOM    398  CB  SER A  53      83.119 -71.750 -36.805  1.00129.13           C  
ATOM    399  OG  SER A  53      83.348 -71.010 -37.991  1.00129.13           O  
ATOM    400  C   SER A  53      82.501 -69.631 -35.554  1.00129.13           C  
ATOM    401  O   SER A  53      83.289 -69.480 -34.610  1.00129.13           O  
ATOM    402  N   ASN A  54      82.104 -68.599 -36.290  1.00 73.47           N  
ATOM    403  CA  ASN A  54      82.568 -67.268 -35.951  1.00 73.47           C  
ATOM    404  CB  ASN A  54      82.978 -66.573 -37.225  1.00 73.47           C  
ATOM    405  CG  ASN A  54      84.214 -67.150 -37.872  1.00 73.47           C  
ATOM    406  ND2 ASN A  54      85.364 -66.964 -37.263  1.00 73.47           N  
ATOM    407  OD1 ASN A  54      84.175 -67.754 -38.925  1.00 73.47           O  
ATOM    408  C   ASN A  54      81.550 -66.436 -35.176  1.00 73.47           C  
ATOM    409  O   ASN A  54      80.440 -66.171 -35.621  1.00 73.47           O  
ATOM    410  N   LEU A  55      81.914 -65.987 -33.986  1.00 87.42           N  
ATOM    411  CA  LEU A  55      80.988 -65.399 -33.031  1.00 87.42           C  
ATOM    412  CB  LEU A  55      81.625 -65.450 -31.641  1.00 87.42           C  
ATOM    413  CG  LEU A  55      82.066 -66.842 -31.144  1.00 87.42           C  
ATOM    414  CD1 LEU A  55      82.596 -66.783 -29.717  1.00 87.42           C  
ATOM    415  CD2 LEU A  55      80.926 -67.846 -31.176  1.00 87.42           C  
ATOM    416  C   LEU A  55      80.619 -63.975 -33.447  1.00 87.42           C  
ATOM    417  O   LEU A  55      81.301 -63.331 -34.253  1.00 87.42           O  
ATOM    418  N   ALA A  56      79.366 -63.602 -33.148  1.00 62.70           N  
ATOM    419  CA  ALA A  56      78.872 -62.235 -33.271  1.00 62.70           C  
ATOM    420  CB  ALA A  56      77.347 -62.210 -33.119  1.00 62.70           C  
ATOM    421  C   ALA A  56      79.512 -61.300 -32.242  1.00 62.70           C  
ATOM    422  O   ALA A  56      79.980 -61.673 -31.174  1.00 62.70           O  
ATOM    423  N   SER A  57      79.411 -59.986 -32.490  1.00131.46           N  
ATOM    424  CA  SER A  57      80.237 -58.887 -31.896  1.00131.46           C  
ATOM    425  CB  SER A  57      79.465 -57.566 -32.095  1.00131.46           C  
ATOM    426  OG  SER A  57      80.169 -56.499 -31.501  1.00131.46           O  
ATOM    427  C   SER A  57      80.613 -58.931 -30.409  1.00131.46           C  
ATOM    428  O   SER A  57      81.789 -58.796 -30.082  1.00131.46           O  
ATOM    429  N   GLY A  58      79.598 -58.943 -29.533  1.00122.92           N  
ATOM    430  CA  GLY A  58      79.818 -58.986 -28.084  1.00122.92           C  
ATOM    431  C   GLY A  58      79.795 -60.374 -27.463  1.00122.92           C  
ATOM    432  O   GLY A  58      79.796 -60.499 -26.231  1.00122.92           O  
ATOM    433  N   VAL A  59      79.658 -61.439 -28.280  1.00 88.82           N  
ATOM    434  CA  VAL A  59      79.363 -62.802 -27.784  1.00 88.82           C  
ATOM    435  CB  VAL A  59      78.971 -63.779 -28.926  1.00 88.82           C  
ATOM    436  CG1 VAL A  59      78.781 -65.219 -28.423  1.00 88.82           C  
ATOM    437  CG2 VAL A  59      77.662 -63.315 -29.567  1.00 88.82           C  
ATOM    438  C   VAL A  59      80.555 -63.332 -26.955  1.00 88.82           C  
ATOM    439  O   VAL A  59      81.717 -63.146 -27.369  1.00 88.82           O  
ATOM    440  N   PRO A  60      80.276 -63.900 -25.760  1.00 93.45           N  
ATOM    441  CA  PRO A  60      81.284 -64.576 -24.949  1.00 93.45           C  
ATOM    442  CD  PRO A  60      79.073 -63.604 -24.971  1.00 93.45           C  
ATOM    443  CB  PRO A  60      80.592 -64.852 -23.613  1.00 93.45           C  
ATOM    444  CG  PRO A  60      79.489 -63.797 -23.520  1.00 93.45           C  
ATOM    445  C   PRO A  60      81.792 -65.892 -25.511  1.00 93.45           C  
ATOM    446  O   PRO A  60      80.967 -66.778 -25.743  1.00 93.45           O  
ATOM    447  N   SER A  61      83.114 -66.113 -25.412  1.00 94.69           N  
ATOM    448  CA  SER A  61      83.797 -67.309 -25.934  1.00 94.69           C  
ATOM    449  CB  SER A  61      85.332 -67.158 -25.728  1.00 94.69           C  
ATOM    450  OG  SER A  61      85.862 -66.008 -26.360  1.00 94.69           O  
ATOM    451  C   SER A  61      83.281 -68.625 -25.287  1.00 94.69           C  
ATOM    452  O   SER A  61      83.881 -69.683 -25.380  1.00 94.69           O  
ATOM    453  N   ARG A  62      82.368 -68.583 -24.333  1.00218.80           N  
ATOM    454  CA  ARG A  62      81.702 -69.737 -23.780  1.00218.80           C  
ATOM    455  CB  ARG A  62      80.726 -69.295 -22.723  1.00218.80           C  
ATOM    456  CG  ARG A  62      81.318 -68.371 -21.647  1.00218.80           C  
ATOM    457  CD  ARG A  62      80.369 -68.188 -20.449  1.00218.80           C  
ATOM    458  NE  ARG A  62      79.095 -67.514 -20.798  1.00218.80           N  
ATOM    459  CZ  ARG A  62      77.961 -68.108 -21.142  1.00218.80           C  
ATOM    460  NH1 ARG A  62      77.876 -69.397 -21.306  1.00218.80           N  
ATOM    461  NH2 ARG A  62      76.881 -67.410 -21.322  1.00218.80           N  
ATOM    462  C   ARG A  62      80.881 -70.504 -24.809  1.00218.80           C  
ATOM    463  O   ARG A  62      81.029 -71.739 -24.878  1.00218.80           O  
ATOM    464  N   PHE A  63      80.231 -69.784 -25.742  1.00177.02           N  
ATOM    465  CA  PHE A  63      79.684 -70.317 -26.981  1.00177.02           C  
ATOM    466  CB  PHE A  63      78.684 -69.308 -27.596  1.00177.02           C  
ATOM    467  CG  PHE A  63      77.636 -68.877 -26.596  1.00177.02           C  
ATOM    468  CD1 PHE A  63      76.507 -69.681 -26.386  1.00177.02           C  
ATOM    469  CD2 PHE A  63      77.808 -67.703 -25.843  1.00177.02           C  
ATOM    470  CE1 PHE A  63      75.583 -69.347 -25.382  1.00177.02           C  
ATOM    471  CE2 PHE A  63      76.864 -67.346 -24.865  1.00177.02           C  
ATOM    472  CZ  PHE A  63      75.757 -68.175 -24.631  1.00177.02           C  
ATOM    473  C   PHE A  63      80.825 -70.691 -27.912  1.00177.02           C  
ATOM    474  O   PHE A  63      81.888 -70.047 -27.868  1.00177.02           O  
ATOM    475  N   SER A  64      80.594 -71.704 -28.786  1.00 88.91           N  
ATOM    476  CA  SER A  64      81.401 -72.029 -29.973  1.00 88.91           C  
ATOM    477  CB  SER A  64      82.686 -72.699 -29.521  1.00 88.91           C  
ATOM    478  OG  SER A  64      82.413 -73.816 -28.698  1.00 88.91           O  
ATOM    479  C   SER A  64      80.649 -72.963 -30.889  1.00 88.91           C  
ATOM    480  O   SER A  64      79.749 -73.620 -30.381  1.00 88.91           O  
ATOM    481  N   GLY A  65      80.980 -73.076 -32.178  1.00 29.61           N  
ATOM    482  CA  GLY A  65      80.444 -74.102 -33.062  1.00 29.61           C  
ATOM    483  C   GLY A  65      81.444 -74.477 -34.167  1.00 29.61           C  
ATOM    484  O   GLY A  65      82.612 -74.004 -34.229  1.00 29.61           O  
ATOM    485  N   SER A  66      81.026 -75.541 -34.897  1.00 42.73           N  
ATOM    486  CA  SER A  66      81.773 -76.131 -36.017  1.00 42.73           C  
ATOM    487  CB  SER A  66      82.921 -77.027 -35.532  1.00 42.73           C  
ATOM    488  OG  SER A  66      83.718 -77.489 -36.607  1.00 42.73           O  
ATOM    489  C   SER A  66      80.845 -76.978 -36.875  1.00 42.73           C  
ATOM    490  O   SER A  66      79.752 -77.349 -36.442  1.00 42.73           O  
ATOM    491  N   GLY A  67      81.269 -77.355 -38.085  1.00 30.68           N  
ATOM    492  CA  GLY A  67      80.567 -78.316 -38.927  1.00 30.68           C  
ATOM    493  C   GLY A  67      81.046 -78.275 -40.375  1.00 30.68           C  
ATOM    494  O   GLY A  67      81.949 -77.485 -40.719  1.00 30.68           O  
ATOM    495  N   SER A  68      80.468 -79.149 -41.208  1.00 38.74           N  
ATOM    496  CA  SER A  68      80.760 -79.183 -42.628  1.00 38.74           C  
ATOM    497  CB  SER A  68      82.194 -79.688 -42.832  1.00 38.74           C  
ATOM    498  OG  SER A  68      82.318 -81.030 -42.417  1.00 38.74           O  
ATOM    499  C   SER A  68      79.737 -80.022 -43.385  1.00 38.74           C  
ATOM    500  O   SER A  68      78.898 -80.701 -42.773  1.00 38.74           O  
ATOM    501  N   GLY A  69      79.710 -79.796 -44.722  1.00 44.66           N  
ATOM    502  CA  GLY A  69      78.798 -80.506 -45.602  1.00 44.66           C  
ATOM    503  C   GLY A  69      77.364 -80.317 -45.122  1.00 44.66           C  
ATOM    504  O   GLY A  69      76.752 -79.289 -45.434  1.00 44.66           O  
ATOM    505  N   THR A  70      76.831 -81.407 -44.513  1.00141.86           N  
ATOM    506  CA  THR A  70      75.441 -81.592 -44.038  1.00141.86           C  
ATOM    507  CB  THR A  70      74.901 -82.989 -44.448  1.00141.86           C  
ATOM    508  OG1 THR A  70      73.581 -83.240 -44.033  1.00141.86           O  
ATOM    509  CG2 THR A  70      75.754 -84.131 -43.877  1.00141.86           C  
ATOM    510  C   THR A  70      75.220 -81.496 -42.542  1.00141.86           C  
ATOM    511  O   THR A  70      74.044 -81.475 -42.147  1.00141.86           O  
ATOM    512  N   ASP A  71      76.279 -81.634 -41.710  1.00 91.91           N  
ATOM    513  CA  ASP A  71      76.152 -81.714 -40.254  1.00 91.91           C  
ATOM    514  CB  ASP A  71      76.437 -83.133 -39.723  1.00 91.91           C  
ATOM    515  CG  ASP A  71      75.804 -83.349 -38.344  1.00 91.91           C  
ATOM    516  OD1 ASP A  71      74.567 -83.171 -38.247  1.00 91.91           O  
ATOM    517  OD2 ASP A  71      76.562 -83.669 -37.404  1.00 91.91           O  
ATOM    518  C   ASP A  71      77.028 -80.683 -39.525  1.00 91.91           C  
ATOM    519  O   ASP A  71      78.244 -80.437 -39.799  1.00 91.91           O  
ATOM    520  N   PHE A  72      76.396 -80.158 -38.456  1.00 84.98           N  
ATOM    521  CA  PHE A  72      76.881 -78.978 -37.762  1.00 84.98           C  
ATOM    522  CB  PHE A  72      76.281 -77.692 -38.300  1.00 84.98           C  
ATOM    523  CG  PHE A  72      76.585 -77.580 -39.774  1.00 84.98           C  
ATOM    524  CD1 PHE A  72      75.721 -78.159 -40.717  1.00 84.98           C  
ATOM    525  CD2 PHE A  72      77.760 -76.946 -40.198  1.00 84.98           C  
ATOM    526  CE1 PHE A  72      76.058 -78.137 -42.075  1.00 84.98           C  
ATOM    527  CE2 PHE A  72      78.068 -76.876 -41.560  1.00 84.98           C  
ATOM    528  CZ  PHE A  72      77.236 -77.501 -42.497  1.00 84.98           C  
ATOM    529  C   PHE A  72      76.550 -79.039 -36.342  1.00 84.98           C  
ATOM    530  O   PHE A  72      75.487 -79.589 -36.060  1.00 84.98           O  
ATOM    531  N   THR A  73      77.353 -78.419 -35.475  1.00117.44           N  
ATOM    532  CA  THR A  73      77.290 -78.462 -34.022  1.00117.44           C  
ATOM    533  CB  THR A  73      78.346 -79.409 -33.427  1.00117.44           C  
ATOM    534  OG1 THR A  73      78.210 -79.544 -32.034  1.00117.44           O  
ATOM    535  CG2 THR A  73      79.791 -78.979 -33.688  1.00117.44           C  
ATOM    536  C   THR A  73      77.458 -77.072 -33.505  1.00117.44           C  
ATOM    537  O   THR A  73      78.456 -76.384 -33.737  1.00117.44           O  
ATOM    538  N   LEU A  74      76.707 -76.795 -32.425  1.00 84.36           N  
ATOM    539  CA  LEU A  74      76.923 -75.745 -31.449  1.00 84.36           C  
ATOM    540  CB  LEU A  74      75.616 -74.952 -31.343  1.00 84.36           C  
ATOM    541  CG  LEU A  74      75.535 -73.810 -30.319  1.00 84.36           C  
ATOM    542  CD1 LEU A  74      76.488 -72.675 -30.664  1.00 84.36           C  
ATOM    543  CD2 LEU A  74      74.128 -73.218 -30.294  1.00 84.36           C  
ATOM    544  C   LEU A  74      77.415 -76.437 -30.212  1.00 84.36           C  
ATOM    545  O   LEU A  74      76.948 -77.503 -29.809  1.00 84.36           O  
ATOM    546  N   THR A  75      78.254 -75.778 -29.405  1.00 85.54           N  
ATOM    547  CA  THR A  75      78.576 -76.058 -27.998  1.00 85.54           C  
ATOM    548  CB  THR A  75      80.040 -76.436 -27.825  1.00 85.54           C  
ATOM    549  OG1 THR A  75      80.260 -77.655 -28.500  1.00 85.54           O  
ATOM    550  CG2 THR A  75      80.473 -76.683 -26.388  1.00 85.54           C  
ATOM    551  C   THR A  75      78.441 -74.809 -27.173  1.00 85.54           C  
ATOM    552  O   THR A  75      79.127 -73.826 -27.485  1.00 85.54           O  
ATOM    553  N   ILE A  76      77.985 -75.021 -25.905  1.00 93.42           N  
ATOM    554  CA  ILE A  76      77.988 -74.048 -24.785  1.00 93.42           C  
ATOM    555  CB  ILE A  76      76.550 -73.639 -24.377  1.00 93.42           C  
ATOM    556  CG1 ILE A  76      75.695 -73.282 -25.617  1.00 93.42           C  
ATOM    557  CG2 ILE A  76      76.622 -72.434 -23.428  1.00 93.42           C  
ATOM    558  CD1 ILE A  76      74.191 -73.384 -25.387  1.00 93.42           C  
ATOM    559  C   ILE A  76      78.773 -74.708 -23.645  1.00 93.42           C  
ATOM    560  O   ILE A  76      78.658 -75.912 -23.456  1.00 93.42           O  
ATOM    561  N   SER A  77      79.800 -74.044 -23.117  1.00 59.83           N  
ATOM    562  CA  SER A  77      80.698 -74.626 -22.099  1.00 59.83           C  
ATOM    563  CB  SER A  77      82.132 -74.837 -22.586  1.00 59.83           C  
ATOM    564  OG  SER A  77      82.125 -75.652 -23.737  1.00 59.83           O  
ATOM    565  C   SER A  77      80.836 -73.724 -20.916  1.00 59.83           C  
ATOM    566  O   SER A  77      81.088 -72.551 -21.161  1.00 59.83           O  
ATOM    567  N   SER A  78      80.975 -74.210 -19.690  1.00 55.36           N  
ATOM    568  CA  SER A  78      80.855 -73.448 -18.436  1.00 55.36           C  
ATOM    569  CB  SER A  78      82.067 -72.551 -18.230  1.00 55.36           C  
ATOM    570  OG  SER A  78      83.241 -73.332 -18.185  1.00 55.36           O  
ATOM    571  C   SER A  78      79.547 -72.659 -18.347  1.00 55.36           C  
ATOM    572  O   SER A  78      79.529 -71.408 -18.330  1.00 55.36           O  
ATOM    573  N   LEU A  79      78.413 -73.381 -18.386  1.00 60.98           N  
ATOM    574  CA  LEU A  79      77.085 -72.775 -18.428  1.00 60.98           C  
ATOM    575  CB  LEU A  79      75.956 -73.801 -18.254  1.00 60.98           C  
ATOM    576  CG  LEU A  79      75.769 -74.751 -19.443  1.00 60.98           C  
ATOM    577  CD1 LEU A  79      74.560 -75.648 -19.226  1.00 60.98           C  
ATOM    578  CD2 LEU A  79      75.537 -73.984 -20.732  1.00 60.98           C  
ATOM    579  C   LEU A  79      76.939 -71.706 -17.365  1.00 60.98           C  
ATOM    580  O   LEU A  79      77.506 -71.862 -16.276  1.00 60.98           O  
ATOM    581  N   GLN A  80      76.185 -70.653 -17.632  1.00 59.20           N  
ATOM    582  CA  GLN A  80      75.855 -69.552 -16.734  1.00 59.20           C  
ATOM    583  CB  GLN A  80      76.384 -68.244 -17.288  1.00 59.20           C  
ATOM    584  CG  GLN A  80      77.910 -68.260 -17.447  1.00 59.20           C  
ATOM    585  CD  GLN A  80      78.625 -68.595 -16.143  1.00 59.20           C  
ATOM    586  OE1 GLN A  80      78.313 -68.080 -15.081  1.00 59.20           O  
ATOM    587  NE2 GLN A  80      79.577 -69.502 -16.163  1.00 59.20           N  
ATOM    588  C   GLN A  80      74.363 -69.400 -16.612  1.00 59.20           C  
ATOM    589  O   GLN A  80      73.689 -69.998 -17.442  1.00 59.20           O  
ATOM    590  N   PRO A  81      73.801 -68.730 -15.587  1.00 74.11           N  
ATOM    591  CA  PRO A  81      72.351 -68.405 -15.498  1.00 74.11           C  
ATOM    592  CD  PRO A  81      74.505 -68.364 -14.368  1.00 74.11           C  
ATOM    593  CB  PRO A  81      72.234 -67.607 -14.180  1.00 74.11           C  
ATOM    594  CG  PRO A  81      73.427 -68.053 -13.335  1.00 74.11           C  
ATOM    595  C   PRO A  81      71.797 -67.592 -16.704  1.00 74.11           C  
ATOM    596  O   PRO A  81      70.577 -67.521 -16.997  1.00 74.11           O  
ATOM    597  N   GLU A  82      72.707 -66.989 -17.484  1.00142.45           N  
ATOM    598  CA  GLU A  82      72.274 -66.311 -18.696  1.00142.45           C  
ATOM    599  CB  GLU A  82      73.463 -65.678 -19.404  1.00142.45           C  
ATOM    600  CG  GLU A  82      74.383 -64.679 -18.725  1.00142.45           C  
ATOM    601  CD  GLU A  82      75.486 -64.445 -19.774  1.00142.45           C  
ATOM    602  OE1 GLU A  82      75.140 -63.853 -20.830  1.00142.45           O  
ATOM    603  OE2 GLU A  82      76.590 -65.024 -19.640  1.00142.45           O  
ATOM    604  C   GLU A  82      71.829 -67.302 -19.794  1.00142.45           C  
ATOM    605  O   GLU A  82      71.102 -66.949 -20.740  1.00142.45           O  
ATOM    606  N   ASP A  83      72.428 -68.492 -19.785  1.00 91.05           N  
ATOM    607  CA  ASP A  83      72.257 -69.452 -20.871  1.00 91.05           C  
ATOM    608  CB  ASP A  83      73.241 -70.610 -20.713  1.00 91.05           C  
ATOM    609  CG  ASP A  83      74.681 -70.175 -20.982  1.00 91.05           C  
ATOM    610  OD1 ASP A  83      74.938 -69.300 -21.835  1.00 91.05           O  
ATOM    611  OD2 ASP A  83      75.602 -70.693 -20.325  1.00 91.05           O  
ATOM    612  C   ASP A  83      70.807 -69.980 -21.013  1.00 91.05           C  
ATOM    613  O   ASP A  83      70.431 -70.443 -22.112  1.00 91.05           O  
ATOM    614  N   PHE A  84      70.023 -69.790 -19.937  1.00 99.02           N  
ATOM    615  CA  PHE A  84      68.578 -69.984 -19.948  1.00 99.02           C  
ATOM    616  CB  PHE A  84      67.961 -69.641 -18.594  1.00 99.02           C  
ATOM    617  CG  PHE A  84      66.551 -70.182 -18.500  1.00 99.02           C  
ATOM    618  CD1 PHE A  84      66.344 -71.522 -18.131  1.00 99.02           C  
ATOM    619  CD2 PHE A  84      65.451 -69.373 -18.846  1.00 99.02           C  
ATOM    620  CE1 PHE A  84      65.044 -72.032 -18.059  1.00 99.02           C  
ATOM    621  CE2 PHE A  84      64.147 -69.888 -18.778  1.00 99.02           C  
ATOM    622  CZ  PHE A  84      63.957 -71.215 -18.362  1.00 99.02           C  
ATOM    623  C   PHE A  84      67.894 -69.195 -21.060  1.00 99.02           C  
ATOM    624  O   PHE A  84      67.554 -68.005 -20.872  1.00 99.02           O  
ATOM    625  N   ALA A  85      67.743 -69.887 -22.192  1.00 60.68           N  
ATOM    626  CA  ALA A  85      67.347 -69.326 -23.471  1.00 60.68           C  
ATOM    627  CB  ALA A  85      68.535 -68.541 -24.102  1.00 60.68           C  
ATOM    628  C   ALA A  85      66.758 -70.396 -24.369  1.00 60.68           C  
ATOM    629  O   ALA A  85      66.852 -71.591 -24.153  1.00 60.68           O  
ATOM    630  N   THR A  86      66.239 -69.990 -25.506  1.00 65.39           N  
ATOM    631  CA  THR A  86      66.116 -70.875 -26.661  1.00 65.39           C  
ATOM    632  CB  THR A  86      64.728 -70.681 -27.309  1.00 65.39           C  
ATOM    633  OG1 THR A  86      63.796 -70.814 -26.254  1.00 65.39           O  
ATOM    634  CG2 THR A  86      64.398 -71.756 -28.340  1.00 65.39           C  
ATOM    635  C   THR A  86      67.378 -70.694 -27.464  1.00 65.39           C  
ATOM    636  O   THR A  86      67.859 -69.559 -27.493  1.00 65.39           O  
ATOM    637  N   TYR A  87      67.671 -71.669 -28.355  1.00180.92           N  
ATOM    638  CA  TYR A  87      68.716 -71.668 -29.384  1.00180.92           C  
ATOM    639  CB  TYR A  87      69.903 -72.549 -28.993  1.00180.92           C  
ATOM    640  CG  TYR A  87      70.544 -72.010 -27.739  1.00180.92           C  
ATOM    641  CD1 TYR A  87      69.999 -72.322 -26.480  1.00180.92           C  
ATOM    642  CD2 TYR A  87      71.677 -71.186 -27.839  1.00180.92           C  
ATOM    643  CE1 TYR A  87      70.556 -71.763 -25.317  1.00180.92           C  
ATOM    644  CE2 TYR A  87      72.272 -70.684 -26.672  1.00180.92           C  
ATOM    645  CZ  TYR A  87      71.688 -70.931 -25.410  1.00180.92           C  
ATOM    646  OH  TYR A  87      72.203 -70.348 -24.300  1.00180.92           O  
ATOM    647  C   TYR A  87      68.159 -72.228 -30.638  1.00180.92           C  
ATOM    648  O   TYR A  87      67.444 -73.258 -30.568  1.00180.92           O  
ATOM    649  N   TYR A  88      68.634 -71.685 -31.789  1.00 84.51           N  
ATOM    650  CA  TYR A  88      68.256 -72.153 -33.143  1.00 84.51           C  
ATOM    651  CB  TYR A  88      67.317 -71.172 -33.861  1.00 84.51           C  
ATOM    652  CG  TYR A  88      66.151 -70.832 -32.965  1.00 84.51           C  
ATOM    653  CD1 TYR A  88      66.296 -69.834 -31.979  1.00 84.51           C  
ATOM    654  CD2 TYR A  88      64.930 -71.515 -33.112  1.00 84.51           C  
ATOM    655  CE1 TYR A  88      65.214 -69.505 -31.151  1.00 84.51           C  
ATOM    656  CE2 TYR A  88      63.839 -71.178 -32.293  1.00 84.51           C  
ATOM    657  CZ  TYR A  88      63.981 -70.159 -31.330  1.00 84.51           C  
ATOM    658  OH  TYR A  88      62.926 -69.789 -30.576  1.00 84.51           O  
ATOM    659  C   TYR A  88      69.462 -72.383 -33.963  1.00 84.51           C  
ATOM    660  O   TYR A  88      70.431 -71.676 -33.716  1.00 84.51           O  
ATOM    661  N   CYS A  89      69.425 -73.127 -35.084  1.00 64.89           N  
ATOM    662  CA  CYS A  89      70.191 -73.027 -36.365  1.00 64.89           C  
ATOM    663  CB  CYS A  89      70.851 -74.377 -36.762  1.00 64.89           C  
ATOM    664  SG  CYS A  89      69.624 -75.678 -36.990  1.00 64.89           S  
ATOM    665  C   CYS A  89      69.287 -72.601 -37.571  1.00 64.89           C  
ATOM    666  O   CYS A  89      68.102 -72.987 -37.713  1.00 64.89           O  
ATOM    667  N   GLN A  90      69.952 -71.905 -38.532  1.00152.33           N  
ATOM    668  CA  GLN A  90      69.435 -71.509 -39.850  1.00152.33           C  
ATOM    669  CB  GLN A  90      69.153 -69.996 -39.802  1.00152.33           C  
ATOM    670  CG  GLN A  90      68.536 -69.434 -41.092  1.00152.33           C  
ATOM    671  CD  GLN A  90      68.658 -67.924 -41.227  1.00152.33           C  
ATOM    672  OE1 GLN A  90      68.972 -67.185 -40.313  1.00152.33           O  
ATOM    673  NE2 GLN A  90      68.479 -67.396 -42.411  1.00152.33           N  
ATOM    674  C   GLN A  90      70.430 -71.868 -40.965  1.00152.33           C  
ATOM    675  O   GLN A  90      71.596 -71.943 -40.646  1.00152.33           O  
ATOM    676  N   VAL A  91      69.996 -72.039 -42.205  1.00191.95           N  
ATOM    677  CA  VAL A  91      70.855 -72.190 -43.402  1.00191.95           C  
ATOM    678  CB  VAL A  91      70.476 -73.507 -44.089  1.00191.95           C  
ATOM    679  CG1 VAL A  91      69.005 -73.558 -44.511  1.00191.95           C  
ATOM    680  CG2 VAL A  91      71.355 -73.782 -45.299  1.00191.95           C  
ATOM    681  C   VAL A  91      70.849 -70.980 -44.352  1.00191.95           C  
ATOM    682  O   VAL A  91      70.040 -70.069 -44.188  1.00191.95           O  
ATOM    683  N   TYR A  92      71.768 -70.832 -45.291  1.00209.80           N  
ATOM    684  CA  TYR A  92      71.904 -69.702 -46.205  1.00209.80           C  
ATOM    685  CB  TYR A  92      72.984 -68.766 -45.581  1.00209.80           C  
ATOM    686  CG  TYR A  92      72.459 -67.396 -45.309  1.00209.80           C  
ATOM    687  CD1 TYR A  92      71.773 -67.128 -44.117  1.00209.80           C  
ATOM    688  CD2 TYR A  92      72.639 -66.403 -46.283  1.00209.80           C  
ATOM    689  CE1 TYR A  92      71.331 -65.821 -43.851  1.00209.80           C  
ATOM    690  CE2 TYR A  92      72.171 -65.111 -46.038  1.00209.80           C  
ATOM    691  CZ  TYR A  92      71.542 -64.813 -44.814  1.00209.80           C  
ATOM    692  OH  TYR A  92      71.198 -63.528 -44.569  1.00209.80           O  
ATOM    693  C   TYR A  92      72.139 -70.107 -47.694  1.00209.80           C  
ATOM    694  O   TYR A  92      72.417 -69.254 -48.572  1.00209.80           O  
ATOM    695  N   SER A  93      72.267 -71.419 -47.991  1.00169.85           N  
ATOM    696  CA  SER A  93      72.895 -71.889 -49.263  1.00169.85           C  
ATOM    697  CB  SER A  93      73.443 -73.301 -49.126  1.00169.85           C  
ATOM    698  OG  SER A  93      72.394 -74.185 -48.804  1.00169.85           O  
ATOM    699  C   SER A  93      72.030 -71.839 -50.535  1.00169.85           C  
ATOM    700  O   SER A  93      71.295 -72.783 -50.864  1.00169.85           O  
ATOM    701  N   GLY A  94      71.875 -70.614 -51.044  1.00 36.00           N  
ATOM    702  CA  GLY A  94      70.696 -70.224 -51.802  1.00 36.00           C  
ATOM    703  C   GLY A  94      69.411 -70.150 -50.959  1.00 36.00           C  
ATOM    704  O   GLY A  94      69.433 -69.910 -49.750  1.00 36.00           O  
ATOM    705  N   TYR A  95      68.265 -70.339 -51.626  1.00 78.97           N  
ATOM    706  CA  TYR A  95      66.911 -70.184 -51.058  1.00 78.97           C  
ATOM    707  CB  TYR A  95      66.293 -68.847 -51.475  1.00 78.97           C  
ATOM    708  CG  TYR A  95      67.025 -67.658 -50.900  1.00 78.97           C  
ATOM    709  CD1 TYR A  95      66.706 -67.194 -49.614  1.00 78.97           C  
ATOM    710  CD2 TYR A  95      68.087 -67.079 -51.613  1.00 78.97           C  
ATOM    711  CE1 TYR A  95      67.483 -66.190 -49.011  1.00 78.97           C  
ATOM    712  CE2 TYR A  95      68.885 -66.094 -51.007  1.00 78.97           C  
ATOM    713  CZ  TYR A  95      68.611 -65.680 -49.685  1.00 78.97           C  
ATOM    714  OH  TYR A  95      69.452 -64.816 -49.059  1.00 78.97           O  
ATOM    715  C   TYR A  95      65.928 -71.219 -51.643  1.00 78.97           C  
ATOM    716  O   TYR A  95      66.185 -71.667 -52.783  1.00 78.97           O  
ATOM    717  N   PRO A  96      64.874 -71.556 -50.857  1.00 89.31           N  
ATOM    718  CA  PRO A  96      64.461 -70.943 -49.589  1.00 89.31           C  
ATOM    719  CD  PRO A  96      63.781 -72.352 -51.357  1.00 89.31           C  
ATOM    720  CB  PRO A  96      62.926 -71.097 -49.516  1.00 89.31           C  
ATOM    721  CG  PRO A  96      62.688 -72.377 -50.297  1.00 89.31           C  
ATOM    722  C   PRO A  96      65.147 -71.451 -48.335  1.00 89.31           C  
ATOM    723  O   PRO A  96      65.579 -72.579 -48.161  1.00 89.31           O  
ATOM    724  N   LEU A  97      65.271 -70.507 -47.394  1.00 74.12           N  
ATOM    725  CA  LEU A  97      65.807 -70.731 -46.056  1.00 74.12           C  
ATOM    726  CB  LEU A  97      66.354 -69.427 -45.389  1.00 74.12           C  
ATOM    727  CG  LEU A  97      67.245 -68.612 -46.334  1.00 74.12           C  
ATOM    728  CD1 LEU A  97      67.882 -67.427 -45.612  1.00 74.12           C  
ATOM    729  CD2 LEU A  97      68.342 -69.463 -46.962  1.00 74.12           C  
ATOM    730  C   LEU A  97      64.768 -71.428 -45.213  1.00 74.12           C  
ATOM    731  O   LEU A  97      63.541 -71.337 -45.444  1.00 74.12           O  
ATOM    732  N   THR A  98      65.284 -72.088 -44.138  1.00 59.07           N  
ATOM    733  CA  THR A  98      64.519 -72.593 -42.989  1.00 59.07           C  
ATOM    734  CB  THR A  98      64.127 -74.065 -43.109  1.00 59.07           C  
ATOM    735  OG1 THR A  98      65.233 -74.937 -43.083  1.00 59.07           O  
ATOM    736  CG2 THR A  98      63.382 -74.264 -44.426  1.00 59.07           C  
ATOM    737  C   THR A  98      65.313 -72.470 -41.729  1.00 59.07           C  
ATOM    738  O   THR A  98      66.534 -72.610 -41.722  1.00 59.07           O  
ATOM    739  N   PHE A  99      64.670 -72.519 -40.553  1.00 79.34           N  
ATOM    740  CA  PHE A  99      65.282 -72.865 -39.240  1.00 79.34           C  
ATOM    741  CB  PHE A  99      64.723 -71.958 -38.123  1.00 79.34           C  
ATOM    742  CG  PHE A  99      65.010 -70.489 -38.361  1.00 79.34           C  
ATOM    743  CD1 PHE A  99      64.252 -69.759 -39.294  1.00 79.34           C  
ATOM    744  CD2 PHE A  99      66.045 -69.851 -37.656  1.00 79.34           C  
ATOM    745  CE1 PHE A  99      64.537 -68.404 -39.535  1.00 79.34           C  
ATOM    746  CE2 PHE A  99      66.325 -68.494 -37.889  1.00 79.34           C  
ATOM    747  CZ  PHE A  99      65.579 -67.774 -38.837  1.00 79.34           C  
ATOM    748  C   PHE A  99      65.037 -74.356 -38.855  1.00 79.34           C  
ATOM    749  O   PHE A  99      64.376 -75.196 -39.507  1.00 79.34           O  
ATOM    750  N   GLY A 100      65.979 -74.863 -38.021  1.00 62.50           N  
ATOM    751  CA  GLY A 100      65.972 -76.245 -37.584  1.00 62.50           C  
ATOM    752  C   GLY A 100      64.881 -76.518 -36.591  1.00 62.50           C  
ATOM    753  O   GLY A 100      65.036 -77.481 -35.865  1.00 62.50           O  
ATOM    754  N   GLY A 101      63.896 -75.691 -36.333  1.00 57.54           N  
ATOM    755  CA  GLY A 101      62.909 -75.862 -35.284  1.00 57.54           C  
ATOM    756  C   GLY A 101      63.417 -75.064 -34.126  1.00 57.54           C  
ATOM    757  O   GLY A 101      63.077 -73.884 -34.173  1.00 57.54           O  
ATOM    758  N   GLY A 102      64.154 -75.653 -33.173  1.00 47.59           N  
ATOM    759  CA  GLY A 102      64.715 -74.982 -31.999  1.00 47.59           C  
ATOM    760  C   GLY A 102      65.013 -75.943 -30.866  1.00 47.59           C  
ATOM    761  O   GLY A 102      64.332 -76.960 -30.668  1.00 47.59           O  
ATOM    762  N   THR A 103      65.965 -75.502 -30.015  1.00 60.44           N  
ATOM    763  CA  THR A 103      66.295 -76.166 -28.739  1.00 60.44           C  
ATOM    764  CB  THR A 103      67.754 -76.653 -28.701  1.00 60.44           C  
ATOM    765  OG1 THR A 103      68.001 -77.511 -29.794  1.00 60.44           O  
ATOM    766  CG2 THR A 103      68.105 -77.409 -27.418  1.00 60.44           C  
ATOM    767  C   THR A 103      66.104 -75.175 -27.609  1.00 60.44           C  
ATOM    768  O   THR A 103      66.636 -74.067 -27.648  1.00 60.44           O  
ATOM    769  N   LYS A 104      65.400 -75.482 -26.511  1.00 86.01           N  
ATOM    770  CA  LYS A 104      65.374 -74.673 -25.269  1.00 86.01           C  
ATOM    771  CB  LYS A 104      63.937 -74.335 -24.834  1.00 86.01           C  
ATOM    772  CG  LYS A 104      63.955 -73.276 -23.731  1.00 86.01           C  
ATOM    773  CD  LYS A 104      62.588 -72.693 -23.379  1.00 86.01           C  
ATOM    774  CE  LYS A 104      62.777 -71.598 -22.323  1.00 86.01           C  
ATOM    775  NZ  LYS A 104      63.481 -72.105 -21.115  1.00 86.01           N  
ATOM    776  C   LYS A 104      66.087 -75.392 -24.150  1.00 86.01           C  
ATOM    777  O   LYS A 104      65.709 -76.535 -23.867  1.00 86.01           O  
ATOM    778  N   VAL A 105      66.870 -74.574 -23.381  1.00137.12           N  
ATOM    779  CA  VAL A 105      67.491 -75.020 -22.122  1.00137.12           C  
ATOM    780  CB  VAL A 105      68.896 -74.386 -21.806  1.00137.12           C  
ATOM    781  CG1 VAL A 105      69.961 -74.810 -22.821  1.00137.12           C  
ATOM    782  CG2 VAL A 105      68.806 -72.882 -21.849  1.00137.12           C  
ATOM    783  C   VAL A 105      66.536 -74.922 -20.937  1.00137.12           C  
ATOM    784  O   VAL A 105      65.457 -74.361 -20.956  1.00137.12           O  
ATOM    785  N   GLU A 106      66.839 -75.700 -19.907  1.00 65.94           N  
ATOM    786  CA  GLU A 106      66.547 -75.577 -18.465  1.00 65.94           C  
ATOM    787  CB  GLU A 106      65.652 -76.781 -18.037  1.00 65.94           C  
ATOM    788  CG  GLU A 106      65.216 -76.813 -16.569  1.00 65.94           C  
ATOM    789  CD  GLU A 106      64.501 -78.113 -16.204  1.00 65.94           C  
ATOM    790  OE1 GLU A 106      65.200 -79.115 -15.881  1.00 65.94           O  
ATOM    791  OE2 GLU A 106      63.250 -78.092 -16.200  1.00 65.94           O  
ATOM    792  C   GLU A 106      67.909 -75.544 -17.685  1.00 65.94           C  
ATOM    793  O   GLU A 106      69.011 -76.027 -18.065  1.00 65.94           O  
ATOM    794  N   ILE A 107      67.826 -74.797 -16.548  1.00 62.53           N  
ATOM    795  CA  ILE A 107      68.808 -74.973 -15.446  1.00 62.53           C  
ATOM    796  CB  ILE A 107      69.044 -73.650 -14.634  1.00 62.53           C  
ATOM    797  CG1 ILE A 107      69.384 -72.487 -15.594  1.00 62.53           C  
ATOM    798  CG2 ILE A 107      70.193 -73.849 -13.623  1.00 62.53           C  
ATOM    799  CD1 ILE A 107      69.313 -71.108 -14.929  1.00 62.53           C  
ATOM    800  C   ILE A 107      68.399 -76.177 -14.552  1.00 62.53           C  
ATOM    801  O   ILE A 107      67.390 -76.137 -13.846  1.00 62.53           O  
ATOM    802  N   LYS A 108      69.288 -77.153 -14.324  1.00123.02           N  
ATOM    803  CA  LYS A 108      69.191 -78.040 -13.166  1.00123.02           C  
ATOM    804  CB  LYS A 108      70.124 -79.250 -13.310  1.00123.02           C  
ATOM    805  CG  LYS A 108      69.752 -80.202 -14.460  1.00123.02           C  
ATOM    806  CD  LYS A 108      68.283 -80.624 -14.385  1.00123.02           C  
ATOM    807  CE  LYS A 108      67.840 -81.649 -15.419  1.00123.02           C  
ATOM    808  NZ  LYS A 108      66.354 -81.635 -15.530  1.00123.02           N  
ATOM    809  C   LYS A 108      69.350 -77.302 -11.807  1.00123.02           C  
ATOM    810  O   LYS A 108      70.428 -77.012 -11.287  1.00123.02           O  
ATOM    811  N   ARG A 109      68.246 -77.277 -11.065  1.00144.44           N  
ATOM    812  CA  ARG A 109      68.162 -76.849  -9.676  1.00144.44           C  
ATOM    813  CB  ARG A 109      66.859 -76.020  -9.615  1.00144.44           C  
ATOM    814  CG  ARG A 109      66.722 -75.161  -8.353  1.00144.44           C  
ATOM    815  CD  ARG A 109      65.252 -74.803  -8.103  1.00144.44           C  
ATOM    816  NE  ARG A 109      64.818 -75.232  -6.764  1.00144.44           N  
ATOM    817  CZ  ARG A 109      64.982 -74.563  -5.638  1.00144.44           C  
ATOM    818  NH1 ARG A 109      65.461 -73.346  -5.618  1.00144.44           N  
ATOM    819  NH2 ARG A 109      64.682 -75.122  -4.497  1.00144.44           N  
ATOM    820  C   ARG A 109      68.334 -78.051  -8.730  1.00144.44           C  
ATOM    821  O   ARG A 109      68.267 -79.222  -9.105  1.00144.44           O  
ATOM    822  N   THR A 110      68.397 -77.775  -7.447  1.00116.25           N  
ATOM    823  CA  THR A 110      67.879 -78.643  -6.382  1.00116.25           C  
ATOM    824  CB  THR A 110      68.370 -78.131  -5.036  1.00116.25           C  
ATOM    825  OG1 THR A 110      68.170 -79.141  -4.079  1.00116.25           O  
ATOM    826  CG2 THR A 110      67.655 -76.867  -4.551  1.00116.25           C  
ATOM    827  C   THR A 110      66.356 -78.736  -6.356  1.00116.25           C  
ATOM    828  O   THR A 110      65.709 -77.845  -6.887  1.00116.25           O  
ATOM    829  N   VAL A 111      65.770 -79.666  -5.639  1.00112.74           N  
ATOM    830  CA  VAL A 111      64.324 -79.866  -5.532  1.00112.74           C  
ATOM    831  CB  VAL A 111      64.074 -81.182  -4.789  1.00112.74           C  
ATOM    832  CG1 VAL A 111      62.587 -81.529  -4.696  1.00112.74           C  
ATOM    833  CG2 VAL A 111      64.777 -82.342  -5.515  1.00112.74           C  
ATOM    834  C   VAL A 111      63.588 -78.698  -4.871  1.00112.74           C  
ATOM    835  O   VAL A 111      64.165 -77.799  -4.275  1.00112.74           O  
ATOM    836  N   ALA A 112      62.343 -78.472  -5.225  1.00 52.71           N  
ATOM    837  CA  ALA A 112      61.384 -77.730  -4.432  1.00 52.71           C  
ATOM    838  CB  ALA A 112      61.301 -76.299  -4.945  1.00 52.71           C  
ATOM    839  C   ALA A 112      60.059 -78.440  -4.531  1.00 52.71           C  
ATOM    840  O   ALA A 112      59.663 -78.735  -5.649  1.00 52.71           O  
ATOM    841  N   ALA A 113      59.362 -78.651  -3.418  1.00 49.75           N  
ATOM    842  CA  ALA A 113      57.964 -79.084  -3.468  1.00 49.75           C  
ATOM    843  CB  ALA A 113      57.575 -79.576  -2.065  1.00 49.75           C  
ATOM    844  C   ALA A 113      57.006 -78.047  -4.067  1.00 49.75           C  
ATOM    845  O   ALA A 113      57.305 -76.850  -4.049  1.00 49.75           O  
ATOM    846  N   PRO A 114      55.817 -78.402  -4.561  1.00101.28           N  
ATOM    847  CA  PRO A 114      54.742 -77.460  -4.901  1.00101.28           C  
ATOM    848  CD  PRO A 114      55.547 -79.727  -5.034  1.00101.28           C  
ATOM    849  CB  PRO A 114      53.822 -78.267  -5.840  1.00101.28           C  
ATOM    850  CG  PRO A 114      54.091 -79.728  -5.473  1.00101.28           C  
ATOM    851  C   PRO A 114      54.022 -76.885  -3.658  1.00101.28           C  
ATOM    852  O   PRO A 114      53.366 -77.591  -2.868  1.00101.28           O  
ATOM    853  N   SER A 115      54.115 -75.566  -3.507  1.00 70.02           N  
ATOM    854  CA  SER A 115      53.228 -74.815  -2.596  1.00 70.02           C  
ATOM    855  CB  SER A 115      53.879 -73.495  -2.145  1.00 70.02           C  
ATOM    856  OG  SER A 115      54.028 -72.589  -3.216  1.00 70.02           O  
ATOM    857  C   SER A 115      51.805 -74.633  -3.195  1.00 70.02           C  
ATOM    858  O   SER A 115      51.481 -73.564  -3.758  1.00 70.02           O  
ATOM    859  N   VAL A 116      50.953 -75.633  -2.993  1.00145.73           N  
ATOM    860  CA  VAL A 116      49.628 -75.622  -3.568  1.00145.73           C  
ATOM    861  CB  VAL A 116      49.063 -77.038  -3.762  1.00145.73           C  
ATOM    862  CG1 VAL A 116      50.042 -78.001  -4.433  1.00145.73           C  
ATOM    863  CG2 VAL A 116      48.610 -77.684  -2.460  1.00145.73           C  
ATOM    864  C   VAL A 116      48.709 -74.737  -2.691  1.00145.73           C  
ATOM    865  O   VAL A 116      48.704 -74.823  -1.427  1.00145.73           O  
ATOM    866  N   PHE A 117      47.846 -74.012  -3.428  1.00 65.75           N  
ATOM    867  CA  PHE A 117      46.682 -73.358  -2.875  1.00 65.75           C  
ATOM    868  CB  PHE A 117      46.918 -71.871  -2.792  1.00 65.75           C  
ATOM    869  CG  PHE A 117      48.003 -71.561  -1.789  1.00 65.75           C  
ATOM    870  CD1 PHE A 117      47.674 -71.379  -0.433  1.00 65.75           C  
ATOM    871  CD2 PHE A 117      49.344 -71.506  -2.206  1.00 65.75           C  
ATOM    872  CE1 PHE A 117      48.689 -71.133   0.506  1.00 65.75           C  
ATOM    873  CE2 PHE A 117      50.359 -71.264  -1.266  1.00 65.75           C  
ATOM    874  CZ  PHE A 117      50.029 -71.074   0.087  1.00 65.75           C  
ATOM    875  C   PHE A 117      45.466 -73.586  -3.717  1.00 65.75           C  
ATOM    876  O   PHE A 117      45.508 -73.684  -4.938  1.00 65.75           O  
ATOM    877  N   ILE A 118      44.288 -73.573  -3.085  1.00119.05           N  
ATOM    878  CA  ILE A 118      42.965 -73.734  -3.689  1.00119.05           C  
ATOM    879  CB  ILE A 118      42.392 -75.145  -3.296  1.00119.05           C  
ATOM    880  CG1 ILE A 118      41.459 -75.791  -4.330  1.00119.05           C  
ATOM    881  CG2 ILE A 118      41.790 -75.165  -1.875  1.00119.05           C  
ATOM    882  CD1 ILE A 118      40.130 -75.095  -4.552  1.00119.05           C  
ATOM    883  C   ILE A 118      42.197 -72.444  -3.316  1.00119.05           C  
ATOM    884  O   ILE A 118      42.324 -71.872  -2.209  1.00119.05           O  
ATOM    885  N   PHE A 119      41.267 -72.132  -4.226  1.00 92.13           N  
ATOM    886  CA  PHE A 119      40.279 -71.077  -4.132  1.00 92.13           C  
ATOM    887  CB  PHE A 119      40.689 -69.912  -5.029  1.00 92.13           C  
ATOM    888  CG  PHE A 119      42.093 -69.483  -4.697  1.00 92.13           C  
ATOM    889  CD1 PHE A 119      43.193 -70.199  -5.207  1.00 92.13           C  
ATOM    890  CD2 PHE A 119      42.292 -68.435  -3.791  1.00 92.13           C  
ATOM    891  CE1 PHE A 119      44.490 -69.889  -4.780  1.00 92.13           C  
ATOM    892  CE2 PHE A 119      43.594 -68.084  -3.418  1.00 92.13           C  
ATOM    893  CZ  PHE A 119      44.689 -68.815  -3.901  1.00 92.13           C  
ATOM    894  C   PHE A 119      38.927 -71.557  -4.571  1.00 92.13           C  
ATOM    895  O   PHE A 119      38.725 -71.704  -5.778  1.00 92.13           O  
ATOM    896  N   PRO A 120      37.923 -71.591  -3.673  1.00 81.24           N  
ATOM    897  CA  PRO A 120      36.471 -71.666  -3.975  1.00 81.24           C  
ATOM    898  CD  PRO A 120      38.095 -71.707  -2.231  1.00 81.24           C  
ATOM    899  CB  PRO A 120      35.723 -71.746  -2.630  1.00 81.24           C  
ATOM    900  CG  PRO A 120      36.795 -72.270  -1.673  1.00 81.24           C  
ATOM    901  C   PRO A 120      35.912 -70.432  -4.668  1.00 81.24           C  
ATOM    902  O   PRO A 120      36.205 -69.335  -4.154  1.00 81.24           O  
ATOM    903  N   PRO A 121      34.956 -70.610  -5.638  1.00 85.40           N  
ATOM    904  CA  PRO A 121      34.359 -69.554  -6.467  1.00 85.40           C  
ATOM    905  CD  PRO A 121      34.464 -71.921  -6.095  1.00 85.40           C  
ATOM    906  CB  PRO A 121      33.236 -70.243  -7.270  1.00 85.40           C  
ATOM    907  CG  PRO A 121      33.707 -71.688  -7.396  1.00 85.40           C  
ATOM    908  C   PRO A 121      33.773 -68.385  -5.700  1.00 85.40           C  
ATOM    909  O   PRO A 121      32.883 -68.577  -4.889  1.00 85.40           O  
ATOM    910  N   SER A 122      34.072 -67.162  -6.125  1.00110.60           N  
ATOM    911  CA  SER A 122      33.587 -65.924  -5.498  1.00110.60           C  
ATOM    912  CB  SER A 122      34.584 -64.824  -5.865  1.00110.60           C  
ATOM    913  OG  SER A 122      34.190 -63.591  -5.302  1.00110.60           O  
ATOM    914  C   SER A 122      32.177 -65.483  -5.922  1.00110.60           C  
ATOM    915  O   SER A 122      31.928 -65.525  -7.120  1.00110.60           O  
ATOM    916  N   ASP A 123      31.546 -64.597  -5.180  1.00 61.09           N  
ATOM    917  CA  ASP A 123      30.161 -64.136  -5.355  1.00 61.09           C  
ATOM    918  CB  ASP A 123      29.947 -62.995  -4.350  1.00 61.09           C  
ATOM    919  CG  ASP A 123      30.069 -63.362  -2.862  1.00 61.09           C  
ATOM    920  OD1 ASP A 123      30.523 -64.485  -2.561  1.00 61.09           O  
ATOM    921  OD2 ASP A 123      29.738 -62.481  -2.036  1.00 61.09           O  
ATOM    922  C   ASP A 123      29.870 -63.558  -6.753  1.00 61.09           C  
ATOM    923  O   ASP A 123      28.765 -63.780  -7.292  1.00 61.09           O  
ATOM    924  N   GLU A 124      30.917 -62.988  -7.398  1.00 68.73           N  
ATOM    925  CA  GLU A 124      30.825 -62.474  -8.766  1.00 68.73           C  
ATOM    926  CB  GLU A 124      31.858 -61.347  -8.975  1.00 68.73           C  
ATOM    927  CG  GLU A 124      31.564 -60.103  -8.141  1.00 68.73           C  
ATOM    928  CD  GLU A 124      32.061 -58.878  -8.885  1.00 68.73           C  
ATOM    929  OE1 GLU A 124      33.293 -58.697  -8.957  1.00 68.73           O  
ATOM    930  OE2 GLU A 124      31.186 -58.139  -9.395  1.00 68.73           O  
ATOM    931  C   GLU A 124      30.962 -63.559  -9.874  1.00 68.73           C  
ATOM    932  O   GLU A 124      30.223 -63.549 -10.886  1.00 68.73           O  
ATOM    933  N   GLN A 125      31.824 -64.547  -9.635  1.00101.26           N  
ATOM    934  CA  GLN A 125      31.715 -65.747 -10.418  1.00101.26           C  
ATOM    935  CB  GLN A 125      32.749 -66.789 -10.021  1.00101.26           C  
ATOM    936  CG  GLN A 125      34.159 -66.394 -10.451  1.00101.26           C  
ATOM    937  CD  GLN A 125      35.134 -67.561 -10.333  1.00101.26           C  
ATOM    938  NE2 GLN A 125      36.380 -67.383 -10.703  1.00101.26           N  
ATOM    939  OE1 GLN A 125      34.794 -68.667  -9.943  1.00101.26           O  
ATOM    940  C   GLN A 125      30.313 -66.307 -10.298  1.00101.26           C  
ATOM    941  O   GLN A 125      29.641 -66.496 -11.307  1.00101.26           O  
ATOM    942  N   LEU A 126      29.762 -66.570  -9.116  1.00 43.29           N  
ATOM    943  CA  LEU A 126      28.467 -67.222  -8.930  1.00 43.29           C  
ATOM    944  CB  LEU A 126      28.211 -67.446  -7.427  1.00 43.29           C  
ATOM    945  CG  LEU A 126      29.234 -68.365  -6.730  1.00 43.29           C  
ATOM    946  CD1 LEU A 126      28.812 -68.546  -5.275  1.00 43.29           C  
ATOM    947  CD2 LEU A 126      29.354 -69.741  -7.390  1.00 43.29           C  
ATOM    948  C   LEU A 126      27.372 -66.411  -9.594  1.00 43.29           C  
ATOM    949  O   LEU A 126      26.453 -66.954 -10.187  1.00 43.29           O  
ATOM    950  N   LYS A 127      27.479 -65.068  -9.605  1.00 95.70           N  
ATOM    951  CA  LYS A 127      26.623 -64.089 -10.355  1.00 95.70           C  
ATOM    952  CB  LYS A 127      27.102 -62.682  -9.952  1.00 95.70           C  
ATOM    953  CG  LYS A 127      26.156 -61.567 -10.414  1.00 95.70           C  
ATOM    954  CD  LYS A 127      26.785 -60.164 -10.297  1.00 95.70           C  
ATOM    955  CE  LYS A 127      27.680 -59.972  -9.060  1.00 95.70           C  
ATOM    956  NZ  LYS A 127      28.419 -58.681  -9.088  1.00 95.70           N  
ATOM    957  C   LYS A 127      26.740 -64.141 -11.891  1.00 95.70           C  
ATOM    958  O   LYS A 127      25.718 -63.936 -12.554  1.00 95.70           O  
ATOM    959  N   SER A 128      27.939 -64.540 -12.336  1.00116.22           N  
ATOM    960  CA  SER A 128      28.281 -64.956 -13.705  1.00116.22           C  
ATOM    961  CB  SER A 128      29.804 -64.723 -13.883  1.00116.22           C  
ATOM    962  OG  SER A 128      30.201 -65.008 -15.205  1.00116.22           O  
ATOM    963  C   SER A 128      27.821 -66.396 -14.089  1.00116.22           C  
ATOM    964  O   SER A 128      28.083 -66.855 -15.209  1.00116.22           O  
ATOM    965  N   GLY A 129      27.067 -67.050 -13.177  1.00 42.68           N  
ATOM    966  CA  GLY A 129      26.576 -68.409 -13.394  1.00 42.68           C  
ATOM    967  C   GLY A 129      27.694 -69.454 -13.432  1.00 42.68           C  
ATOM    968  O   GLY A 129      27.522 -70.605 -13.840  1.00 42.68           O  
ATOM    969  N   THR A 130      28.920 -69.098 -13.073  1.00125.38           N  
ATOM    970  CA  THR A 130      30.103 -69.942 -13.209  1.00125.38           C  
ATOM    971  CB  THR A 130      31.188 -69.238 -14.045  1.00125.38           C  
ATOM    972  OG1 THR A 130      32.266 -70.092 -14.350  1.00125.38           O  
ATOM    973  CG2 THR A 130      31.832 -68.033 -13.375  1.00125.38           C  
ATOM    974  C   THR A 130      30.526 -70.361 -11.842  1.00125.38           C  
ATOM    975  O   THR A 130      30.271 -69.674 -10.862  1.00125.38           O  
ATOM    976  N   ALA A 131      31.149 -71.526 -11.737  1.00 66.38           N  
ATOM    977  CA  ALA A 131      31.987 -71.947 -10.625  1.00 66.38           C  
ATOM    978  CB  ALA A 131      31.306 -73.113  -9.963  1.00 66.38           C  
ATOM    979  C   ALA A 131      33.304 -72.329 -11.256  1.00 66.38           C  
ATOM    980  O   ALA A 131      33.566 -73.394 -11.785  1.00 66.38           O  
ATOM    981  N   SER A 132      34.250 -71.377 -11.332  1.00 65.57           N  
ATOM    982  CA  SER A 132      35.675 -71.587 -11.717  1.00 65.57           C  
ATOM    983  CB  SER A 132      36.165 -70.463 -12.617  1.00 65.57           C  
ATOM    984  OG  SER A 132      35.387 -70.424 -13.800  1.00 65.57           O  
ATOM    985  C   SER A 132      36.597 -71.689 -10.507  1.00 65.57           C  
ATOM    986  O   SER A 132      37.150 -70.696  -9.991  1.00 65.57           O  
ATOM    987  N   VAL A 133      36.554 -72.877  -9.866  1.00 62.29           N  
ATOM    988  CA  VAL A 133      37.396 -73.266  -8.731  1.00 62.29           C  
ATOM    989  CB  VAL A 133      37.090 -74.699  -8.191  1.00 62.29           C  
ATOM    990  CG1 VAL A 133      37.810 -74.907  -6.862  1.00 62.29           C  
ATOM    991  CG2 VAL A 133      35.590 -74.943  -7.996  1.00 62.29           C  
ATOM    992  C   VAL A 133      38.849 -73.169  -9.143  1.00 62.29           C  
ATOM    993  O   VAL A 133      39.388 -74.100  -9.717  1.00 62.29           O  
ATOM    994  N   VAL A 134      39.679 -72.244  -8.686  1.00 59.30           N  
ATOM    995  CA  VAL A 134      41.096 -72.140  -9.024  1.00 59.30           C  
ATOM    996  CB  VAL A 134      41.512 -70.658  -9.056  1.00 59.30           C  
ATOM    997  CG1 VAL A 134      42.961 -70.478  -9.520  1.00 59.30           C  
ATOM    998  CG2 VAL A 134      40.606 -69.845  -9.990  1.00 59.30           C  
ATOM    999  C   VAL A 134      41.959 -73.010  -8.083  1.00 59.30           C  
ATOM   1000  O   VAL A 134      41.705 -73.102  -6.862  1.00 59.30           O  
ATOM   1001  N   CYS A 135      43.028 -73.573  -8.655  1.00 66.20           N  
ATOM   1002  CA  CYS A 135      44.160 -74.055  -7.908  1.00 66.20           C  
ATOM   1003  CB  CYS A 135      44.118 -75.560  -7.972  1.00 66.20           C  
ATOM   1004  SG  CYS A 135      45.263 -76.437  -6.912  1.00 66.20           S  
ATOM   1005  C   CYS A 135      45.378 -73.440  -8.502  1.00 66.20           C  
ATOM   1006  O   CYS A 135      45.446 -73.206  -9.723  1.00 66.20           O  
ATOM   1007  N   LEU A 136      46.381 -73.143  -7.611  1.00 86.21           N  
ATOM   1008  CA  LEU A 136      47.683 -72.556  -7.955  1.00 86.21           C  
ATOM   1009  CB  LEU A 136      47.731 -71.108  -7.505  1.00 86.21           C  
ATOM   1010  CG  LEU A 136      46.687 -70.304  -8.282  1.00 86.21           C  
ATOM   1011  CD1 LEU A 136      46.611 -68.950  -7.630  1.00 86.21           C  
ATOM   1012  CD2 LEU A 136      47.100 -70.114  -9.739  1.00 86.21           C  
ATOM   1013  C   LEU A 136      48.789 -73.243  -7.231  1.00 86.21           C  
ATOM   1014  O   LEU A 136      48.715 -73.338  -5.987  1.00 86.21           O  
ATOM   1015  N   LEU A 137      49.787 -73.748  -7.991  1.00115.39           N  
ATOM   1016  CA  LEU A 137      50.874 -74.609  -7.531  1.00115.39           C  
ATOM   1017  CB  LEU A 137      50.880 -75.980  -8.253  1.00115.39           C  
ATOM   1018  CG  LEU A 137      49.494 -76.644  -8.361  1.00115.39           C  
ATOM   1019  CD1 LEU A 137      49.739 -78.131  -8.409  1.00115.39           C  
ATOM   1020  CD2 LEU A 137      48.539 -76.409  -7.199  1.00115.39           C  
ATOM   1021  C   LEU A 137      52.115 -73.797  -7.791  1.00115.39           C  
ATOM   1022  O   LEU A 137      52.458 -73.663  -8.963  1.00115.39           O  
ATOM   1023  N   ASN A 138      52.703 -73.183  -6.775  1.00 81.58           N  
ATOM   1024  CA  ASN A 138      53.847 -72.309  -6.933  1.00 81.58           C  
ATOM   1025  CB  ASN A 138      53.586 -70.979  -6.205  1.00 81.58           C  
ATOM   1026  CG  ASN A 138      52.447 -70.161  -6.794  1.00 81.58           C  
ATOM   1027  OD1 ASN A 138      52.002 -70.337  -7.915  1.00 81.58           O  
ATOM   1028  ND2 ASN A 138      51.970 -69.166  -6.079  1.00 81.58           N  
ATOM   1029  C   ASN A 138      55.123 -73.028  -6.475  1.00 81.58           C  
ATOM   1030  O   ASN A 138      55.082 -73.927  -5.617  1.00 81.58           O  
ATOM   1031  N   ASN A 139      56.229 -72.499  -7.050  1.00 92.82           N  
ATOM   1032  CA  ASN A 139      57.624 -72.716  -6.608  1.00 92.82           C  
ATOM   1033  CB  ASN A 139      57.748 -72.055  -5.214  1.00 92.82           C  
ATOM   1034  CG  ASN A 139      57.184 -70.648  -5.117  1.00 92.82           C  
ATOM   1035  OD1 ASN A 139      57.364 -69.799  -5.978  1.00 92.82           O  
ATOM   1036  ND2 ASN A 139      56.373 -70.378  -4.118  1.00 92.82           N  
ATOM   1037  C   ASN A 139      58.226 -74.164  -6.645  1.00 92.82           C  
ATOM   1038  O   ASN A 139      59.067 -74.538  -5.808  1.00 92.82           O  
ATOM   1039  N   PHE A 140      57.682 -75.047  -7.477  1.00164.87           N  
ATOM   1040  CA  PHE A 140      58.216 -76.409  -7.535  1.00164.87           C  
ATOM   1041  CB  PHE A 140      57.063 -77.405  -7.822  1.00164.87           C  
ATOM   1042  CG  PHE A 140      56.354 -77.147  -9.127  1.00164.87           C  
ATOM   1043  CD1 PHE A 140      56.911 -77.602 -10.332  1.00164.87           C  
ATOM   1044  CD2 PHE A 140      55.139 -76.443  -9.139  1.00164.87           C  
ATOM   1045  CE1 PHE A 140      56.279 -77.325 -11.554  1.00164.87           C  
ATOM   1046  CE2 PHE A 140      54.477 -76.228 -10.357  1.00164.87           C  
ATOM   1047  CZ  PHE A 140      55.058 -76.636 -11.568  1.00164.87           C  
ATOM   1048  C   PHE A 140      59.433 -76.541  -8.514  1.00164.87           C  
ATOM   1049  O   PHE A 140      59.437 -75.926  -9.582  1.00164.87           O  
ATOM   1050  N   TYR A 141      60.228 -77.584  -8.229  1.00105.29           N  
ATOM   1051  CA  TYR A 141      61.173 -78.191  -9.146  1.00105.29           C  
ATOM   1052  CB  TYR A 141      62.463 -77.364  -9.063  1.00105.29           C  
ATOM   1053  CG  TYR A 141      63.471 -77.834 -10.085  1.00105.29           C  
ATOM   1054  CD1 TYR A 141      63.440 -77.296 -11.384  1.00105.29           C  
ATOM   1055  CD2 TYR A 141      64.350 -78.893  -9.779  1.00105.29           C  
ATOM   1056  CE1 TYR A 141      64.261 -77.837 -12.388  1.00105.29           C  
ATOM   1057  CE2 TYR A 141      65.177 -79.433 -10.779  1.00105.29           C  
ATOM   1058  CZ  TYR A 141      65.109 -78.920 -12.089  1.00105.29           C  
ATOM   1059  OH  TYR A 141      65.811 -79.503 -13.089  1.00105.29           O  
ATOM   1060  C   TYR A 141      61.437 -79.680  -8.731  1.00105.29           C  
ATOM   1061  O   TYR A 141      61.743 -79.932  -7.541  1.00105.29           O  
ATOM   1062  N   PRO A 142      61.598 -80.613  -9.697  1.00178.26           N  
ATOM   1063  CA  PRO A 142      61.563 -80.508 -11.171  1.00178.26           C  
ATOM   1064  CD  PRO A 142      61.983 -81.936  -9.280  1.00178.26           C  
ATOM   1065  CB  PRO A 142      62.079 -81.871 -11.681  1.00178.26           C  
ATOM   1066  CG  PRO A 142      61.915 -82.824 -10.505  1.00178.26           C  
ATOM   1067  C   PRO A 142      60.221 -80.128 -11.779  1.00178.26           C  
ATOM   1068  O   PRO A 142      59.355 -79.759 -10.992  1.00178.26           O  
ATOM   1069  N   ARG A 143      60.165 -80.031 -13.123  1.00120.69           N  
ATOM   1070  CA  ARG A 143      59.029 -79.479 -13.880  1.00120.69           C  
ATOM   1071  CB  ARG A 143      59.491 -79.154 -15.356  1.00120.69           C  
ATOM   1072  CG  ARG A 143      58.569 -78.160 -16.091  1.00120.69           C  
ATOM   1073  CD  ARG A 143      59.128 -77.721 -17.455  1.00120.69           C  
ATOM   1074  NE  ARG A 143      58.375 -76.568 -18.005  1.00120.69           N  
ATOM   1075  CZ  ARG A 143      58.822 -75.656 -18.861  1.00120.69           C  
ATOM   1076  NH1 ARG A 143      60.014 -75.713 -19.386  1.00120.69           N  
ATOM   1077  NH2 ARG A 143      58.085 -74.634 -19.194  1.00120.69           N  
ATOM   1078  C   ARG A 143      57.770 -80.362 -13.923  1.00120.69           C  
ATOM   1079  O   ARG A 143      56.765 -79.772 -14.306  1.00120.69           O  
ATOM   1080  N   GLU A 144      57.831 -81.660 -13.684  1.00126.45           N  
ATOM   1081  CA  GLU A 144      56.653 -82.519 -13.772  1.00126.45           C  
ATOM   1082  CB  GLU A 144      57.078 -83.970 -14.055  1.00126.45           C  
ATOM   1083  CG  GLU A 144      55.872 -84.925 -14.087  1.00126.45           C  
ATOM   1084  CD  GLU A 144      54.790 -84.396 -15.035  1.00126.45           C  
ATOM   1085  OE1 GLU A 144      55.059 -84.336 -16.253  1.00126.45           O  
ATOM   1086  OE2 GLU A 144      53.755 -83.931 -14.512  1.00126.45           O  
ATOM   1087  C   GLU A 144      55.767 -82.283 -12.523  1.00126.45           C  
ATOM   1088  O   GLU A 144      56.057 -82.642 -11.376  1.00126.45           O  
ATOM   1089  N   ALA A 145      54.650 -81.606 -12.777  1.00168.58           N  
ATOM   1090  CA  ALA A 145      53.738 -81.112 -11.746  1.00168.58           C  
ATOM   1091  CB  ALA A 145      53.814 -79.587 -11.762  1.00168.58           C  
ATOM   1092  C   ALA A 145      52.269 -81.508 -12.021  1.00168.58           C  
ATOM   1093  O   ALA A 145      51.389 -80.646 -11.925  1.00168.58           O  
ATOM   1094  N   LYS A 146      52.046 -82.699 -12.602  1.00140.94           N  
ATOM   1095  CA  LYS A 146      50.701 -83.022 -13.073  1.00140.94           C  
ATOM   1096  CB  LYS A 146      50.658 -84.305 -13.899  1.00140.94           C  
ATOM   1097  CG  LYS A 146      49.229 -84.674 -14.344  1.00140.94           C  
ATOM   1098  CD  LYS A 146      48.594 -83.607 -15.255  1.00140.94           C  
ATOM   1099  CE  LYS A 146      47.135 -83.937 -15.575  1.00140.94           C  
ATOM   1100  NZ  LYS A 146      46.406 -82.726 -16.027  1.00140.94           N  
ATOM   1101  C   LYS A 146      49.736 -83.087 -11.899  1.00140.94           C  
ATOM   1102  O   LYS A 146      49.880 -83.869 -10.941  1.00140.94           O  
ATOM   1103  N   VAL A 147      48.632 -82.370 -12.086  1.00 79.97           N  
ATOM   1104  CA  VAL A 147      47.553 -82.248 -11.129  1.00 79.97           C  
ATOM   1105  CB  VAL A 147      47.031 -80.798 -10.972  1.00 79.97           C  
ATOM   1106  CG1 VAL A 147      48.168 -79.910 -10.500  1.00 79.97           C  
ATOM   1107  CG2 VAL A 147      46.484 -80.213 -12.267  1.00 79.97           C  
ATOM   1108  C   VAL A 147      46.411 -83.187 -11.520  1.00 79.97           C  
ATOM   1109  O   VAL A 147      46.229 -83.607 -12.696  1.00 79.97           O  
ATOM   1110  N   GLN A 148      45.659 -83.524 -10.453  1.00142.03           N  
ATOM   1111  CA  GLN A 148      44.344 -84.081 -10.533  1.00142.03           C  
ATOM   1112  CB  GLN A 148      44.300 -85.474  -9.888  1.00142.03           C  
ATOM   1113  CG  GLN A 148      45.203 -86.517 -10.551  1.00142.03           C  
ATOM   1114  CD  GLN A 148      45.020 -87.870  -9.866  1.00142.03           C  
ATOM   1115  NE2 GLN A 148      45.427 -88.949 -10.494  1.00142.03           N  
ATOM   1116  OE1 GLN A 148      44.462 -87.995  -8.782  1.00142.03           O  
ATOM   1117  C   GLN A 148      43.412 -83.089  -9.853  1.00142.03           C  
ATOM   1118  O   GLN A 148      43.748 -82.485  -8.808  1.00142.03           O  
ATOM   1119  N   TRP A 149      42.125 -83.191 -10.247  1.00 75.11           N  
ATOM   1120  CA  TRP A 149      41.005 -82.610  -9.528  1.00 75.11           C  
ATOM   1121  CB  TRP A 149      40.332 -81.612 -10.467  1.00 75.11           C  
ATOM   1122  CG  TRP A 149      41.088 -80.342 -10.583  1.00 75.11           C  
ATOM   1123  CD2 TRP A 149      40.953 -79.181  -9.721  1.00 75.11           C  
ATOM   1124  CD1 TRP A 149      42.035 -80.035 -11.495  1.00 75.11           C  
ATOM   1125  NE1 TRP A 149      42.455 -78.739 -11.284  1.00 75.11           N  
ATOM   1126  CE2 TRP A 149      41.773 -78.144 -10.246  1.00 75.11           C  
ATOM   1127  CE3 TRP A 149      40.158 -78.887  -8.591  1.00 75.11           C  
ATOM   1128  CZ2 TRP A 149      41.760 -76.852  -9.713  1.00 75.11           C  
ATOM   1129  CZ3 TRP A 149      40.154 -77.598  -8.036  1.00 75.11           C  
ATOM   1130  CH2 TRP A 149      40.939 -76.581  -8.604  1.00 75.11           C  
ATOM   1131  C   TRP A 149      40.027 -83.693  -9.079  1.00 75.11           C  
ATOM   1132  O   TRP A 149      39.706 -84.617  -9.849  1.00 75.11           O  
ATOM   1133  N   LYS A 150      39.390 -83.406  -7.914  1.00 90.52           N  
ATOM   1134  CA  LYS A 150      38.340 -84.234  -7.324  1.00 90.52           C  
ATOM   1135  CB  LYS A 150      38.858 -85.066  -6.153  1.00 90.52           C  
ATOM   1136  CG  LYS A 150      39.994 -86.010  -6.591  1.00 90.52           C  
ATOM   1137  CD  LYS A 150      40.694 -86.666  -5.392  1.00 90.52           C  
ATOM   1138  CE  LYS A 150      41.820 -87.621  -5.829  1.00 90.52           C  
ATOM   1139  NZ  LYS A 150      43.036 -86.898  -6.275  1.00 90.52           N  
ATOM   1140  C   LYS A 150      37.158 -83.448  -6.862  1.00 90.52           C  
ATOM   1141  O   LYS A 150      37.326 -82.310  -6.405  1.00 90.52           O  
ATOM   1142  N   VAL A 151      35.945 -83.962  -7.051  1.00100.53           N  
ATOM   1143  CA  VAL A 151      34.675 -83.595  -6.393  1.00100.53           C  
ATOM   1144  CB  VAL A 151      33.495 -83.748  -7.355  1.00100.53           C  
ATOM   1145  CG1 VAL A 151      33.692 -82.810  -8.549  1.00100.53           C  
ATOM   1146  CG2 VAL A 151      33.315 -85.174  -7.892  1.00100.53           C  
ATOM   1147  C   VAL A 151      34.506 -84.484  -5.168  1.00100.53           C  
ATOM   1148  O   VAL A 151      35.519 -84.948  -4.670  1.00100.53           O  
ATOM   1149  N   ASP A 152      33.291 -84.830  -4.740  1.00 89.56           N  
ATOM   1150  CA  ASP A 152      33.011 -85.690  -3.600  1.00 89.56           C  
ATOM   1151  CB  ASP A 152      31.497 -85.995  -3.430  1.00 89.56           C  
ATOM   1152  CG  ASP A 152      30.699 -84.764  -2.990  1.00 89.56           C  
ATOM   1153  OD1 ASP A 152      31.205 -83.637  -3.154  1.00 89.56           O  
ATOM   1154  OD2 ASP A 152      29.592 -84.908  -2.434  1.00 89.56           O  
ATOM   1155  C   ASP A 152      33.892 -86.942  -3.620  1.00 89.56           C  
ATOM   1156  O   ASP A 152      34.062 -87.661  -4.638  1.00 89.56           O  
ATOM   1157  N   ASN A 153      34.440 -87.213  -2.419  1.00179.21           N  
ATOM   1158  CA  ASN A 153      35.320 -88.352  -2.137  1.00179.21           C  
ATOM   1159  CB  ASN A 153      34.452 -89.609  -2.128  1.00179.21           C  
ATOM   1160  CG  ASN A 153      35.149 -90.797  -1.499  1.00179.21           C  
ATOM   1161  OD1 ASN A 153      36.339 -90.804  -1.254  1.00179.21           O  
ATOM   1162  ND2 ASN A 153      34.432 -91.865  -1.260  1.00179.21           N  
ATOM   1163  C   ASN A 153      36.538 -88.374  -3.047  1.00179.21           C  
ATOM   1164  O   ASN A 153      37.197 -87.342  -3.054  1.00179.21           O  
ATOM   1165  N   ALA A 154      36.684 -89.425  -3.851  1.00112.00           N  
ATOM   1166  CA  ALA A 154      37.742 -89.638  -4.823  1.00112.00           C  
ATOM   1167  CB  ALA A 154      38.072 -91.133  -4.767  1.00112.00           C  
ATOM   1168  C   ALA A 154      37.379 -89.264  -6.261  1.00112.00           C  
ATOM   1169  O   ALA A 154      38.306 -89.118  -7.079  1.00112.00           O  
ATOM   1170  N   LEU A 155      36.085 -88.999  -6.549  1.00 68.71           N  
ATOM   1171  CA  LEU A 155      35.582 -88.873  -7.915  1.00 68.71           C  
ATOM   1172  CB  LEU A 155      34.070 -88.692  -7.945  1.00 68.71           C  
ATOM   1173  CG  LEU A 155      33.251 -89.891  -7.438  1.00 68.71           C  
ATOM   1174  CD1 LEU A 155      31.760 -89.634  -7.671  1.00 68.71           C  
ATOM   1175  CD2 LEU A 155      33.642 -91.192  -8.142  1.00 68.71           C  
ATOM   1176  C   LEU A 155      36.216 -87.718  -8.659  1.00 68.71           C  
ATOM   1177  O   LEU A 155      36.124 -86.562  -8.289  1.00 68.71           O  
ATOM   1178  N   GLN A 156      36.835 -87.924  -9.799  1.00 55.72           N  
ATOM   1179  CA  GLN A 156      37.676 -86.889 -10.433  1.00 55.72           C  
ATOM   1180  CB  GLN A 156      38.916 -87.489 -11.111  1.00 55.72           C  
ATOM   1181  CG  GLN A 156      39.958 -88.013 -10.112  1.00 55.72           C  
ATOM   1182  CD  GLN A 156      41.247 -88.441 -10.804  1.00 55.72           C  
ATOM   1183  OE1 GLN A 156      41.746 -87.809 -11.720  1.00 55.72           O  
ATOM   1184  NE2 GLN A 156      41.862 -89.520 -10.375  1.00 55.72           N  
ATOM   1185  C   GLN A 156      36.858 -86.064 -11.437  1.00 55.72           C  
ATOM   1186  O   GLN A 156      35.994 -86.597 -12.129  1.00 55.72           O  
ATOM   1187  N   SER A 157      37.183 -84.786 -11.568  1.00 50.97           N  
ATOM   1188  CA  SER A 157      36.583 -83.944 -12.608  1.00 50.97           C  
ATOM   1189  CB  SER A 157      36.058 -82.673 -11.999  1.00 50.97           C  
ATOM   1190  OG  SER A 157      35.415 -81.941 -13.027  1.00 50.97           O  
ATOM   1191  C   SER A 157      37.524 -83.554 -13.753  1.00 50.97           C  
ATOM   1192  O   SER A 157      38.543 -82.891 -13.532  1.00 50.97           O  
ATOM   1193  N   GLY A 158      37.236 -84.142 -14.927  1.00 46.43           N  
ATOM   1194  CA  GLY A 158      38.047 -83.918 -16.115  1.00 46.43           C  
ATOM   1195  C   GLY A 158      37.638 -82.602 -16.802  1.00 46.43           C  
ATOM   1196  O   GLY A 158      38.379 -82.097 -17.620  1.00 46.43           O  
ATOM   1197  N   ASN A 159      36.630 -81.889 -16.322  1.00 61.98           N  
ATOM   1198  CA  ASN A 159      36.425 -80.504 -16.694  1.00 61.98           C  
ATOM   1199  CB  ASN A 159      34.968 -80.139 -16.630  1.00 61.98           C  
ATOM   1200  CG  ASN A 159      34.679 -78.875 -17.434  1.00 61.98           C  
ATOM   1201  OD1 ASN A 159      35.557 -78.135 -17.846  1.00 61.98           O  
ATOM   1202  ND2 ASN A 159      33.436 -78.643 -17.787  1.00 61.98           N  
ATOM   1203  C   ASN A 159      37.273 -79.562 -15.878  1.00 61.98           C  
ATOM   1204  O   ASN A 159      36.945 -79.110 -14.785  1.00 61.98           O  
ATOM   1205  N   SER A 160      38.516 -79.356 -16.319  1.00 40.54           N  
ATOM   1206  CA  SER A 160      39.438 -78.340 -15.812  1.00 40.54           C  
ATOM   1207  CB  SER A 160      40.343 -78.949 -14.713  1.00 40.54           C  
ATOM   1208  OG  SER A 160      41.154 -77.969 -14.101  1.00 40.54           O  
ATOM   1209  C   SER A 160      40.196 -77.731 -17.008  1.00 40.54           C  
ATOM   1210  O   SER A 160      40.213 -78.228 -18.150  1.00 40.54           O  
ATOM   1211  N   GLN A 161      40.688 -76.499 -16.734  1.00 60.97           N  
ATOM   1212  CA  GLN A 161      41.734 -75.786 -17.506  1.00 60.97           C  
ATOM   1213  CB  GLN A 161      41.218 -74.362 -17.707  1.00 60.97           C  
ATOM   1214  CG  GLN A 161      41.940 -73.589 -18.819  1.00 60.97           C  
ATOM   1215  CD  GLN A 161      41.171 -72.341 -19.244  1.00 60.97           C  
ATOM   1216  NE2 GLN A 161      40.244 -71.836 -18.459  1.00 60.97           N  
ATOM   1217  OE1 GLN A 161      41.368 -71.795 -20.310  1.00 60.97           O  
ATOM   1218  C   GLN A 161      43.116 -75.819 -16.848  1.00 60.97           C  
ATOM   1219  O   GLN A 161      43.139 -75.922 -15.632  1.00 60.97           O  
ATOM   1220  N   GLU A 162      44.237 -75.659 -17.556  1.00 64.81           N  
ATOM   1221  CA  GLU A 162      45.583 -75.775 -16.986  1.00 64.81           C  
ATOM   1222  CB  GLU A 162      46.182 -77.213 -16.982  1.00 64.81           C  
ATOM   1223  CG  GLU A 162      45.486 -78.225 -16.060  1.00 64.81           C  
ATOM   1224  CD  GLU A 162      46.094 -79.632 -16.202  1.00 64.81           C  
ATOM   1225  OE1 GLU A 162      45.807 -80.338 -17.193  1.00 64.81           O  
ATOM   1226  OE2 GLU A 162      46.822 -80.107 -15.303  1.00 64.81           O  
ATOM   1227  C   GLU A 162      46.495 -74.869 -17.827  1.00 64.81           C  
ATOM   1228  O   GLU A 162      46.545 -75.016 -19.063  1.00 64.81           O  
ATOM   1229  N   SER A 163      47.363 -74.155 -17.078  1.00 54.21           N  
ATOM   1230  CA  SER A 163      48.464 -73.361 -17.622  1.00 54.21           C  
ATOM   1231  CB  SER A 163      48.085 -71.882 -17.605  1.00 54.21           C  
ATOM   1232  OG  SER A 163      49.070 -71.130 -18.289  1.00 54.21           O  
ATOM   1233  C   SER A 163      49.745 -73.604 -16.821  1.00 54.21           C  
ATOM   1234  O   SER A 163      49.649 -74.007 -15.650  1.00 54.21           O  
ATOM   1235  N   VAL A 164      50.906 -73.392 -17.462  1.00116.27           N  
ATOM   1236  CA  VAL A 164      52.231 -73.662 -16.871  1.00116.27           C  
ATOM   1237  CB  VAL A 164      52.788 -75.018 -17.302  1.00116.27           C  
ATOM   1238  CG1 VAL A 164      54.086 -75.352 -16.552  1.00116.27           C  
ATOM   1239  CG2 VAL A 164      51.808 -76.164 -17.019  1.00116.27           C  
ATOM   1240  C   VAL A 164      53.249 -72.597 -17.280  1.00116.27           C  
ATOM   1241  O   VAL A 164      53.201 -72.081 -18.409  1.00116.27           O  
ATOM   1242  N   THR A 165      54.108 -72.235 -16.328  1.00136.32           N  
ATOM   1243  CA  THR A 165      55.118 -71.197 -16.512  1.00136.32           C  
ATOM   1244  CB  THR A 165      55.452 -70.501 -15.180  1.00136.32           C  
ATOM   1245  OG1 THR A 165      54.276 -70.312 -14.426  1.00136.32           O  
ATOM   1246  CG2 THR A 165      56.034 -69.100 -15.371  1.00136.32           C  
ATOM   1247  C   THR A 165      56.377 -71.783 -17.133  1.00136.32           C  
ATOM   1248  O   THR A 165      56.525 -72.964 -17.402  1.00136.32           O  
ATOM   1249  N   GLU A 166      57.244 -70.935 -17.649  1.00166.62           N  
ATOM   1250  CA  GLU A 166      58.690 -71.220 -17.742  1.00166.62           C  
ATOM   1251  CB  GLU A 166      59.242 -70.275 -18.838  1.00166.62           C  
ATOM   1252  CG  GLU A 166      60.552 -70.756 -19.451  1.00166.62           C  
ATOM   1253  CD  GLU A 166      60.482 -72.225 -19.914  1.00166.62           C  
ATOM   1254  OE1 GLU A 166      59.482 -72.646 -20.526  1.00166.62           O  
ATOM   1255  OE2 GLU A 166      61.426 -72.990 -19.633  1.00166.62           O  
ATOM   1256  C   GLU A 166      59.436 -71.126 -16.372  1.00166.62           C  
ATOM   1257  O   GLU A 166      59.002 -70.538 -15.375  1.00166.62           O  
ATOM   1258  N   GLN A 167      60.704 -71.542 -16.345  1.00 78.99           N  
ATOM   1259  CA  GLN A 167      61.537 -71.456 -15.150  1.00 78.99           C  
ATOM   1260  CB  GLN A 167      62.809 -72.305 -15.347  1.00 78.99           C  
ATOM   1261  CG  GLN A 167      63.520 -72.732 -14.061  1.00 78.99           C  
ATOM   1262  CD  GLN A 167      64.684 -73.693 -14.322  1.00 78.99           C  
ATOM   1263  OE1 GLN A 167      65.327 -73.702 -15.363  1.00 78.99           O  
ATOM   1264  NE2 GLN A 167      65.022 -74.531 -13.370  1.00 78.99           N  
ATOM   1265  C   GLN A 167      61.858 -69.974 -14.855  1.00 78.99           C  
ATOM   1266  O   GLN A 167      61.892 -69.130 -15.777  1.00 78.99           O  
ATOM   1267  N   ASP A 168      62.020 -69.775 -13.528  1.00 62.19           N  
ATOM   1268  CA  ASP A 168      62.529 -68.502 -12.943  1.00 62.19           C  
ATOM   1269  CB  ASP A 168      62.190 -68.427 -11.427  1.00 62.19           C  
ATOM   1270  CG  ASP A 168      62.690 -67.120 -10.815  1.00 62.19           C  
ATOM   1271  OD1 ASP A 168      62.453 -66.060 -11.428  1.00 62.19           O  
ATOM   1272  OD2 ASP A 168      63.483 -67.207  -9.855  1.00 62.19           O  
ATOM   1273  C   ASP A 168      64.030 -68.219 -13.198  1.00 62.19           C  
ATOM   1274  O   ASP A 168      64.682 -69.042 -13.829  1.00 62.19           O  
ATOM   1275  N   SER A 169      64.489 -66.974 -13.058  1.00 68.78           N  
ATOM   1276  CA  SER A 169      65.882 -66.546 -13.230  1.00 68.78           C  
ATOM   1277  CB  SER A 169      65.934 -65.080 -13.659  1.00 68.78           C  
ATOM   1278  OG  SER A 169      65.335 -64.227 -12.696  1.00 68.78           O  
ATOM   1279  C   SER A 169      66.743 -66.533 -11.954  1.00 68.78           C  
ATOM   1280  O   SER A 169      67.979 -66.572 -12.023  1.00 68.78           O  
ATOM   1281  N   LYS A 170      66.150 -66.409 -10.764  1.00144.01           N  
ATOM   1282  CA  LYS A 170      66.891 -66.508  -9.509  1.00144.01           C  
ATOM   1283  CB  LYS A 170      66.499 -65.353  -8.580  1.00144.01           C  
ATOM   1284  CG  LYS A 170      67.500 -65.097  -7.428  1.00144.01           C  
ATOM   1285  CD  LYS A 170      67.637 -66.273  -6.451  1.00144.01           C  
ATOM   1286  CE  LYS A 170      68.592 -66.069  -5.286  1.00144.01           C  
ATOM   1287  NZ  LYS A 170      68.613 -67.315  -4.481  1.00144.01           N  
ATOM   1288  C   LYS A 170      66.699 -67.901  -8.924  1.00144.01           C  
ATOM   1289  O   LYS A 170      67.650 -68.662  -8.757  1.00144.01           O  
ATOM   1290  N   ASP A 171      65.545 -68.148  -8.327  1.00 73.78           N  
ATOM   1291  CA  ASP A 171      65.279 -69.363  -7.610  1.00 73.78           C  
ATOM   1292  CB  ASP A 171      63.991 -69.262  -6.815  1.00 73.78           C  
ATOM   1293  CG  ASP A 171      64.177 -68.433  -5.535  1.00 73.78           C  
ATOM   1294  OD1 ASP A 171      65.345 -68.251  -5.093  1.00 73.78           O  
ATOM   1295  OD2 ASP A 171      63.138 -68.058  -4.957  1.00 73.78           O  
ATOM   1296  C   ASP A 171      65.156 -70.545  -8.534  1.00 73.78           C  
ATOM   1297  O   ASP A 171      65.235 -71.642  -7.994  1.00 73.78           O  
ATOM   1298  N   SER A 172      64.853 -70.368  -9.828  1.00119.11           N  
ATOM   1299  CA  SER A 172      64.823 -71.397 -10.903  1.00119.11           C  
ATOM   1300  CB  SER A 172      66.232 -71.812 -11.375  1.00119.11           C  
ATOM   1301  OG  SER A 172      66.914 -72.495 -10.347  1.00119.11           O  
ATOM   1302  C   SER A 172      63.843 -72.561 -10.634  1.00119.11           C  
ATOM   1303  O   SER A 172      64.162 -73.764 -10.658  1.00119.11           O  
ATOM   1304  N   THR A 173      62.706 -72.151 -10.069  1.00 54.56           N  
ATOM   1305  CA  THR A 173      61.546 -73.018  -9.953  1.00 54.56           C  
ATOM   1306  CB  THR A 173      60.898 -72.841  -8.548  1.00 54.56           C  
ATOM   1307  OG1 THR A 173      60.450 -71.516  -8.412  1.00 54.56           O  
ATOM   1308  CG2 THR A 173      61.877 -73.130  -7.408  1.00 54.56           C  
ATOM   1309  C   THR A 173      60.561 -72.808 -11.150  1.00 54.56           C  
ATOM   1310  O   THR A 173      60.744 -72.119 -12.185  1.00 54.56           O  
ATOM   1311  N   TYR A 174      59.494 -73.593 -11.089  1.00 99.07           N  
ATOM   1312  CA  TYR A 174      58.384 -73.493 -12.010  1.00 99.07           C  
ATOM   1313  CB  TYR A 174      58.209 -74.783 -12.802  1.00 99.07           C  
ATOM   1314  CG  TYR A 174      59.279 -74.982 -13.843  1.00 99.07           C  
ATOM   1315  CD1 TYR A 174      59.177 -74.312 -15.073  1.00 99.07           C  
ATOM   1316  CD2 TYR A 174      60.354 -75.850 -13.589  1.00 99.07           C  
ATOM   1317  CE1 TYR A 174      60.139 -74.543 -16.071  1.00 99.07           C  
ATOM   1318  CE2 TYR A 174      61.316 -76.078 -14.587  1.00 99.07           C  
ATOM   1319  CZ  TYR A 174      61.196 -75.443 -15.840  1.00 99.07           C  
ATOM   1320  OH  TYR A 174      62.049 -75.744 -16.851  1.00 99.07           O  
ATOM   1321  C   TYR A 174      57.150 -73.185 -11.239  1.00 99.07           C  
ATOM   1322  O   TYR A 174      57.092 -73.238  -9.994  1.00 99.07           O  
ATOM   1323  N   SER A 175      56.036 -72.899 -11.901  1.00 49.89           N  
ATOM   1324  CA  SER A 175      54.688 -72.965 -11.321  1.00 49.89           C  
ATOM   1325  CB  SER A 175      54.327 -71.566 -10.774  1.00 49.89           C  
ATOM   1326  OG  SER A 175      55.281 -71.210  -9.783  1.00 49.89           O  
ATOM   1327  C   SER A 175      53.705 -73.582 -12.327  1.00 49.89           C  
ATOM   1328  O   SER A 175      53.918 -73.557 -13.558  1.00 49.89           O  
ATOM   1329  N   LEU A 176      52.539 -74.005 -11.865  1.00124.16           N  
ATOM   1330  CA  LEU A 176      51.360 -74.426 -12.615  1.00124.16           C  
ATOM   1331  CB  LEU A 176      51.240 -75.963 -12.521  1.00124.16           C  
ATOM   1332  CG  LEU A 176      50.094 -76.634 -13.311  1.00124.16           C  
ATOM   1333  CD1 LEU A 176      50.385 -78.123 -13.508  1.00124.16           C  
ATOM   1334  CD2 LEU A 176      48.736 -76.588 -12.610  1.00124.16           C  
ATOM   1335  C   LEU A 176      50.212 -73.608 -12.060  1.00124.16           C  
ATOM   1336  O   LEU A 176      50.215 -73.341 -10.840  1.00124.16           O  
ATOM   1337  N   SER A 177      49.295 -73.115 -12.900  1.00 45.99           N  
ATOM   1338  CA  SER A 177      47.906 -72.825 -12.559  1.00 45.99           C  
ATOM   1339  CB  SER A 177      47.616 -71.423 -13.047  1.00 45.99           C  
ATOM   1340  OG  SER A 177      46.293 -71.041 -12.744  1.00 45.99           O  
ATOM   1341  C   SER A 177      46.933 -73.825 -13.203  1.00 45.99           C  
ATOM   1342  O   SER A 177      47.267 -74.460 -14.229  1.00 45.99           O  
ATOM   1343  N   SER A 178      45.841 -74.105 -12.453  1.00 51.88           N  
ATOM   1344  CA  SER A 178      44.678 -74.862 -12.944  1.00 51.88           C  
ATOM   1345  CB  SER A 178      44.813 -76.321 -12.540  1.00 51.88           C  
ATOM   1346  OG  SER A 178      43.825 -77.135 -13.135  1.00 51.88           O  
ATOM   1347  C   SER A 178      43.362 -74.312 -12.417  1.00 51.88           C  
ATOM   1348  O   SER A 178      43.339 -73.568 -11.419  1.00 51.88           O  
ATOM   1349  N   THR A 179      42.271 -74.583 -13.139  1.00 66.19           N  
ATOM   1350  CA  THR A 179      40.914 -74.251 -12.689  1.00 66.19           C  
ATOM   1351  CB  THR A 179      40.475 -72.916 -13.279  1.00 66.19           C  
ATOM   1352  OG1 THR A 179      41.398 -71.912 -12.926  1.00 66.19           O  
ATOM   1353  CG2 THR A 179      39.127 -72.436 -12.769  1.00 66.19           C  
ATOM   1354  C   THR A 179      39.926 -75.311 -13.160  1.00 66.19           C  
ATOM   1355  O   THR A 179      39.377 -75.214 -14.279  1.00 66.19           O  
ATOM   1356  N   LEU A 180      39.445 -76.141 -12.184  1.00128.57           N  
ATOM   1357  CA  LEU A 180      38.186 -76.902 -12.341  1.00128.57           C  
ATOM   1358  CB  LEU A 180      37.918 -77.841 -11.140  1.00128.57           C  
ATOM   1359  CG  LEU A 180      36.910 -78.988 -11.358  1.00128.57           C  
ATOM   1360  CD1 LEU A 180      36.700 -79.740 -10.040  1.00128.57           C  
ATOM   1361  CD2 LEU A 180      35.525 -78.540 -11.808  1.00128.57           C  
ATOM   1362  C   LEU A 180      37.061 -75.898 -12.573  1.00128.57           C  
ATOM   1363  O   LEU A 180      36.958 -74.865 -11.919  1.00128.57           O  
ATOM   1364  N   THR A 181      36.418 -75.909 -13.722  1.00116.80           N  
ATOM   1365  CA  THR A 181      35.277 -75.042 -14.013  1.00116.80           C  
ATOM   1366  CB  THR A 181      35.560 -74.141 -15.231  1.00116.80           C  
ATOM   1367  OG1 THR A 181      34.556 -73.159 -15.311  1.00116.80           O  
ATOM   1368  CG2 THR A 181      35.594 -74.917 -16.547  1.00116.80           C  
ATOM   1369  C   THR A 181      34.030 -75.944 -14.181  1.00116.80           C  
ATOM   1370  O   THR A 181      34.032 -76.890 -15.019  1.00116.80           O  
ATOM   1371  N   LEU A 182      32.977 -75.427 -13.501  1.00 69.70           N  
ATOM   1372  CA  LEU A 182      31.624 -75.911 -13.654  1.00 69.70           C  
ATOM   1373  CB  LEU A 182      31.218 -76.710 -12.392  1.00 69.70           C  
ATOM   1374  CG  LEU A 182      32.093 -77.949 -12.139  1.00 69.70           C  
ATOM   1375  CD1 LEU A 182      31.681 -78.661 -10.849  1.00 69.70           C  
ATOM   1376  CD2 LEU A 182      32.046 -78.968 -13.284  1.00 69.70           C  
ATOM   1377  C   LEU A 182      30.750 -74.728 -14.027  1.00 69.70           C  
ATOM   1378  O   LEU A 182      31.234 -73.578 -13.885  1.00 69.70           O  
ATOM   1379  N   SER A 183      29.502 -74.994 -14.529  1.00 31.94           N  
ATOM   1380  CA  SER A 183      28.294 -74.197 -14.165  1.00 31.94           C  
ATOM   1381  CB  SER A 183      26.991 -74.749 -14.793  1.00 31.94           C  
ATOM   1382  OG  SER A 183      25.870 -73.923 -14.531  1.00 31.94           O  
ATOM   1383  C   SER A 183      28.018 -74.148 -12.662  1.00 31.94           C  
ATOM   1384  O   SER A 183      28.044 -75.239 -12.057  1.00 31.94           O  
ATOM   1385  N   LYS A 184      27.521 -72.985 -12.137  1.00 59.46           N  
ATOM   1386  CA  LYS A 184      26.957 -72.843 -10.780  1.00 59.46           C  
ATOM   1387  CB  LYS A 184      26.294 -71.476 -10.501  1.00 59.46           C  
ATOM   1388  CG  LYS A 184      25.880 -71.365  -9.022  1.00 59.46           C  
ATOM   1389  CD  LYS A 184      25.412 -69.957  -8.621  1.00 59.46           C  
ATOM   1390  CE  LYS A 184      25.132 -69.920  -7.109  1.00 59.46           C  
ATOM   1391  NZ  LYS A 184      23.899 -70.662  -6.762  1.00 59.46           N  
ATOM   1392  C   LYS A 184      25.946 -73.947 -10.513  1.00 59.46           C  
ATOM   1393  O   LYS A 184      26.235 -74.740  -9.646  1.00 59.46           O  
ATOM   1394  N   ALA A 185      24.996 -74.275 -11.362  1.00 51.36           N  
ATOM   1395  CA  ALA A 185      24.050 -75.364 -11.157  1.00 51.36           C  
ATOM   1396  CB  ALA A 185      23.120 -75.365 -12.386  1.00 51.36           C  
ATOM   1397  C   ALA A 185      24.678 -76.749 -10.870  1.00 51.36           C  
ATOM   1398  O   ALA A 185      24.162 -77.515 -10.039  1.00 51.36           O  
ATOM   1399  N   ASP A 186      25.866 -77.035 -11.416  1.00 80.82           N  
ATOM   1400  CA  ASP A 186      26.571 -78.261 -11.072  1.00 80.82           C  
ATOM   1401  CB  ASP A 186      27.466 -78.695 -12.237  1.00 80.82           C  
ATOM   1402  CG  ASP A 186      27.745 -80.195 -12.134  1.00 80.82           C  
ATOM   1403  OD1 ASP A 186      26.762 -80.949 -12.316  1.00 80.82           O  
ATOM   1404  OD2 ASP A 186      28.898 -80.591 -11.864  1.00 80.82           O  
ATOM   1405  C   ASP A 186      27.328 -78.127  -9.749  1.00 80.82           C  
ATOM   1406  O   ASP A 186      27.158 -78.960  -8.865  1.00 80.82           O  
ATOM   1407  N   TYR A 187      28.024 -77.013  -9.518  1.00 85.24           N  
ATOM   1408  CA  TYR A 187      28.751 -76.729  -8.274  1.00 85.24           C  
ATOM   1409  CB  TYR A 187      29.366 -75.338  -8.405  1.00 85.24           C  
ATOM   1410  CG  TYR A 187      30.183 -74.925  -7.198  1.00 85.24           C  
ATOM   1411  CD1 TYR A 187      31.484 -75.432  -7.028  1.00 85.24           C  
ATOM   1412  CD2 TYR A 187      29.629 -74.058  -6.236  1.00 85.24           C  
ATOM   1413  CE1 TYR A 187      32.228 -75.087  -5.884  1.00 85.24           C  
ATOM   1414  CE2 TYR A 187      30.383 -73.694  -5.106  1.00 85.24           C  
ATOM   1415  CZ  TYR A 187      31.677 -74.220  -4.916  1.00 85.24           C  
ATOM   1416  OH  TYR A 187      32.383 -73.913  -3.797  1.00 85.24           O  
ATOM   1417  C   TYR A 187      27.871 -76.762  -7.006  1.00 85.24           C  
ATOM   1418  O   TYR A 187      28.286 -77.279  -5.973  1.00 85.24           O  
ATOM   1419  N   GLU A 188      26.583 -76.458  -7.146  1.00107.77           N  
ATOM   1420  CA  GLU A 188      25.577 -76.613  -6.098  1.00107.77           C  
ATOM   1421  CB  GLU A 188      24.220 -76.073  -6.569  1.00107.77           C  
ATOM   1422  CG  GLU A 188      24.159 -74.613  -7.019  1.00107.77           C  
ATOM   1423  CD  GLU A 188      24.475 -73.600  -5.925  1.00107.77           C  
ATOM   1424  OE1 GLU A 188      25.668 -73.339  -5.675  1.00107.77           O  
ATOM   1425  OE2 GLU A 188      23.528 -72.917  -5.477  1.00107.77           O  
ATOM   1426  C   GLU A 188      25.249 -78.075  -5.689  1.00107.77           C  
ATOM   1427  O   GLU A 188      24.461 -78.273  -4.749  1.00107.77           O  
ATOM   1428  N   LYS A 189      25.611 -79.064  -6.526  1.00 75.15           N  
ATOM   1429  CA  LYS A 189      25.364 -80.472  -6.248  1.00 75.15           C  
ATOM   1430  CB  LYS A 189      25.395 -81.295  -7.529  1.00 75.15           C  
ATOM   1431  CG  LYS A 189      24.327 -80.869  -8.547  1.00 75.15           C  
ATOM   1432  CD  LYS A 189      24.620 -81.552  -9.886  1.00 75.15           C  
ATOM   1433  CE  LYS A 189      23.661 -81.087 -10.985  1.00 75.15           C  
ATOM   1434  NZ  LYS A 189      24.137 -81.562 -12.304  1.00 75.15           N  
ATOM   1435  C   LYS A 189      26.386 -81.093  -5.298  1.00 75.15           C  
ATOM   1436  O   LYS A 189      26.087 -81.963  -4.459  1.00 75.15           O  
ATOM   1437  N   HIS A 190      27.693 -80.890  -5.595  1.00 86.14           N  
ATOM   1438  CA  HIS A 190      28.792 -81.570  -4.898  1.00 86.14           C  
ATOM   1439  ND1 HIS A 190      29.475 -83.388  -7.705  1.00 86.14           N  
ATOM   1440  CG  HIS A 190      29.789 -82.106  -7.251  1.00 86.14           C  
ATOM   1441  CB  HIS A 190      30.049 -81.731  -5.804  1.00 86.14           C  
ATOM   1442  NE2 HIS A 190      29.482 -82.006  -9.433  1.00 86.14           N  
ATOM   1443  CD2 HIS A 190      29.796 -81.256  -8.321  1.00 86.14           C  
ATOM   1444  CE1 HIS A 190      29.302 -83.277  -9.032  1.00 86.14           C  
ATOM   1445  C   HIS A 190      29.046 -80.862  -3.533  1.00 86.14           C  
ATOM   1446  O   HIS A 190      28.899 -79.658  -3.272  1.00 86.14           O  
ATOM   1447  N   LYS A 191      29.405 -81.687  -2.548  1.00196.51           N  
ATOM   1448  CA  LYS A 191      29.730 -81.198  -1.220  1.00196.51           C  
ATOM   1449  CB  LYS A 191      29.360 -82.240  -0.192  1.00196.51           C  
ATOM   1450  CG  LYS A 191      29.632 -81.801   1.260  1.00196.51           C  
ATOM   1451  CD  LYS A 191      29.039 -80.432   1.659  1.00196.51           C  
ATOM   1452  CE  LYS A 191      27.663 -80.125   1.049  1.00196.51           C  
ATOM   1453  NZ  LYS A 191      26.637 -81.101   1.482  1.00196.51           N  
ATOM   1454  C   LYS A 191      31.169 -80.833  -1.021  1.00196.51           C  
ATOM   1455  O   LYS A 191      31.462 -79.847  -0.326  1.00196.51           O  
ATOM   1456  N   VAL A 192      32.140 -81.656  -1.422  1.00128.97           N  
ATOM   1457  CA  VAL A 192      33.573 -81.428  -1.205  1.00128.97           C  
ATOM   1458  CB  VAL A 192      34.153 -82.436  -0.197  1.00128.97           C  
ATOM   1459  CG1 VAL A 192      34.256 -83.864  -0.727  1.00128.97           C  
ATOM   1460  CG2 VAL A 192      35.505 -81.985   0.358  1.00128.97           C  
ATOM   1461  C   VAL A 192      34.265 -81.348  -2.545  1.00128.97           C  
ATOM   1462  O   VAL A 192      33.781 -81.931  -3.540  1.00128.97           O  
ATOM   1463  N   TYR A 193      35.381 -80.621  -2.574  1.00167.41           N  
ATOM   1464  CA  TYR A 193      36.237 -80.432  -3.727  1.00167.41           C  
ATOM   1465  CB  TYR A 193      36.025 -79.061  -4.367  1.00167.41           C  
ATOM   1466  CG  TYR A 193      34.632 -78.905  -4.934  1.00167.41           C  
ATOM   1467  CD1 TYR A 193      33.594 -78.401  -4.126  1.00167.41           C  
ATOM   1468  CD2 TYR A 193      34.374 -79.306  -6.256  1.00167.41           C  
ATOM   1469  CE1 TYR A 193      32.293 -78.279  -4.646  1.00167.41           C  
ATOM   1470  CE2 TYR A 193      33.078 -79.169  -6.784  1.00167.41           C  
ATOM   1471  CZ  TYR A 193      32.044 -78.645  -5.983  1.00167.41           C  
ATOM   1472  OH  TYR A 193      30.805 -78.509  -6.514  1.00167.41           O  
ATOM   1473  C   TYR A 193      37.638 -80.567  -3.233  1.00167.41           C  
ATOM   1474  O   TYR A 193      37.870 -80.062  -2.115  1.00167.41           O  
ATOM   1475  N   ALA A 194      38.519 -81.129  -4.072  1.00 48.87           N  
ATOM   1476  CA  ALA A 194      39.959 -81.060  -3.872  1.00 48.87           C  
ATOM   1477  CB  ALA A 194      40.384 -82.361  -3.195  1.00 48.87           C  
ATOM   1478  C   ALA A 194      40.655 -80.760  -5.191  1.00 48.87           C  
ATOM   1479  O   ALA A 194      40.067 -81.002  -6.247  1.00 48.87           O  
ATOM   1480  N   CYS A 195      41.785 -80.034  -5.045  1.00 56.54           N  
ATOM   1481  CA  CYS A 195      42.907 -80.001  -5.974  1.00 56.54           C  
ATOM   1482  CB  CYS A 195      43.372 -78.573  -6.184  1.00 56.54           C  
ATOM   1483  SG  CYS A 195      44.783 -78.357  -7.287  1.00 56.54           S  
ATOM   1484  C   CYS A 195      44.039 -80.781  -5.355  1.00 56.54           C  
ATOM   1485  O   CYS A 195      44.371 -80.602  -4.172  1.00 56.54           O  
ATOM   1486  N   GLU A 196      44.655 -81.649  -6.192  1.00 72.71           N  
ATOM   1487  CA  GLU A 196      45.828 -82.495  -5.885  1.00 72.71           C  
ATOM   1488  CB  GLU A 196      45.360 -83.953  -5.831  1.00 72.71           C  
ATOM   1489  CG  GLU A 196      46.393 -84.978  -5.348  1.00 72.71           C  
ATOM   1490  CD  GLU A 196      45.636 -86.265  -5.039  1.00 72.71           C  
ATOM   1491  OE1 GLU A 196      44.722 -86.207  -4.182  1.00 72.71           O  
ATOM   1492  OE2 GLU A 196      45.748 -87.230  -5.824  1.00 72.71           O  
ATOM   1493  C   GLU A 196      46.928 -82.339  -6.926  1.00 72.71           C  
ATOM   1494  O   GLU A 196      46.625 -82.171  -8.117  1.00 72.71           O  
ATOM   1495  N   VAL A 197      48.186 -82.488  -6.469  1.00107.60           N  
ATOM   1496  CA  VAL A 197      49.394 -82.482  -7.290  1.00107.60           C  
ATOM   1497  CB  VAL A 197      50.216 -81.195  -7.087  1.00107.60           C  
ATOM   1498  CG1 VAL A 197      50.835 -81.075  -5.698  1.00107.60           C  
ATOM   1499  CG2 VAL A 197      51.315 -81.034  -8.137  1.00107.60           C  
ATOM   1500  C   VAL A 197      50.232 -83.727  -7.006  1.00107.60           C  
ATOM   1501  O   VAL A 197      50.655 -84.034  -5.884  1.00107.60           O  
ATOM   1502  N   THR A 198      50.700 -84.278  -8.131  1.00 53.43           N  
ATOM   1503  CA  THR A 198      51.805 -85.232  -8.159  1.00 53.43           C  
ATOM   1504  CB  THR A 198      51.576 -86.381  -9.135  1.00 53.43           C  
ATOM   1505  OG1 THR A 198      51.587 -85.977 -10.480  1.00 53.43           O  
ATOM   1506  CG2 THR A 198      50.213 -87.015  -8.862  1.00 53.43           C  
ATOM   1507  C   THR A 198      53.100 -84.532  -8.475  1.00 53.43           C  
ATOM   1508  O   THR A 198      53.157 -83.607  -9.277  1.00 53.43           O  
ATOM   1509  N   HIS A 199      54.207 -84.926  -7.831  1.00 74.58           N  
ATOM   1510  CA  HIS A 199      55.550 -84.301  -7.972  1.00 74.58           C  
ATOM   1511  ND1 HIS A 199      57.953 -82.055  -6.756  1.00 74.58           N  
ATOM   1512  CG  HIS A 199      56.789 -82.138  -7.514  1.00 74.58           C  
ATOM   1513  CB  HIS A 199      55.603 -82.992  -7.170  1.00 74.58           C  
ATOM   1514  NE2 HIS A 199      58.225 -80.916  -8.629  1.00 74.58           N  
ATOM   1515  CD2 HIS A 199      56.954 -81.432  -8.669  1.00 74.58           C  
ATOM   1516  CE1 HIS A 199      58.793 -81.296  -7.473  1.00 74.58           C  
ATOM   1517  C   HIS A 199      56.662 -85.223  -7.514  1.00 74.58           C  
ATOM   1518  O   HIS A 199      56.395 -86.114  -6.757  1.00 74.58           O  
ATOM   1519  N   GLN A 200      57.942 -84.932  -7.712  1.00113.30           N  
ATOM   1520  CA  GLN A 200      59.079 -85.797  -7.422  1.00113.30           C  
ATOM   1521  CB  GLN A 200      60.172 -85.600  -8.497  1.00113.30           C  
ATOM   1522  CG  GLN A 200      59.776 -86.113  -9.892  1.00113.30           C  
ATOM   1523  CD  GLN A 200      58.675 -85.275 -10.546  1.00113.30           C  
ATOM   1524  OE1 GLN A 200      58.789 -84.073 -10.679  1.00113.30           O  
ATOM   1525  NE2 GLN A 200      57.532 -85.832 -10.869  1.00113.30           N  
ATOM   1526  C   GLN A 200      59.685 -85.468  -6.064  1.00113.30           C  
ATOM   1527  O   GLN A 200      60.561 -86.185  -5.613  1.00113.30           O  
ATOM   1528  N   GLY A 201      59.407 -84.321  -5.468  1.00 60.89           N  
ATOM   1529  CA  GLY A 201      60.070 -83.851  -4.271  1.00 60.89           C  
ATOM   1530  C   GLY A 201      59.606 -84.473  -2.973  1.00 60.89           C  
ATOM   1531  O   GLY A 201      60.239 -84.144  -1.966  1.00 60.89           O  
ATOM   1532  N   LEU A 202      58.543 -85.296  -2.980  1.00102.13           N  
ATOM   1533  CA  LEU A 202      57.983 -85.999  -1.824  1.00102.13           C  
ATOM   1534  CB  LEU A 202      56.718 -85.321  -1.237  1.00102.13           C  
ATOM   1535  CG  LEU A 202      56.918 -83.894  -0.708  1.00102.13           C  
ATOM   1536  CD1 LEU A 202      56.812 -82.856  -1.820  1.00102.13           C  
ATOM   1537  CD2 LEU A 202      55.839 -83.530   0.317  1.00102.13           C  
ATOM   1538  C   LEU A 202      57.653 -87.445  -2.202  1.00102.13           C  
ATOM   1539  O   LEU A 202      57.380 -87.796  -3.335  1.00102.13           O  
ATOM   1540  N   SER A 203      57.505 -88.294  -1.194  1.00 96.39           N  
ATOM   1541  CA  SER A 203      57.112 -89.708  -1.357  1.00 96.39           C  
ATOM   1542  CB  SER A 203      57.356 -90.454  -0.059  1.00 96.39           C  
ATOM   1543  OG  SER A 203      58.719 -90.400   0.317  1.00 96.39           O  
ATOM   1544  C   SER A 203      55.614 -89.939  -1.622  1.00 96.39           C  
ATOM   1545  O   SER A 203      55.133 -91.082  -1.703  1.00 96.39           O  
ATOM   1546  N   SER A 204      54.866 -88.830  -1.688  1.00 85.93           N  
ATOM   1547  CA  SER A 204      53.448 -88.819  -2.018  1.00 85.93           C  
ATOM   1548  CB  SER A 204      52.634 -88.997  -0.719  1.00 85.93           C  
ATOM   1549  OG  SER A 204      52.808 -87.899   0.157  1.00 85.93           O  
ATOM   1550  C   SER A 204      53.049 -87.551  -2.787  1.00 85.93           C  
ATOM   1551  O   SER A 204      53.753 -86.531  -2.755  1.00 85.93           O  
ATOM   1552  N   PRO A 205      51.839 -87.551  -3.387  1.00149.81           N  
ATOM   1553  CA  PRO A 205      51.147 -86.328  -3.761  1.00149.81           C  
ATOM   1554  CD  PRO A 205      50.984 -88.692  -3.643  1.00149.81           C  
ATOM   1555  CB  PRO A 205      49.828 -86.759  -4.443  1.00149.81           C  
ATOM   1556  CG  PRO A 205      49.579 -88.170  -3.917  1.00149.81           C  
ATOM   1557  C   PRO A 205      50.928 -85.431  -2.550  1.00149.81           C  
ATOM   1558  O   PRO A 205      50.990 -85.888  -1.383  1.00149.81           O  
ATOM   1559  N   VAL A 206      50.675 -84.135  -2.897  1.00 43.91           N  
ATOM   1560  CA  VAL A 206      50.128 -83.118  -1.995  1.00 43.91           C  
ATOM   1561  CB  VAL A 206      50.963 -81.832  -1.987  1.00 43.91           C  
ATOM   1562  CG1 VAL A 206      50.466 -80.767  -0.998  1.00 43.91           C  
ATOM   1563  CG2 VAL A 206      52.401 -82.218  -1.624  1.00 43.91           C  
ATOM   1564  C   VAL A 206      48.720 -82.846  -2.420  1.00 43.91           C  
ATOM   1565  O   VAL A 206      48.466 -82.630  -3.593  1.00 43.91           O  
ATOM   1566  N   THR A 207      47.817 -82.493  -1.496  1.00 57.56           N  
ATOM   1567  CA  THR A 207      46.411 -82.089  -1.754  1.00 57.56           C  
ATOM   1568  CB  THR A 207      45.391 -83.248  -1.470  1.00 57.56           C  
ATOM   1569  OG1 THR A 207      45.869 -84.414  -2.099  1.00 57.56           O  
ATOM   1570  CG2 THR A 207      43.972 -82.996  -1.973  1.00 57.56           C  
ATOM   1571  C   THR A 207      46.093 -80.827  -0.920  1.00 57.56           C  
ATOM   1572  O   THR A 207      46.673 -80.546   0.163  1.00 57.56           O  
ATOM   1573  N   LYS A 208      45.124 -80.066  -1.508  1.00166.30           N  
ATOM   1574  CA  LYS A 208      44.332 -79.027  -0.842  1.00166.30           C  
ATOM   1575  CB  LYS A 208      44.709 -77.661  -1.376  1.00166.30           C  
ATOM   1576  CG  LYS A 208      44.573 -76.529  -0.347  1.00166.30           C  
ATOM   1577  CD  LYS A 208      45.598 -76.570   0.799  1.00166.30           C  
ATOM   1578  CE  LYS A 208      47.014 -76.456   0.234  1.00166.30           C  
ATOM   1579  NZ  LYS A 208      48.046 -76.151   1.246  1.00166.30           N  
ATOM   1580  C   LYS A 208      42.884 -79.186  -1.162  1.00166.30           C  
ATOM   1581  O   LYS A 208      42.483 -79.205  -2.320  1.00166.30           O  
ATOM   1582  N   SER A 209      42.012 -79.151  -0.139  1.00 56.42           N  
ATOM   1583  CA  SER A 209      40.554 -79.394  -0.232  1.00 56.42           C  
ATOM   1584  CB  SER A 209      40.231 -80.850   0.238  1.00 56.42           C  
ATOM   1585  OG  SER A 209      38.852 -81.147   0.220  1.00 56.42           O  
ATOM   1586  C   SER A 209      39.785 -78.297   0.518  1.00 56.42           C  
ATOM   1587  O   SER A 209      40.321 -77.626   1.441  1.00 56.42           O  
ATOM   1588  N   PHE A 210      38.487 -78.160   0.187  1.00 81.72           N  
ATOM   1589  CA  PHE A 210      37.437 -77.554   1.015  1.00 81.72           C  
ATOM   1590  CB  PHE A 210      37.331 -76.079   0.655  1.00 81.72           C  
ATOM   1591  CG  PHE A 210      36.815 -75.847  -0.749  1.00 81.72           C  
ATOM   1592  CD1 PHE A 210      35.435 -75.670  -0.968  1.00 81.72           C  
ATOM   1593  CD2 PHE A 210      37.689 -75.929  -1.845  1.00 81.72           C  
ATOM   1594  CE1 PHE A 210      34.930 -75.575  -2.273  1.00 81.72           C  
ATOM   1595  CE2 PHE A 210      37.171 -75.836  -3.146  1.00 81.72           C  
ATOM   1596  CZ  PHE A 210      35.803 -75.642  -3.366  1.00 81.72           C  
ATOM   1597  C   PHE A 210      36.112 -78.253   0.759  1.00 81.72           C  
ATOM   1598  O   PHE A 210      35.870 -78.641  -0.380  1.00 81.72           O  
ATOM   1599  N   ASN A 211      35.172 -78.227   1.713  1.00150.50           N  
ATOM   1600  CA  ASN A 211      33.729 -78.448   1.474  1.00150.50           C  
ATOM   1601  CB  ASN A 211      33.155 -79.285   2.603  1.00150.50           C  
ATOM   1602  CG  ASN A 211      33.132 -78.554   3.931  1.00150.50           C  
ATOM   1603  ND2 ASN A 211      31.963 -78.267   4.459  1.00150.50           N  
ATOM   1604  OD1 ASN A 211      34.159 -78.206   4.484  1.00150.50           O  
ATOM   1605  C   ASN A 211      32.870 -77.201   1.313  1.00150.50           C  
ATOM   1606  O   ASN A 211      33.011 -76.273   2.089  1.00150.50           O  
ATOM   1607  N   ARG A 212      31.936 -77.200   0.371  1.00184.70           N  
ATOM   1608  CA  ARG A 212      30.965 -76.148   0.049  1.00184.70           C  
ATOM   1609  CB  ARG A 212      30.339 -76.525  -1.306  1.00184.70           C  
ATOM   1610  CG  ARG A 212      29.533 -75.363  -1.873  1.00184.70           C  
ATOM   1611  CD  ARG A 212      28.798 -75.687  -3.168  1.00184.70           C  
ATOM   1612  NE  ARG A 212      27.694 -76.623  -2.917  1.00184.70           N  
ATOM   1613  CZ  ARG A 212      26.525 -76.271  -2.415  1.00184.70           C  
ATOM   1614  NH1 ARG A 212      26.222 -75.026  -2.164  1.00184.70           N  
ATOM   1615  NH2 ARG A 212      25.621 -77.172  -2.161  1.00184.70           N  
ATOM   1616  C   ARG A 212      29.951 -75.917   1.193  1.00184.70           C  
ATOM   1617  O   ARG A 212      28.744 -76.186   1.134  1.00184.70           O  
ATOM   1618  N   GLY A 213      30.420 -75.317   2.291  1.00 76.11           N  
ATOM   1619  CA  GLY A 213      29.590 -74.960   3.452  1.00 76.11           C  
ATOM   1620  C   GLY A 213      29.246 -73.481   3.613  1.00 76.11           C  
ATOM   1621  O   GLY A 213      28.119 -73.124   3.933  1.00 76.11           O  
ATOM   1622  N   GLU A 214      30.258 -72.652   3.361  1.00115.72           N  
ATOM   1623  CA  GLU A 214      30.102 -71.186   3.310  1.00115.72           C  
ATOM   1624  CB  GLU A 214      31.406 -70.457   3.820  1.00115.72           C  
ATOM   1625  CG  GLU A 214      31.754 -70.677   5.294  1.00115.72           C  
ATOM   1626  CD  GLU A 214      32.931 -69.768   5.678  1.00115.72           C  
ATOM   1627  OE1 GLU A 214      33.876 -69.616   4.872  1.00115.72           O  
ATOM   1628  OE2 GLU A 214      32.844 -69.092   6.727  1.00115.72           O  
ATOM   1629  C   GLU A 214      29.718 -70.773   1.866  1.00115.72           C  
ATOM   1630  O   GLU A 214      28.647 -70.215   1.589  1.00115.72           O  
ATOM   1631  N   CYS A 215      30.723 -70.970   0.991  1.00 63.99           N  
ATOM   1632  CA  CYS A 215      30.688 -70.666  -0.446  1.00 63.99           C  
ATOM   1633  CB  CYS A 215      31.997 -70.038  -0.941  1.00 63.99           C  
ATOM   1634  SG  CYS A 215      32.346 -68.367  -0.333  1.00 63.99           S  
ATOM   1635  C   CYS A 215      30.369 -71.930  -1.205  1.00 63.99           C  
ATOM   1636  O   CYS A 215      31.278 -72.565  -1.827  1.00 63.99           O  
ATOM   1637  OXT CYS A 215      29.182 -72.338  -1.196  1.00 63.99           O  
ATOM   1638  N   GLN B   1      72.366 -49.134 -32.015  1.00 84.44           N  
ATOM   1639  CA  GLN B   1      72.851 -47.922 -32.731  1.00 84.44           C  
ATOM   1640  CB  GLN B   1      74.325 -47.991 -33.086  1.00 84.44           C  
ATOM   1641  CG  GLN B   1      74.920 -46.684 -33.651  1.00 84.44           C  
ATOM   1642  CD  GLN B   1      74.315 -46.265 -34.982  1.00 84.44           C  
ATOM   1643  OE1 GLN B   1      73.457 -45.409 -35.037  1.00 84.44           O  
ATOM   1644  NE2 GLN B   1      74.546 -47.020 -36.034  1.00 84.44           N  
ATOM   1645  C   GLN B   1      71.975 -47.721 -33.936  1.00 84.44           C  
ATOM   1646  O   GLN B   1      70.872 -47.255 -33.720  1.00 84.44           O  
ATOM   1647  N   VAL B   2      72.273 -48.470 -35.011  1.00135.22           N  
ATOM   1648  CA  VAL B   2      71.332 -49.132 -35.909  1.00135.22           C  
ATOM   1649  CB  VAL B   2      72.047 -50.045 -36.947  1.00135.22           C  
ATOM   1650  CG1 VAL B   2      73.086 -50.958 -36.297  1.00135.22           C  
ATOM   1651  CG2 VAL B   2      71.060 -50.948 -37.694  1.00135.22           C  
ATOM   1652  C   VAL B   2      70.343 -49.888 -35.016  1.00135.22           C  
ATOM   1653  O   VAL B   2      70.741 -50.696 -34.150  1.00135.22           O  
ATOM   1654  N   GLN B   3      69.075 -49.817 -35.459  1.00 66.37           N  
ATOM   1655  CA  GLN B   3      67.994 -50.605 -34.900  1.00 66.37           C  
ATOM   1656  CB  GLN B   3      67.480 -49.885 -33.645  1.00 66.37           C  
ATOM   1657  CG  GLN B   3      66.409 -50.674 -32.874  1.00 66.37           C  
ATOM   1658  CD  GLN B   3      66.851 -52.100 -32.543  1.00 66.37           C  
ATOM   1659  OE1 GLN B   3      67.945 -52.357 -32.070  1.00 66.37           O  
ATOM   1660  NE2 GLN B   3      66.061 -53.086 -32.914  1.00 66.37           N  
ATOM   1661  C   GLN B   3      66.946 -50.856 -35.964  1.00 66.37           C  
ATOM   1662  O   GLN B   3      66.911 -50.185 -36.994  1.00 66.37           O  
ATOM   1663  N   LEU B   4      66.146 -51.909 -35.753  1.00 82.65           N  
ATOM   1664  CA  LEU B   4      64.941 -52.203 -36.521  1.00 82.65           C  
ATOM   1665  CB  LEU B   4      65.041 -53.603 -37.128  1.00 82.65           C  
ATOM   1666  CG  LEU B   4      66.298 -53.812 -37.997  1.00 82.65           C  
ATOM   1667  CD1 LEU B   4      66.303 -55.225 -38.561  1.00 82.65           C  
ATOM   1668  CD2 LEU B   4      66.388 -52.818 -39.150  1.00 82.65           C  
ATOM   1669  C   LEU B   4      63.725 -52.020 -35.615  1.00 82.65           C  
ATOM   1670  O   LEU B   4      63.736 -52.380 -34.416  1.00 82.65           O  
ATOM   1671  N   VAL B   5      62.778 -51.283 -36.228  1.00175.55           N  
ATOM   1672  CA  VAL B   5      61.666 -50.538 -35.621  1.00175.55           C  
ATOM   1673  CB  VAL B   5      61.798 -48.993 -35.764  1.00175.55           C  
ATOM   1674  CG1 VAL B   5      60.822 -48.169 -34.911  1.00175.55           C  
ATOM   1675  CG2 VAL B   5      63.225 -48.530 -35.434  1.00175.55           C  
ATOM   1676  C   VAL B   5      60.401 -51.019 -36.280  1.00175.55           C  
ATOM   1677  O   VAL B   5      59.624 -50.192 -36.743  1.00175.55           O  
ATOM   1678  N   GLN B   6      60.243 -52.303 -36.671  1.00139.01           N  
ATOM   1679  CA  GLN B   6      58.985 -52.817 -37.205  1.00139.01           C  
ATOM   1680  CB  GLN B   6      58.991 -54.319 -37.569  1.00139.01           C  
ATOM   1681  CG  GLN B   6      58.885 -55.311 -36.412  1.00139.01           C  
ATOM   1682  CD  GLN B   6      60.123 -55.329 -35.560  1.00139.01           C  
ATOM   1683  OE1 GLN B   6      61.145 -55.818 -35.989  1.00139.01           O  
ATOM   1684  NE2 GLN B   6      60.124 -54.713 -34.397  1.00139.01           N  
ATOM   1685  C   GLN B   6      57.887 -52.383 -36.239  1.00139.01           C  
ATOM   1686  O   GLN B   6      58.184 -52.163 -35.033  1.00139.01           O  
ATOM   1687  N   SER B   7      56.733 -52.047 -36.899  1.00 53.89           N  
ATOM   1688  CA  SER B   7      55.513 -51.546 -36.245  1.00 53.89           C  
ATOM   1689  CB  SER B   7      55.671 -50.075 -35.853  1.00 53.89           C  
ATOM   1690  OG  SER B   7      55.841 -49.264 -36.998  1.00 53.89           O  
ATOM   1691  C   SER B   7      54.267 -51.700 -37.104  1.00 53.89           C  
ATOM   1692  O   SER B   7      54.330 -52.351 -38.162  1.00 53.89           O  
ATOM   1693  N   GLY B   8      53.123 -51.181 -36.593  1.00 81.03           N  
ATOM   1694  CA  GLY B   8      51.798 -51.492 -37.101  1.00 81.03           C  
ATOM   1695  C   GLY B   8      51.295 -52.785 -36.540  1.00 81.03           C  
ATOM   1696  O   GLY B   8      52.158 -53.627 -36.333  1.00 81.03           O  
ATOM   1697  N   ALA B   9      49.985 -53.016 -36.769  1.00349.49           N  
ATOM   1698  CA  ALA B   9      49.121 -54.149 -36.355  1.00349.49           C  
ATOM   1699  CB  ALA B   9      49.417 -55.445 -37.141  1.00349.49           C  
ATOM   1700  C   ALA B   9      48.912 -54.465 -34.871  1.00349.49           C  
ATOM   1701  O   ALA B   9      49.741 -54.197 -34.006  1.00349.49           O  
ATOM   1702  N   GLU B  10      47.625 -54.818 -34.611  1.00224.59           N  
ATOM   1703  CA  GLU B  10      47.194 -55.630 -33.453  1.00224.59           C  
ATOM   1704  CB  GLU B  10      46.582 -54.673 -32.399  1.00224.59           C  
ATOM   1705  CG  GLU B  10      46.228 -55.386 -31.084  1.00224.59           C  
ATOM   1706  CD  GLU B  10      47.439 -55.741 -30.215  1.00224.59           C  
ATOM   1707  OE1 GLU B  10      48.237 -56.598 -30.659  1.00224.59           O  
ATOM   1708  OE2 GLU B  10      47.529 -55.201 -29.090  1.00224.59           O  
ATOM   1709  C   GLU B  10      46.237 -56.793 -33.925  1.00224.59           C  
ATOM   1710  O   GLU B  10      46.709 -57.827 -34.424  1.00224.59           O  
ATOM   1711  N   VAL B  11      44.957 -56.418 -34.159  1.00 77.97           N  
ATOM   1712  CA  VAL B  11      43.858 -57.372 -34.432  1.00 77.97           C  
ATOM   1713  CB  VAL B  11      42.771 -57.377 -33.313  1.00 77.97           C  
ATOM   1714  CG1 VAL B  11      41.723 -58.474 -33.551  1.00 77.97           C  
ATOM   1715  CG2 VAL B  11      43.313 -57.555 -31.899  1.00 77.97           C  
ATOM   1716  C   VAL B  11      43.114 -57.077 -35.783  1.00 77.97           C  
ATOM   1717  O   VAL B  11      42.665 -55.919 -36.076  1.00 77.97           O  
ATOM   1718  N   LYS B  12      42.872 -58.196 -36.514  1.00114.94           N  
ATOM   1719  CA  LYS B  12      41.958 -58.244 -37.643  1.00114.94           C  
ATOM   1720  CB  LYS B  12      42.850 -58.113 -38.890  1.00114.94           C  
ATOM   1721  CG  LYS B  12      43.526 -56.753 -39.106  1.00114.94           C  
ATOM   1722  CD  LYS B  12      42.522 -55.597 -39.267  1.00114.94           C  
ATOM   1723  CE  LYS B  12      43.253 -54.260 -39.394  1.00114.94           C  
ATOM   1724  NZ  LYS B  12      42.325 -53.159 -39.734  1.00114.94           N  
ATOM   1725  C   LYS B  12      41.063 -59.509 -37.663  1.00114.94           C  
ATOM   1726  O   LYS B  12      40.681 -60.082 -36.637  1.00114.94           O  
ATOM   1727  N   LYS B  13      40.372 -59.696 -38.778  1.00112.64           N  
ATOM   1728  CA  LYS B  13      39.733 -60.956 -39.183  1.00112.64           C  
ATOM   1729  CB  LYS B  13      38.288 -60.692 -39.538  1.00112.64           C  
ATOM   1730  CG  LYS B  13      38.165 -59.861 -40.826  1.00112.64           C  
ATOM   1731  CD  LYS B  13      36.749 -59.886 -41.396  1.00112.64           C  
ATOM   1732  CE  LYS B  13      36.694 -59.156 -42.744  1.00112.64           C  
ATOM   1733  NZ  LYS B  13      37.073 -57.729 -42.613  1.00112.64           N  
ATOM   1734  C   LYS B  13      40.436 -61.609 -40.389  1.00112.64           C  
ATOM   1735  O   LYS B  13      40.982 -60.885 -41.241  1.00112.64           O  
ATOM   1736  N   PRO B  14      40.255 -62.902 -40.682  1.00 77.79           N  
ATOM   1737  CA  PRO B  14      40.814 -63.513 -41.887  1.00 77.79           C  
ATOM   1738  CD  PRO B  14      39.593 -63.880 -39.841  1.00 77.79           C  
ATOM   1739  CB  PRO B  14      40.369 -64.962 -41.838  1.00 77.79           C  
ATOM   1740  CG  PRO B  14      40.079 -65.231 -40.360  1.00 77.79           C  
ATOM   1741  C   PRO B  14      40.355 -62.878 -43.200  1.00 77.79           C  
ATOM   1742  O   PRO B  14      39.248 -62.387 -43.410  1.00 77.79           O  
ATOM   1743  N   GLY B  15      41.260 -62.784 -44.157  1.00 37.06           N  
ATOM   1744  CA  GLY B  15      41.038 -61.977 -45.337  1.00 37.06           C  
ATOM   1745  C   GLY B  15      41.079 -60.444 -45.186  1.00 37.06           C  
ATOM   1746  O   GLY B  15      40.782 -59.805 -46.191  1.00 37.06           O  
ATOM   1747  N   ALA B  16      41.428 -59.860 -44.050  1.00 65.53           N  
ATOM   1748  CA  ALA B  16      41.649 -58.430 -43.899  1.00 65.53           C  
ATOM   1749  CB  ALA B  16      41.300 -58.078 -42.461  1.00 65.53           C  
ATOM   1750  C   ALA B  16      43.078 -58.007 -44.221  1.00 65.53           C  
ATOM   1751  O   ALA B  16      43.873 -58.809 -44.737  1.00 65.53           O  
ATOM   1752  N   SER B  17      43.333 -56.712 -43.996  1.00124.56           N  
ATOM   1753  CA  SER B  17      44.661 -56.123 -44.008  1.00124.56           C  
ATOM   1754  CB  SER B  17      44.890 -55.359 -45.285  1.00124.56           C  
ATOM   1755  OG  SER B  17      46.269 -55.069 -45.431  1.00124.56           O  
ATOM   1756  C   SER B  17      44.765 -55.116 -42.930  1.00124.56           C  
ATOM   1757  O   SER B  17      43.795 -54.366 -42.775  1.00124.56           O  
ATOM   1758  N   VAL B  18      45.977 -54.905 -42.379  1.00191.34           N  
ATOM   1759  CA  VAL B  18      46.349 -53.952 -41.293  1.00191.34           C  
ATOM   1760  CB  VAL B  18      46.650 -54.750 -39.971  1.00191.34           C  
ATOM   1761  CG1 VAL B  18      47.863 -55.675 -40.119  1.00191.34           C  
ATOM   1762  CG2 VAL B  18      46.749 -53.815 -38.769  1.00191.34           C  
ATOM   1763  C   VAL B  18      47.498 -52.966 -41.651  1.00191.34           C  
ATOM   1764  O   VAL B  18      47.547 -51.841 -41.122  1.00191.34           O  
ATOM   1765  N   LYS B  19      48.406 -53.375 -42.561  1.00193.67           N  
ATOM   1766  CA  LYS B  19      49.664 -52.668 -42.824  1.00193.67           C  
ATOM   1767  CB  LYS B  19      49.335 -51.281 -43.422  1.00193.67           C  
ATOM   1768  CG  LYS B  19      50.314 -50.801 -44.501  1.00193.67           C  
ATOM   1769  CD  LYS B  19      51.694 -50.329 -44.035  1.00193.67           C  
ATOM   1770  CE  LYS B  19      51.801 -48.837 -43.716  1.00193.67           C  
ATOM   1771  NZ  LYS B  19      53.227 -48.418 -43.678  1.00193.67           N  
ATOM   1772  C   LYS B  19      50.563 -52.616 -41.566  1.00193.67           C  
ATOM   1773  O   LYS B  19      50.923 -51.529 -41.088  1.00193.67           O  
ATOM   1774  N   VAL B  20      51.130 -53.771 -41.170  1.00 74.19           N  
ATOM   1775  CA  VAL B  20      52.484 -53.808 -40.570  1.00 74.19           C  
ATOM   1776  CB  VAL B  20      52.925 -55.262 -40.161  1.00 74.19           C  
ATOM   1777  CG1 VAL B  20      54.238 -55.309 -39.365  1.00 74.19           C  
ATOM   1778  CG2 VAL B  20      51.858 -55.890 -39.278  1.00 74.19           C  
ATOM   1779  C   VAL B  20      53.440 -53.061 -41.552  1.00 74.19           C  
ATOM   1780  O   VAL B  20      53.087 -52.864 -42.732  1.00 74.19           O  
ATOM   1781  N   SER B  21      54.579 -52.586 -41.024  1.00 63.06           N  
ATOM   1782  CA  SER B  21      55.819 -52.414 -41.785  1.00 63.06           C  
ATOM   1783  CB  SER B  21      55.917 -50.936 -42.048  1.00 63.06           C  
ATOM   1784  OG  SER B  21      54.725 -50.563 -42.696  1.00 63.06           O  
ATOM   1785  C   SER B  21      57.065 -52.819 -41.012  1.00 63.06           C  
ATOM   1786  O   SER B  21      57.236 -52.384 -39.880  1.00 63.06           O  
ATOM   1787  N   CYS B  22      58.039 -53.526 -41.608  1.00 73.47           N  
ATOM   1788  CA  CYS B  22      59.428 -53.439 -41.119  1.00 73.47           C  
ATOM   1789  CB  CYS B  22      60.407 -54.348 -41.863  1.00 73.47           C  
ATOM   1790  SG  CYS B  22      62.154 -54.195 -41.382  1.00 73.47           S  
ATOM   1791  C   CYS B  22      59.847 -51.987 -41.291  1.00 73.47           C  
ATOM   1792  O   CYS B  22      59.275 -51.358 -42.202  1.00 73.47           O  
ATOM   1793  N   LYS B  23      60.706 -51.468 -40.366  1.00126.43           N  
ATOM   1794  CA  LYS B  23      61.353 -50.129 -40.450  1.00126.43           C  
ATOM   1795  CB  LYS B  23      60.542 -49.139 -39.593  1.00126.43           C  
ATOM   1796  CG  LYS B  23      60.533 -47.667 -40.047  1.00126.43           C  
ATOM   1797  CD  LYS B  23      61.912 -47.013 -40.153  1.00126.43           C  
ATOM   1798  CE  LYS B  23      61.851 -45.598 -40.739  1.00126.43           C  
ATOM   1799  NZ  LYS B  23      63.194 -45.136 -41.175  1.00126.43           N  
ATOM   1800  C   LYS B  23      62.806 -50.187 -39.951  1.00126.43           C  
ATOM   1801  O   LYS B  23      63.007 -50.668 -38.825  1.00126.43           O  
ATOM   1802  N   ALA B  24      63.791 -49.681 -40.699  1.00 51.46           N  
ATOM   1803  CA  ALA B  24      65.147 -49.554 -40.243  1.00 51.46           C  
ATOM   1804  CB  ALA B  24      66.014 -50.083 -41.371  1.00 51.46           C  
ATOM   1805  C   ALA B  24      65.464 -48.130 -39.819  1.00 51.46           C  
ATOM   1806  O   ALA B  24      64.761 -47.191 -40.191  1.00 51.46           O  
ATOM   1807  N   SER B  25      66.491 -47.962 -38.991  1.00 57.53           N  
ATOM   1808  CA  SER B  25      67.052 -46.665 -38.617  1.00 57.53           C  
ATOM   1809  CB  SER B  25      66.226 -45.972 -37.522  1.00 57.53           C  
ATOM   1810  OG  SER B  25      64.970 -45.638 -38.082  1.00 57.53           O  
ATOM   1811  C   SER B  25      68.479 -46.842 -38.168  1.00 57.53           C  
ATOM   1812  O   SER B  25      68.880 -47.942 -37.761  1.00 57.53           O  
ATOM   1813  N   GLY B  26      69.263 -45.745 -38.119  1.00 45.80           N  
ATOM   1814  CA  GLY B  26      70.637 -45.676 -37.579  1.00 45.80           C  
ATOM   1815  C   GLY B  26      71.717 -46.157 -38.536  1.00 45.80           C  
ATOM   1816  O   GLY B  26      72.891 -46.112 -38.176  1.00 45.80           O  
ATOM   1817  N   TYR B  27      71.358 -46.458 -39.780  1.00202.03           N  
ATOM   1818  CA  TYR B  27      72.311 -46.699 -40.880  1.00202.03           C  
ATOM   1819  CB  TYR B  27      72.748 -48.162 -40.929  1.00202.03           C  
ATOM   1820  CG  TYR B  27      71.669 -49.140 -41.343  1.00202.03           C  
ATOM   1821  CD1 TYR B  27      70.647 -49.442 -40.438  1.00202.03           C  
ATOM   1822  CD2 TYR B  27      71.668 -49.736 -42.618  1.00202.03           C  
ATOM   1823  CE1 TYR B  27      69.667 -50.390 -40.761  1.00202.03           C  
ATOM   1824  CE2 TYR B  27      70.654 -50.650 -42.977  1.00202.03           C  
ATOM   1825  CZ  TYR B  27      69.662 -50.992 -42.032  1.00202.03           C  
ATOM   1826  OH  TYR B  27      68.696 -51.898 -42.308  1.00202.03           O  
ATOM   1827  C   TYR B  27      71.694 -46.374 -42.234  1.00202.03           C  
ATOM   1828  O   TYR B  27      70.459 -46.236 -42.318  1.00202.03           O  
ATOM   1829  N   THR B  28      72.550 -46.256 -43.266  1.00 62.22           N  
ATOM   1830  CA  THR B  28      72.144 -45.976 -44.672  1.00 62.22           C  
ATOM   1831  CB  THR B  28      73.350 -45.647 -45.554  1.00 62.22           C  
ATOM   1832  OG1 THR B  28      74.092 -44.591 -44.994  1.00 62.22           O  
ATOM   1833  CG2 THR B  28      72.884 -45.206 -46.936  1.00 62.22           C  
ATOM   1834  C   THR B  28      71.481 -47.176 -45.363  1.00 62.22           C  
ATOM   1835  O   THR B  28      72.006 -48.296 -45.236  1.00 62.22           O  
ATOM   1836  N   PHE B  29      70.216 -46.979 -45.761  1.00137.23           N  
ATOM   1837  CA  PHE B  29      69.336 -48.115 -46.078  1.00137.23           C  
ATOM   1838  CB  PHE B  29      67.868 -47.761 -45.828  1.00137.23           C  
ATOM   1839  CG  PHE B  29      66.992 -48.986 -45.897  1.00137.23           C  
ATOM   1840  CD1 PHE B  29      66.932 -49.860 -44.802  1.00137.23           C  
ATOM   1841  CD2 PHE B  29      66.327 -49.313 -47.085  1.00137.23           C  
ATOM   1842  CE1 PHE B  29      66.140 -51.016 -44.872  1.00137.23           C  
ATOM   1843  CE2 PHE B  29      65.498 -50.440 -47.148  1.00137.23           C  
ATOM   1844  CZ  PHE B  29      65.401 -51.293 -46.037  1.00137.23           C  
ATOM   1845  C   PHE B  29      69.454 -48.606 -47.513  1.00137.23           C  
ATOM   1846  O   PHE B  29      69.336 -49.821 -47.674  1.00137.23           O  
ATOM   1847  N   THR B  30      69.936 -47.765 -48.435  1.00152.35           N  
ATOM   1848  CA  THR B  30      70.264 -48.175 -49.820  1.00152.35           C  
ATOM   1849  CB  THR B  30      70.581 -46.877 -50.643  1.00152.35           C  
ATOM   1850  OG1 THR B  30      70.240 -47.010 -51.993  1.00152.35           O  
ATOM   1851  CG2 THR B  30      72.034 -46.426 -50.605  1.00152.35           C  
ATOM   1852  C   THR B  30      71.322 -49.322 -49.909  1.00152.35           C  
ATOM   1853  O   THR B  30      71.626 -49.802 -50.993  1.00152.35           O  
ATOM   1854  N   ASP B  31      72.062 -49.559 -48.836  1.00121.89           N  
ATOM   1855  CA  ASP B  31      73.370 -50.229 -48.854  1.00121.89           C  
ATOM   1856  CB  ASP B  31      74.221 -49.637 -47.731  1.00121.89           C  
ATOM   1857  CG  ASP B  31      74.712 -48.193 -47.829  1.00121.89           C  
ATOM   1858  OD1 ASP B  31      74.181 -47.427 -48.656  1.00121.89           O  
ATOM   1859  OD2 ASP B  31      75.560 -47.836 -46.979  1.00121.89           O  
ATOM   1860  C   ASP B  31      73.310 -51.728 -48.474  1.00121.89           C  
ATOM   1861  O   ASP B  31      74.340 -52.437 -48.554  1.00121.89           O  
ATOM   1862  N   TYR B  32      72.131 -52.145 -47.931  1.00114.34           N  
ATOM   1863  CA  TYR B  32      72.007 -53.489 -47.430  1.00114.34           C  
ATOM   1864  CB  TYR B  32      72.304 -53.559 -45.910  1.00114.34           C  
ATOM   1865  CG  TYR B  32      73.586 -52.875 -45.485  1.00114.34           C  
ATOM   1866  CD1 TYR B  32      73.557 -51.521 -45.116  1.00114.34           C  
ATOM   1867  CD2 TYR B  32      74.813 -53.562 -45.527  1.00114.34           C  
ATOM   1868  CE1 TYR B  32      74.753 -50.834 -44.837  1.00114.34           C  
ATOM   1869  CE2 TYR B  32      76.007 -52.889 -45.208  1.00114.34           C  
ATOM   1870  CZ  TYR B  32      75.983 -51.519 -44.885  1.00114.34           C  
ATOM   1871  OH  TYR B  32      77.137 -50.863 -44.603  1.00114.34           O  
ATOM   1872  C   TYR B  32      70.663 -54.112 -47.782  1.00114.34           C  
ATOM   1873  O   TYR B  32      69.571 -53.560 -47.582  1.00114.34           O  
ATOM   1874  N   TYR B  33      70.757 -55.438 -47.999  1.00 91.53           N  
ATOM   1875  CA  TYR B  33      69.628 -56.355 -47.987  1.00 91.53           C  
ATOM   1876  CB  TYR B  33      70.064 -57.763 -48.505  1.00 91.53           C  
ATOM   1877  CG  TYR B  33      70.907 -57.715 -49.755  1.00 91.53           C  
ATOM   1878  CD1 TYR B  33      72.291 -57.462 -49.666  1.00 91.53           C  
ATOM   1879  CD2 TYR B  33      70.306 -57.933 -51.003  1.00 91.53           C  
ATOM   1880  CE1 TYR B  33      73.052 -57.325 -50.839  1.00 91.53           C  
ATOM   1881  CE2 TYR B  33      71.071 -57.816 -52.174  1.00 91.53           C  
ATOM   1882  CZ  TYR B  33      72.436 -57.464 -52.100  1.00 91.53           C  
ATOM   1883  OH  TYR B  33      73.155 -57.252 -53.229  1.00 91.53           O  
ATOM   1884  C   TYR B  33      69.020 -56.378 -46.569  1.00 91.53           C  
ATOM   1885  O   TYR B  33      69.749 -56.409 -45.541  1.00 91.53           O  
ATOM   1886  N   MET B  34      67.727 -56.791 -46.609  1.00 61.25           N  
ATOM   1887  CA  MET B  34      66.972 -57.116 -45.399  1.00 61.25           C  
ATOM   1888  CB  MET B  34      65.966 -56.010 -45.078  1.00 61.25           C  
ATOM   1889  CG  MET B  34      66.657 -54.648 -44.947  1.00 61.25           C  
ATOM   1890  SD  MET B  34      67.867 -54.538 -43.612  1.00 61.25           S  
ATOM   1891  CE  MET B  34      66.744 -54.540 -42.195  1.00 61.25           C  
ATOM   1892  C   MET B  34      66.267 -58.441 -45.557  1.00 61.25           C  
ATOM   1893  O   MET B  34      66.120 -58.901 -46.725  1.00 61.25           O  
ATOM   1894  N   HIS B  35      65.867 -59.036 -44.421  1.00 83.21           N  
ATOM   1895  CA  HIS B  35      64.975 -60.204 -44.302  1.00 83.21           C  
ATOM   1896  ND1 HIS B  35      66.535 -62.706 -45.838  1.00 83.21           N  
ATOM   1897  CG  HIS B  35      66.778 -61.923 -44.712  1.00 83.21           C  
ATOM   1898  CB  HIS B  35      65.723 -61.432 -43.768  1.00 83.21           C  
ATOM   1899  NE2 HIS B  35      68.694 -62.639 -45.474  1.00 83.21           N  
ATOM   1900  CD2 HIS B  35      68.120 -61.862 -44.499  1.00 83.21           C  
ATOM   1901  CE1 HIS B  35      67.726 -63.145 -46.250  1.00 83.21           C  
ATOM   1902  C   HIS B  35      63.846 -59.981 -43.294  1.00 83.21           C  
ATOM   1903  O   HIS B  35      64.020 -59.245 -42.300  1.00 83.21           O  
ATOM   1904  N   TRP B  36      62.719 -60.699 -43.512  1.00 97.97           N  
ATOM   1905  CA  TRP B  36      61.689 -60.944 -42.515  1.00 97.97           C  
ATOM   1906  CB  TRP B  36      60.304 -60.930 -43.144  1.00 97.97           C  
ATOM   1907  CG  TRP B  36      59.836 -59.581 -43.526  1.00 97.97           C  
ATOM   1908  CD2 TRP B  36      59.270 -58.573 -42.655  1.00 97.97           C  
ATOM   1909  CD1 TRP B  36      59.690 -59.122 -44.780  1.00 97.97           C  
ATOM   1910  NE1 TRP B  36      59.109 -57.870 -44.755  1.00 97.97           N  
ATOM   1911  CE2 TRP B  36      58.766 -57.518 -43.465  1.00 97.97           C  
ATOM   1912  CE3 TRP B  36      59.030 -58.516 -41.268  1.00 97.97           C  
ATOM   1913  CZ2 TRP B  36      58.028 -56.469 -42.911  1.00 97.97           C  
ATOM   1914  CZ3 TRP B  36      58.304 -57.457 -40.702  1.00 97.97           C  
ATOM   1915  CH2 TRP B  36      57.779 -56.454 -41.527  1.00 97.97           C  
ATOM   1916  C   TRP B  36      61.835 -62.279 -41.846  1.00 97.97           C  
ATOM   1917  O   TRP B  36      62.240 -63.226 -42.531  1.00 97.97           O  
ATOM   1918  N   VAL B  37      61.301 -62.437 -40.624  1.00 60.64           N  
ATOM   1919  CA  VAL B  37      61.126 -63.699 -39.873  1.00 60.64           C  
ATOM   1920  CB  VAL B  37      62.360 -63.967 -38.938  1.00 60.64           C  
ATOM   1921  CG1 VAL B  37      62.223 -65.282 -38.158  1.00 60.64           C  
ATOM   1922  CG2 VAL B  37      63.663 -64.039 -39.752  1.00 60.64           C  
ATOM   1923  C   VAL B  37      59.748 -63.605 -39.145  1.00 60.64           C  
ATOM   1924  O   VAL B  37      59.361 -62.478 -38.776  1.00 60.64           O  
ATOM   1925  N   ARG B  38      59.067 -64.754 -39.101  1.00108.03           N  
ATOM   1926  CA  ARG B  38      58.040 -65.033 -38.084  1.00108.03           C  
ATOM   1927  CB  ARG B  38      56.772 -65.529 -38.837  1.00108.03           C  
ATOM   1928  CG  ARG B  38      56.882 -66.967 -39.380  1.00108.03           C  
ATOM   1929  CD  ARG B  38      55.564 -67.354 -40.039  1.00108.03           C  
ATOM   1930  NE  ARG B  38      55.405 -68.797 -40.300  1.00108.03           N  
ATOM   1931  CZ  ARG B  38      54.270 -69.482 -40.274  1.00108.03           C  
ATOM   1932  NH1 ARG B  38      53.135 -68.946 -39.943  1.00108.03           N  
ATOM   1933  NH2 ARG B  38      54.255 -70.738 -40.596  1.00108.03           N  
ATOM   1934  C   ARG B  38      58.572 -65.983 -36.969  1.00108.03           C  
ATOM   1935  O   ARG B  38      59.276 -66.986 -37.262  1.00108.03           O  
ATOM   1936  N   GLN B  39      57.950 -65.791 -35.795  1.00 78.01           N  
ATOM   1937  CA  GLN B  39      58.098 -66.696 -34.670  1.00 78.01           C  
ATOM   1938  CB  GLN B  39      58.862 -65.998 -33.550  1.00 78.01           C  
ATOM   1939  CG  GLN B  39      59.062 -66.959 -32.374  1.00 78.01           C  
ATOM   1940  CD  GLN B  39      60.143 -66.478 -31.428  1.00 78.01           C  
ATOM   1941  OE1 GLN B  39      60.222 -65.320 -31.030  1.00 78.01           O  
ATOM   1942  NE2 GLN B  39      61.029 -67.369 -31.068  1.00 78.01           N  
ATOM   1943  C   GLN B  39      56.737 -67.129 -34.188  1.00 78.01           C  
ATOM   1944  O   GLN B  39      56.107 -66.352 -33.454  1.00 78.01           O  
ATOM   1945  N   ALA B  40      56.290 -68.310 -34.634  1.00 49.77           N  
ATOM   1946  CA  ALA B  40      54.994 -68.847 -34.264  1.00 49.77           C  
ATOM   1947  CB  ALA B  40      54.776 -70.201 -35.015  1.00 49.77           C  
ATOM   1948  C   ALA B  40      54.859 -68.907 -32.708  1.00 49.77           C  
ATOM   1949  O   ALA B  40      55.801 -68.775 -31.902  1.00 49.77           O  
ATOM   1950  N   PRO B  41      53.598 -69.130 -32.248  1.00 73.88           N  
ATOM   1951  CA  PRO B  41      53.274 -69.356 -30.830  1.00 73.88           C  
ATOM   1952  CD  PRO B  41      52.347 -68.843 -33.000  1.00 73.88           C  
ATOM   1953  CB  PRO B  41      51.736 -69.427 -30.761  1.00 73.88           C  
ATOM   1954  CG  PRO B  41      51.253 -68.618 -31.965  1.00 73.88           C  
ATOM   1955  C   PRO B  41      53.897 -70.604 -30.194  1.00 73.88           C  
ATOM   1956  O   PRO B  41      54.342 -70.536 -29.047  1.00 73.88           O  
ATOM   1957  N   GLY B  42      54.225 -71.617 -30.993  1.00 60.56           N  
ATOM   1958  CA  GLY B  42      55.137 -72.684 -30.597  1.00 60.56           C  
ATOM   1959  C   GLY B  42      56.611 -72.297 -30.440  1.00 60.56           C  
ATOM   1960  O   GLY B  42      57.384 -73.218 -30.234  1.00 60.56           O  
ATOM   1961  N   GLN B  43      56.994 -71.019 -30.522  1.00 88.21           N  
ATOM   1962  CA  GLN B  43      58.363 -70.435 -30.487  1.00 88.21           C  
ATOM   1963  CB  GLN B  43      58.892 -70.616 -29.056  1.00 88.21           C  
ATOM   1964  CG  GLN B  43      60.068 -69.695 -28.726  1.00 88.21           C  
ATOM   1965  CD  GLN B  43      60.634 -69.939 -27.339  1.00 88.21           C  
ATOM   1966  OE1 GLN B  43      61.177 -70.984 -27.024  1.00 88.21           O  
ATOM   1967  NE2 GLN B  43      60.601 -68.963 -26.461  1.00 88.21           N  
ATOM   1968  C   GLN B  43      59.372 -70.949 -31.569  1.00 88.21           C  
ATOM   1969  O   GLN B  43      60.558 -70.575 -31.648  1.00 88.21           O  
ATOM   1970  N   GLY B  44      58.947 -71.856 -32.444  1.00 32.00           N  
ATOM   1971  CA  GLY B  44      59.636 -72.077 -33.697  1.00 32.00           C  
ATOM   1972  C   GLY B  44      59.844 -70.810 -34.475  1.00 32.00           C  
ATOM   1973  O   GLY B  44      59.016 -69.920 -34.359  1.00 32.00           O  
ATOM   1974  N   LEU B  45      60.928 -70.677 -35.254  1.00 65.62           N  
ATOM   1975  CA  LEU B  45      61.210 -69.601 -36.209  1.00 65.62           C  
ATOM   1976  CB  LEU B  45      62.644 -69.060 -36.070  1.00 65.62           C  
ATOM   1977  CG  LEU B  45      62.910 -68.422 -34.698  1.00 65.62           C  
ATOM   1978  CD1 LEU B  45      64.347 -67.909 -34.615  1.00 65.62           C  
ATOM   1979  CD2 LEU B  45      61.969 -67.251 -34.439  1.00 65.62           C  
ATOM   1980  C   LEU B  45      61.055 -70.123 -37.609  1.00 65.62           C  
ATOM   1981  O   LEU B  45      61.399 -71.314 -37.831  1.00 65.62           O  
ATOM   1982  N   GLU B  46      60.613 -69.177 -38.513  1.00 99.73           N  
ATOM   1983  CA  GLU B  46      60.569 -69.350 -39.980  1.00 99.73           C  
ATOM   1984  CB  GLU B  46      59.178 -69.859 -40.393  1.00 99.73           C  
ATOM   1985  CG  GLU B  46      59.154 -70.519 -41.769  1.00 99.73           C  
ATOM   1986  CD  GLU B  46      57.857 -71.305 -41.933  1.00 99.73           C  
ATOM   1987  OE1 GLU B  46      56.809 -70.863 -41.421  1.00 99.73           O  
ATOM   1988  OE2 GLU B  46      57.916 -72.371 -42.570  1.00 99.73           O  
ATOM   1989  C   GLU B  46      60.933 -68.069 -40.715  1.00 99.73           C  
ATOM   1990  O   GLU B  46      60.442 -66.994 -40.371  1.00 99.73           O  
ATOM   1991  N   TRP B  47      61.618 -68.201 -41.886  1.00102.50           N  
ATOM   1992  CA  TRP B  47      62.119 -67.079 -42.732  1.00102.50           C  
ATOM   1993  CB  TRP B  47      63.404 -67.504 -43.463  1.00102.50           C  
ATOM   1994  CG  TRP B  47      63.819 -66.574 -44.550  1.00102.50           C  
ATOM   1995  CD2 TRP B  47      63.641 -66.772 -45.980  1.00102.50           C  
ATOM   1996  CD1 TRP B  47      64.385 -65.356 -44.407  1.00102.50           C  
ATOM   1997  NE1 TRP B  47      64.589 -64.805 -45.655  1.00102.50           N  
ATOM   1998  CE2 TRP B  47      64.156 -65.635 -46.661  1.00102.50           C  
ATOM   1999  CE3 TRP B  47      63.081 -67.803 -46.759  1.00102.50           C  
ATOM   2000  CZ2 TRP B  47      64.128 -65.530 -48.056  1.00102.50           C  
ATOM   2001  CZ3 TRP B  47      63.033 -67.697 -48.160  1.00102.50           C  
ATOM   2002  CH2 TRP B  47      63.550 -66.563 -48.806  1.00102.50           C  
ATOM   2003  C   TRP B  47      61.110 -66.617 -43.804  1.00102.50           C  
ATOM   2004  O   TRP B  47      60.800 -67.331 -44.766  1.00102.50           O  
ATOM   2005  N   MET B  48      60.748 -65.328 -43.739  1.00257.59           N  
ATOM   2006  CA  MET B  48      59.531 -64.744 -44.360  1.00257.59           C  
ATOM   2007  CB  MET B  48      58.775 -63.838 -43.347  1.00257.59           C  
ATOM   2008  CG  MET B  48      57.674 -64.540 -42.552  1.00257.59           C  
ATOM   2009  SD  MET B  48      56.456 -65.460 -43.539  1.00257.59           S  
ATOM   2010  CE  MET B  48      55.834 -64.112 -44.582  1.00257.59           C  
ATOM   2011  C   MET B  48      59.803 -64.011 -45.690  1.00257.59           C  
ATOM   2012  O   MET B  48      59.256 -62.955 -46.032  1.00257.59           O  
ATOM   2013  N   GLY B  49      61.062 -64.142 -46.156  1.00 52.27           N  
ATOM   2014  CA  GLY B  49      61.506 -63.430 -47.348  1.00 52.27           C  
ATOM   2015  C   GLY B  49      62.688 -62.467 -47.117  1.00 52.27           C  
ATOM   2016  O   GLY B  49      62.918 -61.993 -45.970  1.00 52.27           O  
ATOM   2017  N   ARG B  50      63.360 -62.217 -48.301  1.00144.31           N  
ATOM   2018  CA  ARG B  50      64.491 -61.282 -48.474  1.00144.31           C  
ATOM   2019  CB  ARG B  50      65.738 -62.014 -49.010  1.00144.31           C  
ATOM   2020  CG  ARG B  50      67.024 -61.175 -49.058  1.00144.31           C  
ATOM   2021  CD  ARG B  50      68.103 -61.922 -49.834  1.00144.31           C  
ATOM   2022  NE  ARG B  50      69.375 -61.172 -49.870  1.00144.31           N  
ATOM   2023  CZ  ARG B  50      70.378 -61.278 -49.015  1.00144.31           C  
ATOM   2024  NH1 ARG B  50      70.342 -62.079 -47.991  1.00144.31           N  
ATOM   2025  NH2 ARG B  50      71.470 -60.584 -49.156  1.00144.31           N  
ATOM   2026  C   ARG B  50      64.135 -60.200 -49.459  1.00144.31           C  
ATOM   2027  O   ARG B  50      63.343 -60.510 -50.333  1.00144.31           O  
ATOM   2028  N   VAL B  51      64.682 -58.990 -49.281  1.00113.71           N  
ATOM   2029  CA  VAL B  51      64.748 -57.926 -50.293  1.00113.71           C  
ATOM   2030  CB  VAL B  51      63.915 -56.730 -49.801  1.00113.71           C  
ATOM   2031  CG1 VAL B  51      64.531 -56.030 -48.591  1.00113.71           C  
ATOM   2032  CG2 VAL B  51      63.546 -55.747 -50.905  1.00113.71           C  
ATOM   2033  C   VAL B  51      66.178 -57.501 -50.585  1.00113.71           C  
ATOM   2034  O   VAL B  51      67.044 -57.540 -49.683  1.00113.71           O  
ATOM   2035  N   ASN B  52      66.382 -57.014 -51.844  1.00 85.27           N  
ATOM   2036  CA  ASN B  52      67.456 -56.075 -52.270  1.00 85.27           C  
ATOM   2037  CB  ASN B  52      67.723 -56.263 -53.786  1.00 85.27           C  
ATOM   2038  CG  ASN B  52      68.909 -55.480 -54.321  1.00 85.27           C  
ATOM   2039  ND2 ASN B  52      70.027 -55.956 -54.335  1.00 85.27           N  
ATOM   2040  OD1 ASN B  52      68.724 -54.242 -54.713  1.00 85.27           O  
ATOM   2041  C   ASN B  52      67.153 -54.603 -51.977  1.00 85.27           C  
ATOM   2042  O   ASN B  52      66.198 -54.047 -52.519  1.00 85.27           O  
ATOM   2043  N   PRO B  53      68.074 -53.780 -51.433  1.00 95.47           N  
ATOM   2044  CA  PRO B  53      67.790 -52.389 -51.015  1.00 95.47           C  
ATOM   2045  CD  PRO B  53      69.491 -54.059 -51.296  1.00 95.47           C  
ATOM   2046  CB  PRO B  53      69.128 -51.879 -50.405  1.00 95.47           C  
ATOM   2047  CG  PRO B  53      70.195 -52.721 -51.108  1.00 95.47           C  
ATOM   2048  C   PRO B  53      67.274 -51.503 -52.179  1.00 95.47           C  
ATOM   2049  O   PRO B  53      66.190 -50.904 -52.125  1.00 95.47           O  
ATOM   2050  N   ASN B  54      67.926 -51.520 -53.333  1.00120.74           N  
ATOM   2051  CA  ASN B  54      67.496 -50.763 -54.504  1.00120.74           C  
ATOM   2052  CB  ASN B  54      68.701 -50.463 -55.403  1.00120.74           C  
ATOM   2053  CG  ASN B  54      69.776 -49.664 -54.709  1.00120.74           C  
ATOM   2054  OD1 ASN B  54      69.428 -48.515 -54.189  1.00120.74           O  
ATOM   2055  ND2 ASN B  54      70.906 -50.091 -54.591  1.00120.74           N  
ATOM   2056  C   ASN B  54      66.327 -51.461 -55.247  1.00120.74           C  
ATOM   2057  O   ASN B  54      66.313 -51.473 -56.499  1.00120.74           O  
ATOM   2058  N   ARG B  55      65.376 -52.033 -54.476  1.00128.24           N  
ATOM   2059  CA  ARG B  55      64.176 -52.719 -55.019  1.00128.24           C  
ATOM   2060  CB  ARG B  55      63.297 -51.606 -55.686  1.00128.24           C  
ATOM   2061  CG  ARG B  55      63.077 -50.322 -54.863  1.00128.24           C  
ATOM   2062  CD  ARG B  55      62.300 -49.253 -55.638  1.00128.24           C  
ATOM   2063  NE  ARG B  55      62.467 -47.923 -55.012  1.00128.24           N  
ATOM   2064  CZ  ARG B  55      61.673 -47.340 -54.126  1.00128.24           C  
ATOM   2065  NH1 ARG B  55      60.558 -47.879 -53.729  1.00128.24           N  
ATOM   2066  NH2 ARG B  55      62.010 -46.189 -53.621  1.00128.24           N  
ATOM   2067  C   ARG B  55      64.540 -53.953 -55.906  1.00128.24           C  
ATOM   2068  O   ARG B  55      65.651 -54.491 -55.878  1.00128.24           O  
ATOM   2069  N   ARG B  56      63.626 -54.311 -56.782  1.00134.68           N  
ATOM   2070  CA  ARG B  56      63.847 -55.225 -57.886  1.00134.68           C  
ATOM   2071  CB  ARG B  56      64.974 -54.749 -58.807  1.00134.68           C  
ATOM   2072  CG  ARG B  56      64.985 -53.255 -59.186  1.00134.68           C  
ATOM   2073  CD  ARG B  56      64.250 -52.948 -60.491  1.00134.68           C  
ATOM   2074  NE  ARG B  56      64.193 -51.487 -60.702  1.00134.68           N  
ATOM   2075  CZ  ARG B  56      63.175 -50.691 -60.422  1.00134.68           C  
ATOM   2076  NH1 ARG B  56      62.040 -51.163 -59.978  1.00134.68           N  
ATOM   2077  NH2 ARG B  56      63.271 -49.399 -60.580  1.00134.68           N  
ATOM   2078  C   ARG B  56      64.127 -56.673 -57.484  1.00134.68           C  
ATOM   2079  O   ARG B  56      63.436 -57.567 -57.956  1.00134.68           O  
ATOM   2080  N   GLY B  57      65.211 -56.913 -56.736  1.00 55.34           N  
ATOM   2081  CA  GLY B  57      65.555 -58.180 -56.153  1.00 55.34           C  
ATOM   2082  C   GLY B  57      64.693 -58.445 -54.934  1.00 55.34           C  
ATOM   2083  O   GLY B  57      64.588 -57.674 -53.972  1.00 55.34           O  
ATOM   2084  N   THR B  58      64.215 -59.694 -54.890  1.00132.50           N  
ATOM   2085  CA  THR B  58      63.577 -60.354 -53.736  1.00132.50           C  
ATOM   2086  CB  THR B  58      62.052 -59.971 -53.687  1.00132.50           C  
ATOM   2087  OG1 THR B  58      61.458 -60.497 -52.537  1.00132.50           O  
ATOM   2088  CG2 THR B  58      61.261 -60.494 -54.883  1.00132.50           C  
ATOM   2089  C   THR B  58      63.943 -61.872 -53.808  1.00132.50           C  
ATOM   2090  O   THR B  58      64.346 -62.386 -54.889  1.00132.50           O  
ATOM   2091  N   THR B  59      63.704 -62.552 -52.657  1.00152.53           N  
ATOM   2092  CA  THR B  59      63.524 -64.017 -52.629  1.00152.53           C  
ATOM   2093  CB  THR B  59      64.825 -64.729 -52.312  1.00152.53           C  
ATOM   2094  OG1 THR B  59      65.303 -64.426 -51.030  1.00152.53           O  
ATOM   2095  CG2 THR B  59      65.923 -64.347 -53.298  1.00152.53           C  
ATOM   2096  C   THR B  59      62.511 -64.478 -51.570  1.00152.53           C  
ATOM   2097  O   THR B  59      62.221 -63.690 -50.643  1.00152.53           O  
ATOM   2098  N   TYR B  60      61.873 -65.653 -51.886  1.00119.76           N  
ATOM   2099  CA  TYR B  60      60.708 -66.216 -51.161  1.00119.76           C  
ATOM   2100  CB  TYR B  60      59.336 -65.936 -51.852  1.00119.76           C  
ATOM   2101  CG  TYR B  60      59.099 -64.490 -52.223  1.00119.76           C  
ATOM   2102  CD1 TYR B  60      59.277 -63.482 -51.261  1.00119.76           C  
ATOM   2103  CD2 TYR B  60      58.711 -64.151 -53.533  1.00119.76           C  
ATOM   2104  CE1 TYR B  60      59.087 -62.146 -51.608  1.00119.76           C  
ATOM   2105  CE2 TYR B  60      58.467 -62.803 -53.868  1.00119.76           C  
ATOM   2106  CZ  TYR B  60      58.642 -61.799 -52.894  1.00119.76           C  
ATOM   2107  OH  TYR B  60      58.390 -60.493 -53.162  1.00119.76           O  
ATOM   2108  C   TYR B  60      60.719 -67.745 -50.930  1.00119.76           C  
ATOM   2109  O   TYR B  60      61.174 -68.527 -51.779  1.00119.76           O  
ATOM   2110  N   ASN B  61      60.011 -68.133 -49.861  1.00 71.39           N  
ATOM   2111  CA  ASN B  61      59.610 -69.500 -49.581  1.00 71.39           C  
ATOM   2112  CB  ASN B  61      59.654 -69.679 -48.065  1.00 71.39           C  
ATOM   2113  CG  ASN B  61      59.602 -71.120 -47.650  1.00 71.39           C  
ATOM   2114  OD1 ASN B  61      58.649 -71.816 -47.953  1.00 71.39           O  
ATOM   2115  ND2 ASN B  61      60.582 -71.583 -46.915  1.00 71.39           N  
ATOM   2116  C   ASN B  61      58.213 -69.755 -50.150  1.00 71.39           C  
ATOM   2117  O   ASN B  61      57.361 -68.860 -50.164  1.00 71.39           O  
ATOM   2118  N   GLN B  62      57.982 -71.007 -50.559  1.00131.88           N  
ATOM   2119  CA  GLN B  62      56.766 -71.466 -51.222  1.00131.88           C  
ATOM   2120  CB  GLN B  62      56.984 -72.893 -51.804  1.00131.88           C  
ATOM   2121  CG  GLN B  62      57.803 -72.894 -53.109  1.00131.88           C  
ATOM   2122  CD  GLN B  62      59.171 -72.240 -52.960  1.00131.88           C  
ATOM   2123  OE1 GLN B  62      60.042 -72.776 -52.301  1.00131.88           O  
ATOM   2124  NE2 GLN B  62      59.361 -71.016 -53.396  1.00131.88           N  
ATOM   2125  C   GLN B  62      55.559 -71.399 -50.277  1.00131.88           C  
ATOM   2126  O   GLN B  62      54.460 -71.348 -50.829  1.00131.88           O  
ATOM   2127  N   LYS B  63      55.736 -71.366 -48.952  1.00122.47           N  
ATOM   2128  CA  LYS B  63      54.646 -71.150 -47.969  1.00122.47           C  
ATOM   2129  CB  LYS B  63      55.240 -71.435 -46.586  1.00122.47           C  
ATOM   2130  CG  LYS B  63      55.431 -72.936 -46.326  1.00122.47           C  
ATOM   2131  CD  LYS B  63      56.345 -73.220 -45.131  1.00122.47           C  
ATOM   2132  CE  LYS B  63      57.800 -73.315 -45.599  1.00122.47           C  
ATOM   2133  NZ  LYS B  63      58.687 -73.898 -44.578  1.00122.47           N  
ATOM   2134  C   LYS B  63      54.025 -69.711 -48.036  1.00122.47           C  
ATOM   2135  O   LYS B  63      52.927 -69.384 -47.508  1.00122.47           O  
ATOM   2136  N   PHE B  64      54.772 -68.774 -48.615  1.00178.41           N  
ATOM   2137  CA  PHE B  64      54.160 -67.521 -49.037  1.00178.41           C  
ATOM   2138  CB  PHE B  64      54.769 -66.380 -48.222  1.00178.41           C  
ATOM   2139  CG  PHE B  64      56.242 -66.460 -47.931  1.00178.41           C  
ATOM   2140  CD1 PHE B  64      56.675 -67.164 -46.795  1.00178.41           C  
ATOM   2141  CD2 PHE B  64      57.168 -65.796 -48.746  1.00178.41           C  
ATOM   2142  CE1 PHE B  64      58.036 -67.207 -46.475  1.00178.41           C  
ATOM   2143  CE2 PHE B  64      58.522 -65.804 -48.389  1.00178.41           C  
ATOM   2144  CZ  PHE B  64      58.968 -66.536 -47.280  1.00178.41           C  
ATOM   2145  C   PHE B  64      54.068 -67.318 -50.569  1.00178.41           C  
ATOM   2146  O   PHE B  64      53.043 -66.924 -51.145  1.00178.41           O  
ATOM   2147  N   GLU B  65      55.028 -67.769 -51.355  1.00242.42           N  
ATOM   2148  CA  GLU B  65      55.117 -67.653 -52.832  1.00242.42           C  
ATOM   2149  CB  GLU B  65      54.598 -68.956 -53.523  1.00242.42           C  
ATOM   2150  CG  GLU B  65      55.121 -69.148 -54.966  1.00242.42           C  
ATOM   2151  CD  GLU B  65      56.608 -68.798 -55.078  1.00242.42           C  
ATOM   2152  OE1 GLU B  65      56.900 -67.601 -55.284  1.00242.42           O  
ATOM   2153  OE2 GLU B  65      57.433 -69.705 -54.837  1.00242.42           O  
ATOM   2154  C   GLU B  65      54.716 -66.311 -53.500  1.00242.42           C  
ATOM   2155  O   GLU B  65      55.160 -65.236 -53.054  1.00242.42           O  
ATOM   2156  N   GLY B  66      53.814 -66.400 -54.506  1.00135.03           N  
ATOM   2157  CA  GLY B  66      53.616 -65.361 -55.521  1.00135.03           C  
ATOM   2158  C   GLY B  66      52.783 -64.139 -55.122  1.00135.03           C  
ATOM   2159  O   GLY B  66      52.709 -63.204 -55.939  1.00135.03           O  
ATOM   2160  N   ARG B  67      52.312 -64.210 -53.846  1.00130.76           N  
ATOM   2161  CA  ARG B  67      51.638 -63.093 -53.199  1.00130.76           C  
ATOM   2162  CB  ARG B  67      50.897 -63.534 -51.923  1.00130.76           C  
ATOM   2163  CG  ARG B  67      49.705 -64.444 -52.235  1.00130.76           C  
ATOM   2164  CD  ARG B  67      49.192 -65.093 -50.950  1.00130.76           C  
ATOM   2165  NE  ARG B  67      50.063 -66.203 -50.524  1.00130.76           N  
ATOM   2166  CZ  ARG B  67      50.307 -66.585 -49.286  1.00130.76           C  
ATOM   2167  NH1 ARG B  67      49.962 -65.882 -48.248  1.00130.76           N  
ATOM   2168  NH2 ARG B  67      50.937 -67.702 -49.079  1.00130.76           N  
ATOM   2169  C   ARG B  67      52.622 -62.015 -52.781  1.00130.76           C  
ATOM   2170  O   ARG B  67      52.087 -60.938 -52.534  1.00130.76           O  
ATOM   2171  N   VAL B  68      53.839 -62.314 -52.326  1.00102.35           N  
ATOM   2172  CA  VAL B  68      54.596 -61.376 -51.486  1.00102.35           C  
ATOM   2173  CB  VAL B  68      55.730 -62.065 -50.712  1.00102.35           C  
ATOM   2174  CG1 VAL B  68      56.586 -61.053 -49.948  1.00102.35           C  
ATOM   2175  CG2 VAL B  68      55.124 -63.005 -49.673  1.00102.35           C  
ATOM   2176  C   VAL B  68      55.053 -60.151 -52.282  1.00102.35           C  
ATOM   2177  O   VAL B  68      55.817 -60.339 -53.235  1.00102.35           O  
ATOM   2178  N   THR B  69      54.907 -58.981 -51.652  1.00229.81           N  
ATOM   2179  CA  THR B  69      55.155 -57.622 -52.203  1.00229.81           C  
ATOM   2180  CB  THR B  69      53.878 -56.747 -52.027  1.00229.81           C  
ATOM   2181  OG1 THR B  69      54.006 -55.632 -52.871  1.00229.81           O  
ATOM   2182  CG2 THR B  69      53.717 -56.191 -50.616  1.00229.81           C  
ATOM   2183  C   THR B  69      56.471 -56.971 -51.671  1.00229.81           C  
ATOM   2184  O   THR B  69      56.610 -55.755 -51.552  1.00229.81           O  
ATOM   2185  N   MET B  70      57.489 -57.801 -51.425  1.00193.60           N  
ATOM   2186  CA  MET B  70      58.663 -57.440 -50.580  1.00193.60           C  
ATOM   2187  CB  MET B  70      59.483 -58.747 -50.493  1.00193.60           C  
ATOM   2188  CG  MET B  70      60.735 -58.721 -49.635  1.00193.60           C  
ATOM   2189  SD  MET B  70      60.413 -58.398 -47.891  1.00193.60           S  
ATOM   2190  CE  MET B  70      62.074 -58.494 -47.175  1.00193.60           C  
ATOM   2191  C   MET B  70      59.553 -56.255 -51.103  1.00193.60           C  
ATOM   2192  O   MET B  70      60.618 -55.941 -50.544  1.00193.60           O  
ATOM   2193  N   THR B  71      59.219 -55.671 -52.257  1.00136.30           N  
ATOM   2194  CA  THR B  71      59.655 -54.318 -52.524  1.00136.30           C  
ATOM   2195  CB  THR B  71      58.838 -53.682 -53.655  1.00136.30           C  
ATOM   2196  OG1 THR B  71      59.609 -52.652 -54.234  1.00136.30           O  
ATOM   2197  CG2 THR B  71      57.503 -53.054 -53.239  1.00136.30           C  
ATOM   2198  C   THR B  71      59.711 -53.433 -51.260  1.00136.30           C  
ATOM   2199  O   THR B  71      58.959 -53.602 -50.305  1.00136.30           O  
ATOM   2200  N   THR B  72      60.603 -52.476 -51.304  1.00123.52           N  
ATOM   2201  CA  THR B  72      60.810 -51.537 -50.225  1.00123.52           C  
ATOM   2202  CB  THR B  72      62.049 -51.953 -49.427  1.00123.52           C  
ATOM   2203  OG1 THR B  72      62.115 -51.260 -48.209  1.00123.52           O  
ATOM   2204  CG2 THR B  72      63.352 -51.705 -50.189  1.00123.52           C  
ATOM   2205  C   THR B  72      60.913 -50.141 -50.788  1.00123.52           C  
ATOM   2206  O   THR B  72      61.328 -49.929 -51.951  1.00123.52           O  
ATOM   2207  N   ASP B  73      60.640 -49.165 -49.916  1.00 79.63           N  
ATOM   2208  CA  ASP B  73      61.243 -47.831 -50.066  1.00 79.63           C  
ATOM   2209  CB  ASP B  73      60.218 -46.744 -49.734  1.00 79.63           C  
ATOM   2210  CG  ASP B  73      60.835 -45.378 -50.021  1.00 79.63           C  
ATOM   2211  OD1 ASP B  73      61.305 -45.225 -51.174  1.00 79.63           O  
ATOM   2212  OD2 ASP B  73      60.994 -44.581 -49.066  1.00 79.63           O  
ATOM   2213  C   ASP B  73      62.502 -47.660 -49.179  1.00 79.63           C  
ATOM   2214  O   ASP B  73      62.672 -48.357 -48.183  1.00 79.63           O  
ATOM   2215  N   THR B  74      63.470 -46.832 -49.601  1.00132.09           N  
ATOM   2216  CA  THR B  74      64.743 -46.719 -48.859  1.00132.09           C  
ATOM   2217  CB  THR B  74      65.956 -46.558 -49.799  1.00132.09           C  
ATOM   2218  OG1 THR B  74      67.160 -46.458 -49.082  1.00132.09           O  
ATOM   2219  CG2 THR B  74      65.872 -45.296 -50.659  1.00132.09           C  
ATOM   2220  C   THR B  74      64.730 -45.629 -47.801  1.00132.09           C  
ATOM   2221  O   THR B  74      65.112 -45.800 -46.645  1.00132.09           O  
ATOM   2222  N   SER B  75      64.089 -44.496 -48.058  1.00 39.51           N  
ATOM   2223  CA  SER B  75      64.052 -43.385 -47.082  1.00 39.51           C  
ATOM   2224  CB  SER B  75      63.625 -42.104 -47.786  1.00 39.51           C  
ATOM   2225  OG  SER B  75      63.598 -41.037 -46.865  1.00 39.51           O  
ATOM   2226  C   SER B  75      63.086 -43.689 -45.950  1.00 39.51           C  
ATOM   2227  O   SER B  75      63.491 -43.748 -44.781  1.00 39.51           O  
ATOM   2228  N   THR B  76      61.904 -44.169 -46.364  1.00 45.47           N  
ATOM   2229  CA  THR B  76      60.927 -44.806 -45.493  1.00 45.47           C  
ATOM   2230  CB  THR B  76      59.631 -45.131 -46.247  1.00 45.47           C  
ATOM   2231  OG1 THR B  76      59.243 -44.073 -47.090  1.00 45.47           O  
ATOM   2232  CG2 THR B  76      58.469 -45.377 -45.295  1.00 45.47           C  
ATOM   2233  C   THR B  76      61.477 -46.114 -44.910  1.00 45.47           C  
ATOM   2234  O   THR B  76      61.235 -46.338 -43.734  1.00 45.47           O  
ATOM   2235  N   SER B  77      62.311 -46.885 -45.600  1.00117.69           N  
ATOM   2236  CA  SER B  77      62.943 -48.145 -45.163  1.00117.69           C  
ATOM   2237  CB  SER B  77      64.078 -47.918 -44.150  1.00117.69           C  
ATOM   2238  OG  SER B  77      63.591 -47.286 -42.991  1.00117.69           O  
ATOM   2239  C   SER B  77      61.970 -49.254 -44.775  1.00117.69           C  
ATOM   2240  O   SER B  77      62.000 -49.762 -43.640  1.00117.69           O  
ATOM   2241  N   THR B  78      60.858 -49.388 -45.531  1.00 65.44           N  
ATOM   2242  CA  THR B  78      59.726 -50.257 -45.160  1.00 65.44           C  
ATOM   2243  CB  THR B  78      58.420 -49.526 -44.779  1.00 65.44           C  
ATOM   2244  OG1 THR B  78      57.903 -48.748 -45.837  1.00 65.44           O  
ATOM   2245  CG2 THR B  78      58.572 -48.592 -43.579  1.00 65.44           C  
ATOM   2246  C   THR B  78      59.367 -51.302 -46.201  1.00 65.44           C  
ATOM   2247  O   THR B  78      59.152 -50.961 -47.345  1.00 65.44           O  
ATOM   2248  N   ALA B  79      59.066 -52.534 -45.840  1.00 71.85           N  
ATOM   2249  CA  ALA B  79      58.580 -53.646 -46.692  1.00 71.85           C  
ATOM   2250  CB  ALA B  79      59.813 -54.522 -46.931  1.00 71.85           C  
ATOM   2251  C   ALA B  79      57.397 -54.429 -46.002  1.00 71.85           C  
ATOM   2252  O   ALA B  79      56.958 -53.959 -44.933  1.00 71.85           O  
ATOM   2253  N   TYR B  80      56.938 -55.548 -46.615  1.00126.38           N  
ATOM   2254  CA  TYR B  80      55.601 -56.141 -46.384  1.00126.38           C  
ATOM   2255  CB  TYR B  80      54.538 -55.424 -47.257  1.00126.38           C  
ATOM   2256  CG  TYR B  80      54.539 -53.920 -47.087  1.00126.38           C  
ATOM   2257  CD1 TYR B  80      54.086 -53.404 -45.869  1.00126.38           C  
ATOM   2258  CD2 TYR B  80      55.174 -53.070 -48.019  1.00126.38           C  
ATOM   2259  CE1 TYR B  80      54.301 -52.058 -45.569  1.00126.38           C  
ATOM   2260  CE2 TYR B  80      55.385 -51.706 -47.711  1.00126.38           C  
ATOM   2261  CZ  TYR B  80      54.952 -51.196 -46.467  1.00126.38           C  
ATOM   2262  OH  TYR B  80      55.180 -49.906 -46.086  1.00126.38           O  
ATOM   2263  C   TYR B  80      55.539 -57.667 -46.667  1.00126.38           C  
ATOM   2264  O   TYR B  80      56.497 -58.144 -47.272  1.00126.38           O  
ATOM   2265  N   MET B  81      54.481 -58.357 -46.150  1.00207.89           N  
ATOM   2266  CA  MET B  81      54.293 -59.830 -46.088  1.00207.89           C  
ATOM   2267  CB  MET B  81      54.808 -60.336 -44.738  1.00207.89           C  
ATOM   2268  CG  MET B  81      56.297 -60.189 -44.448  1.00207.89           C  
ATOM   2269  SD  MET B  81      56.693 -60.577 -42.738  1.00207.89           S  
ATOM   2270  CE  MET B  81      55.820 -59.200 -41.927  1.00207.89           C  
ATOM   2271  C   MET B  81      52.802 -60.394 -46.091  1.00207.89           C  
ATOM   2272  O   MET B  81      52.065 -60.229 -45.076  1.00207.89           O  
ATOM   2273  N   GLU B  82      52.430 -61.161 -47.157  1.00191.40           N  
ATOM   2274  CA  GLU B  82      51.076 -60.949 -47.734  1.00191.40           C  
ATOM   2275  CB  GLU B  82      51.061 -60.690 -49.279  1.00191.40           C  
ATOM   2276  CG  GLU B  82      51.698 -59.404 -49.837  1.00191.40           C  
ATOM   2277  CD  GLU B  82      52.637 -58.689 -48.879  1.00191.40           C  
ATOM   2278  OE1 GLU B  82      52.201 -57.861 -48.049  1.00191.40           O  
ATOM   2279  OE2 GLU B  82      53.834 -59.054 -48.964  1.00191.40           O  
ATOM   2280  C   GLU B  82      50.033 -62.055 -47.442  1.00191.40           C  
ATOM   2281  O   GLU B  82      50.299 -63.254 -47.495  1.00191.40           O  
ATOM   2282  N   LEU B  83      48.797 -61.694 -47.024  1.00202.19           N  
ATOM   2283  CA  LEU B  83      47.746 -62.715 -46.714  1.00202.19           C  
ATOM   2284  CB  LEU B  83      46.925 -62.416 -45.455  1.00202.19           C  
ATOM   2285  CG  LEU B  83      46.073 -63.563 -44.890  1.00202.19           C  
ATOM   2286  CD1 LEU B  83      44.812 -63.799 -45.701  1.00202.19           C  
ATOM   2287  CD2 LEU B  83      46.851 -64.872 -44.742  1.00202.19           C  
ATOM   2288  C   LEU B  83      46.776 -62.962 -47.862  1.00202.19           C  
ATOM   2289  O   LEU B  83      46.993 -63.805 -48.718  1.00202.19           O  
ATOM   2290  N   ARG B  84      45.737 -62.119 -47.968  1.00250.58           N  
ATOM   2291  CA  ARG B  84      45.230 -61.445 -49.157  1.00250.58           C  
ATOM   2292  CB  ARG B  84      43.790 -60.966 -48.942  1.00250.58           C  
ATOM   2293  CG  ARG B  84      42.836 -62.043 -48.424  1.00250.58           C  
ATOM   2294  CD  ARG B  84      42.588 -63.197 -49.383  1.00250.58           C  
ATOM   2295  NE  ARG B  84      42.003 -62.708 -50.642  1.00250.58           N  
ATOM   2296  CZ  ARG B  84      42.010 -63.350 -51.794  1.00250.58           C  
ATOM   2297  NH1 ARG B  84      42.497 -64.557 -51.895  1.00250.58           N  
ATOM   2298  NH2 ARG B  84      41.527 -62.784 -52.862  1.00250.58           N  
ATOM   2299  C   ARG B  84      46.080 -60.191 -49.406  1.00250.58           C  
ATOM   2300  O   ARG B  84      46.478 -59.956 -50.511  1.00250.58           O  
ATOM   2301  N   SER B  85      46.231 -59.330 -48.423  1.00 89.57           N  
ATOM   2302  CA  SER B  85      47.052 -58.111 -48.429  1.00 89.57           C  
ATOM   2303  CB  SER B  85      46.263 -56.911 -47.934  1.00 89.57           C  
ATOM   2304  OG  SER B  85      45.161 -56.547 -48.737  1.00 89.57           O  
ATOM   2305  C   SER B  85      48.216 -58.219 -47.430  1.00 89.57           C  
ATOM   2306  O   SER B  85      49.352 -58.022 -47.812  1.00 89.57           O  
ATOM   2307  N   LEU B  86      47.958 -58.760 -46.225  1.00154.42           N  
ATOM   2308  CA  LEU B  86      49.062 -58.878 -45.235  1.00154.42           C  
ATOM   2309  CB  LEU B  86      49.377 -57.512 -44.568  1.00154.42           C  
ATOM   2310  CG  LEU B  86      50.708 -57.464 -43.788  1.00154.42           C  
ATOM   2311  CD1 LEU B  86      50.997 -56.006 -43.456  1.00154.42           C  
ATOM   2312  CD2 LEU B  86      50.704 -58.207 -42.446  1.00154.42           C  
ATOM   2313  C   LEU B  86      48.767 -59.956 -44.234  1.00154.42           C  
ATOM   2314  O   LEU B  86      47.619 -59.995 -43.813  1.00154.42           O  
ATOM   2315  N   ARG B  87      49.669 -60.906 -43.948  1.00255.07           N  
ATOM   2316  CA  ARG B  87      49.580 -62.183 -43.200  1.00255.07           C  
ATOM   2317  CB  ARG B  87      50.994 -62.822 -43.169  1.00255.07           C  
ATOM   2318  CG  ARG B  87      51.269 -63.590 -44.474  1.00255.07           C  
ATOM   2319  CD  ARG B  87      51.013 -65.101 -44.408  1.00255.07           C  
ATOM   2320  NE  ARG B  87      52.274 -65.811 -44.195  1.00255.07           N  
ATOM   2321  CZ  ARG B  87      52.549 -67.083 -44.400  1.00255.07           C  
ATOM   2322  NH1 ARG B  87      51.659 -67.898 -44.890  1.00255.07           N  
ATOM   2323  NH2 ARG B  87      53.721 -67.555 -44.102  1.00255.07           N  
ATOM   2324  C   ARG B  87      48.955 -62.192 -41.780  1.00255.07           C  
ATOM   2325  O   ARG B  87      48.490 -61.115 -41.311  1.00255.07           O  
ATOM   2326  N   SER B  88      48.522 -63.506 -41.580  1.00191.40           N  
ATOM   2327  CA  SER B  88      47.554 -64.047 -40.594  1.00191.40           C  
ATOM   2328  CB  SER B  88      46.146 -64.155 -41.176  1.00191.40           C  
ATOM   2329  OG  SER B  88      45.576 -62.879 -41.376  1.00191.40           O  
ATOM   2330  C   SER B  88      47.754 -65.512 -40.147  1.00191.40           C  
ATOM   2331  O   SER B  88      47.415 -65.880 -39.029  1.00191.40           O  
ATOM   2332  N   ASP B  89      48.243 -66.410 -41.006  1.00165.22           N  
ATOM   2333  CA  ASP B  89      48.941 -67.655 -40.639  1.00165.22           C  
ATOM   2334  CB  ASP B  89      49.377 -68.430 -41.904  1.00165.22           C  
ATOM   2335  CG  ASP B  89      50.543 -69.427 -41.757  1.00165.22           C  
ATOM   2336  OD1 ASP B  89      50.570 -70.232 -40.806  1.00165.22           O  
ATOM   2337  OD2 ASP B  89      51.457 -69.356 -42.606  1.00165.22           O  
ATOM   2338  C   ASP B  89      50.126 -67.317 -39.771  1.00165.22           C  
ATOM   2339  O   ASP B  89      50.395 -68.047 -38.840  1.00165.22           O  
ATOM   2340  N   ASP B  90      50.904 -66.301 -40.095  1.00147.32           N  
ATOM   2341  CA  ASP B  90      51.924 -65.695 -39.257  1.00147.32           C  
ATOM   2342  CB  ASP B  90      52.736 -64.690 -40.091  1.00147.32           C  
ATOM   2343  CG  ASP B  90      53.319 -65.193 -41.394  1.00147.32           C  
ATOM   2344  OD1 ASP B  90      53.348 -66.419 -41.605  1.00147.32           O  
ATOM   2345  OD2 ASP B  90      53.639 -64.341 -42.249  1.00147.32           O  
ATOM   2346  C   ASP B  90      51.267 -64.881 -38.122  1.00147.32           C  
ATOM   2347  O   ASP B  90      51.608 -63.709 -38.012  1.00147.32           O  
ATOM   2348  N   THR B  91      50.219 -65.344 -37.460  1.00 80.65           N  
ATOM   2349  CA  THR B  91      49.981 -64.998 -36.053  1.00 80.65           C  
ATOM   2350  CB  THR B  91      48.685 -65.610 -35.541  1.00 80.65           C  
ATOM   2351  OG1 THR B  91      47.596 -65.132 -36.285  1.00 80.65           O  
ATOM   2352  CG2 THR B  91      48.437 -65.200 -34.088  1.00 80.65           C  
ATOM   2353  C   THR B  91      51.188 -65.460 -35.178  1.00 80.65           C  
ATOM   2354  O   THR B  91      51.585 -66.637 -35.071  1.00 80.65           O  
ATOM   2355  N   ALA B  92      52.015 -64.503 -34.820  1.00 78.21           N  
ATOM   2356  CA  ALA B  92      53.351 -64.747 -34.324  1.00 78.21           C  
ATOM   2357  CB  ALA B  92      54.201 -65.180 -35.575  1.00 78.21           C  
ATOM   2358  C   ALA B  92      53.809 -63.493 -33.520  1.00 78.21           C  
ATOM   2359  O   ALA B  92      53.086 -62.517 -33.299  1.00 78.21           O  
ATOM   2360  N   VAL B  93      55.034 -63.591 -33.023  1.00 71.16           N  
ATOM   2361  CA  VAL B  93      55.915 -62.440 -33.051  1.00 71.16           C  
ATOM   2362  CB  VAL B  93      56.891 -62.517 -31.835  1.00 71.16           C  
ATOM   2363  CG1 VAL B  93      57.611 -61.180 -31.635  1.00 71.16           C  
ATOM   2364  CG2 VAL B  93      56.107 -62.849 -30.558  1.00 71.16           C  
ATOM   2365  C   VAL B  93      56.443 -62.305 -34.516  1.00 71.16           C  
ATOM   2366  O   VAL B  93      56.762 -63.301 -35.188  1.00 71.16           O  
ATOM   2367  N   TYR B  94      56.554 -61.055 -34.976  1.00197.55           N  
ATOM   2368  CA  TYR B  94      57.338 -60.680 -36.150  1.00197.55           C  
ATOM   2369  CB  TYR B  94      56.470 -59.794 -37.067  1.00197.55           C  
ATOM   2370  CG  TYR B  94      55.551 -60.518 -37.995  1.00197.55           C  
ATOM   2371  CD1 TYR B  94      56.070 -61.124 -39.152  1.00197.55           C  
ATOM   2372  CD2 TYR B  94      54.175 -60.536 -37.727  1.00197.55           C  
ATOM   2373  CE1 TYR B  94      55.186 -61.676 -40.092  1.00197.55           C  
ATOM   2374  CE2 TYR B  94      53.299 -61.059 -38.691  1.00197.55           C  
ATOM   2375  CZ  TYR B  94      53.803 -61.545 -39.906  1.00197.55           C  
ATOM   2376  OH  TYR B  94      52.964 -61.875 -40.910  1.00197.55           O  
ATOM   2377  C   TYR B  94      58.666 -59.930 -35.808  1.00197.55           C  
ATOM   2378  O   TYR B  94      58.696 -58.899 -35.096  1.00197.55           O  
ATOM   2379  N   TYR B  95      59.662 -60.268 -36.629  1.00171.09           N  
ATOM   2380  CA  TYR B  95      60.889 -59.510 -36.708  1.00171.09           C  
ATOM   2381  CB  TYR B  95      62.016 -60.303 -35.985  1.00171.09           C  
ATOM   2382  CG  TYR B  95      61.605 -60.903 -34.655  1.00171.09           C  
ATOM   2383  CD1 TYR B  95      61.450 -60.083 -33.524  1.00171.09           C  
ATOM   2384  CD2 TYR B  95      61.331 -62.281 -34.564  1.00171.09           C  
ATOM   2385  CE1 TYR B  95      61.033 -60.641 -32.298  1.00171.09           C  
ATOM   2386  CE2 TYR B  95      60.946 -62.843 -33.333  1.00171.09           C  
ATOM   2387  CZ  TYR B  95      60.806 -62.028 -32.193  1.00171.09           C  
ATOM   2388  OH  TYR B  95      60.479 -62.581 -30.995  1.00171.09           O  
ATOM   2389  C   TYR B  95      61.093 -59.138 -38.171  1.00171.09           C  
ATOM   2390  O   TYR B  95      60.651 -59.929 -39.010  1.00171.09           O  
ATOM   2391  N   CYS B  96      61.989 -58.194 -38.431  1.00 72.86           N  
ATOM   2392  CA  CYS B  96      62.939 -58.160 -39.547  1.00 72.86           C  
ATOM   2393  CB  CYS B  96      62.529 -57.010 -40.470  1.00 72.86           C  
ATOM   2394  SG  CYS B  96      62.360 -55.366 -39.729  1.00 72.86           S  
ATOM   2395  C   CYS B  96      64.407 -58.163 -39.051  1.00 72.86           C  
ATOM   2396  O   CYS B  96      64.679 -57.944 -37.844  1.00 72.86           O  
ATOM   2397  N   ALA B  97      65.337 -58.438 -39.980  1.00 57.00           N  
ATOM   2398  CA  ALA B  97      66.779 -58.483 -39.761  1.00 57.00           C  
ATOM   2399  CB  ALA B  97      67.198 -59.927 -39.480  1.00 57.00           C  
ATOM   2400  C   ALA B  97      67.612 -57.978 -40.963  1.00 57.00           C  
ATOM   2401  O   ALA B  97      67.252 -58.040 -42.153  1.00 57.00           O  
ATOM   2402  N   ARG B  98      68.809 -57.490 -40.633  1.00137.50           N  
ATOM   2403  CA  ARG B  98      69.802 -57.140 -41.646  1.00137.50           C  
ATOM   2404  CB  ARG B  98      70.912 -56.291 -40.903  1.00137.50           C  
ATOM   2405  CG  ARG B  98      71.567 -55.204 -41.762  1.00137.50           C  
ATOM   2406  CD  ARG B  98      72.399 -54.278 -40.873  1.00137.50           C  
ATOM   2407  NE  ARG B  98      73.091 -53.238 -41.655  1.00137.50           N  
ATOM   2408  CZ  ARG B  98      74.079 -52.487 -41.205  1.00137.50           C  
ATOM   2409  NH1 ARG B  98      74.617 -52.679 -40.031  1.00137.50           N  
ATOM   2410  NH2 ARG B  98      74.554 -51.525 -41.944  1.00137.50           N  
ATOM   2411  C   ARG B  98      70.148 -58.429 -42.489  1.00137.50           C  
ATOM   2412  O   ARG B  98      69.544 -59.535 -42.412  1.00137.50           O  
ATOM   2413  N   ALA B  99      71.191 -58.164 -43.323  1.00 79.78           N  
ATOM   2414  CA  ALA B  99      71.746 -59.236 -44.111  1.00 79.78           C  
ATOM   2415  CB  ALA B  99      72.158 -58.672 -45.477  1.00 79.78           C  
ATOM   2416  C   ALA B  99      72.885 -59.978 -43.394  1.00 79.78           C  
ATOM   2417  O   ALA B  99      73.861 -59.394 -42.930  1.00 79.78           O  
ATOM   2418  N   ASN B 100      72.764 -61.305 -43.459  1.00128.04           N  
ATOM   2419  CA  ASN B 100      73.829 -62.318 -43.327  1.00128.04           C  
ATOM   2420  CB  ASN B 100      74.796 -62.237 -44.555  1.00128.04           C  
ATOM   2421  CG  ASN B 100      74.159 -62.384 -45.938  1.00128.04           C  
ATOM   2422  OD1 ASN B 100      72.979 -62.135 -46.195  1.00128.04           O  
ATOM   2423  ND2 ASN B 100      74.942 -62.805 -46.908  1.00128.04           N  
ATOM   2424  C   ASN B 100      74.530 -62.371 -41.937  1.00128.04           C  
ATOM   2425  O   ASN B 100      74.696 -63.512 -41.480  1.00128.04           O  
ATOM   2426  N   TRP B 101      75.156 -61.227 -41.550  1.00168.51           N  
ATOM   2427  CA  TRP B 101      75.875 -61.070 -40.258  1.00168.51           C  
ATOM   2428  CB  TRP B 101      77.030 -62.110 -40.185  1.00168.51           C  
ATOM   2429  CG  TRP B 101      77.748 -62.103 -38.878  1.00168.51           C  
ATOM   2430  CD2 TRP B 101      79.079 -61.588 -38.616  1.00168.51           C  
ATOM   2431  CD1 TRP B 101      77.272 -62.544 -37.692  1.00168.51           C  
ATOM   2432  NE1 TRP B 101      78.221 -62.332 -36.711  1.00168.51           N  
ATOM   2433  CE2 TRP B 101      79.350 -61.722 -37.226  1.00168.51           C  
ATOM   2434  CE3 TRP B 101      80.075 -61.008 -39.428  1.00168.51           C  
ATOM   2435  CZ2 TRP B 101      80.571 -61.309 -36.672  1.00168.51           C  
ATOM   2436  CZ3 TRP B 101      81.298 -60.587 -38.882  1.00168.51           C  
ATOM   2437  CH2 TRP B 101      81.549 -60.741 -37.507  1.00168.51           C  
ATOM   2438  C   TRP B 101      76.310 -59.603 -39.896  1.00168.51           C  
ATOM   2439  O   TRP B 101      77.405 -59.357 -39.359  1.00168.51           O  
ATOM   2440  N   LEU B 102      75.460 -58.629 -40.255  1.00200.93           N  
ATOM   2441  CA  LEU B 102      75.765 -57.213 -39.953  1.00200.93           C  
ATOM   2442  CB  LEU B 102      75.614 -56.378 -41.249  1.00200.93           C  
ATOM   2443  CG  LEU B 102      76.729 -56.558 -42.299  1.00200.93           C  
ATOM   2444  CD1 LEU B 102      76.577 -57.806 -43.162  1.00200.93           C  
ATOM   2445  CD2 LEU B 102      76.687 -55.372 -43.261  1.00200.93           C  
ATOM   2446  C   LEU B 102      75.025 -56.603 -38.709  1.00200.93           C  
ATOM   2447  O   LEU B 102      75.110 -55.378 -38.504  1.00200.93           O  
ATOM   2448  N   ASP B 103      74.423 -57.394 -37.794  1.00221.94           N  
ATOM   2449  CA  ASP B 103      72.946 -57.530 -37.908  1.00221.94           C  
ATOM   2450  CB  ASP B 103      72.417 -58.905 -37.401  1.00221.94           C  
ATOM   2451  CG  ASP B 103      72.577 -60.025 -38.428  1.00221.94           C  
ATOM   2452  OD1 ASP B 103      72.812 -59.718 -39.622  1.00221.94           O  
ATOM   2453  OD2 ASP B 103      72.477 -61.178 -37.972  1.00221.94           O  
ATOM   2454  C   ASP B 103      72.206 -56.370 -37.278  1.00221.94           C  
ATOM   2455  O   ASP B 103      71.744 -55.418 -37.959  1.00221.94           O  
ATOM   2456  N   TYR B 104      72.082 -56.427 -35.927  1.00252.82           N  
ATOM   2457  CA  TYR B 104      70.839 -56.032 -35.267  1.00252.82           C  
ATOM   2458  CB  TYR B 104      70.777 -54.488 -35.191  1.00252.82           C  
ATOM   2459  CG  TYR B 104      71.905 -53.912 -34.364  1.00252.82           C  
ATOM   2460  CD1 TYR B 104      73.208 -53.832 -34.897  1.00252.82           C  
ATOM   2461  CD2 TYR B 104      71.652 -53.476 -33.052  1.00252.82           C  
ATOM   2462  CE1 TYR B 104      74.246 -53.258 -34.141  1.00252.82           C  
ATOM   2463  CE2 TYR B 104      72.689 -52.914 -32.288  1.00252.82           C  
ATOM   2464  CZ  TYR B 104      73.981 -52.783 -32.838  1.00252.82           C  
ATOM   2465  OH  TYR B 104      74.953 -52.162 -32.122  1.00252.82           O  
ATOM   2466  C   TYR B 104      69.587 -56.778 -35.818  1.00252.82           C  
ATOM   2467  O   TYR B 104      69.398 -57.220 -36.967  1.00252.82           O  
ATOM   2468  N   TRP B 105      68.669 -56.993 -34.880  1.00127.27           N  
ATOM   2469  CA  TRP B 105      67.348 -57.484 -35.211  1.00127.27           C  
ATOM   2470  CB  TRP B 105      67.128 -58.880 -34.632  1.00127.27           C  
ATOM   2471  CG  TRP B 105      67.651 -60.022 -35.433  1.00127.27           C  
ATOM   2472  CD2 TRP B 105      66.890 -61.178 -35.882  1.00127.27           C  
ATOM   2473  CD1 TRP B 105      68.914 -60.210 -35.880  1.00127.27           C  
ATOM   2474  NE1 TRP B 105      68.984 -61.390 -36.594  1.00127.27           N  
ATOM   2475  CE2 TRP B 105      67.761 -62.034 -36.614  1.00127.27           C  
ATOM   2476  CE3 TRP B 105      65.542 -61.576 -35.744  1.00127.27           C  
ATOM   2477  CZ2 TRP B 105      67.308 -63.237 -37.170  1.00127.27           C  
ATOM   2478  CZ3 TRP B 105      65.093 -62.800 -36.268  1.00127.27           C  
ATOM   2479  CH2 TRP B 105      65.981 -63.640 -36.956  1.00127.27           C  
ATOM   2480  C   TRP B 105      66.326 -56.542 -34.636  1.00127.27           C  
ATOM   2481  O   TRP B 105      66.473 -55.994 -33.520  1.00127.27           O  
ATOM   2482  N   GLY B 106      65.142 -56.666 -35.260  1.00 35.29           N  
ATOM   2483  CA  GLY B 106      63.831 -56.188 -34.796  1.00 35.29           C  
ATOM   2484  C   GLY B 106      63.508 -56.616 -33.377  1.00 35.29           C  
ATOM   2485  O   GLY B 106      63.886 -57.730 -32.972  1.00 35.29           O  
ATOM   2486  N   GLN B 107      62.625 -55.831 -32.726  1.00 81.86           N  
ATOM   2487  CA  GLN B 107      62.203 -56.058 -31.328  1.00 81.86           C  
ATOM   2488  CB  GLN B 107      62.057 -54.710 -30.567  1.00 81.86           C  
ATOM   2489  CG  GLN B 107      63.389 -53.972 -30.362  1.00 81.86           C  
ATOM   2490  CD  GLN B 107      64.377 -54.731 -29.469  1.00 81.86           C  
ATOM   2491  OE1 GLN B 107      64.912 -55.788 -29.796  1.00 81.86           O  
ATOM   2492  NE2 GLN B 107      64.682 -54.205 -28.303  1.00 81.86           N  
ATOM   2493  C   GLN B 107      60.903 -56.869 -31.164  1.00 81.86           C  
ATOM   2494  O   GLN B 107      60.678 -57.357 -30.044  1.00 81.86           O  
ATOM   2495  N   GLY B 108      60.184 -57.119 -32.264  1.00 49.00           N  
ATOM   2496  CA  GLY B 108      58.906 -57.807 -32.211  1.00 49.00           C  
ATOM   2497  C   GLY B 108      57.725 -56.923 -32.515  1.00 49.00           C  
ATOM   2498  O   GLY B 108      57.758 -55.771 -32.100  1.00 49.00           O  
ATOM   2499  N   THR B 109      56.775 -57.450 -33.283  1.00 69.70           N  
ATOM   2500  CA  THR B 109      55.418 -56.896 -33.483  1.00 69.70           C  
ATOM   2501  CB  THR B 109      55.206 -56.262 -34.852  1.00 69.70           C  
ATOM   2502  OG1 THR B 109      55.936 -56.921 -35.852  1.00 69.70           O  
ATOM   2503  CG2 THR B 109      55.722 -54.843 -34.844  1.00 69.70           C  
ATOM   2504  C   THR B 109      54.313 -57.973 -33.412  1.00 69.70           C  
ATOM   2505  O   THR B 109      54.502 -59.119 -33.822  1.00 69.70           O  
ATOM   2506  N   THR B 110      53.130 -57.556 -32.972  1.00150.18           N  
ATOM   2507  CA  THR B 110      51.967 -58.435 -32.836  1.00150.18           C  
ATOM   2508  CB  THR B 110      51.019 -58.001 -31.726  1.00150.18           C  
ATOM   2509  OG1 THR B 110      50.435 -56.766 -32.022  1.00150.18           O  
ATOM   2510  CG2 THR B 110      51.766 -57.803 -30.410  1.00150.18           C  
ATOM   2511  C   THR B 110      51.171 -58.497 -34.110  1.00150.18           C  
ATOM   2512  O   THR B 110      51.242 -57.585 -34.919  1.00150.18           O  
ATOM   2513  N   VAL B 111      50.655 -59.656 -34.493  1.00 76.77           N  
ATOM   2514  CA  VAL B 111      49.580 -59.832 -35.479  1.00 76.77           C  
ATOM   2515  CB  VAL B 111      50.122 -60.242 -36.857  1.00 76.77           C  
ATOM   2516  CG1 VAL B 111      48.999 -60.580 -37.846  1.00 76.77           C  
ATOM   2517  CG2 VAL B 111      50.954 -59.102 -37.451  1.00 76.77           C  
ATOM   2518  C   VAL B 111      48.679 -60.940 -34.875  1.00 76.77           C  
ATOM   2519  O   VAL B 111      49.134 -62.071 -34.534  1.00 76.77           O  
ATOM   2520  N   THR B 112      47.371 -60.602 -34.869  1.00 62.30           N  
ATOM   2521  CA  THR B 112      46.333 -61.525 -34.420  1.00 62.30           C  
ATOM   2522  CB  THR B 112      45.994 -61.360 -32.949  1.00 62.30           C  
ATOM   2523  OG1 THR B 112      45.372 -60.120 -32.774  1.00 62.30           O  
ATOM   2524  CG2 THR B 112      47.191 -61.421 -32.007  1.00 62.30           C  
ATOM   2525  C   THR B 112      44.950 -61.382 -35.115  1.00 62.30           C  
ATOM   2526  O   THR B 112      44.406 -60.401 -35.654  1.00 62.30           O  
ATOM   2527  N   VAL B 113      44.267 -62.524 -35.208  1.00131.06           N  
ATOM   2528  CA  VAL B 113      43.172 -62.732 -36.161  1.00131.06           C  
ATOM   2529  CB  VAL B 113      43.707 -63.014 -37.588  1.00131.06           C  
ATOM   2530  CG1 VAL B 113      44.544 -64.283 -37.684  1.00131.06           C  
ATOM   2531  CG2 VAL B 113      42.539 -63.131 -38.538  1.00131.06           C  
ATOM   2532  C   VAL B 113      42.251 -63.852 -35.701  1.00131.06           C  
ATOM   2533  O   VAL B 113      42.738 -64.885 -35.250  1.00131.06           O  
ATOM   2534  N   SER B 114      40.946 -63.643 -35.700  1.00 62.60           N  
ATOM   2535  CA  SER B 114      40.003 -64.759 -35.712  1.00 62.60           C  
ATOM   2536  CB  SER B 114      39.803 -65.138 -34.232  1.00 62.60           C  
ATOM   2537  OG  SER B 114      38.928 -66.246 -34.086  1.00 62.60           O  
ATOM   2538  C   SER B 114      38.728 -64.401 -36.505  1.00 62.60           C  
ATOM   2539  O   SER B 114      38.574 -63.310 -37.074  1.00 62.60           O  
ATOM   2540  N   SER B 115      37.818 -65.367 -36.639  1.00 45.04           N  
ATOM   2541  CA  SER B 115      36.378 -65.073 -36.699  1.00 45.04           C  
ATOM   2542  CB  SER B 115      35.640 -66.332 -37.187  1.00 45.04           C  
ATOM   2543  OG  SER B 115      36.241 -66.785 -38.383  1.00 45.04           O  
ATOM   2544  C   SER B 115      35.739 -64.527 -35.400  1.00 45.04           C  
ATOM   2545  O   SER B 115      34.741 -63.793 -35.397  1.00 45.04           O  
ATOM   2546  N   ALA B 116      36.283 -64.888 -34.228  1.00 43.60           N  
ATOM   2547  CA  ALA B 116      35.730 -64.514 -32.923  1.00 43.60           C  
ATOM   2548  CB  ALA B 116      36.465 -65.254 -31.797  1.00 43.60           C  
ATOM   2549  C   ALA B 116      35.797 -63.005 -32.734  1.00 43.60           C  
ATOM   2550  O   ALA B 116      36.879 -62.423 -32.680  1.00 43.60           O  
ATOM   2551  N   SER B 117      34.663 -62.344 -32.562  1.00 90.45           N  
ATOM   2552  CA  SER B 117      34.606 -60.921 -32.219  1.00 90.45           C  
ATOM   2553  CB  SER B 117      33.184 -60.386 -32.315  1.00 90.45           C  
ATOM   2554  OG  SER B 117      32.331 -61.010 -31.364  1.00 90.45           O  
ATOM   2555  C   SER B 117      35.122 -60.677 -30.789  1.00 90.45           C  
ATOM   2556  O   SER B 117      34.870 -61.528 -29.903  1.00 90.45           O  
ATOM   2557  N   THR B 118      35.902 -59.567 -30.710  1.00 54.15           N  
ATOM   2558  CA  THR B 118      36.573 -59.146 -29.470  1.00 54.15           C  
ATOM   2559  CB  THR B 118      37.257 -57.765 -29.658  1.00 54.15           C  
ATOM   2560  OG1 THR B 118      38.155 -57.841 -30.739  1.00 54.15           O  
ATOM   2561  CG2 THR B 118      38.068 -57.297 -28.456  1.00 54.15           C  
ATOM   2562  C   THR B 118      35.589 -59.113 -28.297  1.00 54.15           C  
ATOM   2563  O   THR B 118      34.413 -58.839 -28.488  1.00 54.15           O  
ATOM   2564  N   LYS B 119      36.048 -59.537 -27.119  1.00127.36           N  
ATOM   2565  CA  LYS B 119      35.348 -59.439 -25.829  1.00127.36           C  
ATOM   2566  CB  LYS B 119      34.790 -60.782 -25.379  1.00127.36           C  
ATOM   2567  CG  LYS B 119      33.878 -61.472 -26.401  1.00127.36           C  
ATOM   2568  CD  LYS B 119      32.657 -60.625 -26.784  1.00127.36           C  
ATOM   2569  CE  LYS B 119      32.070 -61.152 -28.091  1.00127.36           C  
ATOM   2570  NZ  LYS B 119      31.446 -60.056 -28.865  1.00127.36           N  
ATOM   2571  C   LYS B 119      36.268 -58.993 -24.704  1.00127.36           C  
ATOM   2572  O   LYS B 119      37.281 -59.623 -24.470  1.00127.36           O  
ATOM   2573  N   GLY B 120      35.891 -57.992 -23.926  1.00 39.22           N  
ATOM   2574  CA  GLY B 120      36.595 -57.620 -22.692  1.00 39.22           C  
ATOM   2575  C   GLY B 120      36.380 -58.586 -21.547  1.00 39.22           C  
ATOM   2576  O   GLY B 120      35.216 -58.910 -21.352  1.00 39.22           O  
ATOM   2577  N   PRO B 121      37.377 -58.961 -20.740  1.00 97.44           N  
ATOM   2578  CA  PRO B 121      37.300 -60.029 -19.737  1.00 97.44           C  
ATOM   2579  CD  PRO B 121      38.675 -58.320 -20.723  1.00 97.44           C  
ATOM   2580  CB  PRO B 121      38.728 -60.122 -19.130  1.00 97.44           C  
ATOM   2581  CG  PRO B 121      39.399 -58.789 -19.467  1.00 97.44           C  
ATOM   2582  C   PRO B 121      36.258 -59.878 -18.639  1.00 97.44           C  
ATOM   2583  O   PRO B 121      36.380 -58.912 -17.883  1.00 97.44           O  
ATOM   2584  N   SER B 122      35.555 -60.957 -18.283  1.00 60.95           N  
ATOM   2585  CA  SER B 122      35.137 -61.149 -16.907  1.00 60.95           C  
ATOM   2586  CB  SER B 122      34.302 -62.398 -16.744  1.00 60.95           C  
ATOM   2587  OG  SER B 122      33.226 -62.290 -17.650  1.00 60.95           O  
ATOM   2588  C   SER B 122      36.327 -61.273 -16.008  1.00 60.95           C  
ATOM   2589  O   SER B 122      37.158 -62.138 -16.281  1.00 60.95           O  
ATOM   2590  N   VAL B 123      36.377 -60.489 -14.901  1.00 58.26           N  
ATOM   2591  CA  VAL B 123      37.488 -60.453 -13.926  1.00 58.26           C  
ATOM   2592  CB  VAL B 123      38.352 -59.149 -13.897  1.00 58.26           C  
ATOM   2593  CG1 VAL B 123      39.562 -59.292 -12.961  1.00 58.26           C  
ATOM   2594  CG2 VAL B 123      38.876 -58.840 -15.304  1.00 58.26           C  
ATOM   2595  C   VAL B 123      36.859 -60.691 -12.559  1.00 58.26           C  
ATOM   2596  O   VAL B 123      36.015 -59.884 -12.106  1.00 58.26           O  
ATOM   2597  N   PHE B 124      37.501 -61.633 -11.825  1.00 89.42           N  
ATOM   2598  CA  PHE B 124      37.095 -62.051 -10.495  1.00 89.42           C  
ATOM   2599  CB  PHE B 124      36.385 -63.414 -10.494  1.00 89.42           C  
ATOM   2600  CG  PHE B 124      35.294 -63.475 -11.539  1.00 89.42           C  
ATOM   2601  CD1 PHE B 124      34.132 -62.701 -11.387  1.00 89.42           C  
ATOM   2602  CD2 PHE B 124      35.457 -64.277 -12.684  1.00 89.42           C  
ATOM   2603  CE1 PHE B 124      33.109 -62.770 -12.347  1.00 89.42           C  
ATOM   2604  CE2 PHE B 124      34.424 -64.361 -13.633  1.00 89.42           C  
ATOM   2605  CZ  PHE B 124      33.245 -63.617 -13.457  1.00 89.42           C  
ATOM   2606  C   PHE B 124      38.285 -62.146  -9.567  1.00 89.42           C  
ATOM   2607  O   PHE B 124      39.273 -62.858  -9.815  1.00 89.42           O  
ATOM   2608  N   PRO B 125      38.104 -61.585  -8.333  1.00175.66           N  
ATOM   2609  CA  PRO B 125      38.947 -61.864  -7.133  1.00175.66           C  
ATOM   2610  CD  PRO B 125      37.174 -60.491  -7.971  1.00175.66           C  
ATOM   2611  CB  PRO B 125      38.558 -60.815  -6.048  1.00175.66           C  
ATOM   2612  CG  PRO B 125      37.822 -59.738  -6.825  1.00175.66           C  
ATOM   2613  C   PRO B 125      38.781 -63.288  -6.543  1.00175.66           C  
ATOM   2614  O   PRO B 125      37.674 -63.868  -6.547  1.00175.66           O  
ATOM   2615  N   LEU B 126      39.898 -63.867  -6.108  1.00123.05           N  
ATOM   2616  CA  LEU B 126      39.890 -65.186  -5.480  1.00123.05           C  
ATOM   2617  CB  LEU B 126      40.532 -66.269  -6.366  1.00123.05           C  
ATOM   2618  CG  LEU B 126      39.795 -66.758  -7.628  1.00123.05           C  
ATOM   2619  CD1 LEU B 126      38.362 -67.212  -7.352  1.00123.05           C  
ATOM   2620  CD2 LEU B 126      39.797 -65.729  -8.755  1.00123.05           C  
ATOM   2621  C   LEU B 126      40.573 -65.047  -4.119  1.00123.05           C  
ATOM   2622  O   LEU B 126      41.777 -65.339  -4.029  1.00123.05           O  
ATOM   2623  N   ALA B 127      39.871 -64.439  -3.150  1.00 66.34           N  
ATOM   2624  CA  ALA B 127      40.141 -64.761  -1.758  1.00 66.34           C  
ATOM   2625  CB  ALA B 127      39.546 -63.737  -0.841  1.00 66.34           C  
ATOM   2626  C   ALA B 127      39.531 -66.115  -1.358  1.00 66.34           C  
ATOM   2627  O   ALA B 127      38.313 -66.317  -1.473  1.00 66.34           O  
ATOM   2628  N   PRO B 128      40.387 -67.059  -0.900  1.00147.30           N  
ATOM   2629  CA  PRO B 128      39.961 -68.421  -0.566  1.00147.30           C  
ATOM   2630  CD  PRO B 128      41.765 -66.800  -0.444  1.00147.30           C  
ATOM   2631  CB  PRO B 128      41.282 -69.124  -0.214  1.00147.30           C  
ATOM   2632  CG  PRO B 128      42.194 -68.032   0.313  1.00147.30           C  
ATOM   2633  C   PRO B 128      38.922 -68.392   0.587  1.00147.30           C  
ATOM   2634  O   PRO B 128      39.303 -68.236   1.758  1.00147.30           O  
ATOM   2635  N   CYS B 129      37.655 -68.582   0.184  1.00 81.81           N  
ATOM   2636  CA  CYS B 129      36.480 -68.365   1.049  1.00 81.81           C  
ATOM   2637  CB  CYS B 129      35.225 -68.936   0.356  1.00 81.81           C  
ATOM   2638  SG  CYS B 129      33.656 -68.626   1.204  1.00 81.81           S  
ATOM   2639  C   CYS B 129      36.646 -68.949   2.451  1.00 81.81           C  
ATOM   2640  O   CYS B 129      36.907 -68.191   3.380  1.00 81.81           O  
ATOM   2641  N   SER B 130      36.878 -70.260   2.582  1.00134.10           N  
ATOM   2642  CA  SER B 130      37.100 -70.965   3.873  1.00134.10           C  
ATOM   2643  CB  SER B 130      36.180 -72.235   3.921  1.00134.10           C  
ATOM   2644  OG  SER B 130      36.306 -72.897   5.162  1.00134.10           O  
ATOM   2645  C   SER B 130      38.617 -71.256   4.096  1.00134.10           C  
ATOM   2646  O   SER B 130      38.990 -72.150   4.868  1.00134.10           O  
ATOM   2647  N   ARG B 131      39.486 -70.717   3.221  1.00195.47           N  
ATOM   2648  CA  ARG B 131      40.878 -71.190   3.037  1.00195.47           C  
ATOM   2649  CB  ARG B 131      41.020 -72.100   1.782  1.00195.47           C  
ATOM   2650  CG  ARG B 131      40.409 -73.494   1.805  1.00195.47           C  
ATOM   2651  CD  ARG B 131      40.833 -74.276   3.040  1.00195.47           C  
ATOM   2652  NE  ARG B 131      40.117 -75.550   3.130  1.00195.47           N  
ATOM   2653  CZ  ARG B 131      39.654 -76.103   4.233  1.00195.47           C  
ATOM   2654  NH1 ARG B 131      39.781 -75.536   5.400  1.00195.47           N  
ATOM   2655  NH2 ARG B 131      39.060 -77.257   4.161  1.00195.47           N  
ATOM   2656  C   ARG B 131      41.957 -70.054   3.042  1.00195.47           C  
ATOM   2657  O   ARG B 131      43.099 -70.339   2.635  1.00195.47           O  
ATOM   2658  N   SER B 132      41.621 -68.878   3.615  1.00140.16           N  
ATOM   2659  CA  SER B 132      42.696 -67.877   3.862  1.00140.16           C  
ATOM   2660  CB  SER B 132      42.231 -66.455   3.744  1.00140.16           C  
ATOM   2661  OG  SER B 132      41.247 -66.155   4.706  1.00140.16           O  
ATOM   2662  C   SER B 132      43.432 -68.016   5.182  1.00140.16           C  
ATOM   2663  O   SER B 132      43.140 -67.360   6.177  1.00140.16           O  
ATOM   2664  N   THR B 133      44.325 -69.004   5.201  1.00171.65           N  
ATOM   2665  CA  THR B 133      44.849 -69.686   6.407  1.00171.65           C  
ATOM   2666  CB  THR B 133      45.598 -70.988   6.057  1.00171.65           C  
ATOM   2667  OG1 THR B 133      46.593 -70.726   5.093  1.00171.65           O  
ATOM   2668  CG2 THR B 133      44.660 -72.050   5.491  1.00171.65           C  
ATOM   2669  C   THR B 133      45.651 -68.824   7.397  1.00171.65           C  
ATOM   2670  O   THR B 133      45.041 -68.198   8.273  1.00171.65           O  
ATOM   2671  N   SER B 134      46.966 -69.062   7.520  1.00210.18           N  
ATOM   2672  CA  SER B 134      47.776 -68.530   8.621  1.00210.18           C  
ATOM   2673  CB  SER B 134      47.336 -69.243   9.894  1.00210.18           C  
ATOM   2674  OG  SER B 134      48.119 -68.813  10.985  1.00210.18           O  
ATOM   2675  C   SER B 134      49.276 -68.706   8.395  1.00210.18           C  
ATOM   2676  O   SER B 134      49.973 -69.305   9.212  1.00210.18           O  
ATOM   2677  N   GLU B 135      49.800 -68.129   7.328  1.00116.04           N  
ATOM   2678  CA  GLU B 135      51.230 -68.115   7.007  1.00116.04           C  
ATOM   2679  CB  GLU B 135      51.503 -69.421   6.163  1.00116.04           C  
ATOM   2680  CG  GLU B 135      52.967 -69.650   5.764  1.00116.04           C  
ATOM   2681  CD  GLU B 135      53.901 -69.769   6.969  1.00116.04           C  
ATOM   2682  OE1 GLU B 135      54.133 -68.707   7.595  1.00116.04           O  
ATOM   2683  OE2 GLU B 135      54.371 -70.895   7.227  1.00116.04           O  
ATOM   2684  C   GLU B 135      51.605 -66.701   6.414  1.00116.04           C  
ATOM   2685  O   GLU B 135      50.787 -65.868   5.975  1.00116.04           O  
ATOM   2686  N   SER B 136      52.908 -66.452   6.294  1.00126.72           N  
ATOM   2687  CA  SER B 136      53.479 -65.475   5.371  1.00126.72           C  
ATOM   2688  CB  SER B 136      54.891 -65.126   5.818  1.00126.72           C  
ATOM   2689  OG  SER B 136      55.778 -66.167   5.469  1.00126.72           O  
ATOM   2690  C   SER B 136      53.505 -65.882   3.883  1.00126.72           C  
ATOM   2691  O   SER B 136      54.097 -65.181   3.061  1.00126.72           O  
ATOM   2692  N   THR B 137      52.666 -66.857   3.507  1.00120.79           N  
ATOM   2693  CA  THR B 137      52.442 -67.334   2.152  1.00120.79           C  
ATOM   2694  CB  THR B 137      52.871 -68.794   1.992  1.00120.79           C  
ATOM   2695  OG1 THR B 137      52.080 -69.628   2.807  1.00120.79           O  
ATOM   2696  CG2 THR B 137      54.336 -69.036   2.352  1.00120.79           C  
ATOM   2697  C   THR B 137      50.961 -67.257   1.741  1.00120.79           C  
ATOM   2698  O   THR B 137      50.576 -67.952   0.784  1.00120.79           O  
ATOM   2699  N   ALA B 138      50.166 -66.365   2.335  1.00 92.76           N  
ATOM   2700  CA  ALA B 138      48.729 -66.288   2.067  1.00 92.76           C  
ATOM   2701  CB  ALA B 138      48.093 -65.268   3.004  1.00 92.76           C  
ATOM   2702  C   ALA B 138      48.357 -65.968   0.642  1.00 92.76           C  
ATOM   2703  O   ALA B 138      48.321 -64.795   0.314  1.00 92.76           O  
ATOM   2704  N   ALA B 139      48.165 -66.959  -0.221  1.00 63.30           N  
ATOM   2705  CA  ALA B 139      47.826 -66.737  -1.611  1.00 63.30           C  
ATOM   2706  CB  ALA B 139      47.977 -68.078  -2.357  1.00 63.30           C  
ATOM   2707  C   ALA B 139      46.424 -66.056  -1.670  1.00 63.30           C  
ATOM   2708  O   ALA B 139      45.395 -66.525  -1.097  1.00 63.30           O  
ATOM   2709  N   LEU B 140      46.445 -64.982  -2.519  1.00 68.54           N  
ATOM   2710  CA  LEU B 140      45.263 -64.330  -3.057  1.00 68.54           C  
ATOM   2711  CB  LEU B 140      45.156 -62.899  -2.565  1.00 68.54           C  
ATOM   2712  CG  LEU B 140      45.123 -62.786  -1.031  1.00 68.54           C  
ATOM   2713  CD1 LEU B 140      45.015 -61.311  -0.637  1.00 68.54           C  
ATOM   2714  CD2 LEU B 140      43.943 -63.539  -0.412  1.00 68.54           C  
ATOM   2715  C   LEU B 140      45.369 -64.303  -4.559  1.00 68.54           C  
ATOM   2716  O   LEU B 140      46.414 -63.878  -5.112  1.00 68.54           O  
ATOM   2717  N   GLY B 141      44.377 -64.929  -5.256  1.00 47.41           N  
ATOM   2718  CA  GLY B 141      44.247 -65.013  -6.705  1.00 47.41           C  
ATOM   2719  C   GLY B 141      43.429 -63.835  -7.273  1.00 47.41           C  
ATOM   2720  O   GLY B 141      42.583 -63.194  -6.627  1.00 47.41           O  
ATOM   2721  N   CYS B 142      43.623 -63.650  -8.598  1.00 61.25           N  
ATOM   2722  CA  CYS B 142      42.634 -63.133  -9.540  1.00 61.25           C  
ATOM   2723  CB  CYS B 142      42.908 -61.650  -9.790  1.00 61.25           C  
ATOM   2724  SG  CYS B 142      44.559 -61.268 -10.416  1.00 61.25           S  
ATOM   2725  C   CYS B 142      42.602 -63.998 -10.822  1.00 61.25           C  
ATOM   2726  O   CYS B 142      43.605 -64.600 -11.266  1.00 61.25           O  
ATOM   2727  N   LEU B 143      41.390 -64.062 -11.427  1.00 64.28           N  
ATOM   2728  CA  LEU B 143      41.121 -64.622 -12.740  1.00 64.28           C  
ATOM   2729  CB  LEU B 143      40.154 -65.803 -12.520  1.00 64.28           C  
ATOM   2730  CG  LEU B 143      39.884 -66.626 -13.785  1.00 64.28           C  
ATOM   2731  CD1 LEU B 143      41.111 -67.411 -14.252  1.00 64.28           C  
ATOM   2732  CD2 LEU B 143      38.747 -67.604 -13.494  1.00 64.28           C  
ATOM   2733  C   LEU B 143      40.595 -63.509 -13.708  1.00 64.28           C  
ATOM   2734  O   LEU B 143      39.786 -62.620 -13.321  1.00 64.28           O  
ATOM   2735  N   VAL B 144      41.104 -63.655 -14.950  1.00 73.84           N  
ATOM   2736  CA  VAL B 144      40.761 -62.857 -16.110  1.00 73.84           C  
ATOM   2737  CB  VAL B 144      41.964 -62.061 -16.625  1.00 73.84           C  
ATOM   2738  CG1 VAL B 144      41.559 -61.170 -17.796  1.00 73.84           C  
ATOM   2739  CG2 VAL B 144      42.536 -61.170 -15.518  1.00 73.84           C  
ATOM   2740  C   VAL B 144      40.349 -63.850 -17.157  1.00 73.84           C  
ATOM   2741  O   VAL B 144      41.250 -64.558 -17.643  1.00 73.84           O  
ATOM   2742  N   LYS B 145      39.020 -63.985 -17.387  1.00109.43           N  
ATOM   2743  CA  LYS B 145      38.420 -65.052 -18.192  1.00109.43           C  
ATOM   2744  CB  LYS B 145      37.793 -66.122 -17.243  1.00109.43           C  
ATOM   2745  CG  LYS B 145      37.564 -67.460 -17.945  1.00109.43           C  
ATOM   2746  CD  LYS B 145      37.208 -68.637 -17.029  1.00109.43           C  
ATOM   2747  CE  LYS B 145      37.463 -69.967 -17.741  1.00109.43           C  
ATOM   2748  NZ  LYS B 145      36.659 -70.106 -18.979  1.00109.43           N  
ATOM   2749  C   LYS B 145      37.449 -64.480 -19.252  1.00109.43           C  
ATOM   2750  O   LYS B 145      36.831 -63.392 -19.108  1.00109.43           O  
ATOM   2751  N   ASP B 146      37.418 -65.350 -20.306  1.00 96.80           N  
ATOM   2752  CA  ASP B 146      36.496 -65.342 -21.480  1.00 96.80           C  
ATOM   2753  CB  ASP B 146      35.139 -65.995 -21.135  1.00 96.80           C  
ATOM   2754  CG  ASP B 146      35.241 -67.524 -20.952  1.00 96.80           C  
ATOM   2755  OD1 ASP B 146      36.361 -68.065 -20.773  1.00 96.80           O  
ATOM   2756  OD2 ASP B 146      34.209 -68.215 -20.946  1.00 96.80           O  
ATOM   2757  C   ASP B 146      36.483 -63.993 -22.198  1.00 96.80           C  
ATOM   2758  O   ASP B 146      35.470 -63.550 -22.758  1.00 96.80           O  
ATOM   2759  N   TYR B 147      37.632 -63.324 -22.174  1.00 95.84           N  
ATOM   2760  CA  TYR B 147      37.966 -62.331 -23.170  1.00 95.84           C  
ATOM   2761  CB  TYR B 147      39.008 -61.406 -22.586  1.00 95.84           C  
ATOM   2762  CG  TYR B 147      40.381 -61.994 -22.372  1.00 95.84           C  
ATOM   2763  CD1 TYR B 147      41.370 -61.790 -23.348  1.00 95.84           C  
ATOM   2764  CD2 TYR B 147      40.676 -62.719 -21.202  1.00 95.84           C  
ATOM   2765  CE1 TYR B 147      42.668 -62.281 -23.143  1.00 95.84           C  
ATOM   2766  CE2 TYR B 147      41.982 -63.192 -20.982  1.00 95.84           C  
ATOM   2767  CZ  TYR B 147      42.987 -62.949 -21.940  1.00 95.84           C  
ATOM   2768  OH  TYR B 147      44.263 -63.330 -21.680  1.00 95.84           O  
ATOM   2769  C   TYR B 147      38.493 -62.937 -24.451  1.00 95.84           C  
ATOM   2770  O   TYR B 147      38.680 -64.149 -24.555  1.00 95.84           O  
ATOM   2771  N   PHE B 148      38.550 -62.112 -25.528  1.00155.45           N  
ATOM   2772  CA  PHE B 148      39.368 -62.342 -26.730  1.00155.45           C  
ATOM   2773  CB  PHE B 148      38.560 -63.240 -27.680  1.00155.45           C  
ATOM   2774  CG  PHE B 148      39.307 -63.684 -28.922  1.00155.45           C  
ATOM   2775  CD1 PHE B 148      39.215 -62.934 -30.106  1.00155.45           C  
ATOM   2776  CD2 PHE B 148      40.142 -64.815 -28.876  1.00155.45           C  
ATOM   2777  CE1 PHE B 148      40.001 -63.273 -31.219  1.00155.45           C  
ATOM   2778  CE2 PHE B 148      40.908 -65.173 -29.996  1.00155.45           C  
ATOM   2779  CZ  PHE B 148      40.857 -64.387 -31.159  1.00155.45           C  
ATOM   2780  C   PHE B 148      39.779 -61.025 -27.400  1.00155.45           C  
ATOM   2781  O   PHE B 148      39.033 -60.090 -27.185  1.00155.45           O  
ATOM   2782  N   PRO B 149      40.762 -60.993 -28.300  1.00115.18           N  
ATOM   2783  CA  PRO B 149      41.984 -61.771 -28.159  1.00115.18           C  
ATOM   2784  CD  PRO B 149      40.839 -60.055 -29.426  1.00115.18           C  
ATOM   2785  CB  PRO B 149      42.626 -61.682 -29.547  1.00115.18           C  
ATOM   2786  CG  PRO B 149      42.189 -60.327 -30.091  1.00115.18           C  
ATOM   2787  C   PRO B 149      42.962 -61.242 -27.071  1.00115.18           C  
ATOM   2788  O   PRO B 149      42.869 -60.098 -26.598  1.00115.18           O  
ATOM   2789  N   GLU B 150      44.028 -61.988 -26.817  1.00110.76           N  
ATOM   2790  CA  GLU B 150      45.216 -61.312 -26.304  1.00110.76           C  
ATOM   2791  CB  GLU B 150      46.407 -62.257 -26.311  1.00110.76           C  
ATOM   2792  CG  GLU B 150      46.288 -63.380 -25.280  1.00110.76           C  
ATOM   2793  CD  GLU B 150      46.620 -62.885 -23.871  1.00110.76           C  
ATOM   2794  OE1 GLU B 150      45.853 -62.034 -23.364  1.00110.76           O  
ATOM   2795  OE2 GLU B 150      47.631 -63.335 -23.297  1.00110.76           O  
ATOM   2796  C   GLU B 150      45.679 -60.095 -27.130  1.00110.76           C  
ATOM   2797  O   GLU B 150      45.521 -60.117 -28.350  1.00110.76           O  
ATOM   2798  N   PRO B 151      46.432 -59.147 -26.527  1.00108.87           N  
ATOM   2799  CA  PRO B 151      46.822 -59.136 -25.123  1.00108.87           C  
ATOM   2800  CD  PRO B 151      47.286 -58.250 -27.309  1.00108.87           C  
ATOM   2801  CB  PRO B 151      48.264 -58.543 -25.123  1.00108.87           C  
ATOM   2802  CG  PRO B 151      48.267 -57.607 -26.332  1.00108.87           C  
ATOM   2803  C   PRO B 151      45.818 -58.488 -24.126  1.00108.87           C  
ATOM   2804  O   PRO B 151      45.059 -57.519 -24.283  1.00108.87           O  
ATOM   2805  N   VAL B 152      45.859 -59.053 -22.929  1.00 86.32           N  
ATOM   2806  CA  VAL B 152      45.578 -58.349 -21.694  1.00 86.32           C  
ATOM   2807  CB  VAL B 152      44.810 -59.261 -20.717  1.00 86.32           C  
ATOM   2808  CG1 VAL B 152      43.477 -59.642 -21.349  1.00 86.32           C  
ATOM   2809  CG2 VAL B 152      45.605 -60.494 -20.290  1.00 86.32           C  
ATOM   2810  C   VAL B 152      46.890 -57.821 -21.082  1.00 86.32           C  
ATOM   2811  O   VAL B 152      48.000 -57.930 -21.643  1.00 86.32           O  
ATOM   2812  N   THR B 153      46.689 -57.111 -19.941  1.00 67.96           N  
ATOM   2813  CA  THR B 153      47.728 -56.900 -18.948  1.00 67.96           C  
ATOM   2814  CB  THR B 153      48.244 -55.459 -19.008  1.00 67.96           C  
ATOM   2815  OG1 THR B 153      48.599 -55.193 -20.347  1.00 67.96           O  
ATOM   2816  CG2 THR B 153      49.468 -55.175 -18.141  1.00 67.96           C  
ATOM   2817  C   THR B 153      47.117 -57.284 -17.616  1.00 67.96           C  
ATOM   2818  O   THR B 153      45.939 -57.037 -17.364  1.00 67.96           O  
ATOM   2819  N   VAL B 154      47.958 -57.737 -16.688  1.00106.08           N  
ATOM   2820  CA  VAL B 154      47.646 -57.829 -15.252  1.00106.08           C  
ATOM   2821  CB  VAL B 154      47.202 -59.243 -14.903  1.00106.08           C  
ATOM   2822  CG1 VAL B 154      48.290 -60.298 -15.136  1.00106.08           C  
ATOM   2823  CG2 VAL B 154      46.660 -59.370 -13.480  1.00106.08           C  
ATOM   2824  C   VAL B 154      48.878 -57.463 -14.477  1.00106.08           C  
ATOM   2825  O   VAL B 154      49.991 -57.659 -15.016  1.00106.08           O  
ATOM   2826  N   SER B 155      48.607 -56.808 -13.294  1.00 45.82           N  
ATOM   2827  CA  SER B 155      49.564 -56.596 -12.173  1.00 45.82           C  
ATOM   2828  CB  SER B 155      50.289 -55.272 -12.338  1.00 45.82           C  
ATOM   2829  OG  SER B 155      51.301 -55.046 -11.375  1.00 45.82           O  
ATOM   2830  C   SER B 155      48.818 -56.521 -10.864  1.00 45.82           C  
ATOM   2831  O   SER B 155      47.636 -56.203 -10.879  1.00 45.82           O  
ATOM   2832  N   TRP B 156      49.550 -56.572  -9.711  1.00 70.35           N  
ATOM   2833  CA  TRP B 156      49.047 -56.367  -8.338  1.00 70.35           C  
ATOM   2834  CB  TRP B 156      49.531 -57.495  -7.373  1.00 70.35           C  
ATOM   2835  CG  TRP B 156      48.883 -58.809  -7.678  1.00 70.35           C  
ATOM   2836  CD2 TRP B 156      47.650 -59.331  -7.115  1.00 70.35           C  
ATOM   2837  CD1 TRP B 156      49.291 -59.725  -8.583  1.00 70.35           C  
ATOM   2838  NE1 TRP B 156      48.407 -60.788  -8.609  1.00 70.35           N  
ATOM   2839  CE2 TRP B 156      47.374 -60.597  -7.713  1.00 70.35           C  
ATOM   2840  CE3 TRP B 156      46.736 -58.843  -6.161  1.00 70.35           C  
ATOM   2841  CZ2 TRP B 156      46.247 -61.350  -7.363  1.00 70.35           C  
ATOM   2842  CZ3 TRP B 156      45.600 -59.589  -5.806  1.00 70.35           C  
ATOM   2843  CH2 TRP B 156      45.358 -60.842  -6.400  1.00 70.35           C  
ATOM   2844  C   TRP B 156      49.435 -54.966  -7.852  1.00 70.35           C  
ATOM   2845  O   TRP B 156      50.570 -54.516  -8.070  1.00 70.35           O  
ATOM   2846  N   ASN B 157      48.462 -54.366  -7.091  1.00 78.96           N  
ATOM   2847  CA  ASN B 157      48.557 -53.081  -6.371  1.00 78.96           C  
ATOM   2848  CB  ASN B 157      49.113 -53.345  -4.961  1.00 78.96           C  
ATOM   2849  CG  ASN B 157      48.240 -54.213  -4.093  1.00 78.96           C  
ATOM   2850  OD1 ASN B 157      47.026 -54.128  -4.109  1.00 78.96           O  
ATOM   2851  ND2 ASN B 157      48.846 -55.059  -3.289  1.00 78.96           N  
ATOM   2852  C   ASN B 157      49.401 -52.044  -7.123  1.00 78.96           C  
ATOM   2853  O   ASN B 157      50.286 -51.421  -6.537  1.00 78.96           O  
ATOM   2854  N   SER B 158      49.227 -51.868  -8.446  1.00 49.91           N  
ATOM   2855  CA  SER B 158      50.069 -50.962  -9.298  1.00 49.91           C  
ATOM   2856  CB  SER B 158      49.634 -49.518  -9.010  1.00 49.91           C  
ATOM   2857  OG  SER B 158      48.270 -49.320  -9.327  1.00 49.91           O  
ATOM   2858  C   SER B 158      51.649 -51.125  -9.261  1.00 49.91           C  
ATOM   2859  O   SER B 158      52.478 -50.228  -9.531  1.00 49.91           O  
ATOM   2860  N   GLY B 159      52.008 -52.367  -8.834  1.00 30.64           N  
ATOM   2861  CA  GLY B 159      53.405 -52.745  -8.553  1.00 30.64           C  
ATOM   2862  C   GLY B 159      53.876 -52.716  -7.074  1.00 30.64           C  
ATOM   2863  O   GLY B 159      55.031 -53.108  -6.777  1.00 30.64           O  
ATOM   2864  N   ALA B 160      52.959 -52.328  -6.154  1.00 70.80           N  
ATOM   2865  CA  ALA B 160      53.226 -52.253  -4.715  1.00 70.80           C  
ATOM   2866  CB  ALA B 160      52.026 -51.693  -3.938  1.00 70.80           C  
ATOM   2867  C   ALA B 160      53.523 -53.576  -4.053  1.00 70.80           C  
ATOM   2868  O   ALA B 160      53.956 -53.636  -2.901  1.00 70.80           O  
ATOM   2869  N   LEU B 161      53.210 -54.706  -4.695  1.00156.58           N  
ATOM   2870  CA  LEU B 161      53.879 -55.996  -4.446  1.00156.58           C  
ATOM   2871  CB  LEU B 161      52.821 -56.866  -3.777  1.00156.58           C  
ATOM   2872  CG  LEU B 161      53.263 -58.231  -3.219  1.00156.58           C  
ATOM   2873  CD1 LEU B 161      53.538 -59.207  -4.339  1.00156.58           C  
ATOM   2874  CD2 LEU B 161      54.469 -58.163  -2.289  1.00156.58           C  
ATOM   2875  C   LEU B 161      54.421 -56.458  -5.806  1.00156.58           C  
ATOM   2876  O   LEU B 161      53.656 -56.736  -6.720  1.00156.58           O  
ATOM   2877  N   THR B 162      55.749 -56.378  -5.967  1.00 89.99           N  
ATOM   2878  CA  THR B 162      56.462 -56.891  -7.136  1.00 89.99           C  
ATOM   2879  CB  THR B 162      57.747 -56.071  -7.364  1.00 89.99           C  
ATOM   2880  OG1 THR B 162      57.428 -54.696  -7.384  1.00 89.99           O  
ATOM   2881  CG2 THR B 162      58.501 -56.378  -8.655  1.00 89.99           C  
ATOM   2882  C   THR B 162      56.786 -58.377  -7.018  1.00 89.99           C  
ATOM   2883  O   THR B 162      56.419 -59.098  -7.933  1.00 89.99           O  
ATOM   2884  N   SER B 163      57.141 -58.954  -5.869  1.00 51.58           N  
ATOM   2885  CA  SER B 163      57.708 -60.322  -5.701  1.00 51.58           C  
ATOM   2886  CB  SER B 163      59.011 -60.218  -4.942  1.00 51.58           C  
ATOM   2887  OG  SER B 163      59.613 -61.494  -4.865  1.00 51.58           O  
ATOM   2888  C   SER B 163      56.861 -61.324  -4.932  1.00 51.58           C  
ATOM   2889  O   SER B 163      55.854 -60.866  -4.454  1.00 51.58           O  
ATOM   2890  N   GLY B 164      56.929 -62.626  -5.146  1.00 24.56           N  
ATOM   2891  CA  GLY B 164      55.947 -63.595  -4.671  1.00 24.56           C  
ATOM   2892  C   GLY B 164      54.689 -63.695  -5.510  1.00 24.56           C  
ATOM   2893  O   GLY B 164      53.935 -64.672  -5.443  1.00 24.56           O  
ATOM   2894  N   VAL B 165      54.555 -62.871  -6.549  1.00 42.00           N  
ATOM   2895  CA  VAL B 165      53.522 -62.935  -7.601  1.00 42.00           C  
ATOM   2896  CB  VAL B 165      53.329 -61.583  -8.334  1.00 42.00           C  
ATOM   2897  CG1 VAL B 165      52.203 -61.630  -9.373  1.00 42.00           C  
ATOM   2898  CG2 VAL B 165      52.991 -60.506  -7.308  1.00 42.00           C  
ATOM   2899  C   VAL B 165      53.904 -64.007  -8.625  1.00 42.00           C  
ATOM   2900  O   VAL B 165      55.052 -64.069  -9.071  1.00 42.00           O  
ATOM   2901  N   HIS B 166      52.887 -64.807  -8.995  1.00 58.80           N  
ATOM   2902  CA  HIS B 166      52.974 -65.724 -10.123  1.00 58.80           C  
ATOM   2903  ND1 HIS B 166      53.861 -66.940  -7.239  1.00 58.80           N  
ATOM   2904  CG  HIS B 166      53.928 -67.423  -8.533  1.00 58.80           C  
ATOM   2905  CB  HIS B 166      52.915 -67.161  -9.623  1.00 58.80           C  
ATOM   2906  NE2 HIS B 166      55.703 -68.109  -7.400  1.00 58.80           N  
ATOM   2907  CD2 HIS B 166      55.078 -68.154  -8.635  1.00 58.80           C  
ATOM   2908  CE1 HIS B 166      54.947 -67.365  -6.569  1.00 58.80           C  
ATOM   2909  C   HIS B 166      51.885 -65.371 -11.110  1.00 58.80           C  
ATOM   2910  O   HIS B 166      50.719 -65.529 -10.757  1.00 58.80           O  
ATOM   2911  N   THR B 167      52.208 -65.106 -12.365  1.00 44.89           N  
ATOM   2912  CA  THR B 167      51.227 -65.005 -13.442  1.00 44.89           C  
ATOM   2913  CB  THR B 167      51.303 -63.611 -14.054  1.00 44.89           C  
ATOM   2914  OG1 THR B 167      51.067 -62.687 -13.012  1.00 44.89           O  
ATOM   2915  CG2 THR B 167      50.245 -63.364 -15.121  1.00 44.89           C  
ATOM   2916  C   THR B 167      51.482 -66.132 -14.421  1.00 44.89           C  
ATOM   2917  O   THR B 167      52.589 -66.667 -14.549  1.00 44.89           O  
ATOM   2918  N   PHE B 168      50.426 -66.586 -15.084  1.00 75.35           N  
ATOM   2919  CA  PHE B 168      50.537 -67.660 -16.089  1.00 75.35           C  
ATOM   2920  CB  PHE B 168      49.652 -68.820 -15.632  1.00 75.35           C  
ATOM   2921  CG  PHE B 168      50.075 -69.288 -14.258  1.00 75.35           C  
ATOM   2922  CD1 PHE B 168      49.666 -68.585 -13.108  1.00 75.35           C  
ATOM   2923  CD2 PHE B 168      50.974 -70.355 -14.134  1.00 75.35           C  
ATOM   2924  CE1 PHE B 168      50.148 -68.939 -11.840  1.00 75.35           C  
ATOM   2925  CE2 PHE B 168      51.444 -70.712 -12.864  1.00 75.35           C  
ATOM   2926  CZ  PHE B 168      51.034 -70.018 -11.714  1.00 75.35           C  
ATOM   2927  C   PHE B 168      50.253 -67.184 -17.505  1.00 75.35           C  
ATOM   2928  O   PHE B 168      49.635 -66.161 -17.737  1.00 75.35           O  
ATOM   2929  N   PRO B 169      50.725 -67.851 -18.551  1.00154.11           N  
ATOM   2930  CA  PRO B 169      50.267 -67.577 -19.924  1.00154.11           C  
ATOM   2931  CD  PRO B 169      51.872 -68.697 -18.536  1.00154.11           C  
ATOM   2932  CB  PRO B 169      51.144 -68.496 -20.812  1.00154.11           C  
ATOM   2933  CG  PRO B 169      52.398 -68.727 -19.966  1.00154.11           C  
ATOM   2934  C   PRO B 169      48.743 -67.795 -20.021  1.00154.11           C  
ATOM   2935  O   PRO B 169      48.196 -68.748 -19.433  1.00154.11           O  
ATOM   2936  N   ALA B 170      48.120 -66.999 -20.912  1.00 49.05           N  
ATOM   2937  CA  ALA B 170      46.729 -67.185 -21.289  1.00 49.05           C  
ATOM   2938  CB  ALA B 170      46.221 -65.946 -22.041  1.00 49.05           C  
ATOM   2939  C   ALA B 170      46.506 -68.465 -22.164  1.00 49.05           C  
ATOM   2940  O   ALA B 170      46.995 -68.608 -23.315  1.00 49.05           O  
ATOM   2941  N   VAL B 171      45.490 -69.200 -21.658  1.00 46.40           N  
ATOM   2942  CA  VAL B 171      45.040 -70.429 -22.303  1.00 46.40           C  
ATOM   2943  CB  VAL B 171      44.505 -71.459 -21.287  1.00 46.40           C  
ATOM   2944  CG1 VAL B 171      44.089 -72.751 -22.001  1.00 46.40           C  
ATOM   2945  CG2 VAL B 171      45.572 -71.784 -20.241  1.00 46.40           C  
ATOM   2946  C   VAL B 171      44.001 -70.090 -23.340  1.00 46.40           C  
ATOM   2947  O   VAL B 171      42.855 -69.767 -23.051  1.00 46.40           O  
ATOM   2948  N   LEU B 172      44.168 -70.561 -24.564  1.00123.20           N  
ATOM   2949  CA  LEU B 172      43.166 -70.406 -25.615  1.00123.20           C  
ATOM   2950  CB  LEU B 172      43.736 -70.502 -27.030  1.00123.20           C  
ATOM   2951  CG  LEU B 172      44.572 -69.307 -27.502  1.00123.20           C  
ATOM   2952  CD1 LEU B 172      45.926 -69.235 -26.790  1.00123.20           C  
ATOM   2953  CD2 LEU B 172      44.832 -69.404 -29.005  1.00123.20           C  
ATOM   2954  C   LEU B 172      42.140 -71.535 -25.444  1.00123.20           C  
ATOM   2955  O   LEU B 172      42.477 -72.738 -25.366  1.00123.20           O  
ATOM   2956  N   GLN B 173      40.881 -71.100 -25.584  1.00152.84           N  
ATOM   2957  CA  GLN B 173      39.702 -71.931 -25.504  1.00152.84           C  
ATOM   2958  CB  GLN B 173      38.802 -71.508 -24.313  1.00152.84           C  
ATOM   2959  CG  GLN B 173      39.516 -71.334 -22.957  1.00152.84           C  
ATOM   2960  CD  GLN B 173      38.611 -70.615 -21.968  1.00152.84           C  
ATOM   2961  OE1 GLN B 173      38.374 -71.044 -20.847  1.00152.84           O  
ATOM   2962  NE2 GLN B 173      38.037 -69.502 -22.374  1.00152.84           N  
ATOM   2963  C   GLN B 173      39.010 -71.788 -26.865  1.00152.84           C  
ATOM   2964  O   GLN B 173      38.940 -70.683 -27.425  1.00152.84           O  
ATOM   2965  N   SER B 174      38.456 -72.890 -27.384  1.00 93.74           N  
ATOM   2966  CA  SER B 174      37.456 -72.859 -28.469  1.00 93.74           C  
ATOM   2967  CB  SER B 174      36.067 -72.435 -27.925  1.00 93.74           C  
ATOM   2968  OG  SER B 174      35.081 -72.626 -28.910  1.00 93.74           O  
ATOM   2969  C   SER B 174      37.879 -72.011 -29.677  1.00 93.74           C  
ATOM   2970  O   SER B 174      37.028 -71.453 -30.377  1.00 93.74           O  
ATOM   2971  N   SER B 175      39.200 -71.860 -29.896  1.00131.92           N  
ATOM   2972  CA  SER B 175      39.763 -70.941 -30.919  1.00131.92           C  
ATOM   2973  CB  SER B 175      39.740 -71.649 -32.264  1.00131.92           C  
ATOM   2974  OG  SER B 175      40.549 -72.807 -32.215  1.00131.92           O  
ATOM   2975  C   SER B 175      39.017 -69.564 -31.038  1.00131.92           C  
ATOM   2976  O   SER B 175      38.593 -69.102 -32.115  1.00131.92           O  
ATOM   2977  N   GLY B 176      38.871 -68.925 -29.855  1.00194.32           N  
ATOM   2978  CA  GLY B 176      37.992 -67.766 -29.837  1.00194.32           C  
ATOM   2979  C   GLY B 176      37.690 -67.073 -28.527  1.00194.32           C  
ATOM   2980  O   GLY B 176      37.113 -65.977 -28.644  1.00194.32           O  
ATOM   2981  N   LEU B 177      38.139 -67.681 -27.399  1.00111.91           N  
ATOM   2982  CA  LEU B 177      38.278 -67.059 -26.079  1.00111.91           C  
ATOM   2983  CB  LEU B 177      37.101 -67.500 -25.192  1.00111.91           C  
ATOM   2984  CG  LEU B 177      35.736 -67.035 -25.732  1.00111.91           C  
ATOM   2985  CD1 LEU B 177      34.623 -67.491 -24.792  1.00111.91           C  
ATOM   2986  CD2 LEU B 177      35.626 -65.513 -25.857  1.00111.91           C  
ATOM   2987  C   LEU B 177      39.619 -67.425 -25.419  1.00111.91           C  
ATOM   2988  O   LEU B 177      40.150 -68.513 -25.700  1.00111.91           O  
ATOM   2989  N   TYR B 178      39.955 -66.649 -24.354  1.00160.18           N  
ATOM   2990  CA  TYR B 178      41.113 -66.826 -23.488  1.00160.18           C  
ATOM   2991  CB  TYR B 178      42.119 -65.651 -23.670  1.00160.18           C  
ATOM   2992  CG  TYR B 178      42.887 -65.687 -24.968  1.00160.18           C  
ATOM   2993  CD1 TYR B 178      42.369 -65.046 -26.105  1.00160.18           C  
ATOM   2994  CD2 TYR B 178      44.144 -66.313 -25.025  1.00160.18           C  
ATOM   2995  CE1 TYR B 178      43.098 -65.058 -27.309  1.00160.18           C  
ATOM   2996  CE2 TYR B 178      44.895 -66.273 -26.211  1.00160.18           C  
ATOM   2997  CZ  TYR B 178      44.353 -65.684 -27.370  1.00160.18           C  
ATOM   2998  OH  TYR B 178      44.996 -65.745 -28.564  1.00160.18           O  
ATOM   2999  C   TYR B 178      40.692 -66.998 -22.026  1.00160.18           C  
ATOM   3000  O   TYR B 178      39.545 -66.773 -21.586  1.00160.18           O  
ATOM   3001  N   SER B 179      41.645 -67.474 -21.226  1.00 58.66           N  
ATOM   3002  CA  SER B 179      41.625 -67.408 -19.762  1.00 58.66           C  
ATOM   3003  CB  SER B 179      41.013 -68.685 -19.168  1.00 58.66           C  
ATOM   3004  OG  SER B 179      40.802 -68.588 -17.771  1.00 58.66           O  
ATOM   3005  C   SER B 179      43.027 -67.203 -19.283  1.00 58.66           C  
ATOM   3006  O   SER B 179      43.877 -67.936 -19.772  1.00 58.66           O  
ATOM   3007  N   LEU B 180      43.255 -66.366 -18.253  1.00122.25           N  
ATOM   3008  CA  LEU B 180      44.527 -66.021 -17.602  1.00122.25           C  
ATOM   3009  CB  LEU B 180      45.133 -64.750 -18.279  1.00122.25           C  
ATOM   3010  CG  LEU B 180      46.620 -64.462 -18.012  1.00122.25           C  
ATOM   3011  CD1 LEU B 180      47.076 -63.212 -18.757  1.00122.25           C  
ATOM   3012  CD2 LEU B 180      46.946 -64.216 -16.544  1.00122.25           C  
ATOM   3013  C   LEU B 180      44.227 -65.840 -16.093  1.00122.25           C  
ATOM   3014  O   LEU B 180      43.513 -64.921 -15.605  1.00122.25           O  
ATOM   3015  N   SER B 181      44.956 -66.626 -15.247  1.00 46.95           N  
ATOM   3016  CA  SER B 181      45.136 -66.327 -13.835  1.00 46.95           C  
ATOM   3017  CB  SER B 181      44.998 -67.676 -13.088  1.00 46.95           C  
ATOM   3018  OG  SER B 181      46.108 -68.475 -13.463  1.00 46.95           O  
ATOM   3019  C   SER B 181      46.469 -65.539 -13.501  1.00 46.95           C  
ATOM   3020  O   SER B 181      47.621 -65.716 -13.997  1.00 46.95           O  
ATOM   3021  N   SER B 182      46.313 -64.708 -12.450  1.00 42.98           N  
ATOM   3022  CA  SER B 182      47.432 -64.260 -11.630  1.00 42.98           C  
ATOM   3023  CB  SER B 182      47.667 -62.782 -11.855  1.00 42.98           C  
ATOM   3024  OG  SER B 182      48.831 -62.315 -11.195  1.00 42.98           O  
ATOM   3025  C   SER B 182      47.188 -64.532 -10.171  1.00 42.98           C  
ATOM   3026  O   SER B 182      46.062 -64.775  -9.703  1.00 42.98           O  
ATOM   3027  N   VAL B 183      48.256 -64.594  -9.367  1.00106.06           N  
ATOM   3028  CA  VAL B 183      48.194 -64.705  -7.905  1.00106.06           C  
ATOM   3029  CB  VAL B 183      48.324 -66.154  -7.432  1.00106.06           C  
ATOM   3030  CG1 VAL B 183      49.665 -66.827  -7.768  1.00106.06           C  
ATOM   3031  CG2 VAL B 183      48.024 -66.401  -5.950  1.00106.06           C  
ATOM   3032  C   VAL B 183      49.286 -63.892  -7.320  1.00106.06           C  
ATOM   3033  O   VAL B 183      50.423 -63.933  -7.792  1.00106.06           O  
ATOM   3034  N   VAL B 184      49.022 -63.277  -6.165  1.00113.92           N  
ATOM   3035  CA  VAL B 184      50.019 -62.868  -5.172  1.00113.92           C  
ATOM   3036  CB  VAL B 184      49.678 -61.456  -4.658  1.00113.92           C  
ATOM   3037  CG1 VAL B 184      48.349 -61.359  -3.914  1.00113.92           C  
ATOM   3038  CG2 VAL B 184      50.814 -60.932  -3.796  1.00113.92           C  
ATOM   3039  C   VAL B 184      50.122 -63.907  -4.067  1.00113.92           C  
ATOM   3040  O   VAL B 184      49.141 -64.180  -3.396  1.00113.92           O  
ATOM   3041  N   THR B 185      51.349 -64.300  -3.700  1.00 66.94           N  
ATOM   3042  CA  THR B 185      51.658 -64.977  -2.423  1.00 66.94           C  
ATOM   3043  CB  THR B 185      52.890 -65.875  -2.524  1.00 66.94           C  
ATOM   3044  OG1 THR B 185      52.709 -66.727  -3.638  1.00 66.94           O  
ATOM   3045  CG2 THR B 185      53.130 -66.714  -1.280  1.00 66.94           C  
ATOM   3046  C   THR B 185      51.975 -63.934  -1.385  1.00 66.94           C  
ATOM   3047  O   THR B 185      53.114 -63.487  -1.258  1.00 66.94           O  
ATOM   3048  N   VAL B 186      51.045 -63.597  -0.465  1.00 74.39           N  
ATOM   3049  CA  VAL B 186      51.153 -62.411   0.445  1.00 74.39           C  
ATOM   3050  CB  VAL B 186      49.789 -61.826   0.914  1.00 74.39           C  
ATOM   3051  CG1 VAL B 186      49.978 -60.604   1.826  1.00 74.39           C  
ATOM   3052  CG2 VAL B 186      48.978 -61.387  -0.308  1.00 74.39           C  
ATOM   3053  C   VAL B 186      51.936 -62.675   1.722  1.00 74.39           C  
ATOM   3054  O   VAL B 186      51.446 -63.504   2.470  1.00 74.39           O  
ATOM   3055  N   PRO B 187      53.106 -62.048   1.926  1.00108.50           N  
ATOM   3056  CA  PRO B 187      53.804 -62.067   3.199  1.00108.50           C  
ATOM   3057  CD  PRO B 187      53.886 -61.344   0.934  1.00108.50           C  
ATOM   3058  CB  PRO B 187      55.250 -61.679   2.876  1.00108.50           C  
ATOM   3059  CG  PRO B 187      55.110 -60.781   1.646  1.00108.50           C  
ATOM   3060  C   PRO B 187      53.193 -61.122   4.205  1.00108.50           C  
ATOM   3061  O   PRO B 187      52.795 -60.016   3.846  1.00108.50           O  
ATOM   3062  N   SER B 188      53.430 -61.461   5.500  1.00146.73           N  
ATOM   3063  CA  SER B 188      53.045 -60.741   6.735  1.00146.73           C  
ATOM   3064  CB  SER B 188      53.708 -59.360   6.755  1.00146.73           C  
ATOM   3065  OG  SER B 188      53.417 -58.652   7.945  1.00146.73           O  
ATOM   3066  C   SER B 188      51.559 -60.558   7.028  1.00146.73           C  
ATOM   3067  O   SER B 188      50.767 -60.273   6.123  1.00146.73           O  
ATOM   3068  N   SER B 189      51.188 -60.503   8.311  1.00106.99           N  
ATOM   3069  CA  SER B 189      49.835 -60.128   8.754  1.00106.99           C  
ATOM   3070  CB  SER B 189      49.771 -60.236  10.280  1.00106.99           C  
ATOM   3071  OG  SER B 189      50.702 -59.332  10.848  1.00106.99           O  
ATOM   3072  C   SER B 189      49.407 -58.709   8.324  1.00106.99           C  
ATOM   3073  O   SER B 189      48.220 -58.393   8.419  1.00106.99           O  
ATOM   3074  N   SER B 190      50.346 -57.979   7.704  1.00 48.29           N  
ATOM   3075  CA  SER B 190      50.116 -56.671   7.117  1.00 48.29           C  
ATOM   3076  CB  SER B 190      51.341 -56.178   6.323  1.00 48.29           C  
ATOM   3077  OG  SER B 190      52.475 -56.116   7.160  1.00 48.29           O  
ATOM   3078  C   SER B 190      48.921 -56.634   6.181  1.00 48.29           C  
ATOM   3079  O   SER B 190      48.420 -55.537   5.956  1.00 48.29           O  
ATOM   3080  N   LEU B 191      48.488 -57.750   5.582  1.00 60.55           N  
ATOM   3081  CA  LEU B 191      47.222 -57.869   4.862  1.00 60.55           C  
ATOM   3082  CB  LEU B 191      46.906 -59.361   4.581  1.00 60.55           C  
ATOM   3083  CG  LEU B 191      45.651 -59.590   3.709  1.00 60.55           C  
ATOM   3084  CD1 LEU B 191      45.808 -58.979   2.323  1.00 60.55           C  
ATOM   3085  CD2 LEU B 191      45.351 -61.076   3.544  1.00 60.55           C  
ATOM   3086  C   LEU B 191      46.049 -57.213   5.598  1.00 60.55           C  
ATOM   3087  O   LEU B 191      45.325 -56.502   4.927  1.00 60.55           O  
ATOM   3088  N   GLY B 192      45.947 -57.257   6.926  1.00 44.22           N  
ATOM   3089  CA  GLY B 192      44.871 -56.596   7.687  1.00 44.22           C  
ATOM   3090  C   GLY B 192      44.811 -55.055   7.547  1.00 44.22           C  
ATOM   3091  O   GLY B 192      43.743 -54.437   7.711  1.00 44.22           O  
ATOM   3092  N   THR B 193      45.962 -54.471   7.154  1.00133.83           N  
ATOM   3093  CA  THR B 193      46.087 -53.050   6.826  1.00133.83           C  
ATOM   3094  CB  THR B 193      47.311 -52.411   7.493  1.00133.83           C  
ATOM   3095  OG1 THR B 193      48.531 -52.970   7.046  1.00133.83           O  
ATOM   3096  CG2 THR B 193      47.282 -52.562   9.013  1.00133.83           C  
ATOM   3097  C   THR B 193      46.243 -52.757   5.335  1.00133.83           C  
ATOM   3098  O   THR B 193      45.627 -51.853   4.796  1.00133.83           O  
ATOM   3099  N   LYS B 194      47.080 -53.483   4.623  1.00 67.14           N  
ATOM   3100  CA  LYS B 194      47.296 -53.372   3.210  1.00 67.14           C  
ATOM   3101  CB  LYS B 194      48.748 -53.723   2.883  1.00 67.14           C  
ATOM   3102  CG  LYS B 194      49.046 -53.553   1.382  1.00 67.14           C  
ATOM   3103  CD  LYS B 194      50.520 -53.830   1.085  1.00 67.14           C  
ATOM   3104  CE  LYS B 194      50.785 -53.797  -0.424  1.00 67.14           C  
ATOM   3105  NZ  LYS B 194      52.184 -54.203  -0.699  1.00 67.14           N  
ATOM   3106  C   LYS B 194      46.308 -54.300   2.585  1.00 67.14           C  
ATOM   3107  O   LYS B 194      46.615 -55.480   2.484  1.00 67.14           O  
ATOM   3108  N   THR B 195      45.195 -53.813   2.037  1.00127.31           N  
ATOM   3109  CA  THR B 195      44.368 -54.558   1.108  1.00127.31           C  
ATOM   3110  CB  THR B 195      42.993 -53.913   0.850  1.00127.31           C  
ATOM   3111  OG1 THR B 195      42.976 -52.799  -0.005  1.00127.31           O  
ATOM   3112  CG2 THR B 195      42.371 -53.451   2.169  1.00127.31           C  
ATOM   3113  C   THR B 195      45.183 -54.908  -0.119  1.00127.31           C  
ATOM   3114  O   THR B 195      46.265 -54.349  -0.330  1.00127.31           O  
ATOM   3115  N   TYR B 196      44.732 -55.931  -0.859  1.00103.12           N  
ATOM   3116  CA  TYR B 196      45.251 -56.288  -2.176  1.00103.12           C  
ATOM   3117  CB  TYR B 196      45.819 -57.704  -2.169  1.00103.12           C  
ATOM   3118  CG  TYR B 196      47.209 -57.717  -1.571  1.00103.12           C  
ATOM   3119  CD1 TYR B 196      47.386 -57.500  -0.198  1.00103.12           C  
ATOM   3120  CD2 TYR B 196      48.334 -57.853  -2.401  1.00103.12           C  
ATOM   3121  CE1 TYR B 196      48.671 -57.456   0.369  1.00103.12           C  
ATOM   3122  CE2 TYR B 196      49.624 -57.762  -1.850  1.00103.12           C  
ATOM   3123  CZ  TYR B 196      49.801 -57.581  -0.462  1.00103.12           C  
ATOM   3124  OH  TYR B 196      51.054 -57.493   0.059  1.00103.12           O  
ATOM   3125  C   TYR B 196      44.187 -56.119  -3.248  1.00103.12           C  
ATOM   3126  O   TYR B 196      42.969 -56.220  -3.013  1.00103.12           O  
ATOM   3127  N   THR B 197      44.754 -55.776  -4.427  1.00117.67           N  
ATOM   3128  CA  THR B 197      44.026 -55.456  -5.649  1.00117.67           C  
ATOM   3129  CB  THR B 197      43.906 -53.931  -5.935  1.00117.67           C  
ATOM   3130  OG1 THR B 197      43.372 -53.342  -4.771  1.00117.67           O  
ATOM   3131  CG2 THR B 197      42.963 -53.586  -7.083  1.00117.67           C  
ATOM   3132  C   THR B 197      44.800 -56.190  -6.694  1.00117.67           C  
ATOM   3133  O   THR B 197      46.024 -56.126  -6.739  1.00117.67           O  
ATOM   3134  N   CYS B 198      44.137 -56.842  -7.654  1.00 56.56           N  
ATOM   3135  CA  CYS B 198      44.571 -57.169  -9.015  1.00 56.56           C  
ATOM   3136  CB  CYS B 198      43.990 -58.542  -9.334  1.00 56.56           C  
ATOM   3137  SG  CYS B 198      44.423 -59.306 -10.908  1.00 56.56           S  
ATOM   3138  C   CYS B 198      44.056 -56.120  -9.972  1.00 56.56           C  
ATOM   3139  O   CYS B 198      42.838 -56.077 -10.225  1.00 56.56           O  
ATOM   3140  N   ASN B 199      44.986 -55.324 -10.570  1.00 71.92           N  
ATOM   3141  CA  ASN B 199      44.776 -54.370 -11.674  1.00 71.92           C  
ATOM   3142  CB  ASN B 199      45.848 -53.261 -11.691  1.00 71.92           C  
ATOM   3143  CG  ASN B 199      45.854 -52.520 -10.366  1.00 71.92           C  
ATOM   3144  OD1 ASN B 199      46.623 -52.823  -9.462  1.00 71.92           O  
ATOM   3145  ND2 ASN B 199      45.026 -51.515 -10.204  1.00 71.92           N  
ATOM   3146  C   ASN B 199      44.826 -55.118 -12.975  1.00 71.92           C  
ATOM   3147  O   ASN B 199      45.798 -55.866 -13.158  1.00 71.92           O  
ATOM   3148  N   VAL B 200      43.836 -54.923 -13.878  1.00 54.92           N  
ATOM   3149  CA  VAL B 200      43.670 -55.627 -15.170  1.00 54.92           C  
ATOM   3150  CB  VAL B 200      42.610 -56.765 -15.151  1.00 54.92           C  
ATOM   3151  CG1 VAL B 200      42.553 -57.563 -16.464  1.00 54.92           C  
ATOM   3152  CG2 VAL B 200      42.940 -57.753 -14.025  1.00 54.92           C  
ATOM   3153  C   VAL B 200      43.322 -54.615 -16.256  1.00 54.92           C  
ATOM   3154  O   VAL B 200      42.707 -53.578 -15.929  1.00 54.92           O  
ATOM   3155  N   ASP B 201      43.725 -54.948 -17.506  1.00174.60           N  
ATOM   3156  CA  ASP B 201      43.562 -54.202 -18.755  1.00174.60           C  
ATOM   3157  CB  ASP B 201      44.805 -53.322 -18.929  1.00174.60           C  
ATOM   3158  CG  ASP B 201      44.712 -52.227 -19.985  1.00174.60           C  
ATOM   3159  OD1 ASP B 201      43.976 -52.393 -20.974  1.00174.60           O  
ATOM   3160  OD2 ASP B 201      45.606 -51.356 -19.927  1.00174.60           O  
ATOM   3161  C   ASP B 201      43.405 -55.176 -19.920  1.00174.60           C  
ATOM   3162  O   ASP B 201      44.126 -56.155 -20.007  1.00174.60           O  
ATOM   3163  N   HIS B 202      42.579 -54.886 -20.912  1.00 97.58           N  
ATOM   3164  CA  HIS B 202      42.449 -55.572 -22.189  1.00 97.58           C  
ATOM   3165  ND1 HIS B 202      39.805 -56.668 -24.411  1.00 97.58           N  
ATOM   3166  CG  HIS B 202      40.774 -56.991 -23.472  1.00 97.58           C  
ATOM   3167  CB  HIS B 202      41.056 -56.195 -22.225  1.00 97.58           C  
ATOM   3168  NE2 HIS B 202      40.882 -58.451 -25.109  1.00 97.58           N  
ATOM   3169  CD2 HIS B 202      41.439 -58.099 -23.908  1.00 97.58           C  
ATOM   3170  CE1 HIS B 202      39.902 -57.583 -25.381  1.00 97.58           C  
ATOM   3171  C   HIS B 202      42.718 -54.558 -23.304  1.00 97.58           C  
ATOM   3172  O   HIS B 202      42.007 -53.582 -23.530  1.00 97.58           O  
ATOM   3173  N   LYS B 203      43.824 -54.760 -24.036  1.00149.13           N  
ATOM   3174  CA  LYS B 203      44.324 -53.809 -25.060  1.00149.13           C  
ATOM   3175  CB  LYS B 203      45.785 -54.052 -25.486  1.00149.13           C  
ATOM   3176  CG  LYS B 203      46.877 -53.738 -24.459  1.00149.13           C  
ATOM   3177  CD  LYS B 203      46.886 -54.671 -23.235  1.00149.13           C  
ATOM   3178  CE  LYS B 203      46.276 -53.956 -22.036  1.00149.13           C  
ATOM   3179  NZ  LYS B 203      47.222 -52.960 -21.486  1.00149.13           N  
ATOM   3180  C   LYS B 203      43.445 -53.814 -26.331  1.00149.13           C  
ATOM   3181  O   LYS B 203      43.057 -52.741 -26.766  1.00149.13           O  
ATOM   3182  N   PRO B 204      42.913 -54.936 -26.847  1.00 98.53           N  
ATOM   3183  CA  PRO B 204      42.014 -54.892 -28.016  1.00 98.53           C  
ATOM   3184  CD  PRO B 204      43.557 -56.225 -26.721  1.00 98.53           C  
ATOM   3185  CB  PRO B 204      41.927 -56.362 -28.442  1.00 98.53           C  
ATOM   3186  CG  PRO B 204      43.228 -57.005 -27.983  1.00 98.53           C  
ATOM   3187  C   PRO B 204      40.597 -54.327 -27.776  1.00 98.53           C  
ATOM   3188  O   PRO B 204      39.826 -54.110 -28.716  1.00 98.53           O  
ATOM   3189  N   SER B 205      40.198 -54.145 -26.517  1.00138.12           N  
ATOM   3190  CA  SER B 205      38.978 -53.391 -26.169  1.00138.12           C  
ATOM   3191  CB  SER B 205      38.201 -54.253 -25.177  1.00138.12           C  
ATOM   3192  OG  SER B 205      36.933 -53.717 -24.875  1.00138.12           O  
ATOM   3193  C   SER B 205      39.210 -51.989 -25.543  1.00138.12           C  
ATOM   3194  O   SER B 205      38.306 -51.150 -25.421  1.00138.12           O  
ATOM   3195  N   ASN B 206      40.437 -51.679 -25.124  1.00 72.04           N  
ATOM   3196  CA  ASN B 206      40.751 -50.597 -24.191  1.00 72.04           C  
ATOM   3197  CB  ASN B 206      40.517 -49.240 -24.855  1.00 72.04           C  
ATOM   3198  CG  ASN B 206      41.270 -49.102 -26.159  1.00 72.04           C  
ATOM   3199  OD1 ASN B 206      42.478 -48.953 -26.193  1.00 72.04           O  
ATOM   3200  ND2 ASN B 206      40.573 -49.134 -27.271  1.00 72.04           N  
ATOM   3201  C   ASN B 206      40.059 -50.698 -22.829  1.00 72.04           C  
ATOM   3202  O   ASN B 206      40.224 -49.848 -21.955  1.00 72.04           O  
ATOM   3203  N   THR B 207      39.454 -51.843 -22.494  1.00 46.94           N  
ATOM   3204  CA  THR B 207      38.760 -52.018 -21.220  1.00 46.94           C  
ATOM   3205  CB  THR B 207      37.861 -53.263 -21.167  1.00 46.94           C  
ATOM   3206  OG1 THR B 207      36.908 -53.187 -22.199  1.00 46.94           O  
ATOM   3207  CG2 THR B 207      37.078 -53.358 -19.855  1.00 46.94           C  
ATOM   3208  C   THR B 207      39.785 -52.130 -20.130  1.00 46.94           C  
ATOM   3209  O   THR B 207      40.573 -53.067 -20.161  1.00 46.94           O  
ATOM   3210  N   LYS B 208      39.598 -51.504 -18.978  1.00173.52           N  
ATOM   3211  CA  LYS B 208      40.301 -51.844 -17.759  1.00173.52           C  
ATOM   3212  CB  LYS B 208      41.263 -50.705 -17.406  1.00173.52           C  
ATOM   3213  CG  LYS B 208      40.588 -49.377 -17.009  1.00173.52           C  
ATOM   3214  CD  LYS B 208      41.564 -48.369 -16.376  1.00173.52           C  
ATOM   3215  CE  LYS B 208      41.991 -48.801 -14.960  1.00173.52           C  
ATOM   3216  NZ  LYS B 208      43.091 -49.795 -14.939  1.00173.52           N  
ATOM   3217  C   LYS B 208      39.320 -52.224 -16.675  1.00173.52           C  
ATOM   3218  O   LYS B 208      38.166 -51.771 -16.700  1.00173.52           O  
ATOM   3219  N   VAL B 209      39.844 -53.020 -15.699  1.00 63.61           N  
ATOM   3220  CA  VAL B 209      39.180 -53.396 -14.441  1.00 63.61           C  
ATOM   3221  CB  VAL B 209      38.412 -54.726 -14.609  1.00 63.61           C  
ATOM   3222  CG1 VAL B 209      37.548 -54.979 -13.376  1.00 63.61           C  
ATOM   3223  CG2 VAL B 209      37.470 -54.718 -15.817  1.00 63.61           C  
ATOM   3224  C   VAL B 209      40.216 -53.535 -13.299  1.00 63.61           C  
ATOM   3225  O   VAL B 209      40.905 -54.560 -13.199  1.00 63.61           O  
ATOM   3226  N   ASP B 210      40.047 -52.760 -12.216  1.00 72.42           N  
ATOM   3227  CA  ASP B 210      40.920 -52.841 -11.027  1.00 72.42           C  
ATOM   3228  CB  ASP B 210      41.471 -51.447 -10.747  1.00 72.42           C  
ATOM   3229  CG  ASP B 210      42.410 -50.935 -11.855  1.00 72.42           C  
ATOM   3230  OD1 ASP B 210      42.487 -51.512 -12.960  1.00 72.42           O  
ATOM   3231  OD2 ASP B 210      43.156 -49.964 -11.628  1.00 72.42           O  
ATOM   3232  C   ASP B 210      40.190 -53.501  -9.837  1.00 72.42           C  
ATOM   3233  O   ASP B 210      39.378 -52.907  -9.124  1.00 72.42           O  
ATOM   3234  N   LYS B 211      40.324 -54.825  -9.768  1.00173.25           N  
ATOM   3235  CA  LYS B 211      39.546 -55.641  -8.860  1.00173.25           C  
ATOM   3236  CB  LYS B 211      39.287 -57.038  -9.414  1.00173.25           C  
ATOM   3237  CG  LYS B 211      38.340 -57.070 -10.610  1.00173.25           C  
ATOM   3238  CD  LYS B 211      36.974 -56.402 -10.391  1.00173.25           C  
ATOM   3239  CE  LYS B 211      36.082 -57.237  -9.478  1.00173.25           C  
ATOM   3240  NZ  LYS B 211      34.776 -56.578  -9.281  1.00173.25           N  
ATOM   3241  C   LYS B 211      40.187 -55.746  -7.513  1.00173.25           C  
ATOM   3242  O   LYS B 211      41.325 -56.210  -7.403  1.00173.25           O  
ATOM   3243  N   ARG B 212      39.622 -55.205  -6.448  1.00 87.04           N  
ATOM   3244  CA  ARG B 212      40.045 -55.428  -5.061  1.00 87.04           C  
ATOM   3245  CB  ARG B 212      39.324 -54.396  -4.217  1.00 87.04           C  
ATOM   3246  CG  ARG B 212      39.788 -54.490  -2.764  1.00 87.04           C  
ATOM   3247  CD  ARG B 212      39.308 -53.285  -1.967  1.00 87.04           C  
ATOM   3248  NE  ARG B 212      39.633 -53.469  -0.542  1.00 87.04           N  
ATOM   3249  CZ  ARG B 212      38.780 -53.886   0.378  1.00 87.04           C  
ATOM   3250  NH1 ARG B 212      37.515 -54.043   0.108  1.00 87.04           N  
ATOM   3251  NH2 ARG B 212      39.175 -54.158   1.591  1.00 87.04           N  
ATOM   3252  C   ARG B 212      39.834 -56.898  -4.655  1.00 87.04           C  
ATOM   3253  O   ARG B 212      39.410 -57.722  -5.436  1.00 87.04           O  
ATOM   3254  N   VAL B 213      40.495 -57.338  -3.619  1.00 56.42           N  
ATOM   3255  CA  VAL B 213      40.323 -58.662  -3.034  1.00 56.42           C  
ATOM   3256  CB  VAL B 213      41.600 -59.487  -3.031  1.00 56.42           C  
ATOM   3257  CG1 VAL B 213      41.327 -60.851  -2.392  1.00 56.42           C  
ATOM   3258  CG2 VAL B 213      42.186 -59.721  -4.431  1.00 56.42           C  
ATOM   3259  C   VAL B 213      39.880 -58.427  -1.607  1.00 56.42           C  
ATOM   3260  O   VAL B 213      40.496 -57.690  -0.821  1.00 56.42           O  
ATOM   3261  N   GLU B 214      38.738 -59.024  -1.253  1.00124.72           N  
ATOM   3262  CA  GLU B 214      38.077 -58.738   0.030  1.00124.72           C  
ATOM   3263  CB  GLU B 214      36.581 -58.344  -0.128  1.00124.72           C  
ATOM   3264  CG  GLU B 214      36.444 -56.942  -0.711  1.00124.72           C  
ATOM   3265  CD  GLU B 214      36.506 -56.841  -2.231  1.00124.72           C  
ATOM   3266  OE1 GLU B 214      36.316 -57.874  -2.911  1.00124.72           O  
ATOM   3267  OE2 GLU B 214      36.771 -55.693  -2.657  1.00124.72           O  
ATOM   3268  C   GLU B 214      38.194 -59.882   1.022  1.00124.72           C  
ATOM   3269  O   GLU B 214      38.580 -61.011   0.712  1.00124.72           O  
ATOM   3270  N   SER B 215      37.880 -59.573   2.278  1.00146.49           N  
ATOM   3271  CA  SER B 215      37.812 -60.502   3.415  1.00146.49           C  
ATOM   3272  CB  SER B 215      37.805 -59.662   4.712  1.00146.49           C  
ATOM   3273  OG  SER B 215      36.644 -58.853   4.762  1.00146.49           O  
ATOM   3274  C   SER B 215      36.644 -61.512   3.392  1.00146.49           C  
ATOM   3275  O   SER B 215      35.736 -61.343   4.193  1.00146.49           O  
ATOM   3276  N   LYS B 216      36.767 -62.535   2.544  1.00208.78           N  
ATOM   3277  CA  LYS B 216      36.065 -63.812   2.591  1.00208.78           C  
ATOM   3278  CB  LYS B 216      36.379 -64.516   3.929  1.00208.78           C  
ATOM   3279  CG  LYS B 216      35.722 -63.938   5.203  1.00208.78           C  
ATOM   3280  CD  LYS B 216      34.227 -64.242   5.396  1.00208.78           C  
ATOM   3281  CE  LYS B 216      33.971 -65.738   5.621  1.00208.78           C  
ATOM   3282  NZ  LYS B 216      32.526 -66.045   5.623  1.00208.78           N  
ATOM   3283  C   LYS B 216      34.590 -63.943   2.188  1.00208.78           C  
ATOM   3284  O   LYS B 216      34.100 -65.065   2.229  1.00208.78           O  
ATOM   3285  N   TYR B 217      34.014 -62.890   1.583  1.00174.46           N  
ATOM   3286  CA  TYR B 217      32.665 -62.901   0.981  1.00174.46           C  
ATOM   3287  CB  TYR B 217      32.576 -63.987  -0.108  1.00174.46           C  
ATOM   3288  CG  TYR B 217      33.835 -64.081  -0.961  1.00174.46           C  
ATOM   3289  CD1 TYR B 217      34.073 -63.132  -1.970  1.00174.46           C  
ATOM   3290  CD2 TYR B 217      34.821 -65.044  -0.662  1.00174.46           C  
ATOM   3291  CE1 TYR B 217      35.300 -63.124  -2.661  1.00174.46           C  
ATOM   3292  CE2 TYR B 217      36.062 -65.023  -1.325  1.00174.46           C  
ATOM   3293  CZ  TYR B 217      36.303 -64.056  -2.321  1.00174.46           C  
ATOM   3294  OH  TYR B 217      37.491 -64.069  -2.984  1.00174.46           O  
ATOM   3295  C   TYR B 217      31.545 -63.037   2.006  1.00174.46           C  
ATOM   3296  O   TYR B 217      31.180 -64.129   2.434  1.00174.46           O  
ATOM   3297  N   GLY B 218      31.007 -61.916   2.525  1.00 76.53           N  
ATOM   3298  CA  GLY B 218      30.109 -61.954   3.689  1.00 76.53           C  
ATOM   3299  C   GLY B 218      29.272 -60.707   3.959  1.00 76.53           C  
ATOM   3300  O   GLY B 218      29.452 -60.055   4.990  1.00 76.53           O  
ATOM   3301  N   PRO B 219      28.179 -60.467   3.202  1.00223.10           N  
ATOM   3302  CA  PRO B 219      27.273 -59.356   3.461  1.00223.10           C  
ATOM   3303  CD  PRO B 219      27.779 -61.190   1.998  1.00223.10           C  
ATOM   3304  CB  PRO B 219      26.411 -59.219   2.200  1.00223.10           C  
ATOM   3305  CG  PRO B 219      26.421 -60.621   1.592  1.00223.10           C  
ATOM   3306  C   PRO B 219      26.399 -59.534   4.708  1.00223.10           C  
ATOM   3307  O   PRO B 219      25.528 -60.400   4.776  1.00223.10           O  
ATOM   3308  N   PRO B 220      26.471 -58.600   5.670  1.00114.77           N  
ATOM   3309  CA  PRO B 220      25.612 -58.573   6.858  1.00114.77           C  
ATOM   3310  CD  PRO B 220      27.499 -57.585   5.752  1.00114.77           C  
ATOM   3311  CB  PRO B 220      26.353 -57.663   7.858  1.00114.77           C  
ATOM   3312  CG  PRO B 220      27.185 -56.732   6.975  1.00114.77           C  
ATOM   3313  C   PRO B 220      24.182 -58.068   6.638  1.00114.77           C  
ATOM   3314  O   PRO B 220      23.928 -57.173   5.834  1.00114.77           O  
ATOM   3315  N   CYS B 221      23.283 -58.481   7.544  1.00 73.96           N  
ATOM   3316  CA  CYS B 221      21.982 -57.828   7.763  1.00 73.96           C  
ATOM   3317  CB  CYS B 221      21.043 -58.837   8.452  1.00 73.96           C  
ATOM   3318  SG  CYS B 221      19.521 -58.183   9.187  1.00 73.96           S  
ATOM   3319  C   CYS B 221      22.093 -56.522   8.582  1.00 73.96           C  
ATOM   3320  O   CYS B 221      22.722 -56.508   9.645  1.00 73.96           O  
ATOM   3321  N   PRO B 222      21.312 -55.470   8.242  1.00 71.75           N  
ATOM   3322  CA  PRO B 222      21.164 -54.274   9.082  1.00 71.75           C  
ATOM   3323  CD  PRO B 222      20.613 -55.276   6.976  1.00 71.75           C  
ATOM   3324  CB  PRO B 222      20.282 -53.292   8.278  1.00 71.75           C  
ATOM   3325  CG  PRO B 222      20.433 -53.767   6.835  1.00 71.75           C  
ATOM   3326  C   PRO B 222      20.557 -54.538  10.471  1.00 71.75           C  
ATOM   3327  O   PRO B 222      19.529 -55.211  10.585  1.00 71.75           O  
ATOM   3328  N   PRO B 223      21.064 -53.858  11.523  1.00159.02           N  
ATOM   3329  CA  PRO B 223      20.453 -53.877  12.858  1.00159.02           C  
ATOM   3330  CD  PRO B 223      22.306 -53.085  11.539  1.00159.02           C  
ATOM   3331  CB  PRO B 223      21.338 -52.970  13.729  1.00159.02           C  
ATOM   3332  CG  PRO B 223      22.686 -52.961  13.009  1.00159.02           C  
ATOM   3333  C   PRO B 223      18.997 -53.404  12.896  1.00159.02           C  
ATOM   3334  O   PRO B 223      18.582 -52.552  12.111  1.00159.02           O  
ATOM   3335  N   CYS B 224      18.230 -53.900  13.875  1.00 76.36           N  
ATOM   3336  CA  CYS B 224      16.858 -53.414  14.032  1.00 76.36           C  
ATOM   3337  CB  CYS B 224      16.066 -54.253  15.038  1.00 76.36           C  
ATOM   3338  SG  CYS B 224      16.493 -54.035  16.786  1.00 76.36           S  
ATOM   3339  C   CYS B 224      16.811 -51.907  14.367  1.00 76.36           C  
ATOM   3340  O   CYS B 224      17.688 -51.413  15.076  1.00 76.36           O  
ATOM   3341  N   PRO B 225      15.732 -51.193  13.983  1.00202.15           N  
ATOM   3342  CA  PRO B 225      15.625 -49.725  14.129  1.00202.15           C  
ATOM   3343  CD  PRO B 225      14.659 -51.704  13.128  1.00202.15           C  
ATOM   3344  CB  PRO B 225      14.230 -49.394  13.557  1.00202.15           C  
ATOM   3345  CG  PRO B 225      13.966 -50.487  12.529  1.00202.15           C  
ATOM   3346  C   PRO B 225      15.695 -49.095  15.540  1.00202.15           C  
ATOM   3347  O   PRO B 225      15.712 -47.865  15.652  1.00202.15           O  
ATOM   3348  N   ALA B 226      15.669 -49.957  16.569  1.00270.94           N  
ATOM   3349  CA  ALA B 226      15.421 -49.568  17.957  1.00270.94           C  
ATOM   3350  CB  ALA B 226      16.767 -49.529  18.718  1.00270.94           C  
ATOM   3351  C   ALA B 226      14.558 -48.288  18.117  1.00270.94           C  
ATOM   3352  O   ALA B 226      14.562 -47.404  17.260  1.00270.94           O  
ATOM   3353  N   PRO B 227      13.745 -48.187  19.186  1.00230.91           N  
ATOM   3354  CA  PRO B 227      13.105 -46.923  19.568  1.00230.91           C  
ATOM   3355  CD  PRO B 227      13.035 -49.325  19.768  1.00230.91           C  
ATOM   3356  CB  PRO B 227      11.879 -47.317  20.388  1.00230.91           C  
ATOM   3357  CG  PRO B 227      11.638 -48.790  20.075  1.00230.91           C  
ATOM   3358  C   PRO B 227      14.010 -45.978  20.375  1.00230.91           C  
ATOM   3359  O   PRO B 227      14.170 -46.081  21.595  1.00230.91           O  
ATOM   3360  N   GLU B 228      14.493 -44.947  19.699  1.00124.94           N  
ATOM   3361  CA  GLU B 228      15.339 -43.937  20.327  1.00124.94           C  
ATOM   3362  CB  GLU B 228      16.556 -43.639  19.427  1.00124.94           C  
ATOM   3363  CG  GLU B 228      17.645 -42.845  20.167  1.00124.94           C  
ATOM   3364  CD  GLU B 228      18.973 -42.823  19.470  1.00124.94           C  
ATOM   3365  OE1 GLU B 228      19.533 -43.893  19.149  1.00124.94           O  
ATOM   3366  OE2 GLU B 228      19.399 -41.681  19.248  1.00124.94           O  
ATOM   3367  C   GLU B 228      14.524 -42.678  20.619  1.00124.94           C  
ATOM   3368  O   GLU B 228      13.971 -42.044  19.719  1.00124.94           O  
ATOM   3369  N   ALA B 229      14.492 -42.275  21.882  1.00 49.62           N  
ATOM   3370  CA  ALA B 229      14.055 -40.949  22.292  1.00 49.62           C  
ATOM   3371  CB  ALA B 229      12.711 -41.090  23.003  1.00 49.62           C  
ATOM   3372  C   ALA B 229      15.137 -40.335  23.201  1.00 49.62           C  
ATOM   3373  O   ALA B 229      15.397 -40.843  24.292  1.00 49.62           O  
ATOM   3374  N   ALA B 230      15.722 -39.180  22.860  1.00 57.13           N  
ATOM   3375  CA  ALA B 230      16.600 -38.409  23.778  1.00 57.13           C  
ATOM   3376  CB  ALA B 230      17.411 -37.378  22.974  1.00 57.13           C  
ATOM   3377  C   ALA B 230      15.779 -37.712  24.881  1.00 57.13           C  
ATOM   3378  O   ALA B 230      15.117 -36.711  24.597  1.00 57.13           O  
ATOM   3379  N   GLY B 231      15.696 -38.198  26.141  1.00 40.30           N  
ATOM   3380  CA  GLY B 231      14.848 -37.677  27.300  1.00 40.30           C  
ATOM   3381  C   GLY B 231      15.160 -36.275  27.899  1.00 40.30           C  
ATOM   3382  O   GLY B 231      14.239 -35.565  28.359  1.00 40.30           O  
ATOM   3383  N   GLY B 232      16.393 -35.801  27.730  1.00 37.24           N  
ATOM   3384  CA  GLY B 232      16.782 -34.384  27.893  1.00 37.24           C  
ATOM   3385  C   GLY B 232      16.980 -33.844  29.329  1.00 37.24           C  
ATOM   3386  O   GLY B 232      16.984 -34.624  30.302  1.00 37.24           O  
ATOM   3387  N   PRO B 233      17.377 -32.517  29.471  1.00 85.98           N  
ATOM   3388  CA  PRO B 233      17.641 -31.990  30.837  1.00 85.98           C  
ATOM   3389  CD  PRO B 233      17.995 -31.509  28.477  1.00 85.98           C  
ATOM   3390  CB  PRO B 233      18.787 -30.992  30.691  1.00 85.98           C  
ATOM   3391  CG  PRO B 233      18.350 -30.342  29.384  1.00 85.98           C  
ATOM   3392  C   PRO B 233      16.419 -31.539  31.749  1.00 85.98           C  
ATOM   3393  O   PRO B 233      16.071 -30.356  32.027  1.00 85.98           O  
ATOM   3394  N   SER B 234      15.911 -32.616  32.359  1.00 51.71           N  
ATOM   3395  CA  SER B 234      15.125 -32.632  33.583  1.00 51.71           C  
ATOM   3396  CB  SER B 234      14.692 -34.082  33.884  1.00 51.71           C  
ATOM   3397  OG  SER B 234      14.415 -34.772  32.671  1.00 51.71           O  
ATOM   3398  C   SER B 234      15.883 -32.044  34.794  1.00 51.71           C  
ATOM   3399  O   SER B 234      16.953 -32.554  35.167  1.00 51.71           O  
ATOM   3400  N   VAL B 235      15.133 -31.197  35.524  1.00 62.52           N  
ATOM   3401  CA  VAL B 235      15.450 -30.543  36.810  1.00 62.52           C  
ATOM   3402  CB  VAL B 235      15.187 -29.004  36.763  1.00 62.52           C  
ATOM   3403  CG1 VAL B 235      16.107 -28.233  37.732  1.00 62.52           C  
ATOM   3404  CG2 VAL B 235      15.357 -28.384  35.349  1.00 62.52           C  
ATOM   3405  C   VAL B 235      14.713 -31.219  38.000  1.00 62.52           C  
ATOM   3406  O   VAL B 235      13.790 -32.058  37.845  1.00 62.52           O  
ATOM   3407  N   PHE B 236      15.321 -31.053  39.187  1.00132.08           N  
ATOM   3408  CA  PHE B 236      14.956 -31.711  40.469  1.00132.08           C  
ATOM   3409  CB  PHE B 236      15.614 -33.089  40.609  1.00132.08           C  
ATOM   3410  CG  PHE B 236      15.179 -34.044  39.544  1.00132.08           C  
ATOM   3411  CD1 PHE B 236      13.907 -34.633  39.644  1.00132.08           C  
ATOM   3412  CD2 PHE B 236      15.969 -34.209  38.391  1.00132.08           C  
ATOM   3413  CE1 PHE B 236      13.433 -35.378  38.562  1.00132.08           C  
ATOM   3414  CE2 PHE B 236      15.492 -34.973  37.329  1.00132.08           C  
ATOM   3415  CZ  PHE B 236      14.230 -35.574  37.421  1.00132.08           C  
ATOM   3416  C   PHE B 236      15.428 -30.925  41.674  1.00132.08           C  
ATOM   3417  O   PHE B 236      16.502 -30.340  41.618  1.00132.08           O  
ATOM   3418  N   LEU B 237      14.744 -30.911  42.838  1.00 73.29           N  
ATOM   3419  CA  LEU B 237      15.265 -30.208  44.049  1.00 73.29           C  
ATOM   3420  CB  LEU B 237      14.984 -28.660  44.015  1.00 73.29           C  
ATOM   3421  CG  LEU B 237      15.301 -27.735  45.245  1.00 73.29           C  
ATOM   3422  CD1 LEU B 237      16.637 -27.007  45.252  1.00 73.29           C  
ATOM   3423  CD2 LEU B 237      14.370 -26.527  45.376  1.00 73.29           C  
ATOM   3424  C   LEU B 237      14.671 -30.866  45.305  1.00 73.29           C  
ATOM   3425  O   LEU B 237      13.404 -30.942  45.371  1.00 73.29           O  
ATOM   3426  N   PHE B 238      15.593 -30.837  46.294  1.00129.26           N  
ATOM   3427  CA  PHE B 238      15.608 -31.578  47.529  1.00129.26           C  
ATOM   3428  CB  PHE B 238      16.625 -32.722  47.455  1.00129.26           C  
ATOM   3429  CG  PHE B 238      16.375 -33.662  46.310  1.00129.26           C  
ATOM   3430  CD1 PHE B 238      15.253 -34.514  46.331  1.00129.26           C  
ATOM   3431  CD2 PHE B 238      17.207 -33.610  45.178  1.00129.26           C  
ATOM   3432  CE1 PHE B 238      14.954 -35.289  45.195  1.00129.26           C  
ATOM   3433  CE2 PHE B 238      16.923 -34.412  44.078  1.00129.26           C  
ATOM   3434  CZ  PHE B 238      15.781 -35.201  44.070  1.00129.26           C  
ATOM   3435  C   PHE B 238      16.048 -30.651  48.665  1.00129.26           C  
ATOM   3436  O   PHE B 238      16.924 -29.800  48.467  1.00129.26           O  
ATOM   3437  N   PRO B 239      15.454 -30.869  49.856  1.00 98.04           N  
ATOM   3438  CA  PRO B 239      15.845 -30.210  51.098  1.00 98.04           C  
ATOM   3439  CD  PRO B 239      14.428 -31.877  50.154  1.00 98.04           C  
ATOM   3440  CB  PRO B 239      14.614 -30.387  51.988  1.00 98.04           C  
ATOM   3441  CG  PRO B 239      14.109 -31.782  51.643  1.00 98.04           C  
ATOM   3442  C   PRO B 239      17.062 -30.909  51.728  1.00 98.04           C  
ATOM   3443  O   PRO B 239      17.228 -32.116  51.467  1.00 98.04           O  
ATOM   3444  N   PRO B 240      17.708 -30.289  52.744  1.00 94.54           N  
ATOM   3445  CA  PRO B 240      18.576 -30.996  53.700  1.00 94.54           C  
ATOM   3446  CD  PRO B 240      17.520 -28.909  53.181  1.00 94.54           C  
ATOM   3447  CB  PRO B 240      19.062 -29.910  54.673  1.00 94.54           C  
ATOM   3448  CG  PRO B 240      17.934 -28.880  54.646  1.00 94.54           C  
ATOM   3449  C   PRO B 240      17.813 -32.122  54.431  1.00 94.54           C  
ATOM   3450  O   PRO B 240      16.646 -32.420  54.087  1.00 94.54           O  
ATOM   3451  N   LYS B 241      18.417 -32.749  55.462  1.00137.83           N  
ATOM   3452  CA  LYS B 241      17.754 -33.814  56.214  1.00137.83           C  
ATOM   3453  CB  LYS B 241      18.448 -35.184  56.032  1.00137.83           C  
ATOM   3454  CG  LYS B 241      18.074 -35.923  54.725  1.00137.83           C  
ATOM   3455  CD  LYS B 241      18.736 -35.349  53.465  1.00137.83           C  
ATOM   3456  CE  LYS B 241      18.184 -35.908  52.141  1.00137.83           C  
ATOM   3457  NZ  LYS B 241      18.290 -34.880  51.074  1.00137.83           N  
ATOM   3458  C   LYS B 241      17.570 -33.407  57.690  1.00137.83           C  
ATOM   3459  O   LYS B 241      18.548 -33.082  58.371  1.00137.83           O  
ATOM   3460  N   PRO B 242      16.436 -33.763  58.349  1.00 88.03           N  
ATOM   3461  CA  PRO B 242      16.088 -33.355  59.735  1.00 88.03           C  
ATOM   3462  CD  PRO B 242      15.405 -34.635  57.794  1.00 88.03           C  
ATOM   3463  CB  PRO B 242      14.849 -34.238  60.112  1.00 88.03           C  
ATOM   3464  CG  PRO B 242      14.234 -34.597  58.760  1.00 88.03           C  
ATOM   3465  C   PRO B 242      17.302 -33.327  60.718  1.00 88.03           C  
ATOM   3466  O   PRO B 242      17.498 -32.413  61.536  1.00 88.03           O  
ATOM   3467  N   LYS B 243      18.066 -34.394  60.883  1.00 87.22           N  
ATOM   3468  CA  LYS B 243      19.051 -34.438  61.958  1.00 87.22           C  
ATOM   3469  CB  LYS B 243      19.830 -35.702  61.980  1.00 87.22           C  
ATOM   3470  CG  LYS B 243      20.780 -35.739  63.194  1.00 87.22           C  
ATOM   3471  CD  LYS B 243      21.642 -37.003  63.314  1.00 87.22           C  
ATOM   3472  CE  LYS B 243      20.892 -38.237  63.820  1.00 87.22           C  
ATOM   3473  NZ  LYS B 243      21.830 -39.379  63.921  1.00 87.22           N  
ATOM   3474  C   LYS B 243      20.100 -33.387  61.810  1.00 87.22           C  
ATOM   3475  O   LYS B 243      20.290 -32.622  62.746  1.00 87.22           O  
ATOM   3476  N   ASP B 244      20.720 -33.181  60.681  1.00143.31           N  
ATOM   3477  CA  ASP B 244      21.465 -31.965  60.423  1.00143.31           C  
ATOM   3478  CB  ASP B 244      22.194 -32.180  59.113  1.00143.31           C  
ATOM   3479  CG  ASP B 244      21.280 -32.777  58.067  1.00143.31           C  
ATOM   3480  OD1 ASP B 244      21.064 -34.033  58.103  1.00143.31           O  
ATOM   3481  OD2 ASP B 244      20.944 -31.986  57.160  1.00143.31           O  
ATOM   3482  C   ASP B 244      20.646 -30.657  60.557  1.00143.31           C  
ATOM   3483  O   ASP B 244      21.146 -29.760  61.248  1.00143.31           O  
ATOM   3484  N   THR B 245      19.425 -30.499  59.999  1.00126.00           N  
ATOM   3485  CA  THR B 245      18.640 -29.236  60.197  1.00126.00           C  
ATOM   3486  CB  THR B 245      17.201 -29.344  59.667  1.00126.00           C  
ATOM   3487  OG1 THR B 245      16.909 -29.543  58.303  1.00126.00           O  
ATOM   3488  CG2 THR B 245      16.417 -28.048  59.724  1.00126.00           C  
ATOM   3489  C   THR B 245      18.480 -28.865  61.659  1.00126.00           C  
ATOM   3490  O   THR B 245      18.459 -27.682  62.011  1.00126.00           O  
ATOM   3491  N   LEU B 246      18.338 -29.838  62.575  1.00 85.17           N  
ATOM   3492  CA  LEU B 246      18.146 -29.661  64.036  1.00 85.17           C  
ATOM   3493  CB  LEU B 246      17.340 -30.846  64.640  1.00 85.17           C  
ATOM   3494  CG  LEU B 246      15.920 -30.937  64.040  1.00 85.17           C  
ATOM   3495  CD1 LEU B 246      15.194 -32.177  64.540  1.00 85.17           C  
ATOM   3496  CD2 LEU B 246      15.081 -29.698  64.318  1.00 85.17           C  
ATOM   3497  C   LEU B 246      19.474 -29.470  64.753  1.00 85.17           C  
ATOM   3498  O   LEU B 246      19.548 -28.685  65.688  1.00 85.17           O  
ATOM   3499  N   MET B 247      20.571 -30.012  64.245  1.00 66.84           N  
ATOM   3500  CA  MET B 247      21.902 -29.864  64.816  1.00 66.84           C  
ATOM   3501  CB  MET B 247      22.783 -31.095  64.529  1.00 66.84           C  
ATOM   3502  CG  MET B 247      22.273 -32.389  65.179  1.00 66.84           C  
ATOM   3503  SD  MET B 247      22.310 -32.458  66.991  1.00 66.84           S  
ATOM   3504  CE  MET B 247      20.714 -31.688  67.397  1.00 66.84           C  
ATOM   3505  C   MET B 247      22.543 -28.571  64.344  1.00 66.84           C  
ATOM   3506  O   MET B 247      23.179 -28.590  63.295  1.00 66.84           O  
ATOM   3507  N   ILE B 248      22.674 -27.640  65.296  1.00110.95           N  
ATOM   3508  CA  ILE B 248      23.460 -26.393  65.270  1.00110.95           C  
ATOM   3509  CB  ILE B 248      23.372 -25.705  66.662  1.00110.95           C  
ATOM   3510  CG1 ILE B 248      24.139 -26.436  67.795  1.00110.95           C  
ATOM   3511  CG2 ILE B 248      21.917 -25.405  67.073  1.00110.95           C  
ATOM   3512  CD1 ILE B 248      23.596 -27.800  68.248  1.00110.95           C  
ATOM   3513  C   ILE B 248      24.953 -26.569  64.899  1.00110.95           C  
ATOM   3514  O   ILE B 248      25.537 -25.656  64.310  1.00110.95           O  
ATOM   3515  N   SER B 249      25.466 -27.798  65.139  1.00 88.42           N  
ATOM   3516  CA  SER B 249      26.808 -28.238  64.739  1.00 88.42           C  
ATOM   3517  CB  SER B 249      27.231 -29.414  65.615  1.00 88.42           C  
ATOM   3518  OG  SER B 249      26.465 -30.553  65.280  1.00 88.42           O  
ATOM   3519  C   SER B 249      26.978 -28.561  63.258  1.00 88.42           C  
ATOM   3520  O   SER B 249      27.500 -29.631  62.909  1.00 88.42           O  
ATOM   3521  N   ARG B 250      26.291 -27.781  62.408  1.00148.81           N  
ATOM   3522  CA  ARG B 250      26.207 -27.882  60.940  1.00148.81           C  
ATOM   3523  CB  ARG B 250      24.923 -28.678  60.490  1.00148.81           C  
ATOM   3524  CG  ARG B 250      24.746 -30.101  61.005  1.00148.81           C  
ATOM   3525  CD  ARG B 250      25.579 -31.126  60.227  1.00148.81           C  
ATOM   3526  NE  ARG B 250      25.130 -32.523  60.477  1.00148.81           N  
ATOM   3527  CZ  ARG B 250      25.009 -33.113  61.663  1.00148.81           C  
ATOM   3528  NH1 ARG B 250      25.675 -32.609  62.666  1.00148.81           N  
ATOM   3529  NH2 ARG B 250      24.347 -34.224  61.846  1.00148.81           N  
ATOM   3530  C   ARG B 250      26.245 -26.444  60.336  1.00148.81           C  
ATOM   3531  O   ARG B 250      25.949 -25.407  60.951  1.00148.81           O  
ATOM   3532  N   THR B 251      26.250 -26.453  59.016  1.00163.55           N  
ATOM   3533  CA  THR B 251      25.412 -25.600  58.165  1.00163.55           C  
ATOM   3534  CB  THR B 251      26.393 -24.599  57.547  1.00163.55           C  
ATOM   3535  OG1 THR B 251      25.718 -23.506  57.001  1.00163.55           O  
ATOM   3536  CG2 THR B 251      27.339 -25.196  56.506  1.00163.55           C  
ATOM   3537  C   THR B 251      24.609 -26.572  57.197  1.00163.55           C  
ATOM   3538  O   THR B 251      25.169 -27.326  56.373  1.00163.55           O  
ATOM   3539  N   PRO B 252      23.258 -26.621  57.418  1.00 92.20           N  
ATOM   3540  CA  PRO B 252      22.368 -27.266  56.448  1.00 92.20           C  
ATOM   3541  CD  PRO B 252      22.473 -26.071  58.565  1.00 92.20           C  
ATOM   3542  CB  PRO B 252      21.008 -27.381  57.149  1.00 92.20           C  
ATOM   3543  CG  PRO B 252      21.002 -26.294  58.232  1.00 92.20           C  
ATOM   3544  C   PRO B 252      22.305 -26.593  55.043  1.00 92.20           C  
ATOM   3545  O   PRO B 252      22.494 -25.363  54.906  1.00 92.20           O  
ATOM   3546  N   GLU B 253      22.054 -27.491  54.081  1.00111.37           N  
ATOM   3547  CA  GLU B 253      22.152 -27.299  52.672  1.00111.37           C  
ATOM   3548  CB  GLU B 253      23.584 -27.698  52.285  1.00111.37           C  
ATOM   3549  CG  GLU B 253      23.907 -29.151  51.913  1.00111.37           C  
ATOM   3550  CD  GLU B 253      23.722 -30.220  53.005  1.00111.37           C  
ATOM   3551  OE1 GLU B 253      22.758 -30.212  53.820  1.00111.37           O  
ATOM   3552  OE2 GLU B 253      24.511 -31.222  52.952  1.00111.37           O  
ATOM   3553  C   GLU B 253      20.996 -28.003  51.935  1.00111.37           C  
ATOM   3554  O   GLU B 253      20.858 -29.209  51.680  1.00111.37           O  
ATOM   3555  N   VAL B 254      20.169 -27.151  51.327  1.00 53.41           N  
ATOM   3556  CA  VAL B 254      19.403 -27.485  50.139  1.00 53.41           C  
ATOM   3557  CB  VAL B 254      18.687 -26.243  49.580  1.00 53.41           C  
ATOM   3558  CG1 VAL B 254      17.595 -26.644  48.580  1.00 53.41           C  
ATOM   3559  CG2 VAL B 254      17.938 -25.539  50.718  1.00 53.41           C  
ATOM   3560  C   VAL B 254      20.363 -27.975  49.083  1.00 53.41           C  
ATOM   3561  O   VAL B 254      21.332 -27.235  48.792  1.00 53.41           O  
ATOM   3562  N   THR B 255      19.909 -29.036  48.379  1.00 52.73           N  
ATOM   3563  CA  THR B 255      20.371 -29.415  47.020  1.00 52.73           C  
ATOM   3564  CB  THR B 255      20.883 -30.857  46.876  1.00 52.73           C  
ATOM   3565  OG1 THR B 255      22.035 -30.943  47.667  1.00 52.73           O  
ATOM   3566  CG2 THR B 255      21.447 -31.182  45.501  1.00 52.73           C  
ATOM   3567  C   THR B 255      19.333 -29.220  45.931  1.00 52.73           C  
ATOM   3568  O   THR B 255      18.237 -29.831  45.903  1.00 52.73           O  
ATOM   3569  N   CYS B 256      19.806 -28.591  44.820  1.00 52.59           N  
ATOM   3570  CA  CYS B 256      19.298 -28.621  43.434  1.00 52.59           C  
ATOM   3571  CB  CYS B 256      19.390 -27.197  42.785  1.00 52.59           C  
ATOM   3572  SG  CYS B 256      18.491 -26.941  41.238  1.00 52.59           S  
ATOM   3573  C   CYS B 256      20.109 -29.648  42.636  1.00 52.59           C  
ATOM   3574  O   CYS B 256      21.363 -29.577  42.579  1.00 52.59           O  
ATOM   3575  N   VAL B 257      19.375 -30.482  41.884  1.00 59.05           N  
ATOM   3576  CA  VAL B 257      19.904 -31.191  40.700  1.00 59.05           C  
ATOM   3577  CB  VAL B 257      19.811 -32.744  40.749  1.00 59.05           C  
ATOM   3578  CG1 VAL B 257      20.815 -33.452  39.790  1.00 59.05           C  
ATOM   3579  CG2 VAL B 257      20.009 -33.280  42.188  1.00 59.05           C  
ATOM   3580  C   VAL B 257      19.266 -30.659  39.403  1.00 59.05           C  
ATOM   3581  O   VAL B 257      18.022 -30.585  39.219  1.00 59.05           O  
ATOM   3582  N   VAL B 258      20.212 -30.599  38.417  1.00 57.66           N  
ATOM   3583  CA  VAL B 258      19.974 -30.737  36.912  1.00 57.66           C  
ATOM   3584  CB  VAL B 258      20.614 -29.642  35.958  1.00 57.66           C  
ATOM   3585  CG1 VAL B 258      20.127 -29.723  34.504  1.00 57.66           C  
ATOM   3586  CG2 VAL B 258      20.144 -28.335  36.592  1.00 57.66           C  
ATOM   3587  C   VAL B 258      20.467 -32.083  36.377  1.00 57.66           C  
ATOM   3588  O   VAL B 258      21.676 -32.324  36.386  1.00 57.66           O  
ATOM   3589  N   VAL B 259      19.626 -32.877  35.685  1.00144.03           N  
ATOM   3590  CA  VAL B 259      20.119 -34.207  35.202  1.00144.03           C  
ATOM   3591  CB  VAL B 259      19.427 -35.382  35.919  1.00144.03           C  
ATOM   3592  CG1 VAL B 259      18.202 -35.765  35.082  1.00144.03           C  
ATOM   3593  CG2 VAL B 259      20.331 -36.604  36.131  1.00144.03           C  
ATOM   3594  C   VAL B 259      20.146 -34.362  33.667  1.00144.03           C  
ATOM   3595  O   VAL B 259      19.453 -33.640  32.925  1.00144.03           O  
ATOM   3596  N   ASP B 260      20.877 -35.386  33.172  1.00 71.05           N  
ATOM   3597  CA  ASP B 260      20.886 -35.698  31.725  1.00 71.05           C  
ATOM   3598  CB  ASP B 260      19.598 -36.572  31.396  1.00 71.05           C  
ATOM   3599  CG  ASP B 260      19.573 -38.003  32.015  1.00 71.05           C  
ATOM   3600  OD1 ASP B 260      20.725 -38.465  32.260  1.00 71.05           O  
ATOM   3601  OD2 ASP B 260      18.523 -38.671  32.279  1.00 71.05           O  
ATOM   3602  C   ASP B 260      21.245 -34.536  30.703  1.00 71.05           C  
ATOM   3603  O   ASP B 260      20.704 -34.649  29.586  1.00 71.05           O  
ATOM   3604  N   VAL B 261      22.067 -33.485  31.032  1.00 53.54           N  
ATOM   3605  CA  VAL B 261      22.631 -32.383  30.178  1.00 53.54           C  
ATOM   3606  CB  VAL B 261      23.461 -31.395  31.046  1.00 53.54           C  
ATOM   3607  CG1 VAL B 261      23.895 -30.152  30.268  1.00 53.54           C  
ATOM   3608  CG2 VAL B 261      22.620 -30.909  32.235  1.00 53.54           C  
ATOM   3609  C   VAL B 261      23.585 -32.897  29.086  1.00 53.54           C  
ATOM   3610  O   VAL B 261      24.265 -33.903  29.330  1.00 53.54           O  
ATOM   3611  N   SER B 262      23.549 -32.250  27.880  1.00 51.00           N  
ATOM   3612  CA  SER B 262      24.360 -32.512  26.662  1.00 51.00           C  
ATOM   3613  CB  SER B 262      23.727 -31.844  25.417  1.00 51.00           C  
ATOM   3614  OG  SER B 262      24.190 -32.502  24.255  1.00 51.00           O  
ATOM   3615  C   SER B 262      25.801 -32.013  26.810  1.00 51.00           C  
ATOM   3616  O   SER B 262      26.072 -31.187  27.659  1.00 51.00           O  
ATOM   3617  N   GLN B 263      26.734 -32.474  26.010  1.00158.96           N  
ATOM   3618  CA  GLN B 263      28.164 -32.134  26.041  1.00158.96           C  
ATOM   3619  CB  GLN B 263      28.935 -33.152  25.193  1.00158.96           C  
ATOM   3620  CG  GLN B 263      28.816 -34.613  25.654  1.00158.96           C  
ATOM   3621  CD  GLN B 263      27.483 -35.285  25.332  1.00158.96           C  
ATOM   3622  OE1 GLN B 263      26.664 -34.826  24.559  1.00158.96           O  
ATOM   3623  NE2 GLN B 263      27.155 -36.271  26.134  1.00158.96           N  
ATOM   3624  C   GLN B 263      28.463 -30.746  25.457  1.00158.96           C  
ATOM   3625  O   GLN B 263      29.352 -30.009  25.878  1.00158.96           O  
ATOM   3626  N   GLU B 264      27.564 -30.251  24.614  1.00121.54           N  
ATOM   3627  CA  GLU B 264      27.505 -28.882  24.114  1.00121.54           C  
ATOM   3628  CB  GLU B 264      26.715 -28.825  22.791  1.00121.54           C  
ATOM   3629  CG  GLU B 264      27.346 -29.620  21.639  1.00121.54           C  
ATOM   3630  CD  GLU B 264      27.314 -31.135  21.894  1.00121.54           C  
ATOM   3631  OE1 GLU B 264      26.328 -31.598  22.529  1.00121.54           O  
ATOM   3632  OE2 GLU B 264      28.309 -31.795  21.530  1.00121.54           O  
ATOM   3633  C   GLU B 264      26.771 -27.927  25.062  1.00121.54           C  
ATOM   3634  O   GLU B 264      26.719 -26.741  24.733  1.00121.54           O  
ATOM   3635  N   ASP B 265      26.100 -28.468  26.093  1.00143.93           N  
ATOM   3636  CA  ASP B 265      25.229 -27.725  26.997  1.00143.93           C  
ATOM   3637  CB  ASP B 265      23.832 -28.400  26.917  1.00143.93           C  
ATOM   3638  CG  ASP B 265      22.684 -27.504  27.359  1.00143.93           C  
ATOM   3639  OD1 ASP B 265      22.760 -26.273  27.157  1.00143.93           O  
ATOM   3640  OD2 ASP B 265      21.648 -28.059  27.779  1.00143.93           O  
ATOM   3641  C   ASP B 265      25.729 -27.511  28.426  1.00143.93           C  
ATOM   3642  O   ASP B 265      25.045 -26.766  29.135  1.00143.93           O  
ATOM   3643  N   PRO B 266      26.948 -27.918  28.860  1.00122.42           N  
ATOM   3644  CA  PRO B 266      27.358 -27.939  30.275  1.00122.42           C  
ATOM   3645  CD  PRO B 266      28.126 -28.157  28.029  1.00122.42           C  
ATOM   3646  CB  PRO B 266      28.737 -28.627  30.275  1.00122.42           C  
ATOM   3647  CG  PRO B 266      29.341 -28.182  28.947  1.00122.42           C  
ATOM   3648  C   PRO B 266      27.488 -26.546  30.923  1.00122.42           C  
ATOM   3649  O   PRO B 266      27.842 -26.384  32.087  1.00122.42           O  
ATOM   3650  N   GLU B 267      27.357 -25.480  30.168  1.00187.11           N  
ATOM   3651  CA  GLU B 267      27.424 -24.108  30.685  1.00187.11           C  
ATOM   3652  CB  GLU B 267      27.599 -23.141  29.504  1.00187.11           C  
ATOM   3653  CG  GLU B 267      28.225 -21.784  29.874  1.00187.11           C  
ATOM   3654  CD  GLU B 267      29.613 -21.968  30.493  1.00187.11           C  
ATOM   3655  OE1 GLU B 267      30.513 -22.424  29.755  1.00187.11           O  
ATOM   3656  OE2 GLU B 267      29.758 -21.674  31.701  1.00187.11           O  
ATOM   3657  C   GLU B 267      26.179 -23.705  31.476  1.00187.11           C  
ATOM   3658  O   GLU B 267      25.666 -22.603  31.315  1.00187.11           O  
ATOM   3659  N   VAL B 268      25.344 -24.611  31.970  1.00 99.68           N  
ATOM   3660  CA  VAL B 268      24.078 -24.283  32.663  1.00 99.68           C  
ATOM   3661  CB  VAL B 268      23.441 -25.575  33.234  1.00 99.68           C  
ATOM   3662  CG1 VAL B 268      23.344 -26.715  32.208  1.00 99.68           C  
ATOM   3663  CG2 VAL B 268      24.247 -26.124  34.405  1.00 99.68           C  
ATOM   3664  C   VAL B 268      24.191 -23.131  33.730  1.00 99.68           C  
ATOM   3665  O   VAL B 268      24.887 -23.185  34.756  1.00 99.68           O  
ATOM   3666  N   GLN B 269      23.362 -22.122  33.561  1.00117.78           N  
ATOM   3667  CA  GLN B 269      23.145 -21.120  34.567  1.00117.78           C  
ATOM   3668  CB  GLN B 269      22.386 -19.955  33.927  1.00117.78           C  
ATOM   3669  CG  GLN B 269      22.794 -19.588  32.491  1.00117.78           C  
ATOM   3670  CD  GLN B 269      24.240 -19.116  32.395  1.00117.78           C  
ATOM   3671  OE1 GLN B 269      24.590 -18.055  32.884  1.00117.78           O  
ATOM   3672  NE2 GLN B 269      25.121 -19.854  31.761  1.00117.78           N  
ATOM   3673  C   GLN B 269      22.418 -21.748  35.788  1.00117.78           C  
ATOM   3674  O   GLN B 269      21.699 -22.757  35.765  1.00117.78           O  
ATOM   3675  N   PHE B 270      22.692 -21.276  36.967  1.00 74.51           N  
ATOM   3676  CA  PHE B 270      21.884 -21.577  38.125  1.00 74.51           C  
ATOM   3677  CB  PHE B 270      22.473 -22.773  38.866  1.00 74.51           C  
ATOM   3678  CG  PHE B 270      23.969 -22.663  39.067  1.00 74.51           C  
ATOM   3679  CD1 PHE B 270      24.828 -23.063  38.028  1.00 74.51           C  
ATOM   3680  CD2 PHE B 270      24.492 -22.026  40.207  1.00 74.51           C  
ATOM   3681  CE1 PHE B 270      26.193 -22.758  38.086  1.00 74.51           C  
ATOM   3682  CE2 PHE B 270      25.863 -21.728  40.272  1.00 74.51           C  
ATOM   3683  CZ  PHE B 270      26.700 -22.058  39.190  1.00 74.51           C  
ATOM   3684  C   PHE B 270      21.840 -20.291  38.915  1.00 74.51           C  
ATOM   3685  O   PHE B 270      22.899 -19.652  39.117  1.00 74.51           O  
ATOM   3686  N   ASN B 271      20.597 -19.995  39.365  1.00 69.33           N  
ATOM   3687  CA  ASN B 271      20.271 -18.876  40.233  1.00 69.33           C  
ATOM   3688  CB  ASN B 271      19.457 -17.813  39.468  1.00 69.33           C  
ATOM   3689  CG  ASN B 271      20.251 -17.217  38.319  1.00 69.33           C  
ATOM   3690  OD1 ASN B 271      20.540 -17.878  37.331  1.00 69.33           O  
ATOM   3691  ND2 ASN B 271      20.643 -15.967  38.401  1.00 69.33           N  
ATOM   3692  C   ASN B 271      19.582 -19.490  41.436  1.00 69.33           C  
ATOM   3693  O   ASN B 271      18.658 -20.297  41.250  1.00 69.33           O  
ATOM   3694  N   TRP B 272      20.015 -19.133  42.649  1.00 91.68           N  
ATOM   3695  CA  TRP B 272      19.293 -19.453  43.866  1.00 91.68           C  
ATOM   3696  CB  TRP B 272      20.289 -19.848  44.917  1.00 91.68           C  
ATOM   3697  CG  TRP B 272      20.740 -21.244  44.668  1.00 91.68           C  
ATOM   3698  CD2 TRP B 272      20.087 -22.461  45.117  1.00 91.68           C  
ATOM   3699  CD1 TRP B 272      21.785 -21.635  43.911  1.00 91.68           C  
ATOM   3700  NE1 TRP B 272      21.879 -23.014  43.937  1.00 91.68           N  
ATOM   3701  CE2 TRP B 272      20.860 -23.572  44.675  1.00 91.68           C  
ATOM   3702  CE3 TRP B 272      18.943 -22.727  45.897  1.00 91.68           C  
ATOM   3703  CZ2 TRP B 272      20.538 -24.883  45.029  1.00 91.68           C  
ATOM   3704  CZ3 TRP B 272      18.606 -24.046  46.250  1.00 91.68           C  
ATOM   3705  CH2 TRP B 272      19.407 -25.125  45.826  1.00 91.68           C  
ATOM   3706  C   TRP B 272      18.417 -18.342  44.381  1.00 91.68           C  
ATOM   3707  O   TRP B 272      18.635 -17.161  44.079  1.00 91.68           O  
ATOM   3708  N   TYR B 273      17.359 -18.796  45.073  1.00167.06           N  
ATOM   3709  CA  TYR B 273      16.275 -17.980  45.604  1.00167.06           C  
ATOM   3710  CB  TYR B 273      14.995 -18.086  44.730  1.00167.06           C  
ATOM   3711  CG  TYR B 273      15.020 -17.507  43.331  1.00167.06           C  
ATOM   3712  CD1 TYR B 273      15.780 -18.106  42.311  1.00167.06           C  
ATOM   3713  CD2 TYR B 273      14.208 -16.401  43.027  1.00167.06           C  
ATOM   3714  CE1 TYR B 273      15.833 -17.512  41.038  1.00167.06           C  
ATOM   3715  CE2 TYR B 273      14.223 -15.831  41.744  1.00167.06           C  
ATOM   3716  CZ  TYR B 273      15.060 -16.370  40.750  1.00167.06           C  
ATOM   3717  OH  TYR B 273      15.168 -15.746  39.548  1.00167.06           O  
ATOM   3718  C   TYR B 273      15.989 -18.425  47.040  1.00167.06           C  
ATOM   3719  O   TYR B 273      16.165 -19.629  47.359  1.00167.06           O  
ATOM   3720  N   VAL B 274      15.397 -17.500  47.817  1.00 55.26           N  
ATOM   3721  CA  VAL B 274      14.757 -17.703  49.116  1.00 55.26           C  
ATOM   3722  CB  VAL B 274      15.742 -17.296  50.197  1.00 55.26           C  
ATOM   3723  CG1 VAL B 274      15.172 -17.602  51.586  1.00 55.26           C  
ATOM   3724  CG2 VAL B 274      17.079 -18.037  50.029  1.00 55.26           C  
ATOM   3725  C   VAL B 274      13.530 -16.790  49.202  1.00 55.26           C  
ATOM   3726  O   VAL B 274      13.521 -15.741  48.546  1.00 55.26           O  
ATOM   3727  N   ASP B 275      12.437 -17.307  49.816  1.00151.23           N  
ATOM   3728  CA  ASP B 275      11.174 -16.565  50.051  1.00151.23           C  
ATOM   3729  CB  ASP B 275      11.121 -15.803  51.399  1.00151.23           C  
ATOM   3730  CG  ASP B 275      12.323 -14.957  51.879  1.00151.23           C  
ATOM   3731  OD1 ASP B 275      13.210 -14.581  51.092  1.00151.23           O  
ATOM   3732  OD2 ASP B 275      12.399 -14.748  53.117  1.00151.23           O  
ATOM   3733  C   ASP B 275      10.659 -15.798  48.809  1.00151.23           C  
ATOM   3734  O   ASP B 275      10.084 -14.699  48.855  1.00151.23           O  
ATOM   3735  N   GLY B 276      10.760 -16.482  47.652  1.00 40.69           N  
ATOM   3736  CA  GLY B 276      10.325 -16.014  46.321  1.00 40.69           C  
ATOM   3737  C   GLY B 276      11.313 -15.180  45.489  1.00 40.69           C  
ATOM   3738  O   GLY B 276      11.156 -15.208  44.241  1.00 40.69           O  
ATOM   3739  N   VAL B 277      12.396 -14.646  46.122  1.00 96.97           N  
ATOM   3740  CA  VAL B 277      13.376 -13.689  45.544  1.00 96.97           C  
ATOM   3741  CB  VAL B 277      13.499 -12.389  46.394  1.00 96.97           C  
ATOM   3742  CG1 VAL B 277      14.237 -12.617  47.720  1.00 96.97           C  
ATOM   3743  CG2 VAL B 277      14.207 -11.286  45.591  1.00 96.97           C  
ATOM   3744  C   VAL B 277      14.802 -14.231  45.292  1.00 96.97           C  
ATOM   3745  O   VAL B 277      15.445 -14.874  46.125  1.00 96.97           O  
ATOM   3746  N   GLU B 278      15.427 -13.815  44.201  1.00 64.12           N  
ATOM   3747  CA  GLU B 278      16.769 -14.271  43.837  1.00 64.12           C  
ATOM   3748  CB  GLU B 278      17.059 -13.939  42.390  1.00 64.12           C  
ATOM   3749  CG  GLU B 278      18.279 -14.713  41.882  1.00 64.12           C  
ATOM   3750  CD  GLU B 278      18.473 -14.534  40.379  1.00 64.12           C  
ATOM   3751  OE1 GLU B 278      17.658 -15.092  39.607  1.00 64.12           O  
ATOM   3752  OE2 GLU B 278      19.504 -13.950  39.989  1.00 64.12           O  
ATOM   3753  C   GLU B 278      17.887 -13.622  44.661  1.00 64.12           C  
ATOM   3754  O   GLU B 278      17.885 -12.426  44.954  1.00 64.12           O  
ATOM   3755  N   VAL B 279      18.852 -14.442  45.044  1.00 40.91           N  
ATOM   3756  CA  VAL B 279      20.008 -14.043  45.829  1.00 40.91           C  
ATOM   3757  CB  VAL B 279      20.004 -14.732  47.196  1.00 40.91           C  
ATOM   3758  CG1 VAL B 279      18.838 -14.217  48.050  1.00 40.91           C  
ATOM   3759  CG2 VAL B 279      19.860 -16.261  47.132  1.00 40.91           C  
ATOM   3760  C   VAL B 279      21.282 -14.317  45.062  1.00 40.91           C  
ATOM   3761  O   VAL B 279      21.608 -15.468  44.786  1.00 40.91           O  
ATOM   3762  N   HIS B 280      22.134 -13.305  44.872  1.00 58.87           N  
ATOM   3763  CA  HIS B 280      23.436 -13.500  44.238  1.00 58.87           C  
ATOM   3764  ND1 HIS B 280      25.538 -13.257  41.855  1.00 58.87           N  
ATOM   3765  CG  HIS B 280      25.316 -12.424  42.950  1.00 58.87           C  
ATOM   3766  CB  HIS B 280      23.971 -12.214  43.608  1.00 58.87           C  
ATOM   3767  NE2 HIS B 280      27.477 -12.467  42.536  1.00 58.87           N  
ATOM   3768  CD2 HIS B 280      26.523 -11.960  43.393  1.00 58.87           C  
ATOM   3769  CE1 HIS B 280      26.855 -13.224  41.616  1.00 58.87           C  
ATOM   3770  C   HIS B 280      24.414 -14.007  45.271  1.00 58.87           C  
ATOM   3771  O   HIS B 280      24.368 -13.578  46.428  1.00 58.87           O  
ATOM   3772  N   ASN B 281      25.458 -14.725  44.834  1.00102.80           N  
ATOM   3773  CA  ASN B 281      26.471 -15.407  45.638  1.00102.80           C  
ATOM   3774  CB  ASN B 281      27.334 -14.401  46.398  1.00102.80           C  
ATOM   3775  CG  ASN B 281      28.406 -15.066  47.234  1.00102.80           C  
ATOM   3776  OD1 ASN B 281      28.212 -15.357  48.406  1.00102.80           O  
ATOM   3777  ND2 ASN B 281      29.538 -15.362  46.637  1.00102.80           N  
ATOM   3778  C   ASN B 281      25.846 -16.413  46.572  1.00102.80           C  
ATOM   3779  O   ASN B 281      26.120 -17.588  46.445  1.00102.80           O  
ATOM   3780  N   ALA B 282      25.029 -16.021  47.528  1.00 93.34           N  
ATOM   3781  CA  ALA B 282      24.144 -16.773  48.357  1.00 93.34           C  
ATOM   3782  CB  ALA B 282      22.983 -17.304  47.502  1.00 93.34           C  
ATOM   3783  C   ALA B 282      24.808 -17.875  49.111  1.00 93.34           C  
ATOM   3784  O   ALA B 282      24.050 -18.648  49.595  1.00 93.34           O  
ATOM   3785  N   LYS B 283      26.116 -18.029  49.222  1.00105.99           N  
ATOM   3786  CA  LYS B 283      26.831 -19.180  49.794  1.00105.99           C  
ATOM   3787  CB  LYS B 283      26.693 -19.206  51.314  1.00105.99           C  
ATOM   3788  CG  LYS B 283      27.329 -18.070  52.124  1.00105.99           C  
ATOM   3789  CD  LYS B 283      26.733 -16.686  51.837  1.00105.99           C  
ATOM   3790  CE  LYS B 283      27.338 -15.615  52.737  1.00105.99           C  
ATOM   3791  NZ  LYS B 283      26.950 -14.272  52.245  1.00105.99           N  
ATOM   3792  C   LYS B 283      26.479 -20.521  49.081  1.00105.99           C  
ATOM   3793  O   LYS B 283      26.312 -21.613  49.654  1.00105.99           O  
ATOM   3794  N   THR B 284      26.240 -20.340  47.767  1.00 54.50           N  
ATOM   3795  CA  THR B 284      26.044 -21.435  46.824  1.00 54.50           C  
ATOM   3796  CB  THR B 284      25.338 -20.976  45.520  1.00 54.50           C  
ATOM   3797  OG1 THR B 284      24.100 -20.372  45.795  1.00 54.50           O  
ATOM   3798  CG2 THR B 284      25.038 -22.110  44.539  1.00 54.50           C  
ATOM   3799  C   THR B 284      27.421 -22.061  46.484  1.00 54.50           C  
ATOM   3800  O   THR B 284      28.515 -21.426  46.443  1.00 54.50           O  
ATOM   3801  N   LYS B 285      27.333 -23.405  46.228  1.00121.52           N  
ATOM   3802  CA  LYS B 285      28.398 -24.247  45.631  1.00121.52           C  
ATOM   3803  CB  LYS B 285      29.062 -25.016  46.783  1.00121.52           C  
ATOM   3804  CG  LYS B 285      30.496 -25.484  46.490  1.00121.52           C  
ATOM   3805  CD  LYS B 285      30.563 -26.571  45.418  1.00121.52           C  
ATOM   3806  CE  LYS B 285      31.992 -27.037  45.151  1.00121.52           C  
ATOM   3807  NZ  LYS B 285      31.990 -28.083  44.105  1.00121.52           N  
ATOM   3808  C   LYS B 285      27.920 -25.199  44.505  1.00121.52           C  
ATOM   3809  O   LYS B 285      27.440 -26.332  44.753  1.00121.52           O  
ATOM   3810  N   PRO B 286      28.264 -24.863  43.233  1.00 91.57           N  
ATOM   3811  CA  PRO B 286      28.081 -25.737  42.061  1.00 91.57           C  
ATOM   3812  CD  PRO B 286      28.680 -23.548  42.776  1.00 91.57           C  
ATOM   3813  CB  PRO B 286      27.971 -24.796  40.853  1.00 91.57           C  
ATOM   3814  CG  PRO B 286      28.880 -23.639  41.273  1.00 91.57           C  
ATOM   3815  C   PRO B 286      29.223 -26.713  41.762  1.00 91.57           C  
ATOM   3816  O   PRO B 286      30.397 -26.534  42.168  1.00 91.57           O  
ATOM   3817  N   ARG B 287      28.820 -27.841  41.121  1.00186.25           N  
ATOM   3818  CA  ARG B 287      29.702 -28.932  40.656  1.00186.25           C  
ATOM   3819  CB  ARG B 287      29.815 -29.985  41.762  1.00186.25           C  
ATOM   3820  CG  ARG B 287      30.748 -31.165  41.455  1.00186.25           C  
ATOM   3821  CD  ARG B 287      30.907 -32.155  42.616  1.00186.25           C  
ATOM   3822  NE  ARG B 287      29.761 -33.060  42.679  1.00186.25           N  
ATOM   3823  CZ  ARG B 287      28.875 -32.921  43.653  1.00186.25           C  
ATOM   3824  NH1 ARG B 287      28.769 -31.875  44.459  1.00186.25           N  
ATOM   3825  NH2 ARG B 287      27.982 -33.848  43.876  1.00186.25           N  
ATOM   3826  C   ARG B 287      29.127 -29.544  39.380  1.00186.25           C  
ATOM   3827  O   ARG B 287      27.897 -29.604  39.287  1.00186.25           O  
ATOM   3828  N   GLU B 288      29.999 -30.002  38.451  1.00155.42           N  
ATOM   3829  CA  GLU B 288      29.733 -31.022  37.419  1.00155.42           C  
ATOM   3830  CB  GLU B 288      30.596 -30.789  36.166  1.00155.42           C  
ATOM   3831  CG  GLU B 288      29.883 -29.869  35.166  1.00155.42           C  
ATOM   3832  CD  GLU B 288      28.756 -30.597  34.402  1.00155.42           C  
ATOM   3833  OE1 GLU B 288      28.488 -31.786  34.706  1.00155.42           O  
ATOM   3834  OE2 GLU B 288      28.172 -29.981  33.488  1.00155.42           O  
ATOM   3835  C   GLU B 288      29.994 -32.469  37.894  1.00155.42           C  
ATOM   3836  O   GLU B 288      30.956 -32.769  38.640  1.00155.42           O  
ATOM   3837  N   GLU B 289      29.079 -33.353  37.404  1.00207.93           N  
ATOM   3838  CA  GLU B 289      28.710 -34.703  37.861  1.00207.93           C  
ATOM   3839  CB  GLU B 289      27.347 -34.532  38.578  1.00207.93           C  
ATOM   3840  CG  GLU B 289      27.374 -34.285  40.056  1.00207.93           C  
ATOM   3841  CD  GLU B 289      27.976 -35.541  40.562  1.00207.93           C  
ATOM   3842  OE1 GLU B 289      27.340 -36.596  40.282  1.00207.93           O  
ATOM   3843  OE2 GLU B 289      29.120 -35.425  41.084  1.00207.93           O  
ATOM   3844  C   GLU B 289      28.566 -35.697  36.655  1.00207.93           C  
ATOM   3845  O   GLU B 289      27.573 -36.447  36.410  1.00207.93           O  
ATOM   3846  N   GLN B 290      29.464 -35.615  35.683  1.00165.82           N  
ATOM   3847  CA  GLN B 290      29.291 -36.386  34.425  1.00165.82           C  
ATOM   3848  CB  GLN B 290      30.447 -35.941  33.536  1.00165.82           C  
ATOM   3849  CG  GLN B 290      31.848 -36.289  34.061  1.00165.82           C  
ATOM   3850  CD  GLN B 290      32.895 -36.073  32.974  1.00165.82           C  
ATOM   3851  OE1 GLN B 290      33.304 -34.969  32.654  1.00165.82           O  
ATOM   3852  NE2 GLN B 290      33.316 -37.120  32.299  1.00165.82           N  
ATOM   3853  C   GLN B 290      29.074 -37.961  34.521  1.00165.82           C  
ATOM   3854  O   GLN B 290      29.779 -38.658  35.297  1.00165.82           O  
ATOM   3855  N   PHE B 291      28.086 -38.567  33.782  1.00113.30           N  
ATOM   3856  CA  PHE B 291      27.796 -40.038  34.030  1.00113.30           C  
ATOM   3857  CB  PHE B 291      26.564 -40.093  34.927  1.00113.30           C  
ATOM   3858  CG  PHE B 291      26.492 -41.201  35.968  1.00113.30           C  
ATOM   3859  CD1 PHE B 291      27.256 -41.155  37.165  1.00113.30           C  
ATOM   3860  CD2 PHE B 291      25.586 -42.252  35.769  1.00113.30           C  
ATOM   3861  CE1 PHE B 291      27.109 -42.171  38.145  1.00113.30           C  
ATOM   3862  CE2 PHE B 291      25.482 -43.275  36.720  1.00113.30           C  
ATOM   3863  CZ  PHE B 291      26.256 -43.263  37.898  1.00113.30           C  
ATOM   3864  C   PHE B 291      27.678 -40.927  32.765  1.00113.30           C  
ATOM   3865  O   PHE B 291      28.011 -40.410  31.706  1.00113.30           O  
ATOM   3866  N   ASN B 292      27.368 -42.259  32.732  1.00 98.82           N  
ATOM   3867  CA  ASN B 292      27.054 -42.916  31.396  1.00 98.82           C  
ATOM   3868  CB  ASN B 292      25.554 -43.202  31.418  1.00 98.82           C  
ATOM   3869  CG  ASN B 292      24.652 -41.993  31.702  1.00 98.82           C  
ATOM   3870  OD1 ASN B 292      24.964 -40.804  31.538  1.00 98.82           O  
ATOM   3871  ND2 ASN B 292      23.628 -42.361  32.445  1.00 98.82           N  
ATOM   3872  C   ASN B 292      27.434 -42.340  29.955  1.00 98.82           C  
ATOM   3873  O   ASN B 292      28.370 -42.823  29.311  1.00 98.82           O  
ATOM   3874  N   SER B 293      26.590 -41.434  29.437  1.00103.92           N  
ATOM   3875  CA  SER B 293      26.382 -40.917  28.094  1.00103.92           C  
ATOM   3876  CB  SER B 293      25.109 -41.546  27.505  1.00103.92           C  
ATOM   3877  OG  SER B 293      24.062 -41.291  28.430  1.00103.92           O  
ATOM   3878  C   SER B 293      26.157 -39.393  28.104  1.00103.92           C  
ATOM   3879  O   SER B 293      26.461 -38.786  27.078  1.00103.92           O  
ATOM   3880  N   THR B 294      25.699 -38.713  29.191  1.00 64.59           N  
ATOM   3881  CA  THR B 294      25.467 -37.234  29.373  1.00 64.59           C  
ATOM   3882  CB  THR B 294      24.019 -37.034  29.911  1.00 64.59           C  
ATOM   3883  OG1 THR B 294      23.821 -37.823  31.067  1.00 64.59           O  
ATOM   3884  CG2 THR B 294      22.993 -37.362  28.830  1.00 64.59           C  
ATOM   3885  C   THR B 294      26.461 -36.451  30.311  1.00 64.59           C  
ATOM   3886  O   THR B 294      27.486 -36.977  30.786  1.00 64.59           O  
ATOM   3887  N   TYR B 295      26.096 -35.223  30.737  1.00 97.60           N  
ATOM   3888  CA  TYR B 295      26.489 -34.354  31.883  1.00 97.60           C  
ATOM   3889  CB  TYR B 295      27.142 -33.005  31.397  1.00 97.60           C  
ATOM   3890  CG  TYR B 295      28.553 -33.270  30.895  1.00 97.60           C  
ATOM   3891  CD1 TYR B 295      28.777 -33.972  29.694  1.00 97.60           C  
ATOM   3892  CD2 TYR B 295      29.648 -32.916  31.701  1.00 97.60           C  
ATOM   3893  CE1 TYR B 295      30.087 -34.356  29.336  1.00 97.60           C  
ATOM   3894  CE2 TYR B 295      30.955 -33.285  31.344  1.00 97.60           C  
ATOM   3895  CZ  TYR B 295      31.174 -34.032  30.173  1.00 97.60           C  
ATOM   3896  OH  TYR B 295      32.422 -34.487  29.887  1.00 97.60           O  
ATOM   3897  C   TYR B 295      25.311 -34.178  32.897  1.00 97.60           C  
ATOM   3898  O   TYR B 295      24.260 -34.886  32.821  1.00 97.60           O  
ATOM   3899  N   ARG B 296      25.649 -33.560  34.051  1.00120.31           N  
ATOM   3900  CA  ARG B 296      24.796 -33.378  35.220  1.00120.31           C  
ATOM   3901  CB  ARG B 296      24.654 -34.718  36.000  1.00120.31           C  
ATOM   3902  CG  ARG B 296      24.015 -34.697  37.408  1.00120.31           C  
ATOM   3903  CD  ARG B 296      23.635 -36.080  38.000  1.00120.31           C  
ATOM   3904  NE  ARG B 296      24.726 -37.037  38.280  1.00120.31           N  
ATOM   3905  CZ  ARG B 296      25.048 -37.999  37.462  1.00120.31           C  
ATOM   3906  NH1 ARG B 296      24.402 -38.360  36.348  1.00120.31           N  
ATOM   3907  NH2 ARG B 296      26.197 -38.508  37.877  1.00120.31           N  
ATOM   3908  C   ARG B 296      25.456 -32.261  36.043  1.00120.31           C  
ATOM   3909  O   ARG B 296      26.573 -32.368  36.589  1.00120.31           O  
ATOM   3910  N   VAL B 297      24.640 -31.290  36.447  1.00 51.91           N  
ATOM   3911  CA  VAL B 297      25.082 -30.325  37.424  1.00 51.91           C  
ATOM   3912  CB  VAL B 297      24.957 -28.910  36.868  1.00 51.91           C  
ATOM   3913  CG1 VAL B 297      25.443 -27.825  37.843  1.00 51.91           C  
ATOM   3914  CG2 VAL B 297      25.833 -28.881  35.612  1.00 51.91           C  
ATOM   3915  C   VAL B 297      24.321 -30.807  38.649  1.00 51.91           C  
ATOM   3916  O   VAL B 297      23.283 -31.520  38.570  1.00 51.91           O  
ATOM   3917  N   VAL B 298      25.069 -30.677  39.748  1.00 51.03           N  
ATOM   3918  CA  VAL B 298      24.503 -30.524  41.082  1.00 51.03           C  
ATOM   3919  CB  VAL B 298      24.981 -31.710  41.943  1.00 51.03           C  
ATOM   3920  CG1 VAL B 298      24.967 -31.460  43.456  1.00 51.03           C  
ATOM   3921  CG2 VAL B 298      24.115 -32.924  41.545  1.00 51.03           C  
ATOM   3922  C   VAL B 298      24.922 -29.154  41.632  1.00 51.03           C  
ATOM   3923  O   VAL B 298      26.096 -28.958  42.002  1.00 51.03           O  
ATOM   3924  N   SER B 299      23.961 -28.294  42.068  1.00 43.48           N  
ATOM   3925  CA  SER B 299      24.210 -26.995  42.794  1.00 43.48           C  
ATOM   3926  CB  SER B 299      23.543 -25.855  42.026  1.00 43.48           C  
ATOM   3927  OG  SER B 299      23.907 -24.570  42.504  1.00 43.48           O  
ATOM   3928  C   SER B 299      23.585 -27.103  44.178  1.00 43.48           C  
ATOM   3929  O   SER B 299      22.575 -27.823  44.387  1.00 43.48           O  
ATOM   3930  N   VAL B 300      24.299 -26.484  45.157  1.00 51.07           N  
ATOM   3931  CA  VAL B 300      23.937 -26.531  46.619  1.00 51.07           C  
ATOM   3932  CB  VAL B 300      24.831 -27.493  47.450  1.00 51.07           C  
ATOM   3933  CG1 VAL B 300      24.337 -27.762  48.880  1.00 51.07           C  
ATOM   3934  CG2 VAL B 300      24.856 -28.895  46.807  1.00 51.07           C  
ATOM   3935  C   VAL B 300      23.922 -25.150  47.301  1.00 51.07           C  
ATOM   3936  O   VAL B 300      24.781 -24.266  47.070  1.00 51.07           O  
ATOM   3937  N   LEU B 301      22.874 -24.891  48.109  1.00139.83           N  
ATOM   3938  CA  LEU B 301      22.686 -23.598  48.812  1.00139.83           C  
ATOM   3939  CB  LEU B 301      21.383 -22.953  48.270  1.00139.83           C  
ATOM   3940  CG  LEU B 301      20.939 -21.556  48.739  1.00139.83           C  
ATOM   3941  CD1 LEU B 301      20.535 -21.508  50.200  1.00139.83           C  
ATOM   3942  CD2 LEU B 301      22.001 -20.500  48.485  1.00139.83           C  
ATOM   3943  C   LEU B 301      22.643 -23.898  50.325  1.00139.83           C  
ATOM   3944  O   LEU B 301      21.607 -24.401  50.802  1.00139.83           O  
ATOM   3945  N   THR B 302      23.626 -23.327  51.061  1.00113.94           N  
ATOM   3946  CA  THR B 302      23.599 -23.338  52.527  1.00113.94           C  
ATOM   3947  CB  THR B 302      24.969 -23.015  53.100  1.00113.94           C  
ATOM   3948  OG1 THR B 302      25.042 -23.369  54.451  1.00113.94           O  
ATOM   3949  CG2 THR B 302      25.323 -21.542  53.008  1.00113.94           C  
ATOM   3950  C   THR B 302      22.556 -22.402  53.138  1.00113.94           C  
ATOM   3951  O   THR B 302      22.334 -21.218  52.815  1.00113.94           O  
ATOM   3952  N   VAL B 303      22.012 -22.814  54.299  1.00 55.84           N  
ATOM   3953  CA  VAL B 303      20.924 -22.134  55.037  1.00 55.84           C  
ATOM   3954  CB  VAL B 303      19.491 -22.652  54.636  1.00 55.84           C  
ATOM   3955  CG1 VAL B 303      19.286 -22.511  53.126  1.00 55.84           C  
ATOM   3956  CG2 VAL B 303      19.207 -24.082  55.050  1.00 55.84           C  
ATOM   3957  C   VAL B 303      21.114 -22.198  56.583  1.00 55.84           C  
ATOM   3958  O   VAL B 303      21.875 -23.012  57.167  1.00 55.84           O  
ATOM   3959  N   LEU B 304      20.441 -21.224  57.250  1.00176.26           N  
ATOM   3960  CA  LEU B 304      20.314 -21.225  58.696  1.00176.26           C  
ATOM   3961  CB  LEU B 304      19.905 -19.874  59.241  1.00176.26           C  
ATOM   3962  CG  LEU B 304      20.948 -18.766  59.042  1.00176.26           C  
ATOM   3963  CD1 LEU B 304      20.408 -17.479  59.670  1.00176.26           C  
ATOM   3964  CD2 LEU B 304      22.288 -19.121  59.687  1.00176.26           C  
ATOM   3965  C   LEU B 304      19.214 -22.133  59.195  1.00176.26           C  
ATOM   3966  O   LEU B 304      18.048 -22.022  58.766  1.00176.26           O  
ATOM   3967  N   HIS B 305      19.529 -22.881  60.268  1.00 58.90           N  
ATOM   3968  CA  HIS B 305      18.630 -23.822  60.948  1.00 58.90           C  
ATOM   3969  ND1 HIS B 305      21.755 -23.953  62.129  1.00 58.90           N  
ATOM   3970  CG  HIS B 305      20.638 -24.790  62.171  1.00 58.90           C  
ATOM   3971  CB  HIS B 305      19.214 -24.305  62.287  1.00 58.90           C  
ATOM   3972  NE2 HIS B 305      22.425 -26.053  62.012  1.00 58.90           N  
ATOM   3973  CD2 HIS B 305      21.058 -26.083  62.095  1.00 58.90           C  
ATOM   3974  CE1 HIS B 305      22.820 -24.769  62.039  1.00 58.90           C  
ATOM   3975  C   HIS B 305      17.290 -23.174  61.196  1.00 58.90           C  
ATOM   3976  O   HIS B 305      16.364 -23.620  60.547  1.00 58.90           O  
ATOM   3977  N   GLN B 306      17.215 -22.020  61.882  1.00109.04           N  
ATOM   3978  CA  GLN B 306      15.957 -21.317  62.174  1.00109.04           C  
ATOM   3979  CB  GLN B 306      16.251 -20.103  63.094  1.00109.04           C  
ATOM   3980  CG  GLN B 306      16.719 -18.814  62.384  1.00109.04           C  
ATOM   3981  CD  GLN B 306      15.562 -18.000  61.794  1.00109.04           C  
ATOM   3982  NE2 GLN B 306      15.818 -17.116  60.858  1.00109.04           N  
ATOM   3983  OE1 GLN B 306      14.407 -18.144  62.149  1.00109.04           O  
ATOM   3984  C   GLN B 306      15.152 -20.972  60.911  1.00109.04           C  
ATOM   3985  O   GLN B 306      13.936 -21.156  60.832  1.00109.04           O  
ATOM   3986  N   ASP B 307      15.855 -20.581  59.856  1.00 52.93           N  
ATOM   3987  CA  ASP B 307      15.224 -20.086  58.627  1.00 52.93           C  
ATOM   3988  CB  ASP B 307      16.236 -19.324  57.752  1.00 52.93           C  
ATOM   3989  CG  ASP B 307      15.581 -18.287  56.835  1.00 52.93           C  
ATOM   3990  OD1 ASP B 307      14.616 -17.637  57.285  1.00 52.93           O  
ATOM   3991  OD2 ASP B 307      16.093 -18.021  55.725  1.00 52.93           O  
ATOM   3992  C   ASP B 307      14.571 -21.235  57.909  1.00 52.93           C  
ATOM   3993  O   ASP B 307      13.381 -21.148  57.566  1.00 52.93           O  
ATOM   3994  N   TRP B 308      15.209 -22.411  57.869  1.00 64.47           N  
ATOM   3995  CA  TRP B 308      14.609 -23.656  57.444  1.00 64.47           C  
ATOM   3996  CB  TRP B 308      15.646 -24.781  57.376  1.00 64.47           C  
ATOM   3997  CG  TRP B 308      15.114 -26.018  56.734  1.00 64.47           C  
ATOM   3998  CD2 TRP B 308      14.945 -26.293  55.321  1.00 64.47           C  
ATOM   3999  CD1 TRP B 308      14.501 -27.037  57.362  1.00 64.47           C  
ATOM   4000  NE1 TRP B 308      14.121 -28.006  56.462  1.00 64.47           N  
ATOM   4001  CE2 TRP B 308      14.186 -27.488  55.184  1.00 64.47           C  
ATOM   4002  CE3 TRP B 308      15.222 -25.560  54.153  1.00 64.47           C  
ATOM   4003  CZ2 TRP B 308      13.653 -27.890  53.951  1.00 64.47           C  
ATOM   4004  CZ3 TRP B 308      14.786 -26.019  52.888  1.00 64.47           C  
ATOM   4005  CH2 TRP B 308      13.958 -27.155  52.781  1.00 64.47           C  
ATOM   4006  C   TRP B 308      13.451 -24.039  58.331  1.00 64.47           C  
ATOM   4007  O   TRP B 308      12.401 -24.253  57.737  1.00 64.47           O  
ATOM   4008  N   LEU B 309      13.543 -23.989  59.672  1.00 60.41           N  
ATOM   4009  CA  LEU B 309      12.475 -24.312  60.645  1.00 60.41           C  
ATOM   4010  CB  LEU B 309      12.992 -24.163  62.103  1.00 60.41           C  
ATOM   4011  CG  LEU B 309      14.077 -25.148  62.564  1.00 60.41           C  
ATOM   4012  CD1 LEU B 309      14.425 -24.879  64.028  1.00 60.41           C  
ATOM   4013  CD2 LEU B 309      13.660 -26.606  62.384  1.00 60.41           C  
ATOM   4014  C   LEU B 309      11.203 -23.416  60.501  1.00 60.41           C  
ATOM   4015  O   LEU B 309      10.056 -23.903  60.523  1.00 60.41           O  
ATOM   4016  N   ASN B 310      11.389 -22.168  60.068  1.00 49.70           N  
ATOM   4017  CA  ASN B 310      10.282 -21.326  59.667  1.00 49.70           C  
ATOM   4018  CB  ASN B 310      10.874 -19.977  59.260  1.00 49.70           C  
ATOM   4019  CG  ASN B 310       9.774 -18.949  59.106  1.00 49.70           C  
ATOM   4020  OD1 ASN B 310       9.285 -18.679  58.023  1.00 49.70           O  
ATOM   4021  ND2 ASN B 310       9.341 -18.354  60.194  1.00 49.70           N  
ATOM   4022  C   ASN B 310       9.428 -21.933  58.528  1.00 49.70           C  
ATOM   4023  O   ASN B 310       8.245 -21.572  58.398  1.00 49.70           O  
ATOM   4024  N   GLY B 311       9.999 -22.818  57.720  1.00 35.87           N  
ATOM   4025  CA  GLY B 311       9.316 -23.378  56.599  1.00 35.87           C  
ATOM   4026  C   GLY B 311       9.118 -22.377  55.535  1.00 35.87           C  
ATOM   4027  O   GLY B 311       8.094 -22.417  54.851  1.00 35.87           O  
ATOM   4028  N   LYS B 312      10.056 -21.448  55.286  1.00 85.97           N  
ATOM   4029  CA  LYS B 312      10.167 -20.623  54.048  1.00 85.97           C  
ATOM   4030  CB  LYS B 312      11.442 -19.703  54.028  1.00 85.97           C  
ATOM   4031  CG  LYS B 312      11.323 -18.519  54.990  1.00 85.97           C  
ATOM   4032  CD  LYS B 312      12.576 -17.663  54.812  1.00 85.97           C  
ATOM   4033  CE  LYS B 312      12.552 -16.411  55.683  1.00 85.97           C  
ATOM   4034  NZ  LYS B 312      13.801 -15.660  55.451  1.00 85.97           N  
ATOM   4035  C   LYS B 312      10.170 -21.527  52.817  1.00 85.97           C  
ATOM   4036  O   LYS B 312      10.487 -22.725  52.949  1.00 85.97           O  
ATOM   4037  N   GLU B 313       9.891 -20.929  51.642  1.00 70.12           N  
ATOM   4038  CA  GLU B 313      10.435 -21.361  50.358  1.00 70.12           C  
ATOM   4039  CB  GLU B 313       9.758 -20.598  49.185  1.00 70.12           C  
ATOM   4040  CG  GLU B 313      10.033 -21.205  47.802  1.00 70.12           C  
ATOM   4041  CD  GLU B 313       9.823 -20.172  46.690  1.00 70.12           C  
ATOM   4042  OE1 GLU B 313      10.708 -19.299  46.525  1.00 70.12           O  
ATOM   4043  OE2 GLU B 313       8.808 -20.280  45.971  1.00 70.12           O  
ATOM   4044  C   GLU B 313      11.965 -21.150  50.373  1.00 70.12           C  
ATOM   4045  O   GLU B 313      12.496 -20.082  50.785  1.00 70.12           O  
ATOM   4046  N   TYR B 314      12.648 -22.210  49.862  1.00 83.96           N  
ATOM   4047  CA  TYR B 314      13.901 -22.135  49.086  1.00 83.96           C  
ATOM   4048  CB  TYR B 314      14.960 -22.988  49.767  1.00 83.96           C  
ATOM   4049  CG  TYR B 314      15.322 -22.378  51.103  1.00 83.96           C  
ATOM   4050  CD1 TYR B 314      14.527 -22.638  52.236  1.00 83.96           C  
ATOM   4051  CD2 TYR B 314      16.395 -21.473  51.186  1.00 83.96           C  
ATOM   4052  CE1 TYR B 314      14.820 -22.009  53.456  1.00 83.96           C  
ATOM   4053  CE2 TYR B 314      16.656 -20.796  52.395  1.00 83.96           C  
ATOM   4054  CZ  TYR B 314      15.878 -21.084  53.536  1.00 83.96           C  
ATOM   4055  OH  TYR B 314      16.128 -20.510  54.735  1.00 83.96           O  
ATOM   4056  C   TYR B 314      13.648 -22.629  47.670  1.00 83.96           C  
ATOM   4057  O   TYR B 314      12.844 -23.589  47.548  1.00 83.96           O  
ATOM   4058  N   LYS B 315      14.276 -22.011  46.649  1.00120.57           N  
ATOM   4059  CA  LYS B 315      14.123 -22.463  45.277  1.00120.57           C  
ATOM   4060  CB  LYS B 315      12.835 -21.873  44.587  1.00120.57           C  
ATOM   4061  CG  LYS B 315      12.886 -20.428  44.124  1.00120.57           C  
ATOM   4062  CD  LYS B 315      11.662 -19.977  43.338  1.00120.57           C  
ATOM   4063  CE  LYS B 315      11.809 -18.506  42.955  1.00120.57           C  
ATOM   4064  NZ  LYS B 315      10.575 -18.022  42.310  1.00120.57           N  
ATOM   4065  C   LYS B 315      15.474 -22.391  44.576  1.00120.57           C  
ATOM   4066  O   LYS B 315      16.331 -21.528  44.884  1.00120.57           O  
ATOM   4067  N   CYS B 316      15.482 -23.161  43.463  1.00 63.06           N  
ATOM   4068  CA  CYS B 316      16.480 -23.163  42.421  1.00 63.06           C  
ATOM   4069  CB  CYS B 316      17.077 -24.578  42.395  1.00 63.06           C  
ATOM   4070  SG  CYS B 316      18.349 -24.914  41.151  1.00 63.06           S  
ATOM   4071  C   CYS B 316      15.758 -22.753  41.129  1.00 63.06           C  
ATOM   4072  O   CYS B 316      14.711 -23.310  40.762  1.00 63.06           O  
ATOM   4073  N   LYS B 317      16.452 -21.894  40.363  1.00 70.88           N  
ATOM   4074  CA  LYS B 317      16.245 -21.623  38.939  1.00 70.88           C  
ATOM   4075  CB  LYS B 317      15.916 -20.131  38.730  1.00 70.88           C  
ATOM   4076  CG  LYS B 317      15.312 -19.814  37.353  1.00 70.88           C  
ATOM   4077  CD  LYS B 317      14.595 -18.462  37.404  1.00 70.88           C  
ATOM   4078  CE  LYS B 317      13.674 -18.285  36.198  1.00 70.88           C  
ATOM   4079  NZ  LYS B 317      12.630 -17.288  36.517  1.00 70.88           N  
ATOM   4080  C   LYS B 317      17.470 -22.058  38.141  1.00 70.88           C  
ATOM   4081  O   LYS B 317      18.596 -21.848  38.574  1.00 70.88           O  
ATOM   4082  N   VAL B 318      17.255 -22.411  36.874  1.00118.29           N  
ATOM   4083  CA  VAL B 318      18.263 -22.944  35.965  1.00118.29           C  
ATOM   4084  CB  VAL B 318      18.390 -24.466  36.092  1.00118.29           C  
ATOM   4085  CG1 VAL B 318      17.043 -25.179  35.947  1.00118.29           C  
ATOM   4086  CG2 VAL B 318      19.362 -25.067  35.070  1.00118.29           C  
ATOM   4087  C   VAL B 318      17.905 -22.614  34.521  1.00118.29           C  
ATOM   4088  O   VAL B 318      16.762 -22.815  34.035  1.00118.29           O  
ATOM   4089  N   SER B 319      18.967 -22.282  33.761  1.00 63.81           N  
ATOM   4090  CA  SER B 319      18.886 -22.061  32.322  1.00 63.81           C  
ATOM   4091  CB  SER B 319      18.881 -20.548  32.081  1.00 63.81           C  
ATOM   4092  OG  SER B 319      18.522 -20.274  30.746  1.00 63.81           O  
ATOM   4093  C   SER B 319      20.030 -22.746  31.578  1.00 63.81           C  
ATOM   4094  O   SER B 319      21.150 -22.762  32.068  1.00 63.81           O  
ATOM   4095  N   ASN B 320      19.801 -23.129  30.318  1.00 79.83           N  
ATOM   4096  CA  ASN B 320      20.828 -23.561  29.352  1.00 79.83           C  
ATOM   4097  CB  ASN B 320      21.259 -24.965  29.797  1.00 79.83           C  
ATOM   4098  CG  ASN B 320      20.178 -26.018  29.706  1.00 79.83           C  
ATOM   4099  OD1 ASN B 320      19.092 -25.773  29.220  1.00 79.83           O  
ATOM   4100  ND2 ASN B 320      20.422 -27.207  30.202  1.00 79.83           N  
ATOM   4101  C   ASN B 320      20.282 -23.523  27.899  1.00 79.83           C  
ATOM   4102  O   ASN B 320      19.244 -22.888  27.602  1.00 79.83           O  
ATOM   4103  N   LYS B 321      20.991 -24.145  26.937  1.00144.71           N  
ATOM   4104  CA  LYS B 321      20.418 -24.335  25.612  1.00144.71           C  
ATOM   4105  CB  LYS B 321      21.465 -24.418  24.520  1.00144.71           C  
ATOM   4106  CG  LYS B 321      20.837 -24.257  23.116  1.00144.71           C  
ATOM   4107  CD  LYS B 321      20.146 -22.899  22.850  1.00144.71           C  
ATOM   4108  CE  LYS B 321      18.599 -22.822  22.924  1.00144.71           C  
ATOM   4109  NZ  LYS B 321      18.035 -22.638  24.292  1.00144.71           N  
ATOM   4110  C   LYS B 321      19.422 -25.463  25.494  1.00144.71           C  
ATOM   4111  O   LYS B 321      18.410 -25.222  24.839  1.00144.71           O  
ATOM   4112  N   GLY B 322      19.566 -26.550  26.252  1.00 34.99           N  
ATOM   4113  CA  GLY B 322      18.646 -27.727  26.164  1.00 34.99           C  
ATOM   4114  C   GLY B 322      17.184 -27.340  26.518  1.00 34.99           C  
ATOM   4115  O   GLY B 322      16.225 -27.833  25.895  1.00 34.99           O  
ATOM   4116  N   LEU B 323      17.057 -26.308  27.372  1.00115.29           N  
ATOM   4117  CA  LEU B 323      15.757 -25.838  27.831  1.00115.29           C  
ATOM   4118  CB  LEU B 323      15.825 -25.317  29.277  1.00115.29           C  
ATOM   4119  CG  LEU B 323      15.705 -26.357  30.410  1.00115.29           C  
ATOM   4120  CD1 LEU B 323      16.778 -27.429  30.418  1.00115.29           C  
ATOM   4121  CD2 LEU B 323      15.793 -25.657  31.766  1.00115.29           C  
ATOM   4122  C   LEU B 323      15.174 -24.754  26.894  1.00115.29           C  
ATOM   4123  O   LEU B 323      15.899 -23.837  26.470  1.00115.29           O  
ATOM   4124  N   PRO B 324      13.844 -24.792  26.666  1.00 78.42           N  
ATOM   4125  CA  PRO B 324      13.091 -23.739  25.954  1.00 78.42           C  
ATOM   4126  CD  PRO B 324      13.022 -25.988  26.897  1.00 78.42           C  
ATOM   4127  CB  PRO B 324      11.781 -24.414  25.589  1.00 78.42           C  
ATOM   4128  CG  PRO B 324      11.599 -25.546  26.600  1.00 78.42           C  
ATOM   4129  C   PRO B 324      12.673 -22.491  26.771  1.00 78.42           C  
ATOM   4130  O   PRO B 324      12.230 -21.468  26.228  1.00 78.42           O  
ATOM   4131  N   SER B 325      12.863 -22.608  28.101  1.00 89.96           N  
ATOM   4132  CA  SER B 325      12.849 -21.479  29.037  1.00 89.96           C  
ATOM   4133  CB  SER B 325      11.399 -21.152  29.343  1.00 89.96           C  
ATOM   4134  OG  SER B 325      10.787 -22.199  30.069  1.00 89.96           O  
ATOM   4135  C   SER B 325      13.595 -21.806  30.333  1.00 89.96           C  
ATOM   4136  O   SER B 325      14.030 -22.944  30.532  1.00 89.96           O  
ATOM   4137  N   SER B 326      13.833 -20.786  31.185  1.00 60.72           N  
ATOM   4138  CA  SER B 326      14.532 -21.008  32.468  1.00 60.72           C  
ATOM   4139  CB  SER B 326      15.189 -19.703  33.002  1.00 60.72           C  
ATOM   4140  OG  SER B 326      16.004 -19.096  32.017  1.00 60.72           O  
ATOM   4141  C   SER B 326      13.499 -21.648  33.468  1.00 60.72           C  
ATOM   4142  O   SER B 326      12.562 -21.015  34.024  1.00 60.72           O  
ATOM   4143  N   ILE B 327      13.643 -22.977  33.600  1.00 74.65           N  
ATOM   4144  CA  ILE B 327      12.912 -23.738  34.598  1.00 74.65           C  
ATOM   4145  CB  ILE B 327      13.179 -25.228  34.349  1.00 74.65           C  
ATOM   4146  CG1 ILE B 327      12.428 -25.644  33.070  1.00 74.65           C  
ATOM   4147  CG2 ILE B 327      12.816 -26.080  35.563  1.00 74.65           C  
ATOM   4148  CD1 ILE B 327      12.581 -27.117  32.659  1.00 74.65           C  
ATOM   4149  C   ILE B 327      13.318 -23.299  35.982  1.00 74.65           C  
ATOM   4150  O   ILE B 327      14.476 -22.998  36.212  1.00 74.65           O  
ATOM   4151  N   GLU B 328      12.354 -23.157  36.902  1.00 59.81           N  
ATOM   4152  CA  GLU B 328      12.596 -23.112  38.339  1.00 59.81           C  
ATOM   4153  CB  GLU B 328      12.299 -21.724  38.906  1.00 59.81           C  
ATOM   4154  CG  GLU B 328      10.882 -21.196  38.655  1.00 59.81           C  
ATOM   4155  CD  GLU B 328      10.788 -19.724  39.082  1.00 59.81           C  
ATOM   4156  OE1 GLU B 328      11.443 -18.854  38.452  1.00 59.81           O  
ATOM   4157  OE2 GLU B 328      10.097 -19.450  40.087  1.00 59.81           O  
ATOM   4158  C   GLU B 328      11.757 -24.234  38.942  1.00 59.81           C  
ATOM   4159  O   GLU B 328      10.609 -24.497  38.502  1.00 59.81           O  
ATOM   4160  N   LYS B 329      12.380 -24.799  40.001  1.00105.18           N  
ATOM   4161  CA  LYS B 329      11.798 -25.737  40.970  1.00105.18           C  
ATOM   4162  CB  LYS B 329      12.412 -27.139  40.822  1.00105.18           C  
ATOM   4163  CG  LYS B 329      11.843 -28.190  41.802  1.00105.18           C  
ATOM   4164  CD  LYS B 329      10.322 -28.385  41.701  1.00105.18           C  
ATOM   4165  CE  LYS B 329       9.862 -29.658  42.430  1.00105.18           C  
ATOM   4166  NZ  LYS B 329       9.004 -29.435  43.630  1.00105.18           N  
ATOM   4167  C   LYS B 329      11.955 -25.199  42.414  1.00105.18           C  
ATOM   4168  O   LYS B 329      13.007 -24.722  42.900  1.00105.18           O  
ATOM   4169  N   THR B 330      10.841 -25.325  43.180  1.00 53.44           N  
ATOM   4170  CA  THR B 330      10.763 -24.951  44.641  1.00 53.44           C  
ATOM   4171  CB  THR B 330       9.509 -24.073  44.981  1.00 53.44           C  
ATOM   4172  OG1 THR B 330       8.339 -24.839  44.883  1.00 53.44           O  
ATOM   4173  CG2 THR B 330       9.226 -22.801  44.122  1.00 53.44           C  
ATOM   4174  C   THR B 330      10.908 -26.211  45.581  1.00 53.44           C  
ATOM   4175  O   THR B 330      10.615 -27.386  45.210  1.00 53.44           O  
ATOM   4176  N   ILE B 331      11.309 -25.873  46.847  1.00110.36           N  
ATOM   4177  CA  ILE B 331      11.186 -26.684  48.054  1.00110.36           C  
ATOM   4178  CB  ILE B 331      12.465 -27.489  48.205  1.00110.36           C  
ATOM   4179  CG1 ILE B 331      12.412 -28.693  49.166  1.00110.36           C  
ATOM   4180  CG2 ILE B 331      13.691 -26.637  48.552  1.00110.36           C  
ATOM   4181  CD1 ILE B 331      11.310 -29.718  48.898  1.00110.36           C  
ATOM   4182  C   ILE B 331      10.977 -25.903  49.360  1.00110.36           C  
ATOM   4183  O   ILE B 331      11.290 -24.733  49.495  1.00110.36           O  
ATOM   4184  N   SER B 332      10.429 -26.556  50.363  1.00 90.99           N  
ATOM   4185  CA  SER B 332      10.426 -26.059  51.734  1.00 90.99           C  
ATOM   4186  CB  SER B 332       9.128 -25.226  51.864  1.00 90.99           C  
ATOM   4187  OG  SER B 332       8.991 -24.698  53.157  1.00 90.99           O  
ATOM   4188  C   SER B 332      10.603 -27.271  52.689  1.00 90.99           C  
ATOM   4189  O   SER B 332      10.507 -28.437  52.259  1.00 90.99           O  
ATOM   4190  N   LYS B 333      10.828 -26.967  53.970  1.00 99.10           N  
ATOM   4191  CA  LYS B 333      10.421 -27.832  55.087  1.00 99.10           C  
ATOM   4192  CB  LYS B 333      10.837 -27.125  56.396  1.00 99.10           C  
ATOM   4193  CG  LYS B 333      10.757 -28.088  57.577  1.00 99.10           C  
ATOM   4194  CD  LYS B 333      11.168 -27.455  58.906  1.00 99.10           C  
ATOM   4195  CE  LYS B 333      10.436 -28.138  60.059  1.00 99.10           C  
ATOM   4196  NZ  LYS B 333       8.977 -27.896  59.975  1.00 99.10           N  
ATOM   4197  C   LYS B 333       8.925 -28.183  55.038  1.00 99.10           C  
ATOM   4198  O   LYS B 333       8.059 -27.486  54.511  1.00 99.10           O  
ATOM   4199  N   ALA B 334       8.489 -29.272  55.654  1.00 51.30           N  
ATOM   4200  CA  ALA B 334       7.070 -29.496  55.946  1.00 51.30           C  
ATOM   4201  CB  ALA B 334       6.852 -30.919  56.426  1.00 51.30           C  
ATOM   4202  C   ALA B 334       6.459 -28.551  57.011  1.00 51.30           C  
ATOM   4203  O   ALA B 334       7.135 -28.064  57.928  1.00 51.30           O  
ATOM   4204  N   LYS B 335       5.183 -28.213  56.760  1.00127.62           N  
ATOM   4205  CA  LYS B 335       4.280 -27.545  57.706  1.00127.62           C  
ATOM   4206  CB  LYS B 335       3.776 -26.199  57.155  1.00127.62           C  
ATOM   4207  CG  LYS B 335       4.807 -25.069  56.970  1.00127.62           C  
ATOM   4208  CD  LYS B 335       5.832 -25.237  55.840  1.00127.62           C  
ATOM   4209  CE  LYS B 335       5.209 -25.697  54.519  1.00127.62           C  
ATOM   4210  NZ  LYS B 335       6.225 -25.699  53.445  1.00127.62           N  
ATOM   4211  C   LYS B 335       3.095 -28.487  57.987  1.00127.62           C  
ATOM   4212  O   LYS B 335       2.670 -29.262  57.132  1.00127.62           O  
ATOM   4213  N   GLY B 336       2.448 -28.344  59.124  1.00 22.21           N  
ATOM   4214  CA  GLY B 336       1.314 -29.165  59.503  1.00 22.21           C  
ATOM   4215  C   GLY B 336       1.182 -29.162  61.003  1.00 22.21           C  
ATOM   4216  O   GLY B 336       1.678 -28.282  61.675  1.00 22.21           O  
ATOM   4217  N   GLN B 337       0.522 -30.133  61.608  1.00 63.46           N  
ATOM   4218  CA  GLN B 337       0.561 -30.301  63.064  1.00 63.46           C  
ATOM   4219  CB  GLN B 337      -0.553 -31.283  63.506  1.00 63.46           C  
ATOM   4220  CG  GLN B 337      -0.340 -32.730  63.020  1.00 63.46           C  
ATOM   4221  CD  GLN B 337      -1.456 -33.685  63.407  1.00 63.46           C  
ATOM   4222  OE1 GLN B 337      -1.986 -33.659  64.502  1.00 63.46           O  
ATOM   4223  NE2 GLN B 337      -1.785 -34.639  62.561  1.00 63.46           N  
ATOM   4224  C   GLN B 337       1.994 -30.734  63.498  1.00 63.46           C  
ATOM   4225  O   GLN B 337       2.469 -31.814  63.101  1.00 63.46           O  
ATOM   4226  N   PRO B 338       2.663 -29.964  64.376  1.00 95.40           N  
ATOM   4227  CA  PRO B 338       3.728 -30.513  65.196  1.00 95.40           C  
ATOM   4228  CD  PRO B 338       2.467 -28.563  64.691  1.00 95.40           C  
ATOM   4229  CB  PRO B 338       4.530 -29.317  65.692  1.00 95.40           C  
ATOM   4230  CG  PRO B 338       3.491 -28.196  65.762  1.00 95.40           C  
ATOM   4231  C   PRO B 338       3.163 -31.354  66.325  1.00 95.40           C  
ATOM   4232  O   PRO B 338       2.107 -31.112  66.878  1.00 95.40           O  
ATOM   4233  N   ARG B 339       3.663 -32.593  66.430  1.00185.44           N  
ATOM   4234  CA  ARG B 339       3.527 -33.462  67.618  1.00185.44           C  
ATOM   4235  CB  ARG B 339       2.205 -34.253  67.650  1.00185.44           C  
ATOM   4236  CG  ARG B 339       1.906 -35.057  66.380  1.00185.44           C  
ATOM   4237  CD  ARG B 339       0.585 -35.789  66.594  1.00185.44           C  
ATOM   4238  NE  ARG B 339      -0.003 -36.305  65.348  1.00185.44           N  
ATOM   4239  CZ  ARG B 339      -1.081 -37.067  65.324  1.00185.44           C  
ATOM   4240  NH1 ARG B 339      -1.581 -37.538  66.426  1.00185.44           N  
ATOM   4241  NH2 ARG B 339      -1.661 -37.426  64.211  1.00185.44           N  
ATOM   4242  C   ARG B 339       4.707 -34.429  67.752  1.00185.44           C  
ATOM   4243  O   ARG B 339       5.092 -35.107  66.772  1.00185.44           O  
ATOM   4244  N   GLU B 340       5.165 -34.526  69.034  1.00 66.25           N  
ATOM   4245  CA  GLU B 340       6.251 -35.430  69.415  1.00 66.25           C  
ATOM   4246  CB  GLU B 340       6.748 -35.182  70.868  1.00 66.25           C  
ATOM   4247  CG  GLU B 340       5.832 -35.624  72.016  1.00 66.25           C  
ATOM   4248  CD  GLU B 340       6.521 -35.476  73.388  1.00 66.25           C  
ATOM   4249  OE1 GLU B 340       7.737 -35.158  73.443  1.00 66.25           O  
ATOM   4250  OE2 GLU B 340       5.815 -35.673  74.401  1.00 66.25           O  
ATOM   4251  C   GLU B 340       5.985 -36.924  69.136  1.00 66.25           C  
ATOM   4252  O   GLU B 340       4.838 -37.364  68.983  1.00 66.25           O  
ATOM   4253  N   PRO B 341       7.055 -37.721  68.893  1.00107.67           N  
ATOM   4254  CA  PRO B 341       7.053 -39.178  68.998  1.00107.67           C  
ATOM   4255  CD  PRO B 341       8.320 -37.236  68.309  1.00107.67           C  
ATOM   4256  CB  PRO B 341       8.289 -39.663  68.215  1.00107.67           C  
ATOM   4257  CG  PRO B 341       9.225 -38.459  68.155  1.00107.67           C  
ATOM   4258  C   PRO B 341       7.145 -39.705  70.459  1.00107.67           C  
ATOM   4259  O   PRO B 341       8.204 -39.736  71.127  1.00107.67           O  
ATOM   4260  N   GLN B 342       6.134 -40.521  70.784  1.00124.42           N  
ATOM   4261  CA  GLN B 342       6.405 -41.532  71.796  1.00124.42           C  
ATOM   4262  CB  GLN B 342       5.184 -42.325  72.170  1.00124.42           C  
ATOM   4263  CG  GLN B 342       4.019 -41.512  72.749  1.00124.42           C  
ATOM   4264  CD  GLN B 342       3.205 -40.827  71.659  1.00124.42           C  
ATOM   4265  OE1 GLN B 342       2.491 -41.473  70.904  1.00124.42           O  
ATOM   4266  NE2 GLN B 342       3.299 -39.520  71.542  1.00124.42           N  
ATOM   4267  C   GLN B 342       7.452 -42.563  71.321  1.00124.42           C  
ATOM   4268  O   GLN B 342       7.272 -43.275  70.324  1.00124.42           O  
ATOM   4269  N   VAL B 343       8.465 -42.802  72.125  1.00127.08           N  
ATOM   4270  CA  VAL B 343       9.530 -43.733  71.790  1.00127.08           C  
ATOM   4271  CB  VAL B 343      10.866 -43.003  71.579  1.00127.08           C  
ATOM   4272  CG1 VAL B 343      11.350 -42.295  72.851  1.00127.08           C  
ATOM   4273  CG2 VAL B 343      11.932 -43.981  71.070  1.00127.08           C  
ATOM   4274  C   VAL B 343       9.557 -44.800  72.878  1.00127.08           C  
ATOM   4275  O   VAL B 343       9.487 -44.543  74.098  1.00127.08           O  
ATOM   4276  N   TYR B 344       9.644 -46.053  72.401  1.00174.14           N  
ATOM   4277  CA  TYR B 344       9.739 -47.210  73.248  1.00174.14           C  
ATOM   4278  CB  TYR B 344       8.466 -48.025  73.236  1.00174.14           C  
ATOM   4279  CG  TYR B 344       7.201 -47.189  73.210  1.00174.14           C  
ATOM   4280  CD1 TYR B 344       6.892 -46.296  74.256  1.00174.14           C  
ATOM   4281  CD2 TYR B 344       6.343 -47.294  72.104  1.00174.14           C  
ATOM   4282  CE1 TYR B 344       5.716 -45.520  74.200  1.00174.14           C  
ATOM   4283  CE2 TYR B 344       5.166 -46.535  72.053  1.00174.14           C  
ATOM   4284  CZ  TYR B 344       4.841 -45.655  73.098  1.00174.14           C  
ATOM   4285  OH  TYR B 344       3.701 -44.919  72.995  1.00174.14           O  
ATOM   4286  C   TYR B 344      10.850 -48.073  72.784  1.00174.14           C  
ATOM   4287  O   TYR B 344      11.237 -48.084  71.630  1.00174.14           O  
ATOM   4288  N   THR B 345      11.413 -48.846  73.709  1.00 65.82           N  
ATOM   4289  CA  THR B 345      12.434 -49.885  73.473  1.00 65.82           C  
ATOM   4290  CB  THR B 345      13.829 -49.501  74.027  1.00 65.82           C  
ATOM   4291  OG1 THR B 345      13.739 -49.041  75.370  1.00 65.82           O  
ATOM   4292  CG2 THR B 345      14.415 -48.378  73.186  1.00 65.82           C  
ATOM   4293  C   THR B 345      11.925 -51.217  74.074  1.00 65.82           C  
ATOM   4294  O   THR B 345      11.108 -51.200  75.032  1.00 65.82           O  
ATOM   4295  N   LEU B 346      12.267 -52.288  73.315  1.00126.44           N  
ATOM   4296  CA  LEU B 346      11.809 -53.642  73.575  1.00126.44           C  
ATOM   4297  CB  LEU B 346      10.794 -54.155  72.534  1.00126.44           C  
ATOM   4298  CG  LEU B 346       9.411 -53.488  72.435  1.00126.44           C  
ATOM   4299  CD1 LEU B 346       8.569 -53.765  73.679  1.00126.44           C  
ATOM   4300  CD2 LEU B 346       9.451 -51.983  72.159  1.00126.44           C  
ATOM   4301  C   LEU B 346      13.010 -54.585  73.548  1.00126.44           C  
ATOM   4302  O   LEU B 346      13.687 -54.651  72.512  1.00126.44           O  
ATOM   4303  N   PRO B 347      13.100 -55.491  74.550  1.00109.65           N  
ATOM   4304  CA  PRO B 347      14.014 -56.638  74.526  1.00109.65           C  
ATOM   4305  CD  PRO B 347      12.171 -55.650  75.678  1.00109.65           C  
ATOM   4306  CB  PRO B 347      13.876 -57.319  75.903  1.00109.65           C  
ATOM   4307  CG  PRO B 347      12.442 -57.004  76.320  1.00109.65           C  
ATOM   4308  C   PRO B 347      13.687 -57.621  73.393  1.00109.65           C  
ATOM   4309  O   PRO B 347      12.498 -57.620  73.030  1.00109.65           O  
ATOM   4310  N   PRO B 348      14.674 -58.504  73.058  1.00305.18           N  
ATOM   4311  CA  PRO B 348      14.557 -59.492  71.986  1.00305.18           C  
ATOM   4312  CD  PRO B 348      16.043 -58.500  73.636  1.00305.18           C  
ATOM   4313  CB  PRO B 348      15.929 -60.273  72.055  1.00305.18           C  
ATOM   4314  CG  PRO B 348      16.919 -59.295  72.681  1.00305.18           C  
ATOM   4315  C   PRO B 348      13.206 -60.292  72.014  1.00305.18           C  
ATOM   4316  O   PRO B 348      12.255 -59.961  71.310  1.00305.18           O  
ATOM   4317  N   SER B 349      13.192 -61.338  72.832  1.00215.47           N  
ATOM   4318  CA  SER B 349      12.141 -62.343  73.042  1.00215.47           C  
ATOM   4319  CB  SER B 349      11.605 -62.970  71.736  1.00215.47           C  
ATOM   4320  OG  SER B 349      12.576 -63.802  71.162  1.00215.47           O  
ATOM   4321  C   SER B 349      12.765 -63.436  73.946  1.00215.47           C  
ATOM   4322  O   SER B 349      14.002 -63.491  73.992  1.00215.47           O  
ATOM   4323  N   GLN B 350      12.034 -64.372  74.527  1.00 64.08           N  
ATOM   4324  CA  GLN B 350      12.691 -65.526  75.143  1.00 64.08           C  
ATOM   4325  CB  GLN B 350      11.715 -66.190  76.104  1.00 64.08           C  
ATOM   4326  CG  GLN B 350      12.429 -67.193  77.029  1.00 64.08           C  
ATOM   4327  CD  GLN B 350      13.497 -66.526  77.895  1.00 64.08           C  
ATOM   4328  OE1 GLN B 350      14.667 -66.856  77.862  1.00 64.08           O  
ATOM   4329  NE2 GLN B 350      13.147 -65.507  78.653  1.00 64.08           N  
ATOM   4330  C   GLN B 350      13.270 -66.515  74.117  1.00 64.08           C  
ATOM   4331  O   GLN B 350      14.353 -67.071  74.323  1.00 64.08           O  
ATOM   4332  N   GLU B 351      12.603 -66.633  72.972  1.00123.32           N  
ATOM   4333  CA  GLU B 351      13.006 -67.541  71.888  1.00123.32           C  
ATOM   4334  CB  GLU B 351      11.984 -67.454  70.733  1.00123.32           C  
ATOM   4335  CG  GLU B 351      10.507 -67.574  71.126  1.00123.32           C  
ATOM   4336  CD  GLU B 351       9.672 -66.941  70.017  1.00123.32           C  
ATOM   4337  OE1 GLU B 351       9.422 -65.721  70.141  1.00123.32           O  
ATOM   4338  OE2 GLU B 351       9.360 -67.665  69.047  1.00123.32           O  
ATOM   4339  C   GLU B 351      14.373 -67.123  71.325  1.00123.32           C  
ATOM   4340  O   GLU B 351      15.194 -67.922  70.869  1.00123.32           O  
ATOM   4341  N   GLU B 352      14.663 -65.824  71.368  1.00118.37           N  
ATOM   4342  CA  GLU B 352      15.892 -65.215  70.861  1.00118.37           C  
ATOM   4343  CB  GLU B 352      15.641 -63.733  70.555  1.00118.37           C  
ATOM   4344  CG  GLU B 352      16.729 -63.153  69.646  1.00118.37           C  
ATOM   4345  CD  GLU B 352      16.331 -63.067  68.171  1.00118.37           C  
ATOM   4346  OE1 GLU B 352      15.721 -64.056  67.694  1.00118.37           O  
ATOM   4347  OE2 GLU B 352      16.661 -62.018  67.558  1.00118.37           O  
ATOM   4348  C   GLU B 352      17.045 -65.351  71.870  1.00118.37           C  
ATOM   4349  O   GLU B 352      18.219 -65.279  71.484  1.00118.37           O  
ATOM   4350  N   MET B 353      16.734 -65.617  73.160  1.00177.37           N  
ATOM   4351  CA  MET B 353      17.755 -65.872  74.185  1.00177.37           C  
ATOM   4352  CB  MET B 353      17.131 -65.966  75.578  1.00177.37           C  
ATOM   4353  CG  MET B 353      16.419 -64.700  76.046  1.00177.37           C  
ATOM   4354  SD  MET B 353      17.438 -63.210  76.234  1.00177.37           S  
ATOM   4355  CE  MET B 353      16.094 -62.098  76.724  1.00177.37           C  
ATOM   4356  C   MET B 353      18.519 -67.209  73.995  1.00177.37           C  
ATOM   4357  O   MET B 353      19.594 -67.368  74.580  1.00177.37           O  
ATOM   4358  N   THR B 354      17.985 -68.071  73.122  1.00 47.61           N  
ATOM   4359  CA  THR B 354      18.679 -69.262  72.611  1.00 47.61           C  
ATOM   4360  CB  THR B 354      17.662 -70.249  71.986  1.00 47.61           C  
ATOM   4361  OG1 THR B 354      17.116 -69.752  70.785  1.00 47.61           O  
ATOM   4362  CG2 THR B 354      16.481 -70.597  72.889  1.00 47.61           C  
ATOM   4363  C   THR B 354      19.809 -68.974  71.571  1.00 47.61           C  
ATOM   4364  O   THR B 354      20.827 -69.684  71.473  1.00 47.61           O  
ATOM   4365  N   LYS B 355      19.671 -67.863  70.833  1.00107.72           N  
ATOM   4366  CA  LYS B 355      20.630 -67.480  69.811  1.00107.72           C  
ATOM   4367  CB  LYS B 355      19.948 -66.727  68.635  1.00107.72           C  
ATOM   4368  CG  LYS B 355      18.967 -67.553  67.783  1.00107.72           C  
ATOM   4369  CD  LYS B 355      17.529 -67.426  68.287  1.00107.72           C  
ATOM   4370  CE  LYS B 355      16.519 -68.134  67.384  1.00107.72           C  
ATOM   4371  NZ  LYS B 355      15.138 -67.816  67.823  1.00107.72           N  
ATOM   4372  C   LYS B 355      21.767 -66.640  70.454  1.00107.72           C  
ATOM   4373  O   LYS B 355      21.584 -65.884  71.420  1.00107.72           O  
ATOM   4374  N   ASN B 356      22.893 -66.687  69.736  1.00 67.48           N  
ATOM   4375  CA  ASN B 356      24.046 -65.860  70.101  1.00 67.48           C  
ATOM   4376  CB  ASN B 356      25.331 -66.515  69.574  1.00 67.48           C  
ATOM   4377  CG  ASN B 356      26.543 -65.881  70.239  1.00 67.48           C  
ATOM   4378  OD1 ASN B 356      26.515 -65.508  71.395  1.00 67.48           O  
ATOM   4379  ND2 ASN B 356      27.659 -65.807  69.556  1.00 67.48           N  
ATOM   4380  C   ASN B 356      23.955 -64.415  69.626  1.00 67.48           C  
ATOM   4381  O   ASN B 356      24.629 -63.502  70.103  1.00 67.48           O  
ATOM   4382  N   GLN B 357      23.212 -64.223  68.526  1.00 50.72           N  
ATOM   4383  CA  GLN B 357      22.880 -62.865  68.047  1.00 50.72           C  
ATOM   4384  CB  GLN B 357      23.198 -62.644  66.577  1.00 50.72           C  
ATOM   4385  CG  GLN B 357      24.703 -62.807  66.313  1.00 50.72           C  
ATOM   4386  CD  GLN B 357      25.558 -61.739  66.992  1.00 50.72           C  
ATOM   4387  OE1 GLN B 357      25.225 -60.567  67.025  1.00 50.72           O  
ATOM   4388  NE2 GLN B 357      26.724 -62.088  67.488  1.00 50.72           N  
ATOM   4389  C   GLN B 357      21.409 -62.629  68.219  1.00 50.72           C  
ATOM   4390  O   GLN B 357      20.659 -63.536  67.829  1.00 50.72           O  
ATOM   4391  N   VAL B 358      21.043 -61.467  68.791  1.00 60.99           N  
ATOM   4392  CA  VAL B 358      19.681 -61.106  69.218  1.00 60.99           C  
ATOM   4393  CB  VAL B 358      19.507 -61.207  70.781  1.00 60.99           C  
ATOM   4394  CG1 VAL B 358      19.918 -62.573  71.337  1.00 60.99           C  
ATOM   4395  CG2 VAL B 358      20.314 -60.165  71.536  1.00 60.99           C  
ATOM   4396  C   VAL B 358      19.287 -59.751  68.569  1.00 60.99           C  
ATOM   4397  O   VAL B 358      20.163 -59.057  67.989  1.00 60.99           O  
ATOM   4398  N   SER B 359      17.976 -59.455  68.694  1.00 84.30           N  
ATOM   4399  CA  SER B 359      17.441 -58.234  68.095  1.00 84.30           C  
ATOM   4400  CB  SER B 359      16.406 -58.547  66.995  1.00 84.30           C  
ATOM   4401  OG  SER B 359      16.999 -59.395  66.027  1.00 84.30           O  
ATOM   4402  C   SER B 359      16.819 -57.337  69.131  1.00 84.30           C  
ATOM   4403  O   SER B 359      15.629 -57.476  69.428  1.00 84.30           O  
ATOM   4404  N   LEU B 360      17.471 -56.295  69.685  1.00 77.58           N  
ATOM   4405  CA  LEU B 360      16.705 -55.205  70.269  1.00 77.58           C  
ATOM   4406  CB  LEU B 360      17.562 -54.074  70.838  1.00 77.58           C  
ATOM   4407  CG  LEU B 360      18.721 -54.599  71.689  1.00 77.58           C  
ATOM   4408  CD1 LEU B 360      19.598 -53.458  72.195  1.00 77.58           C  
ATOM   4409  CD2 LEU B 360      18.155 -55.351  72.880  1.00 77.58           C  
ATOM   4410  C   LEU B 360      15.705 -54.698  69.260  1.00 77.58           C  
ATOM   4411  O   LEU B 360      15.984 -54.757  68.047  1.00 77.58           O  
ATOM   4412  N   THR B 361      14.631 -54.059  69.746  1.00 58.67           N  
ATOM   4413  CA  THR B 361      13.680 -53.291  68.922  1.00 58.67           C  
ATOM   4414  CB  THR B 361      12.352 -54.033  68.771  1.00 58.67           C  
ATOM   4415  OG1 THR B 361      12.627 -55.270  68.159  1.00 58.67           O  
ATOM   4416  CG2 THR B 361      11.311 -53.312  67.917  1.00 58.67           C  
ATOM   4417  C   THR B 361      13.418 -51.948  69.555  1.00 58.67           C  
ATOM   4418  O   THR B 361      13.209 -51.890  70.776  1.00 58.67           O  
ATOM   4419  N   CYS B 362      13.349 -50.900  68.703  1.00 53.62           N  
ATOM   4420  CA  CYS B 362      12.825 -49.569  68.963  1.00 53.62           C  
ATOM   4421  CB  CYS B 362      13.893 -48.485  68.617  1.00 53.62           C  
ATOM   4422  SG  CYS B 362      13.457 -46.773  68.997  1.00 53.62           S  
ATOM   4423  C   CYS B 362      11.516 -49.500  68.164  1.00 53.62           C  
ATOM   4424  O   CYS B 362      11.536 -49.807  66.952  1.00 53.62           O  
ATOM   4425  N   LEU B 363      10.543 -48.790  68.767  1.00127.88           N  
ATOM   4426  CA  LEU B 363       9.364 -48.242  68.123  1.00127.88           C  
ATOM   4427  CB  LEU B 363       8.180 -49.057  68.625  1.00127.88           C  
ATOM   4428  CG  LEU B 363       6.885 -48.998  67.794  1.00127.88           C  
ATOM   4429  CD1 LEU B 363       5.803 -49.846  68.469  1.00127.88           C  
ATOM   4430  CD2 LEU B 363       6.306 -47.608  67.602  1.00127.88           C  
ATOM   4431  C   LEU B 363       9.293 -46.783  68.540  1.00127.88           C  
ATOM   4432  O   LEU B 363       9.165 -46.504  69.752  1.00127.88           O  
ATOM   4433  N   VAL B 364       9.280 -45.898  67.507  1.00135.18           N  
ATOM   4434  CA  VAL B 364       8.710 -44.538  67.540  1.00135.18           C  
ATOM   4435  CB  VAL B 364       9.580 -43.486  66.832  1.00135.18           C  
ATOM   4436  CG1 VAL B 364      10.858 -43.349  67.637  1.00135.18           C  
ATOM   4437  CG2 VAL B 364       9.978 -43.887  65.419  1.00135.18           C  
ATOM   4438  C   VAL B 364       7.330 -44.491  66.902  1.00135.18           C  
ATOM   4439  O   VAL B 364       7.176 -44.945  65.772  1.00135.18           O  
ATOM   4440  N   LYS B 365       6.359 -43.804  67.539  1.00165.78           N  
ATOM   4441  CA  LYS B 365       5.008 -43.530  66.968  1.00165.78           C  
ATOM   4442  CB  LYS B 365       4.072 -44.730  67.157  1.00165.78           C  
ATOM   4443  CG  LYS B 365       3.862 -45.145  68.622  1.00165.78           C  
ATOM   4444  CD  LYS B 365       2.958 -46.388  68.710  1.00165.78           C  
ATOM   4445  CE  LYS B 365       1.471 -46.055  68.557  1.00165.78           C  
ATOM   4446  NZ  LYS B 365       0.938 -45.418  69.788  1.00165.78           N  
ATOM   4447  C   LYS B 365       4.392 -42.300  67.586  1.00165.78           C  
ATOM   4448  O   LYS B 365       4.646 -41.971  68.723  1.00165.78           O  
ATOM   4449  N   GLY B 366       3.309 -41.850  66.895  1.00 45.78           N  
ATOM   4450  CA  GLY B 366       2.475 -40.670  67.230  1.00 45.78           C  
ATOM   4451  C   GLY B 366       3.051 -39.331  66.746  1.00 45.78           C  
ATOM   4452  O   GLY B 366       2.395 -38.300  66.887  1.00 45.78           O  
ATOM   4453  N   PHE B 367       4.157 -39.313  65.995  1.00 92.68           N  
ATOM   4454  CA  PHE B 367       4.812 -38.049  65.614  1.00 92.68           C  
ATOM   4455  CB  PHE B 367       6.339 -38.190  65.485  1.00 92.68           C  
ATOM   4456  CG  PHE B 367       6.825 -39.209  64.479  1.00 92.68           C  
ATOM   4457  CD1 PHE B 367       6.914 -40.568  64.833  1.00 92.68           C  
ATOM   4458  CD2 PHE B 367       7.215 -38.792  63.195  1.00 92.68           C  
ATOM   4459  CE1 PHE B 367       7.385 -41.508  63.904  1.00 92.68           C  
ATOM   4460  CE2 PHE B 367       7.683 -39.734  62.263  1.00 92.68           C  
ATOM   4461  CZ  PHE B 367       7.767 -41.093  62.618  1.00 92.68           C  
ATOM   4462  C   PHE B 367       4.235 -37.458  64.324  1.00 92.68           C  
ATOM   4463  O   PHE B 367       3.615 -38.150  63.518  1.00 92.68           O  
ATOM   4464  N   TYR B 368       4.431 -36.172  64.142  1.00130.78           N  
ATOM   4465  CA  TYR B 368       4.120 -35.433  62.926  1.00130.78           C  
ATOM   4466  CB  TYR B 368       2.599 -35.188  62.879  1.00130.78           C  
ATOM   4467  CG  TYR B 368       2.030 -35.059  61.487  1.00130.78           C  
ATOM   4468  CD1 TYR B 368       2.113 -33.851  60.771  1.00130.78           C  
ATOM   4469  CD2 TYR B 368       1.430 -36.179  60.894  1.00130.78           C  
ATOM   4470  CE1 TYR B 368       1.598 -33.764  59.467  1.00130.78           C  
ATOM   4471  CE2 TYR B 368       0.899 -36.100  59.597  1.00130.78           C  
ATOM   4472  CZ  TYR B 368       0.992 -34.891  58.876  1.00130.78           C  
ATOM   4473  OH  TYR B 368       0.529 -34.810  57.605  1.00130.78           O  
ATOM   4474  C   TYR B 368       4.898 -34.085  62.969  1.00130.78           C  
ATOM   4475  O   TYR B 368       5.022 -33.526  64.086  1.00130.78           O  
ATOM   4476  N   PRO B 369       5.353 -33.595  61.793  1.00125.39           N  
ATOM   4477  CA  PRO B 369       5.409 -34.235  60.467  1.00125.39           C  
ATOM   4478  CD  PRO B 369       5.841 -32.242  61.757  1.00125.39           C  
ATOM   4479  CB  PRO B 369       5.622 -33.011  59.506  1.00125.39           C  
ATOM   4480  CG  PRO B 369       6.396 -32.008  60.360  1.00125.39           C  
ATOM   4481  C   PRO B 369       6.445 -35.391  60.382  1.00125.39           C  
ATOM   4482  O   PRO B 369       7.089 -35.782  61.366  1.00125.39           O  
ATOM   4483  N   SER B 370       6.847 -35.644  59.118  1.00126.19           N  
ATOM   4484  CA  SER B 370       7.850 -36.654  58.806  1.00126.19           C  
ATOM   4485  CB  SER B 370       7.805 -37.112  57.305  1.00126.19           C  
ATOM   4486  OG  SER B 370       6.630 -37.861  57.070  1.00126.19           O  
ATOM   4487  C   SER B 370       9.233 -36.239  59.220  1.00126.19           C  
ATOM   4488  O   SER B 370      10.118 -36.994  58.881  1.00126.19           O  
ATOM   4489  N   ASP B 371       9.526 -35.076  59.798  1.00 98.60           N  
ATOM   4490  CA  ASP B 371      10.836 -34.344  59.773  1.00 98.60           C  
ATOM   4491  CB  ASP B 371      10.632 -32.803  59.928  1.00 98.60           C  
ATOM   4492  CG  ASP B 371       9.933 -32.110  58.748  1.00 98.60           C  
ATOM   4493  OD1 ASP B 371       9.016 -32.721  58.152  1.00 98.60           O  
ATOM   4494  OD2 ASP B 371      10.304 -30.953  58.444  1.00 98.60           O  
ATOM   4495  C   ASP B 371      11.751 -34.933  60.860  1.00 98.60           C  
ATOM   4496  O   ASP B 371      12.019 -34.312  61.889  1.00 98.60           O  
ATOM   4497  N   ILE B 372      11.976 -36.241  60.797  1.00 73.69           N  
ATOM   4498  CA  ILE B 372      12.569 -37.061  61.831  1.00 73.69           C  
ATOM   4499  CB  ILE B 372      11.504 -38.078  62.395  1.00 73.69           C  
ATOM   4500  CG1 ILE B 372      11.913 -38.637  63.773  1.00 73.69           C  
ATOM   4501  CG2 ILE B 372      11.217 -39.204  61.392  1.00 73.69           C  
ATOM   4502  CD1 ILE B 372      10.748 -39.254  64.552  1.00 73.69           C  
ATOM   4503  C   ILE B 372      13.860 -37.664  61.222  1.00 73.69           C  
ATOM   4504  O   ILE B 372      14.050 -37.798  59.978  1.00 73.69           O  
ATOM   4505  N   ALA B 373      14.688 -38.027  62.245  1.00 47.38           N  
ATOM   4506  CA  ALA B 373      15.676 -39.097  62.129  1.00 47.38           C  
ATOM   4507  CB  ALA B 373      17.058 -38.468  62.066  1.00 47.38           C  
ATOM   4508  C   ALA B 373      15.554 -40.067  63.289  1.00 47.38           C  
ATOM   4509  O   ALA B 373      15.075 -39.662  64.374  1.00 47.38           O  
ATOM   4510  N   VAL B 374      15.919 -41.338  63.051  1.00107.76           N  
ATOM   4511  CA  VAL B 374      16.080 -42.381  64.095  1.00107.76           C  
ATOM   4512  CB  VAL B 374      14.898 -43.337  64.134  1.00107.76           C  
ATOM   4513  CG1 VAL B 374      14.743 -44.150  62.842  1.00107.76           C  
ATOM   4514  CG2 VAL B 374      14.914 -44.311  65.320  1.00107.76           C  
ATOM   4515  C   VAL B 374      17.314 -43.171  63.796  1.00107.76           C  
ATOM   4516  O   VAL B 374      17.583 -43.301  62.596  1.00107.76           O  
ATOM   4517  N   GLU B 375      17.968 -43.653  64.868  1.00 73.85           N  
ATOM   4518  CA  GLU B 375      19.135 -44.572  64.862  1.00 73.85           C  
ATOM   4519  CB  GLU B 375      20.449 -43.791  64.656  1.00 73.85           C  
ATOM   4520  CG  GLU B 375      20.736 -42.863  65.845  1.00 73.85           C  
ATOM   4521  CD  GLU B 375      21.784 -41.801  65.583  1.00 73.85           C  
ATOM   4522  OE1 GLU B 375      22.500 -41.902  64.571  1.00 73.85           O  
ATOM   4523  OE2 GLU B 375      21.763 -40.766  66.293  1.00 73.85           O  
ATOM   4524  C   GLU B 375      19.212 -45.317  66.194  1.00 73.85           C  
ATOM   4525  O   GLU B 375      18.350 -45.217  67.099  1.00 73.85           O  
ATOM   4526  N   TRP B 376      20.284 -46.102  66.387  1.00 94.55           N  
ATOM   4527  CA  TRP B 376      20.699 -46.506  67.717  1.00 94.55           C  
ATOM   4528  CB  TRP B 376      20.587 -48.038  67.803  1.00 94.55           C  
ATOM   4529  CG  TRP B 376      19.199 -48.586  67.952  1.00 94.55           C  
ATOM   4530  CD2 TRP B 376      18.633 -49.179  69.152  1.00 94.55           C  
ATOM   4531  CD1 TRP B 376      18.270 -48.756  66.983  1.00 94.55           C  
ATOM   4532  NE1 TRP B 376      17.166 -49.408  67.500  1.00 94.55           N  
ATOM   4533  CE2 TRP B 376      17.349 -49.698  68.835  1.00 94.55           C  
ATOM   4534  CE3 TRP B 376      19.109 -49.372  70.465  1.00 94.55           C  
ATOM   4535  CZ2 TRP B 376      16.576 -50.364  69.789  1.00 94.55           C  
ATOM   4536  CZ3 TRP B 376      18.311 -49.996  71.441  1.00 94.55           C  
ATOM   4537  CH2 TRP B 376      17.039 -50.485  71.106  1.00 94.55           C  
ATOM   4538  C   TRP B 376      22.097 -45.970  68.045  1.00 94.55           C  
ATOM   4539  O   TRP B 376      22.967 -45.675  67.209  1.00 94.55           O  
ATOM   4540  N   GLU B 377      22.314 -46.049  69.382  1.00 72.38           N  
ATOM   4541  CA  GLU B 377      23.577 -45.869  70.146  1.00 72.38           C  
ATOM   4542  CB  GLU B 377      23.546 -44.447  70.834  1.00 72.38           C  
ATOM   4543  CG  GLU B 377      23.400 -43.266  69.865  1.00 72.38           C  
ATOM   4544  CD  GLU B 377      23.347 -41.967  70.662  1.00 72.38           C  
ATOM   4545  OE1 GLU B 377      22.239 -41.402  70.802  1.00 72.38           O  
ATOM   4546  OE2 GLU B 377      24.407 -41.572  71.196  1.00 72.38           O  
ATOM   4547  C   GLU B 377      23.846 -47.061  71.178  1.00 72.38           C  
ATOM   4548  O   GLU B 377      22.874 -47.790  71.570  1.00 72.38           O  
ATOM   4549  N   SER B 378      25.103 -47.097  71.654  1.00 64.35           N  
ATOM   4550  CA  SER B 378      25.447 -47.498  73.000  1.00 64.35           C  
ATOM   4551  CB  SER B 378      26.163 -48.820  72.851  1.00 64.35           C  
ATOM   4552  OG  SER B 378      26.421 -49.414  74.116  1.00 64.35           O  
ATOM   4553  C   SER B 378      26.309 -46.397  73.674  1.00 64.35           C  
ATOM   4554  O   SER B 378      27.156 -45.697  73.102  1.00 64.35           O  
ATOM   4555  N   ASN B 379      26.005 -46.154  74.970  1.00 79.53           N  
ATOM   4556  CA  ASN B 379      26.815 -45.280  75.865  1.00 79.53           C  
ATOM   4557  CB  ASN B 379      28.163 -46.002  76.097  1.00 79.53           C  
ATOM   4558  CG  ASN B 379      28.935 -45.464  77.282  1.00 79.53           C  
ATOM   4559  OD1 ASN B 379      28.378 -45.089  78.299  1.00 79.53           O  
ATOM   4560  ND2 ASN B 379      30.245 -45.528  77.230  1.00 79.53           N  
ATOM   4561  C   ASN B 379      26.935 -43.782  75.494  1.00 79.53           C  
ATOM   4562  O   ASN B 379      27.729 -43.044  76.105  1.00 79.53           O  
ATOM   4563  N   GLY B 380      26.006 -43.314  74.625  1.00 38.21           N  
ATOM   4564  CA  GLY B 380      26.128 -41.994  73.979  1.00 38.21           C  
ATOM   4565  C   GLY B 380      27.134 -41.933  72.809  1.00 38.21           C  
ATOM   4566  O   GLY B 380      27.888 -40.955  72.612  1.00 38.21           O  
ATOM   4567  N   GLN B 381      27.397 -43.125  72.235  1.00 92.74           N  
ATOM   4568  CA  GLN B 381      28.124 -43.299  70.967  1.00 92.74           C  
ATOM   4569  CB  GLN B 381      29.468 -44.006  71.118  1.00 92.74           C  
ATOM   4570  CG  GLN B 381      30.496 -43.252  71.968  1.00 92.74           C  
ATOM   4571  CD  GLN B 381      30.285 -43.448  73.463  1.00 92.74           C  
ATOM   4572  OE1 GLN B 381      30.514 -44.515  74.008  1.00 92.74           O  
ATOM   4573  NE2 GLN B 381      29.876 -42.425  74.175  1.00 92.74           N  
ATOM   4574  C   GLN B 381      27.369 -44.195  69.967  1.00 92.74           C  
ATOM   4575  O   GLN B 381      27.115 -45.363  70.242  1.00 92.74           O  
ATOM   4576  N   PRO B 382      27.098 -43.746  68.745  1.00151.51           N  
ATOM   4577  CA  PRO B 382      26.319 -44.527  67.773  1.00151.51           C  
ATOM   4578  CD  PRO B 382      27.587 -42.504  68.170  1.00151.51           C  
ATOM   4579  CB  PRO B 382      26.341 -43.671  66.514  1.00151.51           C  
ATOM   4580  CG  PRO B 382      27.574 -42.782  66.685  1.00151.51           C  
ATOM   4581  C   PRO B 382      26.822 -45.956  67.519  1.00151.51           C  
ATOM   4582  O   PRO B 382      28.014 -46.235  67.366  1.00151.51           O  
ATOM   4583  N   GLU B 383      25.882 -46.893  67.469  1.00103.24           N  
ATOM   4584  CA  GLU B 383      26.130 -48.342  67.462  1.00103.24           C  
ATOM   4585  CB  GLU B 383      25.148 -49.016  68.404  1.00103.24           C  
ATOM   4586  CG  GLU B 383      25.331 -50.533  68.580  1.00103.24           C  
ATOM   4587  CD  GLU B 383      26.669 -50.906  69.223  1.00103.24           C  
ATOM   4588  OE1 GLU B 383      26.949 -50.392  70.321  1.00103.24           O  
ATOM   4589  OE2 GLU B 383      27.379 -51.808  68.718  1.00103.24           O  
ATOM   4590  C   GLU B 383      25.911 -49.022  66.122  1.00103.24           C  
ATOM   4591  O   GLU B 383      25.011 -48.663  65.375  1.00103.24           O  
ATOM   4592  N   ASN B 384      26.725 -50.056  65.824  1.00127.84           N  
ATOM   4593  CA  ASN B 384      26.625 -50.887  64.608  1.00127.84           C  
ATOM   4594  CB  ASN B 384      27.771 -51.889  64.638  1.00127.84           C  
ATOM   4595  CG  ASN B 384      28.087 -52.522  63.296  1.00127.84           C  
ATOM   4596  OD1 ASN B 384      27.359 -52.420  62.326  1.00127.84           O  
ATOM   4597  ND2 ASN B 384      29.214 -53.174  63.173  1.00127.84           N  
ATOM   4598  C   ASN B 384      25.351 -51.696  64.421  1.00127.84           C  
ATOM   4599  O   ASN B 384      24.496 -51.783  65.265  1.00127.84           O  
ATOM   4600  N   ASN B 385      24.888 -51.961  63.203  1.00 82.51           N  
ATOM   4601  CA  ASN B 385      23.830 -52.921  62.868  1.00 82.51           C  
ATOM   4602  CB  ASN B 385      24.360 -54.357  63.033  1.00 82.51           C  
ATOM   4603  CG  ASN B 385      25.296 -54.777  61.928  1.00 82.51           C  
ATOM   4604  OD1 ASN B 385      24.957 -54.650  60.756  1.00 82.51           O  
ATOM   4605  ND2 ASN B 385      26.397 -55.398  62.277  1.00 82.51           N  
ATOM   4606  C   ASN B 385      22.433 -52.743  63.523  1.00 82.51           C  
ATOM   4607  O   ASN B 385      21.544 -53.599  63.296  1.00 82.51           O  
ATOM   4608  N   TYR B 386      22.064 -51.501  63.837  1.00 99.45           N  
ATOM   4609  CA  TYR B 386      20.683 -51.121  63.577  1.00 99.45           C  
ATOM   4610  CB  TYR B 386      20.342 -49.736  64.150  1.00 99.45           C  
ATOM   4611  CG  TYR B 386      21.043 -48.554  63.529  1.00 99.45           C  
ATOM   4612  CD1 TYR B 386      20.475 -47.935  62.405  1.00 99.45           C  
ATOM   4613  CD2 TYR B 386      22.238 -48.054  64.084  1.00 99.45           C  
ATOM   4614  CE1 TYR B 386      21.114 -46.832  61.814  1.00 99.45           C  
ATOM   4615  CE2 TYR B 386      22.887 -46.957  63.485  1.00 99.45           C  
ATOM   4616  CZ  TYR B 386      22.333 -46.351  62.335  1.00 99.45           C  
ATOM   4617  OH  TYR B 386      22.959 -45.333  61.691  1.00 99.45           O  
ATOM   4618  C   TYR B 386      20.302 -51.383  62.094  1.00 99.45           C  
ATOM   4619  O   TYR B 386      21.163 -51.623  61.210  1.00 99.45           O  
ATOM   4620  N   LYS B 387      18.953 -51.626  61.949  1.00177.14           N  
ATOM   4621  CA  LYS B 387      18.179 -51.687  60.678  1.00177.14           C  
ATOM   4622  CB  LYS B 387      17.936 -53.109  60.209  1.00177.14           C  
ATOM   4623  CG  LYS B 387      19.193 -53.960  60.021  1.00177.14           C  
ATOM   4624  CD  LYS B 387      20.082 -53.440  58.881  1.00177.14           C  
ATOM   4625  CE  LYS B 387      21.390 -54.229  58.770  1.00177.14           C  
ATOM   4626  NZ  LYS B 387      22.264 -53.988  59.945  1.00177.14           N  
ATOM   4627  C   LYS B 387      16.773 -51.081  60.784  1.00177.14           C  
ATOM   4628  O   LYS B 387      15.939 -51.607  61.543  1.00177.14           O  
ATOM   4629  N   THR B 388      16.505 -50.046  60.004  1.00 60.64           N  
ATOM   4630  CA  THR B 388      15.362 -49.165  60.164  1.00 60.64           C  
ATOM   4631  CB  THR B 388      15.738 -47.690  59.993  1.00 60.64           C  
ATOM   4632  OG1 THR B 388      16.471 -47.521  58.805  1.00 60.64           O  
ATOM   4633  CG2 THR B 388      16.647 -47.227  61.125  1.00 60.64           C  
ATOM   4634  C   THR B 388      14.322 -49.489  59.132  1.00 60.64           C  
ATOM   4635  O   THR B 388      14.666 -49.809  57.999  1.00 60.64           O  
ATOM   4636  N   THR B 389      13.075 -49.148  59.433  1.00132.61           N  
ATOM   4637  CA  THR B 389      11.968 -49.070  58.480  1.00132.61           C  
ATOM   4638  CB  THR B 389      10.699 -49.639  59.154  1.00132.61           C  
ATOM   4639  OG1 THR B 389      11.016 -50.788  59.906  1.00132.61           O  
ATOM   4640  CG2 THR B 389       9.620 -50.061  58.164  1.00132.61           C  
ATOM   4641  C   THR B 389      11.805 -47.601  58.004  1.00132.61           C  
ATOM   4642  O   THR B 389      12.351 -46.642  58.552  1.00132.61           O  
ATOM   4643  N   PRO B 390      11.192 -47.340  56.841  1.00 86.35           N  
ATOM   4644  CA  PRO B 390      10.643 -46.012  56.558  1.00 86.35           C  
ATOM   4645  CD  PRO B 390      11.035 -48.232  55.703  1.00 86.35           C  
ATOM   4646  CB  PRO B 390      10.225 -46.057  55.078  1.00 86.35           C  
ATOM   4647  CG  PRO B 390      10.045 -47.545  54.768  1.00 86.35           C  
ATOM   4648  C   PRO B 390       9.510 -45.654  57.540  1.00 86.35           C  
ATOM   4649  O   PRO B 390       9.055 -46.546  58.273  1.00 86.35           O  
ATOM   4650  N   PRO B 391       9.179 -44.353  57.691  1.00 78.06           N  
ATOM   4651  CA  PRO B 391       7.931 -43.886  58.317  1.00 78.06           C  
ATOM   4652  CD  PRO B 391      10.102 -43.232  57.464  1.00 78.06           C  
ATOM   4653  CB  PRO B 391       8.047 -42.353  58.383  1.00 78.06           C  
ATOM   4654  CG  PRO B 391       9.534 -42.044  58.242  1.00 78.06           C  
ATOM   4655  C   PRO B 391       6.637 -44.246  57.529  1.00 78.06           C  
ATOM   4656  O   PRO B 391       6.464 -43.923  56.331  1.00 78.06           O  
ATOM   4657  N   VAL B 392       5.678 -44.755  58.297  1.00 40.98           N  
ATOM   4658  CA  VAL B 392       4.385 -45.163  57.753  1.00 40.98           C  
ATOM   4659  CB  VAL B 392       4.247 -46.698  57.778  1.00 40.98           C  
ATOM   4660  CG1 VAL B 392       2.927 -47.160  57.140  1.00 40.98           C  
ATOM   4661  CG2 VAL B 392       5.388 -47.408  57.039  1.00 40.98           C  
ATOM   4662  C   VAL B 392       3.269 -44.452  58.521  1.00 40.98           C  
ATOM   4663  O   VAL B 392       3.372 -44.038  59.667  1.00 40.98           O  
ATOM   4664  N   LEU B 393       2.173 -44.146  57.848  1.00 71.95           N  
ATOM   4665  CA  LEU B 393       0.978 -43.613  58.492  1.00 71.95           C  
ATOM   4666  CB  LEU B 393       0.018 -43.113  57.407  1.00 71.95           C  
ATOM   4667  CG  LEU B 393      -1.016 -42.109  57.943  1.00 71.95           C  
ATOM   4668  CD1 LEU B 393      -0.369 -40.743  58.194  1.00 71.95           C  
ATOM   4669  CD2 LEU B 393      -2.142 -41.906  56.928  1.00 71.95           C  
ATOM   4670  C   LEU B 393       0.314 -44.648  59.419  1.00 71.95           C  
ATOM   4671  O   LEU B 393       0.094 -45.800  59.008  1.00 71.95           O  
ATOM   4672  N   ASP B 394      -0.014 -44.163  60.637  1.00107.40           N  
ATOM   4673  CA  ASP B 394      -0.703 -44.898  61.709  1.00107.40           C  
ATOM   4674  CB  ASP B 394      -0.098 -44.510  63.108  1.00107.40           C  
ATOM   4675  CG  ASP B 394      -0.181 -45.648  64.144  1.00107.40           C  
ATOM   4676  OD1 ASP B 394       0.833 -46.348  64.330  1.00107.40           O  
ATOM   4677  OD2 ASP B 394      -1.266 -45.852  64.741  1.00107.40           O  
ATOM   4678  C   ASP B 394      -2.246 -44.704  61.650  1.00107.40           C  
ATOM   4679  O   ASP B 394      -2.880 -44.083  60.789  1.00107.40           O  
ATOM   4680  N   SER B 395      -2.881 -45.258  62.671  1.00108.86           N  
ATOM   4681  CA  SER B 395      -4.335 -45.399  62.821  1.00108.86           C  
ATOM   4682  CB  SER B 395      -4.606 -46.149  64.142  1.00108.86           C  
ATOM   4683  OG  SER B 395      -3.872 -47.359  64.212  1.00108.86           O  
ATOM   4684  C   SER B 395      -5.068 -44.076  62.929  1.00108.86           C  
ATOM   4685  O   SER B 395      -6.202 -43.913  62.504  1.00108.86           O  
ATOM   4686  N   ASP B 396      -4.413 -43.075  63.510  1.00 75.09           N  
ATOM   4687  CA  ASP B 396      -4.902 -41.699  63.690  1.00 75.09           C  
ATOM   4688  CB  ASP B 396      -4.370 -41.178  65.046  1.00 75.09           C  
ATOM   4689  CG  ASP B 396      -2.867 -40.912  65.015  1.00 75.09           C  
ATOM   4690  OD1 ASP B 396      -2.106 -41.669  64.372  1.00 75.09           O  
ATOM   4691  OD2 ASP B 396      -2.467 -39.881  65.586  1.00 75.09           O  
ATOM   4692  C   ASP B 396      -4.569 -40.704  62.568  1.00 75.09           C  
ATOM   4693  O   ASP B 396      -5.094 -39.573  62.604  1.00 75.09           O  
ATOM   4694  N   GLY B 397      -3.747 -41.119  61.598  1.00 41.37           N  
ATOM   4695  CA  GLY B 397      -3.102 -40.210  60.669  1.00 41.37           C  
ATOM   4696  C   GLY B 397      -1.961 -39.415  61.256  1.00 41.37           C  
ATOM   4697  O   GLY B 397      -1.747 -38.274  60.806  1.00 41.37           O  
ATOM   4698  N   SER B 398      -1.254 -39.946  62.277  1.00 58.18           N  
ATOM   4699  CA  SER B 398       0.182 -39.718  62.619  1.00 58.18           C  
ATOM   4700  CB  SER B 398       0.491 -39.859  64.137  1.00 58.18           C  
ATOM   4701  OG  SER B 398       0.435 -41.194  64.575  1.00 58.18           O  
ATOM   4702  C   SER B 398       1.117 -40.675  61.887  1.00 58.18           C  
ATOM   4703  O   SER B 398       0.666 -41.536  61.141  1.00 58.18           O  
ATOM   4704  N   PHE B 399       2.441 -40.581  62.170  1.00150.34           N  
ATOM   4705  CA  PHE B 399       3.431 -41.575  61.746  1.00150.34           C  
ATOM   4706  CB  PHE B 399       4.675 -40.876  61.116  1.00150.34           C  
ATOM   4707  CG  PHE B 399       4.294 -40.019  59.930  1.00150.34           C  
ATOM   4708  CD1 PHE B 399       4.165 -40.596  58.655  1.00150.34           C  
ATOM   4709  CD2 PHE B 399       4.024 -38.652  60.114  1.00150.34           C  
ATOM   4710  CE1 PHE B 399       3.756 -39.805  57.567  1.00150.34           C  
ATOM   4711  CE2 PHE B 399       3.628 -37.860  59.026  1.00150.34           C  
ATOM   4712  CZ  PHE B 399       3.479 -38.438  57.755  1.00150.34           C  
ATOM   4713  C   PHE B 399       3.727 -42.580  62.856  1.00150.34           C  
ATOM   4714  O   PHE B 399       3.578 -42.263  64.054  1.00150.34           O  
ATOM   4715  N   PHE B 400       4.235 -43.738  62.443  1.00 89.00           N  
ATOM   4716  CA  PHE B 400       5.101 -44.649  63.167  1.00 89.00           C  
ATOM   4717  CB  PHE B 400       4.278 -45.886  63.639  1.00 89.00           C  
ATOM   4718  CG  PHE B 400       3.959 -46.883  62.542  1.00 89.00           C  
ATOM   4719  CD1 PHE B 400       2.850 -46.682  61.703  1.00 89.00           C  
ATOM   4720  CD2 PHE B 400       4.788 -48.004  62.349  1.00 89.00           C  
ATOM   4721  CE1 PHE B 400       2.554 -47.609  60.693  1.00 89.00           C  
ATOM   4722  CE2 PHE B 400       4.505 -48.923  61.323  1.00 89.00           C  
ATOM   4723  CZ  PHE B 400       3.380 -48.731  60.503  1.00 89.00           C  
ATOM   4724  C   PHE B 400       6.350 -44.906  62.292  1.00 89.00           C  
ATOM   4725  O   PHE B 400       6.441 -44.583  61.079  1.00 89.00           O  
ATOM   4726  N   LEU B 401       7.346 -45.535  63.002  1.00137.37           N  
ATOM   4727  CA  LEU B 401       8.548 -46.174  62.445  1.00137.37           C  
ATOM   4728  CB  LEU B 401       9.515 -45.021  62.118  1.00137.37           C  
ATOM   4729  CG  LEU B 401      10.743 -45.242  61.232  1.00137.37           C  
ATOM   4730  CD1 LEU B 401      11.508 -43.927  61.088  1.00137.37           C  
ATOM   4731  CD2 LEU B 401      11.730 -46.245  61.810  1.00137.37           C  
ATOM   4732  C   LEU B 401       9.021 -47.203  63.483  1.00137.37           C  
ATOM   4733  O   LEU B 401       8.759 -47.034  64.694  1.00137.37           O  
ATOM   4734  N   TYR B 402       9.566 -48.358  63.003  1.00 86.04           N  
ATOM   4735  CA  TYR B 402      10.458 -49.273  63.737  1.00 86.04           C  
ATOM   4736  CB  TYR B 402      10.002 -50.745  63.547  1.00 86.04           C  
ATOM   4737  CG  TYR B 402       8.669 -51.023  64.191  1.00 86.04           C  
ATOM   4738  CD1 TYR B 402       7.480 -50.719  63.504  1.00 86.04           C  
ATOM   4739  CD2 TYR B 402       8.626 -51.591  65.477  1.00 86.04           C  
ATOM   4740  CE1 TYR B 402       6.239 -50.983  64.108  1.00 86.04           C  
ATOM   4741  CE2 TYR B 402       7.387 -51.877  66.075  1.00 86.04           C  
ATOM   4742  CZ  TYR B 402       6.189 -51.560  65.391  1.00 86.04           C  
ATOM   4743  OH  TYR B 402       4.980 -51.757  65.976  1.00 86.04           O  
ATOM   4744  C   TYR B 402      11.932 -49.153  63.301  1.00 86.04           C  
ATOM   4745  O   TYR B 402      12.235 -49.187  62.079  1.00 86.04           O  
ATOM   4746  N   SER B 403      12.823 -49.313  64.319  1.00 59.69           N  
ATOM   4747  CA  SER B 403      14.242 -49.667  64.153  1.00 59.69           C  
ATOM   4748  CB  SER B 403      15.111 -48.443  64.501  1.00 59.69           C  
ATOM   4749  OG  SER B 403      16.474 -48.675  64.207  1.00 59.69           O  
ATOM   4750  C   SER B 403      14.620 -50.873  65.017  1.00 59.69           C  
ATOM   4751  O   SER B 403      14.769 -50.742  66.235  1.00 59.69           O  
ATOM   4752  N   ARG B 404      15.045 -52.001  64.426  1.00181.82           N  
ATOM   4753  CA  ARG B 404      15.743 -53.072  65.150  1.00181.82           C  
ATOM   4754  CB  ARG B 404      15.638 -54.458  64.516  1.00181.82           C  
ATOM   4755  CG  ARG B 404      16.419 -54.657  63.211  1.00181.82           C  
ATOM   4756  CD  ARG B 404      16.318 -56.092  62.667  1.00181.82           C  
ATOM   4757  NE  ARG B 404      17.042 -57.067  63.516  1.00181.82           N  
ATOM   4758  CZ  ARG B 404      18.307 -57.427  63.392  1.00181.82           C  
ATOM   4759  NH1 ARG B 404      19.052 -56.976  62.424  1.00181.82           N  
ATOM   4760  NH2 ARG B 404      18.861 -58.242  64.238  1.00181.82           N  
ATOM   4761  C   ARG B 404      17.191 -52.725  65.350  1.00181.82           C  
ATOM   4762  O   ARG B 404      17.873 -52.365  64.408  1.00181.82           O  
ATOM   4763  N   LEU B 405      17.826 -53.226  66.407  1.00156.89           N  
ATOM   4764  CA  LEU B 405      19.285 -53.299  66.621  1.00156.89           C  
ATOM   4765  CB  LEU B 405      19.618 -52.665  67.971  1.00156.89           C  
ATOM   4766  CG  LEU B 405      21.045 -52.180  68.264  1.00156.89           C  
ATOM   4767  CD1 LEU B 405      22.107 -53.231  68.090  1.00156.89           C  
ATOM   4768  CD2 LEU B 405      21.465 -51.079  67.334  1.00156.89           C  
ATOM   4769  C   LEU B 405      19.722 -54.744  66.655  1.00156.89           C  
ATOM   4770  O   LEU B 405      19.235 -55.487  67.501  1.00156.89           O  
ATOM   4771  N   THR B 406      20.719 -55.149  65.848  1.00 65.55           N  
ATOM   4772  CA  THR B 406      21.508 -56.385  66.100  1.00 65.55           C  
ATOM   4773  CB  THR B 406      22.294 -56.846  64.841  1.00 65.55           C  
ATOM   4774  OG1 THR B 406      21.476 -56.652  63.707  1.00 65.55           O  
ATOM   4775  CG2 THR B 406      22.751 -58.297  64.929  1.00 65.55           C  
ATOM   4776  C   THR B 406      22.576 -56.198  67.204  1.00 65.55           C  
ATOM   4777  O   THR B 406      23.550 -55.473  66.879  1.00 65.55           O  
ATOM   4778  N   VAL B 407      22.463 -57.054  68.263  1.00 57.19           N  
ATOM   4779  CA  VAL B 407      23.505 -57.224  69.294  1.00 57.19           C  
ATOM   4780  CB  VAL B 407      23.102 -56.673  70.680  1.00 57.19           C  
ATOM   4781  CG1 VAL B 407      22.627 -55.237  70.596  1.00 57.19           C  
ATOM   4782  CG2 VAL B 407      21.951 -57.435  71.309  1.00 57.19           C  
ATOM   4783  C   VAL B 407      23.985 -58.682  69.526  1.00 57.19           C  
ATOM   4784  O   VAL B 407      23.225 -59.660  69.641  1.00 57.19           O  
ATOM   4785  N   ASP B 408      25.288 -58.858  69.684  1.00 59.13           N  
ATOM   4786  CA  ASP B 408      25.756 -60.063  70.358  1.00 59.13           C  
ATOM   4787  CB  ASP B 408      27.269 -59.932  70.473  1.00 59.13           C  
ATOM   4788  CG  ASP B 408      27.868 -61.076  71.261  1.00 59.13           C  
ATOM   4789  OD1 ASP B 408      27.686 -62.236  70.848  1.00 59.13           O  
ATOM   4790  OD2 ASP B 408      28.408 -60.760  72.339  1.00 59.13           O  
ATOM   4791  C   ASP B 408      25.067 -60.311  71.739  1.00 59.13           C  
ATOM   4792  O   ASP B 408      24.602 -59.370  72.429  1.00 59.13           O  
ATOM   4793  N   LYS B 409      24.931 -61.635  72.032  1.00126.71           N  
ATOM   4794  CA  LYS B 409      24.361 -62.128  73.283  1.00126.71           C  
ATOM   4795  CB  LYS B 409      24.063 -63.640  73.252  1.00126.71           C  
ATOM   4796  CG  LYS B 409      23.421 -64.148  74.556  1.00126.71           C  
ATOM   4797  CD  LYS B 409      21.975 -63.662  74.756  1.00126.71           C  
ATOM   4798  CE  LYS B 409      21.514 -63.772  76.217  1.00126.71           C  
ATOM   4799  NZ  LYS B 409      21.826 -65.097  76.806  1.00126.71           N  
ATOM   4800  C   LYS B 409      25.293 -61.874  74.459  1.00126.71           C  
ATOM   4801  O   LYS B 409      24.772 -61.482  75.486  1.00126.71           O  
ATOM   4802  N   SER B 410      26.619 -61.970  74.338  1.00 50.09           N  
ATOM   4803  CA  SER B 410      27.495 -61.490  75.378  1.00 50.09           C  
ATOM   4804  CB  SER B 410      28.964 -61.686  75.105  1.00 50.09           C  
ATOM   4805  OG  SER B 410      29.700 -61.535  76.300  1.00 50.09           O  
ATOM   4806  C   SER B 410      27.213 -60.039  75.629  1.00 50.09           C  
ATOM   4807  O   SER B 410      26.789 -59.788  76.732  1.00 50.09           O  
ATOM   4808  N   ARG B 411      27.216 -59.138  74.632  1.00117.73           N  
ATOM   4809  CA  ARG B 411      26.903 -57.689  74.745  1.00117.73           C  
ATOM   4810  CB  ARG B 411      26.880 -57.040  73.355  1.00117.73           C  
ATOM   4811  CG  ARG B 411      28.235 -56.944  72.634  1.00117.73           C  
ATOM   4812  CD  ARG B 411      29.111 -55.741  73.013  1.00117.73           C  
ATOM   4813  NE  ARG B 411      28.445 -54.448  72.753  1.00117.73           N  
ATOM   4814  CZ  ARG B 411      28.318 -53.783  71.619  1.00117.73           C  
ATOM   4815  NH1 ARG B 411      28.786 -54.203  70.480  1.00117.73           N  
ATOM   4816  NH2 ARG B 411      27.673 -52.666  71.627  1.00117.73           N  
ATOM   4817  C   ARG B 411      25.499 -57.372  75.290  1.00117.73           C  
ATOM   4818  O   ARG B 411      25.222 -56.350  75.925  1.00117.73           O  
ATOM   4819  N   TRP B 412      24.556 -58.271  75.123  1.00 93.81           N  
ATOM   4820  CA  TRP B 412      23.269 -58.192  75.775  1.00 93.81           C  
ATOM   4821  CB  TRP B 412      22.295 -59.070  75.037  1.00 93.81           C  
ATOM   4822  CG  TRP B 412      20.920 -59.129  75.607  1.00 93.81           C  
ATOM   4823  CD2 TRP B 412      20.009 -58.018  75.822  1.00 93.81           C  
ATOM   4824  CD1 TRP B 412      20.283 -60.227  76.069  1.00 93.81           C  
ATOM   4825  NE1 TRP B 412      19.025 -59.880  76.516  1.00 93.81           N  
ATOM   4826  CE2 TRP B 412      18.798 -58.530  76.371  1.00 93.81           C  
ATOM   4827  CE3 TRP B 412      20.101 -56.626  75.620  1.00 93.81           C  
ATOM   4828  CZ2 TRP B 412      17.716 -57.704  76.684  1.00 93.81           C  
ATOM   4829  CZ3 TRP B 412      19.041 -55.780  75.986  1.00 93.81           C  
ATOM   4830  CH2 TRP B 412      17.856 -56.319  76.511  1.00 93.81           C  
ATOM   4831  C   TRP B 412      23.419 -58.580  77.212  1.00 93.81           C  
ATOM   4832  O   TRP B 412      23.176 -57.675  77.983  1.00 93.81           O  
ATOM   4833  N   GLN B 413      23.970 -59.739  77.549  1.00150.07           N  
ATOM   4834  CA  GLN B 413      24.237 -60.310  78.882  1.00150.07           C  
ATOM   4835  CB  GLN B 413      24.936 -61.681  78.602  1.00150.07           C  
ATOM   4836  CG  GLN B 413      25.169 -62.590  79.807  1.00150.07           C  
ATOM   4837  CD  GLN B 413      25.684 -63.936  79.309  1.00150.07           C  
ATOM   4838  OE1 GLN B 413      24.957 -64.707  78.691  1.00150.07           O  
ATOM   4839  NE2 GLN B 413      26.960 -64.221  79.481  1.00150.07           N  
ATOM   4840  C   GLN B 413      25.030 -59.382  79.823  1.00150.07           C  
ATOM   4841  O   GLN B 413      24.761 -59.363  81.023  1.00150.07           O  
ATOM   4842  N   GLU B 414      25.978 -58.622  79.277  1.00144.11           N  
ATOM   4843  CA  GLU B 414      26.749 -57.665  80.072  1.00144.11           C  
ATOM   4844  CB  GLU B 414      27.777 -56.904  79.193  1.00144.11           C  
ATOM   4845  CG  GLU B 414      28.867 -57.684  78.459  1.00144.11           C  
ATOM   4846  CD  GLU B 414      29.625 -56.724  77.532  1.00144.11           C  
ATOM   4847  OE1 GLU B 414      28.961 -55.991  76.764  1.00144.11           O  
ATOM   4848  OE2 GLU B 414      30.869 -56.643  77.601  1.00144.11           O  
ATOM   4849  C   GLU B 414      25.827 -56.569  80.631  1.00144.11           C  
ATOM   4850  O   GLU B 414      26.266 -55.769  81.455  1.00144.11           O  
ATOM   4851  N   GLY B 415      24.738 -56.311  79.910  1.00 53.88           N  
ATOM   4852  CA  GLY B 415      23.877 -55.152  80.074  1.00 53.88           C  
ATOM   4853  C   GLY B 415      24.398 -53.868  79.478  1.00 53.88           C  
ATOM   4854  O   GLY B 415      24.080 -52.824  80.055  1.00 53.88           O  
ATOM   4855  N   ASN B 416      25.216 -53.919  78.400  1.00212.92           N  
ATOM   4856  CA  ASN B 416      25.760 -52.664  77.835  1.00212.92           C  
ATOM   4857  CB  ASN B 416      27.064 -52.803  76.990  1.00212.92           C  
ATOM   4858  CG  ASN B 416      26.835 -53.275  75.583  1.00212.92           C  
ATOM   4859  OD1 ASN B 416      26.487 -52.531  74.675  1.00212.92           O  
ATOM   4860  ND2 ASN B 416      27.131 -54.515  75.340  1.00212.92           N  
ATOM   4861  C   ASN B 416      24.659 -51.749  77.262  1.00212.92           C  
ATOM   4862  O   ASN B 416      23.444 -51.940  77.454  1.00212.92           O  
ATOM   4863  N   VAL B 417      25.096 -50.556  76.887  1.00159.42           N  
ATOM   4864  CA  VAL B 417      24.392 -49.320  77.192  1.00159.42           C  
ATOM   4865  CB  VAL B 417      25.400 -48.220  77.589  1.00159.42           C  
ATOM   4866  CG1 VAL B 417      24.759 -46.924  78.106  1.00159.42           C  
ATOM   4867  CG2 VAL B 417      26.378 -48.678  78.684  1.00159.42           C  
ATOM   4868  C   VAL B 417      23.558 -49.010  75.957  1.00159.42           C  
ATOM   4869  O   VAL B 417      23.300 -47.838  75.672  1.00159.42           O  
ATOM   4870  N   PHE B 418      22.894 -49.992  75.339  1.00128.96           N  
ATOM   4871  CA  PHE B 418      22.111 -49.758  74.158  1.00128.96           C  
ATOM   4872  CB  PHE B 418      21.669 -51.103  73.544  1.00128.96           C  
ATOM   4873  CG  PHE B 418      22.786 -52.047  73.175  1.00128.96           C  
ATOM   4874  CD1 PHE B 418      23.567 -51.793  72.035  1.00128.96           C  
ATOM   4875  CD2 PHE B 418      23.015 -53.197  73.951  1.00128.96           C  
ATOM   4876  CE1 PHE B 418      24.563 -52.707  71.663  1.00128.96           C  
ATOM   4877  CE2 PHE B 418      24.019 -54.106  73.582  1.00128.96           C  
ATOM   4878  CZ  PHE B 418      24.789 -53.860  72.432  1.00128.96           C  
ATOM   4879  C   PHE B 418      20.954 -48.765  74.480  1.00128.96           C  
ATOM   4880  O   PHE B 418      20.180 -48.875  75.476  1.00128.96           O  
ATOM   4881  N   SER B 419      20.722 -47.954  73.445  1.00100.25           N  
ATOM   4882  CA  SER B 419      19.668 -46.959  73.461  1.00100.25           C  
ATOM   4883  CB  SER B 419      20.093 -45.805  74.369  1.00100.25           C  
ATOM   4884  OG  SER B 419      21.255 -45.152  73.903  1.00100.25           O  
ATOM   4885  C   SER B 419      19.291 -46.478  72.063  1.00100.25           C  
ATOM   4886  O   SER B 419      20.104 -46.111  71.230  1.00100.25           O  
ATOM   4887  N   CYS B 420      17.989 -46.512  71.759  1.00 56.26           N  
ATOM   4888  CA  CYS B 420      17.485 -45.888  70.565  1.00 56.26           C  
ATOM   4889  CB  CYS B 420      16.047 -46.335  70.413  1.00 56.26           C  
ATOM   4890  SG  CYS B 420      15.255 -45.845  68.863  1.00 56.26           S  
ATOM   4891  C   CYS B 420      17.687 -44.397  70.729  1.00 56.26           C  
ATOM   4892  O   CYS B 420      17.583 -43.956  71.906  1.00 56.26           O  
ATOM   4893  N   SER B 421      18.064 -43.754  69.595  1.00 64.06           N  
ATOM   4894  CA  SER B 421      18.165 -42.319  69.397  1.00 64.06           C  
ATOM   4895  CB  SER B 421      19.589 -41.953  68.922  1.00 64.06           C  
ATOM   4896  OG  SER B 421      19.708 -40.656  68.369  1.00 64.06           O  
ATOM   4897  C   SER B 421      17.057 -41.933  68.416  1.00 64.06           C  
ATOM   4898  O   SER B 421      16.744 -42.633  67.412  1.00 64.06           O  
ATOM   4899  N   VAL B 422      16.495 -40.732  68.710  1.00 55.56           N  
ATOM   4900  CA  VAL B 422      15.530 -40.076  67.852  1.00 55.56           C  
ATOM   4901  CB  VAL B 422      14.085 -40.338  68.265  1.00 55.56           C  
ATOM   4902  CG1 VAL B 422      13.059 -39.727  67.305  1.00 55.56           C  
ATOM   4903  CG2 VAL B 422      13.835 -41.845  68.326  1.00 55.56           C  
ATOM   4904  C   VAL B 422      15.802 -38.603  67.936  1.00 55.56           C  
ATOM   4905  O   VAL B 422      15.965 -38.073  69.051  1.00 55.56           O  
ATOM   4906  N   MET B 423      15.626 -37.946  66.751  1.00140.63           N  
ATOM   4907  CA  MET B 423      15.705 -36.498  66.518  1.00140.63           C  
ATOM   4908  CB  MET B 423      16.968 -36.172  65.685  1.00140.63           C  
ATOM   4909  CG  MET B 423      17.332 -34.694  65.744  1.00140.63           C  
ATOM   4910  SD  MET B 423      18.285 -34.194  67.176  1.00140.63           S  
ATOM   4911  CE  MET B 423      19.858 -35.018  66.833  1.00140.63           C  
ATOM   4912  C   MET B 423      14.477 -36.094  65.755  1.00140.63           C  
ATOM   4913  O   MET B 423      14.376 -36.611  64.645  1.00140.63           O  
ATOM   4914  N   HIS B 424      13.695 -35.084  66.158  1.00 76.10           N  
ATOM   4915  CA  HIS B 424      12.512 -34.573  65.447  1.00 76.10           C  
ATOM   4916  CD2 HIS B 424       9.852 -35.233  63.744  1.00 76.10           C  
ATOM   4917  CG  HIS B 424      10.013 -35.102  65.083  1.00 76.10           C  
ATOM   4918  CB  HIS B 424      11.267 -35.365  65.864  1.00 76.10           C  
ATOM   4919  CE1 HIS B 424       7.972 -34.522  64.589  1.00 76.10           C  
ATOM   4920  ND1 HIS B 424       8.818 -34.656  65.620  1.00 76.10           N  
ATOM   4921  NE2 HIS B 424       8.571 -34.860  63.441  1.00 76.10           N  
ATOM   4922  C   HIS B 424      12.209 -33.121  65.759  1.00 76.10           C  
ATOM   4923  O   HIS B 424      12.505 -32.593  66.830  1.00 76.10           O  
ATOM   4924  N   GLU B 425      11.546 -32.444  64.809  1.00129.05           N  
ATOM   4925  CA  GLU B 425      11.110 -31.018  64.985  1.00129.05           C  
ATOM   4926  CB  GLU B 425      10.331 -30.615  63.683  1.00129.05           C  
ATOM   4927  CG  GLU B 425       9.745 -29.197  63.751  1.00129.05           C  
ATOM   4928  CD  GLU B 425       8.670 -28.972  62.689  1.00129.05           C  
ATOM   4929  OE1 GLU B 425       8.411 -29.865  61.853  1.00129.05           O  
ATOM   4930  OE2 GLU B 425       8.190 -27.827  62.568  1.00129.05           O  
ATOM   4931  C   GLU B 425      10.255 -30.823  66.292  1.00129.05           C  
ATOM   4932  O   GLU B 425      10.465 -29.923  67.132  1.00129.05           O  
ATOM   4933  N   ALA B 426       9.337 -31.788  66.480  1.00111.41           N  
ATOM   4934  CA  ALA B 426       8.339 -31.698  67.563  1.00111.41           C  
ATOM   4935  CB  ALA B 426       7.054 -32.407  67.085  1.00111.41           C  
ATOM   4936  C   ALA B 426       8.831 -32.259  68.955  1.00111.41           C  
ATOM   4937  O   ALA B 426       8.108 -32.158  69.977  1.00111.41           O  
ATOM   4938  N   LEU B 427      10.054 -32.821  68.940  1.00 66.89           N
[truncated: 1,613,690 more chars]
