# Supplementary material for: Reconstruction of 3D structures of MET antibodies from electron microscopy 2D class averages
Source: PLoS One. 2017 Apr 13;12(4):e0175758. doi: 10.1371/journal.pone.0175758 (PMC5391116; doi:10.1371/journal.pone.0175758)
Supplement: S2 File — (ZIP) [file pone.0175758.s002.zip › IgG4-pdbs/0.8526_img5_m_1301.pdb]

MODEL        1
ATOM      1  CH3 ACE A   0     205.175-287.115  35.803  1.00  0.00           C  
ATOM      2  C   ACE A   0     204.183-285.986  35.548  1.00  0.00           C  
ATOM      3  O   ACE A   0     204.566-284.947  35.014  1.00  0.00           O  
ATOM      4  N   ASP A   1     202.917-286.214  35.944  1.00  0.00           N  
ATOM      5  CA  ASP A   1     201.769-285.303  35.844  1.00  0.00           C  
ATOM      6  C   ASP A   1     201.433-284.921  34.390  1.00  0.00           C  
ATOM      7  O   ASP A   1     202.043-284.006  33.834  1.00  0.00           O  
ATOM      8  CB  ASP A   1     201.830-284.047  36.754  1.00  0.00           C  
ATOM      9  CG  ASP A   1     202.101-284.312  38.242  1.00  0.00           C  
ATOM     10  OD1 ASP A   1     203.166-284.884  38.558  1.00  0.00           O  
ATOM     11  OD2 ASP A   1     201.257-283.867  39.051  1.00  0.00           O  
ATOM     12  N   ILE A   2     200.474-285.652  33.801  1.00  0.00           N  
ATOM     13  CA  ILE A   2     200.088-285.540  32.395  1.00  0.00           C  
ATOM     14  C   ILE A   2     198.561-285.359  32.301  1.00  0.00           C  
ATOM     15  O   ILE A   2     197.835-285.989  33.069  1.00  0.00           O  
ATOM     16  CB  ILE A   2     200.478-286.835  31.607  1.00  0.00           C  
ATOM     17  CG2 ILE A   2     200.145-286.728  30.103  1.00  0.00           C  
ATOM     18  CG1 ILE A   2     201.977-287.211  31.770  1.00  0.00           C  
ATOM     19  CD1 ILE A   2     202.238-288.243  32.878  1.00  0.00           C  
ATOM     20  N   GLN A   3     198.115-284.538  31.334  1.00  0.00           N  
ATOM     21  CA  GLN A   3     196.718-284.384  30.918  1.00  0.00           C  
ATOM     22  C   GLN A   3     196.636-284.532  29.390  1.00  0.00           C  
ATOM     23  O   GLN A   3     197.515-284.033  28.688  1.00  0.00           O  
ATOM     24  CB  GLN A   3     196.162-283.031  31.428  1.00  0.00           C  
ATOM     25  CG  GLN A   3     194.721-282.671  30.992  1.00  0.00           C  
ATOM     26  CD  GLN A   3     193.664-283.684  31.448  1.00  0.00           C  
ATOM     27  OE1 GLN A   3     193.521-283.943  32.641  1.00  0.00           O  
ATOM     28  NE2 GLN A   3     192.904-284.245  30.504  1.00  0.00           N  
ATOM     29  N   MET A   4     195.582-285.213  28.910  1.00  0.00           N  
ATOM     30  CA  MET A   4     195.374-285.528  27.495  1.00  0.00           C  
ATOM     31  C   MET A   4     194.386-284.586  26.793  1.00  0.00           C  
ATOM     32  O   MET A   4     193.554-283.947  27.441  1.00  0.00           O  
ATOM     33  CB  MET A   4     194.825-286.960  27.348  1.00  0.00           C  
ATOM     34  CG  MET A   4     195.594-288.034  28.117  1.00  0.00           C  
ATOM     35  SD  MET A   4     195.338-289.696  27.466  1.00  0.00           S  
ATOM     36  CE  MET A   4     196.370-289.612  25.987  1.00  0.00           C  
ATOM     37  N   THR A   5     194.458-284.640  25.456  1.00  0.00           N  
ATOM     38  CA  THR A   5     193.470-284.158  24.495  1.00  0.00           C  
ATOM     39  C   THR A   5     193.308-285.253  23.418  1.00  0.00           C  
ATOM     40  O   THR A   5     194.269-285.971  23.140  1.00  0.00           O  
ATOM     41  CB  THR A   5     193.971-282.851  23.817  1.00  0.00           C  
ATOM     42  OG1 THR A   5     193.975-281.811  24.777  1.00  0.00           O  
ATOM     43  CG2 THR A   5     193.171-282.350  22.598  1.00  0.00           C  
ATOM     44  N   GLN A   6     192.107-285.357  22.822  1.00  0.00           N  
ATOM     45  CA  GLN A   6     191.804-286.280  21.724  1.00  0.00           C  
ATOM     46  C   GLN A   6     191.061-285.526  20.613  1.00  0.00           C  
ATOM     47  O   GLN A   6     190.153-284.749  20.908  1.00  0.00           O  
ATOM     48  CB  GLN A   6     191.030-287.495  22.273  1.00  0.00           C  
ATOM     49  CG  GLN A   6     190.667-288.562  21.213  1.00  0.00           C  
ATOM     50  CD  GLN A   6     190.332-289.933  21.812  1.00  0.00           C  
ATOM     51  OE1 GLN A   6     190.178-290.089  23.022  1.00  0.00           O  
ATOM     52  NE2 GLN A   6     190.213-290.945  20.954  1.00  0.00           N  
ATOM     53  N   SER A   7     191.481-285.759  19.357  1.00  0.00           N  
ATOM     54  CA  SER A   7     191.042-285.009  18.181  1.00  0.00           C  
ATOM     55  C   SER A   7     191.241-285.874  16.912  1.00  0.00           C  
ATOM     56  O   SER A   7     192.259-286.560  16.828  1.00  0.00           O  
ATOM     57  CB  SER A   7     191.867-283.702  18.116  1.00  0.00           C  
ATOM     58  OG  SER A   7     191.485-282.892  17.022  1.00  0.00           O  
ATOM     59  N   PRO A   8     190.323-285.812  15.918  1.00  0.00           N  
ATOM     60  CA  PRO A   8     188.998-285.154  15.940  1.00  0.00           C  
ATOM     61  C   PRO A   8     188.021-285.831  16.916  1.00  0.00           C  
ATOM     62  O   PRO A   8     187.973-287.058  16.946  1.00  0.00           O  
ATOM     63  CD  PRO A   8     190.577-286.411  14.608  1.00  0.00           C  
ATOM     64  CB  PRO A   8     188.499-285.291  14.485  1.00  0.00           C  
ATOM     65  CG  PRO A   8     189.737-285.581  13.654  1.00  0.00           C  
ATOM     66  N   SER A   9     187.279-285.016  17.688  1.00  0.00           N  
ATOM     67  CA  SER A   9     186.284-285.454  18.680  1.00  0.00           C  
ATOM     68  C   SER A   9     185.034-286.130  18.061  1.00  0.00           C  
ATOM     69  O   SER A   9     184.354-286.887  18.754  1.00  0.00           O  
ATOM     70  CB  SER A   9     185.926-284.245  19.570  1.00  0.00           C  
ATOM     71  OG  SER A   9     185.075-284.595  20.644  1.00  0.00           O  
ATOM     72  N   SER A  10     184.795-285.893  16.762  1.00  0.00           N  
ATOM     73  CA  SER A  10     183.851-286.622  15.917  1.00  0.00           C  
ATOM     74  C   SER A  10     184.534-286.867  14.561  1.00  0.00           C  
ATOM     75  O   SER A  10     185.225-285.979  14.058  1.00  0.00           O  
ATOM     76  CB  SER A  10     182.514-285.852  15.830  1.00  0.00           C  
ATOM     77  OG  SER A  10     182.617-284.642  15.105  1.00  0.00           O  
ATOM     78  N   LEU A  11     184.376-288.088  14.027  1.00  0.00           N  
ATOM     79  CA  LEU A  11     185.202-288.603  12.934  1.00  0.00           C  
ATOM     80  C   LEU A  11     184.395-289.574  12.057  1.00  0.00           C  
ATOM     81  O   LEU A  11     183.455-290.200  12.546  1.00  0.00           O  
ATOM     82  CB  LEU A  11     186.447-289.258  13.585  1.00  0.00           C  
ATOM     83  CG  LEU A  11     187.532-289.818  12.644  1.00  0.00           C  
ATOM     84  CD1 LEU A  11     188.083-288.757  11.667  1.00  0.00           C  
ATOM     85  CD2 LEU A  11     188.651-290.473  13.478  1.00  0.00           C  
ATOM     86  N   SER A  12     184.785-289.695  10.777  1.00  0.00           N  
ATOM     87  CA  SER A  12     184.153-290.599   9.816  1.00  0.00           C  
ATOM     88  C   SER A  12     185.135-291.072   8.732  1.00  0.00           C  
ATOM     89  O   SER A  12     186.093-290.370   8.409  1.00  0.00           O  
ATOM     90  CB  SER A  12     182.865-289.956   9.243  1.00  0.00           C  
ATOM     91  OG  SER A  12     183.132-288.931   8.304  1.00  0.00           O  
ATOM     92  N   ALA A  13     184.836-292.261   8.185  1.00  0.00           N  
ATOM     93  CA  ALA A  13     185.541-292.936   7.095  1.00  0.00           C  
ATOM     94  C   ALA A  13     184.724-294.158   6.658  1.00  0.00           C  
ATOM     95  O   ALA A  13     183.968-294.707   7.457  1.00  0.00           O  
ATOM     96  CB  ALA A  13     186.952-293.354   7.538  1.00  0.00           C  
ATOM     97  N   SER A  14     184.864-294.559   5.386  1.00  0.00           N  
ATOM     98  CA  SER A  14     184.097-295.656   4.786  1.00  0.00           C  
ATOM     99  C   SER A  14     184.505-297.042   5.321  1.00  0.00           C  
ATOM    100  O   SER A  14     185.629-297.212   5.794  1.00  0.00           O  
ATOM    101  CB  SER A  14     184.260-295.586   3.254  1.00  0.00           C  
ATOM    102  OG  SER A  14     183.412-294.596   2.712  1.00  0.00           O  
ATOM    103  N   VAL A  15     183.595-298.021   5.202  1.00  0.00           N  
ATOM    104  CA  VAL A  15     183.902-299.437   5.428  1.00  0.00           C  
ATOM    105  C   VAL A  15     184.778-299.972   4.270  1.00  0.00           C  
ATOM    106  O   VAL A  15     184.498-299.689   3.104  1.00  0.00           O  
ATOM    107  CB  VAL A  15     182.606-300.281   5.604  1.00  0.00           C  
ATOM    108  CG1 VAL A  15     181.710-300.367   4.353  1.00  0.00           C  
ATOM    109  CG2 VAL A  15     182.887-301.695   6.147  1.00  0.00           C  
ATOM    110  N   GLY A  16     185.866-300.669   4.631  1.00  0.00           N  
ATOM    111  CA  GLY A  16     186.923-301.105   3.718  1.00  0.00           C  
ATOM    112  C   GLY A  16     187.970-300.004   3.454  1.00  0.00           C  
ATOM    113  O   GLY A  16     188.935-300.271   2.740  1.00  0.00           O  
ATOM    114  N   ASP A  17     187.804-298.798   4.029  1.00  0.00           N  
ATOM    115  CA  ASP A  17     188.713-297.651   3.909  1.00  0.00           C  
ATOM    116  C   ASP A  17     189.448-297.448   5.249  1.00  0.00           C  
ATOM    117  O   ASP A  17     188.980-297.911   6.289  1.00  0.00           O  
ATOM    118  CB  ASP A  17     187.908-296.386   3.513  1.00  0.00           C  
ATOM    119  CG  ASP A  17     188.725-295.167   3.071  1.00  0.00           C  
ATOM    120  OD1 ASP A  17     189.885-295.354   2.640  1.00  0.00           O  
ATOM    121  OD2 ASP A  17     188.139-294.065   3.123  1.00  0.00           O  
ATOM    122  N   ARG A  18     190.594-296.756   5.191  1.00  0.00           N  
ATOM    123  CA  ARG A  18     191.448-296.443   6.335  1.00  0.00           C  
ATOM    124  C   ARG A  18     191.044-295.117   7.008  1.00  0.00           C  
ATOM    125  O   ARG A  18     190.545-294.214   6.338  1.00  0.00           O  
ATOM    126  CB  ARG A  18     192.908-296.443   5.835  1.00  0.00           C  
ATOM    127  CG  ARG A  18     193.981-296.229   6.920  1.00  0.00           C  
ATOM    128  CD  ARG A  18     195.377-296.631   6.424  1.00  0.00           C  
ATOM    129  NE  ARG A  18     196.322-296.780   7.538  1.00  0.00           N  
ATOM    130  CZ  ARG A  18     197.502-297.420   7.479  1.00  0.00           C  
ATOM    131  NH1 ARG A  18     198.262-297.485   8.578  1.00  0.00           N  
ATOM    132  NH2 ARG A  18     197.931-297.998   6.348  1.00  0.00           N  
ATOM    133  N   VAL A  19     191.307-295.026   8.322  1.00  0.00           N  
ATOM    134  CA  VAL A  19     191.087-293.833   9.144  1.00  0.00           C  
ATOM    135  C   VAL A  19     192.261-293.659  10.132  1.00  0.00           C  
ATOM    136  O   VAL A  19     192.941-294.639  10.442  1.00  0.00           O  
ATOM    137  CB  VAL A  19     189.739-293.943   9.918  1.00  0.00           C  
ATOM    138  CG1 VAL A  19     189.742-294.939  11.093  1.00  0.00           C  
ATOM    139  CG2 VAL A  19     189.198-292.580  10.382  1.00  0.00           C  
ATOM    140  N   THR A  20     192.466-292.419  10.605  1.00  0.00           N  
ATOM    141  CA  THR A  20     193.502-292.049  11.575  1.00  0.00           C  
ATOM    142  C   THR A  20     192.903-291.129  12.657  1.00  0.00           C  
ATOM    143  O   THR A  20     192.058-290.289  12.346  1.00  0.00           O  
ATOM    144  CB  THR A  20     194.685-291.314  10.883  1.00  0.00           C  
ATOM    145  OG1 THR A  20     195.296-292.191   9.954  1.00  0.00           O  
ATOM    146  CG2 THR A  20     195.797-290.784  11.811  1.00  0.00           C  
ATOM    147  N   ILE A  21     193.367-291.318  13.904  1.00  0.00           N  
ATOM    148  CA  ILE A  21     192.950-290.584  15.101  1.00  0.00           C  
ATOM    149  C   ILE A  21     194.225-290.122  15.841  1.00  0.00           C  
ATOM    150  O   ILE A  21     195.217-290.848  15.825  1.00  0.00           O  
ATOM    151  CB  ILE A  21     192.153-291.496  16.095  1.00  0.00           C  
ATOM    152  CG2 ILE A  21     191.396-290.635  17.133  1.00  0.00           C  
ATOM    153  CG1 ILE A  21     191.179-292.466  15.378  1.00  0.00           C  
ATOM    154  CD1 ILE A  21     190.382-293.391  16.309  1.00  0.00           C  
ATOM    155  N   THR A  22     194.176-288.944  16.486  1.00  0.00           N  
ATOM    156  CA  THR A  22     195.305-288.357  17.218  1.00  0.00           C  
ATOM    157  C   THR A  22     194.949-288.139  18.702  1.00  0.00           C  
ATOM    158  O   THR A  22     193.827-287.736  19.011  1.00  0.00           O  
ATOM    159  CB  THR A  22     195.703-286.984  16.603  1.00  0.00           C  
ATOM    160  OG1 THR A  22     196.093-287.178  15.257  1.00  0.00           O  
ATOM    161  CG2 THR A  22     196.840-286.216  17.308  1.00  0.00           C  
ATOM    162  N   CYS A  23     195.933-288.378  19.585  1.00  0.00           N  
ATOM    163  CA  CYS A  23     195.910-287.977  20.990  1.00  0.00           C  
ATOM    164  C   CYS A  23     197.235-287.293  21.328  1.00  0.00           C  
ATOM    165  O   CYS A  23     198.283-287.936  21.279  1.00  0.00           O  
ATOM    166  CB  CYS A  23     195.662-289.173  21.933  1.00  0.00           C  
ATOM    167  SG  CYS A  23     193.945-289.732  22.004  1.00  0.00           S  
ATOM    168  N   SER A  24     197.144-286.009  21.697  1.00  0.00           N  
ATOM    169  CA  SER A  24     198.249-285.212  22.223  1.00  0.00           C  
ATOM    170  C   SER A  24     198.151-285.098  23.755  1.00  0.00           C  
ATOM    171  O   SER A  24     197.119-285.434  24.340  1.00  0.00           O  
ATOM    172  CB  SER A  24     198.255-283.842  21.511  1.00  0.00           C  
ATOM    173  OG  SER A  24     197.141-283.040  21.855  1.00  0.00           O  
ATOM    174  N   VAL A  25     199.250-284.644  24.374  1.00  0.00           N  
ATOM    175  CA  VAL A  25     199.387-284.495  25.822  1.00  0.00           C  
ATOM    176  C   VAL A  25     200.110-283.185  26.184  1.00  0.00           C  
ATOM    177  O   VAL A  25     200.952-282.708  25.422  1.00  0.00           O  
ATOM    178  CB  VAL A  25     200.167-285.684  26.455  1.00  0.00           C  
ATOM    179  CG1 VAL A  25     199.322-286.964  26.501  1.00  0.00           C  
ATOM    180  CG2 VAL A  25     201.541-285.967  25.816  1.00  0.00           C  
ATOM    181  N   SER A  26     199.761-282.641  27.361  1.00  0.00           N  
ATOM    182  CA  SER A  26     200.332-281.421  27.941  1.00  0.00           C  
ATOM    183  C   SER A  26     201.751-281.600  28.520  1.00  0.00           C  
ATOM    184  O   SER A  26     202.437-280.598  28.726  1.00  0.00           O  
ATOM    185  CB  SER A  26     199.347-280.880  28.999  1.00  0.00           C  
ATOM    186  OG  SER A  26     199.317-281.680  30.167  1.00  0.00           O  
ATOM    187  N   SER A  27     202.158-282.854  28.770  1.00  0.00           N  
ATOM    188  CA  SER A  27     203.458-283.230  29.314  1.00  0.00           C  
ATOM    189  C   SER A  27     203.912-284.518  28.614  1.00  0.00           C  
ATOM    190  O   SER A  27     203.123-285.457  28.507  1.00  0.00           O  
ATOM    191  CB  SER A  27     203.332-283.392  30.843  1.00  0.00           C  
ATOM    192  OG  SER A  27     204.555-283.768  31.448  1.00  0.00           O  
ATOM    193  N   SER A  28     205.174-284.519  28.150  1.00  0.00           N  
ATOM    194  CA  SER A  28     205.807-285.605  27.400  1.00  0.00           C  
ATOM    195  C   SER A  28     205.839-286.924  28.193  1.00  0.00           C  
ATOM    196  O   SER A  28     206.356-286.948  29.311  1.00  0.00           O  
ATOM    197  CB  SER A  28     207.221-285.148  26.982  1.00  0.00           C  
ATOM    198  OG  SER A  28     207.902-286.126  26.221  1.00  0.00           O  
ATOM    199  N   VAL A  29     205.279-287.986  27.591  1.00  0.00           N  
ATOM    200  CA  VAL A  29     205.232-289.322  28.181  1.00  0.00           C  
ATOM    201  C   VAL A  29     206.578-290.059  28.031  1.00  0.00           C  
ATOM    202  O   VAL A  29     207.102-290.192  26.923  1.00  0.00           O  
ATOM    203  CB  VAL A  29     204.081-290.188  27.593  1.00  0.00           C  
ATOM    204  CG1 VAL A  29     202.711-289.740  28.132  1.00  0.00           C  
ATOM    205  CG2 VAL A  29     204.040-290.240  26.059  1.00  0.00           C  
ATOM    206  N   SER A  30     207.113-290.510  29.178  1.00  0.00           N  
ATOM    207  CA  SER A  30     208.362-291.258  29.305  1.00  0.00           C  
ATOM    208  C   SER A  30     208.209-292.677  28.737  1.00  0.00           C  
ATOM    209  O   SER A  30     207.196-293.325  28.999  1.00  0.00           O  
ATOM    210  CB  SER A  30     208.769-291.280  30.794  1.00  0.00           C  
ATOM    211  OG  SER A  30     210.007-291.933  30.989  1.00  0.00           O  
ATOM    212  N   SER A  31     209.218-293.110  27.956  1.00  0.00           N  
ATOM    213  CA  SER A  31     209.282-294.400  27.251  1.00  0.00           C  
ATOM    214  C   SER A  31     208.111-294.604  26.256  1.00  0.00           C  
ATOM    215  O   SER A  31     207.690-295.736  26.021  1.00  0.00           O  
ATOM    216  CB  SER A  31     209.453-295.542  28.284  1.00  0.00           C  
ATOM    217  OG  SER A  31     209.817-296.773  27.689  1.00  0.00           O  
ATOM    218  N   ILE A  32     207.593-293.481  25.719  1.00  0.00           N  
ATOM    219  CA  ILE A  32     206.413-293.340  24.859  1.00  0.00           C  
ATOM    220  C   ILE A  32     205.149-294.079  25.371  1.00  0.00           C  
ATOM    221  O   ILE A  32     204.456-294.741  24.603  1.00  0.00           O  
ATOM    222  CB  ILE A  32     206.700-293.603  23.345  1.00  0.00           C  
ATOM    223  CG1 ILE A  32     207.183-295.033  22.994  1.00  0.00           C  
ATOM    224  CG2 ILE A  32     207.663-292.536  22.786  1.00  0.00           C  
ATOM    225  CD1 ILE A  32     207.232-295.328  21.486  1.00  0.00           C  
ATOM    226  N   TYR A  33     204.869-293.944  26.681  1.00  0.00           N  
ATOM    227  CA  TYR A  33     203.722-294.560  27.358  1.00  0.00           C  
ATOM    228  C   TYR A  33     202.425-293.746  27.190  1.00  0.00           C  
ATOM    229  O   TYR A  33     201.877-293.238  28.171  1.00  0.00           O  
ATOM    230  CB  TYR A  33     204.068-294.838  28.841  1.00  0.00           C  
ATOM    231  CG  TYR A  33     205.132-295.889  29.140  1.00  0.00           C  
ATOM    232  CD1 TYR A  33     205.453-296.921  28.225  1.00  0.00           C  
ATOM    233  CD2 TYR A  33     205.788-295.854  30.388  1.00  0.00           C  
ATOM    234  CE1 TYR A  33     206.416-297.893  28.558  1.00  0.00           C  
ATOM    235  CE2 TYR A  33     206.746-296.829  30.725  1.00  0.00           C  
ATOM    236  CZ  TYR A  33     207.063-297.850  29.807  1.00  0.00           C  
ATOM    237  OH  TYR A  33     208.001-298.788  30.121  1.00  0.00           O  
ATOM    238  N   LEU A  34     201.933-293.715  25.941  1.00  0.00           N  
ATOM    239  CA  LEU A  34     200.558-293.390  25.577  1.00  0.00           C  
ATOM    240  C   LEU A  34     199.955-294.646  24.928  1.00  0.00           C  
ATOM    241  O   LEU A  34     200.629-295.320  24.153  1.00  0.00           O  
ATOM    242  CB  LEU A  34     200.534-292.141  24.667  1.00  0.00           C  
ATOM    243  CG  LEU A  34     199.120-291.664  24.252  1.00  0.00           C  
ATOM    244  CD1 LEU A  34     199.076-290.137  24.107  1.00  0.00           C  
ATOM    245  CD2 LEU A  34     198.591-292.347  22.976  1.00  0.00           C  
ATOM    246  N   HIS A  35     198.707-294.955  25.299  1.00  0.00           N  
ATOM    247  CA  HIS A  35     198.014-296.209  24.993  1.00  0.00           C  
ATOM    248  C   HIS A  35     196.654-295.897  24.350  1.00  0.00           C  
ATOM    249  O   HIS A  35     196.172-294.773  24.480  1.00  0.00           O  
ATOM    250  CB  HIS A  35     197.857-297.017  26.305  1.00  0.00           C  
ATOM    251  CG  HIS A  35     199.064-296.997  27.219  1.00  0.00           C  
ATOM    252  ND1 HIS A  35     200.246-297.687  26.932  1.00  0.00           N  
ATOM    253  CD2 HIS A  35     199.244-296.290  28.392  1.00  0.00           C  
ATOM    254  CE1 HIS A  35     201.082-297.368  27.911  1.00  0.00           C  
ATOM    255  NE2 HIS A  35     200.541-296.540  28.802  1.00  0.00           N  
ATOM    256  N   TRP A  36     196.062-296.895  23.671  1.00  0.00           N  
ATOM    257  CA  TRP A  36     194.763-296.787  22.998  1.00  0.00           C  
ATOM    258  C   TRP A  36     193.838-297.957  23.349  1.00  0.00           C  
ATOM    259  O   TRP A  36     194.297-299.070  23.600  1.00  0.00           O  
ATOM    260  CB  TRP A  36     194.931-296.679  21.472  1.00  0.00           C  
ATOM    261  CG  TRP A  36     195.582-295.429  20.958  1.00  0.00           C  
ATOM    262  CD1 TRP A  36     196.911-295.177  20.910  1.00  0.00           C  
ATOM    263  NE1 TRP A  36     197.124-293.920  20.386  1.00  0.00           N  
ATOM    264  CE2 TRP A  36     195.937-293.287  20.076  1.00  0.00           C  
ATOM    265  CD2 TRP A  36     194.929-294.230  20.446  1.00  0.00           C  
ATOM    266  CE3 TRP A  36     193.584-293.851  20.224  1.00  0.00           C  
ATOM    267  CZ3 TRP A  36     193.259-292.612  19.643  1.00  0.00           C  
ATOM    268  CZ2 TRP A  36     195.625-292.041  19.507  1.00  0.00           C  
ATOM    269  CH2 TRP A  36     194.277-291.713  19.277  1.00  0.00           C  
ATOM    270  N   TYR A  37     192.534-297.647  23.332  1.00  0.00           N  
ATOM    271  CA  TYR A  37     191.410-298.521  23.656  1.00  0.00           C  
ATOM    272  C   TYR A  37     190.297-298.350  22.604  1.00  0.00           C  
ATOM    273  O   TYR A  37     190.267-297.340  21.897  1.00  0.00           O  
ATOM    274  CB  TYR A  37     190.899-298.149  25.070  1.00  0.00           C  
ATOM    275  CG  TYR A  37     191.660-298.797  26.212  1.00  0.00           C  
ATOM    276  CD1 TYR A  37     191.132-299.950  26.825  1.00  0.00           C  
ATOM    277  CE1 TYR A  37     191.847-300.609  27.840  1.00  0.00           C  
ATOM    278  CZ  TYR A  37     193.074-300.089  28.286  1.00  0.00           C  
ATOM    279  OH  TYR A  37     193.743-300.722  29.293  1.00  0.00           O  
ATOM    280  CD2 TYR A  37     192.892-298.276  26.661  1.00  0.00           C  
ATOM    281  CE2 TYR A  37     193.598-298.924  27.693  1.00  0.00           C  
ATOM    282  N   GLN A  38     189.386-299.335  22.547  1.00  0.00           N  
ATOM    283  CA  GLN A  38     188.210-299.333  21.676  1.00  0.00           C  
ATOM    284  C   GLN A  38     186.993-299.863  22.446  1.00  0.00           C  
ATOM    285  O   GLN A  38     187.071-300.941  23.040  1.00  0.00           O  
ATOM    286  CB  GLN A  38     188.509-300.161  20.406  1.00  0.00           C  
ATOM    287  CG  GLN A  38     187.345-300.238  19.391  1.00  0.00           C  
ATOM    288  CD  GLN A  38     187.669-301.098  18.166  1.00  0.00           C  
ATOM    289  NE2 GLN A  38     186.636-301.537  17.446  1.00  0.00           N  
ATOM    290  OE1 GLN A  38     188.831-301.357  17.857  1.00  0.00           O  
ATOM    291  N   GLN A  39     185.886-299.107  22.378  1.00  0.00           N  
ATOM    292  CA  GLN A  39     184.597-299.431  22.982  1.00  0.00           C  
ATOM    293  C   GLN A  39     183.514-299.360  21.897  1.00  0.00           C  
ATOM    294  O   GLN A  39     183.159-298.265  21.463  1.00  0.00           O  
ATOM    295  CB  GLN A  39     184.312-298.426  24.117  1.00  0.00           C  
ATOM    296  CG  GLN A  39     182.990-298.696  24.862  1.00  0.00           C  
ATOM    297  CD  GLN A  39     182.614-297.575  25.823  1.00  0.00           C  
ATOM    298  OE1 GLN A  39     182.840-297.685  27.024  1.00  0.00           O  
ATOM    299  NE2 GLN A  39     182.030-296.493  25.303  1.00  0.00           N  
ATOM    300  N   LYS A  40     182.973-300.528  21.518  1.00  0.00           N  
ATOM    301  CA  LYS A  40     181.792-300.644  20.659  1.00  0.00           C  
ATOM    302  C   LYS A  40     180.500-300.308  21.434  1.00  0.00           C  
ATOM    303  O   LYS A  40     180.491-300.432  22.659  1.00  0.00           O  
ATOM    304  CB  LYS A  40     181.697-302.088  20.119  1.00  0.00           C  
ATOM    305  CG  LYS A  40     182.799-302.455  19.116  1.00  0.00           C  
ATOM    306  CD  LYS A  40     182.793-303.932  18.683  1.00  0.00           C  
ATOM    307  CE  LYS A  40     181.535-304.385  17.916  1.00  0.00           C  
ATOM    308  NZ  LYS A  40     180.411-304.728  18.804  1.00  0.00           N  
ATOM    309  N   PRO A  41     179.401-299.988  20.710  1.00  0.00           N  
ATOM    310  CA  PRO A  41     178.049-300.003  21.298  1.00  0.00           C  
ATOM    311  C   PRO A  41     177.651-301.420  21.765  1.00  0.00           C  
ATOM    312  O   PRO A  41     177.698-302.359  20.968  1.00  0.00           O  
ATOM    313  CD  PRO A  41     179.361-299.659  19.280  1.00  0.00           C  
ATOM    314  CB  PRO A  41     177.155-299.473  20.164  1.00  0.00           C  
ATOM    315  CG  PRO A  41     177.898-299.812  18.882  1.00  0.00           C  
ATOM    316  N   GLY A  42     177.319-301.543  23.060  1.00  0.00           N  
ATOM    317  CA  GLY A  42     176.994-302.819  23.703  1.00  0.00           C  
ATOM    318  C   GLY A  42     178.247-303.561  24.208  1.00  0.00           C  
ATOM    319  O   GLY A  42     178.161-304.762  24.463  1.00  0.00           O  
ATOM    320  N   LYS A  43     179.393-302.872  24.344  1.00  0.00           N  
ATOM    321  CA  LYS A  43     180.660-303.429  24.829  1.00  0.00           C  
ATOM    322  C   LYS A  43     181.348-302.397  25.741  1.00  0.00           C  
ATOM    323  O   LYS A  43     181.115-301.199  25.592  1.00  0.00           O  
ATOM    324  CB  LYS A  43     181.544-303.776  23.608  1.00  0.00           C  
ATOM    325  CG  LYS A  43     182.718-304.737  23.898  1.00  0.00           C  
ATOM    326  CD  LYS A  43     183.601-305.036  22.670  1.00  0.00           C  
ATOM    327  CE  LYS A  43     184.490-303.871  22.194  1.00  0.00           C  
ATOM    328  NZ  LYS A  43     185.557-303.538  23.154  1.00  0.00           N  
ATOM    329  N   ALA A  44     182.213-302.886  26.644  1.00  0.00           N  
ATOM    330  CA  ALA A  44     183.125-302.074  27.456  1.00  0.00           C  
ATOM    331  C   ALA A  44     184.465-301.842  26.717  1.00  0.00           C  
ATOM    332  O   ALA A  44     184.740-302.557  25.750  1.00  0.00           O  
ATOM    333  CB  ALA A  44     183.356-302.818  28.778  1.00  0.00           C  
ATOM    334  N   PRO A  45     185.306-300.884  27.178  1.00  0.00           N  
ATOM    335  CA  PRO A  45     186.653-300.679  26.599  1.00  0.00           C  
ATOM    336  C   PRO A  45     187.585-301.896  26.766  1.00  0.00           C  
ATOM    337  O   PRO A  45     187.601-302.507  27.833  1.00  0.00           O  
ATOM    338  CD  PRO A  45     185.040-299.904  28.230  1.00  0.00           C  
ATOM    339  CB  PRO A  45     187.195-299.440  27.339  1.00  0.00           C  
ATOM    340  CG  PRO A  45     185.968-298.742  27.899  1.00  0.00           C  
ATOM    341  N   LYS A  46     188.337-302.221  25.704  1.00  0.00           N  
ATOM    342  CA  LYS A  46     189.415-303.211  25.733  1.00  0.00           C  
ATOM    343  C   LYS A  46     190.629-302.680  24.962  1.00  0.00           C  
ATOM    344  O   LYS A  46     190.456-301.928  24.001  1.00  0.00           O  
ATOM    345  CB  LYS A  46     188.934-304.572  25.185  1.00  0.00           C  
ATOM    346  CG  LYS A  46     188.040-305.336  26.179  1.00  0.00           C  
ATOM    347  CD  LYS A  46     187.880-306.830  25.849  1.00  0.00           C  
ATOM    348  CE  LYS A  46     186.840-307.132  24.762  1.00  0.00           C  
ATOM    349  NZ  LYS A  46     185.470-306.952  25.271  1.00  0.00           N  
ATOM    350  N   LEU A  47     191.829-303.061  25.439  1.00  0.00           N  
ATOM    351  CA  LEU A  47     193.125-302.571  24.964  1.00  0.00           C  
ATOM    352  C   LEU A  47     193.365-302.900  23.481  1.00  0.00           C  
ATOM    353  O   LEU A  47     193.067-304.014  23.046  1.00  0.00           O  
ATOM    354  CB  LEU A  47     194.246-303.144  25.865  1.00  0.00           C  
ATOM    355  CG  LEU A  47     195.657-302.548  25.635  1.00  0.00           C  
ATOM    356  CD1 LEU A  47     195.767-301.103  26.146  1.00  0.00           C  
ATOM    357  CD2 LEU A  47     196.749-303.420  26.273  1.00  0.00           C  
ATOM    358  N   LEU A  48     193.901-301.911  22.755  1.00  0.00           N  
ATOM    359  CA  LEU A  48     194.119-301.955  21.313  1.00  0.00           C  
ATOM    360  C   LEU A  48     195.607-301.756  20.984  1.00  0.00           C  
ATOM    361  O   LEU A  48     196.169-302.556  20.236  1.00  0.00           O  
ATOM    362  CB  LEU A  48     193.220-300.877  20.674  1.00  0.00           C  
ATOM    363  CG  LEU A  48     193.118-300.928  19.138  1.00  0.00           C  
ATOM    364  CD1 LEU A  48     192.380-302.185  18.640  1.00  0.00           C  
ATOM    365  CD2 LEU A  48     192.445-299.646  18.633  1.00  0.00           C  
ATOM    366  N   ILE A  49     196.213-300.708  21.566  1.00  0.00           N  
ATOM    367  CA  ILE A  49     197.638-300.396  21.465  1.00  0.00           C  
ATOM    368  C   ILE A  49     198.140-300.037  22.876  1.00  0.00           C  
ATOM    369  O   ILE A  49     197.401-299.438  23.654  1.00  0.00           O  
ATOM    370  CB  ILE A  49     197.918-299.166  20.538  1.00  0.00           C  
ATOM    371  CG2 ILE A  49     199.410-298.790  20.402  1.00  0.00           C  
ATOM    372  CG1 ILE A  49     197.281-299.274  19.132  1.00  0.00           C  
ATOM    373  CD1 ILE A  49     197.930-300.309  18.202  1.00  0.00           C  
ATOM    374  N   TYR A  50     199.404-300.371  23.159  1.00  0.00           N  
ATOM    375  CA  TYR A  50     200.126-299.962  24.359  1.00  0.00           C  
ATOM    376  C   TYR A  50     201.566-299.603  23.964  1.00  0.00           C  
ATOM    377  O   TYR A  50     202.084-300.137  22.982  1.00  0.00           O  
ATOM    378  CB  TYR A  50     200.051-301.075  25.431  1.00  0.00           C  
ATOM    379  CG  TYR A  50     200.873-302.319  25.134  1.00  0.00           C  
ATOM    380  CD1 TYR A  50     200.414-303.247  24.178  1.00  0.00           C  
ATOM    381  CE1 TYR A  50     201.215-304.345  23.827  1.00  0.00           C  
ATOM    382  CZ  TYR A  50     202.458-304.548  24.457  1.00  0.00           C  
ATOM    383  OH  TYR A  50     203.227-305.620  24.109  1.00  0.00           O  
ATOM    384  CD2 TYR A  50     202.115-302.523  25.770  1.00  0.00           C  
ATOM    385  CE2 TYR A  50     202.905-303.640  25.436  1.00  0.00           C  
ATOM    386  N   SER A  51     202.181-298.687  24.731  1.00  0.00           N  
ATOM    387  CA  SER A  51     203.523-298.136  24.506  1.00  0.00           C  
ATOM    388  C   SER A  51     203.671-297.507  23.098  1.00  0.00           C  
ATOM    389  O   SER A  51     204.691-297.683  22.431  1.00  0.00           O  
ATOM    390  CB  SER A  51     204.596-299.196  24.856  1.00  0.00           C  
ATOM    391  OG  SER A  51     205.888-298.631  24.942  1.00  0.00           O  
ATOM    392  N   THR A  52     202.603-296.802  22.678  1.00  0.00           N  
ATOM    393  CA  THR A  52     202.414-296.031  21.447  1.00  0.00           C  
ATOM    394  C   THR A  52     202.326-296.846  20.140  1.00  0.00           C  
ATOM    395  O   THR A  52     201.666-296.352  19.227  1.00  0.00           O  
ATOM    396  CB  THR A  52     203.467-294.887  21.320  1.00  0.00           C  
ATOM    397  OG1 THR A  52     203.056-293.848  22.188  1.00  0.00           O  
ATOM    398  CG2 THR A  52     203.736-294.275  19.935  1.00  0.00           C  
ATOM    399  N   SER A  53     202.934-298.040  20.044  1.00  0.00           N  
ATOM    400  CA  SER A  53     203.054-298.774  18.778  1.00  0.00           C  
ATOM    401  C   SER A  53     202.842-300.294  18.875  1.00  0.00           C  
ATOM    402  O   SER A  53     202.580-300.901  17.835  1.00  0.00           O  
ATOM    403  CB  SER A  53     204.403-298.407  18.119  1.00  0.00           C  
ATOM    404  OG  SER A  53     205.504-298.945  18.828  1.00  0.00           O  
ATOM    405  N   ASN A  54     202.948-300.893  20.074  1.00  0.00           N  
ATOM    406  CA  ASN A  54     202.796-302.342  20.262  1.00  0.00           C  
ATOM    407  C   ASN A  54     201.309-302.718  20.329  1.00  0.00           C  
ATOM    408  O   ASN A  54     200.576-302.145  21.135  1.00  0.00           O  
ATOM    409  CB  ASN A  54     203.540-302.822  21.529  1.00  0.00           C  
ATOM    410  CG  ASN A  54     205.034-302.496  21.518  1.00  0.00           C  
ATOM    411  ND2 ASN A  54     205.449-301.460  22.034  1.00  0.00           N  
ATOM    412  OD1 ASN A  54     205.848-303.377  20.932  1.00  0.00           O  
ATOM    413  N   LEU A  55     200.895-303.675  19.486  1.00  0.00           N  
ATOM    414  CA  LEU A  55     199.518-304.167  19.398  1.00  0.00           C  
ATOM    415  C   LEU A  55     199.211-305.141  20.545  1.00  0.00           C  
ATOM    416  O   LEU A  55     200.038-306.001  20.858  1.00  0.00           O  
ATOM    417  CB  LEU A  55     199.296-304.864  18.034  1.00  0.00           C  
ATOM    418  CG  LEU A  55     199.040-303.918  16.838  1.00  0.00           C  
ATOM    419  CD1 LEU A  55     200.212-302.963  16.531  1.00  0.00           C  
ATOM    420  CD2 LEU A  55     198.648-304.729  15.587  1.00  0.00           C  
ATOM    421  N   ALA A  56     198.001-305.010  21.109  1.00  0.00           N  
ATOM    422  CA  ALA A  56     197.454-305.902  22.133  1.00  0.00           C  
ATOM    423  C   ALA A  56     197.099-307.299  21.583  1.00  0.00           C  
ATOM    424  O   ALA A  56     197.113-307.504  20.368  1.00  0.00           O  
ATOM    425  CB  ALA A  56     196.226-305.214  22.751  1.00  0.00           C  
ATOM    426  N   SER A  57     196.793-308.245  22.488  1.00  0.00           N  
ATOM    427  CA  SER A  57     196.446-309.626  22.135  1.00  0.00           C  
ATOM    428  C   SER A  57     195.147-309.711  21.309  1.00  0.00           C  
ATOM    429  O   SER A  57     194.139-309.114  21.694  1.00  0.00           O  
ATOM    430  CB  SER A  57     196.339-310.476  23.414  1.00  0.00           C  
ATOM    431  OG  SER A  57     196.220-311.854  23.115  1.00  0.00           O  
ATOM    432  N   GLY A  58     195.207-310.461  20.198  1.00  0.00           N  
ATOM    433  CA  GLY A  58     194.083-310.709  19.294  1.00  0.00           C  
ATOM    434  C   GLY A  58     193.825-309.565  18.297  1.00  0.00           C  
ATOM    435  O   GLY A  58     192.935-309.705  17.460  1.00  0.00           O  
ATOM    436  N   VAL A  59     194.580-308.452  18.366  1.00  0.00           N  
ATOM    437  CA  VAL A  59     194.450-307.300  17.470  1.00  0.00           C  
ATOM    438  C   VAL A  59     195.244-307.576  16.167  1.00  0.00           C  
ATOM    439  O   VAL A  59     196.454-307.798  16.258  1.00  0.00           O  
ATOM    440  CB  VAL A  59     195.032-306.026  18.147  1.00  0.00           C  
ATOM    441  CG1 VAL A  59     195.099-304.792  17.226  1.00  0.00           C  
ATOM    442  CG2 VAL A  59     194.243-305.664  19.417  1.00  0.00           C  
ATOM    443  N   PRO A  60     194.573-307.581  14.989  1.00  0.00           N  
ATOM    444  CA  PRO A  60     195.245-307.846  13.702  1.00  0.00           C  
ATOM    445  C   PRO A  60     196.166-306.695  13.249  1.00  0.00           C  
ATOM    446  O   PRO A  60     195.943-305.545  13.625  1.00  0.00           O  
ATOM    447  CD  PRO A  60     193.139-307.342  14.800  1.00  0.00           C  
ATOM    448  CB  PRO A  60     194.076-308.082  12.731  1.00  0.00           C  
ATOM    449  CG  PRO A  60     192.930-307.258  13.292  1.00  0.00           C  
ATOM    450  N   SER A  61     197.186-307.046  12.447  1.00  0.00           N  
ATOM    451  CA  SER A  61     198.271-306.177  11.961  1.00  0.00           C  
ATOM    452  C   SER A  61     197.855-304.925  11.154  1.00  0.00           C  
ATOM    453  O   SER A  61     198.697-304.052  10.946  1.00  0.00           O  
ATOM    454  CB  SER A  61     199.261-307.038  11.152  1.00  0.00           C  
ATOM    455  OG  SER A  61     200.004-307.871  12.017  1.00  0.00           O  
ATOM    456  N   ARG A  62     196.581-304.845  10.732  1.00  0.00           N  
ATOM    457  CA  ARG A  62     195.974-303.679  10.080  1.00  0.00           C  
ATOM    458  C   ARG A  62     195.794-302.466  11.024  1.00  0.00           C  
ATOM    459  O   ARG A  62     195.748-301.338  10.533  1.00  0.00           O  
ATOM    460  CB  ARG A  62     194.649-304.118   9.423  1.00  0.00           C  
ATOM    461  CG  ARG A  62     193.546-304.567  10.399  1.00  0.00           C  
ATOM    462  CD  ARG A  62     192.334-305.174   9.682  1.00  0.00           C  
ATOM    463  NE  ARG A  62     191.226-305.427  10.612  1.00  0.00           N  
ATOM    464  CZ  ARG A  62     190.354-304.504  11.048  1.00  0.00           C  
ATOM    465  NH1 ARG A  62     190.413-303.235  10.625  1.00  0.00           N  
ATOM    466  NH2 ARG A  62     189.400-304.855  11.918  1.00  0.00           N  
ATOM    467  N   PHE A  63     195.745-302.708  12.346  1.00  0.00           N  
ATOM    468  CA  PHE A  63     195.877-301.680  13.381  1.00  0.00           C  
ATOM    469  C   PHE A  63     197.360-301.338  13.592  1.00  0.00           C  
ATOM    470  O   PHE A  63     198.207-302.229  13.522  1.00  0.00           O  
ATOM    471  CB  PHE A  63     195.273-302.182  14.707  1.00  0.00           C  
ATOM    472  CG  PHE A  63     193.764-302.335  14.740  1.00  0.00           C  
ATOM    473  CD1 PHE A  63     193.152-303.486  14.203  1.00  0.00           C  
ATOM    474  CE1 PHE A  63     191.770-303.608  14.210  1.00  0.00           C  
ATOM    475  CZ  PHE A  63     190.980-302.588  14.724  1.00  0.00           C  
ATOM    476  CD2 PHE A  63     192.948-301.282  15.204  1.00  0.00           C  
ATOM    477  CE2 PHE A  63     191.567-301.430  15.216  1.00  0.00           C  
ATOM    478  N   SER A  64     197.643-300.060  13.875  1.00  0.00           N  
ATOM    479  CA  SER A  64     198.992-299.555  14.121  1.00  0.00           C  
ATOM    480  C   SER A  64     198.910-298.221  14.877  1.00  0.00           C  
ATOM    481  O   SER A  64     197.904-297.519  14.769  1.00  0.00           O  
ATOM    482  CB  SER A  64     199.752-299.438  12.776  1.00  0.00           C  
ATOM    483  OG  SER A  64     201.080-298.981  12.945  1.00  0.00           O  
ATOM    484  N   GLY A  65     199.982-297.891  15.611  1.00  0.00           N  
ATOM    485  CA  GLY A  65     200.154-296.600  16.266  1.00  0.00           C  
ATOM    486  C   GLY A  65     201.605-296.143  16.073  1.00  0.00           C  
ATOM    487  O   GLY A  65     202.493-296.949  15.785  1.00  0.00           O  
ATOM    488  N   SER A  66     201.839-294.835  16.257  1.00  0.00           N  
ATOM    489  CA  SER A  66     203.142-294.185  16.095  1.00  0.00           C  
ATOM    490  C   SER A  66     203.128-292.805  16.778  1.00  0.00           C  
ATOM    491  O   SER A  66     202.054-292.250  17.016  1.00  0.00           O  
ATOM    492  CB  SER A  66     203.485-294.093  14.587  1.00  0.00           C  
ATOM    493  OG  SER A  66     204.773-293.556  14.355  1.00  0.00           O  
ATOM    494  N   GLY A  67     204.325-292.269  17.062  1.00  0.00           N  
ATOM    495  CA  GLY A  67     204.503-290.928  17.612  1.00  0.00           C  
ATOM    496  C   GLY A  67     205.693-290.883  18.572  1.00  0.00           C  
ATOM    497  O   GLY A  67     206.316-291.899  18.884  1.00  0.00           O  
ATOM    498  N   SER A  68     205.979-289.663  19.049  1.00  0.00           N  
ATOM    499  CA  SER A  68     207.047-289.337  19.994  1.00  0.00           C  
ATOM    500  C   SER A  68     206.783-287.955  20.618  1.00  0.00           C  
ATOM    501  O   SER A  68     206.068-287.139  20.032  1.00  0.00           O  
ATOM    502  CB  SER A  68     208.427-289.431  19.299  1.00  0.00           C  
ATOM    503  OG  SER A  68     208.634-288.399  18.354  1.00  0.00           O  
ATOM    504  N   GLY A  69     207.392-287.715  21.791  1.00  0.00           N  
ATOM    505  CA  GLY A  69     207.324-286.433  22.493  1.00  0.00           C  
ATOM    506  C   GLY A  69     205.945-286.258  23.134  1.00  0.00           C  
ATOM    507  O   GLY A  69     205.638-286.916  24.128  1.00  0.00           O  
ATOM    508  N   THR A  70     205.150-285.332  22.573  1.00  0.00           N  
ATOM    509  CA  THR A  70     203.847-284.909  23.086  1.00  0.00           C  
ATOM    510  C   THR A  70     202.682-285.163  22.099  1.00  0.00           C  
ATOM    511  O   THR A  70     201.547-284.864  22.467  1.00  0.00           O  
ATOM    512  CB  THR A  70     203.871-283.391  23.418  1.00  0.00           C  
ATOM    513  OG1 THR A  70     204.092-282.603  22.262  1.00  0.00           O  
ATOM    514  CG2 THR A  70     204.903-283.012  24.492  1.00  0.00           C  
ATOM    515  N   ASP A  71     202.948-285.713  20.899  1.00  0.00           N  
ATOM    516  CA  ASP A  71     201.943-285.993  19.859  1.00  0.00           C  
ATOM    517  C   ASP A  71     202.039-287.455  19.409  1.00  0.00           C  
ATOM    518  O   ASP A  71     203.132-287.929  19.093  1.00  0.00           O  
ATOM    519  CB  ASP A  71     202.045-285.043  18.643  1.00  0.00           C  
ATOM    520  CG  ASP A  71     201.942-283.557  19.000  1.00  0.00           C  
ATOM    521  OD1 ASP A  71     202.804-282.792  18.519  1.00  0.00           O  
ATOM    522  OD2 ASP A  71     200.946-283.200  19.666  1.00  0.00           O  
ATOM    523  N   PHE A  72     200.884-288.144  19.417  1.00  0.00           N  
ATOM    524  CA  PHE A  72     200.757-289.585  19.184  1.00  0.00           C  
ATOM    525  C   PHE A  72     199.476-289.887  18.399  1.00  0.00           C  
ATOM    526  O   PHE A  72     198.528-289.105  18.456  1.00  0.00           O  
ATOM    527  CB  PHE A  72     200.740-290.327  20.536  1.00  0.00           C  
ATOM    528  CG  PHE A  72     201.983-290.143  21.387  1.00  0.00           C  
ATOM    529  CD1 PHE A  72     202.084-289.066  22.295  1.00  0.00           C  
ATOM    530  CE1 PHE A  72     203.267-288.849  22.982  1.00  0.00           C  
ATOM    531  CZ  PHE A  72     204.364-289.674  22.770  1.00  0.00           C  
ATOM    532  CD2 PHE A  72     203.121-290.927  21.136  1.00  0.00           C  
ATOM    533  CE2 PHE A  72     204.293-290.710  21.848  1.00  0.00           C  
ATOM    534  N   THR A  73     199.469-291.021  17.678  1.00  0.00           N  
ATOM    535  CA  THR A  73     198.377-291.418  16.790  1.00  0.00           C  
ATOM    536  C   THR A  73     198.064-292.925  16.875  1.00  0.00           C  
ATOM    537  O   THR A  73     198.898-293.725  17.298  1.00  0.00           O  
ATOM    538  CB  THR A  73     198.686-291.067  15.302  1.00  0.00           C  
ATOM    539  OG1 THR A  73     199.658-291.919  14.714  1.00  0.00           O  
ATOM    540  CG2 THR A  73     199.077-289.602  15.054  1.00  0.00           C  
ATOM    541  N   LEU A  74     196.844-293.241  16.418  1.00  0.00           N  
ATOM    542  CA  LEU A  74     196.333-294.562  16.070  1.00  0.00           C  
ATOM    543  C   LEU A  74     195.809-294.479  14.629  1.00  0.00           C  
ATOM    544  O   LEU A  74     195.329-293.428  14.208  1.00  0.00           O  
ATOM    545  CB  LEU A  74     195.210-294.940  17.066  1.00  0.00           C  
ATOM    546  CG  LEU A  74     194.309-296.151  16.715  1.00  0.00           C  
ATOM    547  CD1 LEU A  74     195.090-297.477  16.635  1.00  0.00           C  
ATOM    548  CD2 LEU A  74     193.133-296.247  17.696  1.00  0.00           C  
ATOM    549  N   THR A  75     195.868-295.608  13.915  1.00  0.00           N  
ATOM    550  CA  THR A  75     195.307-295.755  12.581  1.00  0.00           C  
ATOM    551  C   THR A  75     194.805-297.193  12.377  1.00  0.00           C  
ATOM    552  O   THR A  75     195.481-298.144  12.774  1.00  0.00           O  
ATOM    553  CB  THR A  75     196.318-295.327  11.479  1.00  0.00           C  
ATOM    554  OG1 THR A  75     195.787-295.528  10.183  1.00  0.00           O  
ATOM    555  CG2 THR A  75     197.675-296.054  11.537  1.00  0.00           C  
ATOM    556  N   ILE A  76     193.607-297.305  11.783  1.00  0.00           N  
ATOM    557  CA  ILE A  76     192.903-298.558  11.547  1.00  0.00           C  
ATOM    558  C   ILE A  76     192.713-298.682  10.027  1.00  0.00           C  
ATOM    559  O   ILE A  76     191.854-298.005   9.460  1.00  0.00           O  
ATOM    560  CB  ILE A  76     191.501-298.588  12.238  1.00  0.00           C  
ATOM    561  CG2 ILE A  76     190.819-299.960  12.044  1.00  0.00           C  
ATOM    562  CG1 ILE A  76     191.575-298.234  13.746  1.00  0.00           C  
ATOM    563  CD1 ILE A  76     191.326-296.750  14.060  1.00  0.00           C  
ATOM    564  N   SER A  77     193.545-299.527   9.397  1.00  0.00           N  
ATOM    565  CA  SER A  77     193.475-299.822   7.967  1.00  0.00           C  
ATOM    566  C   SER A  77     192.346-300.824   7.679  1.00  0.00           C  
ATOM    567  O   SER A  77     192.231-301.825   8.388  1.00  0.00           O  
ATOM    568  CB  SER A  77     194.850-300.326   7.484  1.00  0.00           C  
ATOM    569  OG  SER A  77     194.878-300.481   6.080  1.00  0.00           O  
ATOM    570  N   SER A  78     191.551-300.522   6.636  1.00  0.00           N  
ATOM    571  CA  SER A  78     190.423-301.309   6.129  1.00  0.00           C  
ATOM    572  C   SER A  78     189.375-301.590   7.224  1.00  0.00           C  
ATOM    573  O   SER A  78     189.349-302.689   7.780  1.00  0.00           O  
ATOM    574  CB  SER A  78     190.945-302.583   5.422  1.00  0.00           C  
ATOM    575  OG  SER A  78     189.897-303.302   4.799  1.00  0.00           O  
ATOM    576  N   LEU A  79     188.562-300.565   7.535  1.00  0.00           N  
ATOM    577  CA  LEU A  79     187.520-300.593   8.565  1.00  0.00           C  
ATOM    578  C   LEU A  79     186.476-301.695   8.323  1.00  0.00           C  
ATOM    579  O   LEU A  79     186.038-301.888   7.190  1.00  0.00           O  
ATOM    580  CB  LEU A  79     186.822-299.218   8.631  1.00  0.00           C  
ATOM    581  CG  LEU A  79     187.655-298.093   9.282  1.00  0.00           C  
ATOM    582  CD1 LEU A  79     187.112-296.703   8.904  1.00  0.00           C  
ATOM    583  CD2 LEU A  79     187.725-298.254  10.810  1.00  0.00           C  
ATOM    584  N   GLN A  80     186.099-302.378   9.407  1.00  0.00           N  
ATOM    585  CA  GLN A  80     185.090-303.436   9.440  1.00  0.00           C  
ATOM    586  C   GLN A  80     183.840-302.925  10.187  1.00  0.00           C  
ATOM    587  O   GLN A  80     183.949-301.915  10.883  1.00  0.00           O  
ATOM    588  CB  GLN A  80     185.716-304.664  10.145  1.00  0.00           C  
ATOM    589  CG  GLN A  80     186.987-305.221   9.465  1.00  0.00           C  
ATOM    590  CD  GLN A  80     186.783-305.586   7.993  1.00  0.00           C  
ATOM    591  OE1 GLN A  80     185.844-306.303   7.652  1.00  0.00           O  
ATOM    592  NE2 GLN A  80     187.665-305.106   7.115  1.00  0.00           N  
ATOM    593  N   PRO A  81     182.683-303.627  10.077  1.00  0.00           N  
ATOM    594  CA  PRO A  81     181.448-303.275  10.819  1.00  0.00           C  
ATOM    595  C   PRO A  81     181.581-303.099  12.347  1.00  0.00           C  
ATOM    596  O   PRO A  81     180.864-302.276  12.914  1.00  0.00           O  
ATOM    597  CD  PRO A  81     182.435-304.754   9.173  1.00  0.00           C  
ATOM    598  CB  PRO A  81     180.467-304.399  10.460  1.00  0.00           C  
ATOM    599  CG  PRO A  81     180.919-304.858   9.087  1.00  0.00           C  
ATOM    600  N   GLU A  82     182.512-303.844  12.969  1.00  0.00           N  
ATOM    601  CA  GLU A  82     182.833-303.757  14.394  1.00  0.00           C  
ATOM    602  C   GLU A  82     183.768-302.588  14.762  1.00  0.00           C  
ATOM    603  O   GLU A  82     183.795-302.201  15.929  1.00  0.00           O  
ATOM    604  CB  GLU A  82     183.436-305.096  14.861  1.00  0.00           C  
ATOM    605  CG  GLU A  82     182.473-306.287  14.699  1.00  0.00           C  
ATOM    606  CD  GLU A  82     183.005-307.530  15.406  1.00  0.00           C  
ATOM    607  OE1 GLU A  82     183.664-308.342  14.721  1.00  0.00           O  
ATOM    608  OE2 GLU A  82     182.749-307.639  16.627  1.00  0.00           O  
ATOM    609  N   ASP A  83     184.506-302.042  13.781  1.00  0.00           N  
ATOM    610  CA  ASP A  83     185.435-300.915  13.951  1.00  0.00           C  
ATOM    611  C   ASP A  83     184.748-299.544  14.037  1.00  0.00           C  
ATOM    612  O   ASP A  83     185.426-298.571  14.370  1.00  0.00           O  
ATOM    613  CB  ASP A  83     186.548-300.871  12.880  1.00  0.00           C  
ATOM    614  CG  ASP A  83     187.350-302.159  12.695  1.00  0.00           C  
ATOM    615  OD1 ASP A  83     187.350-303.021  13.602  1.00  0.00           O  
ATOM    616  OD2 ASP A  83     188.028-302.230  11.651  1.00  0.00           O  
ATOM    617  N   PHE A  84     183.434-299.476  13.766  1.00  0.00           N  
ATOM    618  CA  PHE A  84     182.617-298.276  13.944  1.00  0.00           C  
ATOM    619  C   PHE A  84     182.193-298.178  15.415  1.00  0.00           C  
ATOM    620  O   PHE A  84     181.138-298.679  15.807  1.00  0.00           O  
ATOM    621  CB  PHE A  84     181.456-298.280  12.934  1.00  0.00           C  
ATOM    622  CG  PHE A  84     181.972-298.223  11.506  1.00  0.00           C  
ATOM    623  CD1 PHE A  84     182.556-297.037  11.024  1.00  0.00           C  
ATOM    624  CD2 PHE A  84     182.079-299.396  10.733  1.00  0.00           C  
ATOM    625  CE1 PHE A  84     183.207-297.025   9.802  1.00  0.00           C  
ATOM    626  CE2 PHE A  84     182.717-299.361   9.498  1.00  0.00           C  
ATOM    627  CZ  PHE A  84     183.281-298.177   9.037  1.00  0.00           C  
ATOM    628  N   ALA A  85     183.112-297.602  16.201  1.00  0.00           N  
ATOM    629  CA  ALA A  85     183.172-297.672  17.652  1.00  0.00           C  
ATOM    630  C   ALA A  85     183.795-296.384  18.203  1.00  0.00           C  
ATOM    631  O   ALA A  85     184.488-295.676  17.469  1.00  0.00           O  
ATOM    632  CB  ALA A  85     184.041-298.888  18.019  1.00  0.00           C  
ATOM    633  N   THR A  86     183.558-296.126  19.498  1.00  0.00           N  
ATOM    634  CA  THR A  86     184.168-295.014  20.220  1.00  0.00           C  
ATOM    635  C   THR A  86     185.563-295.409  20.733  1.00  0.00           C  
ATOM    636  O   THR A  86     185.677-296.187  21.682  1.00  0.00           O  
ATOM    637  CB  THR A  86     183.306-294.507  21.404  1.00  0.00           C  
ATOM    638  OG1 THR A  86     182.002-294.217  20.940  1.00  0.00           O  
ATOM    639  CG2 THR A  86     183.854-293.223  22.056  1.00  0.00           C  
ATOM    640  N   TYR A  87     186.597-294.865  20.074  1.00  0.00           N  
ATOM    641  CA  TYR A  87     187.999-295.038  20.445  1.00  0.00           C  
ATOM    642  C   TYR A  87     188.386-294.067  21.563  1.00  0.00           C  
ATOM    643  O   TYR A  87     187.843-292.965  21.640  1.00  0.00           O  
ATOM    644  CB  TYR A  87     188.891-294.821  19.210  1.00  0.00           C  
ATOM    645  CG  TYR A  87     188.736-295.900  18.155  1.00  0.00           C  
ATOM    646  CD1 TYR A  87     189.566-297.039  18.176  1.00  0.00           C  
ATOM    647  CE1 TYR A  87     189.407-298.044  17.202  1.00  0.00           C  
ATOM    648  CZ  TYR A  87     188.406-297.922  16.220  1.00  0.00           C  
ATOM    649  OH  TYR A  87     188.236-298.909  15.296  1.00  0.00           O  
ATOM    650  CD2 TYR A  87     187.747-295.772  17.161  1.00  0.00           C  
ATOM    651  CE2 TYR A  87     187.579-296.785  16.198  1.00  0.00           C  
ATOM    652  N   TYR A  88     189.338-294.510  22.391  1.00  0.00           N  
ATOM    653  CA  TYR A  88     189.863-293.786  23.546  1.00  0.00           C  
ATOM    654  C   TYR A  88     191.384-293.931  23.612  1.00  0.00           C  
ATOM    655  O   TYR A  88     191.959-294.771  22.920  1.00  0.00           O  
ATOM    656  CB  TYR A  88     189.220-294.352  24.828  1.00  0.00           C  
ATOM    657  CG  TYR A  88     187.741-294.064  24.971  1.00  0.00           C  
ATOM    658  CD1 TYR A  88     186.794-295.097  24.813  1.00  0.00           C  
ATOM    659  CE1 TYR A  88     185.425-294.824  24.996  1.00  0.00           C  
ATOM    660  CZ  TYR A  88     185.002-293.522  25.315  1.00  0.00           C  
ATOM    661  OH  TYR A  88     183.675-293.258  25.468  1.00  0.00           O  
ATOM    662  CD2 TYR A  88     187.317-292.760  25.293  1.00  0.00           C  
ATOM    663  CE2 TYR A  88     185.948-292.490  25.459  1.00  0.00           C  
ATOM    664  N   CYS A  89     191.998-293.116  24.479  1.00  0.00           N  
ATOM    665  CA  CYS A  89     193.425-293.148  24.778  1.00  0.00           C  
ATOM    666  C   CYS A  89     193.659-292.852  26.267  1.00  0.00           C  
ATOM    667  O   CYS A  89     192.831-292.187  26.891  1.00  0.00           O  
ATOM    668  SG  CYS A  89     193.675-290.446  23.895  1.00  0.00           S  
ATOM    669  CB  CYS A  89     194.170-292.191  23.820  1.00  0.00           C  
ATOM    670  N   GLN A  90     194.780-293.365  26.800  1.00  0.00           N  
ATOM    671  CA  GLN A  90     195.227-293.163  28.183  1.00  0.00           C  
ATOM    672  C   GLN A  90     196.762-293.080  28.238  1.00  0.00           C  
ATOM    673  O   GLN A  90     197.421-293.246  27.213  1.00  0.00           O  
ATOM    674  CB  GLN A  90     194.625-294.239  29.118  1.00  0.00           C  
ATOM    675  CG  GLN A  90     195.262-295.643  29.075  1.00  0.00           C  
ATOM    676  CD  GLN A  90     194.736-296.531  30.204  1.00  0.00           C  
ATOM    677  OE1 GLN A  90     193.585-296.959  30.181  1.00  0.00           O  
ATOM    678  NE2 GLN A  90     195.580-296.823  31.197  1.00  0.00           N  
ATOM    679  N   VAL A  91     197.304-292.825  29.441  1.00  0.00           N  
ATOM    680  CA  VAL A  91     198.744-292.736  29.702  1.00  0.00           C  
ATOM    681  C   VAL A  91     199.127-293.486  30.991  1.00  0.00           C  
ATOM    682  O   VAL A  91     198.284-293.686  31.866  1.00  0.00           O  
ATOM    683  CB  VAL A  91     199.217-291.259  29.840  1.00  0.00           C  
ATOM    684  CG1 VAL A  91     199.096-290.502  28.509  1.00  0.00           C  
ATOM    685  CG2 VAL A  91     198.538-290.470  30.979  1.00  0.00           C  
ATOM    686  N   TYR A  92     200.415-293.862  31.076  1.00  0.00           N  
ATOM    687  CA  TYR A  92     201.038-294.455  32.262  1.00  0.00           C  
ATOM    688  C   TYR A  92     202.538-294.105  32.305  1.00  0.00           C  
ATOM    689  O   TYR A  92     203.372-294.973  32.555  1.00  0.00           O  
ATOM    690  CB  TYR A  92     200.689-295.966  32.376  1.00  0.00           C  
ATOM    691  CG  TYR A  92     201.205-296.760  33.576  1.00  0.00           C  
ATOM    692  CD1 TYR A  92     201.465-296.149  34.825  1.00  0.00           C  
ATOM    693  CD2 TYR A  92     201.418-298.149  33.437  1.00  0.00           C  
ATOM    694  CE1 TYR A  92     201.935-296.912  35.910  1.00  0.00           C  
ATOM    695  CE2 TYR A  92     201.893-298.913  34.520  1.00  0.00           C  
ATOM    696  CZ  TYR A  92     202.149-298.294  35.760  1.00  0.00           C  
ATOM    697  OH  TYR A  92     202.597-299.034  36.817  1.00  0.00           O  
ATOM    698  N   SER A  93     202.847-292.819  32.070  1.00  0.00           N  
ATOM    699  CA  SER A  93     204.173-292.236  32.286  1.00  0.00           C  
ATOM    700  C   SER A  93     204.391-291.839  33.758  1.00  0.00           C  
ATOM    701  O   SER A  93     205.505-291.979  34.259  1.00  0.00           O  
ATOM    702  CB  SER A  93     204.342-291.033  31.340  1.00  0.00           C  
ATOM    703  OG  SER A  93     205.523-290.297  31.596  1.00  0.00           O  
ATOM    704  N   GLY A  94     203.328-291.347  34.412  1.00  0.00           N  
ATOM    705  CA  GLY A  94     203.382-290.885  35.791  1.00  0.00           C  
ATOM    706  C   GLY A  94     201.980-290.446  36.215  1.00  0.00           C  
ATOM    707  O   GLY A  94     201.098-290.211  35.385  1.00  0.00           O  
ATOM    708  N   TYR A  95     201.794-290.338  37.537  1.00  0.00           N  
ATOM    709  CA  TYR A  95     200.532-289.978  38.180  1.00  0.00           C  
ATOM    710  C   TYR A  95     200.381-288.445  38.294  1.00  0.00           C  
ATOM    711  O   TYR A  95     201.394-287.769  38.486  1.00  0.00           O  
ATOM    712  CB  TYR A  95     200.499-290.642  39.570  1.00  0.00           C  
ATOM    713  CG  TYR A  95     200.470-292.159  39.497  1.00  0.00           C  
ATOM    714  CD1 TYR A  95     201.634-292.916  39.746  1.00  0.00           C  
ATOM    715  CE1 TYR A  95     201.598-294.321  39.640  1.00  0.00           C  
ATOM    716  CZ  TYR A  95     200.401-294.974  39.287  1.00  0.00           C  
ATOM    717  OH  TYR A  95     200.373-296.334  39.190  1.00  0.00           O  
ATOM    718  CD2 TYR A  95     199.275-292.815  39.143  1.00  0.00           C  
ATOM    719  CE2 TYR A  95     199.239-294.218  39.038  1.00  0.00           C  
ATOM    720  N   PRO A  96     199.139-287.913  38.216  1.00  0.00           N  
ATOM    721  CA  PRO A  96     197.877-288.629  37.938  1.00  0.00           C  
ATOM    722  C   PRO A  96     197.750-289.101  36.477  1.00  0.00           C  
ATOM    723  O   PRO A  96     198.140-288.373  35.563  1.00  0.00           O  
ATOM    724  CD  PRO A  96     198.889-286.491  38.472  1.00  0.00           C  
ATOM    725  CB  PRO A  96     196.797-287.581  38.267  1.00  0.00           C  
ATOM    726  CG  PRO A  96     197.461-286.241  38.011  1.00  0.00           C  
ATOM    727  N   LEU A  97     197.183-290.308  36.299  1.00  0.00           N  
ATOM    728  CA  LEU A  97     196.786-290.826  34.987  1.00  0.00           C  
ATOM    729  C   LEU A  97     195.543-290.079  34.482  1.00  0.00           C  
ATOM    730  O   LEU A  97     194.749-289.588  35.286  1.00  0.00           O  
ATOM    731  CB  LEU A  97     196.489-292.343  35.043  1.00  0.00           C  
ATOM    732  CG  LEU A  97     197.518-293.227  35.776  1.00  0.00           C  
ATOM    733  CD1 LEU A  97     197.100-294.710  35.708  1.00  0.00           C  
ATOM    734  CD2 LEU A  97     198.966-293.006  35.300  1.00  0.00           C  
ATOM    735  N   THR A  98     195.399-289.996  33.158  1.00  0.00           N  
ATOM    736  CA  THR A  98     194.329-289.246  32.504  1.00  0.00           C  
ATOM    737  C   THR A  98     193.961-289.919  31.171  1.00  0.00           C  
ATOM    738  O   THR A  98     194.698-290.774  30.678  1.00  0.00           O  
ATOM    739  CB  THR A  98     194.753-287.775  32.231  1.00  0.00           C  
ATOM    740  OG1 THR A  98     195.980-287.732  31.523  1.00  0.00           O  
ATOM    741  CG2 THR A  98     194.900-286.940  33.515  1.00  0.00           C  
ATOM    742  N   PHE A  99     192.786-289.528  30.656  1.00  0.00           N  
ATOM    743  CA  PHE A  99     192.152-290.076  29.462  1.00  0.00           C  
ATOM    744  C   PHE A  99     191.784-288.966  28.468  1.00  0.00           C  
ATOM    745  O   PHE A  99     191.574-287.821  28.871  1.00  0.00           O  
ATOM    746  CB  PHE A  99     190.875-290.834  29.870  1.00  0.00           C  
ATOM    747  CG  PHE A  99     191.085-292.202  30.486  1.00  0.00           C  
ATOM    748  CD1 PHE A  99     191.422-292.325  31.848  1.00  0.00           C  
ATOM    749  CE1 PHE A  99     191.685-293.575  32.389  1.00  0.00           C  
ATOM    750  CZ  PHE A  99     191.623-294.708  31.589  1.00  0.00           C  
ATOM    751  CD2 PHE A  99     191.070-293.355  29.675  1.00  0.00           C  
ATOM    752  CE2 PHE A  99     191.311-294.599  30.239  1.00  0.00           C  
ATOM    753  N   GLY A 100     191.672-289.357  27.188  1.00  0.00           N  
ATOM    754  CA  GLY A 100     191.185-288.508  26.104  1.00  0.00           C  
ATOM    755  C   GLY A 100     189.652-288.386  26.142  1.00  0.00           C  
ATOM    756  O   GLY A 100     188.957-289.179  26.783  1.00  0.00           O  
ATOM    757  N   GLY A 101     189.135-287.384  25.412  1.00  0.00           N  
ATOM    758  CA  GLY A 101     187.712-287.030  25.347  1.00  0.00           C  
ATOM    759  C   GLY A 101     186.871-287.968  24.461  1.00  0.00           C  
ATOM    760  O   GLY A 101     185.658-287.776  24.388  1.00  0.00           O  
ATOM    761  N   GLY A 102     187.486-288.966  23.804  1.00  0.00           N  
ATOM    762  CA  GLY A 102     186.820-289.977  22.985  1.00  0.00           C  
ATOM    763  C   GLY A 102     186.472-289.461  21.582  1.00  0.00           C  
ATOM    764  O   GLY A 102     186.498-288.257  21.316  1.00  0.00           O  
ATOM    765  N   THR A 103     186.111-290.398  20.692  1.00  0.00           N  
ATOM    766  CA  THR A 103     185.577-290.117  19.359  1.00  0.00           C  
ATOM    767  C   THR A 103     185.011-291.390  18.716  1.00  0.00           C  
ATOM    768  O   THR A 103     185.722-292.392  18.621  1.00  0.00           O  
ATOM    769  CB  THR A 103     186.612-289.464  18.392  1.00  0.00           C  
ATOM    770  OG1 THR A 103     186.042-289.228  17.116  1.00  0.00           O  
ATOM    771  CG2 THR A 103     187.899-290.269  18.145  1.00  0.00           C  
ATOM    772  N   LYS A 104     183.752-291.304  18.255  1.00  0.00           N  
ATOM    773  CA  LYS A 104     183.130-292.307  17.397  1.00  0.00           C  
ATOM    774  C   LYS A 104     183.651-292.161  15.962  1.00  0.00           C  
ATOM    775  O   LYS A 104     183.535-291.078  15.384  1.00  0.00           O  
ATOM    776  CB  LYS A 104     181.588-292.195  17.472  1.00  0.00           C  
ATOM    777  CG  LYS A 104     180.841-293.169  16.534  1.00  0.00           C  
ATOM    778  CD  LYS A 104     179.314-293.147  16.705  1.00  0.00           C  
ATOM    779  CE  LYS A 104     178.583-294.113  15.754  1.00  0.00           C  
ATOM    780  NZ  LYS A 104     178.694-293.693  14.346  1.00  0.00           N  
ATOM    781  N   VAL A 105     184.143-293.278  15.406  1.00  0.00           N  
ATOM    782  CA  VAL A 105     184.342-293.446  13.970  1.00  0.00           C  
ATOM    783  C   VAL A 105     182.999-293.896  13.362  1.00  0.00           C  
ATOM    784  O   VAL A 105     182.397-294.859  13.841  1.00  0.00           O  
ATOM    785  CB  VAL A 105     185.460-294.484  13.670  1.00  0.00           C  
ATOM    786  CG1 VAL A 105     185.565-294.918  12.194  1.00  0.00           C  
ATOM    787  CG2 VAL A 105     186.828-293.938  14.119  1.00  0.00           C  
ATOM    788  N   GLU A 106     182.545-293.146  12.351  1.00  0.00           N  
ATOM    789  CA  GLU A 106     181.247-293.282  11.690  1.00  0.00           C  
ATOM    790  C   GLU A 106     181.448-293.761  10.245  1.00  0.00           C  
ATOM    791  O   GLU A 106     182.444-293.392   9.625  1.00  0.00           O  
ATOM    792  CB  GLU A 106     180.562-291.900  11.775  1.00  0.00           C  
ATOM    793  CG  GLU A 106     179.215-291.749  11.042  1.00  0.00           C  
ATOM    794  CD  GLU A 106     178.592-290.367  11.249  1.00  0.00           C  
ATOM    795  OE1 GLU A 106     178.526-289.941  12.424  1.00  0.00           O  
ATOM    796  OE2 GLU A 106     178.127-289.788  10.246  1.00  0.00           O  
ATOM    797  N   ILE A 107     180.501-294.561   9.726  1.00  0.00           N  
ATOM    798  CA  ILE A 107     180.528-295.049   8.344  1.00  0.00           C  
ATOM    799  C   ILE A 107     180.226-293.877   7.394  1.00  0.00           C  
ATOM    800  O   ILE A 107     179.100-293.374   7.397  1.00  0.00           O  
ATOM    801  CB  ILE A 107     179.491-296.186   8.063  1.00  0.00           C  
ATOM    802  CG2 ILE A 107     179.580-296.710   6.610  1.00  0.00           C  
ATOM    803  CG1 ILE A 107     179.620-297.363   9.054  1.00  0.00           C  
ATOM    804  CD1 ILE A 107     178.377-298.258   9.147  1.00  0.00           C  
ATOM    805  N   LYS A 108     181.241-293.460   6.614  1.00  0.00           N  
ATOM    806  CA  LYS A 108     181.087-292.414   5.605  1.00  0.00           C  
ATOM    807  C   LYS A 108     180.243-292.937   4.433  1.00  0.00           C  
ATOM    808  O   LYS A 108     180.521-294.013   3.905  1.00  0.00           O  
ATOM    809  CB  LYS A 108     182.459-291.859   5.169  1.00  0.00           C  
ATOM    810  CG  LYS A 108     182.410-290.713   4.137  1.00  0.00           C  
ATOM    811  CD  LYS A 108     181.628-289.472   4.612  1.00  0.00           C  
ATOM    812  CE  LYS A 108     181.615-288.322   3.594  1.00  0.00           C  
ATOM    813  NZ  LYS A 108     180.890-288.688   2.364  1.00  0.00           N  
ATOM    814  N   ARG A 109     179.209-292.163   4.094  1.00  0.00           N  
ATOM    815  CA  ARG A 109     178.146-292.542   3.172  1.00  0.00           C  
ATOM    816  C   ARG A 109     177.843-291.356   2.242  1.00  0.00           C  
ATOM    817  O   ARG A 109     178.178-290.212   2.559  1.00  0.00           O  
ATOM    818  CB  ARG A 109     176.931-292.940   4.047  1.00  0.00           C  
ATOM    819  CG  ARG A 109     175.722-293.569   3.333  1.00  0.00           C  
ATOM    820  CD  ARG A 109     174.479-293.550   4.229  1.00  0.00           C  
ATOM    821  NE  ARG A 109     173.359-294.296   3.643  1.00  0.00           N  
ATOM    822  CZ  ARG A 109     172.535-293.888   2.664  1.00  0.00           C  
ATOM    823  NH1 ARG A 109     172.656-292.682   2.093  1.00  0.00           N  
ATOM    824  NH2 ARG A 109     171.561-294.711   2.256  1.00  0.00           N  
ATOM    825  N   THR A 110     177.165-291.652   1.121  1.00  0.00           N  
ATOM    826  CA  THR A 110     176.490-290.664   0.278  1.00  0.00           C  
ATOM    827  C   THR A 110     175.311-289.989   1.027  1.00  0.00           C  
ATOM    828  O   THR A 110     174.736-290.582   1.942  1.00  0.00           O  
ATOM    829  CB  THR A 110     175.977-291.331  -1.032  1.00  0.00           C  
ATOM    830  OG1 THR A 110     175.424-290.368  -1.912  1.00  0.00           O  
ATOM    831  CG2 THR A 110     174.910-292.425  -0.836  1.00  0.00           C  
ATOM    832  N   VAL A 111     174.989-288.752   0.629  1.00  0.00           N  
ATOM    833  CA  VAL A 111     173.920-287.944   1.216  1.00  0.00           C  
ATOM    834  C   VAL A 111     172.515-288.496   0.866  1.00  0.00           C  
ATOM    835  O   VAL A 111     172.316-289.013  -0.233  1.00  0.00           O  
ATOM    836  CB  VAL A 111     174.062-286.469   0.738  1.00  0.00           C  
ATOM    837  CG1 VAL A 111     172.886-285.543   1.092  1.00  0.00           C  
ATOM    838  CG2 VAL A 111     175.365-285.842   1.270  1.00  0.00           C  
ATOM    839  N   ALA A 112     171.576-288.364   1.816  1.00  0.00           N  
ATOM    840  CA  ALA A 112     170.171-288.763   1.679  1.00  0.00           C  
ATOM    841  C   ALA A 112     169.266-287.796   2.455  1.00  0.00           C  
ATOM    842  O   ALA A 112     169.699-287.247   3.468  1.00  0.00           O  
ATOM    843  CB  ALA A 112     170.000-290.209   2.173  1.00  0.00           C  
ATOM    844  N   ALA A 113     168.028-287.608   1.962  1.00  0.00           N  
ATOM    845  CA  ALA A 113     167.051-286.650   2.494  1.00  0.00           C  
ATOM    846  C   ALA A 113     166.099-287.277   3.543  1.00  0.00           C  
ATOM    847  O   ALA A 113     165.945-288.499   3.544  1.00  0.00           O  
ATOM    848  CB  ALA A 113     166.248-286.086   1.310  1.00  0.00           C  
ATOM    849  N   PRO A 114     165.461-286.447   4.411  1.00  0.00           N  
ATOM    850  CA  PRO A 114     164.539-286.926   5.467  1.00  0.00           C  
ATOM    851  C   PRO A 114     163.204-287.503   4.959  1.00  0.00           C  
ATOM    852  O   PRO A 114     162.551-286.880   4.120  1.00  0.00           O  
ATOM    853  CD  PRO A 114     165.643-284.998   4.531  1.00  0.00           C  
ATOM    854  CB  PRO A 114     164.289-285.680   6.344  1.00  0.00           C  
ATOM    855  CG  PRO A 114     165.412-284.720   6.005  1.00  0.00           C  
ATOM    856  N   SER A 115     162.806-288.651   5.532  1.00  0.00           N  
ATOM    857  CA  SER A 115     161.473-289.243   5.403  1.00  0.00           C  
ATOM    858  C   SER A 115     160.597-288.729   6.559  1.00  0.00           C  
ATOM    859  O   SER A 115     160.615-289.307   7.648  1.00  0.00           O  
ATOM    860  CB  SER A 115     161.582-290.781   5.419  1.00  0.00           C  
ATOM    861  OG  SER A 115     162.166-291.252   4.221  1.00  0.00           O  
ATOM    862  N   VAL A 116     159.899-287.613   6.303  1.00  0.00           N  
ATOM    863  CA  VAL A 116     159.102-286.861   7.274  1.00  0.00           C  
ATOM    864  C   VAL A 116     157.713-287.482   7.551  1.00  0.00           C  
ATOM    865  O   VAL A 116     157.058-287.986   6.637  1.00  0.00           O  
ATOM    866  CB  VAL A 116     158.952-285.383   6.803  1.00  0.00           C  
ATOM    867  CG1 VAL A 116     158.342-285.244   5.391  1.00  0.00           C  
ATOM    868  CG2 VAL A 116     158.227-284.462   7.806  1.00  0.00           C  
ATOM    869  N   PHE A 117     157.301-287.401   8.827  1.00  0.00           N  
ATOM    870  CA  PHE A 117     155.999-287.800   9.364  1.00  0.00           C  
ATOM    871  C   PHE A 117     155.543-286.751  10.395  1.00  0.00           C  
ATOM    872  O   PHE A 117     156.372-285.986  10.892  1.00  0.00           O  
ATOM    873  CB  PHE A 117     156.108-289.184  10.046  1.00  0.00           C  
ATOM    874  CG  PHE A 117     156.482-290.351   9.148  1.00  0.00           C  
ATOM    875  CD1 PHE A 117     155.507-290.955   8.328  1.00  0.00           C  
ATOM    876  CD2 PHE A 117     157.831-290.746   9.017  1.00  0.00           C  
ATOM    877  CE1 PHE A 117     155.871-291.970   7.453  1.00  0.00           C  
ATOM    878  CE2 PHE A 117     158.174-291.763   8.136  1.00  0.00           C  
ATOM    879  CZ  PHE A 117     157.197-292.376   7.363  1.00  0.00           C  
ATOM    880  N   ILE A 118     154.243-286.756  10.733  1.00  0.00           N  
ATOM    881  CA  ILE A 118     153.665-285.905  11.777  1.00  0.00           C  
ATOM    882  C   ILE A 118     152.422-286.590  12.381  1.00  0.00           C  
ATOM    883  O   ILE A 118     151.711-287.295  11.662  1.00  0.00           O  
ATOM    884  CB  ILE A 118     153.287-284.495  11.230  1.00  0.00           C  
ATOM    885  CG2 ILE A 118     152.046-284.485  10.306  1.00  0.00           C  
ATOM    886  CG1 ILE A 118     153.140-283.455  12.363  1.00  0.00           C  
ATOM    887  CD1 ILE A 118     153.028-282.017  11.851  1.00  0.00           C  
ATOM    888  N   PHE A 119     152.193-286.374  13.689  1.00  0.00           N  
ATOM    889  CA  PHE A 119     151.103-286.987  14.453  1.00  0.00           C  
ATOM    890  C   PHE A 119     150.616-286.032  15.566  1.00  0.00           C  
ATOM    891  O   PHE A 119     151.456-285.391  16.201  1.00  0.00           O  
ATOM    892  CB  PHE A 119     151.608-288.290  15.113  1.00  0.00           C  
ATOM    893  CG  PHE A 119     152.082-289.386  14.175  1.00  0.00           C  
ATOM    894  CD1 PHE A 119     153.462-289.585  13.953  1.00  0.00           C  
ATOM    895  CE1 PHE A 119     153.886-290.544  13.042  1.00  0.00           C  
ATOM    896  CZ  PHE A 119     152.957-291.292  12.331  1.00  0.00           C  
ATOM    897  CD2 PHE A 119     151.151-290.129  13.420  1.00  0.00           C  
ATOM    898  CE2 PHE A 119     151.595-291.085  12.516  1.00  0.00           C  
ATOM    899  N   PRO A 120     149.286-285.992  15.834  1.00  0.00           N  
ATOM    900  CA  PRO A 120     148.737-285.288  17.009  1.00  0.00           C  
ATOM    901  C   PRO A 120     148.940-286.071  18.332  1.00  0.00           C  
ATOM    902  O   PRO A 120     149.221-287.271  18.281  1.00  0.00           O  
ATOM    903  CD  PRO A 120     148.223-286.649  15.072  1.00  0.00           C  
ATOM    904  CB  PRO A 120     147.240-285.181  16.673  1.00  0.00           C  
ATOM    905  CG  PRO A 120     146.946-286.437  15.879  1.00  0.00           C  
ATOM    906  N   PRO A 121     148.703-285.412  19.491  1.00  0.00           N  
ATOM    907  CA  PRO A 121     148.589-286.087  20.801  1.00  0.00           C  
ATOM    908  C   PRO A 121     147.362-287.017  20.882  1.00  0.00           C  
ATOM    909  O   PRO A 121     146.344-286.737  20.248  1.00  0.00           O  
ATOM    910  CD  PRO A 121     148.400-283.991  19.628  1.00  0.00           C  
ATOM    911  CB  PRO A 121     148.445-284.925  21.809  1.00  0.00           C  
ATOM    912  CG  PRO A 121     148.801-283.659  21.051  1.00  0.00           C  
ATOM    913  N   SER A 122     147.470-288.080  21.696  1.00  0.00           N  
ATOM    914  CA  SER A 122     146.340-288.947  22.053  1.00  0.00           C  
ATOM    915  C   SER A 122     145.337-288.255  22.995  1.00  0.00           C  
ATOM    916  O   SER A 122     145.713-287.339  23.728  1.00  0.00           O  
ATOM    917  CB  SER A 122     146.884-290.255  22.666  1.00  0.00           C  
ATOM    918  OG  SER A 122     147.448-290.070  23.954  1.00  0.00           O  
ATOM    919  N   ASP A 123     144.094-288.763  22.995  1.00  0.00           N  
ATOM    920  CA  ASP A 123     143.005-288.424  23.925  1.00  0.00           C  
ATOM    921  C   ASP A 123     143.421-288.535  25.404  1.00  0.00           C  
ATOM    922  O   ASP A 123     143.071-287.675  26.208  1.00  0.00           O  
ATOM    923  CB  ASP A 123     141.790-289.333  23.630  1.00  0.00           C  
ATOM    924  CG  ASP A 123     140.571-289.162  24.538  1.00  0.00           C  
ATOM    925  OD1 ASP A 123     139.837-288.172  24.330  1.00  0.00           O  
ATOM    926  OD2 ASP A 123     140.378-290.038  25.408  1.00  0.00           O  
ATOM    927  N   GLU A 124     144.178-289.597  25.702  1.00  0.00           N  
ATOM    928  CA  GLU A 124     144.692-289.970  27.015  1.00  0.00           C  
ATOM    929  C   GLU A 124     145.750-288.985  27.544  1.00  0.00           C  
ATOM    930  O   GLU A 124     145.799-288.760  28.753  1.00  0.00           O  
ATOM    931  CB  GLU A 124     145.257-291.396  26.887  1.00  0.00           C  
ATOM    932  CG  GLU A 124     144.194-292.421  26.432  1.00  0.00           C  
ATOM    933  CD  GLU A 124     144.815-293.745  26.009  1.00  0.00           C  
ATOM    934  OE1 GLU A 124     144.566-294.751  26.708  1.00  0.00           O  
ATOM    935  OE2 GLU A 124     145.541-293.732  24.990  1.00  0.00           O  
ATOM    936  N   GLN A 125     146.545-288.391  26.634  1.00  0.00           N  
ATOM    937  CA  GLN A 125     147.513-287.339  26.946  1.00  0.00           C  
ATOM    938  C   GLN A 125     146.825-285.983  27.174  1.00  0.00           C  
ATOM    939  O   GLN A 125     147.236-285.248  28.071  1.00  0.00           O  
ATOM    940  CB  GLN A 125     148.565-287.266  25.819  1.00  0.00           C  
ATOM    941  CG  GLN A 125     149.790-286.411  26.190  1.00  0.00           C  
ATOM    942  CD  GLN A 125     150.960-286.599  25.226  1.00  0.00           C  
ATOM    943  OE1 GLN A 125     150.791-286.540  24.012  1.00  0.00           O  
ATOM    944  NE2 GLN A 125     152.163-286.801  25.767  1.00  0.00           N  
ATOM    945  N   LEU A 126     145.778-285.698  26.382  1.00  0.00           N  
ATOM    946  CA  LEU A 126     144.965-284.480  26.451  1.00  0.00           C  
ATOM    947  C   LEU A 126     144.089-284.420  27.717  1.00  0.00           C  
ATOM    948  O   LEU A 126     143.891-283.329  28.252  1.00  0.00           O  
ATOM    949  CB  LEU A 126     144.135-284.368  25.152  1.00  0.00           C  
ATOM    950  CG  LEU A 126     144.993-284.135  23.881  1.00  0.00           C  
ATOM    951  CD1 LEU A 126     144.275-284.577  22.596  1.00  0.00           C  
ATOM    952  CD2 LEU A 126     145.481-282.686  23.765  1.00  0.00           C  
ATOM    953  N   LYS A 127     143.645-285.587  28.211  1.00  0.00           N  
ATOM    954  CA  LYS A 127     142.991-285.756  29.512  1.00  0.00           C  
ATOM    955  C   LYS A 127     143.964-285.646  30.703  1.00  0.00           C  
ATOM    956  O   LYS A 127     143.520-285.280  31.790  1.00  0.00           O  
ATOM    957  CB  LYS A 127     142.225-287.094  29.522  1.00  0.00           C  
ATOM    958  CG  LYS A 127     140.935-287.040  28.687  1.00  0.00           C  
ATOM    959  CD  LYS A 127     140.249-288.409  28.563  1.00  0.00           C  
ATOM    960  CE  LYS A 127     138.940-288.360  27.760  1.00  0.00           C  
ATOM    961  NZ  LYS A 127     137.888-287.605  28.458  1.00  0.00           N  
ATOM    962  N   SER A 128     145.265-285.900  30.470  1.00  0.00           N  
ATOM    963  CA  SER A 128     146.353-285.653  31.422  1.00  0.00           C  
ATOM    964  C   SER A 128     146.844-284.186  31.427  1.00  0.00           C  
ATOM    965  O   SER A 128     147.736-283.864  32.213  1.00  0.00           O  
ATOM    966  CB  SER A 128     147.506-286.645  31.152  1.00  0.00           C  
ATOM    967  OG  SER A 128     147.186-287.921  31.665  1.00  0.00           O  
ATOM    968  N   GLY A 129     146.254-283.318  30.583  1.00  0.00           N  
ATOM    969  CA  GLY A 129     146.537-281.881  30.533  1.00  0.00           C  
ATOM    970  C   GLY A 129     147.780-281.538  29.695  1.00  0.00           C  
ATOM    971  O   GLY A 129     148.254-280.406  29.778  1.00  0.00           O  
ATOM    972  N   THR A 130     148.297-282.490  28.902  1.00  0.00           N  
ATOM    973  CA  THR A 130     149.496-282.360  28.069  1.00  0.00           C  
ATOM    974  C   THR A 130     149.115-282.504  26.581  1.00  0.00           C  
ATOM    975  O   THR A 130     148.086-283.097  26.263  1.00  0.00           O  
ATOM    976  CB  THR A 130     150.507-283.482  28.448  1.00  0.00           C  
ATOM    977  OG1 THR A 130     150.898-283.301  29.796  1.00  0.00           O  
ATOM    978  CG2 THR A 130     151.797-283.578  27.612  1.00  0.00           C  
ATOM    979  N   ALA A 131     149.950-281.965  25.683  1.00  0.00           N  
ATOM    980  CA  ALA A 131     149.758-282.072  24.241  1.00  0.00           C  
ATOM    981  C   ALA A 131     151.110-282.088  23.528  1.00  0.00           C  
ATOM    982  O   ALA A 131     151.566-281.050  23.052  1.00  0.00           O  
ATOM    983  CB  ALA A 131     148.845-280.937  23.759  1.00  0.00           C  
ATOM    984  N   SER A 132     151.729-283.278  23.468  1.00  0.00           N  
ATOM    985  CA  SER A 132     152.986-283.489  22.758  1.00  0.00           C  
ATOM    986  C   SER A 132     152.715-283.868  21.299  1.00  0.00           C  
ATOM    987  O   SER A 132     152.427-285.030  21.007  1.00  0.00           O  
ATOM    988  CB  SER A 132     153.831-284.543  23.482  1.00  0.00           C  
ATOM    989  OG  SER A 132     154.357-284.021  24.687  1.00  0.00           O  
ATOM    990  N   VAL A 133     152.801-282.857  20.425  1.00  0.00           N  
ATOM    991  CA  VAL A 133     152.632-282.993  18.984  1.00  0.00           C  
ATOM    992  C   VAL A 133     153.995-283.401  18.390  1.00  0.00           C  
ATOM    993  O   VAL A 133     154.951-282.632  18.487  1.00  0.00           O  
ATOM    994  CB  VAL A 133     152.185-281.656  18.324  1.00  0.00           C  
ATOM    995  CG1 VAL A 133     151.713-281.897  16.882  1.00  0.00           C  
ATOM    996  CG2 VAL A 133     151.081-280.925  19.114  1.00  0.00           C  
ATOM    997  N   VAL A 134     154.069-284.622  17.845  1.00  0.00           N  
ATOM    998  CA  VAL A 134     155.316-285.269  17.431  1.00  0.00           C  
ATOM    999  C   VAL A 134     155.515-285.197  15.906  1.00  0.00           C  
ATOM   1000  O   VAL A 134     154.546-285.246  15.149  1.00  0.00           O  
ATOM   1001  CB  VAL A 134     155.310-286.756  17.900  1.00  0.00           C  
ATOM   1002  CG1 VAL A 134     156.322-287.706  17.225  1.00  0.00           C  
ATOM   1003  CG2 VAL A 134     155.493-286.836  19.426  1.00  0.00           C  
ATOM   1004  N   CYS A 135     156.792-285.111  15.510  1.00  0.00           N  
ATOM   1005  CA  CYS A 135     157.292-285.155  14.140  1.00  0.00           C  
ATOM   1006  C   CYS A 135     158.546-286.041  14.120  1.00  0.00           C  
ATOM   1007  O   CYS A 135     159.382-285.933  15.017  1.00  0.00           O  
ATOM   1008  CB  CYS A 135     157.571-283.720  13.667  1.00  0.00           C  
ATOM   1009  SG  CYS A 135     158.285-283.506  12.019  1.00  0.00           S  
ATOM   1010  N   LEU A 136     158.634-286.922  13.114  1.00  0.00           N  
ATOM   1011  CA  LEU A 136     159.648-287.974  13.034  1.00  0.00           C  
ATOM   1012  C   LEU A 136     160.289-287.938  11.644  1.00  0.00           C  
ATOM   1013  O   LEU A 136     159.584-288.070  10.645  1.00  0.00           O  
ATOM   1014  CB  LEU A 136     158.983-289.343  13.324  1.00  0.00           C  
ATOM   1015  CG  LEU A 136     158.488-289.503  14.782  1.00  0.00           C  
ATOM   1016  CD1 LEU A 136     157.411-290.601  14.912  1.00  0.00           C  
ATOM   1017  CD2 LEU A 136     159.659-289.693  15.767  1.00  0.00           C  
ATOM   1018  N   LEU A 137     161.618-287.773  11.622  1.00  0.00           N  
ATOM   1019  CA  LEU A 137     162.463-287.791  10.431  1.00  0.00           C  
ATOM   1020  C   LEU A 137     163.297-289.075  10.467  1.00  0.00           C  
ATOM   1021  O   LEU A 137     163.835-289.414  11.522  1.00  0.00           O  
ATOM   1022  CB  LEU A 137     163.401-286.558  10.427  1.00  0.00           C  
ATOM   1023  CG  LEU A 137     162.718-285.171  10.387  1.00  0.00           C  
ATOM   1024  CD1 LEU A 137     161.615-285.081   9.320  1.00  0.00           C  
ATOM   1025  CD2 LEU A 137     162.242-284.671  11.770  1.00  0.00           C  
ATOM   1026  N   ASN A 138     163.386-289.771   9.323  1.00  0.00           N  
ATOM   1027  CA  ASN A 138     164.058-291.070   9.208  1.00  0.00           C  
ATOM   1028  C   ASN A 138     164.856-291.159   7.901  1.00  0.00           C  
ATOM   1029  O   ASN A 138     164.552-290.449   6.943  1.00  0.00           O  
ATOM   1030  CB  ASN A 138     163.013-292.217   9.282  1.00  0.00           C  
ATOM   1031  CG  ASN A 138     162.281-292.327  10.626  1.00  0.00           C  
ATOM   1032  OD1 ASN A 138     161.033-291.857  10.684  1.00  0.00           O  
ATOM   1033  ND2 ASN A 138     162.832-292.838  11.600  1.00  0.00           N  
ATOM   1034  N   ASN A 139     165.840-292.074   7.887  1.00  0.00           N  
ATOM   1035  CA  ASN A 139     166.593-292.547   6.719  1.00  0.00           C  
ATOM   1036  C   ASN A 139     167.296-291.431   5.911  1.00  0.00           C  
ATOM   1037  O   ASN A 139     167.085-291.319   4.702  1.00  0.00           O  
ATOM   1038  CB  ASN A 139     165.684-293.448   5.839  1.00  0.00           C  
ATOM   1039  CG  ASN A 139     166.466-294.473   5.009  1.00  0.00           C  
ATOM   1040  ND2 ASN A 139     166.270-294.465   3.690  1.00  0.00           N  
ATOM   1041  OD1 ASN A 139     167.232-295.267   5.552  1.00  0.00           O  
ATOM   1042  N   PHE A 140     168.127-290.634   6.599  1.00  0.00           N  
ATOM   1043  CA  PHE A 140     168.904-289.542   6.009  1.00  0.00           C  
ATOM   1044  C   PHE A 140     170.387-289.629   6.411  1.00  0.00           C  
ATOM   1045  O   PHE A 140     170.732-290.356   7.341  1.00  0.00           O  
ATOM   1046  CB  PHE A 140     168.244-288.200   6.396  1.00  0.00           C  
ATOM   1047  CG  PHE A 140     168.179-287.848   7.872  1.00  0.00           C  
ATOM   1048  CD1 PHE A 140     166.984-288.035   8.600  1.00  0.00           C  
ATOM   1049  CE1 PHE A 140     166.951-287.750   9.957  1.00  0.00           C  
ATOM   1050  CZ  PHE A 140     168.099-287.315  10.608  1.00  0.00           C  
ATOM   1051  CD2 PHE A 140     169.336-287.425   8.556  1.00  0.00           C  
ATOM   1052  CE2 PHE A 140     169.287-287.154   9.913  1.00  0.00           C  
ATOM   1053  N   TYR A 141     171.240-288.866   5.711  1.00  0.00           N  
ATOM   1054  CA  TYR A 141     172.671-288.756   6.001  1.00  0.00           C  
ATOM   1055  C   TYR A 141     173.185-287.412   5.444  1.00  0.00           C  
ATOM   1056  O   TYR A 141     172.800-287.070   4.325  1.00  0.00           O  
ATOM   1057  CB  TYR A 141     173.418-289.955   5.368  1.00  0.00           C  
ATOM   1058  CG  TYR A 141     174.881-290.038   5.769  1.00  0.00           C  
ATOM   1059  CD1 TYR A 141     175.254-290.776   6.912  1.00  0.00           C  
ATOM   1060  CE1 TYR A 141     176.593-290.775   7.350  1.00  0.00           C  
ATOM   1061  CZ  TYR A 141     177.560-290.024   6.655  1.00  0.00           C  
ATOM   1062  OH  TYR A 141     178.846-289.983   7.107  1.00  0.00           O  
ATOM   1063  CD2 TYR A 141     175.863-289.327   5.047  1.00  0.00           C  
ATOM   1064  CE2 TYR A 141     177.197-289.307   5.498  1.00  0.00           C  
ATOM   1065  N   PRO A 142     174.055-286.675   6.178  1.00  0.00           N  
ATOM   1066  CA  PRO A 142     174.588-286.962   7.530  1.00  0.00           C  
ATOM   1067  C   PRO A 142     173.573-286.719   8.662  1.00  0.00           C  
ATOM   1068  O   PRO A 142     172.465-286.250   8.407  1.00  0.00           O  
ATOM   1069  CD  PRO A 142     174.646-285.451   5.634  1.00  0.00           C  
ATOM   1070  CB  PRO A 142     175.792-286.008   7.634  1.00  0.00           C  
ATOM   1071  CG  PRO A 142     175.391-284.807   6.796  1.00  0.00           C  
ATOM   1072  N   ARG A 143     173.990-287.061   9.894  1.00  0.00           N  
ATOM   1073  CA  ARG A 143     173.188-286.998  11.123  1.00  0.00           C  
ATOM   1074  C   ARG A 143     172.675-285.600  11.524  1.00  0.00           C  
ATOM   1075  O   ARG A 143     171.732-285.526  12.314  1.00  0.00           O  
ATOM   1076  CB  ARG A 143     173.966-287.689  12.263  1.00  0.00           C  
ATOM   1077  CG  ARG A 143     175.152-286.918  12.877  1.00  0.00           C  
ATOM   1078  CD  ARG A 143     175.940-287.767  13.889  1.00  0.00           C  
ATOM   1079  NE  ARG A 143     175.149-288.058  15.097  1.00  0.00           N  
ATOM   1080  CZ  ARG A 143     175.383-289.037  15.988  1.00  0.00           C  
ATOM   1081  NH1 ARG A 143     174.574-289.166  17.044  1.00  0.00           N  
ATOM   1082  NH2 ARG A 143     176.405-289.895  15.851  1.00  0.00           N  
ATOM   1083  N   GLU A 144     173.270-284.531  10.965  1.00  0.00           N  
ATOM   1084  CA  GLU A 144     172.799-283.151  11.080  1.00  0.00           C  
ATOM   1085  C   GLU A 144     171.477-282.957  10.312  1.00  0.00           C  
ATOM   1086  O   GLU A 144     171.372-283.399   9.169  1.00  0.00           O  
ATOM   1087  CB  GLU A 144     173.916-282.212  10.567  1.00  0.00           C  
ATOM   1088  CG  GLU A 144     173.603-280.700  10.565  1.00  0.00           C  
ATOM   1089  CD  GLU A 144     173.346-280.133  11.962  1.00  0.00           C  
ATOM   1090  OE1 GLU A 144     174.310-279.597  12.551  1.00  0.00           O  
ATOM   1091  OE2 GLU A 144     172.182-280.203  12.412  1.00  0.00           O  
ATOM   1092  N   ALA A 145     170.512-282.280  10.949  1.00  0.00           N  
ATOM   1093  CA  ALA A 145     169.190-281.991  10.402  1.00  0.00           C  
ATOM   1094  C   ALA A 145     168.564-280.833  11.188  1.00  0.00           C  
ATOM   1095  O   ALA A 145     168.580-280.864  12.418  1.00  0.00           O  
ATOM   1096  CB  ALA A 145     168.312-283.256  10.458  1.00  0.00           C  
ATOM   1097  N   LYS A 146     168.024-279.838  10.461  1.00  0.00           N  
ATOM   1098  CA  LYS A 146     167.412-278.633  11.030  1.00  0.00           C  
ATOM   1099  C   LYS A 146     165.886-278.701  10.875  1.00  0.00           C  
ATOM   1100  O   LYS A 146     165.407-279.220   9.867  1.00  0.00           O  
ATOM   1101  CB  LYS A 146     167.972-277.384  10.315  1.00  0.00           C  
ATOM   1102  CG  LYS A 146     169.504-277.219  10.385  1.00  0.00           C  
ATOM   1103  CD  LYS A 146     170.093-277.319  11.802  1.00  0.00           C  
ATOM   1104  CE  LYS A 146     171.580-276.949  11.856  1.00  0.00           C  
ATOM   1105  NZ  LYS A 146     172.166-277.292  13.162  1.00  0.00           N  
ATOM   1106  N   VAL A 147     165.161-278.178  11.879  1.00  0.00           N  
ATOM   1107  CA  VAL A 147     163.703-278.298  11.993  1.00  0.00           C  
ATOM   1108  C   VAL A 147     163.046-276.948  12.346  1.00  0.00           C  
ATOM   1109  O   VAL A 147     163.727-276.006  12.757  1.00  0.00           O  
ATOM   1110  CB  VAL A 147     163.305-279.341  13.090  1.00  0.00           C  
ATOM   1111  CG1 VAL A 147     164.051-280.679  12.933  1.00  0.00           C  
ATOM   1112  CG2 VAL A 147     163.420-278.842  14.547  1.00  0.00           C  
ATOM   1113  N   GLN A 148     161.711-276.917  12.219  1.00  0.00           N  
ATOM   1114  CA  GLN A 148     160.827-275.832  12.640  1.00  0.00           C  
ATOM   1115  C   GLN A 148     159.404-276.372  12.869  1.00  0.00           C  
ATOM   1116  O   GLN A 148     159.054-277.436  12.354  1.00  0.00           O  
ATOM   1117  CB  GLN A 148     160.853-274.670  11.615  1.00  0.00           C  
ATOM   1118  CG  GLN A 148     160.423-275.061  10.187  1.00  0.00           C  
ATOM   1119  CD  GLN A 148     160.204-273.846   9.286  1.00  0.00           C  
ATOM   1120  OE1 GLN A 148     159.259-273.086   9.486  1.00  0.00           O  
ATOM   1121  NE2 GLN A 148     161.059-273.674   8.278  1.00  0.00           N  
ATOM   1122  N   TRP A 149     158.607-275.592  13.615  1.00  0.00           N  
ATOM   1123  CA  TRP A 149     157.178-275.807  13.834  1.00  0.00           C  
ATOM   1124  C   TRP A 149     156.390-274.549  13.446  1.00  0.00           C  
ATOM   1125  O   TRP A 149     156.888-273.435  13.618  1.00  0.00           O  
ATOM   1126  CB  TRP A 149     156.913-276.207  15.298  1.00  0.00           C  
ATOM   1127  CG  TRP A 149     157.214-277.638  15.622  1.00  0.00           C  
ATOM   1128  CD1 TRP A 149     158.408-278.137  16.017  1.00  0.00           C  
ATOM   1129  NE1 TRP A 149     158.308-279.505  16.171  1.00  0.00           N  
ATOM   1130  CE2 TRP A 149     157.045-279.963  15.860  1.00  0.00           C  
ATOM   1131  CD2 TRP A 149     156.323-278.786  15.493  1.00  0.00           C  
ATOM   1132  CE3 TRP A 149     154.971-278.953  15.114  1.00  0.00           C  
ATOM   1133  CZ3 TRP A 149     154.368-280.225  15.092  1.00  0.00           C  
ATOM   1134  CZ2 TRP A 149     156.449-281.235  15.852  1.00  0.00           C  
ATOM   1135  CH2 TRP A 149     155.107-281.367  15.454  1.00  0.00           C  
ATOM   1136  N   LYS A 150     155.175-274.769  12.917  1.00  0.00           N  
ATOM   1137  CA  LYS A 150     154.275-273.737  12.401  1.00  0.00           C  
ATOM   1138  C   LYS A 150     152.824-274.025  12.817  1.00  0.00           C  
ATOM   1139  O   LYS A 150     152.428-275.189  12.900  1.00  0.00           O  
ATOM   1140  CB  LYS A 150     154.415-273.645  10.866  1.00  0.00           C  
ATOM   1141  CG  LYS A 150     155.740-273.012  10.404  1.00  0.00           C  
ATOM   1142  CD  LYS A 150     155.854-272.848   8.880  1.00  0.00           C  
ATOM   1143  CE  LYS A 150     156.080-274.169   8.130  1.00  0.00           C  
ATOM   1144  NZ  LYS A 150     156.246-273.927   6.687  1.00  0.00           N  
ATOM   1145  N   VAL A 151     152.067-272.943  13.059  1.00  0.00           N  
ATOM   1146  CA  VAL A 151     150.664-272.948  13.488  1.00  0.00           C  
ATOM   1147  C   VAL A 151     149.920-271.736  12.878  1.00  0.00           C  
ATOM   1148  O   VAL A 151     150.551-270.886  12.246  1.00  0.00           O  
ATOM   1149  CB  VAL A 151     150.538-272.888  15.045  1.00  0.00           C  
ATOM   1150  CG1 VAL A 151     151.170-274.102  15.744  1.00  0.00           C  
ATOM   1151  CG2 VAL A 151     151.051-271.581  15.680  1.00  0.00           C  
ATOM   1152  N   ASP A 152     148.591-271.680  13.083  1.00  0.00           N  
ATOM   1153  CA  ASP A 152     147.704-270.577  12.672  1.00  0.00           C  
ATOM   1154  C   ASP A 152     148.064-269.214  13.287  1.00  0.00           C  
ATOM   1155  O   ASP A 152     148.535-269.156  14.423  1.00  0.00           O  
ATOM   1156  CB  ASP A 152     146.215-270.867  12.974  1.00  0.00           C  
ATOM   1157  CG  ASP A 152     145.677-272.136  12.319  1.00  0.00           C  
ATOM   1158  OD1 ASP A 152     145.915-272.292  11.102  1.00  0.00           O  
ATOM   1159  OD2 ASP A 152     144.949-272.876  13.014  1.00  0.00           O  
ATOM   1160  N   ASN A 153     147.768-268.143  12.526  1.00  0.00           N  
ATOM   1161  CA  ASN A 153     147.904-266.730  12.905  1.00  0.00           C  
ATOM   1162  C   ASN A 153     149.379-266.281  13.049  1.00  0.00           C  
ATOM   1163  O   ASN A 153     150.298-267.045  12.751  1.00  0.00           O  
ATOM   1164  CB  ASN A 153     147.060-266.438  14.183  1.00  0.00           C  
ATOM   1165  CG  ASN A 153     146.490-265.017  14.253  1.00  0.00           C  
ATOM   1166  OD1 ASN A 153     147.030-264.171  14.961  1.00  0.00           O  
ATOM   1167  ND2 ASN A 153     145.407-264.749  13.521  1.00  0.00           N  
ATOM   1168  N   ALA A 154     149.575-265.037  13.520  1.00  0.00           N  
ATOM   1169  CA  ALA A 154     150.861-264.493  13.971  1.00  0.00           C  
ATOM   1170  C   ALA A 154     151.359-265.123  15.290  1.00  0.00           C  
ATOM   1171  O   ALA A 154     152.525-264.935  15.637  1.00  0.00           O  
ATOM   1172  CB  ALA A 154     150.721-262.970  14.116  1.00  0.00           C  
ATOM   1173  N   LEU A 155     150.479-265.874  15.978  1.00  0.00           N  
ATOM   1174  CA  LEU A 155     150.775-266.725  17.130  1.00  0.00           C  
ATOM   1175  C   LEU A 155     151.754-267.852  16.761  1.00  0.00           C  
ATOM   1176  O   LEU A 155     151.722-268.353  15.634  1.00  0.00           O  
ATOM   1177  CB  LEU A 155     149.456-267.344  17.645  1.00  0.00           C  
ATOM   1178  CG  LEU A 155     148.404-266.336  18.161  1.00  0.00           C  
ATOM   1179  CD1 LEU A 155     147.063-267.045  18.450  1.00  0.00           C  
ATOM   1180  CD2 LEU A 155     148.909-265.524  19.372  1.00  0.00           C  
ATOM   1181  N   GLN A 156     152.587-268.243  17.734  1.00  0.00           N  
ATOM   1182  CA  GLN A 156     153.563-269.317  17.587  1.00  0.00           C  
ATOM   1183  C   GLN A 156     153.925-269.864  18.972  1.00  0.00           C  
ATOM   1184  O   GLN A 156     153.901-269.117  19.953  1.00  0.00           O  
ATOM   1185  CB  GLN A 156     154.809-268.786  16.827  1.00  0.00           C  
ATOM   1186  CG  GLN A 156     155.822-269.855  16.364  1.00  0.00           C  
ATOM   1187  CD  GLN A 156     155.201-270.877  15.409  1.00  0.00           C  
ATOM   1188  NE2 GLN A 156     155.069-270.502  14.136  1.00  0.00           N  
ATOM   1189  OE1 GLN A 156     154.831-271.976  15.819  1.00  0.00           O  
ATOM   1190  N   SER A 157     154.284-271.155  19.011  1.00  0.00           N  
ATOM   1191  CA  SER A 157     154.778-271.842  20.198  1.00  0.00           C  
ATOM   1192  C   SER A 157     156.113-272.509  19.835  1.00  0.00           C  
ATOM   1193  O   SER A 157     156.164-273.298  18.890  1.00  0.00           O  
ATOM   1194  CB  SER A 157     153.702-272.827  20.692  1.00  0.00           C  
ATOM   1195  OG  SER A 157     154.058-273.392  21.936  1.00  0.00           O  
ATOM   1196  N   GLY A 158     157.172-272.136  20.572  1.00  0.00           N  
ATOM   1197  CA  GLY A 158     158.558-272.504  20.280  1.00  0.00           C  
ATOM   1198  C   GLY A 158     159.069-273.647  21.170  1.00  0.00           C  
ATOM   1199  O   GLY A 158     160.283-273.824  21.258  1.00  0.00           O  
ATOM   1200  N   ASN A 159     158.176-274.403  21.836  1.00  0.00           N  
ATOM   1201  CA  ASN A 159     158.502-275.458  22.809  1.00  0.00           C  
ATOM   1202  C   ASN A 159     158.867-276.804  22.138  1.00  0.00           C  
ATOM   1203  O   ASN A 159     158.395-277.853  22.577  1.00  0.00           O  
ATOM   1204  CB  ASN A 159     157.331-275.595  23.816  1.00  0.00           C  
ATOM   1205  CG  ASN A 159     157.074-274.324  24.630  1.00  0.00           C  
ATOM   1206  ND2 ASN A 159     157.881-273.955  25.479  1.00  0.00           N  
ATOM   1207  OD1 ASN A 159     155.948-273.651  24.382  1.00  0.00           O  
ATOM   1208  N   SER A 160     159.717-276.755  21.100  1.00  0.00           N  
ATOM   1209  CA  SER A 160     160.274-277.917  20.405  1.00  0.00           C  
ATOM   1210  C   SER A 160     161.340-278.625  21.264  1.00  0.00           C  
ATOM   1211  O   SER A 160     162.088-277.962  21.984  1.00  0.00           O  
ATOM   1212  CB  SER A 160     160.837-277.458  19.044  1.00  0.00           C  
ATOM   1213  OG  SER A 160     161.286-278.555  18.270  1.00  0.00           O  
ATOM   1214  N   GLN A 161     161.382-279.960  21.156  1.00  0.00           N  
ATOM   1215  CA  GLN A 161     162.265-280.842  21.908  1.00  0.00           C  
ATOM   1216  C   GLN A 161     162.808-281.901  20.942  1.00  0.00           C  
ATOM   1217  O   GLN A 161     162.030-282.718  20.448  1.00  0.00           O  
ATOM   1218  CB  GLN A 161     161.465-281.462  23.074  1.00  0.00           C  
ATOM   1219  CG  GLN A 161     162.314-282.331  24.017  1.00  0.00           C  
ATOM   1220  CD  GLN A 161     161.472-282.920  25.145  1.00  0.00           C  
ATOM   1221  NE2 GLN A 161     160.653-283.807  24.919  1.00  0.00           N  
ATOM   1222  OE1 GLN A 161     161.674-282.431  26.368  1.00  0.00           O  
ATOM   1223  N   GLU A 162     164.125-281.848  20.682  1.00  0.00           N  
ATOM   1224  CA  GLU A 162     164.798-282.680  19.683  1.00  0.00           C  
ATOM   1225  C   GLU A 162     165.744-283.705  20.321  1.00  0.00           C  
ATOM   1226  O   GLU A 162     166.305-283.445  21.387  1.00  0.00           O  
ATOM   1227  CB  GLU A 162     165.596-281.780  18.722  1.00  0.00           C  
ATOM   1228  CG  GLU A 162     164.719-280.838  17.881  1.00  0.00           C  
ATOM   1229  CD  GLU A 162     165.576-279.974  16.962  1.00  0.00           C  
ATOM   1230  OE1 GLU A 162     166.104-280.536  15.978  1.00  0.00           O  
ATOM   1231  OE2 GLU A 162     165.683-278.763  17.254  1.00  0.00           O  
ATOM   1232  N   SER A 163     165.942-284.825  19.607  1.00  0.00           N  
ATOM   1233  CA  SER A 163     166.909-285.868  19.944  1.00  0.00           C  
ATOM   1234  C   SER A 163     167.187-286.734  18.703  1.00  0.00           C  
ATOM   1235  O   SER A 163     166.240-287.144  18.032  1.00  0.00           O  
ATOM   1236  CB  SER A 163     166.401-286.702  21.135  1.00  0.00           C  
ATOM   1237  OG  SER A 163     167.376-287.640  21.531  1.00  0.00           O  
ATOM   1238  N   VAL A 164     168.478-286.994  18.438  1.00  0.00           N  
ATOM   1239  CA  VAL A 164     168.965-287.759  17.287  1.00  0.00           C  
ATOM   1240  C   VAL A 164     169.477-289.141  17.738  1.00  0.00           C  
ATOM   1241  O   VAL A 164     170.080-289.252  18.806  1.00  0.00           O  
ATOM   1242  CB  VAL A 164     170.109-286.980  16.561  1.00  0.00           C  
ATOM   1243  CG1 VAL A 164     171.447-286.899  17.328  1.00  0.00           C  
ATOM   1244  CG2 VAL A 164     170.357-287.483  15.126  1.00  0.00           C  
ATOM   1245  N   THR A 165     169.244-290.162  16.899  1.00  0.00           N  
ATOM   1246  CA  THR A 165     169.743-291.528  17.086  1.00  0.00           C  
ATOM   1247  C   THR A 165     171.247-291.653  16.755  1.00  0.00           C  
ATOM   1248  O   THR A 165     171.830-290.750  16.152  1.00  0.00           O  
ATOM   1249  CB  THR A 165     168.976-292.527  16.167  1.00  0.00           C  
ATOM   1250  OG1 THR A 165     169.259-292.348  14.789  1.00  0.00           O  
ATOM   1251  CG2 THR A 165     167.457-292.506  16.362  1.00  0.00           C  
ATOM   1252  N   GLU A 166     171.828-292.809  17.119  1.00  0.00           N  
ATOM   1253  CA  GLU A 166     173.087-293.304  16.558  1.00  0.00           C  
ATOM   1254  C   GLU A 166     172.834-294.083  15.255  1.00  0.00           C  
ATOM   1255  O   GLU A 166     171.686-294.382  14.922  1.00  0.00           O  
ATOM   1256  CB  GLU A 166     173.840-294.150  17.610  1.00  0.00           C  
ATOM   1257  CG  GLU A 166     174.382-293.340  18.809  1.00  0.00           C  
ATOM   1258  CD  GLU A 166     175.350-292.217  18.415  1.00  0.00           C  
ATOM   1259  OE1 GLU A 166     176.170-292.436  17.495  1.00  0.00           O  
ATOM   1260  OE2 GLU A 166     175.233-291.127  19.016  1.00  0.00           O  
ATOM   1261  N   GLN A 167     173.928-294.346  14.519  1.00  0.00           N  
ATOM   1262  CA  GLN A 167     173.929-294.858  13.148  1.00  0.00           C  
ATOM   1263  C   GLN A 167     173.198-296.202  12.978  1.00  0.00           C  
ATOM   1264  O   GLN A 167     173.402-297.117  13.776  1.00  0.00           O  
ATOM   1265  CB  GLN A 167     175.391-294.961  12.671  1.00  0.00           C  
ATOM   1266  CG  GLN A 167     175.533-295.176  11.153  1.00  0.00           C  
ATOM   1267  CD  GLN A 167     176.918-294.777  10.644  1.00  0.00           C  
ATOM   1268  OE1 GLN A 167     177.933-295.103  11.257  1.00  0.00           O  
ATOM   1269  NE2 GLN A 167     176.961-294.067   9.514  1.00  0.00           N  
ATOM   1270  N   ASP A 168     172.383-296.283  11.913  1.00  0.00           N  
ATOM   1271  CA  ASP A 168     171.650-297.473  11.486  1.00  0.00           C  
ATOM   1272  C   ASP A 168     172.632-298.560  11.006  1.00  0.00           C  
ATOM   1273  O   ASP A 168     173.512-298.268  10.197  1.00  0.00           O  
ATOM   1274  CB  ASP A 168     170.628-297.109  10.386  1.00  0.00           C  
ATOM   1275  CG  ASP A 168     169.674-298.249  10.032  1.00  0.00           C  
ATOM   1276  OD1 ASP A 168     168.717-298.454  10.808  1.00  0.00           O  
ATOM   1277  OD2 ASP A 168     169.923-298.894   8.990  1.00  0.00           O  
ATOM   1278  N   SER A 169     172.458-299.786  11.519  1.00  0.00           N  
ATOM   1279  CA  SER A 169     173.334-300.929  11.250  1.00  0.00           C  
ATOM   1280  C   SER A 169     173.206-301.494   9.818  1.00  0.00           C  
ATOM   1281  O   SER A 169     174.172-302.069   9.317  1.00  0.00           O  
ATOM   1282  CB  SER A 169     173.065-302.003  12.327  1.00  0.00           C  
ATOM   1283  OG  SER A 169     173.953-303.098  12.236  1.00  0.00           O  
ATOM   1284  N   LYS A 170     172.032-301.318   9.187  1.00  0.00           N  
ATOM   1285  CA  LYS A 170     171.713-301.855   7.866  1.00  0.00           C  
ATOM   1286  C   LYS A 170     172.123-300.893   6.735  1.00  0.00           C  
ATOM   1287  O   LYS A 170     172.822-301.317   5.815  1.00  0.00           O  
ATOM   1288  CB  LYS A 170     170.208-302.209   7.839  1.00  0.00           C  
ATOM   1289  CG  LYS A 170     169.674-302.740   6.495  1.00  0.00           C  
ATOM   1290  CD  LYS A 170     168.160-303.007   6.533  1.00  0.00           C  
ATOM   1291  CE  LYS A 170     167.542-303.191   5.139  1.00  0.00           C  
ATOM   1292  NZ  LYS A 170     167.457-301.912   4.409  1.00  0.00           N  
ATOM   1293  N   ASP A 171     171.646-299.640   6.813  1.00  0.00           N  
ATOM   1294  CA  ASP A 171     171.696-298.649   5.730  1.00  0.00           C  
ATOM   1295  C   ASP A 171     172.715-297.519   5.957  1.00  0.00           C  
ATOM   1296  O   ASP A 171     172.916-296.739   5.027  1.00  0.00           O  
ATOM   1297  CB  ASP A 171     170.293-298.056   5.436  1.00  0.00           C  
ATOM   1298  CG  ASP A 171     169.241-299.111   5.080  1.00  0.00           C  
ATOM   1299  OD1 ASP A 171     169.557-299.968   4.225  1.00  0.00           O  
ATOM   1300  OD2 ASP A 171     168.107-299.007   5.594  1.00  0.00           O  
ATOM   1301  N   SER A 172     173.335-297.436   7.150  1.00  0.00           N  
ATOM   1302  CA  SER A 172     174.318-296.413   7.563  1.00  0.00           C  
ATOM   1303  C   SER A 172     173.727-294.994   7.734  1.00  0.00           C  
ATOM   1304  O   SER A 172     174.483-294.033   7.886  1.00  0.00           O  
ATOM   1305  CB  SER A 172     175.566-296.425   6.646  1.00  0.00           C  
ATOM   1306  OG  SER A 172     176.222-297.671   6.737  1.00  0.00           O  
ATOM   1307  N   THR A 173     172.390-294.886   7.714  1.00  0.00           N  
ATOM   1308  CA  THR A 173     171.620-293.650   7.840  1.00  0.00           C  
ATOM   1309  C   THR A 173     171.311-293.316   9.318  1.00  0.00           C  
ATOM   1310  O   THR A 173     171.750-294.017  10.228  1.00  0.00           O  
ATOM   1311  CB  THR A 173     170.288-293.793   7.053  1.00  0.00           C  
ATOM   1312  OG1 THR A 173     169.475-294.829   7.576  1.00  0.00           O  
ATOM   1313  CG2 THR A 173     170.489-294.004   5.546  1.00  0.00           C  
ATOM   1314  N   TYR A 174     170.602-292.196   9.512  1.00  0.00           N  
ATOM   1315  CA  TYR A 174     170.255-291.597  10.796  1.00  0.00           C  
ATOM   1316  C   TYR A 174     168.786-291.155  10.812  1.00  0.00           C  
ATOM   1317  O   TYR A 174     168.168-291.002   9.757  1.00  0.00           O  
ATOM   1318  CB  TYR A 174     171.185-290.390  11.024  1.00  0.00           C  
ATOM   1319  CG  TYR A 174     172.549-290.765  11.564  1.00  0.00           C  
ATOM   1320  CD1 TYR A 174     172.725-290.856  12.957  1.00  0.00           C  
ATOM   1321  CE1 TYR A 174     173.994-291.132  13.491  1.00  0.00           C  
ATOM   1322  CZ  TYR A 174     175.089-291.339  12.634  1.00  0.00           C  
ATOM   1323  OH  TYR A 174     176.320-291.565  13.176  1.00  0.00           O  
ATOM   1324  CD2 TYR A 174     173.640-290.999  10.699  1.00  0.00           C  
ATOM   1325  CE2 TYR A 174     174.912-291.286  11.236  1.00  0.00           C  
ATOM   1326  N   SER A 175     168.279-290.943  12.036  1.00  0.00           N  
ATOM   1327  CA  SER A 175     166.917-290.496  12.324  1.00  0.00           C  
ATOM   1328  C   SER A 175     166.959-289.395  13.400  1.00  0.00           C  
ATOM   1329  O   SER A 175     167.817-289.440  14.283  1.00  0.00           O  
ATOM   1330  CB  SER A 175     166.082-291.703  12.798  1.00  0.00           C  
ATOM   1331  OG  SER A 175     165.900-292.631  11.750  1.00  0.00           O  
ATOM   1332  N   LEU A 176     166.006-288.452  13.327  1.00  0.00           N  
ATOM   1333  CA  LEU A 176     165.813-287.357  14.283  1.00  0.00           C  
ATOM   1334  C   LEU A 176     164.330-287.283  14.672  1.00  0.00           C  
ATOM   1335  O   LEU A 176     163.465-287.428  13.811  1.00  0.00           O  
ATOM   1336  CB  LEU A 176     166.318-286.031  13.650  1.00  0.00           C  
ATOM   1337  CG  LEU A 176     166.113-284.733  14.472  1.00  0.00           C  
ATOM   1338  CD1 LEU A 176     166.934-284.719  15.775  1.00  0.00           C  
ATOM   1339  CD2 LEU A 176     166.396-283.480  13.629  1.00  0.00           C  
ATOM   1340  N   SER A 177     164.072-287.017  15.960  1.00  0.00           N  
ATOM   1341  CA  SER A 177     162.755-286.667  16.482  1.00  0.00           C  
ATOM   1342  C   SER A 177     162.719-285.157  16.762  1.00  0.00           C  
ATOM   1343  O   SER A 177     163.741-284.577  17.126  1.00  0.00           O  
ATOM   1344  CB  SER A 177     162.492-287.493  17.758  1.00  0.00           C  
ATOM   1345  OG  SER A 177     161.223-287.220  18.324  1.00  0.00           O  
ATOM   1346  N   SER A 178     161.529-284.565  16.616  1.00  0.00           N  
ATOM   1347  CA  SER A 178     161.228-283.178  16.947  1.00  0.00           C  
ATOM   1348  C   SER A 178     159.798-283.156  17.490  1.00  0.00           C  
ATOM   1349  O   SER A 178     158.897-283.614  16.795  1.00  0.00           O  
ATOM   1350  CB  SER A 178     161.411-282.299  15.693  1.00  0.00           C  
ATOM   1351  OG  SER A 178     161.038-280.958  15.933  1.00  0.00           O  
ATOM   1352  N   THR A 179     159.614-282.664  18.721  1.00  0.00           N  
ATOM   1353  CA  THR A 179     158.331-282.731  19.416  1.00  0.00           C  
ATOM   1354  C   THR A 179     158.006-281.375  20.049  1.00  0.00           C  
ATOM   1355  O   THR A 179     158.652-280.989  21.023  1.00  0.00           O  
ATOM   1356  CB  THR A 179     158.343-283.813  20.532  1.00  0.00           C  
ATOM   1357  OG1 THR A 179     158.653-285.073  19.968  1.00  0.00           O  
ATOM   1358  CG2 THR A 179     157.020-283.956  21.307  1.00  0.00           C  
ATOM   1359  N   LEU A 180     156.978-280.700  19.509  1.00  0.00           N  
ATOM   1360  CA  LEU A 180     156.354-279.522  20.107  1.00  0.00           C  
ATOM   1361  C   LEU A 180     155.517-279.962  21.321  1.00  0.00           C  
ATOM   1362  O   LEU A 180     154.352-280.327  21.161  1.00  0.00           O  
ATOM   1363  CB  LEU A 180     155.545-278.775  19.018  1.00  0.00           C  
ATOM   1364  CG  LEU A 180     154.822-277.490  19.482  1.00  0.00           C  
ATOM   1365  CD1 LEU A 180     155.800-276.473  20.096  1.00  0.00           C  
ATOM   1366  CD2 LEU A 180     153.998-276.856  18.343  1.00  0.00           C  
ATOM   1367  N   THR A 181     156.169-279.979  22.495  1.00  0.00           N  
ATOM   1368  CA  THR A 181     155.601-280.446  23.754  1.00  0.00           C  
ATOM   1369  C   THR A 181     154.959-279.280  24.523  1.00  0.00           C  
ATOM   1370  O   THR A 181     155.636-278.303  24.844  1.00  0.00           O  
ATOM   1371  CB  THR A 181     156.633-281.233  24.606  1.00  0.00           C  
ATOM   1372  OG1 THR A 181     156.031-281.695  25.803  1.00  0.00           O  
ATOM   1373  CG2 THR A 181     157.920-280.473  24.977  1.00  0.00           C  
ATOM   1374  N   LEU A 182     153.637-279.390  24.727  1.00  0.00           N  
ATOM   1375  CA  LEU A 182     152.775-278.320  25.216  1.00  0.00           C  
ATOM   1376  C   LEU A 182     151.955-278.786  26.427  1.00  0.00           C  
ATOM   1377  O   LEU A 182     151.868-279.983  26.706  1.00  0.00           O  
ATOM   1378  CB  LEU A 182     151.776-277.913  24.099  1.00  0.00           C  
ATOM   1379  CG  LEU A 182     152.347-277.638  22.694  1.00  0.00           C  
ATOM   1380  CD1 LEU A 182     151.209-277.372  21.682  1.00  0.00           C  
ATOM   1381  CD2 LEU A 182     153.400-276.517  22.710  1.00  0.00           C  
ATOM   1382  N   SER A 183     151.270-277.812  27.048  1.00  0.00           N  
ATOM   1383  CA  SER A 183     150.029-278.032  27.789  1.00  0.00           C  
ATOM   1384  C   SER A 183     148.862-278.179  26.787  1.00  0.00           C  
ATOM   1385  O   SER A 183     148.915-277.601  25.698  1.00  0.00           O  
ATOM   1386  CB  SER A 183     149.816-276.835  28.741  1.00  0.00           C  
ATOM   1387  OG  SER A 183     148.614-276.941  29.481  1.00  0.00           O  
ATOM   1388  N   LYS A 184     147.807-278.908  27.186  1.00  0.00           N  
ATOM   1389  CA  LYS A 184     146.576-279.068  26.404  1.00  0.00           C  
ATOM   1390  C   LYS A 184     145.834-277.742  26.134  1.00  0.00           C  
ATOM   1391  O   LYS A 184     145.186-277.626  25.094  1.00  0.00           O  
ATOM   1392  CB  LYS A 184     145.687-280.141  27.069  1.00  0.00           C  
ATOM   1393  CG  LYS A 184     144.407-280.503  26.291  1.00  0.00           C  
ATOM   1394  CD  LYS A 184     143.139-279.766  26.744  1.00  0.00           C  
ATOM   1395  CE  LYS A 184     141.962-280.096  25.821  1.00  0.00           C  
ATOM   1396  NZ  LYS A 184     140.752-279.336  26.171  1.00  0.00           N  
ATOM   1397  N   ALA A 185     145.984-276.756  27.036  1.00  0.00           N  
ATOM   1398  CA  ALA A 185     145.461-275.394  26.891  1.00  0.00           C  
ATOM   1399  C   ALA A 185     146.049-274.616  25.698  1.00  0.00           C  
ATOM   1400  O   ALA A 185     145.346-273.774  25.140  1.00  0.00           O  
ATOM   1401  CB  ALA A 185     145.701-274.633  28.202  1.00  0.00           C  
ATOM   1402  N   ASP A 186     147.302-274.924  25.317  1.00  0.00           N  
ATOM   1403  CA  ASP A 186     147.994-274.348  24.161  1.00  0.00           C  
ATOM   1404  C   ASP A 186     147.538-275.009  22.842  1.00  0.00           C  
ATOM   1405  O   ASP A 186     147.514-274.337  21.813  1.00  0.00           O  
ATOM   1406  CB  ASP A 186     149.528-274.485  24.317  1.00  0.00           C  
ATOM   1407  CG  ASP A 186     150.348-273.470  23.515  1.00  0.00           C  
ATOM   1408  OD1 ASP A 186     151.319-273.906  22.859  1.00  0.00           O  
ATOM   1409  OD2 ASP A 186     150.056-272.261  23.650  1.00  0.00           O  
ATOM   1410  N   TYR A 187     147.186-276.306  22.902  1.00  0.00           N  
ATOM   1411  CA  TYR A 187     146.792-277.124  21.752  1.00  0.00           C  
ATOM   1412  C   TYR A 187     145.391-276.799  21.188  1.00  0.00           C  
ATOM   1413  O   TYR A 187     145.134-277.101  20.022  1.00  0.00           O  
ATOM   1414  CB  TYR A 187     146.963-278.605  22.125  1.00  0.00           C  
ATOM   1415  CG  TYR A 187     146.680-279.607  21.017  1.00  0.00           C  
ATOM   1416  CD1 TYR A 187     147.561-279.714  19.919  1.00  0.00           C  
ATOM   1417  CE1 TYR A 187     147.278-280.610  18.870  1.00  0.00           C  
ATOM   1418  CZ  TYR A 187     146.122-281.414  18.923  1.00  0.00           C  
ATOM   1419  OH  TYR A 187     145.836-282.267  17.897  1.00  0.00           O  
ATOM   1420  CD2 TYR A 187     145.530-280.420  21.071  1.00  0.00           C  
ATOM   1421  CE2 TYR A 187     145.261-281.335  20.034  1.00  0.00           C  
ATOM   1422  N   GLU A 188     144.527-276.164  21.996  1.00  0.00           N  
ATOM   1423  CA  GLU A 188     143.194-275.723  21.582  1.00  0.00           C  
ATOM   1424  C   GLU A 188     143.184-274.323  20.928  1.00  0.00           C  
ATOM   1425  O   GLU A 188     142.161-273.966  20.342  1.00  0.00           O  
ATOM   1426  CB  GLU A 188     142.241-275.784  22.797  1.00  0.00           C  
ATOM   1427  CG  GLU A 188     142.042-277.193  23.397  1.00  0.00           C  
ATOM   1428  CD  GLU A 188     141.412-278.199  22.431  1.00  0.00           C  
ATOM   1429  OE1 GLU A 188     142.111-279.171  22.069  1.00  0.00           O  
ATOM   1430  OE2 GLU A 188     140.228-277.994  22.086  1.00  0.00           O  
ATOM   1431  N   LYS A 189     144.295-273.566  21.013  1.00  0.00           N  
ATOM   1432  CA  LYS A 189     144.428-272.210  20.454  1.00  0.00           C  
ATOM   1433  C   LYS A 189     144.445-272.162  18.916  1.00  0.00           C  
ATOM   1434  O   LYS A 189     144.009-271.159  18.352  1.00  0.00           O  
ATOM   1435  CB  LYS A 189     145.714-271.545  20.980  1.00  0.00           C  
ATOM   1436  CG  LYS A 189     145.733-271.290  22.494  1.00  0.00           C  
ATOM   1437  CD  LYS A 189     147.071-270.684  22.934  1.00  0.00           C  
ATOM   1438  CE  LYS A 189     147.177-270.471  24.449  1.00  0.00           C  
ATOM   1439  NZ  LYS A 189     148.556-270.126  24.832  1.00  0.00           N  
ATOM   1440  N   HIS A 190     144.963-273.225  18.280  1.00  0.00           N  
ATOM   1441  CA  HIS A 190     145.119-273.342  16.829  1.00  0.00           C  
ATOM   1442  C   HIS A 190     144.492-274.657  16.353  1.00  0.00           C  
ATOM   1443  O   HIS A 190     144.281-275.577  17.149  1.00  0.00           O  
ATOM   1444  CB  HIS A 190     146.616-273.274  16.428  1.00  0.00           C  
ATOM   1445  CG  HIS A 190     147.489-272.367  17.265  1.00  0.00           C  
ATOM   1446  ND1 HIS A 190     148.236-272.835  18.333  1.00  0.00           N  
ATOM   1447  CD2 HIS A 190     147.751-271.017  17.192  1.00  0.00           C  
ATOM   1448  CE1 HIS A 190     148.882-271.788  18.853  1.00  0.00           C  
ATOM   1449  NE2 HIS A 190     148.633-270.652  18.213  1.00  0.00           N  
ATOM   1450  N   LYS A 191     144.235-274.719  15.039  1.00  0.00           N  
ATOM   1451  CA  LYS A 191     143.794-275.919  14.339  1.00  0.00           C  
ATOM   1452  C   LYS A 191     144.999-276.587  13.655  1.00  0.00           C  
ATOM   1453  O   LYS A 191     145.221-277.776  13.875  1.00  0.00           O  
ATOM   1454  CB  LYS A 191     142.675-275.553  13.343  1.00  0.00           C  
ATOM   1455  CG  LYS A 191     141.980-276.779  12.727  1.00  0.00           C  
ATOM   1456  CD  LYS A 191     140.894-276.438  11.690  1.00  0.00           C  
ATOM   1457  CE  LYS A 191     139.724-275.585  12.215  1.00  0.00           C  
ATOM   1458  NZ  LYS A 191     139.019-276.230  13.337  1.00  0.00           N  
ATOM   1459  N   VAL A 192     145.760-275.814  12.859  1.00  0.00           N  
ATOM   1460  CA  VAL A 192     146.961-276.284  12.169  1.00  0.00           C  
ATOM   1461  C   VAL A 192     148.124-276.491  13.153  1.00  0.00           C  
ATOM   1462  O   VAL A 192     148.411-275.607  13.961  1.00  0.00           O  
ATOM   1463  CB  VAL A 192     147.431-275.292  11.063  1.00  0.00           C  
ATOM   1464  CG1 VAL A 192     148.818-275.590  10.444  1.00  0.00           C  
ATOM   1465  CG2 VAL A 192     146.391-275.203   9.934  1.00  0.00           C  
ATOM   1466  N   TYR A 193     148.791-277.643  13.000  1.00  0.00           N  
ATOM   1467  CA  TYR A 193     150.087-277.951  13.589  1.00  0.00           C  
ATOM   1468  C   TYR A 193     150.896-278.657  12.499  1.00  0.00           C  
ATOM   1469  O   TYR A 193     150.498-279.730  12.045  1.00  0.00           O  
ATOM   1470  CB  TYR A 193     149.929-278.814  14.857  1.00  0.00           C  
ATOM   1471  CG  TYR A 193     149.235-278.096  15.997  1.00  0.00           C  
ATOM   1472  CD1 TYR A 193     149.973-277.232  16.831  1.00  0.00           C  
ATOM   1473  CE1 TYR A 193     149.310-276.441  17.785  1.00  0.00           C  
ATOM   1474  CZ  TYR A 193     147.912-276.520  17.913  1.00  0.00           C  
ATOM   1475  OH  TYR A 193     147.265-275.693  18.778  1.00  0.00           O  
ATOM   1476  CD2 TYR A 193     147.841-278.224  16.172  1.00  0.00           C  
ATOM   1477  CE2 TYR A 193     147.179-277.436  17.130  1.00  0.00           C  
ATOM   1478  N   ALA A 194     151.988-278.004  12.079  1.00  0.00           N  
ATOM   1479  CA  ALA A 194     152.829-278.413  10.962  1.00  0.00           C  
ATOM   1480  C   ALA A 194     154.296-278.466  11.389  1.00  0.00           C  
ATOM   1481  O   ALA A 194     154.727-277.656  12.210  1.00  0.00           O  
ATOM   1482  CB  ALA A 194     152.639-277.411   9.815  1.00  0.00           C  
ATOM   1483  N   CYS A 195     155.030-279.407  10.783  1.00  0.00           N  
ATOM   1484  CA  CYS A 195     156.460-279.621  10.966  1.00  0.00           C  
ATOM   1485  C   CYS A 195     157.131-279.553   9.592  1.00  0.00           C  
ATOM   1486  O   CYS A 195     156.635-280.161   8.643  1.00  0.00           O  
ATOM   1487  SG  CYS A 195     158.408-281.483  11.879  1.00  0.00           S  
ATOM   1488  CB  CYS A 195     156.678-281.001  11.606  1.00  0.00           C  
ATOM   1489  N   GLU A 196     158.263-278.843   9.528  1.00  0.00           N  
ATOM   1490  CA  GLU A 196     159.046-278.664   8.312  1.00  0.00           C  
ATOM   1491  C   GLU A 196     160.537-278.735   8.645  1.00  0.00           C  
ATOM   1492  O   GLU A 196     160.939-278.313   9.729  1.00  0.00           O  
ATOM   1493  CB  GLU A 196     158.600-277.353   7.630  1.00  0.00           C  
ATOM   1494  CG  GLU A 196     159.432-276.906   6.414  1.00  0.00           C  
ATOM   1495  CD  GLU A 196     158.760-275.726   5.719  1.00  0.00           C  
ATOM   1496  OE1 GLU A 196     157.673-275.949   5.141  1.00  0.00           O  
ATOM   1497  OE2 GLU A 196     159.312-274.609   5.806  1.00  0.00           O  
ATOM   1498  N   VAL A 197     161.321-279.293   7.712  1.00  0.00           N  
ATOM   1499  CA  VAL A 197     162.756-279.504   7.856  1.00  0.00           C  
ATOM   1500  C   VAL A 197     163.486-279.161   6.546  1.00  0.00           C  
ATOM   1501  O   VAL A 197     162.896-279.225   5.466  1.00  0.00           O  
ATOM   1502  CB  VAL A 197     163.092-280.976   8.256  1.00  0.00           C  
ATOM   1503  CG1 VAL A 197     162.394-281.383   9.563  1.00  0.00           C  
ATOM   1504  CG2 VAL A 197     162.859-282.046   7.171  1.00  0.00           C  
ATOM   1505  N   THR A 198     164.775-278.825   6.691  1.00  0.00           N  
ATOM   1506  CA  THR A 198     165.726-278.631   5.598  1.00  0.00           C  
ATOM   1507  C   THR A 198     167.010-279.414   5.931  1.00  0.00           C  
ATOM   1508  O   THR A 198     167.312-279.653   7.105  1.00  0.00           O  
ATOM   1509  CB  THR A 198     166.071-277.133   5.379  1.00  0.00           C  
ATOM   1510  OG1 THR A 198     166.778-276.564   6.467  1.00  0.00           O  
ATOM   1511  CG2 THR A 198     164.847-276.263   5.051  1.00  0.00           C  
ATOM   1512  N   HIS A 199     167.704-279.851   4.871  1.00  0.00           N  
ATOM   1513  CA  HIS A 199     168.750-280.867   4.945  1.00  0.00           C  
ATOM   1514  C   HIS A 199     169.821-280.662   3.864  1.00  0.00           C  
ATOM   1515  O   HIS A 199     169.689-279.795   3.000  1.00  0.00           O  
ATOM   1516  CB  HIS A 199     168.068-282.249   4.815  1.00  0.00           C  
ATOM   1517  CG  HIS A 199     168.832-283.359   5.481  1.00  0.00           C  
ATOM   1518  CD2 HIS A 199     168.925-283.636   6.825  1.00  0.00           C  
ATOM   1519  ND1 HIS A 199     169.617-284.271   4.768  1.00  0.00           N  
ATOM   1520  NE2 HIS A 199     169.798-284.699   6.938  1.00  0.00           N  
ATOM   1521  CE1 HIS A 199     170.170-285.031   5.704  1.00  0.00           C  
ATOM   1522  N   GLN A 200     170.863-281.502   3.926  1.00  0.00           N  
ATOM   1523  CA  GLN A 200     171.905-281.633   2.910  1.00  0.00           C  
ATOM   1524  C   GLN A 200     171.376-282.290   1.620  1.00  0.00           C  
ATOM   1525  O   GLN A 200     171.813-281.905   0.536  1.00  0.00           O  
ATOM   1526  CB  GLN A 200     173.095-282.447   3.470  1.00  0.00           C  
ATOM   1527  CG  GLN A 200     173.872-281.783   4.635  1.00  0.00           C  
ATOM   1528  CD  GLN A 200     173.200-281.881   6.012  1.00  0.00           C  
ATOM   1529  NE2 GLN A 200     173.568-280.990   6.931  1.00  0.00           N  
ATOM   1530  OE1 GLN A 200     172.379-282.761   6.257  1.00  0.00           O  
ATOM   1531  N   GLY A 201     170.452-283.259   1.758  1.00  0.00           N  
ATOM   1532  CA  GLY A 201     169.859-283.990   0.638  1.00  0.00           C  
ATOM   1533  C   GLY A 201     168.715-283.205  -0.012  1.00  0.00           C  
ATOM   1534  O   GLY A 201     168.543-283.298  -1.227  1.00  0.00           O  
ATOM   1535  N   LEU A 202     167.965-282.421   0.778  1.00  0.00           N  
ATOM   1536  CA  LEU A 202     166.902-281.535   0.313  1.00  0.00           C  
ATOM   1537  C   LEU A 202     166.928-280.278   1.185  1.00  0.00           C  
ATOM   1538  O   LEU A 202     166.288-280.243   2.237  1.00  0.00           O  
ATOM   1539  CB  LEU A 202     165.524-282.247   0.351  1.00  0.00           C  
ATOM   1540  CG  LEU A 202     165.232-283.176  -0.851  1.00  0.00           C  
ATOM   1541  CD1 LEU A 202     163.934-283.978  -0.640  1.00  0.00           C  
ATOM   1542  CD2 LEU A 202     165.219-282.421  -2.197  1.00  0.00           C  
ATOM   1543  N   SER A 203     167.673-279.260   0.717  1.00  0.00           N  
ATOM   1544  CA  SER A 203     167.696-277.910   1.293  1.00  0.00           C  
ATOM   1545  C   SER A 203     166.374-277.153   1.040  1.00  0.00           C  
ATOM   1546  O   SER A 203     165.997-276.305   1.848  1.00  0.00           O  
ATOM   1547  CB  SER A 203     168.929-277.163   0.744  1.00  0.00           C  
ATOM   1548  OG  SER A 203     169.080-275.882   1.326  1.00  0.00           O  
ATOM   1549  N   SER A 204     165.669-277.533  -0.042  1.00  0.00           N  
ATOM   1550  CA  SER A 204     164.277-277.188  -0.319  1.00  0.00           C  
ATOM   1551  C   SER A 204     163.352-277.837   0.745  1.00  0.00           C  
ATOM   1552  O   SER A 204     163.540-279.026   1.011  1.00  0.00           O  
ATOM   1553  CB  SER A 204     163.954-277.722  -1.730  1.00  0.00           C  
ATOM   1554  OG  SER A 204     162.641-277.372  -2.125  1.00  0.00           O  
ATOM   1555  N   PRO A 205     162.406-277.065   1.337  1.00  0.00           N  
ATOM   1556  CA  PRO A 205     161.433-277.536   2.348  1.00  0.00           C  
ATOM   1557  C   PRO A 205     160.796-278.926   2.151  1.00  0.00           C  
ATOM   1558  O   PRO A 205     160.122-279.165   1.148  1.00  0.00           O  
ATOM   1559  CD  PRO A 205     162.214-275.631   1.087  1.00  0.00           C  
ATOM   1560  CB  PRO A 205     160.364-276.437   2.332  1.00  0.00           C  
ATOM   1561  CG  PRO A 205     161.158-275.172   2.084  1.00  0.00           C  
ATOM   1562  N   VAL A 206     161.028-279.797   3.142  1.00  0.00           N  
ATOM   1563  CA  VAL A 206     160.425-281.118   3.293  1.00  0.00           C  
ATOM   1564  C   VAL A 206     159.484-281.027   4.506  1.00  0.00           C  
ATOM   1565  O   VAL A 206     159.952-280.678   5.588  1.00  0.00           O  
ATOM   1566  CB  VAL A 206     161.534-282.177   3.565  1.00  0.00           C  
ATOM   1567  CG1 VAL A 206     161.021-283.553   4.025  1.00  0.00           C  
ATOM   1568  CG2 VAL A 206     162.453-282.349   2.345  1.00  0.00           C  
ATOM   1569  N   THR A 207     158.179-281.277   4.306  1.00  0.00           N  
ATOM   1570  CA  THR A 207     157.148-280.868   5.267  1.00  0.00           C  
ATOM   1571  C   THR A 207     155.927-281.809   5.297  1.00  0.00           C  
ATOM   1572  O   THR A 207     155.590-282.425   4.285  1.00  0.00           O  
ATOM   1573  CB  THR A 207     156.699-279.402   4.974  1.00  0.00           C  
ATOM   1574  OG1 THR A 207     155.723-278.933   5.886  1.00  0.00           O  
ATOM   1575  CG2 THR A 207     156.126-279.169   3.563  1.00  0.00           C  
ATOM   1576  N   LYS A 208     155.286-281.864   6.477  1.00  0.00           N  
ATOM   1577  CA  LYS A 208     153.994-282.497   6.743  1.00  0.00           C  
ATOM   1578  C   LYS A 208     153.164-281.582   7.657  1.00  0.00           C  
ATOM   1579  O   LYS A 208     153.722-280.788   8.415  1.00  0.00           O  
ATOM   1580  CB  LYS A 208     154.195-283.877   7.410  1.00  0.00           C  
ATOM   1581  CG  LYS A 208     154.773-284.973   6.503  1.00  0.00           C  
ATOM   1582  CD  LYS A 208     153.830-285.439   5.383  1.00  0.00           C  
ATOM   1583  CE  LYS A 208     154.424-286.599   4.572  1.00  0.00           C  
ATOM   1584  NZ  LYS A 208     153.501-287.048   3.516  1.00  0.00           N  
ATOM   1585  N   SER A 209     151.833-281.731   7.584  1.00  0.00           N  
ATOM   1586  CA  SER A 209     150.877-280.941   8.356  1.00  0.00           C  
ATOM   1587  C   SER A 209     149.590-281.741   8.594  1.00  0.00           C  
ATOM   1588  O   SER A 209     149.248-282.611   7.791  1.00  0.00           O  
ATOM   1589  CB  SER A 209     150.617-279.605   7.618  1.00  0.00           C  
ATOM   1590  OG  SER A 209     149.702-278.773   8.303  1.00  0.00           O  
ATOM   1591  N   PHE A 210     148.888-281.389   9.681  1.00  0.00           N  
ATOM   1592  CA  PHE A 210     147.528-281.837   9.964  1.00  0.00           C  
ATOM   1593  C   PHE A 210     146.740-280.656  10.551  1.00  0.00           C  
ATOM   1594  O   PHE A 210     147.310-279.797  11.227  1.00  0.00           O  
ATOM   1595  CB  PHE A 210     147.555-283.077  10.897  1.00  0.00           C  
ATOM   1596  CG  PHE A 210     147.884-282.842  12.364  1.00  0.00           C  
ATOM   1597  CD1 PHE A 210     146.874-282.462  13.273  1.00  0.00           C  
ATOM   1598  CE1 PHE A 210     147.199-282.125  14.577  1.00  0.00           C  
ATOM   1599  CZ  PHE A 210     148.520-282.181  15.003  1.00  0.00           C  
ATOM   1600  CD2 PHE A 210     149.226-282.839  12.797  1.00  0.00           C  
ATOM   1601  CE2 PHE A 210     149.529-282.535  14.116  1.00  0.00           C  
ATOM   1602  N   ASN A 211     145.421-280.689  10.315  1.00  0.00           N  
ATOM   1603  CA  ASN A 211     144.428-279.843  10.972  1.00  0.00           C  
ATOM   1604  C   ASN A 211     143.742-280.685  12.051  1.00  0.00           C  
ATOM   1605  O   ASN A 211     143.304-281.803  11.774  1.00  0.00           O  
ATOM   1606  CB  ASN A 211     143.405-279.352   9.925  1.00  0.00           C  
ATOM   1607  CG  ASN A 211     143.913-278.151   9.127  1.00  0.00           C  
ATOM   1608  ND2 ASN A 211     144.621-278.398   8.023  1.00  0.00           N  
ATOM   1609  OD1 ASN A 211     143.662-277.011   9.505  1.00  0.00           O  
ATOM   1610  N   ARG A 212     143.640-280.104  13.255  1.00  0.00           N  
ATOM   1611  CA  ARG A 212     142.950-280.664  14.416  1.00  0.00           C  
ATOM   1612  C   ARG A 212     141.430-280.812  14.201  1.00  0.00           C  
ATOM   1613  O   ARG A 212     140.834-281.693  14.816  1.00  0.00           O  
ATOM   1614  CB  ARG A 212     143.310-279.798  15.646  1.00  0.00           C  
ATOM   1615  CG  ARG A 212     142.709-280.253  16.987  1.00  0.00           C  
ATOM   1616  CD  ARG A 212     143.171-279.409  18.187  1.00  0.00           C  
ATOM   1617  NE  ARG A 212     142.601-278.055  18.198  1.00  0.00           N  
ATOM   1618  CZ  ARG A 212     141.369-277.738  18.628  1.00  0.00           C  
ATOM   1619  NH1 ARG A 212     140.511-278.682  19.042  1.00  0.00           N  
ATOM   1620  NH2 ARG A 212     140.994-276.454  18.654  1.00  0.00           N  
ATOM   1621  N   GLY A 213     140.838-279.991  13.314  1.00  0.00           N  
ATOM   1622  CA  GLY A 213     139.425-280.036  12.933  1.00  0.00           C  
ATOM   1623  C   GLY A 213     138.517-279.765  14.141  1.00  0.00           C  
ATOM   1624  O   GLY A 213     138.811-278.894  14.961  1.00  0.00           O  
ATOM   1625  N   GLU A 214     137.418-280.527  14.224  1.00  0.00           N  
ATOM   1626  CA  GLU A 214     136.494-280.556  15.361  1.00  0.00           C  
ATOM   1627  C   GLU A 214     136.835-281.669  16.378  1.00  0.00           C  
ATOM   1628  O   GLU A 214     136.074-281.850  17.329  1.00  0.00           O  
ATOM   1629  CB  GLU A 214     135.047-280.665  14.839  1.00  0.00           C  
ATOM   1630  CG  GLU A 214     134.615-279.438  14.015  1.00  0.00           C  
ATOM   1631  CD  GLU A 214     133.165-279.545  13.551  1.00  0.00           C  
ATOM   1632  OE1 GLU A 214     132.308-278.915  14.210  1.00  0.00           O  
ATOM   1633  OE2 GLU A 214     132.941-280.255  12.547  1.00  0.00           O  
ATOM   1634  N   CYS A 215     137.973-282.367  16.194  1.00  0.00           N  
ATOM   1635  CA  CYS A 215     138.540-283.319  17.153  1.00  0.00           C  
ATOM   1636  C   CYS A 215     139.206-282.541  18.306  1.00  0.00           C  
ATOM   1637  O   CYS A 215     140.390-282.210  18.228  1.00  0.00           O  
ATOM   1638  CB  CYS A 215     139.483-284.296  16.412  1.00  0.00           C  
ATOM   1639  SG  CYS A 215     140.231-285.588  17.434  1.00  0.00           S  
ATOM   1640  N   NMA A 215A    138.387-282.213  19.315  1.00  0.00           N  
ATOM   1641  CA  NMA A 215A    138.717-281.342  20.431  1.00  0.00           C  
ATOM   1642  CH3 ACE B   0     191.241-318.254  32.855  1.00  0.00           C  
ATOM   1643  C   ACE B   0     190.838-316.874  32.351  1.00  0.00           C  
ATOM   1644  O   ACE B   0     189.749-316.410  32.681  1.00  0.00           O  
ATOM   1645  N   GLN B   1     191.736-316.244  31.572  1.00  0.00           N  
ATOM   1646  CA  GLN B   1     191.680-314.906  30.957  1.00  0.00           C  
ATOM   1647  C   GLN B   1     191.624-313.730  31.955  1.00  0.00           C  
ATOM   1648  O   GLN B   1     191.351-313.910  33.141  1.00  0.00           O  
ATOM   1649  CB  GLN B   1     190.589-314.800  29.849  1.00  0.00           C  
ATOM   1650  CG  GLN B   1     189.111-314.682  30.301  1.00  0.00           C  
ATOM   1651  CD  GLN B   1     188.164-314.203  29.201  1.00  0.00           C  
ATOM   1652  OE1 GLN B   1     187.045-313.597  29.599  1.00  0.00           O  
ATOM   1653  NE2 GLN B   1     188.412-314.405  28.014  1.00  0.00           N  
ATOM   1654  N   VAL B   2     191.865-312.520  31.424  1.00  0.00           N  
ATOM   1655  CA  VAL B   2     191.598-311.262  32.115  1.00  0.00           C  
ATOM   1656  C   VAL B   2     190.087-310.957  32.081  1.00  0.00           C  
ATOM   1657  O   VAL B   2     189.474-311.007  31.013  1.00  0.00           O  
ATOM   1658  CB  VAL B   2     192.420-310.084  31.519  1.00  0.00           C  
ATOM   1659  CG1 VAL B   2     192.223-309.843  30.008  1.00  0.00           C  
ATOM   1660  CG2 VAL B   2     192.224-308.771  32.301  1.00  0.00           C  
ATOM   1661  N   GLN B   3     189.519-310.679  33.263  1.00  0.00           N  
ATOM   1662  CA  GLN B   3     188.088-310.460  33.446  1.00  0.00           C  
ATOM   1663  C   GLN B   3     187.887-309.594  34.693  1.00  0.00           C  
ATOM   1664  O   GLN B   3     188.236-310.026  35.792  1.00  0.00           O  
ATOM   1665  CB  GLN B   3     187.365-311.827  33.547  1.00  0.00           C  
ATOM   1666  CG  GLN B   3     185.825-311.769  33.649  1.00  0.00           C  
ATOM   1667  CD  GLN B   3     185.146-311.237  32.383  1.00  0.00           C  
ATOM   1668  OE1 GLN B   3     183.938-310.689  32.529  1.00  0.00           O  
ATOM   1669  NE2 GLN B   3     185.684-311.342  31.284  1.00  0.00           N  
ATOM   1670  N   LEU B   4     187.318-308.399  34.489  1.00  0.00           N  
ATOM   1671  CA  LEU B   4     186.932-307.460  35.538  1.00  0.00           C  
ATOM   1672  C   LEU B   4     185.462-307.089  35.312  1.00  0.00           C  
ATOM   1673  O   LEU B   4     185.087-306.801  34.175  1.00  0.00           O  
ATOM   1674  CB  LEU B   4     187.798-306.182  35.480  1.00  0.00           C  
ATOM   1675  CG  LEU B   4     189.277-306.360  35.887  1.00  0.00           C  
ATOM   1676  CD1 LEU B   4     190.161-306.844  34.718  1.00  0.00           C  
ATOM   1677  CD2 LEU B   4     189.826-305.055  36.481  1.00  0.00           C  
ATOM   1678  N   VAL B   5     184.664-307.084  36.389  1.00  0.00           N  
ATOM   1679  CA  VAL B   5     183.259-306.672  36.362  1.00  0.00           C  
ATOM   1680  C   VAL B   5     182.952-305.909  37.658  1.00  0.00           C  
ATOM   1681  O   VAL B   5     183.228-306.430  38.740  1.00  0.00           O  
ATOM   1682  CB  VAL B   5     182.276-307.876  36.223  1.00  0.00           C  
ATOM   1683  CG1 VAL B   5     180.786-307.487  36.343  1.00  0.00           C  
ATOM   1684  CG2 VAL B   5     182.483-308.641  34.904  1.00  0.00           C  
ATOM   1685  N   GLN B   6     182.372-304.705  37.512  1.00  0.00           N  
ATOM   1686  CA  GLN B   6     181.922-303.864  38.621  1.00  0.00           C  
ATOM   1687  C   GLN B   6     180.427-304.100  38.921  1.00  0.00           C  
ATOM   1688  O   GLN B   6     179.704-304.652  38.089  1.00  0.00           O  
ATOM   1689  CB  GLN B   6     182.285-302.379  38.349  1.00  0.00           C  
ATOM   1690  CG  GLN B   6     181.311-301.530  37.506  1.00  0.00           C  
ATOM   1691  CD  GLN B   6     181.208-301.994  36.056  1.00  0.00           C  
ATOM   1692  OE1 GLN B   6     181.993-301.577  35.212  1.00  0.00           O  
ATOM   1693  NE2 GLN B   6     180.243-302.865  35.756  1.00  0.00           N  
ATOM   1694  N   SER B   7     179.993-303.660  40.110  1.00  0.00           N  
ATOM   1695  CA  SER B   7     178.632-303.825  40.615  1.00  0.00           C  
ATOM   1696  C   SER B   7     178.253-302.668  41.553  1.00  0.00           C  
ATOM   1697  O   SER B   7     179.107-302.147  42.270  1.00  0.00           O  
ATOM   1698  CB  SER B   7     178.494-305.216  41.276  1.00  0.00           C  
ATOM   1699  OG  SER B   7     179.228-305.323  42.483  1.00  0.00           O  
ATOM   1700  N   GLY B   8     176.957-302.312  41.534  1.00  0.00           N  
ATOM   1701  CA  GLY B   8     176.360-301.264  42.361  1.00  0.00           C  
ATOM   1702  C   GLY B   8     176.526-299.878  41.719  1.00  0.00           C  
ATOM   1703  O   GLY B   8     177.499-299.619  41.011  1.00  0.00           O  
ATOM   1704  N   ALA B   9     175.570-298.983  42.014  1.00  0.00           N  
ATOM   1705  CA  ALA B   9     175.557-297.581  41.603  1.00  0.00           C  
ATOM   1706  C   ALA B   9     174.401-296.851  42.296  1.00  0.00           C  
ATOM   1707  O   ALA B   9     174.657-296.118  43.248  1.00  0.00           O  
ATOM   1708  CB  ALA B   9     175.509-297.417  40.072  1.00  0.00           C  
ATOM   1709  N   GLU B  10     173.160-297.076  41.818  1.00  0.00           N  
ATOM   1710  CA  GLU B  10     171.892-296.539  42.343  1.00  0.00           C  
ATOM   1711  C   GLU B  10     171.718-295.012  42.130  1.00  0.00           C  
ATOM   1712  O   GLU B  10     172.696-294.282  41.963  1.00  0.00           O  
ATOM   1713  CB  GLU B  10     171.690-297.018  43.812  1.00  0.00           C  
ATOM   1714  CG  GLU B  10     170.396-296.580  44.524  1.00  0.00           C  
ATOM   1715  CD  GLU B  10     170.347-297.100  45.959  1.00  0.00           C  
ATOM   1716  OE1 GLU B  10     170.790-296.344  46.850  1.00  0.00           O  
ATOM   1717  OE2 GLU B  10     169.886-298.249  46.136  1.00  0.00           O  
ATOM   1718  N   VAL B  11     170.452-294.561  42.130  1.00  0.00           N  
ATOM   1719  CA  VAL B  11     170.053-293.150  42.115  1.00  0.00           C  
ATOM   1720  C   VAL B  11     170.387-292.443  43.449  1.00  0.00           C  
ATOM   1721  O   VAL B  11     170.011-292.933  44.512  1.00  0.00           O  
ATOM   1722  CB  VAL B  11     168.533-293.005  41.795  1.00  0.00           C  
ATOM   1723  CG1 VAL B  11     167.598-293.795  42.735  1.00  0.00           C  
ATOM   1724  CG2 VAL B  11     168.067-291.537  41.717  1.00  0.00           C  
ATOM   1725  N   LYS B  12     171.101-291.311  43.351  1.00  0.00           N  
ATOM   1726  CA  LYS B  12     171.585-290.511  44.480  1.00  0.00           C  
ATOM   1727  C   LYS B  12     171.205-289.032  44.301  1.00  0.00           C  
ATOM   1728  O   LYS B  12     170.672-288.640  43.262  1.00  0.00           O  
ATOM   1729  CB  LYS B  12     173.125-290.651  44.592  1.00  0.00           C  
ATOM   1730  CG  LYS B  12     173.659-292.084  44.754  1.00  0.00           C  
ATOM   1731  CD  LYS B  12     173.167-292.806  46.017  1.00  0.00           C  
ATOM   1732  CE  LYS B  12     173.732-294.226  46.116  1.00  0.00           C  
ATOM   1733  NZ  LYS B  12     173.234-294.934  47.305  1.00  0.00           N  
ATOM   1734  N   LYS B  13     171.510-288.240  45.341  1.00  0.00           N  
ATOM   1735  CA  LYS B  13     171.355-286.785  45.384  1.00  0.00           C  
ATOM   1736  C   LYS B  13     172.703-286.144  45.792  1.00  0.00           C  
ATOM   1737  O   LYS B  13     173.537-286.839  46.377  1.00  0.00           O  
ATOM   1738  CB  LYS B  13     170.239-286.422  46.388  1.00  0.00           C  
ATOM   1739  CG  LYS B  13     168.871-287.035  46.037  1.00  0.00           C  
ATOM   1740  CD  LYS B  13     167.727-286.511  46.919  1.00  0.00           C  
ATOM   1741  CE  LYS B  13     166.388-287.219  46.661  1.00  0.00           C  
ATOM   1742  NZ  LYS B  13     165.918-287.032  45.277  1.00  0.00           N  
ATOM   1743  N   PRO B  14     172.909-284.833  45.502  1.00  0.00           N  
ATOM   1744  CA  PRO B  14     174.097-284.084  45.957  1.00  0.00           C  
ATOM   1745  C   PRO B  14     174.295-284.092  47.483  1.00  0.00           C  
ATOM   1746  O   PRO B  14     173.331-283.895  48.222  1.00  0.00           O  
ATOM   1747  CD  PRO B  14     172.046-283.982  44.683  1.00  0.00           C  
ATOM   1748  CB  PRO B  14     173.864-282.655  45.435  1.00  0.00           C  
ATOM   1749  CG  PRO B  14     172.926-282.819  44.255  1.00  0.00           C  
ATOM   1750  N   GLY B  15     175.543-284.337  47.911  1.00  0.00           N  
ATOM   1751  CA  GLY B  15     175.929-284.357  49.320  1.00  0.00           C  
ATOM   1752  C   GLY B  15     175.764-285.741  49.975  1.00  0.00           C  
ATOM   1753  O   GLY B  15     176.122-285.880  51.144  1.00  0.00           O  
ATOM   1754  N   ALA B  16     175.240-286.753  49.255  1.00  0.00           N  
ATOM   1755  CA  ALA B  16     175.010-288.117  49.748  1.00  0.00           C  
ATOM   1756  C   ALA B  16     176.296-288.976  49.732  1.00  0.00           C  
ATOM   1757  O   ALA B  16     177.391-288.438  49.900  1.00  0.00           O  
ATOM   1758  CB  ALA B  16     173.850-288.737  48.946  1.00  0.00           C  
ATOM   1759  N   SER B  17     176.146-290.295  49.527  1.00  0.00           N  
ATOM   1760  CA  SER B  17     177.245-291.254  49.407  1.00  0.00           C  
ATOM   1761  C   SER B  17     176.881-292.369  48.415  1.00  0.00           C  
ATOM   1762  O   SER B  17     175.701-292.689  48.264  1.00  0.00           O  
ATOM   1763  CB  SER B  17     177.589-291.841  50.795  1.00  0.00           C  
ATOM   1764  OG  SER B  17     178.415-290.963  51.531  1.00  0.00           O  
ATOM   1765  N   VAL B  18     177.911-292.958  47.791  1.00  0.00           N  
ATOM   1766  CA  VAL B  18     177.797-294.085  46.865  1.00  0.00           C  
ATOM   1767  C   VAL B  18     179.042-294.983  46.970  1.00  0.00           C  
ATOM   1768  O   VAL B  18     180.118-294.501  47.315  1.00  0.00           O  
ATOM   1769  CB  VAL B  18     177.599-293.604  45.392  1.00  0.00           C  
ATOM   1770  CG1 VAL B  18     178.793-292.846  44.785  1.00  0.00           C  
ATOM   1771  CG2 VAL B  18     177.202-294.742  44.438  1.00  0.00           C  
ATOM   1772  N   LYS B  19     178.869-296.274  46.653  1.00  0.00           N  
ATOM   1773  CA  LYS B  19     179.953-297.246  46.551  1.00  0.00           C  
ATOM   1774  C   LYS B  19     179.726-298.125  45.319  1.00  0.00           C  
ATOM   1775  O   LYS B  19     178.600-298.565  45.077  1.00  0.00           O  
ATOM   1776  CB  LYS B  19     180.074-298.047  47.870  1.00  0.00           C  
ATOM   1777  CG  LYS B  19     181.165-299.136  47.850  1.00  0.00           C  
ATOM   1778  CD  LYS B  19     181.531-299.676  49.239  1.00  0.00           C  
ATOM   1779  CE  LYS B  19     182.780-300.570  49.190  1.00  0.00           C  
ATOM   1780  NZ  LYS B  19     183.295-300.858  50.538  1.00  0.00           N  
ATOM   1781  N   VAL B  20     180.821-298.375  44.586  1.00  0.00           N  
ATOM   1782  CA  VAL B  20     180.872-299.292  43.458  1.00  0.00           C  
ATOM   1783  C   VAL B  20     182.010-300.286  43.749  1.00  0.00           C  
ATOM   1784  O   VAL B  20     183.161-299.877  43.912  1.00  0.00           O  
ATOM   1785  CB  VAL B  20     181.149-298.565  42.108  1.00  0.00           C  
ATOM   1786  CG1 VAL B  20     181.124-299.524  40.901  1.00  0.00           C  
ATOM   1787  CG2 VAL B  20     180.158-297.410  41.862  1.00  0.00           C  
ATOM   1788  N   SER B  21     181.647-301.572  43.836  1.00  0.00           N  
ATOM   1789  CA  SER B  21     182.556-302.698  44.059  1.00  0.00           C  
ATOM   1790  C   SER B  21     182.976-303.303  42.710  1.00  0.00           C  
ATOM   1791  O   SER B  21     182.309-303.054  41.708  1.00  0.00           O  
ATOM   1792  CB  SER B  21     181.810-303.746  44.907  1.00  0.00           C  
ATOM   1793  OG  SER B  21     181.627-303.275  46.228  1.00  0.00           O  
ATOM   1794  N   CYS B  22     184.062-304.090  42.699  1.00  0.00           N  
ATOM   1795  CA  CYS B  22     184.556-304.802  41.517  1.00  0.00           C  
ATOM   1796  C   CYS B  22     185.295-306.079  41.928  1.00  0.00           C  
ATOM   1797  O   CYS B  22     185.900-306.113  42.998  1.00  0.00           O  
ATOM   1798  CB  CYS B  22     185.403-303.850  40.636  1.00  0.00           C  
ATOM   1799  SG  CYS B  22     186.354-304.568  39.256  1.00  0.00           S  
ATOM   1800  N   LYS B  23     185.228-307.101  41.061  1.00  0.00           N  
ATOM   1801  CA  LYS B  23     185.864-308.396  41.267  1.00  0.00           C  
ATOM   1802  C   LYS B  23     186.683-308.797  40.035  1.00  0.00           C  
ATOM   1803  O   LYS B  23     186.203-308.672  38.908  1.00  0.00           O  
ATOM   1804  CB  LYS B  23     184.780-309.437  41.628  1.00  0.00           C  
ATOM   1805  CG  LYS B  23     185.351-310.833  41.934  1.00  0.00           C  
ATOM   1806  CD  LYS B  23     184.376-311.746  42.689  1.00  0.00           C  
ATOM   1807  CE  LYS B  23     184.964-313.136  42.980  1.00  0.00           C  
ATOM   1808  NZ  LYS B  23     186.169-313.061  43.828  1.00  0.00           N  
ATOM   1809  N   ALA B  24     187.890-309.322  40.303  1.00  0.00           N  
ATOM   1810  CA  ALA B  24     188.760-309.977  39.330  1.00  0.00           C  
ATOM   1811  C   ALA B  24     188.447-311.478  39.266  1.00  0.00           C  
ATOM   1812  O   ALA B  24     188.075-312.071  40.282  1.00  0.00           O  
ATOM   1813  CB  ALA B  24     190.216-309.774  39.771  1.00  0.00           C  
ATOM   1814  N   SER B  25     188.634-312.069  38.078  1.00  0.00           N  
ATOM   1815  CA  SER B  25     188.377-313.485  37.826  1.00  0.00           C  
ATOM   1816  C   SER B  25     189.359-314.017  36.774  1.00  0.00           C  
ATOM   1817  O   SER B  25     189.629-313.332  35.788  1.00  0.00           O  
ATOM   1818  CB  SER B  25     186.901-313.657  37.402  1.00  0.00           C  
ATOM   1819  OG  SER B  25     186.572-315.013  37.172  1.00  0.00           O  
ATOM   1820  N   GLY B  26     189.847-315.248  36.998  1.00  0.00           N  
ATOM   1821  CA  GLY B  26     190.658-316.006  36.045  1.00  0.00           C  
ATOM   1822  C   GLY B  26     192.123-315.546  35.938  1.00  0.00           C  
ATOM   1823  O   GLY B  26     192.843-316.062  35.084  1.00  0.00           O  
ATOM   1824  N   TYR B  27     192.567-314.604  36.785  1.00  0.00           N  
ATOM   1825  CA  TYR B  27     193.946-314.123  36.850  1.00  0.00           C  
ATOM   1826  C   TYR B  27     194.293-313.776  38.306  1.00  0.00           C  
ATOM   1827  O   TYR B  27     193.399-313.474  39.100  1.00  0.00           O  
ATOM   1828  CB  TYR B  27     194.142-312.935  35.874  1.00  0.00           C  
ATOM   1829  CG  TYR B  27     193.590-311.585  36.312  1.00  0.00           C  
ATOM   1830  CD1 TYR B  27     194.395-310.697  37.054  1.00  0.00           C  
ATOM   1831  CD2 TYR B  27     192.276-311.211  35.974  1.00  0.00           C  
ATOM   1832  CE1 TYR B  27     193.895-309.445  37.456  1.00  0.00           C  
ATOM   1833  CE2 TYR B  27     191.774-309.957  36.370  1.00  0.00           C  
ATOM   1834  CZ  TYR B  27     192.585-309.068  37.103  1.00  0.00           C  
ATOM   1835  OH  TYR B  27     192.108-307.847  37.473  1.00  0.00           O  
ATOM   1836  N   THR B  28     195.600-313.808  38.615  1.00  0.00           N  
ATOM   1837  CA  THR B  28     196.152-313.472  39.926  1.00  0.00           C  
ATOM   1838  C   THR B  28     196.021-311.962  40.214  1.00  0.00           C  
ATOM   1839  O   THR B  28     196.671-311.155  39.551  1.00  0.00           O  
ATOM   1840  CB  THR B  28     197.649-313.872  40.024  1.00  0.00           C  
ATOM   1841  OG1 THR B  28     197.764-315.264  39.803  1.00  0.00           O  
ATOM   1842  CG2 THR B  28     198.331-313.552  41.367  1.00  0.00           C  
ATOM   1843  N   PHE B  29     195.169-311.628  41.198  1.00  0.00           N  
ATOM   1844  CA  PHE B  29     194.864-310.263  41.636  1.00  0.00           C  
ATOM   1845  C   PHE B  29     196.095-309.488  42.141  1.00  0.00           C  
ATOM   1846  O   PHE B  29     196.219-308.300  41.847  1.00  0.00           O  
ATOM   1847  CB  PHE B  29     193.749-310.342  42.699  1.00  0.00           C  
ATOM   1848  CG  PHE B  29     193.266-309.029  43.293  1.00  0.00           C  
ATOM   1849  CD1 PHE B  29     192.186-308.346  42.703  1.00  0.00           C  
ATOM   1850  CE1 PHE B  29     191.763-307.135  43.224  1.00  0.00           C  
ATOM   1851  CZ  PHE B  29     192.433-306.562  44.297  1.00  0.00           C  
ATOM   1852  CD2 PHE B  29     193.965-308.413  44.352  1.00  0.00           C  
ATOM   1853  CE2 PHE B  29     193.539-307.191  44.851  1.00  0.00           C  
ATOM   1854  N   THR B  30     196.978-310.186  42.872  1.00  0.00           N  
ATOM   1855  CA  THR B  30     198.219-309.665  43.453  1.00  0.00           C  
ATOM   1856  C   THR B  30     199.268-309.216  42.410  1.00  0.00           C  
ATOM   1857  O   THR B  30     200.091-308.353  42.716  1.00  0.00           O  
ATOM   1858  CB  THR B  30     198.875-310.735  44.370  1.00  0.00           C  
ATOM   1859  OG1 THR B  30     197.909-311.244  45.271  1.00  0.00           O  
ATOM   1860  CG2 THR B  30     200.075-310.253  45.206  1.00  0.00           C  
ATOM   1861  N   ASP B  31     199.206-309.801  41.202  1.00  0.00           N  
ATOM   1862  CA  ASP B  31     200.148-309.598  40.101  1.00  0.00           C  
ATOM   1863  C   ASP B  31     199.919-308.265  39.347  1.00  0.00           C  
ATOM   1864  O   ASP B  31     200.845-307.801  38.681  1.00  0.00           O  
ATOM   1865  CB  ASP B  31     200.072-310.811  39.140  1.00  0.00           C  
ATOM   1866  CG  ASP B  31     201.227-310.953  38.143  1.00  0.00           C  
ATOM   1867  OD1 ASP B  31     200.955-311.489  37.047  1.00  0.00           O  
ATOM   1868  OD2 ASP B  31     202.372-310.624  38.523  1.00  0.00           O  
ATOM   1869  N   TYR B  32     198.714-307.675  39.448  1.00  0.00           N  
ATOM   1870  CA  TYR B  32     198.308-306.492  38.682  1.00  0.00           C  
ATOM   1871  C   TYR B  32     197.659-305.429  39.573  1.00  0.00           C  
ATOM   1872  O   TYR B  32     196.925-305.765  40.499  1.00  0.00           O  
ATOM   1873  CB  TYR B  32     197.325-306.915  37.577  1.00  0.00           C  
ATOM   1874  CG  TYR B  32     197.941-307.791  36.507  1.00  0.00           C  
ATOM   1875  CD1 TYR B  32     197.751-309.188  36.527  1.00  0.00           C  
ATOM   1876  CE1 TYR B  32     198.344-309.996  35.540  1.00  0.00           C  
ATOM   1877  CZ  TYR B  32     199.139-309.409  34.535  1.00  0.00           C  
ATOM   1878  OH  TYR B  32     199.712-310.189  33.574  1.00  0.00           O  
ATOM   1879  CD2 TYR B  32     198.735-307.206  35.504  1.00  0.00           C  
ATOM   1880  CE2 TYR B  32     199.343-308.014  34.527  1.00  0.00           C  
ATOM   1881  N   TYR B  33     197.915-304.156  39.236  1.00  0.00           N  
ATOM   1882  CA  TYR B  33     197.377-302.995  39.944  1.00  0.00           C  
ATOM   1883  C   TYR B  33     195.981-302.651  39.404  1.00  0.00           C  
ATOM   1884  O   TYR B  33     195.789-302.591  38.188  1.00  0.00           O  
ATOM   1885  CB  TYR B  33     198.338-301.794  39.806  1.00  0.00           C  
ATOM   1886  CG  TYR B  33     199.807-301.991  40.176  1.00  0.00           C  
ATOM   1887  CD1 TYR B  33     200.757-301.061  39.703  1.00  0.00           C  
ATOM   1888  CE1 TYR B  33     202.126-301.228  39.987  1.00  0.00           C  
ATOM   1889  CZ  TYR B  33     202.558-302.326  40.753  1.00  0.00           C  
ATOM   1890  OH  TYR B  33     203.886-302.491  41.022  1.00  0.00           O  
ATOM   1891  CD2 TYR B  33     200.248-303.077  40.969  1.00  0.00           C  
ATOM   1892  CE2 TYR B  33     201.617-303.250  41.247  1.00  0.00           C  
ATOM   1893  N   MET B  34     195.037-302.439  40.333  1.00  0.00           N  
ATOM   1894  CA  MET B  34     193.620-302.238  40.045  1.00  0.00           C  
ATOM   1895  C   MET B  34     193.316-300.749  39.840  1.00  0.00           C  
ATOM   1896  O   MET B  34     193.624-299.942  40.716  1.00  0.00           O  
ATOM   1897  CB  MET B  34     192.784-302.817  41.205  1.00  0.00           C  
ATOM   1898  CG  MET B  34     193.077-304.295  41.518  1.00  0.00           C  
ATOM   1899  SD  MET B  34     192.851-305.474  40.153  1.00  0.00           S  
ATOM   1900  CE  MET B  34     191.063-305.346  39.887  1.00  0.00           C  
ATOM   1901  N   HIS B  35     192.710-300.428  38.689  1.00  0.00           N  
ATOM   1902  CA  HIS B  35     192.332-299.070  38.295  1.00  0.00           C  
ATOM   1903  C   HIS B  35     190.846-298.823  38.587  1.00  0.00           C  
ATOM   1904  O   HIS B  35     190.058-299.768  38.660  1.00  0.00           O  
ATOM   1905  CB  HIS B  35     192.543-298.876  36.778  1.00  0.00           C  
ATOM   1906  CG  HIS B  35     193.923-299.073  36.197  1.00  0.00           C  
ATOM   1907  ND1 HIS B  35     194.735-300.159  36.478  1.00  0.00           N  
ATOM   1908  CD2 HIS B  35     194.624-298.320  35.281  1.00  0.00           C  
ATOM   1909  CE1 HIS B  35     195.835-300.033  35.736  1.00  0.00           C  
ATOM   1910  NE2 HIS B  35     195.838-298.939  34.985  1.00  0.00           N  
ATOM   1911  N   TRP B  36     190.498-297.532  38.655  1.00  0.00           N  
ATOM   1912  CA  TRP B  36     189.134-297.019  38.653  1.00  0.00           C  
ATOM   1913  C   TRP B  36     189.051-295.823  37.699  1.00  0.00           C  
ATOM   1914  O   TRP B  36     189.940-294.969  37.694  1.00  0.00           O  
ATOM   1915  CB  TRP B  36     188.704-296.651  40.081  1.00  0.00           C  
ATOM   1916  CG  TRP B  36     188.309-297.820  40.930  1.00  0.00           C  
ATOM   1917  CD1 TRP B  36     189.104-298.501  41.785  1.00  0.00           C  
ATOM   1918  NE1 TRP B  36     188.405-299.567  42.313  1.00  0.00           N  
ATOM   1919  CE2 TRP B  36     187.124-299.640  41.803  1.00  0.00           C  
ATOM   1920  CD2 TRP B  36     187.033-298.523  40.920  1.00  0.00           C  
ATOM   1921  CE3 TRP B  36     185.806-298.334  40.243  1.00  0.00           C  
ATOM   1922  CZ3 TRP B  36     184.731-299.227  40.413  1.00  0.00           C  
ATOM   1923  CZ2 TRP B  36     186.052-300.530  41.995  1.00  0.00           C  
ATOM   1924  CH2 TRP B  36     184.857-300.325  41.282  1.00  0.00           C  
ATOM   1925  N   VAL B  37     187.980-295.814  36.892  1.00  0.00           N  
ATOM   1926  CA  VAL B  37     187.729-294.852  35.820  1.00  0.00           C  
ATOM   1927  C   VAL B  37     186.200-294.630  35.727  1.00  0.00           C  
ATOM   1928  O   VAL B  37     185.434-295.502  36.140  1.00  0.00           O  
ATOM   1929  CB  VAL B  37     188.235-295.383  34.436  1.00  0.00           C  
ATOM   1930  CG1 VAL B  37     188.304-294.270  33.375  1.00  0.00           C  
ATOM   1931  CG2 VAL B  37     189.614-296.071  34.495  1.00  0.00           C  
ATOM   1932  N   ARG B  38     185.768-293.487  35.174  1.00  0.00           N  
ATOM   1933  CA  ARG B  38     184.373-293.222  34.813  1.00  0.00           C  
ATOM   1934  C   ARG B  38     184.269-292.687  33.380  1.00  0.00           C  
ATOM   1935  O   ARG B  38     185.277-292.299  32.790  1.00  0.00           O  
ATOM   1936  CB  ARG B  38     183.721-292.269  35.839  1.00  0.00           C  
ATOM   1937  CG  ARG B  38     184.278-290.830  35.868  1.00  0.00           C  
ATOM   1938  CD  ARG B  38     183.490-289.928  36.826  1.00  0.00           C  
ATOM   1939  NE  ARG B  38     184.200-288.671  37.092  1.00  0.00           N  
ATOM   1940  CZ  ARG B  38     184.172-287.977  38.242  1.00  0.00           C  
ATOM   1941  NH1 ARG B  38     183.467-288.409  39.296  1.00  0.00           N  
ATOM   1942  NH2 ARG B  38     184.863-286.834  38.330  1.00  0.00           N  
ATOM   1943  N   GLN B  39     183.032-292.662  32.861  1.00  0.00           N  
ATOM   1944  CA  GLN B  39     182.705-292.175  31.528  1.00  0.00           C  
ATOM   1945  C   GLN B  39     181.509-291.224  31.626  1.00  0.00           C  
ATOM   1946  O   GLN B  39     180.485-291.581  32.212  1.00  0.00           O  
ATOM   1947  CB  GLN B  39     182.381-293.378  30.625  1.00  0.00           C  
ATOM   1948  CG  GLN B  39     182.436-293.054  29.122  1.00  0.00           C  
ATOM   1949  CD  GLN B  39     182.322-294.325  28.289  1.00  0.00           C  
ATOM   1950  OE1 GLN B  39     181.268-294.623  27.735  1.00  0.00           O  
ATOM   1951  NE2 GLN B  39     183.413-295.089  28.208  1.00  0.00           N  
ATOM   1952  N   ALA B  40     181.656-290.048  30.999  1.00  0.00           N  
ATOM   1953  CA  ALA B  40     180.601-289.054  30.815  1.00  0.00           C  
ATOM   1954  C   ALA B  40     179.550-289.527  29.786  1.00  0.00           C  
ATOM   1955  O   ALA B  40     179.892-290.329  28.917  1.00  0.00           O  
ATOM   1956  CB  ALA B  40     181.274-287.758  30.328  1.00  0.00           C  
ATOM   1957  N   PRO B  41     178.309-288.984  29.848  1.00  0.00           N  
ATOM   1958  CA  PRO B  41     177.284-289.228  28.810  1.00  0.00           C  
ATOM   1959  C   PRO B  41     177.606-288.630  27.422  1.00  0.00           C  
ATOM   1960  O   PRO B  41     176.999-289.054  26.440  1.00  0.00           O  
ATOM   1961  CD  PRO B  41     177.798-288.100  30.900  1.00  0.00           C  
ATOM   1962  CB  PRO B  41     176.005-288.634  29.419  1.00  0.00           C  
ATOM   1963  CG  PRO B  41     176.499-287.529  30.339  1.00  0.00           C  
ATOM   1964  N   GLY B  42     178.584-287.706  27.354  1.00  0.00           N  
ATOM   1965  CA  GLY B  42     179.174-287.192  26.115  1.00  0.00           C  
ATOM   1966  C   GLY B  42     180.238-288.144  25.533  1.00  0.00           C  
ATOM   1967  O   GLY B  42     180.854-287.803  24.525  1.00  0.00           O  
ATOM   1968  N   GLN B  43     180.449-289.320  26.158  1.00  0.00           N  
ATOM   1969  CA  GLN B  43     181.343-290.408  25.758  1.00  0.00           C  
ATOM   1970  C   GLN B  43     182.831-290.015  25.790  1.00  0.00           C  
ATOM   1971  O   GLN B  43     183.556-290.285  24.833  1.00  0.00           O  
ATOM   1972  CB  GLN B  43     180.889-291.043  24.415  1.00  0.00           C  
ATOM   1973  CG  GLN B  43     179.451-291.608  24.388  1.00  0.00           C  
ATOM   1974  CD  GLN B  43     179.169-292.620  25.501  1.00  0.00           C  
ATOM   1975  OE1 GLN B  43     179.384-293.907  25.221  1.00  0.00           O  
ATOM   1976  NE2 GLN B  43     178.766-292.246  26.599  1.00  0.00           N  
ATOM   1977  N   GLY B  44     183.252-289.417  26.916  1.00  0.00           N  
ATOM   1978  CA  GLY B  44     184.647-289.115  27.226  1.00  0.00           C  
ATOM   1979  C   GLY B  44     184.993-289.826  28.535  1.00  0.00           C  
ATOM   1980  O   GLY B  44     184.243-289.725  29.506  1.00  0.00           O  
ATOM   1981  N   LEU B  45     186.149-290.511  28.565  1.00  0.00           N  
ATOM   1982  CA  LEU B  45     186.688-291.173  29.756  1.00  0.00           C  
ATOM   1983  C   LEU B  45     187.424-290.175  30.670  1.00  0.00           C  
ATOM   1984  O   LEU B  45     187.911-289.144  30.202  1.00  0.00           O  
ATOM   1985  CB  LEU B  45     187.619-292.331  29.322  1.00  0.00           C  
ATOM   1986  CG  LEU B  45     186.882-293.625  28.917  1.00  0.00           C  
ATOM   1987  CD1 LEU B  45     187.849-294.655  28.309  1.00  0.00           C  
ATOM   1988  CD2 LEU B  45     186.111-294.249  30.087  1.00  0.00           C  
ATOM   1989  N   GLU B  46     187.490-290.523  31.964  1.00  0.00           N  
ATOM   1990  CA  GLU B  46     188.050-289.707  33.039  1.00  0.00           C  
ATOM   1991  C   GLU B  46     188.507-290.634  34.174  1.00  0.00           C  
ATOM   1992  O   GLU B  46     187.686-291.389  34.693  1.00  0.00           O  
ATOM   1993  CB  GLU B  46     186.975-288.696  33.504  1.00  0.00           C  
ATOM   1994  CG  GLU B  46     187.367-287.818  34.714  1.00  0.00           C  
ATOM   1995  CD  GLU B  46     186.248-286.883  35.185  1.00  0.00           C  
ATOM   1996  OE1 GLU B  46     185.084-287.090  34.776  1.00  0.00           O  
ATOM   1997  OE2 GLU B  46     186.555-285.999  36.010  1.00  0.00           O  
ATOM   1998  N   TRP B  47     189.792-290.548  34.558  1.00  0.00           N  
ATOM   1999  CA  TRP B  47     190.385-291.340  35.643  1.00  0.00           C  
ATOM   2000  C   TRP B  47     189.878-290.902  37.031  1.00  0.00           C  
ATOM   2001  O   TRP B  47     189.410-289.775  37.189  1.00  0.00           O  
ATOM   2002  CB  TRP B  47     191.919-291.229  35.550  1.00  0.00           C  
ATOM   2003  CG  TRP B  47     192.739-292.142  36.419  1.00  0.00           C  
ATOM   2004  CD1 TRP B  47     192.787-293.490  36.330  1.00  0.00           C  
ATOM   2005  NE1 TRP B  47     193.713-293.984  37.224  1.00  0.00           N  
ATOM   2006  CE2 TRP B  47     194.306-292.975  37.952  1.00  0.00           C  
ATOM   2007  CD2 TRP B  47     193.663-291.787  37.490  1.00  0.00           C  
ATOM   2008  CE3 TRP B  47     194.048-290.574  38.100  1.00  0.00           C  
ATOM   2009  CZ3 TRP B  47     195.037-290.540  39.101  1.00  0.00           C  
ATOM   2010  CZ2 TRP B  47     195.309-292.949  38.937  1.00  0.00           C  
ATOM   2011  CH2 TRP B  47     195.672-291.722  39.518  1.00  0.00           C  
ATOM   2012  N   MET B  48     189.985-291.821  38.000  1.00  0.00           N  
ATOM   2013  CA  MET B  48     189.526-291.643  39.377  1.00  0.00           C  
ATOM   2014  C   MET B  48     190.676-291.886  40.362  1.00  0.00           C  
ATOM   2015  O   MET B  48     190.820-291.131  41.325  1.00  0.00           O  
ATOM   2016  CB  MET B  48     188.369-292.631  39.654  1.00  0.00           C  
ATOM   2017  CG  MET B  48     187.190-292.533  38.677  1.00  0.00           C  
ATOM   2018  SD  MET B  48     186.152-291.077  38.919  1.00  0.00           S  
ATOM   2019  CE  MET B  48     184.731-291.905  39.662  1.00  0.00           C  
ATOM   2020  N   GLY B  49     191.462-292.942  40.111  1.00  0.00           N  
ATOM   2021  CA  GLY B  49     192.514-293.390  41.010  1.00  0.00           C  
ATOM   2022  C   GLY B  49     192.926-294.817  40.637  1.00  0.00           C  
ATOM   2023  O   GLY B  49     192.322-295.459  39.776  1.00  0.00           O  
ATOM   2024  N   ARG B  50     193.989-295.298  41.296  1.00  0.00           N  
ATOM   2025  CA  ARG B  50     194.574-296.620  41.095  1.00  0.00           C  
ATOM   2026  C   ARG B  50     195.225-297.056  42.412  1.00  0.00           C  
ATOM   2027  O   ARG B  50     195.934-296.258  43.027  1.00  0.00           O  
ATOM   2028  CB  ARG B  50     195.573-296.562  39.917  1.00  0.00           C  
ATOM   2029  CG  ARG B  50     196.238-297.890  39.516  1.00  0.00           C  
ATOM   2030  CD  ARG B  50     197.118-297.688  38.276  1.00  0.00           C  
ATOM   2031  NE  ARG B  50     197.918-298.869  37.932  1.00  0.00           N  
ATOM   2032  CZ  ARG B  50     198.655-298.993  36.812  1.00  0.00           C  
ATOM   2033  NH1 ARG B  50     199.324-300.127  36.577  1.00  0.00           N  
ATOM   2034  NH2 ARG B  50     198.737-297.995  35.920  1.00  0.00           N  
ATOM   2035  N   VAL B  51     194.961-298.305  42.821  1.00  0.00           N  
ATOM   2036  CA  VAL B  51     195.409-298.857  44.097  1.00  0.00           C  
ATOM   2037  C   VAL B  51     196.089-300.214  43.869  1.00  0.00           C  
ATOM   2038  O   VAL B  51     195.557-301.071  43.160  1.00  0.00           O  
ATOM   2039  CB  VAL B  51     194.221-299.009  45.095  1.00  0.00           C  
ATOM   2040  CG1 VAL B  51     194.550-299.763  46.401  1.00  0.00           C  
ATOM   2041  CG2 VAL B  51     193.627-297.636  45.448  1.00  0.00           C  
ATOM   2042  N   ASN B  52     197.261-300.369  44.502  1.00  0.00           N  
ATOM   2043  CA  ASN B  52     198.076-301.585  44.529  1.00  0.00           C  
ATOM   2044  C   ASN B  52     197.390-302.653  45.413  1.00  0.00           C  
ATOM   2045  O   ASN B  52     196.814-302.266  46.430  1.00  0.00           O  
ATOM   2046  CB  ASN B  52     199.461-301.226  45.114  1.00  0.00           C  
ATOM   2047  CG  ASN B  52     200.240-300.215  44.265  1.00  0.00           C  
ATOM   2048  OD1 ASN B  52     201.102-300.696  43.370  1.00  0.00           O  
ATOM   2049  ND2 ASN B  52     200.069-299.008  44.421  1.00  0.00           N  
ATOM   2050  N   PRO B  53     197.456-303.959  45.052  1.00  0.00           N  
ATOM   2051  CA  PRO B  53     196.808-305.059  45.809  1.00  0.00           C  
ATOM   2052  C   PRO B  53     197.097-305.172  47.320  1.00  0.00           C  
ATOM   2053  O   PRO B  53     196.269-305.729  48.038  1.00  0.00           O  
ATOM   2054  CB  PRO B  53     197.255-306.328  45.071  1.00  0.00           C  
ATOM   2055  CG  PRO B  53     197.494-305.861  43.652  1.00  0.00           C  
ATOM   2056  CD  PRO B  53     198.095-304.479  43.845  1.00  0.00           C  
ATOM   2057  N   ASN B  54     198.231-304.609  47.775  1.00  0.00           N  
ATOM   2058  CA  ASN B  54     198.617-304.469  49.187  1.00  0.00           C  
ATOM   2059  C   ASN B  54     197.748-303.481  49.999  1.00  0.00           C  
ATOM   2060  O   ASN B  54     197.858-303.476  51.224  1.00  0.00           O  
ATOM   2061  CB  ASN B  54     200.126-304.125  49.277  1.00  0.00           C  
ATOM   2062  CG  ASN B  54     200.560-302.865  48.510  1.00  0.00           C  
ATOM   2063  OD1 ASN B  54     200.090-301.764  48.784  1.00  0.00           O  
ATOM   2064  ND2 ASN B  54     201.476-303.020  47.552  1.00  0.00           N  
ATOM   2065  N   ARG B  55     196.925-302.664  49.312  1.00  0.00           N  
ATOM   2066  CA  ARG B  55     195.981-301.657  49.817  1.00  0.00           C  
ATOM   2067  C   ARG B  55     196.639-300.337  50.275  1.00  0.00           C  
ATOM   2068  O   ARG B  55     195.980-299.300  50.222  1.00  0.00           O  
ATOM   2069  CB  ARG B  55     195.037-302.273  50.884  1.00  0.00           C  
ATOM   2070  CG  ARG B  55     193.815-301.415  51.264  1.00  0.00           C  
ATOM   2071  CD  ARG B  55     192.968-302.030  52.389  1.00  0.00           C  
ATOM   2072  NE  ARG B  55     193.643-301.966  53.693  1.00  0.00           N  
ATOM   2073  CZ  ARG B  55     193.712-300.881  54.484  1.00  0.00           C  
ATOM   2074  NH1 ARG B  55     194.383-300.957  55.641  1.00  0.00           N  
ATOM   2075  NH2 ARG B  55     193.127-299.725  54.140  1.00  0.00           N  
ATOM   2076  N   ARG B  56     197.911-300.387  50.706  1.00  0.00           N  
ATOM   2077  CA  ARG B  56     198.655-299.247  51.247  1.00  0.00           C  
ATOM   2078  C   ARG B  56     199.135-298.258  50.172  1.00  0.00           C  
ATOM   2079  O   ARG B  56     199.181-297.061  50.454  1.00  0.00           O  
ATOM   2080  CB  ARG B  56     199.839-299.743  52.109  1.00  0.00           C  
ATOM   2081  CG  ARG B  56     199.479-300.762  53.210  1.00  0.00           C  
ATOM   2082  CD  ARG B  56     198.340-300.304  54.137  1.00  0.00           C  
ATOM   2083  NE  ARG B  56     198.181-301.190  55.300  1.00  0.00           N  
ATOM   2084  CZ  ARG B  56     197.692-302.444  55.302  1.00  0.00           C  
ATOM   2085  NH1 ARG B  56     197.637-303.118  56.457  1.00  0.00           N  
ATOM   2086  NH2 ARG B  56     197.253-303.035  54.183  1.00  0.00           N  
ATOM   2087  N   GLY B  57     199.462-298.760  48.969  1.00  0.00           N  
ATOM   2088  CA  GLY B  57     199.841-297.935  47.825  1.00  0.00           C  
ATOM   2089  C   GLY B  57     198.558-297.466  47.135  1.00  0.00           C  
ATOM   2090  O   GLY B  57     197.779-298.295  46.664  1.00  0.00           O  
ATOM   2091  N   THR B  58     198.355-296.140  47.076  1.00  0.00           N  
ATOM   2092  CA  THR B  58     197.183-295.490  46.487  1.00  0.00           C  
ATOM   2093  C   THR B  58     197.611-294.194  45.770  1.00  0.00           C  
ATOM   2094  O   THR B  58     198.562-293.537  46.199  1.00  0.00           O  
ATOM   2095  CB  THR B  58     196.106-295.140  47.563  1.00  0.00           C  
ATOM   2096  OG1 THR B  58     196.461-294.043  48.389  1.00  0.00           O  
ATOM   2097  CG2 THR B  58     195.673-296.308  48.463  1.00  0.00           C  
ATOM   2098  N   THR B  59     196.891-293.859  44.689  1.00  0.00           N  
ATOM   2099  CA  THR B  59     197.081-292.646  43.888  1.00  0.00           C  
ATOM   2100  C   THR B  59     195.706-292.156  43.392  1.00  0.00           C  
ATOM   2101  O   THR B  59     194.830-292.977  43.118  1.00  0.00           O  
ATOM   2102  CB  THR B  59     198.006-292.894  42.660  1.00  0.00           C  
ATOM   2103  OG1 THR B  59     197.432-293.757  41.696  1.00  0.00           O  
ATOM   2104  CG2 THR B  59     199.408-293.415  43.011  1.00  0.00           C  
ATOM   2105  N   TYR B  60     195.548-290.824  43.310  1.00  0.00           N  
ATOM   2106  CA  TYR B  60     194.298-290.135  42.961  1.00  0.00           C  
ATOM   2107  C   TYR B  60     194.601-288.857  42.164  1.00  0.00           C  
ATOM   2108  O   TYR B  60     195.710-288.325  42.262  1.00  0.00           O  
ATOM   2109  CB  TYR B  60     193.518-289.762  44.247  1.00  0.00           C  
ATOM   2110  CG  TYR B  60     193.254-290.898  45.221  1.00  0.00           C  
ATOM   2111  CD1 TYR B  60     192.377-291.944  44.868  1.00  0.00           C  
ATOM   2112  CE1 TYR B  60     192.153-293.007  45.764  1.00  0.00           C  
ATOM   2113  CZ  TYR B  60     192.786-293.024  47.020  1.00  0.00           C  
ATOM   2114  OH  TYR B  60     192.549-294.052  47.888  1.00  0.00           O  
ATOM   2115  CD2 TYR B  60     193.892-290.919  46.478  1.00  0.00           C  
ATOM   2116  CE2 TYR B  60     193.659-291.979  47.377  1.00  0.00           C  
ATOM   2117  N   ASN B  61     193.596-288.366  41.419  1.00  0.00           N  
ATOM   2118  CA  ASN B  61     193.603-287.042  40.782  1.00  0.00           C  
ATOM   2119  C   ASN B  61     192.774-286.048  41.607  1.00  0.00           C  
ATOM   2120  O   ASN B  61     191.802-286.443  42.253  1.00  0.00           O  
ATOM   2121  CB  ASN B  61     193.127-287.111  39.305  1.00  0.00           C  
ATOM   2122  CG  ASN B  61     191.732-287.689  39.021  1.00  0.00           C  
ATOM   2123  OD1 ASN B  61     191.077-288.272  39.881  1.00  0.00           O  
ATOM   2124  ND2 ASN B  61     191.277-287.543  37.776  1.00  0.00           N  
ATOM   2125  N   GLN B  62     193.171-284.767  41.549  1.00  0.00           N  
ATOM   2126  CA  GLN B  62     192.588-283.679  42.341  1.00  0.00           C  
ATOM   2127  C   GLN B  62     191.158-283.271  41.942  1.00  0.00           C  
ATOM   2128  O   GLN B  62     190.474-282.640  42.749  1.00  0.00           O  
ATOM   2129  CB  GLN B  62     193.552-282.471  42.362  1.00  0.00           C  
ATOM   2130  CG  GLN B  62     194.948-282.732  42.977  1.00  0.00           C  
ATOM   2131  CD  GLN B  62     194.922-283.473  44.318  1.00  0.00           C  
ATOM   2132  OE1 GLN B  62     194.834-282.732  45.424  1.00  0.00           O  
ATOM   2133  NE2 GLN B  62     194.970-284.701  44.353  1.00  0.00           N  
ATOM   2134  N   LYS B  63     190.712-283.681  40.742  1.00  0.00           N  
ATOM   2135  CA  LYS B  63     189.331-283.571  40.268  1.00  0.00           C  
ATOM   2136  C   LYS B  63     188.346-284.458  41.064  1.00  0.00           C  
ATOM   2137  O   LYS B  63     187.181-284.081  41.204  1.00  0.00           O  
ATOM   2138  CB  LYS B  63     189.334-283.885  38.752  1.00  0.00           C  
ATOM   2139  CG  LYS B  63     187.965-283.960  38.047  1.00  0.00           C  
ATOM   2140  CD  LYS B  63     187.155-282.651  38.073  1.00  0.00           C  
ATOM   2141  CE  LYS B  63     185.712-282.819  37.570  1.00  0.00           C  
ATOM   2142  NZ  LYS B  63     185.648-283.282  36.172  1.00  0.00           N  
ATOM   2143  N   PHE B  64     188.837-285.599  41.578  1.00  0.00           N  
ATOM   2144  CA  PHE B  64     188.052-286.575  42.335  1.00  0.00           C  
ATOM   2145  C   PHE B  64     188.414-286.586  43.836  1.00  0.00           C  
ATOM   2146  O   PHE B  64     187.679-287.193  44.616  1.00  0.00           O  
ATOM   2147  CB  PHE B  64     188.252-287.957  41.672  1.00  0.00           C  
ATOM   2148  CG  PHE B  64     187.223-289.006  42.055  1.00  0.00           C  
ATOM   2149  CD1 PHE B  64     185.851-288.742  41.861  1.00  0.00           C  
ATOM   2150  CD2 PHE B  64     187.618-290.266  42.546  1.00  0.00           C  
ATOM   2151  CE1 PHE B  64     184.908-289.693  42.210  1.00  0.00           C  
ATOM   2152  CE2 PHE B  64     186.654-291.212  42.876  1.00  0.00           C  
ATOM   2153  CZ  PHE B  64     185.307-290.918  42.723  1.00  0.00           C  
ATOM   2154  N   GLU B  65     189.506-285.903  44.225  1.00  0.00           N  
ATOM   2155  CA  GLU B  65     189.990-285.805  45.603  1.00  0.00           C  
ATOM   2156  C   GLU B  65     189.087-284.919  46.487  1.00  0.00           C  
ATOM   2157  O   GLU B  65     188.332-284.089  45.976  1.00  0.00           O  
ATOM   2158  CB  GLU B  65     191.464-285.332  45.586  1.00  0.00           C  
ATOM   2159  CG  GLU B  65     192.238-285.407  46.919  1.00  0.00           C  
ATOM   2160  CD  GLU B  65     192.244-286.812  47.521  1.00  0.00           C  
ATOM   2161  OE1 GLU B  65     193.026-287.648  47.019  1.00  0.00           O  
ATOM   2162  OE2 GLU B  65     191.439-287.029  48.452  1.00  0.00           O  
ATOM   2163  N   GLY B  66     189.174-285.147  47.807  1.00  0.00           N  
ATOM   2164  CA  GLY B  66     188.311-284.534  48.819  1.00  0.00           C  
ATOM   2165  C   GLY B  66     186.976-285.287  48.954  1.00  0.00           C  
ATOM   2166  O   GLY B  66     186.109-284.843  49.707  1.00  0.00           O  
ATOM   2167  N   ARG B  67     186.807-286.401  48.221  1.00  0.00           N  
ATOM   2168  CA  ARG B  67     185.614-287.242  48.185  1.00  0.00           C  
ATOM   2169  C   ARG B  67     185.989-288.735  48.145  1.00  0.00           C  
ATOM   2170  O   ARG B  67     185.247-289.548  48.695  1.00  0.00           O  
ATOM   2171  CB  ARG B  67     184.752-286.881  46.954  1.00  0.00           C  
ATOM   2172  CG  ARG B  67     184.260-285.428  46.901  1.00  0.00           C  
ATOM   2173  CD  ARG B  67     183.093-285.218  45.922  1.00  0.00           C  
ATOM   2174  NE  ARG B  67     183.359-285.591  44.521  1.00  0.00           N  
ATOM   2175  CZ  ARG B  67     184.357-285.182  43.716  1.00  0.00           C  
ATOM   2176  NH1 ARG B  67     185.368-284.416  44.146  1.00  0.00           N  
ATOM   2177  NH2 ARG B  67     184.325-285.542  42.428  1.00  0.00           N  
ATOM   2178  N   VAL B  68     187.102-289.069  47.470  1.00  0.00           N  
ATOM   2179  CA  VAL B  68     187.530-290.436  47.173  1.00  0.00           C  
ATOM   2180  C   VAL B  68     188.091-291.209  48.384  1.00  0.00           C  
ATOM   2181  O   VAL B  68     188.777-290.634  49.229  1.00  0.00           O  
ATOM   2182  CB  VAL B  68     188.605-290.417  46.046  1.00  0.00           C  
ATOM   2183  CG1 VAL B  68     189.934-289.742  46.445  1.00  0.00           C  
ATOM   2184  CG2 VAL B  68     188.894-291.816  45.473  1.00  0.00           C  
ATOM   2185  N   THR B  69     187.824-292.522  48.375  1.00  0.00           N  
ATOM   2186  CA  THR B  69     188.509-293.556  49.147  1.00  0.00           C  
ATOM   2187  C   THR B  69     188.456-294.834  48.292  1.00  0.00           C  
ATOM   2188  O   THR B  69     187.391-295.171  47.775  1.00  0.00           O  
ATOM   2189  CB  THR B  69     187.812-293.834  50.509  1.00  0.00           C  
ATOM   2190  OG1 THR B  69     188.054-292.759  51.394  1.00  0.00           O  
ATOM   2191  CG2 THR B  69     188.210-295.132  51.243  1.00  0.00           C  
ATOM   2192  N   MET B  70     189.598-295.525  48.162  1.00  0.00           N  
ATOM   2193  CA  MET B  70     189.708-296.796  47.444  1.00  0.00           C  
ATOM   2194  C   MET B  70     190.513-297.797  48.277  1.00  0.00           C  
ATOM   2195  O   MET B  70     191.446-297.406  48.981  1.00  0.00           O  
ATOM   2196  CB  MET B  70     190.385-296.581  46.079  1.00  0.00           C  
ATOM   2197  CG  MET B  70     189.549-295.810  45.057  1.00  0.00           C  
ATOM   2198  SD  MET B  70     190.442-295.527  43.510  1.00  0.00           S  
ATOM   2199  CE  MET B  70     189.237-294.477  42.675  1.00  0.00           C  
ATOM   2200  N   THR B  71     190.138-299.079  48.155  1.00  0.00           N  
ATOM   2201  CA  THR B  71     190.775-300.208  48.828  1.00  0.00           C  
ATOM   2202  C   THR B  71     190.777-301.447  47.911  1.00  0.00           C  
ATOM   2203  O   THR B  71     190.079-301.479  46.898  1.00  0.00           O  
ATOM   2204  CB  THR B  71     190.058-300.568  50.166  1.00  0.00           C  
ATOM   2205  OG1 THR B  71     188.750-301.070  49.977  1.00  0.00           O  
ATOM   2206  CG2 THR B  71     190.013-299.433  51.199  1.00  0.00           C  
ATOM   2207  N   THR B  72     191.597-302.438  48.290  1.00  0.00           N  
ATOM   2208  CA  THR B  72     191.793-303.710  47.596  1.00  0.00           C  
ATOM   2209  C   THR B  72     192.057-304.818  48.638  1.00  0.00           C  
ATOM   2210  O   THR B  72     192.459-304.523  49.767  1.00  0.00           O  
ATOM   2211  CB  THR B  72     193.031-303.644  46.655  1.00  0.00           C  
ATOM   2212  OG1 THR B  72     194.185-303.226  47.359  1.00  0.00           O  
ATOM   2213  CG2 THR B  72     192.841-302.762  45.412  1.00  0.00           C  
ATOM   2214  N   ASP B  73     191.842-306.078  48.223  1.00  0.00           N  
ATOM   2215  CA  ASP B  73     192.158-307.269  49.008  1.00  0.00           C  
ATOM   2216  C   ASP B  73     192.514-308.420  48.053  1.00  0.00           C  
ATOM   2217  O   ASP B  73     191.763-308.690  47.114  1.00  0.00           O  
ATOM   2218  CB  ASP B  73     191.014-307.667  49.972  1.00  0.00           C  
ATOM   2219  CG  ASP B  73     191.365-308.855  50.881  1.00  0.00           C  
ATOM   2220  OD1 ASP B  73     192.487-308.854  51.432  1.00  0.00           O  
ATOM   2221  OD2 ASP B  73     190.490-309.733  51.037  1.00  0.00           O  
ATOM   2222  N   THR B  74     193.640-309.090  48.347  1.00  0.00           N  
ATOM   2223  CA  THR B  74     194.157-310.235  47.597  1.00  0.00           C  
ATOM   2224  C   THR B  74     193.412-311.552  47.894  1.00  0.00           C  
ATOM   2225  O   THR B  74     193.288-312.370  46.983  1.00  0.00           O  
ATOM   2226  CB  THR B  74     195.669-310.457  47.885  1.00  0.00           C  
ATOM   2227  OG1 THR B  74     195.918-310.896  49.210  1.00  0.00           O  
ATOM   2228  CG2 THR B  74     196.544-309.227  47.601  1.00  0.00           C  
ATOM   2229  N   SER B  75     192.925-311.730  49.137  1.00  0.00           N  
ATOM   2230  CA  SER B  75     192.237-312.945  49.584  1.00  0.00           C  
ATOM   2231  C   SER B  75     190.821-313.060  48.990  1.00  0.00           C  
ATOM   2232  O   SER B  75     190.457-314.132  48.508  1.00  0.00           O  
ATOM   2233  CB  SER B  75     192.242-312.990  51.126  1.00  0.00           C  
ATOM   2234  OG  SER B  75     191.675-314.188  51.620  1.00  0.00           O  
ATOM   2235  N   THR B  76     190.075-311.942  48.999  1.00  0.00           N  
ATOM   2236  CA  THR B  76     188.742-311.836  48.402  1.00  0.00           C  
ATOM   2237  C   THR B  76     188.790-311.663  46.863  1.00  0.00           C  
ATOM   2238  O   THR B  76     187.823-312.026  46.193  1.00  0.00           O  
ATOM   2239  CB  THR B  76     187.943-310.650  49.015  1.00  0.00           C  
ATOM   2240  OG1 THR B  76     187.968-310.739  50.426  1.00  0.00           O  
ATOM   2241  CG2 THR B  76     186.455-310.588  48.629  1.00  0.00           C  
ATOM   2242  N   SER B  77     189.924-311.154  46.338  1.00  0.00           N  
ATOM   2243  CA  SER B  77     190.212-310.904  44.918  1.00  0.00           C  
ATOM   2244  C   SER B  77     189.285-309.816  44.334  1.00  0.00           C  
ATOM   2245  O   SER B  77     188.651-310.023  43.298  1.00  0.00           O  
ATOM   2246  CB  SER B  77     190.230-312.242  44.132  1.00  0.00           C  
ATOM   2247  OG  SER B  77     190.675-312.087  42.800  1.00  0.00           O  
ATOM   2248  N   THR B  78     189.195-308.682  45.050  1.00  0.00           N  
ATOM   2249  CA  THR B  78     188.273-307.585  44.758  1.00  0.00           C  
ATOM   2250  C   THR B  78     188.928-306.219  45.023  1.00  0.00           C  
ATOM   2251  O   THR B  78     189.711-306.067  45.959  1.00  0.00           O  
ATOM   2252  CB  THR B  78     186.997-307.663  45.644  1.00  0.00           C  
ATOM   2253  OG1 THR B  78     187.324-307.745  47.019  1.00  0.00           O  
ATOM   2254  CG2 THR B  78     186.065-308.830  45.293  1.00  0.00           C  
ATOM   2255  N   ALA B  79     188.543-305.255  44.173  1.00  0.00           N  
ATOM   2256  CA  ALA B  79     188.854-303.833  44.271  1.00  0.00           C  
ATOM   2257  C   ALA B  79     187.578-303.057  44.614  1.00  0.00           C  
ATOM   2258  O   ALA B  79     186.474-303.524  44.328  1.00  0.00           O  
ATOM   2259  CB  ALA B  79     189.407-303.364  42.918  1.00  0.00           C  
ATOM   2260  N   TYR B  80     187.749-301.879  45.227  1.00  0.00           N  
ATOM   2261  CA  TYR B  80     186.652-301.057  45.732  1.00  0.00           C  
ATOM   2262  C   TYR B  80     186.934-299.573  45.498  1.00  0.00           C  
ATOM   2263  O   TYR B  80     188.085-299.139  45.561  1.00  0.00           O  
ATOM   2264  CB  TYR B  80     186.479-301.302  47.244  1.00  0.00           C  
ATOM   2265  CG  TYR B  80     186.146-302.726  47.646  1.00  0.00           C  
ATOM   2266  CD1 TYR B  80     184.845-303.227  47.443  1.00  0.00           C  
ATOM   2267  CE1 TYR B  80     184.524-304.541  47.834  1.00  0.00           C  
ATOM   2268  CZ  TYR B  80     185.502-305.356  48.438  1.00  0.00           C  
ATOM   2269  OH  TYR B  80     185.180-306.617  48.848  1.00  0.00           O  
ATOM   2270  CD2 TYR B  80     187.132-303.555  48.223  1.00  0.00           C  
ATOM   2271  CE2 TYR B  80     186.809-304.865  48.623  1.00  0.00           C  
ATOM   2272  N   MET B  81     185.839-298.822  45.317  1.00  0.00           N  
ATOM   2273  CA  MET B  81     185.795-297.371  45.392  1.00  0.00           C  
ATOM   2274  C   MET B  81     184.524-296.996  46.158  1.00  0.00           C  
ATOM   2275  O   MET B  81     183.442-297.444  45.785  1.00  0.00           O  
ATOM   2276  CB  MET B  81     185.824-296.760  43.976  1.00  0.00           C  
ATOM   2277  CG  MET B  81     185.674-295.223  43.938  1.00  0.00           C  
ATOM   2278  SD  MET B  81     184.496-294.613  42.708  1.00  0.00           S  
ATOM   2279  CE  MET B  81     182.936-295.129  43.482  1.00  0.00           C  
ATOM   2280  N   GLU B  82     184.686-296.148  47.179  1.00  0.00           N  
ATOM   2281  CA  GLU B  82     183.605-295.591  47.982  1.00  0.00           C  
ATOM   2282  C   GLU B  82     183.790-294.071  48.094  1.00  0.00           C  
ATOM   2283  O   GLU B  82     184.914-293.578  48.186  1.00  0.00           O  
ATOM   2284  CB  GLU B  82     183.516-296.329  49.329  1.00  0.00           C  
ATOM   2285  CG  GLU B  82     184.811-296.353  50.162  1.00  0.00           C  
ATOM   2286  CD  GLU B  82     184.620-297.121  51.467  1.00  0.00           C  
ATOM   2287  OE1 GLU B  82     184.416-298.353  51.383  1.00  0.00           O  
ATOM   2288  OE2 GLU B  82     184.669-296.455  52.523  1.00  0.00           O  
ATOM   2289  N   LEU B  83     182.656-293.366  48.014  1.00  0.00           N  
ATOM   2290  CA  LEU B  83     182.571-291.964  47.626  1.00  0.00           C  
ATOM   2291  C   LEU B  83     181.504-291.252  48.475  1.00  0.00           C  
ATOM   2292  O   LEU B  83     180.560-291.894  48.938  1.00  0.00           O  
ATOM   2293  CB  LEU B  83     182.254-291.965  46.110  1.00  0.00           C  
ATOM   2294  CG  LEU B  83     182.187-290.598  45.412  1.00  0.00           C  
ATOM   2295  CD1 LEU B  83     183.552-289.903  45.470  1.00  0.00           C  
ATOM   2296  CD2 LEU B  83     181.677-290.747  43.966  1.00  0.00           C  
ATOM   2297  N   ARG B  84     181.688-289.939  48.680  1.00  0.00           N  
ATOM   2298  CA  ARG B  84     180.910-289.129  49.623  1.00  0.00           C  
ATOM   2299  C   ARG B  84     180.985-287.642  49.254  1.00  0.00           C  
ATOM   2300  O   ARG B  84     181.953-287.211  48.629  1.00  0.00           O  
ATOM   2301  CB  ARG B  84     181.402-289.395  51.067  1.00  0.00           C  
ATOM   2302  CG  ARG B  84     182.909-289.148  51.293  1.00  0.00           C  
ATOM   2303  CD  ARG B  84     183.452-289.746  52.601  1.00  0.00           C  
ATOM   2304  NE  ARG B  84     183.400-291.218  52.624  1.00  0.00           N  
ATOM   2305  CZ  ARG B  84     184.124-292.077  51.885  1.00  0.00           C  
ATOM   2306  NH1 ARG B  84     183.941-293.392  52.062  1.00  0.00           N  
ATOM   2307  NH2 ARG B  84     185.021-291.657  50.982  1.00  0.00           N  
ATOM   2308  N   SER B  85     179.947-286.892  49.666  1.00  0.00           N  
ATOM   2309  CA  SER B  85     179.730-285.462  49.407  1.00  0.00           C  
ATOM   2310  C   SER B  85     179.548-285.183  47.898  1.00  0.00           C  
ATOM   2311  O   SER B  85     180.282-284.379  47.321  1.00  0.00           O  
ATOM   2312  CB  SER B  85     180.829-284.612  50.093  1.00  0.00           C  
ATOM   2313  OG  SER B  85     180.509-283.234  50.077  1.00  0.00           O  
ATOM   2314  N   LEU B  86     178.609-285.927  47.282  1.00  0.00           N  
ATOM   2315  CA  LEU B  86     178.480-286.102  45.832  1.00  0.00           C  
ATOM   2316  C   LEU B  86     178.234-284.810  45.034  1.00  0.00           C  
ATOM   2317  O   LEU B  86     177.563-283.899  45.519  1.00  0.00           O  
ATOM   2318  CB  LEU B  86     177.375-287.135  45.518  1.00  0.00           C  
ATOM   2319  CG  LEU B  86     177.496-288.490  46.245  1.00  0.00           C  
ATOM   2320  CD1 LEU B  86     176.420-289.483  45.767  1.00  0.00           C  
ATOM   2321  CD2 LEU B  86     178.899-289.101  46.153  1.00  0.00           C  
ATOM   2322  N   ARG B  87     178.784-284.796  43.811  1.00  0.00           N  
ATOM   2323  CA  ARG B  87     178.739-283.689  42.855  1.00  0.00           C  
ATOM   2324  C   ARG B  87     178.070-284.120  41.540  1.00  0.00           C  
ATOM   2325  O   ARG B  87     177.886-285.312  41.295  1.00  0.00           O  
ATOM   2326  CB  ARG B  87     180.190-283.252  42.558  1.00  0.00           C  
ATOM   2327  CG  ARG B  87     180.950-282.702  43.774  1.00  0.00           C  
ATOM   2328  CD  ARG B  87     182.351-282.227  43.376  1.00  0.00           C  
ATOM   2329  NE  ARG B  87     183.147-281.819  44.538  1.00  0.00           N  
ATOM   2330  CZ  ARG B  87     184.405-281.353  44.478  1.00  0.00           C  
ATOM   2331  NH1 ARG B  87     185.044-281.039  45.612  1.00  0.00           N  
ATOM   2332  NH2 ARG B  87     185.036-281.205  43.301  1.00  0.00           N  
ATOM   2333  N   SER B  88     177.801-283.126  40.673  1.00  0.00           N  
ATOM   2334  CA  SER B  88     177.426-283.317  39.266  1.00  0.00           C  
ATOM   2335  C   SER B  88     178.554-283.961  38.421  1.00  0.00           C  
ATOM   2336  O   SER B  88     178.253-284.610  37.420  1.00  0.00           O  
ATOM   2337  CB  SER B  88     176.967-281.958  38.694  1.00  0.00           C  
ATOM   2338  OG  SER B  88     176.470-282.073  37.376  1.00  0.00           O  
ATOM   2339  N   ASP B  89     179.816-283.833  38.875  1.00  0.00           N  
ATOM   2340  CA  ASP B  89     180.991-284.575  38.390  1.00  0.00           C  
ATOM   2341  C   ASP B  89     180.825-286.102  38.522  1.00  0.00           C  
ATOM   2342  O   ASP B  89     181.305-286.844  37.667  1.00  0.00           O  
ATOM   2343  CB  ASP B  89     182.302-284.176  39.118  1.00  0.00           C  
ATOM   2344  CG  ASP B  89     182.568-282.674  39.269  1.00  0.00           C  
ATOM   2345  OD1 ASP B  89     183.286-282.327  40.231  1.00  0.00           O  
ATOM   2346  OD2 ASP B  89     182.146-281.912  38.373  1.00  0.00           O  
ATOM   2347  N   ASP B  90     180.149-286.517  39.606  1.00  0.00           N  
ATOM   2348  CA  ASP B  90     179.914-287.902  40.015  1.00  0.00           C  
ATOM   2349  C   ASP B  90     178.659-288.525  39.360  1.00  0.00           C  
ATOM   2350  O   ASP B  90     178.385-289.700  39.609  1.00  0.00           O  
ATOM   2351  CB  ASP B  90     179.923-288.053  41.562  1.00  0.00           C  
ATOM   2352  CG  ASP B  90     181.116-287.386  42.272  1.00  0.00           C  
ATOM   2353  OD1 ASP B  90     182.212-287.313  41.670  1.00  0.00           O  
ATOM   2354  OD2 ASP B  90     180.939-287.008  43.449  1.00  0.00           O  
ATOM   2355  N   THR B  91     177.951-287.770  38.498  1.00  0.00           N  
ATOM   2356  CA  THR B  91     176.948-288.291  37.565  1.00  0.00           C  
ATOM   2357  C   THR B  91     177.684-288.840  36.325  1.00  0.00           C  
ATOM   2358  O   THR B  91     178.119-288.059  35.478  1.00  0.00           O  
ATOM   2359  CB  THR B  91     175.954-287.183  37.111  1.00  0.00           C  
ATOM   2360  OG1 THR B  91     175.239-286.707  38.231  1.00  0.00           O  
ATOM   2361  CG2 THR B  91     174.922-287.613  36.049  1.00  0.00           C  
ATOM   2362  N   ALA B  92     177.854-290.170  36.275  1.00  0.00           N  
ATOM   2363  CA  ALA B  92     178.665-290.868  35.276  1.00  0.00           C  
ATOM   2364  C   ALA B  92     178.444-292.386  35.348  1.00  0.00           C  
ATOM   2365  O   ALA B  92     177.822-292.877  36.291  1.00  0.00           O  
ATOM   2366  CB  ALA B  92     180.154-290.533  35.500  1.00  0.00           C  
ATOM   2367  N   VAL B  93     178.991-293.103  34.353  1.00  0.00           N  
ATOM   2368  CA  VAL B  93     179.026-294.564  34.302  1.00  0.00           C  
ATOM   2369  C   VAL B  93     180.401-295.032  34.811  1.00  0.00           C  
ATOM   2370  O   VAL B  93     181.416-294.605  34.265  1.00  0.00           O  
ATOM   2371  CB  VAL B  93     178.824-295.093  32.854  1.00  0.00           C  
ATOM   2372  CG1 VAL B  93     178.764-296.631  32.787  1.00  0.00           C  
ATOM   2373  CG2 VAL B  93     177.558-294.504  32.202  1.00  0.00           C  
ATOM   2374  N   TYR B  94     180.408-295.863  35.864  1.00  0.00           N  
ATOM   2375  CA  TYR B  94     181.604-296.251  36.621  1.00  0.00           C  
ATOM   2376  C   TYR B  94     182.168-297.592  36.125  1.00  0.00           C  
ATOM   2377  O   TYR B  94     181.398-298.475  35.751  1.00  0.00           O  
ATOM   2378  CB  TYR B  94     181.244-296.303  38.123  1.00  0.00           C  
ATOM   2379  CG  TYR B  94     181.152-294.940  38.800  1.00  0.00           C  
ATOM   2380  CD1 TYR B  94     180.206-293.983  38.376  1.00  0.00           C  
ATOM   2381  CE1 TYR B  94     180.180-292.697  38.947  1.00  0.00           C  
ATOM   2382  CZ  TYR B  94     181.070-292.374  39.986  1.00  0.00           C  
ATOM   2383  OH  TYR B  94     181.064-291.128  40.540  1.00  0.00           O  
ATOM   2384  CD2 TYR B  94     182.032-294.612  39.853  1.00  0.00           C  
ATOM   2385  CE2 TYR B  94     181.976-293.341  40.453  1.00  0.00           C  
ATOM   2386  N   TYR B  95     183.509-297.697  36.137  1.00  0.00           N  
ATOM   2387  CA  TYR B  95     184.288-298.819  35.604  1.00  0.00           C  
ATOM   2388  C   TYR B  95     185.505-299.124  36.490  1.00  0.00           C  
ATOM   2389  O   TYR B  95     186.061-298.215  37.107  1.00  0.00           O  
ATOM   2390  CB  TYR B  95     184.798-298.470  34.187  1.00  0.00           C  
ATOM   2391  CG  TYR B  95     183.739-298.308  33.114  1.00  0.00           C  
ATOM   2392  CD1 TYR B  95     183.201-297.037  32.828  1.00  0.00           C  
ATOM   2393  CE1 TYR B  95     182.223-296.896  31.826  1.00  0.00           C  
ATOM   2394  CZ  TYR B  95     181.795-298.017  31.090  1.00  0.00           C  
ATOM   2395  OH  TYR B  95     180.850-297.870  30.117  1.00  0.00           O  
ATOM   2396  CD2 TYR B  95     183.305-299.431  32.381  1.00  0.00           C  
ATOM   2397  CE2 TYR B  95     182.339-299.286  31.366  1.00  0.00           C  
ATOM   2398  N   CYS B  96     185.953-300.387  36.438  1.00  0.00           N  
ATOM   2399  CA  CYS B  96     187.265-300.840  36.912  1.00  0.00           C  
ATOM   2400  C   CYS B  96     188.067-301.402  35.723  1.00  0.00           C  
ATOM   2401  O   CYS B  96     187.468-301.890  34.762  1.00  0.00           O  
ATOM   2402  SG  CYS B  96     186.042-303.312  37.681  1.00  0.00           S  
ATOM   2403  CB  CYS B  96     187.087-301.871  38.045  1.00  0.00           C  
ATOM   2404  N   ALA B  97     189.405-301.302  35.803  1.00  0.00           N  
ATOM   2405  CA  ALA B  97     190.323-301.619  34.702  1.00  0.00           C  
ATOM   2406  C   ALA B  97     191.687-302.132  35.201  1.00  0.00           C  
ATOM   2407  O   ALA B  97     191.884-302.298  36.407  1.00  0.00           O  
ATOM   2408  CB  ALA B  97     190.448-300.381  33.791  1.00  0.00           C  
ATOM   2409  N   ARG B  98     192.598-302.399  34.248  1.00  0.00           N  
ATOM   2410  CA  ARG B  98     193.915-303.003  34.476  1.00  0.00           C  
ATOM   2411  C   ARG B  98     194.938-302.469  33.445  1.00  0.00           C  
ATOM   2412  O   ARG B  98     194.559-301.695  32.563  1.00  0.00           O  
ATOM   2413  CB  ARG B  98     193.740-304.543  34.432  1.00  0.00           C  
ATOM   2414  CG  ARG B  98     194.829-305.350  35.159  1.00  0.00           C  
ATOM   2415  CD  ARG B  98     194.679-306.863  34.967  1.00  0.00           C  
ATOM   2416  NE  ARG B  98     195.094-307.280  33.621  1.00  0.00           N  
ATOM   2417  CZ  ARG B  98     195.338-308.548  33.251  1.00  0.00           C  
ATOM   2418  NH1 ARG B  98     195.260-309.563  34.120  1.00  0.00           N  
ATOM   2419  NH2 ARG B  98     195.668-308.808  31.984  1.00  0.00           N  
ATOM   2420  N   ALA B  99     196.212-302.882  33.573  1.00  0.00           N  
ATOM   2421  CA  ALA B  99     197.301-302.582  32.637  1.00  0.00           C  
ATOM   2422  C   ALA B  99     198.152-303.841  32.386  1.00  0.00           C  
ATOM   2423  O   ALA B  99     198.689-304.405  33.340  1.00  0.00           O  
ATOM   2424  CB  ALA B  99     198.156-301.432  33.194  1.00  0.00           C  
ATOM   2425  N   ASN B 100     198.259-304.243  31.106  1.00  0.00           N  
ATOM   2426  CA  ASN B 100     198.965-305.431  30.604  1.00  0.00           C  
ATOM   2427  C   ASN B 100     199.042-305.363  29.055  1.00  0.00           C  
ATOM   2428  O   ASN B 100     198.729-304.329  28.471  1.00  0.00           O  
ATOM   2429  CB  ASN B 100     198.251-306.729  31.095  1.00  0.00           C  
ATOM   2430  CG  ASN B 100     199.083-308.017  30.977  1.00  0.00           C  
ATOM   2431  OD1 ASN B 100     200.263-308.042  31.315  1.00  0.00           O  
ATOM   2432  ND2 ASN B 100     198.475-309.090  30.464  1.00  0.00           N  
ATOM   2433  N   TRP B 101     199.443-306.478  28.416  1.00  0.00           N  
ATOM   2434  CA  TRP B 101     199.336-306.767  26.980  1.00  0.00           C  
ATOM   2435  C   TRP B 101     197.877-306.891  26.480  1.00  0.00           C  
ATOM   2436  O   TRP B 101     197.638-306.712  25.288  1.00  0.00           O  
ATOM   2437  CB  TRP B 101     200.140-308.060  26.699  1.00  0.00           C  
ATOM   2438  CG  TRP B 101     200.133-308.616  25.299  1.00  0.00           C  
ATOM   2439  CD1 TRP B 101     200.379-307.908  24.175  1.00  0.00           C  
ATOM   2440  CD2 TRP B 101     199.922-309.993  24.856  1.00  0.00           C  
ATOM   2441  NE1 TRP B 101     200.301-308.729  23.071  1.00  0.00           N  
ATOM   2442  CE2 TRP B 101     200.030-310.032  23.430  1.00  0.00           C  
ATOM   2443  CE3 TRP B 101     199.642-311.217  25.508  1.00  0.00           C  
ATOM   2444  CZ2 TRP B 101     199.866-311.219  22.694  1.00  0.00           C  
ATOM   2445  CZ3 TRP B 101     199.476-312.413  24.781  1.00  0.00           C  
ATOM   2446  CH2 TRP B 101     199.588-312.416  23.377  1.00  0.00           C  
ATOM   2447  N   LEU B 102     196.929-307.182  27.382  1.00  0.00           N  
ATOM   2448  CA  LEU B 102     195.495-307.240  27.106  1.00  0.00           C  
ATOM   2449  C   LEU B 102     194.750-307.005  28.419  1.00  0.00           C  
ATOM   2450  O   LEU B 102     195.124-307.599  29.431  1.00  0.00           O  
ATOM   2451  CB  LEU B 102     195.122-308.600  26.475  1.00  0.00           C  
ATOM   2452  CG  LEU B 102     193.635-308.746  26.061  1.00  0.00           C  
ATOM   2453  CD1 LEU B 102     193.243-307.746  24.951  1.00  0.00           C  
ATOM   2454  CD2 LEU B 102     193.290-310.204  25.693  1.00  0.00           C  
ATOM   2455  N   ASP B 103     193.708-306.162  28.370  1.00  0.00           N  
ATOM   2456  CA  ASP B 103     192.922-305.740  29.532  1.00  0.00           C  
ATOM   2457  C   ASP B 103     191.422-305.768  29.224  1.00  0.00           C  
ATOM   2458  O   ASP B 103     191.020-305.528  28.084  1.00  0.00           O  
ATOM   2459  CB  ASP B 103     193.353-304.359  30.076  1.00  0.00           C  
ATOM   2460  CG  ASP B 103     194.841-304.304  30.419  1.00  0.00           C  
ATOM   2461  OD1 ASP B 103     195.540-303.449  29.834  1.00  0.00           O  
ATOM   2462  OD2 ASP B 103     195.244-305.108  31.291  1.00  0.00           O  
ATOM   2463  N   TYR B 104     190.642-306.055  30.277  1.00  0.00           N  
ATOM   2464  CA  TYR B 104     189.185-306.141  30.261  1.00  0.00           C  
ATOM   2465  C   TYR B 104     188.623-305.122  31.263  1.00  0.00           C  
ATOM   2466  O   TYR B 104     189.200-304.934  32.335  1.00  0.00           O  
ATOM   2467  CB  TYR B 104     188.776-307.589  30.615  1.00  0.00           C  
ATOM   2468  CG  TYR B 104     187.335-307.961  30.313  1.00  0.00           C  
ATOM   2469  CD1 TYR B 104     186.302-307.584  31.192  1.00  0.00           C  
ATOM   2470  CE1 TYR B 104     184.964-307.915  30.905  1.00  0.00           C  
ATOM   2471  CZ  TYR B 104     184.655-308.644  29.740  1.00  0.00           C  
ATOM   2472  OH  TYR B 104     183.359-308.978  29.471  1.00  0.00           O  
ATOM   2473  CD2 TYR B 104     187.023-308.703  29.156  1.00  0.00           C  
ATOM   2474  CE2 TYR B 104     185.687-309.041  28.866  1.00  0.00           C  
ATOM   2475  N   TRP B 105     187.504-304.487  30.887  1.00  0.00           N  
ATOM   2476  CA  TRP B 105     186.761-303.537  31.716  1.00  0.00           C  
ATOM   2477  C   TRP B 105     185.342-304.068  31.951  1.00  0.00           C  
ATOM   2478  O   TRP B 105     184.806-304.780  31.099  1.00  0.00           O  
ATOM   2479  CB  TRP B 105     186.675-302.166  31.016  1.00  0.00           C  
ATOM   2480  CG  TRP B 105     187.920-301.340  30.858  1.00  0.00           C  
ATOM   2481  CD1 TRP B 105     189.145-301.763  30.461  1.00  0.00           C  
ATOM   2482  NE1 TRP B 105     190.004-300.692  30.370  1.00  0.00           N  
ATOM   2483  CE2 TRP B 105     189.370-299.507  30.659  1.00  0.00           C  
ATOM   2484  CD2 TRP B 105     188.034-299.889  30.984  1.00  0.00           C  
ATOM   2485  CE3 TRP B 105     187.138-298.851  31.330  1.00  0.00           C  
ATOM   2486  CZ3 TRP B 105     187.554-297.507  31.353  1.00  0.00           C  
ATOM   2487  CZ2 TRP B 105     189.798-298.170  30.668  1.00  0.00           C  
ATOM   2488  CH2 TRP B 105     188.878-297.169  31.012  1.00  0.00           C  
ATOM   2489  N   GLY B 106     184.746-303.672  33.087  1.00  0.00           N  
ATOM   2490  CA  GLY B 106     183.395-304.068  33.483  1.00  0.00           C  
ATOM   2491  C   GLY B 106     182.307-303.450  32.592  1.00  0.00           C  
ATOM   2492  O   GLY B 106     182.557-302.538  31.808  1.00  0.00           O  
ATOM   2493  N   GLN B 107     181.082-303.974  32.740  1.00  0.00           N  
ATOM   2494  CA  GLN B 107     179.894-303.663  31.935  1.00  0.00           C  
ATOM   2495  C   GLN B 107     179.340-302.223  32.043  1.00  0.00           C  
ATOM   2496  O   GLN B 107     178.460-301.873  31.258  1.00  0.00           O  
ATOM   2497  CB  GLN B 107     178.808-304.701  32.290  1.00  0.00           C  
ATOM   2498  CG  GLN B 107     179.159-306.126  31.819  1.00  0.00           C  
ATOM   2499  CD  GLN B 107     178.187-307.165  32.376  1.00  0.00           C  
ATOM   2500  OE1 GLN B 107     178.213-307.466  33.568  1.00  0.00           O  
ATOM   2501  NE2 GLN B 107     177.335-307.728  31.518  1.00  0.00           N  
ATOM   2502  N   GLY B 108     179.846-301.425  32.999  1.00  0.00           N  
ATOM   2503  CA  GLY B 108     179.376-300.082  33.325  1.00  0.00           C  
ATOM   2504  C   GLY B 108     178.220-300.156  34.338  1.00  0.00           C  
ATOM   2505  O   GLY B 108     177.339-301.008  34.222  1.00  0.00           O  
ATOM   2506  N   THR B 109     178.211-299.225  35.305  1.00  0.00           N  
ATOM   2507  CA  THR B 109     177.113-299.020  36.255  1.00  0.00           C  
ATOM   2508  C   THR B 109     176.878-297.505  36.408  1.00  0.00           C  
ATOM   2509  O   THR B 109     177.776-296.770  36.824  1.00  0.00           O  
ATOM   2510  CB  THR B 109     177.390-299.655  37.648  1.00  0.00           C  
ATOM   2511  OG1 THR B 109     178.566-299.160  38.266  1.00  0.00           O  
ATOM   2512  CG2 THR B 109     177.455-301.188  37.630  1.00  0.00           C  
ATOM   2513  N   THR B 110     175.669-297.067  36.021  1.00  0.00           N  
ATOM   2514  CA  THR B 110     175.282-295.660  35.932  1.00  0.00           C  
ATOM   2515  C   THR B 110     174.839-295.098  37.294  1.00  0.00           C  
ATOM   2516  O   THR B 110     173.755-295.436  37.774  1.00  0.00           O  
ATOM   2517  CB  THR B 110     174.129-295.454  34.912  1.00  0.00           C  
ATOM   2518  OG1 THR B 110     174.504-296.004  33.663  1.00  0.00           O  
ATOM   2519  CG2 THR B 110     173.726-293.985  34.678  1.00  0.00           C  
ATOM   2520  N   VAL B 111     175.683-294.226  37.868  1.00  0.00           N  
ATOM   2521  CA  VAL B 111     175.356-293.397  39.026  1.00  0.00           C  
ATOM   2522  C   VAL B 111     174.792-292.062  38.504  1.00  0.00           C  
ATOM   2523  O   VAL B 111     175.347-291.499  37.559  1.00  0.00           O  
ATOM   2524  CB  VAL B 111     176.623-293.084  39.878  1.00  0.00           C  
ATOM   2525  CG1 VAL B 111     176.370-292.121  41.061  1.00  0.00           C  
ATOM   2526  CG2 VAL B 111     177.286-294.364  40.413  1.00  0.00           C  
ATOM   2527  N   THR B 112     173.722-291.574  39.144  1.00  0.00           N  
ATOM   2528  CA  THR B 112     173.143-290.258  38.877  1.00  0.00           C  
ATOM   2529  C   THR B 112     173.030-289.498  40.207  1.00  0.00           C  
ATOM   2530  O   THR B 112     172.657-290.090  41.219  1.00  0.00           O  
ATOM   2531  CB  THR B 112     171.747-290.358  38.198  1.00  0.00           C  
ATOM   2532  OG1 THR B 112     170.728-290.845  39.053  1.00  0.00           O  
ATOM   2533  CG2 THR B 112     171.756-291.182  36.901  1.00  0.00           C  
ATOM   2534  N   VAL B 113     173.400-288.209  40.175  1.00  0.00           N  
ATOM   2535  CA  VAL B 113     173.470-287.340  41.345  1.00  0.00           C  
ATOM   2536  C   VAL B 113     172.693-286.051  41.024  1.00  0.00           C  
ATOM   2537  O   VAL B 113     173.238-285.131  40.411  1.00  0.00           O  
ATOM   2538  CB  VAL B 113     174.945-286.995  41.716  1.00  0.00           C  
ATOM   2539  CG1 VAL B 113     175.055-286.108  42.968  1.00  0.00           C  
ATOM   2540  CG2 VAL B 113     175.800-288.260  41.912  1.00  0.00           C  
ATOM   2541  N   SER B 114     171.415-286.026  41.428  1.00  0.00           N  
ATOM   2542  CA  SER B 114     170.514-284.886  41.260  1.00  0.00           C  
ATOM   2543  C   SER B 114     169.374-284.988  42.281  1.00  0.00           C  
ATOM   2544  O   SER B 114     168.890-286.087  42.552  1.00  0.00           O  
ATOM   2545  CB  SER B 114     170.008-284.810  39.802  1.00  0.00           C  
ATOM   2546  OG  SER B 114     169.092-283.747  39.610  1.00  0.00           O  
ATOM   2547  N   SER B 115     168.966-283.825  42.815  1.00  0.00           N  
ATOM   2548  CA  SER B 115     167.914-283.663  43.825  1.00  0.00           C  
ATOM   2549  C   SER B 115     166.498-284.079  43.374  1.00  0.00           C  
ATOM   2550  O   SER B 115     165.628-284.229  44.232  1.00  0.00           O  
ATOM   2551  CB  SER B 115     167.925-282.204  44.324  1.00  0.00           C  
ATOM   2552  OG  SER B 115     169.009-282.002  45.209  1.00  0.00           O  
ATOM   2553  N   ALA B 116     166.301-284.290  42.058  1.00  0.00           N  
ATOM   2554  CA  ALA B 116     165.083-284.806  41.432  1.00  0.00           C  
ATOM   2555  C   ALA B 116     164.653-286.174  41.991  1.00  0.00           C  
ATOM   2556  O   ALA B 116     165.499-287.047  42.197  1.00  0.00           O  
ATOM   2557  CB  ALA B 116     165.327-284.902  39.921  1.00  0.00           C  
ATOM   2558  N   SER B 117     163.343-286.319  42.237  1.00  0.00           N  
ATOM   2559  CA  SER B 117     162.732-287.523  42.798  1.00  0.00           C  
ATOM   2560  C   SER B 117     162.548-288.614  41.727  1.00  0.00           C  
ATOM   2561  O   SER B 117     162.212-288.297  40.585  1.00  0.00           O  
ATOM   2562  CB  SER B 117     161.389-287.128  43.446  1.00  0.00           C  
ATOM   2563  OG  SER B 117     160.792-288.217  44.120  1.00  0.00           O  
ATOM   2564  N   THR B 118     162.745-289.877  42.142  1.00  0.00           N  
ATOM   2565  CA  THR B 118     162.542-291.084  41.335  1.00  0.00           C  
ATOM   2566  C   THR B 118     161.061-291.263  40.936  1.00  0.00           C  
ATOM   2567  O   THR B 118     160.176-291.016  41.757  1.00  0.00           O  
ATOM   2568  CB  THR B 118     163.007-292.341  42.116  1.00  0.00           C  
ATOM   2569  OG1 THR B 118     164.374-292.190  42.445  1.00  0.00           O  
ATOM   2570  CG2 THR B 118     162.843-293.691  41.393  1.00  0.00           C  
ATOM   2571  N   LYS B 119     160.831-291.667  39.677  1.00  0.00           N  
ATOM   2572  CA  LYS B 119     159.505-291.705  39.062  1.00  0.00           C  
ATOM   2573  C   LYS B 119     159.446-292.803  37.987  1.00  0.00           C  
ATOM   2574  O   LYS B 119     160.429-293.002  37.275  1.00  0.00           O  
ATOM   2575  CB  LYS B 119     159.205-290.291  38.501  1.00  0.00           C  
ATOM   2576  CG  LYS B 119     157.882-290.132  37.727  1.00  0.00           C  
ATOM   2577  CD  LYS B 119     156.600-290.223  38.566  1.00  0.00           C  
ATOM   2578  CE  LYS B 119     156.406-289.020  39.499  1.00  0.00           C  
ATOM   2579  NZ  LYS B 119     155.093-289.074  40.164  1.00  0.00           N  
ATOM   2580  N   GLY B 120     158.277-293.455  37.868  1.00  0.00           N  
ATOM   2581  CA  GLY B 120     157.988-294.467  36.851  1.00  0.00           C  
ATOM   2582  C   GLY B 120     157.233-293.833  35.662  1.00  0.00           C  
ATOM   2583  O   GLY B 120     156.431-292.926  35.883  1.00  0.00           O  
ATOM   2584  N   PRO B 121     157.454-294.311  34.415  1.00  0.00           N  
ATOM   2585  CA  PRO B 121     156.935-293.706  33.172  1.00  0.00           C  
ATOM   2586  C   PRO B 121     155.421-293.839  32.948  1.00  0.00           C  
ATOM   2587  O   PRO B 121     154.790-294.762  33.464  1.00  0.00           O  
ATOM   2588  CD  PRO B 121     158.328-295.438  34.105  1.00  0.00           C  
ATOM   2589  CB  PRO B 121     157.705-294.443  32.061  1.00  0.00           C  
ATOM   2590  CG  PRO B 121     158.037-295.796  32.657  1.00  0.00           C  
ATOM   2591  N   SER B 122     154.913-292.928  32.105  1.00  0.00           N  
ATOM   2592  CA  SER B 122     153.594-292.972  31.484  1.00  0.00           C  
ATOM   2593  C   SER B 122     153.793-292.804  29.969  1.00  0.00           C  
ATOM   2594  O   SER B 122     154.394-291.816  29.548  1.00  0.00           O  
ATOM   2595  CB  SER B 122     152.717-291.840  32.051  1.00  0.00           C  
ATOM   2596  OG  SER B 122     152.229-292.187  33.332  1.00  0.00           O  
ATOM   2597  N   VAL B 123     153.300-293.777  29.182  1.00  0.00           N  
ATOM   2598  CA  VAL B 123     153.443-293.799  27.724  1.00  0.00           C  
ATOM   2599  C   VAL B 123     152.149-293.288  27.065  1.00  0.00           C  
ATOM   2600  O   VAL B 123     151.055-293.693  27.463  1.00  0.00           O  
ATOM   2601  CB  VAL B 123     153.743-295.231  27.197  1.00  0.00           C  
ATOM   2602  CG1 VAL B 123     153.880-295.323  25.661  1.00  0.00           C  
ATOM   2603  CG2 VAL B 123     155.013-295.807  27.849  1.00  0.00           C  
ATOM   2604  N   PHE B 124     152.319-292.404  26.071  1.00  0.00           N  
ATOM   2605  CA  PHE B 124     151.249-291.695  25.376  1.00  0.00           C  
ATOM   2606  C   PHE B 124     151.381-291.942  23.858  1.00  0.00           C  
ATOM   2607  O   PHE B 124     152.390-291.528  23.284  1.00  0.00           O  
ATOM   2608  CB  PHE B 124     151.390-290.194  25.694  1.00  0.00           C  
ATOM   2609  CG  PHE B 124     151.161-289.845  27.155  1.00  0.00           C  
ATOM   2610  CD1 PHE B 124     149.863-289.910  27.706  1.00  0.00           C  
ATOM   2611  CD2 PHE B 124     152.254-289.592  28.009  1.00  0.00           C  
ATOM   2612  CE1 PHE B 124     149.666-289.656  29.057  1.00  0.00           C  
ATOM   2613  CE2 PHE B 124     152.037-289.339  29.358  1.00  0.00           C  
ATOM   2614  CZ  PHE B 124     150.749-289.363  29.876  1.00  0.00           C  
ATOM   2615  N   PRO B 125     150.384-292.613  23.232  1.00  0.00           N  
ATOM   2616  CA  PRO B 125     150.332-292.833  21.772  1.00  0.00           C  
ATOM   2617  C   PRO B 125     150.409-291.591  20.870  1.00  0.00           C  
ATOM   2618  O   PRO B 125     150.064-290.485  21.289  1.00  0.00           O  
ATOM   2619  CD  PRO B 125     149.279-293.313  23.895  1.00  0.00           C  
ATOM   2620  CB  PRO B 125     148.977-293.519  21.563  1.00  0.00           C  
ATOM   2621  CG  PRO B 125     148.737-294.274  22.852  1.00  0.00           C  
ATOM   2622  N   LEU B 126     150.817-291.846  19.619  1.00  0.00           N  
ATOM   2623  CA  LEU B 126     150.761-290.904  18.504  1.00  0.00           C  
ATOM   2624  C   LEU B 126     149.880-291.496  17.385  1.00  0.00           C  
ATOM   2625  O   LEU B 126     150.211-291.382  16.207  1.00  0.00           O  
ATOM   2626  CB  LEU B 126     152.196-290.533  18.047  1.00  0.00           C  
ATOM   2627  CG  LEU B 126     152.956-289.528  18.948  1.00  0.00           C  
ATOM   2628  CD1 LEU B 126     152.169-288.224  19.170  1.00  0.00           C  
ATOM   2629  CD2 LEU B 126     153.479-290.120  20.265  1.00  0.00           C  
ATOM   2630  N   ALA B 127     148.739-292.087  17.790  1.00  0.00           N  
ATOM   2631  CA  ALA B 127     147.638-292.529  16.933  1.00  0.00           C  
ATOM   2632  C   ALA B 127     146.888-291.303  16.349  1.00  0.00           C  
ATOM   2633  O   ALA B 127     146.345-290.576  17.184  1.00  0.00           O  
ATOM   2634  CB  ALA B 127     148.040-293.719  16.044  1.00  0.00           C  
ATOM   2635  N   PRO B 128     146.821-291.037  15.016  1.00  0.00           N  
ATOM   2636  CA  PRO B 128     146.159-289.806  14.549  1.00  0.00           C  
ATOM   2637  C   PRO B 128     144.625-289.871  14.625  1.00  0.00           C  
ATOM   2638  O   PRO B 128     144.033-290.904  14.306  1.00  0.00           O  
ATOM   2639  CB  PRO B 128     146.678-289.614  13.117  1.00  0.00           C  
ATOM   2640  CG  PRO B 128     146.970-291.016  12.628  1.00  0.00           C  
ATOM   2641  CD  PRO B 128     147.443-291.739  13.886  1.00  0.00           C  
ATOM   2642  N   CYS B 129     144.012-288.743  15.030  1.00  0.00           N  
ATOM   2643  CA  CYS B 129     142.561-288.539  14.983  1.00  0.00           C  
ATOM   2644  C   CYS B 129     142.034-288.457  13.535  1.00  0.00           C  
ATOM   2645  O   CYS B 129     140.935-288.941  13.268  1.00  0.00           O  
ATOM   2646  SG  CYS B 129     140.409-287.205  16.214  1.00  0.00           S  
ATOM   2647  CB  CYS B 129     142.174-287.294  15.803  1.00  0.00           C  
ATOM   2648  N   SER B 130     142.867-287.926  12.623  1.00  0.00           N  
ATOM   2649  CA  SER B 130     142.714-288.016  11.171  1.00  0.00           C  
ATOM   2650  C   SER B 130     143.024-289.444  10.667  1.00  0.00           C  
ATOM   2651  O   SER B 130     143.641-290.232  11.386  1.00  0.00           O  
ATOM   2652  CB  SER B 130     143.654-286.961  10.542  1.00  0.00           C  
ATOM   2653  OG  SER B 130     143.506-286.871   9.139  1.00  0.00           O  
ATOM   2654  N   ARG B 131     142.615-289.749   9.425  1.00  0.00           N  
ATOM   2655  CA  ARG B 131     142.946-291.004   8.736  1.00  0.00           C  
ATOM   2656  C   ARG B 131     144.455-291.131   8.433  1.00  0.00           C  
ATOM   2657  O   ARG B 131     145.169-290.128   8.415  1.00  0.00           O  
ATOM   2658  CB  ARG B 131     142.081-291.133   7.463  1.00  0.00           C  
ATOM   2659  CG  ARG B 131     142.397-290.134   6.326  1.00  0.00           C  
ATOM   2660  CD  ARG B 131     141.694-290.476   5.003  1.00  0.00           C  
ATOM   2661  NE  ARG B 131     142.229-291.705   4.397  1.00  0.00           N  
ATOM   2662  CZ  ARG B 131     143.384-291.820   3.718  1.00  0.00           C  
ATOM   2663  NH1 ARG B 131     143.760-293.023   3.268  1.00  0.00           N  
ATOM   2664  NH2 ARG B 131     144.165-290.757   3.482  1.00  0.00           N  
ATOM   2665  N   SER B 132     144.897-292.371   8.178  1.00  0.00           N  
ATOM   2666  CA  SER B 132     146.294-292.697   7.898  1.00  0.00           C  
ATOM   2667  C   SER B 132     146.395-293.806   6.839  1.00  0.00           C  
ATOM   2668  O   SER B 132     145.447-294.566   6.628  1.00  0.00           O  
ATOM   2669  CB  SER B 132     146.992-293.063   9.229  1.00  0.00           C  
ATOM   2670  OG  SER B 132     148.382-293.275   9.068  1.00  0.00           O  
ATOM   2671  N   THR B 133     147.575-293.867   6.208  1.00  0.00           N  
ATOM   2672  CA  THR B 133     147.988-294.869   5.229  1.00  0.00           C  
ATOM   2673  C   THR B 133     149.519-294.836   5.059  1.00  0.00           C  
ATOM   2674  O   THR B 133     150.131-295.896   4.919  1.00  0.00           O  
ATOM   2675  CB  THR B 133     147.272-294.713   3.850  1.00  0.00           C  
ATOM   2676  OG1 THR B 133     147.747-295.662   2.911  1.00  0.00           O  
ATOM   2677  CG2 THR B 133     147.418-293.329   3.186  1.00  0.00           C  
ATOM   2678  N   SER B 134     150.103-293.621   5.105  1.00  0.00           N  
ATOM   2679  CA  SER B 134     151.532-293.318   4.968  1.00  0.00           C  
ATOM   2680  C   SER B 134     152.132-293.852   3.649  1.00  0.00           C  
ATOM   2681  O   SER B 134     153.229-294.411   3.641  1.00  0.00           O  
ATOM   2682  CB  SER B 134     152.295-293.750   6.242  1.00  0.00           C  
ATOM   2683  OG  SER B 134     152.041-292.847   7.299  1.00  0.00           O  
ATOM   2684  N   GLU B 135     151.360-293.678   2.560  1.00  0.00           N  
ATOM   2685  CA  GLU B 135     151.626-294.136   1.191  1.00  0.00           C  
ATOM   2686  C   GLU B 135     151.750-295.670   1.093  1.00  0.00           C  
ATOM   2687  O   GLU B 135     152.675-296.176   0.458  1.00  0.00           O  
ATOM   2688  CB  GLU B 135     152.822-293.369   0.565  1.00  0.00           C  
ATOM   2689  CG  GLU B 135     152.758-291.829   0.684  1.00  0.00           C  
ATOM   2690  CD  GLU B 135     151.460-291.228   0.141  1.00  0.00           C  
ATOM   2691  OE1 GLU B 135     151.346-291.140  -1.100  1.00  0.00           O  
ATOM   2692  OE2 GLU B 135     150.599-290.884   0.981  1.00  0.00           O  
ATOM   2693  N   SER B 136     150.809-296.374   1.753  1.00  0.00           N  
ATOM   2694  CA  SER B 136     150.719-297.835   1.877  1.00  0.00           C  
ATOM   2695  C   SER B 136     151.925-298.471   2.607  1.00  0.00           C  
ATOM   2696  O   SER B 136     152.292-299.608   2.312  1.00  0.00           O  
ATOM   2697  CB  SER B 136     150.408-298.491   0.509  1.00  0.00           C  
ATOM   2698  OG  SER B 136     149.082-298.188   0.118  1.00  0.00           O  
ATOM   2699  N   THR B 137     152.508-297.721   3.554  1.00  0.00           N  
ATOM   2700  CA  THR B 137     153.641-298.121   4.385  1.00  0.00           C  
ATOM   2701  C   THR B 137     153.436-297.453   5.754  1.00  0.00           C  
ATOM   2702  O   THR B 137     153.973-296.374   6.002  1.00  0.00           O  
ATOM   2703  CB  THR B 137     155.002-297.696   3.752  1.00  0.00           C  
ATOM   2704  OG1 THR B 137     155.190-298.375   2.525  1.00  0.00           O  
ATOM   2705  CG2 THR B 137     156.260-297.973   4.598  1.00  0.00           C  
ATOM   2706  N   ALA B 138     152.590-298.088   6.587  1.00  0.00           N  
ATOM   2707  CA  ALA B 138     152.124-297.597   7.887  1.00  0.00           C  
ATOM   2708  C   ALA B 138     153.256-297.233   8.859  1.00  0.00           C  
ATOM   2709  O   ALA B 138     154.207-298.000   8.998  1.00  0.00           O  
ATOM   2710  CB  ALA B 138     151.210-298.654   8.524  1.00  0.00           C  
ATOM   2711  N   ALA B 139     153.093-296.079   9.525  1.00  0.00           N  
ATOM   2712  CA  ALA B 139     153.999-295.564  10.547  1.00  0.00           C  
ATOM   2713  C   ALA B 139     153.193-295.237  11.812  1.00  0.00           C  
ATOM   2714  O   ALA B 139     152.131-294.621  11.716  1.00  0.00           O  
ATOM   2715  CB  ALA B 139     154.721-294.320  10.006  1.00  0.00           C  
ATOM   2716  N   LEU B 140     153.721-295.670  12.967  1.00  0.00           N  
ATOM   2717  CA  LEU B 140     153.109-295.528  14.289  1.00  0.00           C  
ATOM   2718  C   LEU B 140     154.189-295.115  15.299  1.00  0.00           C  
ATOM   2719  O   LEU B 140     155.333-295.552  15.176  1.00  0.00           O  
ATOM   2720  CB  LEU B 140     152.463-296.875  14.696  1.00  0.00           C  
ATOM   2721  CG  LEU B 140     151.158-297.230  13.945  1.00  0.00           C  
ATOM   2722  CD1 LEU B 140     150.702-298.665  14.277  1.00  0.00           C  
ATOM   2723  CD2 LEU B 140     150.035-296.196  14.183  1.00  0.00           C  
ATOM   2724  N   GLY B 141     153.802-294.283  16.281  1.00  0.00           N  
ATOM   2725  CA  GLY B 141     154.724-293.720  17.266  1.00  0.00           C  
ATOM   2726  C   GLY B 141     154.154-293.818  18.685  1.00  0.00           C  
ATOM   2727  O   GLY B 141     152.961-294.044  18.894  1.00  0.00           O  
ATOM   2728  N   CYS B 142     155.050-293.596  19.656  1.00  0.00           N  
ATOM   2729  CA  CYS B 142     154.781-293.511  21.089  1.00  0.00           C  
ATOM   2730  C   CYS B 142     155.774-292.533  21.734  1.00  0.00           C  
ATOM   2731  O   CYS B 142     156.882-292.353  21.226  1.00  0.00           O  
ATOM   2732  CB  CYS B 142     154.847-294.907  21.735  1.00  0.00           C  
ATOM   2733  SG  CYS B 142     156.413-295.808  21.557  1.00  0.00           S  
ATOM   2734  N   LEU B 143     155.352-291.927  22.854  1.00  0.00           N  
ATOM   2735  CA  LEU B 143     156.161-291.009  23.645  1.00  0.00           C  
ATOM   2736  C   LEU B 143     156.050-291.393  25.123  1.00  0.00           C  
ATOM   2737  O   LEU B 143     154.972-291.291  25.707  1.00  0.00           O  
ATOM   2738  CB  LEU B 143     155.708-289.553  23.384  1.00  0.00           C  
ATOM   2739  CG  LEU B 143     156.489-288.468  24.167  1.00  0.00           C  
ATOM   2740  CD1 LEU B 143     157.956-288.356  23.701  1.00  0.00           C  
ATOM   2741  CD2 LEU B 143     155.750-287.121  24.109  1.00  0.00           C  
ATOM   2742  N   VAL B 144     157.198-291.771  25.697  1.00  0.00           N  
ATOM   2743  CA  VAL B 144     157.409-291.964  27.126  1.00  0.00           C  
ATOM   2744  C   VAL B 144     157.632-290.582  27.773  1.00  0.00           C  
ATOM   2745  O   VAL B 144     158.352-289.761  27.204  1.00  0.00           O  
ATOM   2746  CB  VAL B 144     158.688-292.811  27.393  1.00  0.00           C  
ATOM   2747  CG1 VAL B 144     158.772-293.277  28.856  1.00  0.00           C  
ATOM   2748  CG2 VAL B 144     158.781-294.034  26.463  1.00  0.00           C  
ATOM   2749  N   LYS B 145     157.019-290.352  28.942  1.00  0.00           N  
ATOM   2750  CA  LYS B 145     157.121-289.094  29.677  1.00  0.00           C  
ATOM   2751  C   LYS B 145     156.948-289.344  31.179  1.00  0.00           C  
ATOM   2752  O   LYS B 145     156.202-290.241  31.571  1.00  0.00           O  
ATOM   2753  CB  LYS B 145     156.098-288.078  29.096  1.00  0.00           C  
ATOM   2754  CG  LYS B 145     155.956-286.731  29.842  1.00  0.00           C  
ATOM   2755  CD  LYS B 145     157.239-285.877  29.854  1.00  0.00           C  
ATOM   2756  CE  LYS B 145     157.163-284.647  30.775  1.00  0.00           C  
ATOM   2757  NZ  LYS B 145     157.089-285.020  32.199  1.00  0.00           N  
ATOM   2758  N   ASP B 146     157.627-288.501  31.976  1.00  0.00           N  
ATOM   2759  CA  ASP B 146     157.564-288.416  33.436  1.00  0.00           C  
ATOM   2760  C   ASP B 146     158.200-289.665  34.070  1.00  0.00           C  
ATOM   2761  O   ASP B 146     157.481-290.567  34.489  1.00  0.00           O  
ATOM   2762  CB  ASP B 146     156.124-288.130  33.956  1.00  0.00           C  
ATOM   2763  CG  ASP B 146     156.049-287.749  35.439  1.00  0.00           C  
ATOM   2764  OD1 ASP B 146     155.036-288.114  36.076  1.00  0.00           O  
ATOM   2765  OD2 ASP B 146     156.952-287.010  35.888  1.00  0.00           O  
ATOM   2766  N   TYR B 147     159.539-289.696  34.106  1.00  0.00           N  
ATOM   2767  CA  TYR B 147     160.329-290.754  34.734  1.00  0.00           C  
ATOM   2768  C   TYR B 147     161.707-290.201  35.117  1.00  0.00           C  
ATOM   2769  O   TYR B 147     162.185-289.268  34.473  1.00  0.00           O  
ATOM   2770  CB  TYR B 147     160.432-291.989  33.810  1.00  0.00           C  
ATOM   2771  CG  TYR B 147     161.237-291.794  32.537  1.00  0.00           C  
ATOM   2772  CD1 TYR B 147     162.622-292.063  32.527  1.00  0.00           C  
ATOM   2773  CE1 TYR B 147     163.374-291.857  31.357  1.00  0.00           C  
ATOM   2774  CZ  TYR B 147     162.739-291.391  30.191  1.00  0.00           C  
ATOM   2775  OH  TYR B 147     163.475-291.182  29.067  1.00  0.00           O  
ATOM   2776  CD2 TYR B 147     160.607-291.323  31.367  1.00  0.00           C  
ATOM   2777  CE2 TYR B 147     161.356-291.124  30.192  1.00  0.00           C  
ATOM   2778  N   PHE B 148     162.334-290.804  36.138  1.00  0.00           N  
ATOM   2779  CA  PHE B 148     163.661-290.411  36.611  1.00  0.00           C  
ATOM   2780  C   PHE B 148     164.288-291.577  37.397  1.00  0.00           C  
ATOM   2781  O   PHE B 148     163.575-292.183  38.198  1.00  0.00           O  
ATOM   2782  CB  PHE B 148     163.533-289.147  37.499  1.00  0.00           C  
ATOM   2783  CG  PHE B 148     164.852-288.572  37.987  1.00  0.00           C  
ATOM   2784  CD1 PHE B 148     165.425-289.014  39.198  1.00  0.00           C  
ATOM   2785  CE1 PHE B 148     166.712-288.625  39.544  1.00  0.00           C  
ATOM   2786  CZ  PHE B 148     167.452-287.826  38.685  1.00  0.00           C  
ATOM   2787  CD2 PHE B 148     165.614-287.749  37.133  1.00  0.00           C  
ATOM   2788  CE2 PHE B 148     166.903-287.378  37.490  1.00  0.00           C  
ATOM   2789  N   PRO B 149     165.606-291.845  37.221  1.00  0.00           N  
ATOM   2790  CA  PRO B 149     166.522-291.294  36.198  1.00  0.00           C  
ATOM   2791  C   PRO B 149     166.382-292.005  34.835  1.00  0.00           C  
ATOM   2792  O   PRO B 149     165.452-292.783  34.633  1.00  0.00           O  
ATOM   2793  CD  PRO B 149     166.345-292.713  38.128  1.00  0.00           C  
ATOM   2794  CB  PRO B 149     167.925-291.509  36.818  1.00  0.00           C  
ATOM   2795  CG  PRO B 149     167.703-292.044  38.221  1.00  0.00           C  
ATOM   2796  N   GLU B 150     167.361-291.775  33.943  1.00  0.00           N  
ATOM   2797  CA  GLU B 150     167.647-292.637  32.792  1.00  0.00           C  
ATOM   2798  C   GLU B 150     168.246-293.995  33.238  1.00  0.00           C  
ATOM   2799  O   GLU B 150     168.802-294.073  34.336  1.00  0.00           O  
ATOM   2800  CB  GLU B 150     168.653-291.911  31.870  1.00  0.00           C  
ATOM   2801  CG  GLU B 150     168.053-290.721  31.108  1.00  0.00           C  
ATOM   2802  CD  GLU B 150     169.092-290.083  30.189  1.00  0.00           C  
ATOM   2803  OE1 GLU B 150     169.375-290.701  29.140  1.00  0.00           O  
ATOM   2804  OE2 GLU B 150     169.594-288.997  30.554  1.00  0.00           O  
ATOM   2805  N   PRO B 151     168.216-295.027  32.362  1.00  0.00           N  
ATOM   2806  CA  PRO B 151     167.532-295.077  31.055  1.00  0.00           C  
ATOM   2807  C   PRO B 151     166.078-295.587  31.155  1.00  0.00           C  
ATOM   2808  O   PRO B 151     165.603-295.917  32.244  1.00  0.00           O  
ATOM   2809  CD  PRO B 151     168.993-296.246  32.602  1.00  0.00           C  
ATOM   2810  CB  PRO B 151     168.420-296.077  30.291  1.00  0.00           C  
ATOM   2811  CG  PRO B 151     168.825-297.097  31.346  1.00  0.00           C  
ATOM   2812  N   VAL B 152     165.440-295.706  29.981  1.00  0.00           N  
ATOM   2813  CA  VAL B 152     164.273-296.558  29.757  1.00  0.00           C  
ATOM   2814  C   VAL B 152     164.519-297.425  28.513  1.00  0.00           C  
ATOM   2815  O   VAL B 152     165.011-296.931  27.497  1.00  0.00           O  
ATOM   2816  CB  VAL B 152     162.948-295.768  29.552  1.00  0.00           C  
ATOM   2817  CG1 VAL B 152     162.448-295.198  30.882  1.00  0.00           C  
ATOM   2818  CG2 VAL B 152     162.986-294.683  28.460  1.00  0.00           C  
ATOM   2819  N   THR B 153     164.147-298.707  28.628  1.00  0.00           N  
ATOM   2820  CA  THR B 153     164.106-299.663  27.525  1.00  0.00           C  
ATOM   2821  C   THR B 153     162.772-299.498  26.780  1.00  0.00           C  
ATOM   2822  O   THR B 153     161.750-299.304  27.438  1.00  0.00           O  
ATOM   2823  CB  THR B 153     164.175-301.117  28.068  1.00  0.00           C  
ATOM   2824  OG1 THR B 153     165.421-301.308  28.708  1.00  0.00           O  
ATOM   2825  CG2 THR B 153     164.004-302.240  27.027  1.00  0.00           C  
ATOM   2826  N   VAL B 154     162.802-299.590  25.440  1.00  0.00           N  
ATOM   2827  CA  VAL B 154     161.605-299.562  24.598  1.00  0.00           C  
ATOM   2828  C   VAL B 154     161.706-300.678  23.543  1.00  0.00           C  
ATOM   2829  O   VAL B 154     162.767-300.860  22.944  1.00  0.00           O  
ATOM   2830  CB  VAL B 154     161.415-298.203  23.859  1.00  0.00           C  
ATOM   2831  CG1 VAL B 154     160.152-298.166  22.970  1.00  0.00           C  
ATOM   2832  CG2 VAL B 154     161.386-297.015  24.836  1.00  0.00           C  
ATOM   2833  N   SER B 155     160.581-301.374  23.325  1.00  0.00           N  
ATOM   2834  CA  SER B 155     160.408-302.414  22.317  1.00  0.00           C  
ATOM   2835  C   SER B 155     158.978-302.363  21.755  1.00  0.00           C  
ATOM   2836  O   SER B 155     158.073-301.857  22.419  1.00  0.00           O  
ATOM   2837  CB  SER B 155     160.777-303.788  22.927  1.00  0.00           C  
ATOM   2838  OG  SER B 155     159.804-304.272  23.835  1.00  0.00           O  
ATOM   2839  N   TRP B 156     158.806-302.897  20.537  1.00  0.00           N  
ATOM   2840  CA  TRP B 156     157.514-302.983  19.859  1.00  0.00           C  
ATOM   2841  C   TRP B 156     157.027-304.436  19.842  1.00  0.00           C  
ATOM   2842  O   TRP B 156     157.791-305.332  19.481  1.00  0.00           O  
ATOM   2843  CB  TRP B 156     157.627-302.391  18.443  1.00  0.00           C  
ATOM   2844  CG  TRP B 156     157.775-300.897  18.411  1.00  0.00           C  
ATOM   2845  CD1 TRP B 156     158.934-300.207  18.515  1.00  0.00           C  
ATOM   2846  NE1 TRP B 156     158.672-298.852  18.492  1.00  0.00           N  
ATOM   2847  CE2 TRP B 156     157.319-298.599  18.400  1.00  0.00           C  
ATOM   2848  CD2 TRP B 156     156.716-299.894  18.369  1.00  0.00           C  
ATOM   2849  CE3 TRP B 156     155.304-299.945  18.297  1.00  0.00           C  
ATOM   2850  CZ3 TRP B 156     154.534-298.769  18.233  1.00  0.00           C  
ATOM   2851  CZ2 TRP B 156     156.560-297.417  18.340  1.00  0.00           C  
ATOM   2852  CH2 TRP B 156     155.160-297.507  18.248  1.00  0.00           C  
ATOM   2853  N   ASN B 157     155.759-304.627  20.246  1.00  0.00           N  
ATOM   2854  CA  ASN B 157     155.042-305.909  20.351  1.00  0.00           C  
ATOM   2855  C   ASN B 157     155.728-306.893  21.326  1.00  0.00           C  
ATOM   2856  O   ASN B 157     155.764-308.092  21.060  1.00  0.00           O  
ATOM   2857  CB  ASN B 157     154.784-306.525  18.945  1.00  0.00           C  
ATOM   2858  CG  ASN B 157     153.937-305.650  18.010  1.00  0.00           C  
ATOM   2859  OD1 ASN B 157     153.358-304.647  18.423  1.00  0.00           O  
ATOM   2860  ND2 ASN B 157     153.843-306.044  16.739  1.00  0.00           N  
ATOM   2861  N   SER B 158     156.279-306.355  22.430  1.00  0.00           N  
ATOM   2862  CA  SER B 158     157.088-307.045  23.446  1.00  0.00           C  
ATOM   2863  C   SER B 158     158.393-307.647  22.877  1.00  0.00           C  
ATOM   2864  O   SER B 158     158.840-308.696  23.338  1.00  0.00           O  
ATOM   2865  CB  SER B 158     156.236-308.067  24.242  1.00  0.00           C  
ATOM   2866  OG  SER B 158     155.318-307.399  25.080  1.00  0.00           O  
ATOM   2867  N   GLY B 159     158.980-306.965  21.877  1.00  0.00           N  
ATOM   2868  CA  GLY B 159     160.195-307.391  21.182  1.00  0.00           C  
ATOM   2869  C   GLY B 159     159.903-308.307  19.981  1.00  0.00           C  
ATOM   2870  O   GLY B 159     160.852-308.707  19.306  1.00  0.00           O  
ATOM   2871  N   ALA B 160     158.626-308.625  19.687  1.00  0.00           N  
ATOM   2872  CA  ALA B 160     158.210-309.426  18.528  1.00  0.00           C  
ATOM   2873  C   ALA B 160     158.196-308.644  17.197  1.00  0.00           C  
ATOM   2874  O   ALA B 160     157.908-309.249  16.165  1.00  0.00           O  
ATOM   2875  CB  ALA B 160     156.833-310.048  18.806  1.00  0.00           C  
ATOM   2876  N   LEU B 161     158.508-307.337  17.234  1.00  0.00           N  
ATOM   2877  CA  LEU B 161     158.621-306.466  16.069  1.00  0.00           C  
ATOM   2878  C   LEU B 161     159.831-305.537  16.247  1.00  0.00           C  
ATOM   2879  O   LEU B 161     160.036-304.991  17.332  1.00  0.00           O  
ATOM   2880  CB  LEU B 161     157.286-305.709  15.875  1.00  0.00           C  
ATOM   2881  CG  LEU B 161     157.208-304.768  14.652  1.00  0.00           C  
ATOM   2882  CD1 LEU B 161     157.467-305.492  13.316  1.00  0.00           C  
ATOM   2883  CD2 LEU B 161     155.856-304.040  14.623  1.00  0.00           C  
ATOM   2884  N   THR B 162     160.603-305.388  15.162  1.00  0.00           N  
ATOM   2885  CA  THR B 162     161.841-304.606  15.114  1.00  0.00           C  
ATOM   2886  C   THR B 162     162.086-303.970  13.720  1.00  0.00           C  
ATOM   2887  O   THR B 162     162.993-303.147  13.584  1.00  0.00           O  
ATOM   2888  CB  THR B 162     163.057-305.474  15.563  1.00  0.00           C  
ATOM   2889  OG1 THR B 162     164.246-304.714  15.667  1.00  0.00           O  
ATOM   2890  CG2 THR B 162     163.363-306.671  14.643  1.00  0.00           C  
ATOM   2891  N   SER B 163     161.261-304.327  12.717  1.00  0.00           N  
ATOM   2892  CA  SER B 163     161.327-303.823  11.344  1.00  0.00           C  
ATOM   2893  C   SER B 163     161.031-302.312  11.273  1.00  0.00           C  
ATOM   2894  O   SER B 163     159.925-301.896  11.618  1.00  0.00           O  
ATOM   2895  CB  SER B 163     160.362-304.648  10.466  1.00  0.00           C  
ATOM   2896  OG  SER B 163     160.425-304.261   9.107  1.00  0.00           O  
ATOM   2897  N   GLY B 164     162.043-301.539  10.841  1.00  0.00           N  
ATOM   2898  CA  GLY B 164     161.993-300.084  10.679  1.00  0.00           C  
ATOM   2899  C   GLY B 164     161.874-299.313  12.005  1.00  0.00           C  
ATOM   2900  O   GLY B 164     161.481-298.146  11.977  1.00  0.00           O  
ATOM   2901  N   VAL B 165     162.190-299.945  13.151  1.00  0.00           N  
ATOM   2902  CA  VAL B 165     162.157-299.322  14.473  1.00  0.00           C  
ATOM   2903  C   VAL B 165     163.380-298.412  14.697  1.00  0.00           C  
ATOM   2904  O   VAL B 165     164.503-298.805  14.384  1.00  0.00           O  
ATOM   2905  CB  VAL B 165     162.079-300.384  15.611  1.00  0.00           C  
ATOM   2906  CG1 VAL B 165     162.329-299.853  17.042  1.00  0.00           C  
ATOM   2907  CG2 VAL B 165     160.717-301.098  15.582  1.00  0.00           C  
ATOM   2908  N   HIS B 166     163.117-297.234  15.282  1.00  0.00           N  
ATOM   2909  CA  HIS B 166     164.124-296.307  15.791  1.00  0.00           C  
ATOM   2910  C   HIS B 166     163.657-295.800  17.160  1.00  0.00           C  
ATOM   2911  O   HIS B 166     162.520-295.343  17.278  1.00  0.00           O  
ATOM   2912  CB  HIS B 166     164.336-295.135  14.808  1.00  0.00           C  
ATOM   2913  CG  HIS B 166     165.092-295.497  13.555  1.00  0.00           C  
ATOM   2914  ND1 HIS B 166     164.596-295.858  12.318  1.00  0.00           N  
ATOM   2915  CD2 HIS B 166     166.489-295.501  13.501  1.00  0.00           C  
ATOM   2916  CE1 HIS B 166     165.698-296.101  11.516  1.00  0.00           C  
ATOM   2917  NE2 HIS B 166     166.781-295.877  12.262  1.00  0.00           N  
ATOM   2918  N   THR B 167     164.554-295.871  18.154  1.00  0.00           N  
ATOM   2919  CA  THR B 167     164.350-295.322  19.494  1.00  0.00           C  
ATOM   2920  C   THR B 167     165.390-294.214  19.710  1.00  0.00           C  
ATOM   2921  O   THR B 167     166.587-294.443  19.528  1.00  0.00           O  
ATOM   2922  CB  THR B 167     164.525-296.398  20.601  1.00  0.00           C  
ATOM   2923  OG1 THR B 167     163.547-297.405  20.428  1.00  0.00           O  
ATOM   2924  CG2 THR B 167     164.395-295.875  22.046  1.00  0.00           C  
ATOM   2925  N   PHE B 168     164.893-293.025  20.073  1.00  0.00           N  
ATOM   2926  CA  PHE B 168     165.665-291.795  20.229  1.00  0.00           C  
ATOM   2927  C   PHE B 168     166.089-291.660  21.707  1.00  0.00           C  
ATOM   2928  O   PHE B 168     165.294-292.026  22.569  1.00  0.00           O  
ATOM   2929  CB  PHE B 168     164.746-290.624  19.820  1.00  0.00           C  
ATOM   2930  CG  PHE B 168     164.186-290.729  18.407  1.00  0.00           C  
ATOM   2931  CD1 PHE B 168     162.991-291.443  18.162  1.00  0.00           C  
ATOM   2932  CE1 PHE B 168     162.537-291.645  16.868  1.00  0.00           C  
ATOM   2933  CZ  PHE B 168     163.274-291.167  15.794  1.00  0.00           C  
ATOM   2934  CD2 PHE B 168     164.940-290.283  17.303  1.00  0.00           C  
ATOM   2935  CE2 PHE B 168     164.468-290.497  16.016  1.00  0.00           C  
ATOM   2936  N   PRO B 169     167.305-291.134  22.000  1.00  0.00           N  
ATOM   2937  CA  PRO B 169     167.734-290.784  23.376  1.00  0.00           C  
ATOM   2938  C   PRO B 169     166.788-289.845  24.157  1.00  0.00           C  
ATOM   2939  O   PRO B 169     166.025-289.091  23.551  1.00  0.00           O  
ATOM   2940  CD  PRO B 169     168.376-290.883  21.037  1.00  0.00           C  
ATOM   2941  CB  PRO B 169     169.114-290.132  23.177  1.00  0.00           C  
ATOM   2942  CG  PRO B 169     169.634-290.720  21.879  1.00  0.00           C  
ATOM   2943  N   ALA B 170     166.864-289.914  25.495  1.00  0.00           N  
ATOM   2944  CA  ALA B 170     166.057-289.099  26.407  1.00  0.00           C  
ATOM   2945  C   ALA B 170     166.518-287.633  26.477  1.00  0.00           C  
ATOM   2946  O   ALA B 170     167.692-287.342  26.243  1.00  0.00           O  
ATOM   2947  CB  ALA B 170     166.109-289.727  27.804  1.00  0.00           C  
ATOM   2948  N   VAL B 171     165.573-286.749  26.832  1.00  0.00           N  
ATOM   2949  CA  VAL B 171     165.793-285.318  27.042  1.00  0.00           C  
ATOM   2950  C   VAL B 171     165.102-284.905  28.353  1.00  0.00           C  
ATOM   2951  O   VAL B 171     163.956-285.296  28.583  1.00  0.00           O  
ATOM   2952  CB  VAL B 171     165.190-284.462  25.886  1.00  0.00           C  
ATOM   2953  CG1 VAL B 171     165.419-282.948  26.071  1.00  0.00           C  
ATOM   2954  CG2 VAL B 171     165.716-284.888  24.506  1.00  0.00           C  
ATOM   2955  N   LEU B 172     165.813-284.118  29.182  1.00  0.00           N  
ATOM   2956  CA  LEU B 172     165.338-283.570  30.457  1.00  0.00           C  
ATOM   2957  C   LEU B 172     164.149-282.609  30.245  1.00  0.00           C  
ATOM   2958  O   LEU B 172     164.219-281.773  29.342  1.00  0.00           O  
ATOM   2959  CB  LEU B 172     166.528-282.848  31.139  1.00  0.00           C  
ATOM   2960  CG  LEU B 172     166.334-282.478  32.630  1.00  0.00           C  
ATOM   2961  CD1 LEU B 172     166.516-283.708  33.542  1.00  0.00           C  
ATOM   2962  CD2 LEU B 172     167.254-281.315  33.057  1.00  0.00           C  
ATOM   2963  N   GLN B 173     163.092-282.732  31.066  1.00  0.00           N  
ATOM   2964  CA  GLN B 173     161.886-281.912  30.923  1.00  0.00           C  
ATOM   2965  C   GLN B 173     161.198-281.680  32.272  1.00  0.00           C  
ATOM   2966  O   GLN B 173     160.804-282.649  32.917  1.00  0.00           O  
ATOM   2967  CB  GLN B 173     160.925-282.556  29.897  1.00  0.00           C  
ATOM   2968  CG  GLN B 173     159.681-281.686  29.605  1.00  0.00           C  
ATOM   2969  CD  GLN B 173     158.771-282.227  28.504  1.00  0.00           C  
ATOM   2970  OE1 GLN B 173     157.673-281.514  28.253  1.00  0.00           O  
ATOM   2971  NE2 GLN B 173     159.040-283.258  27.891  1.00  0.00           N  
ATOM   2972  N   SER B 174     160.995-280.391  32.603  1.00  0.00           N  
ATOM   2973  CA  SER B 174     160.285-279.858  33.772  1.00  0.00           C  
ATOM   2974  C   SER B 174     161.037-280.134  35.086  1.00  0.00           C  
ATOM   2975  O   SER B 174     160.689-281.072  35.804  1.00  0.00           O  
ATOM   2976  CB  SER B 174     158.813-280.338  33.813  1.00  0.00           C  
ATOM   2977  OG  SER B 174     158.070-279.734  32.772  1.00  0.00           O  
ATOM   2978  N   SER B 175     162.058-279.297  35.356  1.00  0.00           N  
ATOM   2979  CA  SER B 175     162.979-279.354  36.500  1.00  0.00           C  
ATOM   2980  C   SER B 175     163.880-280.602  36.405  1.00  0.00           C  
ATOM   2981  O   SER B 175     164.846-280.579  35.642  1.00  0.00           O  
ATOM   2982  CB  SER B 175     162.215-279.179  37.840  1.00  0.00           C  
ATOM   2983  OG  SER B 175     163.099-279.124  38.942  1.00  0.00           O  
ATOM   2984  N   GLY B 176     163.511-281.676  37.124  1.00  0.00           N  
ATOM   2985  CA  GLY B 176     164.048-283.022  36.941  1.00  0.00           C  
ATOM   2986  C   GLY B 176     163.316-283.697  35.773  1.00  0.00           C  
ATOM   2987  O   GLY B 176     162.931-283.035  34.812  1.00  0.00           O  
ATOM   2988  N   LEU B 177     163.127-285.025  35.871  1.00  0.00           N  
ATOM   2989  CA  LEU B 177     162.331-285.874  34.969  1.00  0.00           C  
ATOM   2990  C   LEU B 177     162.853-285.931  33.513  1.00  0.00           C  
ATOM   2991  O   LEU B 177     163.747-285.178  33.135  1.00  0.00           O  
ATOM   2992  CB  LEU B 177     160.820-285.499  35.033  1.00  0.00           C  
ATOM   2993  CG  LEU B 177     160.118-285.660  36.406  1.00  0.00           C  
ATOM   2994  CD1 LEU B 177     160.258-287.069  37.009  1.00  0.00           C  
ATOM   2995  CD2 LEU B 177     160.433-284.548  37.423  1.00  0.00           C  
ATOM   2996  N   TYR B 178     162.307-286.867  32.725  1.00  0.00           N  
ATOM   2997  CA  TYR B 178     162.743-287.150  31.357  1.00  0.00           C  
ATOM   2998  C   TYR B 178     161.552-287.456  30.440  1.00  0.00           C  
ATOM   2999  O   TYR B 178     160.464-287.800  30.908  1.00  0.00           O  
ATOM   3000  CB  TYR B 178     163.749-288.323  31.371  1.00  0.00           C  
ATOM   3001  CG  TYR B 178     165.124-287.992  31.923  1.00  0.00           C  
ATOM   3002  CD1 TYR B 178     166.047-287.287  31.124  1.00  0.00           C  
ATOM   3003  CE1 TYR B 178     167.312-286.945  31.636  1.00  0.00           C  
ATOM   3004  CZ  TYR B 178     167.666-287.321  32.947  1.00  0.00           C  
ATOM   3005  OH  TYR B 178     168.890-286.984  33.445  1.00  0.00           O  
ATOM   3006  CD2 TYR B 178     165.486-288.380  33.229  1.00  0.00           C  
ATOM   3007  CE2 TYR B 178     166.756-288.047  33.738  1.00  0.00           C  
ATOM   3008  N   SER B 179     161.821-287.332  29.132  1.00  0.00           N  
ATOM   3009  CA  SER B 179     160.916-287.614  28.023  1.00  0.00           C  
ATOM   3010  C   SER B 179     161.727-288.291  26.907  1.00  0.00           C  
ATOM   3011  O   SER B 179     162.868-287.894  26.673  1.00  0.00           O  
ATOM   3012  CB  SER B 179     160.282-286.285  27.566  1.00  0.00           C  
ATOM   3013  OG  SER B 179     159.331-286.472  26.537  1.00  0.00           O  
ATOM   3014  N   LEU B 180     161.137-289.302  26.248  1.00  0.00           N  
ATOM   3015  CA  LEU B 180     161.810-290.142  25.252  1.00  0.00           C  
ATOM   3016  C   LEU B 180     160.790-290.667  24.235  1.00  0.00           C  
ATOM   3017  O   LEU B 180     159.755-291.190  24.638  1.00  0.00           O  
ATOM   3018  CB  LEU B 180     162.596-291.252  25.997  1.00  0.00           C  
ATOM   3019  CG  LEU B 180     163.254-292.346  25.127  1.00  0.00           C  
ATOM   3020  CD1 LEU B 180     164.579-292.848  25.742  1.00  0.00           C  
ATOM   3021  CD2 LEU B 180     162.297-293.518  24.818  1.00  0.00           C  
ATOM   3022  N   SER B 181     161.111-290.539  22.938  1.00  0.00           N  
ATOM   3023  CA  SER B 181     160.263-290.968  21.823  1.00  0.00           C  
ATOM   3024  C   SER B 181     160.781-292.263  21.172  1.00  0.00           C  
ATOM   3025  O   SER B 181     161.949-292.623  21.333  1.00  0.00           O  
ATOM   3026  CB  SER B 181     160.162-289.799  20.816  1.00  0.00           C  
ATOM   3027  OG  SER B 181     161.393-289.526  20.182  1.00  0.00           O  
ATOM   3028  N   SER B 182     159.888-292.915  20.409  1.00  0.00           N  
ATOM   3029  CA  SER B 182     160.179-294.089  19.588  1.00  0.00           C  
ATOM   3030  C   SER B 182     159.139-294.201  18.459  1.00  0.00           C  
ATOM   3031  O   SER B 182     158.007-293.734  18.611  1.00  0.00           O  
ATOM   3032  CB  SER B 182     160.254-295.351  20.478  1.00  0.00           C  
ATOM   3033  OG  SER B 182     160.540-296.522  19.735  1.00  0.00           O  
ATOM   3034  N   VAL B 183     159.559-294.823  17.347  1.00  0.00           N  
ATOM   3035  CA  VAL B 183     158.767-295.026  16.136  1.00  0.00           C  
ATOM   3036  C   VAL B 183     158.969-296.456  15.605  1.00  0.00           C  
ATOM   3037  O   VAL B 183     160.013-297.061  15.850  1.00  0.00           O  
ATOM   3038  CB  VAL B 183     159.170-293.987  15.040  1.00  0.00           C  
ATOM   3039  CG1 VAL B 183     160.609-294.134  14.506  1.00  0.00           C  
ATOM   3040  CG2 VAL B 183     158.189-293.926  13.852  1.00  0.00           C  
ATOM   3041  N   VAL B 184     157.965-296.946  14.863  1.00  0.00           N  
ATOM   3042  CA  VAL B 184     158.026-298.135  14.021  1.00  0.00           C  
ATOM   3043  C   VAL B 184     157.380-297.803  12.666  1.00  0.00           C  
ATOM   3044  O   VAL B 184     156.378-297.087  12.632  1.00  0.00           O  
ATOM   3045  CB  VAL B 184     157.301-299.348  14.676  1.00  0.00           C  
ATOM   3046  CG1 VAL B 184     155.783-299.169  14.886  1.00  0.00           C  
ATOM   3047  CG2 VAL B 184     157.557-300.660  13.916  1.00  0.00           C  
ATOM   3048  N   THR B 185     157.967-298.328  11.579  1.00  0.00           N  
ATOM   3049  CA  THR B 185     157.466-298.157  10.216  1.00  0.00           C  
ATOM   3050  C   THR B 185     157.642-299.481   9.456  1.00  0.00           C  
ATOM   3051  O   THR B 185     158.733-300.049   9.475  1.00  0.00           O  
ATOM   3052  CB  THR B 185     158.213-297.026   9.454  1.00  0.00           C  
ATOM   3053  OG1 THR B 185     158.004-295.790  10.110  1.00  0.00           O  
ATOM   3054  CG2 THR B 185     157.793-296.838   7.985  1.00  0.00           C  
ATOM   3055  N   VAL B 186     156.560-299.950   8.815  1.00  0.00           N  
ATOM   3056  CA  VAL B 186     156.491-301.244   8.130  1.00  0.00           C  
ATOM   3057  C   VAL B 186     155.701-301.114   6.809  1.00  0.00           C  
ATOM   3058  O   VAL B 186     154.804-300.273   6.736  1.00  0.00           O  
ATOM   3059  CB  VAL B 186     155.771-302.305   9.019  1.00  0.00           C  
ATOM   3060  CG1 VAL B 186     156.615-302.698  10.245  1.00  0.00           C  
ATOM   3061  CG2 VAL B 186     154.334-301.925   9.440  1.00  0.00           C  
ATOM   3062  N   PRO B 187     156.018-301.955   5.793  1.00  0.00           N  
ATOM   3063  CA  PRO B 187     155.236-302.020   4.542  1.00  0.00           C  
ATOM   3064  C   PRO B 187     153.814-302.577   4.769  1.00  0.00           C  
ATOM   3065  O   PRO B 187     153.648-303.518   5.547  1.00  0.00           O  
ATOM   3066  CB  PRO B 187     156.077-302.932   3.637  1.00  0.00           C  
ATOM   3067  CG  PRO B 187     156.829-303.841   4.594  1.00  0.00           C  
ATOM   3068  CD  PRO B 187     157.117-302.926   5.778  1.00  0.00           C  
ATOM   3069  N   SER B 188     152.828-301.958   4.098  1.00  0.00           N  
ATOM   3070  CA  SER B 188     151.387-302.209   4.230  1.00  0.00           C  
ATOM   3071  C   SER B 188     150.851-301.749   5.607  1.00  0.00           C  
ATOM   3072  O   SER B 188     151.475-300.903   6.250  1.00  0.00           O  
ATOM   3073  CB  SER B 188     151.053-303.675   3.835  1.00  0.00           C  
ATOM   3074  OG  SER B 188     149.670-303.882   3.618  1.00  0.00           O  
ATOM   3075  N   SER B 189     149.696-302.285   6.026  1.00  0.00           N  
ATOM   3076  CA  SER B 189     149.060-302.024   7.315  1.00  0.00           C  
ATOM   3077  C   SER B 189     148.325-303.293   7.767  1.00  0.00           C  
ATOM   3078  O   SER B 189     147.732-303.983   6.935  1.00  0.00           O  
ATOM   3079  CB  SER B 189     148.113-300.812   7.187  1.00  0.00           C  
ATOM   3080  OG  SER B 189     147.540-300.465   8.434  1.00  0.00           O  
ATOM   3081  N   SER B 190     148.367-303.568   9.080  1.00  0.00           N  
ATOM   3082  CA  SER B 190     147.756-304.748   9.693  1.00  0.00           C  
ATOM   3083  C   SER B 190     147.321-304.492  11.148  1.00  0.00           C  
ATOM   3084  O   SER B 190     147.269-305.439  11.927  1.00  0.00           O  
ATOM   3085  CB  SER B 190     148.679-305.980   9.503  1.00  0.00           C  
ATOM   3086  OG  SER B 190     149.842-305.905  10.303  1.00  0.00           O  
ATOM   3087  N   LEU B 191     146.989-303.230  11.484  1.00  0.00           N  
ATOM   3088  CA  LEU B 191     146.560-302.789  12.819  1.00  0.00           C  
ATOM   3089  C   LEU B 191     145.265-303.467  13.327  1.00  0.00           C  
ATOM   3090  O   LEU B 191     145.126-303.654  14.537  1.00  0.00           O  
ATOM   3091  CB  LEU B 191     146.456-301.242  12.818  1.00  0.00           C  
ATOM   3092  CG  LEU B 191     146.140-300.571  14.179  1.00  0.00           C  
ATOM   3093  CD1 LEU B 191     147.191-300.901  15.256  1.00  0.00           C  
ATOM   3094  CD2 LEU B 191     145.969-299.046  14.014  1.00  0.00           C  
ATOM   3095  N   GLY B 192     144.365-303.843  12.402  1.00  0.00           N  
ATOM   3096  CA  GLY B 192     143.105-304.527  12.705  1.00  0.00           C  
ATOM   3097  C   GLY B 192     143.267-306.055  12.808  1.00  0.00           C  
ATOM   3098  O   GLY B 192     142.346-306.714  13.287  1.00  0.00           O  
ATOM   3099  N   THR B 193     144.410-306.615  12.371  1.00  0.00           N  
ATOM   3100  CA  THR B 193     144.719-308.049  12.408  1.00  0.00           C  
ATOM   3101  C   THR B 193     145.672-308.396  13.573  1.00  0.00           C  
ATOM   3102  O   THR B 193     145.559-309.481  14.144  1.00  0.00           O  
ATOM   3103  CB  THR B 193     145.399-308.493  11.083  1.00  0.00           C  
ATOM   3104  OG1 THR B 193     144.532-308.211  10.002  1.00  0.00           O  
ATOM   3105  CG2 THR B 193     145.795-309.979  10.989  1.00  0.00           C  
ATOM   3106  N   LYS B 194     146.569-307.459  13.911  1.00  0.00           N  
ATOM   3107  CA  LYS B 194     147.555-307.546  14.981  1.00  0.00           C  
ATOM   3108  C   LYS B 194     147.674-306.159  15.618  1.00  0.00           C  
ATOM   3109  O   LYS B 194     147.923-305.188  14.906  1.00  0.00           O  
ATOM   3110  CB  LYS B 194     148.895-308.065  14.398  1.00  0.00           C  
ATOM   3111  CG  LYS B 194     150.141-307.938  15.304  1.00  0.00           C  
ATOM   3112  CD  LYS B 194     150.043-308.691  16.641  1.00  0.00           C  
ATOM   3113  CE  LYS B 194     151.310-308.523  17.491  1.00  0.00           C  
ATOM   3114  NZ  LYS B 194     151.185-309.210  18.787  1.00  0.00           N  
ATOM   3115  N   THR B 195     147.530-306.100  16.950  1.00  0.00           N  
ATOM   3116  CA  THR B 195     147.711-304.886  17.743  1.00  0.00           C  
ATOM   3117  C   THR B 195     149.186-304.426  17.769  1.00  0.00           C  
ATOM   3118  O   THR B 195     150.076-305.245  18.001  1.00  0.00           O  
ATOM   3119  CB  THR B 195     147.183-305.092  19.193  1.00  0.00           C  
ATOM   3120  OG1 THR B 195     147.341-303.917  19.962  1.00  0.00           O  
ATOM   3121  CG2 THR B 195     147.836-306.240  19.988  1.00  0.00           C  
ATOM   3122  N   TYR B 196     149.400-303.123  17.521  1.00  0.00           N  
ATOM   3123  CA  TYR B 196     150.706-302.472  17.601  1.00  0.00           C  
ATOM   3124  C   TYR B 196     150.803-301.769  18.956  1.00  0.00           C  
ATOM   3125  O   TYR B 196     150.068-300.811  19.205  1.00  0.00           O  
ATOM   3126  CB  TYR B 196     150.904-301.495  16.426  1.00  0.00           C  
ATOM   3127  CG  TYR B 196     151.244-302.165  15.103  1.00  0.00           C  
ATOM   3128  CD1 TYR B 196     150.278-302.938  14.427  1.00  0.00           C  
ATOM   3129  CD2 TYR B 196     152.533-302.027  14.544  1.00  0.00           C  
ATOM   3130  CE1 TYR B 196     150.594-303.583  13.217  1.00  0.00           C  
ATOM   3131  CE2 TYR B 196     152.848-302.660  13.323  1.00  0.00           C  
ATOM   3132  CZ  TYR B 196     151.881-303.446  12.666  1.00  0.00           C  
ATOM   3133  OH  TYR B 196     152.190-304.083  11.501  1.00  0.00           O  
ATOM   3134  N   THR B 197     151.699-302.289  19.804  1.00  0.00           N  
ATOM   3135  CA  THR B 197     151.919-301.827  21.169  1.00  0.00           C  
ATOM   3136  C   THR B 197     153.390-301.411  21.343  1.00  0.00           C  
ATOM   3137  O   THR B 197     154.282-302.006  20.740  1.00  0.00           O  
ATOM   3138  CB  THR B 197     151.581-302.948  22.196  1.00  0.00           C  
ATOM   3139  OG1 THR B 197     152.460-304.052  22.116  1.00  0.00           O  
ATOM   3140  CG2 THR B 197     150.144-303.483  22.085  1.00  0.00           C  
ATOM   3141  N   CYS B 198     153.589-300.383  22.179  1.00  0.00           N  
ATOM   3142  CA  CYS B 198     154.881-299.833  22.569  1.00  0.00           C  
ATOM   3143  C   CYS B 198     155.081-300.145  24.057  1.00  0.00           C  
ATOM   3144  O   CYS B 198     154.416-299.556  24.912  1.00  0.00           O  
ATOM   3145  SG  CYS B 198     156.255-297.334  22.896  1.00  0.00           S  
ATOM   3146  CB  CYS B 198     154.892-298.331  22.234  1.00  0.00           C  
ATOM   3147  N   ASN B 199     155.970-301.116  24.309  1.00  0.00           N  
ATOM   3148  CA  ASN B 199     156.240-301.710  25.615  1.00  0.00           C  
ATOM   3149  C   ASN B 199     157.523-301.091  26.175  1.00  0.00           C  
ATOM   3150  O   ASN B 199     158.542-301.093  25.485  1.00  0.00           O  
ATOM   3151  CB  ASN B 199     156.391-303.242  25.479  1.00  0.00           C  
ATOM   3152  CG  ASN B 199     155.173-303.900  24.827  1.00  0.00           C  
ATOM   3153  OD1 ASN B 199     155.069-303.932  23.604  1.00  0.00           O  
ATOM   3154  ND2 ASN B 199     154.256-304.431  25.635  1.00  0.00           N  
ATOM   3155  N   VAL B 200     157.429-300.538  27.391  1.00  0.00           N  
ATOM   3156  CA  VAL B 200     158.449-299.673  27.977  1.00  0.00           C  
ATOM   3157  C   VAL B 200     158.669-300.050  29.449  1.00  0.00           C  
ATOM   3158  O   VAL B 200     157.694-300.139  30.194  1.00  0.00           O  
ATOM   3159  CB  VAL B 200     158.010-298.182  27.903  1.00  0.00           C  
ATOM   3160  CG1 VAL B 200     159.011-297.197  28.543  1.00  0.00           C  
ATOM   3161  CG2 VAL B 200     157.708-297.761  26.452  1.00  0.00           C  
ATOM   3162  N   ASP B 201     159.942-300.228  29.840  1.00  0.00           N  
ATOM   3163  CA  ASP B 201     160.363-300.573  31.200  1.00  0.00           C  
ATOM   3164  C   ASP B 201     161.278-299.463  31.744  1.00  0.00           C  
ATOM   3165  O   ASP B 201     162.091-298.912  30.999  1.00  0.00           O  
ATOM   3166  CB  ASP B 201     161.083-301.948  31.217  1.00  0.00           C  
ATOM   3167  CG  ASP B 201     161.435-302.489  32.614  1.00  0.00           C  
ATOM   3168  OD1 ASP B 201     162.467-303.188  32.707  1.00  0.00           O  
ATOM   3169  OD2 ASP B 201     160.638-302.264  33.551  1.00  0.00           O  
ATOM   3170  N   HIS B 202     161.149-299.207  33.053  1.00  0.00           N  
ATOM   3171  CA  HIS B 202     161.999-298.327  33.842  1.00  0.00           C  
ATOM   3172  C   HIS B 202     162.367-299.078  35.123  1.00  0.00           C  
ATOM   3173  O   HIS B 202     161.566-299.127  36.057  1.00  0.00           O  
ATOM   3174  CB  HIS B 202     161.236-297.028  34.142  1.00  0.00           C  
ATOM   3175  CG  HIS B 202     162.001-296.033  34.976  1.00  0.00           C  
ATOM   3176  ND1 HIS B 202     161.820-295.922  36.356  1.00  0.00           N  
ATOM   3177  CD2 HIS B 202     162.967-295.133  34.580  1.00  0.00           C  
ATOM   3178  CE1 HIS B 202     162.673-294.985  36.740  1.00  0.00           C  
ATOM   3179  NE2 HIS B 202     163.377-294.482  35.727  1.00  0.00           N  
ATOM   3180  N   LYS B 203     163.571-299.665  35.136  1.00  0.00           N  
ATOM   3181  CA  LYS B 203     164.056-300.489  36.239  1.00  0.00           C  
ATOM   3182  C   LYS B 203     164.553-299.762  37.521  1.00  0.00           C  
ATOM   3183  O   LYS B 203     164.493-300.404  38.571  1.00  0.00           O  
ATOM   3184  CB  LYS B 203     165.045-301.535  35.687  1.00  0.00           C  
ATOM   3185  CG  LYS B 203     165.276-302.743  36.617  1.00  0.00           C  
ATOM   3186  CD  LYS B 203     165.882-303.978  35.922  1.00  0.00           C  
ATOM   3187  CE  LYS B 203     165.084-304.518  34.717  1.00  0.00           C  
ATOM   3188  NZ  LYS B 203     163.649-304.679  35.016  1.00  0.00           N  
ATOM   3189  N   PRO B 204     164.914-298.451  37.490  1.00  0.00           N  
ATOM   3190  CA  PRO B 204     165.175-297.676  38.727  1.00  0.00           C  
ATOM   3191  C   PRO B 204     163.985-297.462  39.687  1.00  0.00           C  
ATOM   3192  O   PRO B 204     164.230-297.094  40.836  1.00  0.00           O  
ATOM   3193  CB  PRO B 204     165.756-296.341  38.232  1.00  0.00           C  
ATOM   3194  CG  PRO B 204     166.340-296.657  36.867  1.00  0.00           C  
ATOM   3195  CD  PRO B 204     165.379-297.703  36.318  1.00  0.00           C  
ATOM   3196  N   SER B 205     162.747-297.718  39.231  1.00  0.00           N  
ATOM   3197  CA  SER B 205     161.541-297.785  40.067  1.00  0.00           C  
ATOM   3198  C   SER B 205     160.789-299.124  39.902  1.00  0.00           C  
ATOM   3199  O   SER B 205     159.866-299.384  40.672  1.00  0.00           O  
ATOM   3200  CB  SER B 205     160.651-296.556  39.777  1.00  0.00           C  
ATOM   3201  OG  SER B 205     159.885-296.692  38.597  1.00  0.00           O  
ATOM   3202  N   ASN B 206     161.192-299.938  38.907  1.00  0.00           N  
ATOM   3203  CA  ASN B 206     160.608-301.221  38.495  1.00  0.00           C  
ATOM   3204  C   ASN B 206     159.188-301.117  37.891  1.00  0.00           C  
ATOM   3205  O   ASN B 206     158.524-302.144  37.742  1.00  0.00           O  
ATOM   3206  CB  ASN B 206     160.698-302.273  39.636  1.00  0.00           C  
ATOM   3207  CG  ASN B 206     160.946-303.712  39.161  1.00  0.00           C  
ATOM   3208  OD1 ASN B 206     161.677-303.953  38.201  1.00  0.00           O  
ATOM   3209  ND2 ASN B 206     160.353-304.684  39.856  1.00  0.00           N  
ATOM   3210  N   THR B 207     158.761-299.899  37.515  1.00  0.00           N  
ATOM   3211  CA  THR B 207     157.505-299.638  36.813  1.00  0.00           C  
ATOM   3212  C   THR B 207     157.654-299.966  35.316  1.00  0.00           C  
ATOM   3213  O   THR B 207     158.643-299.569  34.700  1.00  0.00           O  
ATOM   3214  CB  THR B 207     157.095-298.147  36.953  1.00  0.00           C  
ATOM   3215  OG1 THR B 207     156.804-297.885  38.311  1.00  0.00           O  
ATOM   3216  CG2 THR B 207     155.885-297.687  36.113  1.00  0.00           C  
ATOM   3217  N   LYS B 208     156.648-300.662  34.768  1.00  0.00           N  
ATOM   3218  CA  LYS B 208     156.580-301.063  33.367  1.00  0.00           C  
ATOM   3219  C   LYS B 208     155.183-300.741  32.818  1.00  0.00           C  
ATOM   3220  O   LYS B 208     154.190-300.908  33.527  1.00  0.00           O  
ATOM   3221  CB  LYS B 208     156.934-302.563  33.261  1.00  0.00           C  
ATOM   3222  CG  LYS B 208     157.061-303.091  31.818  1.00  0.00           C  
ATOM   3223  CD  LYS B 208     157.556-304.546  31.733  1.00  0.00           C  
ATOM   3224  CE  LYS B 208     156.549-305.600  32.217  1.00  0.00           C  
ATOM   3225  NZ  LYS B 208     155.384-305.701  31.322  1.00  0.00           N  
ATOM   3226  N   VAL B 209     155.149-300.287  31.557  1.00  0.00           N  
ATOM   3227  CA  VAL B 209     153.948-299.897  30.824  1.00  0.00           C  
ATOM   3228  C   VAL B 209     153.924-300.651  29.481  1.00  0.00           C  
ATOM   3229  O   VAL B 209     154.957-300.750  28.822  1.00  0.00           O  
ATOM   3230  CB  VAL B 209     153.949-298.366  30.543  1.00  0.00           C  
ATOM   3231  CG1 VAL B 209     152.790-297.896  29.645  1.00  0.00           C  
ATOM   3232  CG2 VAL B 209     153.949-297.543  31.843  1.00  0.00           C  
ATOM   3233  N   ASP B 210     152.741-301.162  29.107  1.00  0.00           N  
ATOM   3234  CA  ASP B 210     152.505-301.982  27.911  1.00  0.00           C  
ATOM   3235  C   ASP B 210     151.368-301.360  27.086  1.00  0.00           C  
ATOM   3236  O   ASP B 210     150.322-301.983  26.895  1.00  0.00           O  
ATOM   3237  CB  ASP B 210     152.246-303.469  28.263  1.00  0.00           C  
ATOM   3238  CG  ASP B 210     153.331-304.088  29.149  1.00  0.00           C  
ATOM   3239  OD1 ASP B 210     153.069-304.247  30.361  1.00  0.00           O  
ATOM   3240  OD2 ASP B 210     154.404-304.409  28.594  1.00  0.00           O  
ATOM   3241  N   LYS B 211     151.584-300.109  26.653  1.00  0.00           N  
ATOM   3242  CA  LYS B 211     150.562-299.259  26.049  1.00  0.00           C  
ATOM   3243  C   LYS B 211     150.306-299.602  24.573  1.00  0.00           C  
ATOM   3244  O   LYS B 211     151.260-299.668  23.797  1.00  0.00           O  
ATOM   3245  CB  LYS B 211     151.004-297.788  26.210  1.00  0.00           C  
ATOM   3246  CG  LYS B 211     149.947-296.737  25.834  1.00  0.00           C  
ATOM   3247  CD  LYS B 211     148.777-296.699  26.834  1.00  0.00           C  
ATOM   3248  CE  LYS B 211     147.652-295.743  26.434  1.00  0.00           C  
ATOM   3249  NZ  LYS B 211     146.882-296.247  25.282  1.00  0.00           N  
ATOM   3250  N   ARG B 212     149.020-299.732  24.206  1.00  0.00           N  
ATOM   3251  CA  ARG B 212     148.584-299.813  22.812  1.00  0.00           C  
ATOM   3252  C   ARG B 212     148.586-298.419  22.171  1.00  0.00           C  
ATOM   3253  O   ARG B 212     148.025-297.488  22.751  1.00  0.00           O  
ATOM   3254  CB  ARG B 212     147.186-300.465  22.722  1.00  0.00           C  
ATOM   3255  CG  ARG B 212     146.738-300.710  21.269  1.00  0.00           C  
ATOM   3256  CD  ARG B 212     145.398-301.443  21.145  1.00  0.00           C  
ATOM   3257  NE  ARG B 212     145.025-301.589  19.731  1.00  0.00           N  
ATOM   3258  CZ  ARG B 212     144.407-300.665  18.977  1.00  0.00           C  
ATOM   3259  NH1 ARG B 212     144.243-300.897  17.667  1.00  0.00           N  
ATOM   3260  NH2 ARG B 212     143.954-299.517  19.500  1.00  0.00           N  
ATOM   3261  N   VAL B 213     149.179-298.320  20.970  1.00  0.00           N  
ATOM   3262  CA  VAL B 213     149.166-297.107  20.156  1.00  0.00           C  
ATOM   3263  C   VAL B 213     147.783-296.931  19.492  1.00  0.00           C  
ATOM   3264  O   VAL B 213     147.349-297.810  18.748  1.00  0.00           O  
ATOM   3265  CB  VAL B 213     150.328-297.115  19.126  1.00  0.00           C  
ATOM   3266  CG1 VAL B 213     150.229-296.034  18.037  1.00  0.00           C  
ATOM   3267  CG2 VAL B 213     151.676-296.992  19.858  1.00  0.00           C  
ATOM   3268  N   GLU B 214     147.090-295.843  19.873  1.00  0.00           N  
ATOM   3269  CA  GLU B 214     145.632-295.725  19.796  1.00  0.00           C  
ATOM   3270  C   GLU B 214     145.186-294.264  19.583  1.00  0.00           C  
ATOM   3271  O   GLU B 214     145.912-293.339  19.948  1.00  0.00           O  
ATOM   3272  CB  GLU B 214     145.073-296.383  21.077  1.00  0.00           C  
ATOM   3273  CG  GLU B 214     143.542-296.415  21.219  1.00  0.00           C  
ATOM   3274  CD  GLU B 214     143.140-297.324  22.380  1.00  0.00           C  
ATOM   3275  OE1 GLU B 214     143.308-298.553  22.212  1.00  0.00           O  
ATOM   3276  OE2 GLU B 214     142.698-296.779  23.413  1.00  0.00           O  
ATOM   3277  N   SER B 215     144.009-294.101  18.949  1.00  0.00           N  
ATOM   3278  CA  SER B 215     143.551-292.865  18.302  1.00  0.00           C  
ATOM   3279  C   SER B 215     142.230-292.321  18.891  1.00  0.00           C  
ATOM   3280  O   SER B 215     141.602-292.981  19.719  1.00  0.00           O  
ATOM   3281  CB  SER B 215     143.330-293.199  16.808  1.00  0.00           C  
ATOM   3282  OG  SER B 215     144.540-293.524  16.160  1.00  0.00           O  
ATOM   3283  N   LYS B 216     141.815-291.153  18.360  1.00  0.00           N  
ATOM   3284  CA  LYS B 216     140.494-290.504  18.439  1.00  0.00           C  
ATOM   3285  C   LYS B 216     140.211-289.775  19.765  1.00  0.00           C  
ATOM   3286  O   LYS B 216     140.376-290.360  20.832  1.00  0.00           O  
ATOM   3287  CB  LYS B 216     139.339-291.467  18.060  1.00  0.00           C  
ATOM   3288  CG  LYS B 216     139.439-292.092  16.652  1.00  0.00           C  
ATOM   3289  CD  LYS B 216     139.243-291.093  15.496  1.00  0.00           C  
ATOM   3290  CE  LYS B 216     139.455-291.717  14.107  1.00  0.00           C  
ATOM   3291  NZ  LYS B 216     140.877-292.016  13.849  1.00  0.00           N  
ATOM   3292  N   TYR B 217     139.757-288.516  19.638  1.00  0.00           N  
ATOM   3293  CA  TYR B 217     139.523-287.521  20.694  1.00  0.00           C  
ATOM   3294  C   TYR B 217     138.270-286.680  20.339  1.00  0.00           C  
ATOM   3295  O   TYR B 217     137.835-286.698  19.184  1.00  0.00           O  
ATOM   3296  CB  TYR B 217     140.847-286.714  20.855  1.00  0.00           C  
ATOM   3297  CG  TYR B 217     140.835-285.326  21.483  1.00  0.00           C  
ATOM   3298  CD1 TYR B 217     140.348-285.122  22.792  1.00  0.00           C  
ATOM   3299  CD2 TYR B 217     141.382-284.234  20.774  1.00  0.00           C  
ATOM   3300  CE1 TYR B 217     140.378-283.839  23.372  1.00  0.00           C  
ATOM   3301  CE2 TYR B 217     141.436-282.956  21.363  1.00  0.00           C  
ATOM   3302  CZ  TYR B 217     140.918-282.754  22.655  1.00  0.00           C  
ATOM   3303  OH  TYR B 217     140.923-281.509  23.208  1.00  0.00           O  
ATOM   3304  N   GLY B 218     137.682-285.979  21.323  1.00  0.00           N  
ATOM   3305  CA  GLY B 218     136.510-285.126  21.094  1.00  0.00           C  
ATOM   3306  C   GLY B 218     136.933-283.662  20.865  1.00  0.00           C  
ATOM   3307  O   GLY B 218     138.016-283.266  21.303  1.00  0.00           O  
ATOM   3308  N   PRO B 219     136.086-282.840  20.198  1.00  0.00           N  
ATOM   3309  CA  PRO B 219     136.382-281.423  19.917  1.00  0.00           C  
ATOM   3310  C   PRO B 219     135.957-280.468  21.065  1.00  0.00           C  
ATOM   3311  O   PRO B 219     134.930-280.708  21.702  1.00  0.00           O  
ATOM   3312  CB  PRO B 219     135.528-281.167  18.662  1.00  0.00           C  
ATOM   3313  CG  PRO B 219     134.277-282.007  18.882  1.00  0.00           C  
ATOM   3314  CD  PRO B 219     134.806-283.243  19.604  1.00  0.00           C  
ATOM   3315  N   PRO B 220     136.710-279.358  21.254  1.00  0.00           N  
ATOM   3316  CA  PRO B 220     136.292-278.238  22.122  1.00  0.00           C  
ATOM   3317  C   PRO B 220     135.350-277.240  21.403  1.00  0.00           C  
ATOM   3318  O   PRO B 220     134.943-277.483  20.265  1.00  0.00           O  
ATOM   3319  CD  PRO B 220     138.038-279.122  20.679  1.00  0.00           C  
ATOM   3320  CB  PRO B 220     137.648-277.596  22.470  1.00  0.00           C  
ATOM   3321  CG  PRO B 220     138.471-277.755  21.200  1.00  0.00           C  
ATOM   3322  N   CYS B 221     135.083-276.100  22.066  1.00  0.00           N  
ATOM   3323  CA  CYS B 221     134.577-274.867  21.451  1.00  0.00           C  
ATOM   3324  C   CYS B 221     135.705-273.804  21.547  1.00  0.00           C  
ATOM   3325  O   CYS B 221     135.868-273.208  22.613  1.00  0.00           O  
ATOM   3326  CB  CYS B 221     133.266-274.428  22.158  1.00  0.00           C  
ATOM   3327  SG  CYS B 221     132.664-272.752  21.757  1.00  0.00           S  
ATOM   3328  N   PRO B 222     136.468-273.578  20.449  1.00  0.00           N  
ATOM   3329  CA  PRO B 222     137.529-272.549  20.410  1.00  0.00           C  
ATOM   3330  C   PRO B 222     137.157-271.054  20.588  1.00  0.00           C  
ATOM   3331  O   PRO B 222     137.960-270.368  21.222  1.00  0.00           O  
ATOM   3332  CD  PRO B 222     136.499-274.394  19.232  1.00  0.00           C  
ATOM   3333  CB  PRO B 222     138.222-272.770  19.051  1.00  0.00           C  
ATOM   3334  CG  PRO B 222     137.901-274.204  18.676  1.00  0.00           C  
ATOM   3335  N   PRO B 223     136.038-270.532  20.017  1.00  0.00           N  
ATOM   3336  CA  PRO B 223     135.862-269.069  19.895  1.00  0.00           C  
ATOM   3337  C   PRO B 223     135.596-268.312  21.208  1.00  0.00           C  
ATOM   3338  O   PRO B 223     134.891-268.796  22.093  1.00  0.00           O  
ATOM   3339  CB  PRO B 223     134.711-268.898  18.892  1.00  0.00           C  
ATOM   3340  CG  PRO B 223     133.925-270.188  18.984  1.00  0.00           C  
ATOM   3341  CD  PRO B 223     135.016-271.222  19.221  1.00  0.00           C  
ATOM   3342  N   CYS B 224     136.174-267.105  21.247  1.00  0.00           N  
ATOM   3343  CA  CYS B 224     136.036-266.065  22.266  1.00  0.00           C  
ATOM   3344  C   CYS B 224     135.717-264.688  21.618  1.00  0.00           C  
ATOM   3345  O   CYS B 224     134.720-264.093  22.030  1.00  0.00           O  
ATOM   3346  CB  CYS B 224     137.261-266.089  23.208  1.00  0.00           C  
ATOM   3347  SG  CYS B 224     137.415-264.768  24.446  1.00  0.00           S  
ATOM   3348  N   PRO B 225     136.441-264.249  20.552  1.00  0.00           N  
ATOM   3349  CA  PRO B 225     135.872-263.284  19.596  1.00  0.00           C  
ATOM   3350  C   PRO B 225     136.081-261.800  19.967  1.00  0.00           C  
ATOM   3351  O   PRO B 225     135.136-261.021  19.854  1.00  0.00           O  
ATOM   3352  CD  PRO B 225     137.753-264.727  20.091  1.00  0.00           C  
ATOM   3353  CB  PRO B 225     136.555-263.681  18.279  1.00  0.00           C  
ATOM   3354  CG  PRO B 225     137.943-264.163  18.681  1.00  0.00           C  
ATOM   3355  N   ALA B 226     137.318-261.438  20.353  1.00  0.00           N  
ATOM   3356  CA  ALA B 226     137.824-260.073  20.526  1.00  0.00           C  
ATOM   3357  C   ALA B 226     137.696-259.249  19.217  1.00  0.00           C  
ATOM   3358  O   ALA B 226     137.974-259.814  18.157  1.00  0.00           O  
ATOM   3359  CB  ALA B 226     139.305-260.194  20.921  1.00  0.00           C  
ATOM   3360  N   PRO B 227     137.257-257.967  19.277  1.00  0.00           N  
ATOM   3361  CA  PRO B 227     137.104-257.122  18.074  1.00  0.00           C  
ATOM   3362  C   PRO B 227     138.446-256.691  17.452  1.00  0.00           C  
ATOM   3363  O   PRO B 227     139.470-256.685  18.136  1.00  0.00           O  
ATOM   3364  CD  PRO B 227     136.892-257.197  20.461  1.00  0.00           C  
ATOM   3365  CB  PRO B 227     136.313-255.890  18.570  1.00  0.00           C  
ATOM   3366  CG  PRO B 227     135.829-256.235  19.966  1.00  0.00           C  
ATOM   3367  N   GLU B 228     138.383-256.294  16.174  1.00  0.00           N  
ATOM   3368  CA  GLU B 228     139.458-255.628  15.438  1.00  0.00           C  
ATOM   3369  C   GLU B 228     138.940-254.298  14.866  1.00  0.00           C  
ATOM   3370  O   GLU B 228     137.727-254.115  14.736  1.00  0.00           O  
ATOM   3371  CB  GLU B 228     140.008-256.553  14.324  1.00  0.00           C  
ATOM   3372  CG  GLU B 228     140.865-257.743  14.815  1.00  0.00           C  
ATOM   3373  CD  GLU B 228     142.133-257.335  15.574  1.00  0.00           C  
ATOM   3374  OE1 GLU B 228     142.709-256.280  15.223  1.00  0.00           O  
ATOM   3375  OE2 GLU B 228     142.515-258.093  16.494  1.00  0.00           O  
ATOM   3376  N   ALA B 229     139.874-253.386  14.547  1.00  0.00           N  
ATOM   3377  CA  ALA B 229     139.577-252.030  14.083  1.00  0.00           C  
ATOM   3378  C   ALA B 229     140.397-251.661  12.835  1.00  0.00           C  
ATOM   3379  O   ALA B 229     141.385-252.326  12.523  1.00  0.00           O  
ATOM   3380  CB  ALA B 229     139.836-251.038  15.231  1.00  0.00           C  
ATOM   3381  N   ALA B 230     139.962-250.583  12.159  1.00  0.00           N  
ATOM   3382  CA  ALA B 230     140.609-250.001  10.983  1.00  0.00           C  
ATOM   3383  C   ALA B 230     140.329-248.492  10.927  1.00  0.00           C  
ATOM   3384  O   ALA B 230     139.171-248.080  11.039  1.00  0.00           O  
ATOM   3385  CB  ALA B 230     140.097-250.710   9.719  1.00  0.00           C  
ATOM   3386  N   GLY B 231     141.397-247.695  10.757  1.00  0.00           N  
ATOM   3387  CA  GLY B 231     141.337-246.232  10.816  1.00  0.00           C  
ATOM   3388  C   GLY B 231     141.033-245.576   9.459  1.00  0.00           C  
ATOM   3389  O   GLY B 231     140.647-244.408   9.446  1.00  0.00           O  
ATOM   3390  N   GLY B 232     141.200-246.297   8.334  1.00  0.00           N  
ATOM   3391  CA  GLY B 232     141.027-245.763   6.977  1.00  0.00           C  
ATOM   3392  C   GLY B 232     141.707-244.380   6.834  1.00  0.00           C  
ATOM   3393  O   GLY B 232     142.564-244.050   7.656  1.00  0.00           O  
ATOM   3394  N   PRO B 233     141.358-243.568   5.806  1.00  0.00           N  
ATOM   3395  CA  PRO B 233     141.864-242.184   5.668  1.00  0.00           C  
ATOM   3396  C   PRO B 233     141.338-241.216   6.742  1.00  0.00           C  
ATOM   3397  O   PRO B 233     140.390-241.545   7.455  1.00  0.00           O  
ATOM   3398  CD  PRO B 233     140.470-243.919   4.695  1.00  0.00           C  
ATOM   3399  CB  PRO B 233     141.395-241.764   4.264  1.00  0.00           C  
ATOM   3400  CG  PRO B 233     140.157-242.600   4.000  1.00  0.00           C  
ATOM   3401  N   SER B 234     141.957-240.028   6.818  1.00  0.00           N  
ATOM   3402  CA  SER B 234     141.535-238.947   7.706  1.00  0.00           C  
ATOM   3403  C   SER B 234     141.823-237.590   7.047  1.00  0.00           C  
ATOM   3404  O   SER B 234     142.902-237.401   6.484  1.00  0.00           O  
ATOM   3405  CB  SER B 234     142.214-239.107   9.082  1.00  0.00           C  
ATOM   3406  OG  SER B 234     141.791-238.108   9.989  1.00  0.00           O  
ATOM   3407  N   VAL B 235     140.842-236.677   7.144  1.00  0.00           N  
ATOM   3408  CA  VAL B 235     140.904-235.327   6.589  1.00  0.00           C  
ATOM   3409  C   VAL B 235     141.574-234.370   7.589  1.00  0.00           C  
ATOM   3410  O   VAL B 235     141.245-234.389   8.776  1.00  0.00           O  
ATOM   3411  CB  VAL B 235     139.484-234.771   6.272  1.00  0.00           C  
ATOM   3412  CG1 VAL B 235     139.487-233.350   5.676  1.00  0.00           C  
ATOM   3413  CG2 VAL B 235     138.715-235.708   5.330  1.00  0.00           C  
ATOM   3414  N   PHE B 236     142.473-233.531   7.061  1.00  0.00           N  
ATOM   3415  CA  PHE B 236     143.156-232.451   7.766  1.00  0.00           C  
ATOM   3416  C   PHE B 236     143.059-231.162   6.939  1.00  0.00           C  
ATOM   3417  O   PHE B 236     142.842-231.221   5.727  1.00  0.00           O  
ATOM   3418  CB  PHE B 236     144.622-232.847   8.043  1.00  0.00           C  
ATOM   3419  CG  PHE B 236     144.767-234.010   9.007  1.00  0.00           C  
ATOM   3420  CD1 PHE B 236     144.949-235.324   8.527  1.00  0.00           C  
ATOM   3421  CE1 PHE B 236     144.963-236.391   9.417  1.00  0.00           C  
ATOM   3422  CZ  PHE B 236     144.763-236.173  10.774  1.00  0.00           C  
ATOM   3423  CD2 PHE B 236     144.535-233.808  10.384  1.00  0.00           C  
ATOM   3424  CE2 PHE B 236     144.539-234.889  11.254  1.00  0.00           C  
ATOM   3425  N   LEU B 237     143.203-230.014   7.619  1.00  0.00           N  
ATOM   3426  CA  LEU B 237     143.025-228.690   7.024  1.00  0.00           C  
ATOM   3427  C   LEU B 237     144.060-227.720   7.605  1.00  0.00           C  
ATOM   3428  O   LEU B 237     144.357-227.790   8.799  1.00  0.00           O  
ATOM   3429  CB  LEU B 237     141.569-228.230   7.270  1.00  0.00           C  
ATOM   3430  CG  LEU B 237     141.066-227.159   6.287  1.00  0.00           C  
ATOM   3431  CD1 LEU B 237     141.045-227.660   4.837  1.00  0.00           C  
ATOM   3432  CD2 LEU B 237     139.673-226.668   6.687  1.00  0.00           C  
ATOM   3433  N   PHE B 238     144.611-226.864   6.728  1.00  0.00           N  
ATOM   3434  CA  PHE B 238     145.775-226.017   6.992  1.00  0.00           C  
ATOM   3435  C   PHE B 238     145.522-224.592   6.455  1.00  0.00           C  
ATOM   3436  O   PHE B 238     144.889-224.457   5.405  1.00  0.00           O  
ATOM   3437  CB  PHE B 238     146.999-226.647   6.299  1.00  0.00           C  
ATOM   3438  CG  PHE B 238     147.423-227.994   6.858  1.00  0.00           C  
ATOM   3439  CD1 PHE B 238     146.881-229.182   6.324  1.00  0.00           C  
ATOM   3440  CE1 PHE B 238     147.176-230.405   6.910  1.00  0.00           C  
ATOM   3441  CZ  PHE B 238     147.984-230.463   8.039  1.00  0.00           C  
ATOM   3442  CD2 PHE B 238     148.209-228.064   8.027  1.00  0.00           C  
ATOM   3443  CE2 PHE B 238     148.495-229.298   8.598  1.00  0.00           C  
ATOM   3444  N   PRO B 239     145.992-223.551   7.183  1.00  0.00           N  
ATOM   3445  CA  PRO B 239     145.617-222.156   6.892  1.00  0.00           C  
ATOM   3446  C   PRO B 239     146.464-221.501   5.774  1.00  0.00           C  
ATOM   3447  O   PRO B 239     147.495-222.055   5.386  1.00  0.00           O  
ATOM   3448  CD  PRO B 239     146.861-223.634   8.365  1.00  0.00           C  
ATOM   3449  CB  PRO B 239     145.875-221.473   8.247  1.00  0.00           C  
ATOM   3450  CG  PRO B 239     147.095-222.191   8.801  1.00  0.00           C  
ATOM   3451  N   PRO B 240     146.076-220.271   5.361  1.00  0.00           N  
ATOM   3452  CA  PRO B 240     146.991-219.326   4.697  1.00  0.00           C  
ATOM   3453  C   PRO B 240     148.058-218.764   5.651  1.00  0.00           C  
ATOM   3454  O   PRO B 240     147.886-218.800   6.872  1.00  0.00           O  
ATOM   3455  CD  PRO B 240     144.754-219.672   5.558  1.00  0.00           C  
ATOM   3456  CB  PRO B 240     146.052-218.198   4.239  1.00  0.00           C  
ATOM   3457  CG  PRO B 240     144.931-218.191   5.260  1.00  0.00           C  
ATOM   3458  N   LYS B 241     149.110-218.179   5.060  1.00  0.00           N  
ATOM   3459  CA  LYS B 241     150.067-217.336   5.778  1.00  0.00           C  
ATOM   3460  C   LYS B 241     149.381-215.999   6.141  1.00  0.00           C  
ATOM   3461  O   LYS B 241     148.654-215.469   5.297  1.00  0.00           O  
ATOM   3462  CB  LYS B 241     151.274-217.024   4.868  1.00  0.00           C  
ATOM   3463  CG  LYS B 241     151.950-218.251   4.237  1.00  0.00           C  
ATOM   3464  CD  LYS B 241     153.132-217.856   3.333  1.00  0.00           C  
ATOM   3465  CE  LYS B 241     153.521-218.938   2.315  1.00  0.00           C  
ATOM   3466  NZ  LYS B 241     152.446-219.168   1.332  1.00  0.00           N  
ATOM   3467  N   PRO B 242     149.674-215.430   7.334  1.00  0.00           N  
ATOM   3468  CA  PRO B 242     149.367-214.015   7.631  1.00  0.00           C  
ATOM   3469  C   PRO B 242     149.910-213.007   6.598  1.00  0.00           C  
ATOM   3470  O   PRO B 242     149.254-211.999   6.356  1.00  0.00           O  
ATOM   3471  CB  PRO B 242     149.980-213.783   9.023  1.00  0.00           C  
ATOM   3472  CG  PRO B 242     150.049-215.166   9.647  1.00  0.00           C  
ATOM   3473  CD  PRO B 242     150.350-216.070   8.460  1.00  0.00           C  
ATOM   3474  N   LYS B 243     151.056-213.326   5.966  1.00  0.00           N  
ATOM   3475  CA  LYS B 243     151.655-212.547   4.883  1.00  0.00           C  
ATOM   3476  C   LYS B 243     150.723-212.428   3.661  1.00  0.00           C  
ATOM   3477  O   LYS B 243     150.521-211.320   3.167  1.00  0.00           O  
ATOM   3478  CB  LYS B 243     153.014-213.173   4.488  1.00  0.00           C  
ATOM   3479  CG  LYS B 243     153.969-212.157   3.840  1.00  0.00           C  
ATOM   3480  CD  LYS B 243     155.365-212.724   3.548  1.00  0.00           C  
ATOM   3481  CE  LYS B 243     156.332-211.637   3.057  1.00  0.00           C  
ATOM   3482  NZ  LYS B 243     157.676-212.178   2.797  1.00  0.00           N  
ATOM   3483  N   ASP B 244     150.153-213.568   3.231  1.00  0.00           N  
ATOM   3484  CA  ASP B 244     149.251-213.687   2.077  1.00  0.00           C  
ATOM   3485  C   ASP B 244     147.892-212.999   2.282  1.00  0.00           C  
ATOM   3486  O   ASP B 244     147.359-212.444   1.321  1.00  0.00           O  
ATOM   3487  CB  ASP B 244     149.041-215.146   1.597  1.00  0.00           C  
ATOM   3488  CG  ASP B 244     150.322-215.965   1.394  1.00  0.00           C  
ATOM   3489  OD1 ASP B 244     151.391-215.357   1.163  1.00  0.00           O  
ATOM   3490  OD2 ASP B 244     150.207-217.210   1.426  1.00  0.00           O  
ATOM   3491  N   THR B 245     147.375-213.027   3.521  1.00  0.00           N  
ATOM   3492  CA  THR B 245     146.128-212.372   3.921  1.00  0.00           C  
ATOM   3493  C   THR B 245     146.203-210.834   3.868  1.00  0.00           C  
ATOM   3494  O   THR B 245     145.232-210.195   3.466  1.00  0.00           O  
ATOM   3495  CB  THR B 245     145.721-212.780   5.364  1.00  0.00           C  
ATOM   3496  OG1 THR B 245     145.596-214.187   5.439  1.00  0.00           O  
ATOM   3497  CG2 THR B 245     144.411-212.159   5.882  1.00  0.00           C  
ATOM   3498  N   LEU B 246     147.352-210.279   4.286  1.00  0.00           N  
ATOM   3499  CA  LEU B 246     147.546-208.853   4.551  1.00  0.00           C  
ATOM   3500  C   LEU B 246     148.036-208.035   3.341  1.00  0.00           C  
ATOM   3501  O   LEU B 246     148.325-206.849   3.512  1.00  0.00           O  
ATOM   3502  CB  LEU B 246     148.472-208.720   5.779  1.00  0.00           C  
ATOM   3503  CG  LEU B 246     147.847-209.260   7.088  1.00  0.00           C  
ATOM   3504  CD1 LEU B 246     148.882-209.265   8.226  1.00  0.00           C  
ATOM   3505  CD2 LEU B 246     146.555-208.514   7.472  1.00  0.00           C  
ATOM   3506  N   MET B 247     148.076-208.641   2.144  1.00  0.00           N  
ATOM   3507  CA  MET B 247     148.311-207.951   0.877  1.00  0.00           C  
ATOM   3508  C   MET B 247     147.337-208.476  -0.182  1.00  0.00           C  
ATOM   3509  O   MET B 247     147.185-209.690  -0.333  1.00  0.00           O  
ATOM   3510  CB  MET B 247     149.774-208.131   0.419  1.00  0.00           C  
ATOM   3511  CG  MET B 247     150.721-207.086   1.023  1.00  0.00           C  
ATOM   3512  SD  MET B 247     152.465-207.334   0.597  1.00  0.00           S  
ATOM   3513  CE  MET B 247     153.190-205.947   1.512  1.00  0.00           C  
ATOM   3514  N   ILE B 248     146.742-207.530  -0.927  1.00  0.00           N  
ATOM   3515  CA  ILE B 248     145.843-207.783  -2.056  1.00  0.00           C  
ATOM   3516  C   ILE B 248     146.536-208.391  -3.297  1.00  0.00           C  
ATOM   3517  O   ILE B 248     145.853-208.966  -4.144  1.00  0.00           O  
ATOM   3518  CB  ILE B 248     145.079-206.496  -2.480  1.00  0.00           C  
ATOM   3519  CG2 ILE B 248     144.107-206.054  -1.370  1.00  0.00           C  
ATOM   3520  CG1 ILE B 248     145.997-205.332  -2.935  1.00  0.00           C  
ATOM   3521  CD1 ILE B 248     145.238-204.153  -3.558  1.00  0.00           C  
ATOM   3522  N   SER B 249     147.872-208.268  -3.363  1.00  0.00           N  
ATOM   3523  CA  SER B 249     148.735-208.805  -4.412  1.00  0.00           C  
ATOM   3524  C   SER B 249     149.169-210.270  -4.183  1.00  0.00           C  
ATOM   3525  O   SER B 249     149.826-210.820  -5.065  1.00  0.00           O  
ATOM   3526  CB  SER B 249     149.946-207.858  -4.549  1.00  0.00           C  
ATOM   3527  OG  SER B 249     150.780-207.885  -3.404  1.00  0.00           O  
ATOM   3528  N   ARG B 250     148.824-210.864  -3.025  1.00  0.00           N  
ATOM   3529  CA  ARG B 250     149.253-212.206  -2.625  1.00  0.00           C  
ATOM   3530  C   ARG B 250     148.083-213.202  -2.566  1.00  0.00           C  
ATOM   3531  O   ARG B 250     148.221-214.287  -3.129  1.00  0.00           O  
ATOM   3532  CB  ARG B 250     149.978-212.130  -1.270  1.00  0.00           C  
ATOM   3533  CG  ARG B 250     151.296-211.332  -1.307  1.00  0.00           C  
ATOM   3534  CD  ARG B 250     152.037-211.347   0.039  1.00  0.00           C  
ATOM   3535  NE  ARG B 250     152.549-212.684   0.375  1.00  0.00           N  
ATOM   3536  CZ  ARG B 250     153.774-213.158   0.110  1.00  0.00           C  
ATOM   3537  NH1 ARG B 250     154.036-214.438   0.401  1.00  0.00           N  
ATOM   3538  NH2 ARG B 250     154.723-212.387  -0.438  1.00  0.00           N  
ATOM   3539  N   THR B 251     146.969-212.812  -1.917  1.00  0.00           N  
ATOM   3540  CA  THR B 251     145.701-213.550  -1.771  1.00  0.00           C  
ATOM   3541  C   THR B 251     145.808-214.840  -0.909  1.00  0.00           C  
ATOM   3542  O   THR B 251     146.537-215.754  -1.293  1.00  0.00           O  
ATOM   3543  CB  THR B 251     145.071-213.942  -3.141  1.00  0.00           C  
ATOM   3544  OG1 THR B 251     144.987-212.801  -3.974  1.00  0.00           O  
ATOM   3545  CG2 THR B 251     143.655-214.542  -3.041  1.00  0.00           C  
ATOM   3546  N   PRO B 252     145.082-214.917   0.236  1.00  0.00           N  
ATOM   3547  CA  PRO B 252     145.100-216.120   1.088  1.00  0.00           C  
ATOM   3548  C   PRO B 252     144.309-217.305   0.495  1.00  0.00           C  
ATOM   3549  O   PRO B 252     143.401-217.107  -0.312  1.00  0.00           O  
ATOM   3550  CD  PRO B 252     144.179-213.897   0.782  1.00  0.00           C  
ATOM   3551  CB  PRO B 252     144.500-215.620   2.409  1.00  0.00           C  
ATOM   3552  CG  PRO B 252     143.527-214.529   2.009  1.00  0.00           C  
ATOM   3553  N   GLU B 253     144.682-218.520   0.918  1.00  0.00           N  
ATOM   3554  CA  GLU B 253     144.072-219.779   0.507  1.00  0.00           C  
ATOM   3555  C   GLU B 253     144.207-220.808   1.641  1.00  0.00           C  
ATOM   3556  O   GLU B 253     145.311-221.012   2.147  1.00  0.00           O  
ATOM   3557  CB  GLU B 253     144.722-220.237  -0.821  1.00  0.00           C  
ATOM   3558  CG  GLU B 253     144.302-221.631  -1.325  1.00  0.00           C  
ATOM   3559  CD  GLU B 253     144.948-221.956  -2.670  1.00  0.00           C  
ATOM   3560  OE1 GLU B 253     144.252-221.782  -3.693  1.00  0.00           O  
ATOM   3561  OE2 GLU B 253     146.122-222.384  -2.649  1.00  0.00           O  
ATOM   3562  N   VAL B 254     143.083-221.458   1.988  1.00  0.00           N  
ATOM   3563  CA  VAL B 254     143.032-222.618   2.879  1.00  0.00           C  
ATOM   3564  C   VAL B 254     143.132-223.888   2.011  1.00  0.00           C  
ATOM   3565  O   VAL B 254     142.456-223.971   0.985  1.00  0.00           O  
ATOM   3566  CB  VAL B 254     141.700-222.647   3.690  1.00  0.00           C  
ATOM   3567  CG1 VAL B 254     141.427-223.961   4.452  1.00  0.00           C  
ATOM   3568  CG2 VAL B 254     141.643-221.487   4.697  1.00  0.00           C  
ATOM   3569  N   THR B 255     143.977-224.841   2.432  1.00  0.00           N  
ATOM   3570  CA  THR B 255     144.281-226.058   1.674  1.00  0.00           C  
ATOM   3571  C   THR B 255     144.088-227.299   2.559  1.00  0.00           C  
ATOM   3572  O   THR B 255     144.486-227.302   3.726  1.00  0.00           O  
ATOM   3573  CB  THR B 255     145.740-226.019   1.151  1.00  0.00           C  
ATOM   3574  OG1 THR B 255     145.842-225.014   0.163  1.00  0.00           O  
ATOM   3575  CG2 THR B 255     146.306-227.324   0.553  1.00  0.00           C  
ATOM   3576  N   CYS B 256     143.470-228.324   1.957  1.00  0.00           N  
ATOM   3577  CA  CYS B 256     143.121-229.605   2.564  1.00  0.00           C  
ATOM   3578  C   CYS B 256     144.134-230.686   2.177  1.00  0.00           C  
ATOM   3579  O   CYS B 256     144.657-230.668   1.062  1.00  0.00           O  
ATOM   3580  CB  CYS B 256     141.709-229.981   2.079  1.00  0.00           C  
ATOM   3581  SG  CYS B 256     140.984-231.492   2.764  1.00  0.00           S  
ATOM   3582  N   VAL B 257     144.352-231.623   3.109  1.00  0.00           N  
ATOM   3583  CA  VAL B 257     145.192-232.802   2.925  1.00  0.00           C  
ATOM   3584  C   VAL B 257     144.447-233.992   3.541  1.00  0.00           C  
ATOM   3585  O   VAL B 257     144.079-233.933   4.712  1.00  0.00           O  
ATOM   3586  CB  VAL B 257     146.553-232.676   3.666  1.00  0.00           C  
ATOM   3587  CG1 VAL B 257     147.508-233.848   3.362  1.00  0.00           C  
ATOM   3588  CG2 VAL B 257     147.250-231.347   3.353  1.00  0.00           C  
ATOM   3589  N   VAL B 258     144.250-235.048   2.745  1.00  0.00           N  
ATOM   3590  CA  VAL B 258     143.565-236.264   3.162  1.00  0.00           C  
ATOM   3591  C   VAL B 258     144.568-237.416   3.001  1.00  0.00           C  
ATOM   3592  O   VAL B 258     144.733-237.950   1.904  1.00  0.00           O  
ATOM   3593  CB  VAL B 258     142.295-236.536   2.311  1.00  0.00           C  
ATOM   3594  CG1 VAL B 258     141.506-237.766   2.810  1.00  0.00           C  
ATOM   3595  CG2 VAL B 258     141.375-235.304   2.254  1.00  0.00           C  
ATOM   3596  N   VAL B 259     145.257-237.733   4.108  1.00  0.00           N  
ATOM   3597  CA  VAL B 259     146.261-238.794   4.185  1.00  0.00           C  
ATOM   3598  C   VAL B 259     145.605-240.187   4.252  1.00  0.00           C  
ATOM   3599  O   VAL B 259     144.467-240.312   4.709  1.00  0.00           O  
ATOM   3600  CB  VAL B 259     147.165-238.617   5.441  1.00  0.00           C  
ATOM   3601  CG1 VAL B 259     147.952-237.296   5.390  1.00  0.00           C  
ATOM   3602  CG2 VAL B 259     146.440-238.765   6.796  1.00  0.00           C  
ATOM   3603  N   ASP B 260     146.372-241.202   3.826  1.00  0.00           N  
ATOM   3604  CA  ASP B 260     146.073-242.632   3.972  1.00  0.00           C  
ATOM   3605  C   ASP B 260     144.824-243.115   3.204  1.00  0.00           C  
ATOM   3606  O   ASP B 260     144.138-244.029   3.665  1.00  0.00           O  
ATOM   3607  CB  ASP B 260     146.101-243.138   5.439  1.00  0.00           C  
ATOM   3608  CG  ASP B 260     147.336-242.708   6.235  1.00  0.00           C  
ATOM   3609  OD1 ASP B 260     147.168-242.504   7.455  1.00  0.00           O  
ATOM   3610  OD2 ASP B 260     148.440-242.681   5.646  1.00  0.00           O  
ATOM   3611  N   VAL B 261     144.566-242.514   2.029  1.00  0.00           N  
ATOM   3612  CA  VAL B 261     143.532-242.943   1.081  1.00  0.00           C  
ATOM   3613  C   VAL B 261     143.908-244.301   0.456  1.00  0.00           C  
ATOM   3614  O   VAL B 261     145.082-244.538   0.172  1.00  0.00           O  
ATOM   3615  CB  VAL B 261     143.316-241.871  -0.028  1.00  0.00           C  
ATOM   3616  CG1 VAL B 261     142.478-242.327  -1.241  1.00  0.00           C  
ATOM   3617  CG2 VAL B 261     142.708-240.590   0.569  1.00  0.00           C  
ATOM   3618  N   SER B 262     142.904-245.173   0.287  1.00  0.00           N  
ATOM   3619  CA  SER B 262     143.062-246.540  -0.209  1.00  0.00           C  
ATOM   3620  C   SER B 262     143.596-246.588  -1.655  1.00  0.00           C  
ATOM   3621  O   SER B 262     143.135-245.818  -2.496  1.00  0.00           O  
ATOM   3622  CB  SER B 262     141.698-247.251  -0.079  1.00  0.00           C  
ATOM   3623  OG  SER B 262     141.765-248.608  -0.468  1.00  0.00           O  
ATOM   3624  N   GLN B 263     144.522-247.526  -1.921  1.00  0.00           N  
ATOM   3625  CA  GLN B 263     144.963-247.867  -3.278  1.00  0.00           C  
ATOM   3626  C   GLN B 263     143.940-248.717  -4.055  1.00  0.00           C  
ATOM   3627  O   GLN B 263     144.001-248.741  -5.284  1.00  0.00           O  
ATOM   3628  CB  GLN B 263     146.358-248.527  -3.243  1.00  0.00           C  
ATOM   3629  CG  GLN B 263     147.480-247.524  -2.899  1.00  0.00           C  
ATOM   3630  CD  GLN B 263     148.886-248.126  -2.961  1.00  0.00           C  
ATOM   3631  OE1 GLN B 263     149.074-249.327  -2.774  1.00  0.00           O  
ATOM   3632  NE2 GLN B 263     149.895-247.282  -3.187  1.00  0.00           N  
ATOM   3633  N   GLU B 264     142.999-249.347  -3.331  1.00  0.00           N  
ATOM   3634  CA  GLU B 264     141.862-250.089  -3.879  1.00  0.00           C  
ATOM   3635  C   GLU B 264     140.625-249.192  -4.095  1.00  0.00           C  
ATOM   3636  O   GLU B 264     139.686-249.635  -4.756  1.00  0.00           O  
ATOM   3637  CB  GLU B 264     141.521-251.267  -2.935  1.00  0.00           C  
ATOM   3638  CG  GLU B 264     142.703-252.190  -2.565  1.00  0.00           C  
ATOM   3639  CD  GLU B 264     143.400-252.805  -3.779  1.00  0.00           C  
ATOM   3640  OE1 GLU B 264     142.746-253.629  -4.455  1.00  0.00           O  
ATOM   3641  OE2 GLU B 264     144.571-252.434  -4.013  1.00  0.00           O  
ATOM   3642  N   ASP B 265     140.642-247.958  -3.557  1.00  0.00           N  
ATOM   3643  CA  ASP B 265     139.592-246.954  -3.725  1.00  0.00           C  
ATOM   3644  C   ASP B 265     140.208-245.534  -3.689  1.00  0.00           C  
ATOM   3645  O   ASP B 265     139.990-244.805  -2.718  1.00  0.00           O  
ATOM   3646  CB  ASP B 265     138.417-247.156  -2.728  1.00  0.00           C  
ATOM   3647  CG  ASP B 265     137.232-246.201  -2.939  1.00  0.00           C  
ATOM   3648  OD1 ASP B 265     136.960-245.847  -4.107  1.00  0.00           O  
ATOM   3649  OD2 ASP B 265     136.578-245.889  -1.922  1.00  0.00           O  
ATOM   3650  N   PRO B 266     140.979-245.153  -4.736  1.00  0.00           N  
ATOM   3651  CA  PRO B 266     141.450-243.765  -4.900  1.00  0.00           C  
ATOM   3652  C   PRO B 266     140.362-242.783  -5.384  1.00  0.00           C  
ATOM   3653  O   PRO B 266     140.587-241.574  -5.338  1.00  0.00           O  
ATOM   3654  CD  PRO B 266     141.446-246.003  -5.837  1.00  0.00           C  
ATOM   3655  CB  PRO B 266     142.578-243.904  -5.929  1.00  0.00           C  
ATOM   3656  CG  PRO B 266     142.143-245.061  -6.813  1.00  0.00           C  
ATOM   3657  N   GLU B 267     139.209-243.318  -5.826  1.00  0.00           N  
ATOM   3658  CA  GLU B 267     138.074-242.597  -6.403  1.00  0.00           C  
ATOM   3659  C   GLU B 267     137.147-242.019  -5.314  1.00  0.00           C  
ATOM   3660  O   GLU B 267     135.935-242.243  -5.349  1.00  0.00           O  
ATOM   3661  CB  GLU B 267     137.327-243.553  -7.370  1.00  0.00           C  
ATOM   3662  CG  GLU B 267     138.193-244.194  -8.476  1.00  0.00           C  
ATOM   3663  CD  GLU B 267     138.859-243.168  -9.394  1.00  0.00           C  
ATOM   3664  OE1 GLU B 267     138.108-242.494 -10.134  1.00  0.00           O  
ATOM   3665  OE2 GLU B 267     140.104-243.074  -9.339  1.00  0.00           O  
ATOM   3666  N   VAL B 268     137.738-241.284  -4.358  1.00  0.00           N  
ATOM   3667  CA  VAL B 268     137.042-240.673  -3.227  1.00  0.00           C  
ATOM   3668  C   VAL B 268     136.228-239.441  -3.668  1.00  0.00           C  
ATOM   3669  O   VAL B 268     136.646-238.713  -4.571  1.00  0.00           O  
ATOM   3670  CB  VAL B 268     138.042-240.244  -2.106  1.00  0.00           C  
ATOM   3671  CG1 VAL B 268     138.972-241.401  -1.694  1.00  0.00           C  
ATOM   3672  CG2 VAL B 268     138.874-238.974  -2.384  1.00  0.00           C  
ATOM   3673  N   GLN B 269     135.104-239.207  -2.977  1.00  0.00           N  
ATOM   3674  CA  GLN B 269     134.347-237.958  -3.050  1.00  0.00           C  
ATOM   3675  C   GLN B 269     135.013-236.913  -2.140  1.00  0.00           C  
ATOM   3676  O   GLN B 269     135.664-237.280  -1.161  1.00  0.00           O  
ATOM   3677  CB  GLN B 269     132.889-238.193  -2.607  1.00  0.00           C  
ATOM   3678  CG  GLN B 269     132.156-239.278  -3.423  1.00  0.00           C  
ATOM   3679  CD  GLN B 269     130.701-239.489  -2.996  1.00  0.00           C  
ATOM   3680  OE1 GLN B 269     130.222-238.905  -2.026  1.00  0.00           O  
ATOM   3681  NE2 GLN B 269     129.985-240.346  -3.727  1.00  0.00           N  
ATOM   3682  N   PHE B 270     134.822-235.631  -2.477  1.00  0.00           N  
ATOM   3683  CA  PHE B 270     135.381-234.497  -1.747  1.00  0.00           C  
ATOM   3684  C   PHE B 270     134.466-233.273  -1.877  1.00  0.00           C  
ATOM   3685  O   PHE B 270     133.887-233.055  -2.943  1.00  0.00           O  
ATOM   3686  CB  PHE B 270     136.844-234.223  -2.172  1.00  0.00           C  
ATOM   3687  CG  PHE B 270     137.081-234.096  -3.669  1.00  0.00           C  
ATOM   3688  CD1 PHE B 270     136.797-232.888  -4.340  1.00  0.00           C  
ATOM   3689  CD2 PHE B 270     137.403-235.241  -4.428  1.00  0.00           C  
ATOM   3690  CE1 PHE B 270     136.862-232.833  -5.726  1.00  0.00           C  
ATOM   3691  CE2 PHE B 270     137.476-235.164  -5.810  1.00  0.00           C  
ATOM   3692  CZ  PHE B 270     137.204-233.964  -6.457  1.00  0.00           C  
ATOM   3693  N   ASN B 271     134.350-232.510  -0.778  1.00  0.00           N  
ATOM   3694  CA  ASN B 271     133.484-231.334  -0.656  1.00  0.00           C  
ATOM   3695  C   ASN B 271     134.228-230.211   0.081  1.00  0.00           C  
ATOM   3696  O   ASN B 271     135.137-230.481   0.869  1.00  0.00           O  
ATOM   3697  CB  ASN B 271     132.193-231.702   0.116  1.00  0.00           C  
ATOM   3698  CG  ASN B 271     131.307-232.729  -0.595  1.00  0.00           C  
ATOM   3699  OD1 ASN B 271     130.905-232.525  -1.738  1.00  0.00           O  
ATOM   3700  ND2 ASN B 271     130.996-233.839   0.079  1.00  0.00           N  
ATOM   3701  N   TRP B 272     133.787-228.971  -0.181  1.00  0.00           N  
ATOM   3702  CA  TRP B 272     134.269-227.745   0.452  1.00  0.00           C  
ATOM   3703  C   TRP B 272     133.087-226.872   0.883  1.00  0.00           C  
ATOM   3704  O   TRP B 272     132.098-226.785   0.157  1.00  0.00           O  
ATOM   3705  CB  TRP B 272     135.173-226.970  -0.519  1.00  0.00           C  
ATOM   3706  CG  TRP B 272     136.601-227.407  -0.569  1.00  0.00           C  
ATOM   3707  CD1 TRP B 272     137.151-228.257  -1.463  1.00  0.00           C  
ATOM   3708  NE1 TRP B 272     138.504-228.372  -1.212  1.00  0.00           N  
ATOM   3709  CE2 TRP B 272     138.883-227.630  -0.114  1.00  0.00           C  
ATOM   3710  CD2 TRP B 272     137.672-227.036   0.347  1.00  0.00           C  
ATOM   3711  CE3 TRP B 272     137.752-226.229   1.506  1.00  0.00           C  
ATOM   3712  CZ3 TRP B 272     138.982-225.989   2.149  1.00  0.00           C  
ATOM   3713  CZ2 TRP B 272     140.114-227.395   0.517  1.00  0.00           C  
ATOM   3714  CH2 TRP B 272     140.166-226.558   1.644  1.00  0.00           C  
ATOM   3715  N   TYR B 273     133.229-226.231   2.054  1.00  0.00           N  
ATOM   3716  CA  TYR B 273     132.202-225.391   2.671  1.00  0.00           C  
ATOM   3717  C   TYR B 273     132.847-224.127   3.257  1.00  0.00           C  
ATOM   3718  O   TYR B 273     134.008-224.165   3.669  1.00  0.00           O  
ATOM   3719  CB  TYR B 273     131.448-226.154   3.794  1.00  0.00           C  
ATOM   3720  CG  TYR B 273     131.044-227.592   3.510  1.00  0.00           C  
ATOM   3721  CD1 TYR B 273     131.998-228.627   3.607  1.00  0.00           C  
ATOM   3722  CD2 TYR B 273     129.717-227.905   3.157  1.00  0.00           C  
ATOM   3723  CE1 TYR B 273     131.639-229.953   3.311  1.00  0.00           C  
ATOM   3724  CE2 TYR B 273     129.357-229.233   2.856  1.00  0.00           C  
ATOM   3725  CZ  TYR B 273     130.321-230.257   2.921  1.00  0.00           C  
ATOM   3726  OH  TYR B 273     129.979-231.537   2.598  1.00  0.00           O  
ATOM   3727  N   VAL B 274     132.048-223.053   3.330  1.00  0.00           N  
ATOM   3728  CA  VAL B 274     132.357-221.831   4.068  1.00  0.00           C  
ATOM   3729  C   VAL B 274     131.144-221.536   4.959  1.00  0.00           C  
ATOM   3730  O   VAL B 274     130.052-221.332   4.428  1.00  0.00           O  
ATOM   3731  CB  VAL B 274     132.600-220.607   3.135  1.00  0.00           C  
ATOM   3732  CG1 VAL B 274     132.827-219.283   3.900  1.00  0.00           C  
ATOM   3733  CG2 VAL B 274     133.786-220.854   2.190  1.00  0.00           C  
ATOM   3734  N   ASP B 275     131.350-221.542   6.289  1.00  0.00           N  
ATOM   3735  CA  ASP B 275     130.305-221.328   7.307  1.00  0.00           C  
ATOM   3736  C   ASP B 275     129.171-222.378   7.248  1.00  0.00           C  
ATOM   3737  O   ASP B 275     128.002-222.046   7.449  1.00  0.00           O  
ATOM   3738  CB  ASP B 275     129.789-219.864   7.374  1.00  0.00           C  
ATOM   3739  CG  ASP B 275     130.897-218.807   7.486  1.00  0.00           C  
ATOM   3740  OD1 ASP B 275     130.697-217.711   6.919  1.00  0.00           O  
ATOM   3741  OD2 ASP B 275     131.888-219.078   8.201  1.00  0.00           O  
ATOM   3742  N   GLY B 276     129.556-223.636   6.972  1.00  0.00           N  
ATOM   3743  CA  GLY B 276     128.694-224.815   6.961  1.00  0.00           C  
ATOM   3744  C   GLY B 276     127.977-225.046   5.619  1.00  0.00           C  
ATOM   3745  O   GLY B 276     127.621-226.191   5.341  1.00  0.00           O  
ATOM   3746  N   VAL B 277     127.776-224.006   4.788  1.00  0.00           N  
ATOM   3747  CA  VAL B 277     127.129-224.109   3.476  1.00  0.00           C  
ATOM   3748  C   VAL B 277     128.168-224.387   2.368  1.00  0.00           C  
ATOM   3749  O   VAL B 277     129.246-223.791   2.370  1.00  0.00           O  
ATOM   3750  CB  VAL B 277     126.285-222.841   3.145  1.00  0.00           C  
ATOM   3751  CG1 VAL B 277     127.071-221.517   3.155  1.00  0.00           C  
ATOM   3752  CG2 VAL B 277     125.488-222.971   1.832  1.00  0.00           C  
ATOM   3753  N   GLU B 278     127.822-225.326   1.471  1.00  0.00           N  
ATOM   3754  CA  GLU B 278     128.706-225.878   0.443  1.00  0.00           C  
ATOM   3755  C   GLU B 278     128.930-224.890  -0.717  1.00  0.00           C  
ATOM   3756  O   GLU B 278     127.985-224.221  -1.137  1.00  0.00           O  
ATOM   3757  CB  GLU B 278     128.120-227.229  -0.021  1.00  0.00           C  
ATOM   3758  CG  GLU B 278     129.100-228.104  -0.826  1.00  0.00           C  
ATOM   3759  CD  GLU B 278     128.516-229.485  -1.116  1.00  0.00           C  
ATOM   3760  OE1 GLU B 278     128.573-230.330  -0.196  1.00  0.00           O  
ATOM   3761  OE2 GLU B 278     128.014-229.667  -2.246  1.00  0.00           O  
ATOM   3762  N   VAL B 279     130.180-224.820  -1.201  1.00  0.00           N  
ATOM   3763  CA  VAL B 279     130.609-223.893  -2.253  1.00  0.00           C  
ATOM   3764  C   VAL B 279     130.343-224.458  -3.664  1.00  0.00           C  
ATOM   3765  O   VAL B 279     130.273-225.675  -3.841  1.00  0.00           O  
ATOM   3766  CB  VAL B 279     132.130-223.562  -2.137  1.00  0.00           C  
ATOM   3767  CG1 VAL B 279     132.491-223.031  -0.738  1.00  0.00           C  
ATOM   3768  CG2 VAL B 279     133.103-224.681  -2.567  1.00  0.00           C  
ATOM   3769  N   HIS B 280     130.262-223.544  -4.644  1.00  0.00           N  
ATOM   3770  CA  HIS B 280     130.268-223.845  -6.073  1.00  0.00           C  
ATOM   3771  C   HIS B 280     131.445-223.087  -6.703  1.00  0.00           C  
ATOM   3772  O   HIS B 280     131.528-221.868  -6.544  1.00  0.00           O  
ATOM   3773  CB  HIS B 280     128.921-223.439  -6.704  1.00  0.00           C  
ATOM   3774  CG  HIS B 280     128.865-223.601  -8.204  1.00  0.00           C  
ATOM   3775  CD2 HIS B 280     128.798-222.623  -9.175  1.00  0.00           C  
ATOM   3776  ND1 HIS B 280     128.910-224.852  -8.828  1.00  0.00           N  
ATOM   3777  NE2 HIS B 280     128.806-223.282 -10.391  1.00  0.00           N  
ATOM   3778  CE1 HIS B 280     128.870-224.587 -10.127  1.00  0.00           C  
ATOM   3779  N   ASN B 281     132.323-223.833  -7.398  1.00  0.00           N  
ATOM   3780  CA  ASN B 281     133.598-223.381  -7.966  1.00  0.00           C  
ATOM   3781  C   ASN B 281     134.543-222.898  -6.847  1.00  0.00           C  
ATOM   3782  O   ASN B 281     135.209-223.735  -6.241  1.00  0.00           O  
ATOM   3783  CB  ASN B 281     133.379-222.365  -9.125  1.00  0.00           C  
ATOM   3784  CG  ASN B 281     134.656-222.088  -9.930  1.00  0.00           C  
ATOM   3785  OD1 ASN B 281     135.368-221.121  -9.660  1.00  0.00           O  
ATOM   3786  ND2 ASN B 281     134.953-222.934 -10.919  1.00  0.00           N  
ATOM   3787  N   ALA B 282     134.586-221.572  -6.606  1.00  0.00           N  
ATOM   3788  CA  ALA B 282     135.387-220.886  -5.585  1.00  0.00           C  
ATOM   3789  C   ALA B 282     136.912-221.086  -5.737  1.00  0.00           C  
ATOM   3790  O   ALA B 282     137.647-220.976  -4.754  1.00  0.00           O  
ATOM   3791  CB  ALA B 282     134.861-221.245  -4.183  1.00  0.00           C  
ATOM   3792  N   LYS B 283     137.345-221.372  -6.979  1.00  0.00           N  
ATOM   3793  CA  LYS B 283     138.719-221.658  -7.411  1.00  0.00           C  
ATOM   3794  C   LYS B 283     139.325-222.930  -6.780  1.00  0.00           C  
ATOM   3795  O   LYS B 283     140.549-223.044  -6.703  1.00  0.00           O  
ATOM   3796  CB  LYS B 283     139.623-220.407  -7.265  1.00  0.00           C  
ATOM   3797  CG  LYS B 283     139.080-219.122  -7.927  1.00  0.00           C  
ATOM   3798  CD  LYS B 283     138.747-219.264  -9.421  1.00  0.00           C  
ATOM   3799  CE  LYS B 283     138.255-217.951 -10.042  1.00  0.00           C  
ATOM   3800  NZ  LYS B 283     137.879-218.136 -11.454  1.00  0.00           N  
ATOM   3801  N   THR B 284     138.461-223.883  -6.384  1.00  0.00           N  
ATOM   3802  CA  THR B 284     138.835-225.208  -5.887  1.00  0.00           C  
ATOM   3803  C   THR B 284     139.465-226.064  -7.003  1.00  0.00           C  
ATOM   3804  O   THR B 284     138.952-226.081  -8.123  1.00  0.00           O  
ATOM   3805  CB  THR B 284     137.586-225.949  -5.331  1.00  0.00           C  
ATOM   3806  OG1 THR B 284     137.105-225.246  -4.202  1.00  0.00           O  
ATOM   3807  CG2 THR B 284     137.777-227.422  -4.923  1.00  0.00           C  
ATOM   3808  N   LYS B 285     140.567-226.753  -6.665  1.00  0.00           N  
ATOM   3809  CA  LYS B 285     141.361-227.550  -7.597  1.00  0.00           C  
ATOM   3810  C   LYS B 285     141.841-228.836  -6.894  1.00  0.00           C  
ATOM   3811  O   LYS B 285     142.836-228.777  -6.171  1.00  0.00           O  
ATOM   3812  CB  LYS B 285     142.518-226.684  -8.152  1.00  0.00           C  
ATOM   3813  CG  LYS B 285     143.462-227.396  -9.146  1.00  0.00           C  
ATOM   3814  CD  LYS B 285     142.771-228.114 -10.322  1.00  0.00           C  
ATOM   3815  CE  LYS B 285     141.892-227.197 -11.189  1.00  0.00           C  
ATOM   3816  NZ  LYS B 285     141.270-227.945 -12.294  1.00  0.00           N  
ATOM   3817  N   PRO B 286     141.130-229.971  -7.102  1.00  0.00           N  
ATOM   3818  CA  PRO B 286     141.532-231.268  -6.534  1.00  0.00           C  
ATOM   3819  C   PRO B 286     142.674-231.943  -7.319  1.00  0.00           C  
ATOM   3820  O   PRO B 286     142.811-231.733  -8.525  1.00  0.00           O  
ATOM   3821  CB  PRO B 286     140.235-232.086  -6.601  1.00  0.00           C  
ATOM   3822  CG  PRO B 286     139.535-231.575  -7.850  1.00  0.00           C  
ATOM   3823  CD  PRO B 286     139.877-230.091  -7.856  1.00  0.00           C  
ATOM   3824  N   ARG B 287     143.451-232.762  -6.599  1.00  0.00           N  
ATOM   3825  CA  ARG B 287     144.530-233.602  -7.112  1.00  0.00           C  
ATOM   3826  C   ARG B 287     144.722-234.816  -6.185  1.00  0.00           C  
ATOM   3827  O   ARG B 287     144.106-234.895  -5.121  1.00  0.00           O  
ATOM   3828  CB  ARG B 287     145.826-232.767  -7.285  1.00  0.00           C  
ATOM   3829  CG  ARG B 287     146.455-232.239  -5.976  1.00  0.00           C  
ATOM   3830  CD  ARG B 287     147.790-231.505  -6.177  1.00  0.00           C  
ATOM   3831  NE  ARG B 287     148.893-232.412  -6.531  1.00  0.00           N  
ATOM   3832  CZ  ARG B 287     149.721-233.029  -5.670  1.00  0.00           C  
ATOM   3833  NH1 ARG B 287     150.701-233.809  -6.141  1.00  0.00           N  
ATOM   3834  NH2 ARG B 287     149.602-232.880  -4.343  1.00  0.00           N  
ATOM   3835  N   GLU B 288     145.613-235.727  -6.600  1.00  0.00           N  
ATOM   3836  CA  GLU B 288     146.053-236.871  -5.805  1.00  0.00           C  
ATOM   3837  C   GLU B 288     147.551-237.111  -6.041  1.00  0.00           C  
ATOM   3838  O   GLU B 288     148.073-236.775  -7.105  1.00  0.00           O  
ATOM   3839  CB  GLU B 288     145.158-238.092  -6.111  1.00  0.00           C  
ATOM   3840  CG  GLU B 288     145.452-239.331  -5.242  1.00  0.00           C  
ATOM   3841  CD  GLU B 288     144.496-240.486  -5.536  1.00  0.00           C  
ATOM   3842  OE1 GLU B 288     143.786-240.894  -4.590  1.00  0.00           O  
ATOM   3843  OE2 GLU B 288     144.514-240.956  -6.694  1.00  0.00           O  
ATOM   3844  N   GLU B 289     148.207-237.672  -5.015  1.00  0.00           N  
ATOM   3845  CA  GLU B 289     149.645-237.896  -4.961  1.00  0.00           C  
ATOM   3846  C   GLU B 289     149.919-239.289  -4.384  1.00  0.00           C  
ATOM   3847  O   GLU B 289     149.291-239.673  -3.399  1.00  0.00           O  
ATOM   3848  CB  GLU B 289     150.257-236.784  -4.095  1.00  0.00           C  
ATOM   3849  CG  GLU B 289     151.790-236.815  -3.988  1.00  0.00           C  
ATOM   3850  CD  GLU B 289     152.277-235.647  -3.143  1.00  0.00           C  
ATOM   3851  OE1 GLU B 289     152.708-235.903  -2.000  1.00  0.00           O  
ATOM   3852  OE2 GLU B 289     152.152-234.499  -3.629  1.00  0.00           O  
ATOM   3853  N   GLN B 290     150.867-240.008  -5.004  1.00  0.00           N  
ATOM   3854  CA  GLN B 290     151.263-241.361  -4.620  1.00  0.00           C  
ATOM   3855  C   GLN B 290     152.203-241.348  -3.400  1.00  0.00           C  
ATOM   3856  O   GLN B 290     153.102-240.510  -3.325  1.00  0.00           O  
ATOM   3857  CB  GLN B 290     151.936-242.018  -5.852  1.00  0.00           C  
ATOM   3858  CG  GLN B 290     152.276-243.522  -5.746  1.00  0.00           C  
ATOM   3859  CD  GLN B 290     151.031-244.410  -5.690  1.00  0.00           C  
ATOM   3860  NE2 GLN B 290     150.646-244.995  -6.825  1.00  0.00           N  
ATOM   3861  OE1 GLN B 290     150.420-244.565  -4.636  1.00  0.00           O  
ATOM   3862  N   PHE B 291     152.007-242.332  -2.510  1.00  0.00           N  
ATOM   3863  CA  PHE B 291     152.927-242.725  -1.439  1.00  0.00           C  
ATOM   3864  C   PHE B 291     152.903-244.350  -1.460  1.00  0.00           C  
ATOM   3865  O   PHE B 291     151.870-244.906  -1.809  1.00  0.00           O  
ATOM   3866  CB  PHE B 291     152.687-241.726  -0.141  1.00  0.00           C  
ATOM   3867  CG  PHE B 291     153.314-242.024   1.262  1.00  0.00           C  
ATOM   3868  CD1 PHE B 291     154.626-241.362   1.933  1.00  0.00           C  
ATOM   3869  CD2 PHE B 291     152.889-243.475   1.474  1.00  0.00           C  
ATOM   3870  CE1 PHE B 291     155.745-242.165   2.767  1.00  0.00           C  
ATOM   3871  CE2 PHE B 291     153.820-244.429   2.183  1.00  0.00           C  
ATOM   3872  CZ  PHE B 291     155.516-243.773   2.989  1.00  0.00           C  
ATOM   3873  N   ASN B 292     154.018-245.108  -1.188  1.00  0.00           N  
ATOM   3874  CA  ASN B 292     154.340-246.578  -1.251  1.00  0.00           C  
ATOM   3875  C   ASN B 292     153.294-247.599  -0.760  1.00  0.00           C  
ATOM   3876  O   ASN B 292     153.441-248.769  -1.108  1.00  0.00           O  
ATOM   3877  CB  ASN B 292     155.853-246.982  -0.872  1.00  0.00           C  
ATOM   3878  CG  ASN B 292     156.289-247.819   0.416  1.00  0.00           C  
ATOM   3879  ND2 ASN B 292     156.168-247.371   1.706  1.00  0.00           N  
ATOM   3880  OD1 ASN B 292     156.839-248.901   0.227  1.00  0.00           O  
ATOM   3881  N   SER B 293     152.270-247.174  -0.003  1.00  0.00           N  
ATOM   3882  CA  SER B 293     151.200-248.053   0.477  1.00  0.00           C  
ATOM   3883  C   SER B 293     149.803-247.404   0.431  1.00  0.00           C  
ATOM   3884  O   SER B 293     148.828-248.099   0.715  1.00  0.00           O  
ATOM   3885  CB  SER B 293     151.543-248.548   1.901  1.00  0.00           C  
ATOM   3886  OG  SER B 293     152.504-249.582   1.858  1.00  0.00           O  
ATOM   3887  N   THR B 294     149.712-246.104   0.097  1.00  0.00           N  
ATOM   3888  CA  THR B 294     148.483-245.309   0.173  1.00  0.00           C  
ATOM   3889  C   THR B 294     148.446-244.234  -0.941  1.00  0.00           C  
ATOM   3890  O   THR B 294     149.257-244.258  -1.862  1.00  0.00           O  
ATOM   3891  CB  THR B 294     148.341-244.633   1.573  1.00  0.00           C  
ATOM   3892  OG1 THR B 294     149.278-243.589   1.778  1.00  0.00           O  
ATOM   3893  CG2 THR B 294     148.385-245.592   2.774  1.00  0.00           C  
ATOM   3894  N   TYR B 295     147.485-243.309  -0.848  1.00  0.00           N  
ATOM   3895  CA  TYR B 295     147.424-242.072  -1.616  1.00  0.00           C  
ATOM   3896  C   TYR B 295     147.198-240.901  -0.650  1.00  0.00           C  
ATOM   3897  O   TYR B 295     146.728-241.093   0.474  1.00  0.00           O  
ATOM   3898  CB  TYR B 295     146.291-242.159  -2.658  1.00  0.00           C  
ATOM   3899  CG  TYR B 295     146.620-242.934  -3.920  1.00  0.00           C  
ATOM   3900  CD1 TYR B 295     147.496-242.380  -4.876  1.00  0.00           C  
ATOM   3901  CD2 TYR B 295     146.013-244.179  -4.177  1.00  0.00           C  
ATOM   3902  CE1 TYR B 295     147.760-243.057  -6.081  1.00  0.00           C  
ATOM   3903  CE2 TYR B 295     146.273-244.857  -5.386  1.00  0.00           C  
ATOM   3904  CZ  TYR B 295     147.148-244.298  -6.336  1.00  0.00           C  
ATOM   3905  OH  TYR B 295     147.403-244.958  -7.503  1.00  0.00           O  
ATOM   3906  N   ARG B 296     147.529-239.698  -1.134  1.00  0.00           N  
ATOM   3907  CA  ARG B 296     147.315-238.436  -0.445  1.00  0.00           C  
ATOM   3908  C   ARG B 296     146.556-237.501  -1.390  1.00  0.00           C  
ATOM   3909  O   ARG B 296     147.174-236.839  -2.226  1.00  0.00           O  
ATOM   3910  CB  ARG B 296     148.667-237.864   0.027  1.00  0.00           C  
ATOM   3911  CG  ARG B 296     148.531-236.586   0.880  1.00  0.00           C  
ATOM   3912  CD  ARG B 296     149.875-236.038   1.383  1.00  0.00           C  
ATOM   3913  NE  ARG B 296     150.659-235.362   0.337  1.00  0.00           N  
ATOM   3914  CZ  ARG B 296     150.956-234.052   0.316  1.00  0.00           C  
ATOM   3915  NH1 ARG B 296     150.562-233.236   1.298  1.00  0.00           N  
ATOM   3916  NH2 ARG B 296     151.671-233.545  -0.693  1.00  0.00           N  
ATOM   3917  N   VAL B 297     145.223-237.474  -1.238  1.00  0.00           N  
ATOM   3918  CA  VAL B 297     144.338-236.547  -1.941  1.00  0.00           C  
ATOM   3919  C   VAL B 297     144.462-235.143  -1.321  1.00  0.00           C  
ATOM   3920  O   VAL B 297     144.340-235.003  -0.106  1.00  0.00           O  
ATOM   3921  CB  VAL B 297     142.864-237.042  -1.903  1.00  0.00           C  
ATOM   3922  CG1 VAL B 297     141.805-236.003  -2.333  1.00  0.00           C  
ATOM   3923  CG2 VAL B 297     142.714-238.314  -2.757  1.00  0.00           C  
ATOM   3924  N   VAL B 298     144.729-234.145  -2.172  1.00  0.00           N  
ATOM   3925  CA  VAL B 298     144.922-232.747  -1.790  1.00  0.00           C  
ATOM   3926  C   VAL B 298     143.962-231.883  -2.623  1.00  0.00           C  
ATOM   3927  O   VAL B 298     143.728-232.185  -3.791  1.00  0.00           O  
ATOM   3928  CB  VAL B 298     146.396-232.303  -2.047  1.00  0.00           C  
ATOM   3929  CG1 VAL B 298     146.663-230.784  -1.948  1.00  0.00           C  
ATOM   3930  CG2 VAL B 298     147.371-233.052  -1.118  1.00  0.00           C  
ATOM   3931  N   SER B 299     143.426-230.818  -2.011  1.00  0.00           N  
ATOM   3932  CA  SER B 299     142.524-229.868  -2.661  1.00  0.00           C  
ATOM   3933  C   SER B 299     142.668-228.492  -1.991  1.00  0.00           C  
ATOM   3934  O   SER B 299     143.253-228.405  -0.911  1.00  0.00           O  
ATOM   3935  CB  SER B 299     141.086-230.439  -2.637  1.00  0.00           C  
ATOM   3936  OG  SER B 299     140.191-229.662  -3.407  1.00  0.00           O  
ATOM   3937  N   VAL B 300     142.158-227.438  -2.647  1.00  0.00           N  
ATOM   3938  CA  VAL B 300     142.298-226.047  -2.202  1.00  0.00           C  
ATOM   3939  C   VAL B 300     140.944-225.313  -2.197  1.00  0.00           C  
ATOM   3940  O   VAL B 300     139.965-225.817  -2.746  1.00  0.00           O  
ATOM   3941  CB  VAL B 300     143.289-225.261  -3.110  1.00  0.00           C  
ATOM   3942  CG1 VAL B 300     144.686-225.904  -3.144  1.00  0.00           C  
ATOM   3943  CG2 VAL B 300     142.795-224.983  -4.544  1.00  0.00           C  
ATOM   3944  N   LEU B 301     140.933-224.122  -1.579  1.00  0.00           N  
ATOM   3945  CA  LEU B 301     139.823-223.176  -1.574  1.00  0.00           C  
ATOM   3946  C   LEU B 301     140.400-221.782  -1.311  1.00  0.00           C  
ATOM   3947  O   LEU B 301     140.886-221.530  -0.208  1.00  0.00           O  
ATOM   3948  CB  LEU B 301     138.762-223.585  -0.522  1.00  0.00           C  
ATOM   3949  CG  LEU B 301     137.599-222.583  -0.324  1.00  0.00           C  
ATOM   3950  CD1 LEU B 301     136.811-222.335  -1.621  1.00  0.00           C  
ATOM   3951  CD2 LEU B 301     136.671-223.004   0.825  1.00  0.00           C  
ATOM   3952  N   THR B 302     140.321-220.903  -2.322  1.00  0.00           N  
ATOM   3953  CA  THR B 302     140.773-219.512  -2.240  1.00  0.00           C  
ATOM   3954  C   THR B 302     139.865-218.678  -1.312  1.00  0.00           C  
ATOM   3955  O   THR B 302     138.646-218.847  -1.330  1.00  0.00           O  
ATOM   3956  CB  THR B 302     140.796-218.849  -3.642  1.00  0.00           C  
ATOM   3957  OG1 THR B 302     141.675-219.587  -4.468  1.00  0.00           O  
ATOM   3958  CG2 THR B 302     141.252-217.378  -3.678  1.00  0.00           C  
ATOM   3959  N   VAL B 303     140.501-217.807  -0.515  1.00  0.00           N  
ATOM   3960  CA  VAL B 303     139.874-216.995   0.526  1.00  0.00           C  
ATOM   3961  C   VAL B 303     140.152-215.499   0.258  1.00  0.00           C  
ATOM   3962  O   VAL B 303     141.150-215.163  -0.381  1.00  0.00           O  
ATOM   3963  CB  VAL B 303     140.434-217.423   1.918  1.00  0.00           C  
ATOM   3964  CG1 VAL B 303     140.030-216.527   3.104  1.00  0.00           C  
ATOM   3965  CG2 VAL B 303     140.063-218.886   2.228  1.00  0.00           C  
ATOM   3966  N   LEU B 304     139.250-214.625   0.736  1.00  0.00           N  
ATOM   3967  CA  LEU B 304     139.378-213.169   0.642  1.00  0.00           C  
ATOM   3968  C   LEU B 304     140.293-212.618   1.751  1.00  0.00           C  
ATOM   3969  O   LEU B 304     140.310-213.147   2.863  1.00  0.00           O  
ATOM   3970  CB  LEU B 304     137.959-212.552   0.696  1.00  0.00           C  
ATOM   3971  CG  LEU B 304     137.854-211.012   0.558  1.00  0.00           C  
ATOM   3972  CD1 LEU B 304     138.372-210.509  -0.808  1.00  0.00           C  
ATOM   3973  CD2 LEU B 304     136.421-210.523   0.861  1.00  0.00           C  
ATOM   3974  N   HIS B 305     140.995-211.523   1.424  1.00  0.00           N  
ATOM   3975  CA  HIS B 305     141.929-210.767   2.271  1.00  0.00           C  
ATOM   3976  C   HIS B 305     141.365-210.310   3.631  1.00  0.00           C  
ATOM   3977  O   HIS B 305     142.145-210.132   4.564  1.00  0.00           O  
ATOM   3978  CB  HIS B 305     142.428-209.539   1.475  1.00  0.00           C  
ATOM   3979  CG  HIS B 305     142.788-209.843   0.043  1.00  0.00           C  
ATOM   3980  ND1 HIS B 305     141.998-209.464  -1.030  1.00  0.00           N  
ATOM   3981  CD2 HIS B 305     143.846-210.532  -0.500  1.00  0.00           C  
ATOM   3982  CE1 HIS B 305     142.570-209.953  -2.133  1.00  0.00           C  
ATOM   3983  NE2 HIS B 305     143.687-210.623  -1.885  1.00  0.00           N  
ATOM   3984  N   GLN B 306     140.037-210.130   3.712  1.00  0.00           N  
ATOM   3985  CA  GLN B 306     139.316-209.656   4.893  1.00  0.00           C  
ATOM   3986  C   GLN B 306     138.463-210.744   5.564  1.00  0.00           C  
ATOM   3987  O   GLN B 306     138.117-210.568   6.732  1.00  0.00           O  
ATOM   3988  CB  GLN B 306     138.445-208.454   4.481  1.00  0.00           C  
ATOM   3989  CG  GLN B 306     139.278-207.201   4.152  1.00  0.00           C  
ATOM   3990  CD  GLN B 306     138.406-206.071   3.608  1.00  0.00           C  
ATOM   3991  NE2 GLN B 306     138.254-204.991   4.378  1.00  0.00           N  
ATOM   3992  OE1 GLN B 306     137.884-206.166   2.501  1.00  0.00           O  
ATOM   3993  N   ASP B 307     138.142-211.842   4.855  1.00  0.00           N  
ATOM   3994  CA  ASP B 307     137.352-212.959   5.392  1.00  0.00           C  
ATOM   3995  C   ASP B 307     138.156-213.918   6.283  1.00  0.00           C  
ATOM   3996  O   ASP B 307     137.559-214.516   7.179  1.00  0.00           O  
ATOM   3997  CB  ASP B 307     136.563-213.745   4.325  1.00  0.00           C  
ATOM   3998  CG  ASP B 307     135.513-212.939   3.554  1.00  0.00           C  
ATOM   3999  OD1 ASP B 307     134.902-213.553   2.655  1.00  0.00           O  
ATOM   4000  OD2 ASP B 307     135.257-211.771   3.922  1.00  0.00           O  
ATOM   4001  N   TRP B 308     139.485-214.009   6.081  1.00  0.00           N  
ATOM   4002  CA  TRP B 308     140.369-214.681   7.036  1.00  0.00           C  
ATOM   4003  C   TRP B 308     140.545-213.847   8.319  1.00  0.00           C  
ATOM   4004  O   TRP B 308     140.539-214.431   9.400  1.00  0.00           O  
ATOM   4005  CB  TRP B 308     141.717-215.063   6.393  1.00  0.00           C  
ATOM   4006  CG  TRP B 308     142.606-215.911   7.261  1.00  0.00           C  
ATOM   4007  CD1 TRP B 308     143.688-215.482   7.952  1.00  0.00           C  
ATOM   4008  NE1 TRP B 308     144.204-216.519   8.701  1.00  0.00           N  
ATOM   4009  CE2 TRP B 308     143.460-217.670   8.558  1.00  0.00           C  
ATOM   4010  CD2 TRP B 308     142.430-217.314   7.634  1.00  0.00           C  
ATOM   4011  CE3 TRP B 308     141.495-218.322   7.298  1.00  0.00           C  
ATOM   4012  CZ3 TRP B 308     141.580-219.614   7.857  1.00  0.00           C  
ATOM   4013  CZ2 TRP B 308     143.549-218.951   9.129  1.00  0.00           C  
ATOM   4014  CH2 TRP B 308     142.602-219.928   8.773  1.00  0.00           C  
ATOM   4015  N   LEU B 309     140.627-212.508   8.187  1.00  0.00           N  
ATOM   4016  CA  LEU B 309     140.660-211.554   9.305  1.00  0.00           C  
ATOM   4017  C   LEU B 309     139.362-211.547  10.139  1.00  0.00           C  
ATOM   4018  O   LEU B 309     139.435-211.331  11.348  1.00  0.00           O  
ATOM   4019  CB  LEU B 309     140.978-210.130   8.791  1.00  0.00           C  
ATOM   4020  CG  LEU B 309     142.374-209.961   8.153  1.00  0.00           C  
ATOM   4021  CD1 LEU B 309     142.555-208.542   7.571  1.00  0.00           C  
ATOM   4022  CD2 LEU B 309     143.506-210.313   9.134  1.00  0.00           C  
ATOM   4023  N   ASN B 310     138.217-211.827   9.490  1.00  0.00           N  
ATOM   4024  CA  ASN B 310     136.909-212.026  10.122  1.00  0.00           C  
ATOM   4025  C   ASN B 310     136.830-213.345  10.925  1.00  0.00           C  
ATOM   4026  O   ASN B 310     136.031-213.427  11.858  1.00  0.00           O  
ATOM   4027  CB  ASN B 310     135.822-211.954   9.021  1.00  0.00           C  
ATOM   4028  CG  ASN B 310     134.388-211.853   9.549  1.00  0.00           C  
ATOM   4029  ND2 ASN B 310     134.018-210.695  10.098  1.00  0.00           N  
ATOM   4030  OD1 ASN B 310     133.621-212.807   9.452  1.00  0.00           O  
ATOM   4031  N   GLY B 311     137.675-214.332  10.579  1.00  0.00           N  
ATOM   4032  CA  GLY B 311     137.778-215.608  11.279  1.00  0.00           C  
ATOM   4033  C   GLY B 311     136.614-216.545  10.925  1.00  0.00           C  
ATOM   4034  O   GLY B 311     136.156-217.282  11.797  1.00  0.00           O  
ATOM   4035  N   LYS B 312     136.140-216.519   9.666  1.00  0.00           N  
ATOM   4036  CA  LYS B 312     135.118-217.432   9.140  1.00  0.00           C  
ATOM   4037  C   LYS B 312     135.594-218.896   9.138  1.00  0.00           C  
ATOM   4038  O   LYS B 312     136.797-219.151   9.051  1.00  0.00           O  
ATOM   4039  CB  LYS B 312     134.733-217.006   7.709  1.00  0.00           C  
ATOM   4040  CG  LYS B 312     134.068-215.624   7.638  1.00  0.00           C  
ATOM   4041  CD  LYS B 312     133.483-215.324   6.252  1.00  0.00           C  
ATOM   4042  CE  LYS B 312     133.041-213.861   6.108  1.00  0.00           C  
ATOM   4043  NZ  LYS B 312     132.517-213.588   4.759  1.00  0.00           N  
ATOM   4044  N   GLU B 313     134.630-219.829   9.208  1.00  0.00           N  
ATOM   4045  CA  GLU B 313     134.888-221.259   9.057  1.00  0.00           C  
ATOM   4046  C   GLU B 313     135.191-221.596   7.591  1.00  0.00           C  
ATOM   4047  O   GLU B 313     134.478-221.148   6.695  1.00  0.00           O  
ATOM   4048  CB  GLU B 313     133.696-222.081   9.595  1.00  0.00           C  
ATOM   4049  CG  GLU B 313     133.826-223.610   9.396  1.00  0.00           C  
ATOM   4050  CD  GLU B 313     132.605-224.371   9.902  1.00  0.00           C  
ATOM   4051  OE1 GLU B 313     132.653-224.821  11.067  1.00  0.00           O  
ATOM   4052  OE2 GLU B 313     131.654-224.513   9.102  1.00  0.00           O  
ATOM   4053  N   TYR B 314     136.223-222.424   7.410  1.00  0.00           N  
ATOM   4054  CA  TYR B 314     136.567-223.093   6.163  1.00  0.00           C  
ATOM   4055  C   TYR B 314     136.675-224.580   6.506  1.00  0.00           C  
ATOM   4056  O   TYR B 314     137.262-224.911   7.536  1.00  0.00           O  
ATOM   4057  CB  TYR B 314     137.884-222.508   5.612  1.00  0.00           C  
ATOM   4058  CG  TYR B 314     137.755-221.034   5.277  1.00  0.00           C  
ATOM   4059  CD1 TYR B 314     138.143-220.050   6.212  1.00  0.00           C  
ATOM   4060  CD2 TYR B 314     137.148-220.646   4.067  1.00  0.00           C  
ATOM   4061  CE1 TYR B 314     137.885-218.691   5.953  1.00  0.00           C  
ATOM   4062  CE2 TYR B 314     136.876-219.289   3.814  1.00  0.00           C  
ATOM   4063  CZ  TYR B 314     137.235-218.313   4.764  1.00  0.00           C  
ATOM   4064  OH  TYR B 314     136.937-217.003   4.539  1.00  0.00           O  
ATOM   4065  N   LYS B 315     136.067-225.438   5.675  1.00  0.00           N  
ATOM   4066  CA  LYS B 315     135.888-226.860   5.966  1.00  0.00           C  
ATOM   4067  C   LYS B 315     136.134-227.696   4.707  1.00  0.00           C  
ATOM   4068  O   LYS B 315     135.665-227.327   3.631  1.00  0.00           O  
ATOM   4069  CB  LYS B 315     134.469-227.072   6.542  1.00  0.00           C  
ATOM   4070  CG  LYS B 315     134.063-228.537   6.828  1.00  0.00           C  
ATOM   4071  CD  LYS B 315     132.578-228.712   7.184  1.00  0.00           C  
ATOM   4072  CE  LYS B 315     132.172-228.082   8.522  1.00  0.00           C  
ATOM   4073  NZ  LYS B 315     130.775-228.388   8.861  1.00  0.00           N  
ATOM   4074  N   CYS B 316     136.805-228.841   4.902  1.00  0.00           N  
ATOM   4075  CA  CYS B 316     136.986-229.905   3.918  1.00  0.00           C  
ATOM   4076  C   CYS B 316     136.375-231.199   4.480  1.00  0.00           C  
ATOM   4077  O   CYS B 316     136.377-231.391   5.697  1.00  0.00           O  
ATOM   4078  SG  CYS B 316     138.994-231.272   2.398  1.00  0.00           S  
ATOM   4079  CB  CYS B 316     138.493-230.065   3.658  1.00  0.00           C  
ATOM   4080  N   LYS B 317     135.884-232.066   3.583  1.00  0.00           N  
ATOM   4081  CA  LYS B 317     135.251-233.344   3.917  1.00  0.00           C  
ATOM   4082  C   LYS B 317     135.459-234.341   2.770  1.00  0.00           C  
ATOM   4083  O   LYS B 317     135.619-233.913   1.626  1.00  0.00           O  
ATOM   4084  CB  LYS B 317     133.752-233.086   4.192  1.00  0.00           C  
ATOM   4085  CG  LYS B 317     132.936-234.305   4.658  1.00  0.00           C  
ATOM   4086  CD  LYS B 317     131.534-233.903   5.145  1.00  0.00           C  
ATOM   4087  CE  LYS B 317     130.781-235.033   5.862  1.00  0.00           C  
ATOM   4088  NZ  LYS B 317     131.420-235.386   7.142  1.00  0.00           N  
ATOM   4089  N   VAL B 318     135.412-235.646   3.092  1.00  0.00           N  
ATOM   4090  CA  VAL B 318     135.409-236.736   2.111  1.00  0.00           C  
ATOM   4091  C   VAL B 318     134.391-237.826   2.489  1.00  0.00           C  
ATOM   4092  O   VAL B 318     133.997-237.939   3.651  1.00  0.00           O  
ATOM   4093  CB  VAL B 318     136.802-237.419   1.961  1.00  0.00           C  
ATOM   4094  CG1 VAL B 318     137.869-236.440   1.454  1.00  0.00           C  
ATOM   4095  CG2 VAL B 318     137.283-238.205   3.198  1.00  0.00           C  
ATOM   4096  N   SER B 319     134.033-238.629   1.476  1.00  0.00           N  
ATOM   4097  CA  SER B 319     133.217-239.835   1.583  1.00  0.00           C  
ATOM   4098  C   SER B 319     133.787-240.863   0.595  1.00  0.00           C  
ATOM   4099  O   SER B 319     134.023-240.519  -0.563  1.00  0.00           O  
ATOM   4100  CB  SER B 319     131.743-239.479   1.288  1.00  0.00           C  
ATOM   4101  OG  SER B 319     130.902-240.612   1.371  1.00  0.00           O  
ATOM   4102  N   ASN B 320     134.017-242.099   1.062  1.00  0.00           N  
ATOM   4103  CA  ASN B 320     134.618-243.170   0.260  1.00  0.00           C  
ATOM   4104  C   ASN B 320     134.334-244.547   0.881  1.00  0.00           C  
ATOM   4105  O   ASN B 320     133.998-244.631   2.062  1.00  0.00           O  
ATOM   4106  CB  ASN B 320     136.128-242.900   0.012  1.00  0.00           C  
ATOM   4107  CG  ASN B 320     137.024-242.884   1.255  1.00  0.00           C  
ATOM   4108  OD1 ASN B 320     137.589-243.908   1.628  1.00  0.00           O  
ATOM   4109  ND2 ASN B 320     137.183-241.717   1.883  1.00  0.00           N  
ATOM   4110  N   LYS B 321     134.475-245.601   0.061  1.00  0.00           N  
ATOM   4111  CA  LYS B 321     134.253-247.001   0.437  1.00  0.00           C  
ATOM   4112  C   LYS B 321     135.380-247.582   1.319  1.00  0.00           C  
ATOM   4113  O   LYS B 321     135.124-248.526   2.066  1.00  0.00           O  
ATOM   4114  CB  LYS B 321     134.011-247.820  -0.856  1.00  0.00           C  
ATOM   4115  CG  LYS B 321     133.710-249.322  -0.685  1.00  0.00           C  
ATOM   4116  CD  LYS B 321     132.453-249.615   0.149  1.00  0.00           C  
ATOM   4117  CE  LYS B 321     132.137-251.115   0.219  1.00  0.00           C  
ATOM   4118  NZ  LYS B 321     130.943-251.370   1.043  1.00  0.00           N  
ATOM   4119  N   GLY B 322     136.583-246.982   1.260  1.00  0.00           N  
ATOM   4120  CA  GLY B 322     137.731-247.320   2.107  1.00  0.00           C  
ATOM   4121  C   GLY B 322     137.638-246.714   3.523  1.00  0.00           C  
ATOM   4122  O   GLY B 322     138.596-246.843   4.285  1.00  0.00           O  
ATOM   4123  N   LEU B 323     136.521-246.048   3.866  1.00  0.00           N  
ATOM   4124  CA  LEU B 323     136.290-245.325   5.115  1.00  0.00           C  
ATOM   4125  C   LEU B 323     134.871-245.675   5.618  1.00  0.00           C  
ATOM   4126  O   LEU B 323     133.921-245.506   4.852  1.00  0.00           O  
ATOM   4127  CB  LEU B 323     136.428-243.821   4.779  1.00  0.00           C  
ATOM   4128  CG  LEU B 323     136.234-242.845   5.955  1.00  0.00           C  
ATOM   4129  CD1 LEU B 323     137.315-242.997   7.041  1.00  0.00           C  
ATOM   4130  CD2 LEU B 323     136.156-241.394   5.455  1.00  0.00           C  
ATOM   4131  N   PRO B 324     134.720-246.161   6.874  1.00  0.00           N  
ATOM   4132  CA  PRO B 324     133.404-246.583   7.398  1.00  0.00           C  
ATOM   4133  C   PRO B 324     132.399-245.448   7.693  1.00  0.00           C  
ATOM   4134  O   PRO B 324     131.202-245.730   7.739  1.00  0.00           O  
ATOM   4135  CD  PRO B 324     135.782-246.415   7.853  1.00  0.00           C  
ATOM   4136  CB  PRO B 324     133.758-247.378   8.665  1.00  0.00           C  
ATOM   4137  CG  PRO B 324     135.056-246.753   9.151  1.00  0.00           C  
ATOM   4138  N   SER B 325     132.879-244.205   7.876  1.00  0.00           N  
ATOM   4139  CA  SER B 325     132.048-243.027   8.131  1.00  0.00           C  
ATOM   4140  C   SER B 325     132.829-241.759   7.746  1.00  0.00           C  
ATOM   4141  O   SER B 325     134.008-241.650   8.081  1.00  0.00           O  
ATOM   4142  CB  SER B 325     131.583-243.013   9.604  1.00  0.00           C  
ATOM   4143  OG  SER B 325     130.743-241.909   9.878  1.00  0.00           O  
ATOM   4144  N   SER B 326     132.144-240.838   7.049  1.00  0.00           N  
ATOM   4145  CA  SER B 326     132.685-239.612   6.456  1.00  0.00           C  
ATOM   4146  C   SER B 326     133.306-238.649   7.485  1.00  0.00           C  
ATOM   4147  O   SER B 326     132.586-238.123   8.335  1.00  0.00           O  
ATOM   4148  CB  SER B 326     131.551-238.914   5.684  1.00  0.00           C  
ATOM   4149  OG  SER B 326     131.180-239.687   4.562  1.00  0.00           O  
ATOM   4150  N   ILE B 327     134.622-238.420   7.359  1.00  0.00           N  
ATOM   4151  CA  ILE B 327     135.413-237.534   8.218  1.00  0.00           C  
ATOM   4152  C   ILE B 327     135.561-236.145   7.565  1.00  0.00           C  
ATOM   4153  O   ILE B 327     135.590-236.045   6.337  1.00  0.00           O  
ATOM   4154  CB  ILE B 327     136.820-238.159   8.497  1.00  0.00           C  
ATOM   4155  CG2 ILE B 327     137.859-237.210   9.144  1.00  0.00           C  
ATOM   4156  CG1 ILE B 327     136.667-239.425   9.374  1.00  0.00           C  
ATOM   4157  CD1 ILE B 327     137.941-240.269   9.490  1.00  0.00           C  
ATOM   4158  N   GLU B 328     135.657-235.109   8.414  1.00  0.00           N  
ATOM   4159  CA  GLU B 328     135.854-233.711   8.036  1.00  0.00           C  
ATOM   4160  C   GLU B 328     136.819-233.025   9.019  1.00  0.00           C  
ATOM   4161  O   GLU B 328     137.085-233.556  10.101  1.00  0.00           O  
ATOM   4162  CB  GLU B 328     134.477-233.005   7.965  1.00  0.00           C  
ATOM   4163  CG  GLU B 328     133.736-232.840   9.312  1.00  0.00           C  
ATOM   4164  CD  GLU B 328     132.345-232.232   9.125  1.00  0.00           C  
ATOM   4165  OE1 GLU B 328     131.501-232.924   8.518  1.00  0.00           O  
ATOM   4166  OE2 GLU B 328     132.144-231.090   9.592  1.00  0.00           O  
ATOM   4167  N   LYS B 329     137.296-231.835   8.626  1.00  0.00           N  
ATOM   4168  CA  LYS B 329     138.100-230.946   9.464  1.00  0.00           C  
ATOM   4169  C   LYS B 329     137.788-229.488   9.104  1.00  0.00           C  
ATOM   4170  O   LYS B 329     137.668-229.166   7.922  1.00  0.00           O  
ATOM   4171  CB  LYS B 329     139.603-231.289   9.320  1.00  0.00           C  
ATOM   4172  CG  LYS B 329     140.576-230.404  10.128  1.00  0.00           C  
ATOM   4173  CD  LYS B 329     140.387-230.478  11.651  1.00  0.00           C  
ATOM   4174  CE  LYS B 329     141.465-229.684  12.403  1.00  0.00           C  
ATOM   4175  NZ  LYS B 329     141.231-229.708  13.857  1.00  0.00           N  
ATOM   4176  N   THR B 330     137.701-228.644  10.144  1.00  0.00           N  
ATOM   4177  CA  THR B 330     137.464-227.204  10.063  1.00  0.00           C  
ATOM   4178  C   THR B 330     138.711-226.421  10.521  1.00  0.00           C  
ATOM   4179  O   THR B 330     139.546-226.956  11.256  1.00  0.00           O  
ATOM   4180  CB  THR B 330     136.289-226.789  10.993  1.00  0.00           C  
ATOM   4181  OG1 THR B 330     136.567-226.992  12.369  1.00  0.00           O  
ATOM   4182  CG2 THR B 330     134.971-227.483  10.643  1.00  0.00           C  
ATOM   4183  N   ILE B 331     138.789-225.152  10.090  1.00  0.00           N  
ATOM   4184  CA  ILE B 331     139.818-224.207  10.513  1.00  0.00           C  
ATOM   4185  C   ILE B 331     139.313-222.758  10.351  1.00  0.00           C  
ATOM   4186  O   ILE B 331     138.476-222.479   9.492  1.00  0.00           O  
ATOM   4187  CB  ILE B 331     141.153-224.401   9.722  1.00  0.00           C  
ATOM   4188  CG2 ILE B 331     141.145-223.826   8.286  1.00  0.00           C  
ATOM   4189  CG1 ILE B 331     142.361-223.868  10.522  1.00  0.00           C  
ATOM   4190  CD1 ILE B 331     143.711-224.342   9.983  1.00  0.00           C  
ATOM   4191  N   SER B 332     139.871-221.870  11.185  1.00  0.00           N  
ATOM   4192  CA  SER B 332     139.662-220.425  11.174  1.00  0.00           C  
ATOM   4193  C   SER B 332     140.852-219.735  11.866  1.00  0.00           C  
ATOM   4194  O   SER B 332     141.631-220.395  12.556  1.00  0.00           O  
ATOM   4195  CB  SER B 332     138.297-220.079  11.815  1.00  0.00           C  
ATOM   4196  OG  SER B 332     138.276-220.282  13.215  1.00  0.00           O  
ATOM   4197  N   LYS B 333     140.967-218.412  11.667  1.00  0.00           N  
ATOM   4198  CA  LYS B 333     141.986-217.568  12.299  1.00  0.00           C  
ATOM   4199  C   LYS B 333     141.731-217.407  13.812  1.00  0.00           C  
ATOM   4200  O   LYS B 333     140.574-217.403  14.238  1.00  0.00           O  
ATOM   4201  CB  LYS B 333     141.974-216.194  11.597  1.00  0.00           C  
ATOM   4202  CG  LYS B 333     143.151-215.270  11.963  1.00  0.00           C  
ATOM   4203  CD  LYS B 333     142.988-213.858  11.390  1.00  0.00           C  
ATOM   4204  CE  LYS B 333     144.081-212.880  11.833  1.00  0.00           C  
ATOM   4205  NZ  LYS B 333     144.099-212.686  13.290  1.00  0.00           N  
ATOM   4206  N   ALA B 334     142.821-217.219  14.579  1.00  0.00           N  
ATOM   4207  CA  ALA B 334     142.794-216.816  15.986  1.00  0.00           C  
ATOM   4208  C   ALA B 334     142.193-215.409  16.153  1.00  0.00           C  
ATOM   4209  O   ALA B 334     142.671-214.459  15.530  1.00  0.00           O  
ATOM   4210  CB  ALA B 334     144.221-216.871  16.554  1.00  0.00           C  
ATOM   4211  N   LYS B 335     141.147-215.316  16.988  1.00  0.00           N  
ATOM   4212  CA  LYS B 335     140.311-214.124  17.165  1.00  0.00           C  
ATOM   4213  C   LYS B 335     140.803-213.220  18.314  1.00  0.00           C  
ATOM   4214  O   LYS B 335     139.985-212.645  19.034  1.00  0.00           O  
ATOM   4215  CB  LYS B 335     138.838-214.569  17.321  1.00  0.00           C  
ATOM   4216  CG  LYS B 335     138.296-215.290  16.073  1.00  0.00           C  
ATOM   4217  CD  LYS B 335     136.858-215.801  16.244  1.00  0.00           C  
ATOM   4218  CE  LYS B 335     136.308-216.484  14.982  1.00  0.00           C  
ATOM   4219  NZ  LYS B 335     137.101-217.668  14.601  1.00  0.00           N  
ATOM   4220  N   GLY B 336     142.134-213.085  18.447  1.00  0.00           N  
ATOM   4221  CA  GLY B 336     142.778-212.165  19.381  1.00  0.00           C  
ATOM   4222  C   GLY B 336     142.654-210.724  18.866  1.00  0.00           C  
ATOM   4223  O   GLY B 336     142.568-210.486  17.660  1.00  0.00           O  
ATOM   4224  N   GLN B 337     142.649-209.764  19.803  1.00  0.00           N  
ATOM   4225  CA  GLN B 337     142.461-208.338  19.534  1.00  0.00           C  
ATOM   4226  C   GLN B 337     143.765-207.697  19.010  1.00  0.00           C  
ATOM   4227  O   GLN B 337     144.827-208.024  19.538  1.00  0.00           O  
ATOM   4228  CB  GLN B 337     142.001-207.663  20.847  1.00  0.00           C  
ATOM   4229  CG  GLN B 337     140.664-208.194  21.414  1.00  0.00           C  
ATOM   4230  CD  GLN B 337     139.501-208.096  20.422  1.00  0.00           C  
ATOM   4231  OE1 GLN B 337     139.117-207.000  20.020  1.00  0.00           O  
ATOM   4232  NE2 GLN B 337     138.937-209.238  20.021  1.00  0.00           N  
ATOM   4233  N   PRO B 338     143.672-206.820  17.981  1.00  0.00           N  
ATOM   4234  CA  PRO B 338     144.848-206.246  17.295  1.00  0.00           C  
ATOM   4235  C   PRO B 338     145.723-205.350  18.194  1.00  0.00           C  
ATOM   4236  O   PRO B 338     145.201-204.484  18.899  1.00  0.00           O  
ATOM   4237  CB  PRO B 338     144.236-205.461  16.120  1.00  0.00           C  
ATOM   4238  CG  PRO B 338     142.839-205.094  16.583  1.00  0.00           C  
ATOM   4239  CD  PRO B 338     142.427-206.310  17.400  1.00  0.00           C  
ATOM   4240  N   ARG B 339     147.040-205.592  18.136  1.00  0.00           N  
ATOM   4241  CA  ARG B 339     148.078-204.879  18.872  1.00  0.00           C  
ATOM   4242  C   ARG B 339     149.300-204.730  17.951  1.00  0.00           C  
ATOM   4243  O   ARG B 339     149.785-205.730  17.420  1.00  0.00           O  
ATOM   4244  CB  ARG B 339     148.391-205.644  20.179  1.00  0.00           C  
ATOM   4245  CG  ARG B 339     149.551-205.060  21.004  1.00  0.00           C  
ATOM   4246  CD  ARG B 339     149.801-205.825  22.313  1.00  0.00           C  
ATOM   4247  NE  ARG B 339     151.084-205.439  22.917  1.00  0.00           N  
ATOM   4248  CZ  ARG B 339     151.476-205.656  24.183  1.00  0.00           C  
ATOM   4249  NH1 ARG B 339     150.665-206.227  25.085  1.00  0.00           N  
ATOM   4250  NH2 ARG B 339     152.717-205.307  24.548  1.00  0.00           N  
ATOM   4251  N   GLU B 340     149.755-203.476  17.785  1.00  0.00           N  
ATOM   4252  CA  GLU B 340     150.836-203.060  16.890  1.00  0.00           C  
ATOM   4253  C   GLU B 340     152.203-203.675  17.277  1.00  0.00           C  
ATOM   4254  O   GLU B 340     152.662-203.408  18.390  1.00  0.00           O  
ATOM   4255  CB  GLU B 340     150.895-201.518  16.920  1.00  0.00           C  
ATOM   4256  CG  GLU B 340     151.959-200.930  15.974  1.00  0.00           C  
ATOM   4257  CD  GLU B 340     151.929-199.406  15.947  1.00  0.00           C  
ATOM   4258  OE1 GLU B 340     151.394-198.862  14.957  1.00  0.00           O  
ATOM   4259  OE2 GLU B 340     152.443-198.816  16.922  1.00  0.00           O  
ATOM   4260  N   PRO B 341     152.852-204.437  16.361  1.00  0.00           N  
ATOM   4261  CA  PRO B 341     154.258-204.849  16.531  1.00  0.00           C  
ATOM   4262  C   PRO B 341     155.228-203.656  16.529  1.00  0.00           C  
ATOM   4263  O   PRO B 341     155.247-202.879  15.573  1.00  0.00           O  
ATOM   4264  CD  PRO B 341     152.340-204.879  15.065  1.00  0.00           C  
ATOM   4265  CB  PRO B 341     154.541-205.791  15.345  1.00  0.00           C  
ATOM   4266  CG  PRO B 341     153.202-206.073  14.694  1.00  0.00           C  
ATOM   4267  N   GLN B 342     156.018-203.559  17.604  1.00  0.00           N  
ATOM   4268  CA  GLN B 342     157.077-202.576  17.785  1.00  0.00           C  
ATOM   4269  C   GLN B 342     158.370-203.147  17.184  1.00  0.00           C  
ATOM   4270  O   GLN B 342     159.116-203.842  17.875  1.00  0.00           O  
ATOM   4271  CB  GLN B 342     157.209-202.254  19.294  1.00  0.00           C  
ATOM   4272  CG  GLN B 342     155.915-201.742  19.969  1.00  0.00           C  
ATOM   4273  CD  GLN B 342     155.317-200.510  19.283  1.00  0.00           C  
ATOM   4274  OE1 GLN B 342     155.969-199.473  19.191  1.00  0.00           O  
ATOM   4275  NE2 GLN B 342     154.076-200.619  18.805  1.00  0.00           N  
ATOM   4276  N   VAL B 343     158.578-202.875  15.884  1.00  0.00           N  
ATOM   4277  CA  VAL B 343     159.760-203.293  15.136  1.00  0.00           C  
ATOM   4278  C   VAL B 343     160.997-202.462  15.536  1.00  0.00           C  
ATOM   4279  O   VAL B 343     160.942-201.232  15.555  1.00  0.00           O  
ATOM   4280  CB  VAL B 343     159.530-203.228  13.593  1.00  0.00           C  
ATOM   4281  CG1 VAL B 343     159.236-201.819  13.036  1.00  0.00           C  
ATOM   4282  CG2 VAL B 343     160.681-203.874  12.794  1.00  0.00           C  
ATOM   4283  N   TYR B 344     162.083-203.177  15.849  1.00  0.00           N  
ATOM   4284  CA  TYR B 344     163.399-202.629  16.162  1.00  0.00           C  
ATOM   4285  C   TYR B 344     164.435-203.343  15.284  1.00  0.00           C  
ATOM   4286  O   TYR B 344     164.222-204.495  14.904  1.00  0.00           O  
ATOM   4287  CB  TYR B 344     163.730-202.848  17.655  1.00  0.00           C  
ATOM   4288  CG  TYR B 344     162.698-202.345  18.651  1.00  0.00           C  
ATOM   4289  CD1 TYR B 344     162.094-203.240  19.557  1.00  0.00           C  
ATOM   4290  CE1 TYR B 344     161.141-202.776  20.483  1.00  0.00           C  
ATOM   4291  CZ  TYR B 344     160.790-201.413  20.514  1.00  0.00           C  
ATOM   4292  OH  TYR B 344     159.879-200.963  21.425  1.00  0.00           O  
ATOM   4293  CD2 TYR B 344     162.335-200.982  18.676  1.00  0.00           C  
ATOM   4294  CE2 TYR B 344     161.381-200.518  19.603  1.00  0.00           C  
ATOM   4295  N   THR B 345     165.553-202.660  15.008  1.00  0.00           N  
ATOM   4296  CA  THR B 345     166.712-203.237  14.328  1.00  0.00           C  
ATOM   4297  C   THR B 345     167.987-202.827  15.081  1.00  0.00           C  
ATOM   4298  O   THR B 345     168.093-201.695  15.555  1.00  0.00           O  
ATOM   4299  CB  THR B 345     166.812-202.815  12.836  1.00  0.00           C  
ATOM   4300  OG1 THR B 345     167.027-201.428  12.663  1.00  0.00           O  
ATOM   4301  CG2 THR B 345     165.605-203.242  11.991  1.00  0.00           C  
ATOM   4302  N   LEU B 346     168.908-203.797  15.195  1.00  0.00           N  
ATOM   4303  CA  LEU B 346     170.179-203.685  15.908  1.00  0.00           C  
ATOM   4304  C   LEU B 346     171.310-204.099  14.947  1.00  0.00           C  
ATOM   4305  O   LEU B 346     171.096-204.987  14.118  1.00  0.00           O  
ATOM   4306  CB  LEU B 346     170.150-204.620  17.140  1.00  0.00           C  
ATOM   4307  CG  LEU B 346     169.133-204.226  18.237  1.00  0.00           C  
ATOM   4308  CD1 LEU B 346     169.045-205.324  19.318  1.00  0.00           C  
ATOM   4309  CD2 LEU B 346     169.424-202.831  18.834  1.00  0.00           C  
ATOM   4310  N   PRO B 347     172.485-203.435  15.039  1.00  0.00           N  
ATOM   4311  CA  PRO B 347     173.588-203.648  14.083  1.00  0.00           C  
ATOM   4312  C   PRO B 347     174.223-205.057  14.160  1.00  0.00           C  
ATOM   4313  O   PRO B 347     174.016-205.765  15.147  1.00  0.00           O  
ATOM   4314  CD  PRO B 347     172.834-202.432  16.048  1.00  0.00           C  
ATOM   4315  CB  PRO B 347     174.595-202.545  14.465  1.00  0.00           C  
ATOM   4316  CG  PRO B 347     174.341-202.272  15.936  1.00  0.00           C  
ATOM   4317  N   PRO B 348     175.021-205.423  13.130  1.00  0.00           N  
ATOM   4318  CA  PRO B 348     175.797-206.672  13.139  1.00  0.00           C  
ATOM   4319  C   PRO B 348     176.962-206.625  14.143  1.00  0.00           C  
ATOM   4320  O   PRO B 348     177.434-205.539  14.487  1.00  0.00           O  
ATOM   4321  CD  PRO B 348     175.294-204.632  11.929  1.00  0.00           C  
ATOM   4322  CB  PRO B 348     176.293-206.789  11.692  1.00  0.00           C  
ATOM   4323  CG  PRO B 348     176.424-205.355  11.209  1.00  0.00           C  
ATOM   4324  N   SER B 349     177.391-207.814  14.595  1.00  0.00           N  
ATOM   4325  CA  SER B 349     178.490-207.998  15.542  1.00  0.00           C  
ATOM   4326  C   SER B 349     179.815-207.399  15.031  1.00  0.00           C  
ATOM   4327  O   SER B 349     180.291-207.787  13.964  1.00  0.00           O  
ATOM   4328  CB  SER B 349     178.610-209.497  15.871  1.00  0.00           C  
ATOM   4329  OG  SER B 349     179.705-209.760  16.728  1.00  0.00           O  
ATOM   4330  N   GLN B 350     180.374-206.473  15.828  1.00  0.00           N  
ATOM   4331  CA  GLN B 350     181.639-205.772  15.583  1.00  0.00           C  
ATOM   4332  C   GLN B 350     182.889-206.673  15.552  1.00  0.00           C  
ATOM   4333  O   GLN B 350     183.883-206.289  14.940  1.00  0.00           O  
ATOM   4334  CB  GLN B 350     181.775-204.574  16.561  1.00  0.00           C  
ATOM   4335  CG  GLN B 350     181.522-204.846  18.067  1.00  0.00           C  
ATOM   4336  CD  GLN B 350     182.575-205.715  18.762  1.00  0.00           C  
ATOM   4337  OE1 GLN B 350     182.131-206.611  19.647  1.00  0.00           O  
ATOM   4338  NE2 GLN B 350     183.771-205.573  18.520  1.00  0.00           N  
ATOM   4339  N   GLU B 351     182.805-207.846  16.198  1.00  0.00           N  
ATOM   4340  CA  GLU B 351     183.862-208.856  16.271  1.00  0.00           C  
ATOM   4341  C   GLU B 351     183.635-210.015  15.281  1.00  0.00           C  
ATOM   4342  O   GLU B 351     184.535-210.842  15.134  1.00  0.00           O  
ATOM   4343  CB  GLU B 351     183.994-209.331  17.731  1.00  0.00           C  
ATOM   4344  CG  GLU B 351     182.717-209.952  18.323  1.00  0.00           C  
ATOM   4345  CD  GLU B 351     182.917-210.356  19.777  1.00  0.00           C  
ATOM   4346  OE1 GLU B 351     183.022-211.576  20.028  1.00  0.00           O  
ATOM   4347  OE2 GLU B 351     182.950-209.438  20.627  1.00  0.00           O  
ATOM   4348  N   GLU B 352     182.486-210.033  14.579  1.00  0.00           N  
ATOM   4349  CA  GLU B 352     182.271-210.859  13.387  1.00  0.00           C  
ATOM   4350  C   GLU B 352     182.825-210.163  12.119  1.00  0.00           C  
ATOM   4351  O   GLU B 352     182.933-210.815  11.082  1.00  0.00           O  
ATOM   4352  CB  GLU B 352     180.777-211.238  13.286  1.00  0.00           C  
ATOM   4353  CG  GLU B 352     180.485-212.416  12.328  1.00  0.00           C  
ATOM   4354  CD  GLU B 352     179.026-212.882  12.335  1.00  0.00           C  
ATOM   4355  OE1 GLU B 352     178.130-212.032  12.539  1.00  0.00           O  
ATOM   4356  OE2 GLU B 352     178.827-214.097  12.115  1.00  0.00           O  
ATOM   4357  N   MET B 353     183.243-208.884  12.234  1.00  0.00           N  
ATOM   4358  CA  MET B 353     183.999-208.130  11.223  1.00  0.00           C  
ATOM   4359  C   MET B 353     185.443-208.638  11.011  1.00  0.00           C  
ATOM   4360  O   MET B 353     186.119-208.148  10.109  1.00  0.00           O  
ATOM   4361  CB  MET B 353     184.010-206.624  11.570  1.00  0.00           C  
ATOM   4362  CG  MET B 353     182.624-205.980  11.721  1.00  0.00           C  
ATOM   4363  SD  MET B 353     181.670-205.868  10.184  1.00  0.00           S  
ATOM   4364  CE  MET B 353     180.088-205.311  10.867  1.00  0.00           C  
ATOM   4365  N   THR B 354     185.884-209.634  11.798  1.00  0.00           N  
ATOM   4366  CA  THR B 354     187.077-210.446  11.535  1.00  0.00           C  
ATOM   4367  C   THR B 354     186.880-211.423  10.347  1.00  0.00           C  
ATOM   4368  O   THR B 354     187.874-211.935   9.830  1.00  0.00           O  
ATOM   4369  CB  THR B 354     187.449-211.277  12.793  1.00  0.00           C  
ATOM   4370  OG1 THR B 354     186.469-212.255  13.106  1.00  0.00           O  
ATOM   4371  CG2 THR B 354     187.726-210.419  14.038  1.00  0.00           C  
ATOM   4372  N   LYS B 355     185.621-211.638   9.926  1.00  0.00           N  
ATOM   4373  CA  LYS B 355     185.213-212.498   8.817  1.00  0.00           C  
ATOM   4374  C   LYS B 355     184.722-211.641   7.639  1.00  0.00           C  
ATOM   4375  O   LYS B 355     184.458-210.449   7.801  1.00  0.00           O  
ATOM   4376  CB  LYS B 355     184.078-213.432   9.296  1.00  0.00           C  
ATOM   4377  CG  LYS B 355     184.416-214.216  10.575  1.00  0.00           C  
ATOM   4378  CD  LYS B 355     183.305-215.199  10.973  1.00  0.00           C  
ATOM   4379  CE  LYS B 355     183.564-215.890  12.318  1.00  0.00           C  
ATOM   4380  NZ  LYS B 355     183.520-214.939  13.442  1.00  0.00           N  
ATOM   4381  N   ASN B 356     184.588-212.285   6.469  1.00  0.00           N  
ATOM   4382  CA  ASN B 356     184.092-211.682   5.225  1.00  0.00           C  
ATOM   4383  C   ASN B 356     182.573-211.397   5.206  1.00  0.00           C  
ATOM   4384  O   ASN B 356     182.126-210.690   4.304  1.00  0.00           O  
ATOM   4385  CB  ASN B 356     184.534-212.550   4.017  1.00  0.00           C  
ATOM   4386  CG  ASN B 356     184.011-213.995   4.031  1.00  0.00           C  
ATOM   4387  OD1 ASN B 356     184.884-214.960   4.326  1.00  0.00           O  
ATOM   4388  ND2 ASN B 356     182.836-214.240   3.768  1.00  0.00           N  
ATOM   4389  N   GLN B 357     181.815-211.948   6.171  1.00  0.00           N  
ATOM   4390  CA  GLN B 357     180.356-211.863   6.225  1.00  0.00           C  
ATOM   4391  C   GLN B 357     179.881-211.800   7.684  1.00  0.00           C  
ATOM   4392  O   GLN B 357     180.508-212.399   8.560  1.00  0.00           O  
ATOM   4393  CB  GLN B 357     179.762-213.062   5.446  1.00  0.00           C  
ATOM   4394  CG  GLN B 357     178.243-212.973   5.203  1.00  0.00           C  
ATOM   4395  CD  GLN B 357     177.726-214.129   4.353  1.00  0.00           C  
ATOM   4396  OE1 GLN B 357     177.387-215.186   4.878  1.00  0.00           O  
ATOM   4397  NE2 GLN B 357     177.654-213.927   3.034  1.00  0.00           N  
ATOM   4398  N   VAL B 358     178.777-211.067   7.898  1.00  0.00           N  
ATOM   4399  CA  VAL B 358     178.151-210.830   9.198  1.00  0.00           C  
ATOM   4400  C   VAL B 358     176.623-211.017   9.125  1.00  0.00           C  
ATOM   4401  O   VAL B 358     176.040-210.929   8.044  1.00  0.00           O  
ATOM   4402  CB  VAL B 358     178.443-209.391   9.716  1.00  0.00           C  
ATOM   4403  CG1 VAL B 358     179.939-209.178   9.988  1.00  0.00           C  
ATOM   4404  CG2 VAL B 358     177.884-208.251   8.837  1.00  0.00           C  
ATOM   4405  N   SER B 359     176.005-211.258  10.293  1.00  0.00           N  
ATOM   4406  CA  SER B 359     174.558-211.398  10.450  1.00  0.00           C  
ATOM   4407  C   SER B 359     173.965-210.120  11.064  1.00  0.00           C  
ATOM   4408  O   SER B 359     174.390-209.709  12.144  1.00  0.00           O  
ATOM   4409  CB  SER B 359     174.275-212.638  11.322  1.00  0.00           C  
ATOM   4410  OG  SER B 359     172.888-212.852  11.501  1.00  0.00           O  
ATOM   4411  N   LEU B 360     172.965-209.546  10.373  1.00  0.00           N  
ATOM   4412  CA  LEU B 360     172.129-208.440  10.849  1.00  0.00           C  
ATOM   4413  C   LEU B 360     171.044-208.957  11.810  1.00  0.00           C  
ATOM   4414  O   LEU B 360     170.704-210.139  11.760  1.00  0.00           O  
ATOM   4415  CB  LEU B 360     171.456-207.745   9.643  1.00  0.00           C  
ATOM   4416  CG  LEU B 360     172.407-207.237   8.538  1.00  0.00           C  
ATOM   4417  CD1 LEU B 360     171.598-206.644   7.376  1.00  0.00           C  
ATOM   4418  CD2 LEU B 360     173.443-206.229   9.066  1.00  0.00           C  
ATOM   4419  N   THR B 361     170.507-208.058  12.651  1.00  0.00           N  
ATOM   4420  CA  THR B 361     169.534-208.403  13.689  1.00  0.00           C  
ATOM   4421  C   THR B 361     168.308-207.473  13.639  1.00  0.00           C  
ATOM   4422  O   THR B 361     168.443-206.269  13.415  1.00  0.00           O  
ATOM   4423  CB  THR B 361     170.186-208.291  15.094  1.00  0.00           C  
ATOM   4424  OG1 THR B 361     171.234-209.235  15.201  1.00  0.00           O  
ATOM   4425  CG2 THR B 361     169.247-208.516  16.291  1.00  0.00           C  
ATOM   4426  N   CYS B 362     167.133-208.072  13.880  1.00  0.00           N  
ATOM   4427  CA  CYS B 362     165.836-207.416  13.998  1.00  0.00           C  
ATOM   4428  C   CYS B 362     165.056-208.087  15.132  1.00  0.00           C  
ATOM   4429  O   CYS B 362     165.055-209.314  15.220  1.00  0.00           O  
ATOM   4430  CB  CYS B 362     165.103-207.469  12.644  1.00  0.00           C  
ATOM   4431  SG  CYS B 362     163.411-206.818  12.569  1.00  0.00           S  
ATOM   4432  N   LEU B 363     164.417-207.258  15.968  1.00  0.00           N  
ATOM   4433  CA  LEU B 363     163.645-207.662  17.137  1.00  0.00           C  
ATOM   4434  C   LEU B 363     162.256-207.030  16.990  1.00  0.00           C  
ATOM   4435  O   LEU B 363     162.118-205.817  17.140  1.00  0.00           O  
ATOM   4436  CB  LEU B 363     164.398-207.190  18.408  1.00  0.00           C  
ATOM   4437  CG  LEU B 363     163.954-207.804  19.759  1.00  0.00           C  
ATOM   4438  CD1 LEU B 363     164.906-207.344  20.876  1.00  0.00           C  
ATOM   4439  CD2 LEU B 363     162.495-207.529  20.169  1.00  0.00           C  
ATOM   4440  N   VAL B 364     161.254-207.872  16.715  1.00  0.00           N  
ATOM   4441  CA  VAL B 364     159.843-207.496  16.690  1.00  0.00           C  
ATOM   4442  C   VAL B 364     159.254-207.864  18.065  1.00  0.00           C  
ATOM   4443  O   VAL B 364     159.494-208.979  18.531  1.00  0.00           O  
ATOM   4444  CB  VAL B 364     159.071-208.286  15.597  1.00  0.00           C  
ATOM   4445  CG1 VAL B 364     157.619-207.801  15.436  1.00  0.00           C  
ATOM   4446  CG2 VAL B 364     159.784-208.241  14.233  1.00  0.00           C  
ATOM   4447  N   LYS B 365     158.533-206.928  18.698  1.00  0.00           N  
ATOM   4448  CA  LYS B 365     158.045-207.071  20.072  1.00  0.00           C  
ATOM   4449  C   LYS B 365     156.599-206.587  20.208  1.00  0.00           C  
ATOM   4450  O   LYS B 365     156.202-205.636  19.539  1.00  0.00           O  
ATOM   4451  CB  LYS B 365     158.996-206.295  21.017  1.00  0.00           C  
ATOM   4452  CG  LYS B 365     158.540-206.206  22.489  1.00  0.00           C  
ATOM   4453  CD  LYS B 365     159.573-205.539  23.398  1.00  0.00           C  
ATOM   4454  CE  LYS B 365     159.061-205.377  24.835  1.00  0.00           C  
ATOM   4455  NZ  LYS B 365     160.151-204.982  25.737  1.00  0.00           N  
ATOM   4456  N   GLY B 366     155.882-207.205  21.158  1.00  0.00           N  
ATOM   4457  CA  GLY B 366     154.647-206.692  21.733  1.00  0.00           C  
ATOM   4458  C   GLY B 366     153.492-206.695  20.729  1.00  0.00           C  
ATOM   4459  O   GLY B 366     152.908-205.637  20.503  1.00  0.00           O  
ATOM   4460  N   PHE B 367     153.176-207.858  20.136  1.00  0.00           N  
ATOM   4461  CA  PHE B 367     152.069-208.022  19.191  1.00  0.00           C  
ATOM   4462  C   PHE B 367     151.146-209.174  19.603  1.00  0.00           C  
ATOM   4463  O   PHE B 367     151.586-210.147  20.214  1.00  0.00           O  
ATOM   4464  CB  PHE B 367     152.613-208.195  17.757  1.00  0.00           C  
ATOM   4465  CG  PHE B 367     153.483-209.410  17.481  1.00  0.00           C  
ATOM   4466  CD1 PHE B 367     154.880-209.335  17.662  1.00  0.00           C  
ATOM   4467  CE1 PHE B 367     155.670-210.456  17.449  1.00  0.00           C  
ATOM   4468  CZ  PHE B 367     155.083-211.669  17.107  1.00  0.00           C  
ATOM   4469  CD2 PHE B 367     152.900-210.654  17.155  1.00  0.00           C  
ATOM   4470  CE2 PHE B 367     153.706-211.767  16.962  1.00  0.00           C  
ATOM   4471  N   TYR B 368     149.871-209.029  19.222  1.00  0.00           N  
ATOM   4472  CA  TYR B 368     148.788-209.974  19.474  1.00  0.00           C  
ATOM   4473  C   TYR B 368     147.690-209.672  18.433  1.00  0.00           C  
ATOM   4474  O   TYR B 368     147.406-208.493  18.226  1.00  0.00           O  
ATOM   4475  CB  TYR B 368     148.284-209.783  20.924  1.00  0.00           C  
ATOM   4476  CG  TYR B 368     147.273-210.816  21.387  1.00  0.00           C  
ATOM   4477  CD1 TYR B 368     147.675-212.156  21.578  1.00  0.00           C  
ATOM   4478  CD2 TYR B 368     145.932-210.451  21.629  1.00  0.00           C  
ATOM   4479  CE1 TYR B 368     146.737-213.127  21.976  1.00  0.00           C  
ATOM   4480  CE2 TYR B 368     144.996-211.421  22.040  1.00  0.00           C  
ATOM   4481  CZ  TYR B 368     145.397-212.762  22.204  1.00  0.00           C  
ATOM   4482  OH  TYR B 368     144.489-213.707  22.583  1.00  0.00           O  
ATOM   4483  N   PRO B 369     147.098-210.691  17.768  1.00  0.00           N  
ATOM   4484  CA  PRO B 369     147.400-212.130  17.870  1.00  0.00           C  
ATOM   4485  C   PRO B 369     148.732-212.523  17.206  1.00  0.00           C  
ATOM   4486  O   PRO B 369     149.386-211.688  16.578  1.00  0.00           O  
ATOM   4487  CD  PRO B 369     146.037-210.437  16.794  1.00  0.00           C  
ATOM   4488  CB  PRO B 369     146.192-212.786  17.178  1.00  0.00           C  
ATOM   4489  CG  PRO B 369     145.759-211.779  16.131  1.00  0.00           C  
ATOM   4490  N   SER B 370     149.103-213.802  17.378  1.00  0.00           N  
ATOM   4491  CA  SER B 370     150.327-214.419  16.856  1.00  0.00           C  
ATOM   4492  C   SER B 370     150.414-214.478  15.310  1.00  0.00           C  
ATOM   4493  O   SER B 370     151.495-214.752  14.791  1.00  0.00           O  
ATOM   4494  CB  SER B 370     150.472-215.810  17.510  1.00  0.00           C  
ATOM   4495  OG  SER B 370     151.736-216.394  17.271  1.00  0.00           O  
ATOM   4496  N   ASP B 371     149.298-214.197  14.607  1.00  0.00           N  
ATOM   4497  CA  ASP B 371     149.199-214.027  13.152  1.00  0.00           C  
ATOM   4498  C   ASP B 371     150.031-212.822  12.672  1.00  0.00           C  
ATOM   4499  O   ASP B 371     149.537-211.694  12.661  1.00  0.00           O  
ATOM   4500  CB  ASP B 371     147.733-213.920  12.661  1.00  0.00           C  
ATOM   4501  CG  ASP B 371     146.807-215.024  13.175  1.00  0.00           C  
ATOM   4502  OD1 ASP B 371     146.015-214.726  14.096  1.00  0.00           O  
ATOM   4503  OD2 ASP B 371     146.861-216.129  12.594  1.00  0.00           O  
ATOM   4504  N   ILE B 372     151.291-213.098  12.302  1.00  0.00           N  
ATOM   4505  CA  ILE B 372     152.276-212.114  11.865  1.00  0.00           C  
ATOM   4506  C   ILE B 372     153.177-212.737  10.780  1.00  0.00           C  
ATOM   4507  O   ILE B 372     153.271-213.962  10.677  1.00  0.00           O  
ATOM   4508  CB  ILE B 372     153.167-211.649  13.068  1.00  0.00           C  
ATOM   4509  CG2 ILE B 372     154.195-212.701  13.546  1.00  0.00           C  
ATOM   4510  CG1 ILE B 372     153.862-210.295  12.790  1.00  0.00           C  
ATOM   4511  CD1 ILE B 372     154.308-209.537  14.042  1.00  0.00           C  
ATOM   4512  N   ALA B 373     153.855-211.865  10.026  1.00  0.00           N  
ATOM   4513  CA  ALA B 373     154.942-212.221   9.123  1.00  0.00           C  
ATOM   4514  C   ALA B 373     156.057-211.172   9.228  1.00  0.00           C  
ATOM   4515  O   ALA B 373     155.790-210.022   9.581  1.00  0.00           O  
ATOM   4516  CB  ALA B 373     154.393-212.335   7.695  1.00  0.00           C  
ATOM   4517  N   VAL B 374     157.288-211.598   8.911  1.00  0.00           N  
ATOM   4518  CA  VAL B 374     158.479-210.754   8.921  1.00  0.00           C  
ATOM   4519  C   VAL B 374     159.470-211.239   7.846  1.00  0.00           C  
ATOM   4520  O   VAL B 374     159.531-212.432   7.547  1.00  0.00           O  
ATOM   4521  CB  VAL B 374     159.149-210.701  10.329  1.00  0.00           C  
ATOM   4522  CG1 VAL B 374     159.664-212.061  10.830  1.00  0.00           C  
ATOM   4523  CG2 VAL B 374     160.284-209.662  10.435  1.00  0.00           C  
ATOM   4524  N   GLU B 375     160.209-210.279   7.279  1.00  0.00           N  
ATOM   4525  CA  GLU B 375     161.171-210.462   6.197  1.00  0.00           C  
ATOM   4526  C   GLU B 375     162.250-209.373   6.279  1.00  0.00           C  
ATOM   4527  O   GLU B 375     162.222-208.533   7.182  1.00  0.00           O  
ATOM   4528  CB  GLU B 375     160.417-210.456   4.845  1.00  0.00           C  
ATOM   4529  CG  GLU B 375     159.799-209.103   4.424  1.00  0.00           C  
ATOM   4530  CD  GLU B 375     158.996-209.201   3.128  1.00  0.00           C  
ATOM   4531  OE1 GLU B 375     159.439-209.938   2.219  1.00  0.00           O  
ATOM   4532  OE2 GLU B 375     157.911-208.583   3.084  1.00  0.00           O  
ATOM   4533  N   TRP B 376     163.170-209.400   5.302  1.00  0.00           N  
ATOM   4534  CA  TRP B 376     164.101-208.308   5.029  1.00  0.00           C  
ATOM   4535  C   TRP B 376     164.022-207.922   3.551  1.00  0.00           C  
ATOM   4536  O   TRP B 376     163.849-208.783   2.688  1.00  0.00           O  
ATOM   4537  CB  TRP B 376     165.544-208.680   5.409  1.00  0.00           C  
ATOM   4538  CG  TRP B 376     165.836-208.805   6.873  1.00  0.00           C  
ATOM   4539  CD1 TRP B 376     165.398-209.799   7.678  1.00  0.00           C  
ATOM   4540  NE1 TRP B 376     165.866-209.598   8.956  1.00  0.00           N  
ATOM   4541  CE2 TRP B 376     166.651-208.471   9.042  1.00  0.00           C  
ATOM   4542  CD2 TRP B 376     166.625-207.920   7.727  1.00  0.00           C  
ATOM   4543  CE3 TRP B 376     167.340-206.715   7.528  1.00  0.00           C  
ATOM   4544  CZ3 TRP B 376     168.026-206.085   8.586  1.00  0.00           C  
ATOM   4545  CZ2 TRP B 376     167.369-207.882  10.092  1.00  0.00           C  
ATOM   4546  CH2 TRP B 376     168.044-206.670   9.868  1.00  0.00           C  
ATOM   4547  N   GLU B 377     164.182-206.615   3.315  1.00  0.00           N  
ATOM   4548  CA  GLU B 377     164.167-205.978   2.008  1.00  0.00           C  
ATOM   4549  C   GLU B 377     165.392-205.061   1.873  1.00  0.00           C  
ATOM   4550  O   GLU B 377     165.892-204.538   2.869  1.00  0.00           O  
ATOM   4551  CB  GLU B 377     162.856-205.176   1.834  1.00  0.00           C  
ATOM   4552  CG  GLU B 377     161.570-206.013   2.015  1.00  0.00           C  
ATOM   4553  CD  GLU B 377     160.316-205.239   1.622  1.00  0.00           C  
ATOM   4554  OE1 GLU B 377     159.536-204.904   2.541  1.00  0.00           O  
ATOM   4555  OE2 GLU B 377     160.165-204.985   0.407  1.00  0.00           O  
ATOM   4556  N   SER B 378     165.828-204.867   0.622  1.00  0.00           N  
ATOM   4557  CA  SER B 378     166.886-203.941   0.231  1.00  0.00           C  
ATOM   4558  C   SER B 378     166.750-203.668  -1.272  1.00  0.00           C  
ATOM   4559  O   SER B 378     166.420-204.579  -2.032  1.00  0.00           O  
ATOM   4560  CB  SER B 378     168.270-204.505   0.611  1.00  0.00           C  
ATOM   4561  OG  SER B 378     169.312-203.592   0.322  1.00  0.00           O  
ATOM   4562  N   ASN B 379     166.990-202.405  -1.665  1.00  0.00           N  
ATOM   4563  CA  ASN B 379     166.787-201.869  -3.017  1.00  0.00           C  
ATOM   4564  C   ASN B 379     165.292-201.829  -3.425  1.00  0.00           C  
ATOM   4565  O   ASN B 379     164.976-201.938  -4.610  1.00  0.00           O  
ATOM   4566  CB  ASN B 379     167.678-202.613  -4.056  1.00  0.00           C  
ATOM   4567  CG  ASN B 379     168.100-201.783  -5.277  1.00  0.00           C  
ATOM   4568  OD1 ASN B 379     168.540-202.464  -6.336  1.00  0.00           O  
ATOM   4569  ND2 ASN B 379     168.048-200.555  -5.273  1.00  0.00           N  
ATOM   4570  N   GLY B 380     164.399-201.662  -2.431  1.00  0.00           N  
ATOM   4571  CA  GLY B 380     162.951-201.546  -2.625  1.00  0.00           C  
ATOM   4572  C   GLY B 380     162.269-202.891  -2.935  1.00  0.00           C  
ATOM   4573  O   GLY B 380     161.175-202.880  -3.498  1.00  0.00           O  
ATOM   4574  N   GLN B 381     162.903-204.028  -2.600  1.00  0.00           N  
ATOM   4575  CA  GLN B 381     162.424-205.378  -2.908  1.00  0.00           C  
ATOM   4576  C   GLN B 381     162.915-206.377  -1.837  1.00  0.00           C  
ATOM   4577  O   GLN B 381     163.970-206.127  -1.252  1.00  0.00           O  
ATOM   4578  CB  GLN B 381     162.907-205.772  -4.327  1.00  0.00           C  
ATOM   4579  CG  GLN B 381     164.445-205.820  -4.498  1.00  0.00           C  
ATOM   4580  CD  GLN B 381     164.905-206.179  -5.913  1.00  0.00           C  
ATOM   4581  OE1 GLN B 381     164.107-206.301  -6.839  1.00  0.00           O  
ATOM   4582  NE2 GLN B 381     166.218-206.343  -6.083  1.00  0.00           N  
ATOM   4583  N   PRO B 382     162.201-207.513  -1.634  1.00  0.00           N  
ATOM   4584  CA  PRO B 382     162.689-208.661  -0.836  1.00  0.00           C  
ATOM   4585  C   PRO B 382     164.098-209.154  -1.213  1.00  0.00           C  
ATOM   4586  O   PRO B 382     164.326-209.549  -2.357  1.00  0.00           O  
ATOM   4587  CB  PRO B 382     161.616-209.744  -1.047  1.00  0.00           C  
ATOM   4588  CG  PRO B 382     160.349-208.959  -1.324  1.00  0.00           C  
ATOM   4589  CD  PRO B 382     160.852-207.776  -2.141  1.00  0.00           C  
ATOM   4590  N   GLU B 383     165.014-209.077  -0.236  1.00  0.00           N  
ATOM   4591  CA  GLU B 383     166.422-209.459  -0.362  1.00  0.00           C  
ATOM   4592  C   GLU B 383     166.603-210.984  -0.204  1.00  0.00           C  
ATOM   4593  O   GLU B 383     165.729-211.660   0.336  1.00  0.00           O  
ATOM   4594  CB  GLU B 383     167.222-208.615   0.665  1.00  0.00           C  
ATOM   4595  CG  GLU B 383     168.756-208.797   0.700  1.00  0.00           C  
ATOM   4596  CD  GLU B 383     169.436-208.574  -0.654  1.00  0.00           C  
ATOM   4597  OE1 GLU B 383     169.467-207.406  -1.096  1.00  0.00           O  
ATOM   4598  OE2 GLU B 383     169.902-209.581  -1.231  1.00  0.00           O  
ATOM   4599  N   ASN B 384     167.740-211.502  -0.690  1.00  0.00           N  
ATOM   4600  CA  ASN B 384     168.127-212.911  -0.590  1.00  0.00           C  
ATOM   4601  C   ASN B 384     168.733-213.225   0.786  1.00  0.00           C  
ATOM   4602  O   ASN B 384     169.380-212.365   1.381  1.00  0.00           O  
ATOM   4603  CB  ASN B 384     169.172-213.225  -1.688  1.00  0.00           C  
ATOM   4604  CG  ASN B 384     168.642-213.088  -3.120  1.00  0.00           C  
ATOM   4605  OD1 ASN B 384     169.503-212.658  -4.044  1.00  0.00           O  
ATOM   4606  ND2 ASN B 384     167.483-213.386  -3.400  1.00  0.00           N  
ATOM   4607  N   ASN B 385     168.584-214.490   1.215  1.00  0.00           N  
ATOM   4608  CA  ASN B 385     169.302-215.119   2.337  1.00  0.00           C  
ATOM   4609  C   ASN B 385     168.916-214.601   3.741  1.00  0.00           C  
ATOM   4610  O   ASN B 385     169.727-214.734   4.661  1.00  0.00           O  
ATOM   4611  CB  ASN B 385     170.844-215.094   2.105  1.00  0.00           C  
ATOM   4612  CG  ASN B 385     171.314-215.785   0.819  1.00  0.00           C  
ATOM   4613  OD1 ASN B 385     170.667-216.701   0.317  1.00  0.00           O  
ATOM   4614  ND2 ASN B 385     172.463-215.357   0.293  1.00  0.00           N  
ATOM   4615  N   TYR B 386     167.684-214.084   3.919  1.00  0.00           N  
ATOM   4616  CA  TYR B 386     167.119-213.824   5.251  1.00  0.00           C  
ATOM   4617  C   TYR B 386     166.497-215.096   5.848  1.00  0.00           C  
ATOM   4618  O   TYR B 386     166.106-215.998   5.106  1.00  0.00           O  
ATOM   4619  CB  TYR B 386     166.147-212.617   5.226  1.00  0.00           C  
ATOM   4620  CG  TYR B 386     164.831-212.741   4.472  1.00  0.00           C  
ATOM   4621  CD1 TYR B 386     163.752-213.478   5.008  1.00  0.00           C  
ATOM   4622  CE1 TYR B 386     162.531-213.560   4.310  1.00  0.00           C  
ATOM   4623  CZ  TYR B 386     162.375-212.888   3.082  1.00  0.00           C  
ATOM   4624  OH  TYR B 386     161.185-212.947   2.415  1.00  0.00           O  
ATOM   4625  CD2 TYR B 386     164.662-212.055   3.254  1.00  0.00           C  
ATOM   4626  CE2 TYR B 386     163.438-212.126   2.559  1.00  0.00           C  
ATOM   4627  N   LYS B 387     166.403-215.130   7.188  1.00  0.00           N  
ATOM   4628  CA  LYS B 387     165.779-216.226   7.924  1.00  0.00           C  
ATOM   4629  C   LYS B 387     165.127-215.696   9.211  1.00  0.00           C  
ATOM   4630  O   LYS B 387     165.553-214.674   9.749  1.00  0.00           O  
ATOM   4631  CB  LYS B 387     166.819-217.348   8.187  1.00  0.00           C  
ATOM   4632  CG  LYS B 387     166.215-218.728   8.522  1.00  0.00           C  
ATOM   4633  CD  LYS B 387     165.512-219.396   7.325  1.00  0.00           C  
ATOM   4634  CE  LYS B 387     164.689-220.629   7.718  1.00  0.00           C  
ATOM   4635  NZ  LYS B 387     164.070-221.255   6.538  1.00  0.00           N  
ATOM   4636  N   THR B 388     164.080-216.407   9.655  1.00  0.00           N  
ATOM   4637  CA  THR B 388     163.213-216.046  10.775  1.00  0.00           C  
ATOM   4638  C   THR B 388     163.092-217.223  11.765  1.00  0.00           C  
ATOM   4639  O   THR B 388     163.495-218.344  11.446  1.00  0.00           O  
ATOM   4640  CB  THR B 388     161.788-215.688  10.253  1.00  0.00           C  
ATOM   4641  OG1 THR B 388     161.028-216.818   9.854  1.00  0.00           O  
ATOM   4642  CG2 THR B 388     161.776-214.662   9.110  1.00  0.00           C  
ATOM   4643  N   THR B 389     162.511-216.937  12.941  1.00  0.00           N  
ATOM   4644  CA  THR B 389     162.141-217.924  13.961  1.00  0.00           C  
ATOM   4645  C   THR B 389     160.616-217.839  14.234  1.00  0.00           C  
ATOM   4646  O   THR B 389     160.015-216.803  13.946  1.00  0.00           O  
ATOM   4647  CB  THR B 389     162.910-217.666  15.287  1.00  0.00           C  
ATOM   4648  OG1 THR B 389     162.497-216.483  15.951  1.00  0.00           O  
ATOM   4649  CG2 THR B 389     164.435-217.644  15.109  1.00  0.00           C  
ATOM   4650  N   PRO B 390     159.997-218.908  14.795  1.00  0.00           N  
ATOM   4651  CA  PRO B 390     158.588-218.853  15.244  1.00  0.00           C  
ATOM   4652  C   PRO B 390     158.326-217.832  16.384  1.00  0.00           C  
ATOM   4653  O   PRO B 390     159.211-217.653  17.224  1.00  0.00           O  
ATOM   4654  CB  PRO B 390     158.311-220.285  15.739  1.00  0.00           C  
ATOM   4655  CG  PRO B 390     159.324-221.159  15.023  1.00  0.00           C  
ATOM   4656  CD  PRO B 390     160.547-220.260  14.917  1.00  0.00           C  
ATOM   4657  N   PRO B 391     157.107-217.236  16.435  1.00  0.00           N  
ATOM   4658  CA  PRO B 391     156.633-216.439  17.588  1.00  0.00           C  
ATOM   4659  C   PRO B 391     156.666-217.178  18.940  1.00  0.00           C  
ATOM   4660  O   PRO B 391     156.263-218.338  19.019  1.00  0.00           O  
ATOM   4661  CD  PRO B 391     156.098-217.254  15.373  1.00  0.00           C  
ATOM   4662  CB  PRO B 391     155.189-216.060  17.217  1.00  0.00           C  
ATOM   4663  CG  PRO B 391     155.152-216.106  15.704  1.00  0.00           C  
ATOM   4664  N   VAL B 392     157.137-216.462  19.968  1.00  0.00           N  
ATOM   4665  CA  VAL B 392     157.235-216.906  21.359  1.00  0.00           C  
ATOM   4666  C   VAL B 392     156.842-215.748  22.295  1.00  0.00           C  
ATOM   4667  O   VAL B 392     157.043-214.590  21.936  1.00  0.00           O  
ATOM   4668  CB  VAL B 392     158.677-217.373  21.709  1.00  0.00           C  
ATOM   4669  CG1 VAL B 392     158.899-218.847  21.337  1.00  0.00           C  
ATOM   4670  CG2 VAL B 392     159.776-216.491  21.085  1.00  0.00           C  
ATOM   4671  N   LEU B 393     156.248-216.075  23.457  1.00  0.00           N  
ATOM   4672  CA  LEU B 393     155.652-215.093  24.370  1.00  0.00           C  
ATOM   4673  C   LEU B 393     156.705-214.362  25.227  1.00  0.00           C  
ATOM   4674  O   LEU B 393     157.591-215.005  25.791  1.00  0.00           O  
ATOM   4675  CB  LEU B 393     154.591-215.789  25.252  1.00  0.00           C  
ATOM   4676  CG  LEU B 393     153.493-214.835  25.784  1.00  0.00           C  
ATOM   4677  CD1 LEU B 393     152.445-214.534  24.698  1.00  0.00           C  
ATOM   4678  CD2 LEU B 393     152.820-215.379  27.058  1.00  0.00           C  
ATOM   4679  N   ASP B 394     156.547-213.033  25.333  1.00  0.00           N  
ATOM   4680  CA  ASP B 394     157.390-212.127  26.113  1.00  0.00           C  
ATOM   4681  C   ASP B 394     156.762-211.869  27.502  1.00  0.00           C  
ATOM   4682  O   ASP B 394     155.644-212.306  27.783  1.00  0.00           O  
ATOM   4683  CB  ASP B 394     157.572-210.797  25.337  1.00  0.00           C  
ATOM   4684  CG  ASP B 394     158.769-209.934  25.749  1.00  0.00           C  
ATOM   4685  OD1 ASP B 394     158.807-208.782  25.265  1.00  0.00           O  
ATOM   4686  OD2 ASP B 394     159.653-210.432  26.481  1.00  0.00           O  
ATOM   4687  N   SER B 395     157.517-211.151  28.351  1.00  0.00           N  
ATOM   4688  CA  SER B 395     157.164-210.740  29.709  1.00  0.00           C  
ATOM   4689  C   SER B 395     156.061-209.663  29.795  1.00  0.00           C  
ATOM   4690  O   SER B 395     155.508-209.492  30.880  1.00  0.00           O  
ATOM   4691  CB  SER B 395     158.461-210.337  30.448  1.00  0.00           C  
ATOM   4692  OG  SER B 395     159.026-209.140  29.945  1.00  0.00           O  
ATOM   4693  N   ASP B 396     155.726-208.992  28.673  1.00  0.00           N  
ATOM   4694  CA  ASP B 396     154.595-208.053  28.573  1.00  0.00           C  
ATOM   4695  C   ASP B 396     153.237-208.764  28.355  1.00  0.00           C  
ATOM   4696  O   ASP B 396     152.211-208.083  28.299  1.00  0.00           O  
ATOM   4697  CB  ASP B 396     154.819-206.920  27.531  1.00  0.00           C  
ATOM   4698  CG  ASP B 396     155.199-207.346  26.106  1.00  0.00           C  
ATOM   4699  OD1 ASP B 396     154.911-208.506  25.740  1.00  0.00           O  
ATOM   4700  OD2 ASP B 396     155.690-206.461  25.373  1.00  0.00           O  
ATOM   4701  N   GLY B 397     153.245-210.105  28.241  1.00  0.00           N  
ATOM   4702  CA  GLY B 397     152.053-210.934  28.076  1.00  0.00           C  
ATOM   4703  C   GLY B 397     151.655-211.112  26.603  1.00  0.00           C  
ATOM   4704  O   GLY B 397     150.567-211.626  26.346  1.00  0.00           O  
ATOM   4705  N   SER B 398     152.505-210.700  25.646  1.00  0.00           N  
ATOM   4706  CA  SER B 398     152.270-210.837  24.208  1.00  0.00           C  
ATOM   4707  C   SER B 398     153.572-211.204  23.471  1.00  0.00           C  
ATOM   4708  O   SER B 398     154.643-211.225  24.074  1.00  0.00           O  
ATOM   4709  CB  SER B 398     151.547-209.578  23.686  1.00  0.00           C  
ATOM   4710  OG  SER B 398     152.396-208.460  23.596  1.00  0.00           O  
ATOM   4711  N   PHE B 399     153.434-211.579  22.190  1.00  0.00           N  
ATOM   4712  CA  PHE B 399     154.468-212.249  21.400  1.00  0.00           C  
ATOM   4713  C   PHE B 399     155.636-211.349  20.963  1.00  0.00           C  
ATOM   4714  O   PHE B 399     155.453-210.146  20.779  1.00  0.00           O  
ATOM   4715  CB  PHE B 399     153.805-212.924  20.184  1.00  0.00           C  
ATOM   4716  CG  PHE B 399     152.890-214.084  20.533  1.00  0.00           C  
ATOM   4717  CD1 PHE B 399     151.533-213.856  20.846  1.00  0.00           C  
ATOM   4718  CD2 PHE B 399     153.431-215.373  20.722  1.00  0.00           C  
ATOM   4719  CE1 PHE B 399     150.737-214.906  21.283  1.00  0.00           C  
ATOM   4720  CE2 PHE B 399     152.618-216.411  21.155  1.00  0.00           C  
ATOM   4721  CZ  PHE B 399     151.276-216.179  21.432  1.00  0.00           C  
ATOM   4722  N   PHE B 400     156.801-211.986  20.761  1.00  0.00           N  
ATOM   4723  CA  PHE B 400     158.003-211.420  20.153  1.00  0.00           C  
ATOM   4724  C   PHE B 400     158.565-212.426  19.129  1.00  0.00           C  
ATOM   4725  O   PHE B 400     158.241-213.614  19.179  1.00  0.00           O  
ATOM   4726  CB  PHE B 400     159.020-211.034  21.257  1.00  0.00           C  
ATOM   4727  CG  PHE B 400     159.927-212.119  21.826  1.00  0.00           C  
ATOM   4728  CD1 PHE B 400     159.488-212.930  22.893  1.00  0.00           C  
ATOM   4729  CE1 PHE B 400     160.306-213.933  23.394  1.00  0.00           C  
ATOM   4730  CZ  PHE B 400     161.548-214.171  22.818  1.00  0.00           C  
ATOM   4731  CD2 PHE B 400     161.178-212.396  21.232  1.00  0.00           C  
ATOM   4732  CE2 PHE B 400     161.977-213.413  21.739  1.00  0.00           C  
ATOM   4733  N   LEU B 401     159.400-211.915  18.210  1.00  0.00           N  
ATOM   4734  CA  LEU B 401     159.962-212.660  17.084  1.00  0.00           C  
ATOM   4735  C   LEU B 401     161.292-212.000  16.678  1.00  0.00           C  
ATOM   4736  O   LEU B 401     161.328-210.777  16.534  1.00  0.00           O  
ATOM   4737  CB  LEU B 401     158.914-212.661  15.936  1.00  0.00           C  
ATOM   4738  CG  LEU B 401     159.028-213.799  14.898  1.00  0.00           C  
ATOM   4739  CD1 LEU B 401     157.780-213.845  13.993  1.00  0.00           C  
ATOM   4740  CD2 LEU B 401     160.310-213.744  14.054  1.00  0.00           C  
ATOM   4741  N   TYR B 402     162.343-212.810  16.459  1.00  0.00           N  
ATOM   4742  CA  TYR B 402     163.624-212.356  15.908  1.00  0.00           C  
ATOM   4743  C   TYR B 402     163.779-212.784  14.442  1.00  0.00           C  
ATOM   4744  O   TYR B 402     163.514-213.937  14.102  1.00  0.00           O  
ATOM   4745  CB  TYR B 402     164.802-212.917  16.724  1.00  0.00           C  
ATOM   4746  CG  TYR B 402     165.179-212.128  17.964  1.00  0.00           C  
ATOM   4747  CD1 TYR B 402     164.666-212.493  19.223  1.00  0.00           C  
ATOM   4748  CE1 TYR B 402     165.122-211.843  20.386  1.00  0.00           C  
ATOM   4749  CZ  TYR B 402     166.077-210.811  20.293  1.00  0.00           C  
ATOM   4750  OH  TYR B 402     166.542-210.214  21.428  1.00  0.00           O  
ATOM   4751  CD2 TYR B 402     166.102-211.065  17.868  1.00  0.00           C  
ATOM   4752  CE2 TYR B 402     166.546-210.404  19.029  1.00  0.00           C  
ATOM   4753  N   SER B 403     164.272-211.844  13.625  1.00  0.00           N  
ATOM   4754  CA  SER B 403     164.596-212.035  12.214  1.00  0.00           C  
ATOM   4755  C   SER B 403     166.039-211.561  11.957  1.00  0.00           C  
ATOM   4756  O   SER B 403     166.567-210.754  12.721  1.00  0.00           O  
ATOM   4757  CB  SER B 403     163.540-211.280  11.377  1.00  0.00           C  
ATOM   4758  OG  SER B 403     163.702-211.504   9.992  1.00  0.00           O  
ATOM   4759  N   ARG B 404     166.655-212.086  10.887  1.00  0.00           N  
ATOM   4760  CA  ARG B 404     168.051-211.827  10.530  1.00  0.00           C  
ATOM   4761  C   ARG B 404     168.266-211.894   9.015  1.00  0.00           C  
ATOM   4762  O   ARG B 404     167.447-212.471   8.299  1.00  0.00           O  
ATOM   4763  CB  ARG B 404     168.968-212.828  11.262  1.00  0.00           C  
ATOM   4764  CG  ARG B 404     168.630-214.314  11.034  1.00  0.00           C  
ATOM   4765  CD  ARG B 404     169.747-215.261  11.478  1.00  0.00           C  
ATOM   4766  NE  ARG B 404     170.885-215.247  10.552  1.00  0.00           N  
ATOM   4767  CZ  ARG B 404     172.024-215.932  10.740  1.00  0.00           C  
ATOM   4768  NH1 ARG B 404     172.922-215.996   9.752  1.00  0.00           N  
ATOM   4769  NH2 ARG B 404     172.265-216.569  11.893  1.00  0.00           N  
ATOM   4770  N   LEU B 405     169.393-211.319   8.575  1.00  0.00           N  
ATOM   4771  CA  LEU B 405     169.832-211.293   7.185  1.00  0.00           C  
ATOM   4772  C   LEU B 405     171.361-211.357   7.149  1.00  0.00           C  
ATOM   4773  O   LEU B 405     172.011-210.533   7.788  1.00  0.00           O  
ATOM   4774  CB  LEU B 405     169.250-210.031   6.496  1.00  0.00           C  
ATOM   4775  CG  LEU B 405     169.743-209.707   5.066  1.00  0.00           C  
ATOM   4776  CD1 LEU B 405     169.427-210.823   4.056  1.00  0.00           C  
ATOM   4777  CD2 LEU B 405     169.248-208.327   4.589  1.00  0.00           C  
ATOM   4778  N   THR B 406     171.906-212.312   6.377  1.00  0.00           N  
ATOM   4779  CA  THR B 406     173.339-212.393   6.097  1.00  0.00           C  
ATOM   4780  C   THR B 406     173.713-211.369   5.011  1.00  0.00           C  
ATOM   4781  O   THR B 406     173.065-211.306   3.964  1.00  0.00           O  
ATOM   4782  CB  THR B 406     173.771-213.812   5.633  1.00  0.00           C  
ATOM   4783  OG1 THR B 406     173.211-214.206   4.394  1.00  0.00           O  
ATOM   4784  CG2 THR B 406     173.480-214.904   6.669  1.00  0.00           C  
ATOM   4785  N   VAL B 407     174.743-210.565   5.309  1.00  0.00           N  
ATOM   4786  CA  VAL B 407     175.292-209.552   4.412  1.00  0.00           C  
ATOM   4787  C   VAL B 407     176.815-209.556   4.560  1.00  0.00           C  
ATOM   4788  O   VAL B 407     177.327-209.736   5.666  1.00  0.00           O  
ATOM   4789  CB  VAL B 407     174.764-208.117   4.718  1.00  0.00           C  
ATOM   4790  CG1 VAL B 407     173.235-208.049   4.613  1.00  0.00           C  
ATOM   4791  CG2 VAL B 407     175.239-207.486   6.047  1.00  0.00           C  
ATOM   4792  N   ASP B 408     177.517-209.347   3.438  1.00  0.00           N  
ATOM   4793  CA  ASP B 408     178.977-209.252   3.401  1.00  0.00           C  
ATOM   4794  C   ASP B 408     179.472-208.015   4.165  1.00  0.00           C  
ATOM   4795  O   ASP B 408     178.791-206.989   4.178  1.00  0.00           O  
ATOM   4796  CB  ASP B 408     179.552-209.255   1.968  1.00  0.00           C  
ATOM   4797  CG  ASP B 408     178.986-210.351   1.059  1.00  0.00           C  
ATOM   4798  OD1 ASP B 408     178.875-210.069  -0.153  1.00  0.00           O  
ATOM   4799  OD2 ASP B 408     178.739-211.466   1.573  1.00  0.00           O  
ATOM   4800  N   LYS B 409     180.678-208.125   4.742  1.00  0.00           N  
ATOM   4801  CA  LYS B 409     181.417-207.006   5.332  1.00  0.00           C  
ATOM   4802  C   LYS B 409     181.735-205.909   4.296  1.00  0.00           C  
ATOM   4803  O   LYS B 409     181.702-204.730   4.641  1.00  0.00           O  
ATOM   4804  CB  LYS B 409     182.686-207.561   6.010  1.00  0.00           C  
ATOM   4805  CG  LYS B 409     183.593-206.496   6.661  1.00  0.00           C  
ATOM   4806  CD  LYS B 409     184.783-207.100   7.415  1.00  0.00           C  
ATOM   4807  CE  LYS B 409     185.830-207.760   6.504  1.00  0.00           C  
ATOM   4808  NZ  LYS B 409     186.901-208.394   7.289  1.00  0.00           N  
ATOM   4809  N   SER B 410     181.972-206.325   3.039  1.00  0.00           N  
ATOM   4810  CA  SER B 410     182.139-205.461   1.872  1.00  0.00           C  
ATOM   4811  C   SER B 410     180.878-204.627   1.567  1.00  0.00           C  
ATOM   4812  O   SER B 410     181.004-203.424   1.357  1.00  0.00           O  
ATOM   4813  CB  SER B 410     182.571-206.330   0.672  1.00  0.00           C  
ATOM   4814  OG  SER B 410     182.821-205.553  -0.482  1.00  0.00           O  
ATOM   4815  N   ARG B 411     179.694-205.268   1.593  1.00  0.00           N  
ATOM   4816  CA  ARG B 411     178.394-204.627   1.364  1.00  0.00           C  
ATOM   4817  C   ARG B 411     177.917-203.760   2.543  1.00  0.00           C  
ATOM   4818  O   ARG B 411     177.173-202.807   2.309  1.00  0.00           O  
ATOM   4819  CB  ARG B 411     177.334-205.690   1.006  1.00  0.00           C  
ATOM   4820  CG  ARG B 411     177.637-206.509  -0.268  1.00  0.00           C  
ATOM   4821  CD  ARG B 411     177.684-205.695  -1.572  1.00  0.00           C  
ATOM   4822  NE  ARG B 411     176.398-205.050  -1.873  1.00  0.00           N  
ATOM   4823  CZ  ARG B 411     176.065-204.487  -3.048  1.00  0.00           C  
ATOM   4824  NH1 ARG B 411     174.861-203.917  -3.187  1.00  0.00           N  
ATOM   4825  NH2 ARG B 411     176.914-204.485  -4.085  1.00  0.00           N  
ATOM   4826  N   TRP B 412     178.360-204.074   3.773  1.00  0.00           N  
ATOM   4827  CA  TRP B 412     178.107-203.265   4.965  1.00  0.00           C  
ATOM   4828  C   TRP B 412     178.921-201.959   4.951  1.00  0.00           C  
ATOM   4829  O   TRP B 412     178.350-200.902   5.210  1.00  0.00           O  
ATOM   4830  CB  TRP B 412     178.345-204.107   6.237  1.00  0.00           C  
ATOM   4831  CG  TRP B 412     178.098-203.404   7.543  1.00  0.00           C  
ATOM   4832  CD1 TRP B 412     179.055-202.941   8.378  1.00  0.00           C  
ATOM   4833  NE1 TRP B 412     178.468-202.305   9.453  1.00  0.00           N  
ATOM   4834  CE2 TRP B 412     177.093-202.307   9.356  1.00  0.00           C  
ATOM   4835  CD2 TRP B 412     176.823-203.000   8.137  1.00  0.00           C  
ATOM   4836  CE3 TRP B 412     175.464-203.140   7.766  1.00  0.00           C  
ATOM   4837  CZ3 TRP B 412     174.429-202.616   8.569  1.00  0.00           C  
ATOM   4838  CZ2 TRP B 412     176.069-201.787  10.167  1.00  0.00           C  
ATOM   4839  CH2 TRP B 412     174.729-201.943   9.769  1.00  0.00           C  
ATOM   4840  N   GLN B 413     180.217-202.044   4.600  1.00  0.00           N  
ATOM   4841  CA  GLN B 413     181.112-200.889   4.465  1.00  0.00           C  
ATOM   4842  C   GLN B 413     180.879-200.052   3.191  1.00  0.00           C  
ATOM   4843  O   GLN B 413     181.271-198.886   3.175  1.00  0.00           O  
ATOM   4844  CB  GLN B 413     182.581-201.359   4.580  1.00  0.00           C  
ATOM   4845  CG  GLN B 413     183.001-201.895   5.967  1.00  0.00           C  
ATOM   4846  CD  GLN B 413     182.799-200.889   7.104  1.00  0.00           C  
ATOM   4847  OE1 GLN B 413     183.773-200.000   7.310  1.00  0.00           O  
ATOM   4848  NE2 GLN B 413     181.778-200.912   7.785  1.00  0.00           N  
ATOM   4849  N   GLU B 414     180.221-200.634   2.174  1.00  0.00           N  
ATOM   4850  CA  GLU B 414     179.729-199.943   0.978  1.00  0.00           C  
ATOM   4851  C   GLU B 414     178.560-198.989   1.293  1.00  0.00           C  
ATOM   4852  O   GLU B 414     178.462-197.932   0.672  1.00  0.00           O  
ATOM   4853  CB  GLU B 414     179.335-201.009  -0.071  1.00  0.00           C  
ATOM   4854  CG  GLU B 414     178.722-200.496  -1.389  1.00  0.00           C  
ATOM   4855  CD  GLU B 414     178.296-201.653  -2.294  1.00  0.00           C  
ATOM   4856  OE1 GLU B 414     177.079-201.734  -2.572  1.00  0.00           O  
ATOM   4857  OE2 GLU B 414     179.179-202.452  -2.675  1.00  0.00           O  
ATOM   4858  N   GLY B 415     177.706-199.387   2.252  1.00  0.00           N  
ATOM   4859  CA  GLY B 415     176.483-198.690   2.632  1.00  0.00           C  
ATOM   4860  C   GLY B 415     175.355-199.148   1.700  1.00  0.00           C  
ATOM   4861  O   GLY B 415     175.386-198.874   0.500  1.00  0.00           O  
ATOM   4862  N   ASN B 416     174.355-199.828   2.277  1.00  0.00           N  
ATOM   4863  CA  ASN B 416     173.177-200.381   1.601  1.00  0.00           C  
ATOM   4864  C   ASN B 416     171.982-200.294   2.559  1.00  0.00           C  
ATOM   4865  O   ASN B 416     172.158-200.335   3.778  1.00  0.00           O  
ATOM   4866  CB  ASN B 416     173.466-201.847   1.192  1.00  0.00           C  
ATOM   4867  CG  ASN B 416     174.207-201.972  -0.140  1.00  0.00           C  
ATOM   4868  OD1 ASN B 416     173.593-201.866  -1.199  1.00  0.00           O  
ATOM   4869  ND2 ASN B 416     175.520-202.207  -0.103  1.00  0.00           N  
ATOM   4870  N   VAL B 417     170.780-200.199   1.967  1.00  0.00           N  
ATOM   4871  CA  VAL B 417     169.496-200.055   2.661  1.00  0.00           C  
ATOM   4872  C   VAL B 417     168.915-201.416   3.126  1.00  0.00           C  
ATOM   4873  O   VAL B 417     167.746-201.724   2.896  1.00  0.00           O  
ATOM   4874  CB  VAL B 417     168.507-199.217   1.789  1.00  0.00           C  
ATOM   4875  CG1 VAL B 417     168.074-199.888   0.467  1.00  0.00           C  
ATOM   4876  CG2 VAL B 417     167.281-198.697   2.568  1.00  0.00           C  
ATOM   4877  N   PHE B 418     169.754-202.208   3.818  1.00  0.00           N  
ATOM   4878  CA  PHE B 418     169.379-203.455   4.485  1.00  0.00           C  
ATOM   4879  C   PHE B 418     168.411-203.163   5.641  1.00  0.00           C  
ATOM   4880  O   PHE B 418     168.765-202.420   6.560  1.00  0.00           O  
ATOM   4881  CB  PHE B 418     170.641-204.185   4.977  1.00  0.00           C  
ATOM   4882  CG  PHE B 418     171.618-204.621   3.895  1.00  0.00           C  
ATOM   4883  CD1 PHE B 418     171.182-205.408   2.808  1.00  0.00           C  
ATOM   4884  CD2 PHE B 418     172.995-204.331   4.019  1.00  0.00           C  
ATOM   4885  CE1 PHE B 418     172.091-205.853   1.858  1.00  0.00           C  
ATOM   4886  CE2 PHE B 418     173.892-204.800   3.067  1.00  0.00           C  
ATOM   4887  CZ  PHE B 418     173.440-205.550   1.987  1.00  0.00           C  
ATOM   4888  N   SER B 419     167.186-203.691   5.518  1.00  0.00           N  
ATOM   4889  CA  SER B 419     166.029-203.206   6.256  1.00  0.00           C  
ATOM   4890  C   SER B 419     165.069-204.352   6.583  1.00  0.00           C  
ATOM   4891  O   SER B 419     164.747-205.136   5.695  1.00  0.00           O  
ATOM   4892  CB  SER B 419     165.371-202.111   5.386  1.00  0.00           C  
ATOM   4893  OG  SER B 419     164.235-201.551   5.995  1.00  0.00           O  
ATOM   4894  N   CYS B 420     164.619-204.411   7.846  1.00  0.00           N  
ATOM   4895  CA  CYS B 420     163.623-205.366   8.329  1.00  0.00           C  
ATOM   4896  C   CYS B 420     162.214-204.823   8.050  1.00  0.00           C  
ATOM   4897  O   CYS B 420     161.979-203.631   8.248  1.00  0.00           O  
ATOM   4898  SG  CYS B 420     162.940-206.964  10.589  1.00  0.00           S  
ATOM   4899  CB  CYS B 420     163.846-205.583   9.836  1.00  0.00           C  
ATOM   4900  N   SER B 421     161.307-205.708   7.613  1.00  0.00           N  
ATOM   4901  CA  SER B 421     159.928-205.375   7.262  1.00  0.00           C  
ATOM   4902  C   SER B 421     158.981-206.377   7.938  1.00  0.00           C  
ATOM   4903  O   SER B 421     159.230-207.578   7.862  1.00  0.00           O  
ATOM   4904  CB  SER B 421     159.806-205.360   5.726  1.00  0.00           C  
ATOM   4905  OG  SER B 421     158.507-205.019   5.289  1.00  0.00           O  
ATOM   4906  N   VAL B 422     157.929-205.857   8.588  1.00  0.00           N  
ATOM   4907  CA  VAL B 422     156.946-206.618   9.365  1.00  0.00           C  
ATOM   4908  C   VAL B 422     155.538-206.358   8.802  1.00  0.00           C  
ATOM   4909  O   VAL B 422     155.245-205.234   8.398  1.00  0.00           O  
ATOM   4910  CB  VAL B 422     156.965-206.183  10.862  1.00  0.00           C  
ATOM   4911  CG1 VAL B 422     155.852-206.807  11.733  1.00  0.00           C  
ATOM   4912  CG2 VAL B 422     158.324-206.473  11.516  1.00  0.00           C  
ATOM   4913  N   MET B 423     154.692-207.402   8.811  1.00  0.00           N  
ATOM   4914  CA  MET B 423     153.302-207.359   8.359  1.00  0.00           C  
ATOM   4915  C   MET B 423     152.387-207.924   9.452  1.00  0.00           C  
ATOM   4916  O   MET B 423     152.596-209.054   9.892  1.00  0.00           O  
ATOM   4917  CB  MET B 423     153.152-208.162   7.053  1.00  0.00           C  
ATOM   4918  CG  MET B 423     153.928-207.565   5.868  1.00  0.00           C  
ATOM   4919  SD  MET B 423     153.836-208.497   4.317  1.00  0.00           S  
ATOM   4920  CE  MET B 423     152.043-208.571   4.078  1.00  0.00           C  
ATOM   4921  N   HIS B 424     151.380-207.128   9.844  1.00  0.00           N  
ATOM   4922  CA  HIS B 424     150.408-207.436  10.893  1.00  0.00           C  
ATOM   4923  C   HIS B 424     149.124-206.625  10.656  1.00  0.00           C  
ATOM   4924  O   HIS B 424     149.174-205.535  10.086  1.00  0.00           O  
ATOM   4925  CB  HIS B 424     151.027-207.140  12.276  1.00  0.00           C  
ATOM   4926  CG  HIS B 424     150.269-207.695  13.459  1.00  0.00           C  
ATOM   4927  CD2 HIS B 424     150.386-208.934  14.052  1.00  0.00           C  
ATOM   4928  ND1 HIS B 424     149.296-206.963  14.148  1.00  0.00           N  
ATOM   4929  NE2 HIS B 424     149.473-208.964  15.090  1.00  0.00           N  
ATOM   4930  CE1 HIS B 424     148.864-207.778  15.103  1.00  0.00           C  
ATOM   4931  N   GLU B 425     147.996-207.184  11.118  1.00  0.00           N  
ATOM   4932  CA  GLU B 425     146.637-206.653  10.982  1.00  0.00           C  
ATOM   4933  C   GLU B 425     146.380-205.311  11.700  1.00  0.00           C  
ATOM   4934  O   GLU B 425     145.446-204.609  11.315  1.00  0.00           O  
ATOM   4935  CB  GLU B 425     145.670-207.764  11.442  1.00  0.00           C  
ATOM   4936  CG  GLU B 425     145.743-208.089  12.949  1.00  0.00           C  
ATOM   4937  CD  GLU B 425     145.116-209.441  13.265  1.00  0.00           C  
ATOM   4938  OE1 GLU B 425     143.938-209.463  13.683  1.00  0.00           O
[truncated: 438,461 more chars]
