# Supplementary material for: Reconstruction of 3D structures of MET antibodies from electron microscopy 2D class averages
Source: PLoS One. 2017 Apr 13;12(4):e0175758. doi: 10.1371/journal.pone.0175758 (PMC5391116; doi:10.1371/journal.pone.0175758)
Supplement: S2 File — (ZIP) [file pone.0175758.s002.zip › IgG4-pdbs/0.8573_img7_m_1073.pdb]

MODEL        1
ATOM      1  CH3 ACE A   0    -335.790-152.907  48.288  1.00  0.00           C  
ATOM      2  C   ACE A   0    -335.058-151.723  47.668  1.00  0.00           C  
ATOM      3  O   ACE A   0    -335.700-150.762  47.245  1.00  0.00           O  
ATOM      4  N   ASP A   1    -333.717-151.819  47.623  1.00  0.00           N  
ATOM      5  CA  ASP A   1    -332.768-150.844  47.068  1.00  0.00           C  
ATOM      6  C   ASP A   1    -332.824-149.480  47.780  1.00  0.00           C  
ATOM      7  O   ASP A   1    -333.670-148.647  47.453  1.00  0.00           O  
ATOM      8  CB  ASP A   1    -332.811-150.674  45.524  1.00  0.00           C  
ATOM      9  CG  ASP A   1    -332.701-151.968  44.706  1.00  0.00           C  
ATOM     10  OD1 ASP A   1    -333.573-152.850  44.870  1.00  0.00           O  
ATOM     11  OD2 ASP A   1    -331.774-152.023  43.868  1.00  0.00           O  
ATOM     12  N   ILE A   2    -331.921-149.293  48.755  1.00  0.00           N  
ATOM     13  CA  ILE A   2    -331.878-148.128  49.637  1.00  0.00           C  
ATOM     14  C   ILE A   2    -330.454-147.540  49.631  1.00  0.00           C  
ATOM     15  O   ILE A   2    -329.490-148.303  49.609  1.00  0.00           O  
ATOM     16  CB  ILE A   2    -332.237-148.528  51.106  1.00  0.00           C  
ATOM     17  CG2 ILE A   2    -332.267-147.310  52.055  1.00  0.00           C  
ATOM     18  CG1 ILE A   2    -333.589-149.285  51.210  1.00  0.00           C  
ATOM     19  CD1 ILE A   2    -333.442-150.814  51.214  1.00  0.00           C  
ATOM     20  N   GLN A   3    -330.361-146.199  49.695  1.00  0.00           N  
ATOM     21  CA  GLN A   3    -329.129-145.437  49.921  1.00  0.00           C  
ATOM     22  C   GLN A   3    -329.368-144.435  51.063  1.00  0.00           C  
ATOM     23  O   GLN A   3    -330.445-143.844  51.130  1.00  0.00           O  
ATOM     24  CB  GLN A   3    -328.682-144.758  48.602  1.00  0.00           C  
ATOM     25  CG  GLN A   3    -327.443-143.834  48.691  1.00  0.00           C  
ATOM     26  CD  GLN A   3    -326.173-144.543  49.175  1.00  0.00           C  
ATOM     27  OE1 GLN A   3    -325.731-145.516  48.568  1.00  0.00           O  
ATOM     28  NE2 GLN A   3    -325.566-144.047  50.256  1.00  0.00           N  
ATOM     29  N   MET A   4    -328.358-144.268  51.933  1.00  0.00           N  
ATOM     30  CA  MET A   4    -328.425-143.424  53.128  1.00  0.00           C  
ATOM     31  C   MET A   4    -327.769-142.047  52.947  1.00  0.00           C  
ATOM     32  O   MET A   4    -326.918-141.864  52.074  1.00  0.00           O  
ATOM     33  CB  MET A   4    -327.718-144.119  54.306  1.00  0.00           C  
ATOM     34  CG  MET A   4    -328.129-145.571  54.548  1.00  0.00           C  
ATOM     35  SD  MET A   4    -327.781-146.139  56.223  1.00  0.00           S  
ATOM     36  CE  MET A   4    -329.115-145.314  57.115  1.00  0.00           C  
ATOM     37  N   THR A   5    -328.126-141.159  53.885  1.00  0.00           N  
ATOM     38  CA  THR A   5    -327.460-139.905  54.217  1.00  0.00           C  
ATOM     39  C   THR A   5    -327.381-139.825  55.759  1.00  0.00           C  
ATOM     40  O   THR A   5    -328.263-140.355  56.436  1.00  0.00           O  
ATOM     41  CB  THR A   5    -328.287-138.698  53.690  1.00  0.00           C  
ATOM     42  OG1 THR A   5    -328.231-138.691  52.276  1.00  0.00           O  
ATOM     43  CG2 THR A   5    -327.861-137.299  54.176  1.00  0.00           C  
ATOM     44  N   GLN A   6    -326.340-139.157  56.288  1.00  0.00           N  
ATOM     45  CA  GLN A   6    -326.156-138.911  57.721  1.00  0.00           C  
ATOM     46  C   GLN A   6    -325.798-137.435  57.945  1.00  0.00           C  
ATOM     47  O   GLN A   6    -324.971-136.892  57.210  1.00  0.00           O  
ATOM     48  CB  GLN A   6    -325.108-139.894  58.280  1.00  0.00           C  
ATOM     49  CG  GLN A   6    -324.835-139.754  59.796  1.00  0.00           C  
ATOM     50  CD  GLN A   6    -324.177-140.991  60.418  1.00  0.00           C  
ATOM     51  OE1 GLN A   6    -323.737-141.906  59.724  1.00  0.00           O  
ATOM     52  NE2 GLN A   6    -324.103-141.022  61.747  1.00  0.00           N  
ATOM     53  N   SER A   7    -326.448-136.815  58.944  1.00  0.00           N  
ATOM     54  CA  SER A   7    -326.397-135.376  59.204  1.00  0.00           C  
ATOM     55  C   SER A   7    -326.742-135.104  60.687  1.00  0.00           C  
ATOM     56  O   SER A   7    -327.641-135.765  61.207  1.00  0.00           O  
ATOM     57  CB  SER A   7    -327.401-134.687  58.249  1.00  0.00           C  
ATOM     58  OG  SER A   7    -327.394-133.282  58.404  1.00  0.00           O  
ATOM     59  N   PRO A   8    -326.087-134.121  61.350  1.00  0.00           N  
ATOM     60  CA  PRO A   8    -324.903-133.354  60.907  1.00  0.00           C  
ATOM     61  C   PRO A   8    -323.645-134.230  60.788  1.00  0.00           C  
ATOM     62  O   PRO A   8    -323.410-135.046  61.675  1.00  0.00           O  
ATOM     63  CD  PRO A   8    -326.535-133.660  62.664  1.00  0.00           C  
ATOM     64  CB  PRO A   8    -324.726-132.287  62.008  1.00  0.00           C  
ATOM     65  CG  PRO A   8    -326.060-132.218  62.729  1.00  0.00           C  
ATOM     66  N   SER A   9    -322.879-134.041  59.698  1.00  0.00           N  
ATOM     67  CA  SER A   9    -321.635-134.766  59.395  1.00  0.00           C  
ATOM     68  C   SER A   9    -320.467-134.446  60.363  1.00  0.00           C  
ATOM     69  O   SER A   9    -319.546-135.253  60.483  1.00  0.00           O  
ATOM     70  CB  SER A   9    -321.271-134.502  57.918  1.00  0.00           C  
ATOM     71  OG  SER A   9    -320.160-135.265  57.489  1.00  0.00           O  
ATOM     72  N   SER A  10    -320.561-133.311  61.073  1.00  0.00           N  
ATOM     73  CA  SER A  10    -319.730-132.947  62.220  1.00  0.00           C  
ATOM     74  C   SER A  10    -320.655-132.334  63.286  1.00  0.00           C  
ATOM     75  O   SER A  10    -321.563-131.575  62.941  1.00  0.00           O  
ATOM     76  CB  SER A  10    -318.575-132.027  61.767  1.00  0.00           C  
ATOM     77  OG  SER A  10    -319.015-130.745  61.358  1.00  0.00           O  
ATOM     78  N   LEU A  11    -320.439-132.719  64.554  1.00  0.00           N  
ATOM     79  CA  LEU A  11    -321.402-132.505  65.635  1.00  0.00           C  
ATOM     80  C   LEU A  11    -320.675-132.316  66.976  1.00  0.00           C  
ATOM     81  O   LEU A  11    -319.567-132.825  67.147  1.00  0.00           O  
ATOM     82  CB  LEU A  11    -322.360-133.725  65.627  1.00  0.00           C  
ATOM     83  CG  LEU A  11    -323.532-133.716  66.630  1.00  0.00           C  
ATOM     84  CD1 LEU A  11    -324.438-132.475  66.481  1.00  0.00           C  
ATOM     85  CD2 LEU A  11    -324.328-135.031  66.503  1.00  0.00           C  
ATOM     86  N   SER A  12    -321.318-131.595  67.912  1.00  0.00           N  
ATOM     87  CA  SER A  12    -320.787-131.348  69.252  1.00  0.00           C  
ATOM     88  C   SER A  12    -321.905-131.154  70.291  1.00  0.00           C  
ATOM     89  O   SER A  12    -323.004-130.716  69.951  1.00  0.00           O  
ATOM     90  CB  SER A  12    -319.769-130.180  69.219  1.00  0.00           C  
ATOM     91  OG  SER A  12    -320.387-128.915  69.083  1.00  0.00           O  
ATOM     92  N   ALA A  13    -321.562-131.473  71.549  1.00  0.00           N  
ATOM     93  CA  ALA A  13    -322.384-131.335  72.751  1.00  0.00           C  
ATOM     94  C   ALA A  13    -321.513-131.617  73.982  1.00  0.00           C  
ATOM     95  O   ALA A  13    -320.526-132.342  73.880  1.00  0.00           O  
ATOM     96  CB  ALA A  13    -323.584-132.294  72.702  1.00  0.00           C  
ATOM     97  N   SER A  14    -321.870-131.021  75.130  1.00  0.00           N  
ATOM     98  CA  SER A  14    -321.102-131.119  76.375  1.00  0.00           C  
ATOM     99  C   SER A  14    -321.173-132.516  77.019  1.00  0.00           C  
ATOM    100  O   SER A  14    -322.124-133.259  76.779  1.00  0.00           O  
ATOM    101  CB  SER A  14    -321.611-130.037  77.349  1.00  0.00           C  
ATOM    102  OG  SER A  14    -321.061-128.780  77.019  1.00  0.00           O  
ATOM    103  N   VAL A  15    -320.177-132.838  77.860  1.00  0.00           N  
ATOM    104  CA  VAL A  15    -320.213-134.010  78.740  1.00  0.00           C  
ATOM    105  C   VAL A  15    -321.235-133.778  79.877  1.00  0.00           C  
ATOM    106  O   VAL A  15    -321.265-132.697  80.467  1.00  0.00           O  
ATOM    107  CB  VAL A  15    -318.798-134.349  79.297  1.00  0.00           C  
ATOM    108  CG1 VAL A  15    -318.201-133.287  80.242  1.00  0.00           C  
ATOM    109  CG2 VAL A  15    -318.741-135.737  79.963  1.00  0.00           C  
ATOM    110  N   GLY A  16    -322.099-134.779  80.102  1.00  0.00           N  
ATOM    111  CA  GLY A  16    -323.256-134.702  80.995  1.00  0.00           C  
ATOM    112  C   GLY A  16    -324.487-134.066  80.317  1.00  0.00           C  
ATOM    113  O   GLY A  16    -325.536-133.993  80.955  1.00  0.00           O  
ATOM    114  N   ASP A  17    -324.379-133.633  79.047  1.00  0.00           N  
ATOM    115  CA  ASP A  17    -325.450-133.032  78.244  1.00  0.00           C  
ATOM    116  C   ASP A  17    -325.891-134.037  77.160  1.00  0.00           C  
ATOM    117  O   ASP A  17    -325.140-134.952  76.820  1.00  0.00           O  
ATOM    118  CB  ASP A  17    -324.949-131.707  77.610  1.00  0.00           C  
ATOM    119  CG  ASP A  17    -326.015-130.809  76.974  1.00  0.00           C  
ATOM    120  OD1 ASP A  17    -327.202-130.934  77.354  1.00  0.00           O  
ATOM    121  OD2 ASP A  17    -325.603-129.964  76.152  1.00  0.00           O  
ATOM    122  N   ARG A  18    -327.111-133.842  76.640  1.00  0.00           N  
ATOM    123  CA  ARG A  18    -327.727-134.667  75.602  1.00  0.00           C  
ATOM    124  C   ARG A  18    -327.384-134.162  74.188  1.00  0.00           C  
ATOM    125  O   ARG A  18    -327.185-132.962  73.995  1.00  0.00           O  
ATOM    126  CB  ARG A  18    -329.244-134.700  75.878  1.00  0.00           C  
ATOM    127  CG  ARG A  18    -330.069-135.606  74.944  1.00  0.00           C  
ATOM    128  CD  ARG A  18    -331.466-135.891  75.517  1.00  0.00           C  
ATOM    129  NE  ARG A  18    -332.106-137.023  74.836  1.00  0.00           N  
ATOM    130  CZ  ARG A  18    -333.162-137.714  75.297  1.00  0.00           C  
ATOM    131  NH1 ARG A  18    -333.641-138.732  74.574  1.00  0.00           N  
ATOM    132  NH2 ARG A  18    -333.740-137.411  76.469  1.00  0.00           N  
ATOM    133  N   VAL A  19    -327.359-135.097  73.224  1.00  0.00           N  
ATOM    134  CA  VAL A  19    -327.141-134.832  71.800  1.00  0.00           C  
ATOM    135  C   VAL A  19    -328.079-135.724  70.957  1.00  0.00           C  
ATOM    136  O   VAL A  19    -328.520-136.767  71.442  1.00  0.00           O  
ATOM    137  CB  VAL A  19    -325.654-135.095  71.416  1.00  0.00           C  
ATOM    138  CG1 VAL A  19    -325.248-136.580  71.358  1.00  0.00           C  
ATOM    139  CG2 VAL A  19    -325.231-134.381  70.119  1.00  0.00           C  
ATOM    140  N   THR A  20    -328.355-135.294  69.715  1.00  0.00           N  
ATOM    141  CA  THR A  20    -329.192-136.007  68.745  1.00  0.00           C  
ATOM    142  C   THR A  20    -328.511-136.005  67.362  1.00  0.00           C  
ATOM    143  O   THR A  20    -327.890-135.011  66.986  1.00  0.00           O  
ATOM    144  CB  THR A  20    -330.595-135.347  68.619  1.00  0.00           C  
ATOM    145  OG1 THR A  20    -331.261-135.431  69.865  1.00  0.00           O  
ATOM    146  CG2 THR A  20    -331.538-135.945  67.555  1.00  0.00           C  
ATOM    147  N   ILE A  21    -328.653-137.131  66.641  1.00  0.00           N  
ATOM    148  CA  ILE A  21    -328.093-137.382  65.311  1.00  0.00           C  
ATOM    149  C   ILE A  21    -329.226-137.934  64.418  1.00  0.00           C  
ATOM    150  O   ILE A  21    -330.080-138.663  64.922  1.00  0.00           O  
ATOM    151  CB  ILE A  21    -326.970-138.472  65.347  1.00  0.00           C  
ATOM    152  CG2 ILE A  21    -326.138-138.437  64.044  1.00  0.00           C  
ATOM    153  CG1 ILE A  21    -326.047-138.350  66.587  1.00  0.00           C  
ATOM    154  CD1 ILE A  21    -324.936-139.405  66.674  1.00  0.00           C  
ATOM    155  N   THR A  22    -329.210-137.600  63.116  1.00  0.00           N  
ATOM    156  CA  THR A  22    -330.223-138.027  62.142  1.00  0.00           C  
ATOM    157  C   THR A  22    -329.582-138.835  60.996  1.00  0.00           C  
ATOM    158  O   THR A  22    -328.492-138.491  60.538  1.00  0.00           O  
ATOM    159  CB  THR A  22    -330.946-136.793  61.527  1.00  0.00           C  
ATOM    160  OG1 THR A  22    -331.593-136.076  62.561  1.00  0.00           O  
ATOM    161  CG2 THR A  22    -331.999-137.084  60.438  1.00  0.00           C  
ATOM    162  N   CYS A  23    -330.299-139.873  60.536  1.00  0.00           N  
ATOM    163  CA  CYS A  23    -330.024-140.594  59.295  1.00  0.00           C  
ATOM    164  C   CYS A  23    -331.328-140.731  58.508  1.00  0.00           C  
ATOM    165  O   CYS A  23    -332.254-141.396  58.970  1.00  0.00           O  
ATOM    166  CB  CYS A  23    -329.400-141.980  59.553  1.00  0.00           C  
ATOM    167  SG  CYS A  23    -327.645-141.947  59.988  1.00  0.00           S  
ATOM    168  N   SER A  24    -331.348-140.122  57.315  1.00  0.00           N  
ATOM    169  CA  SER A  24    -332.414-140.258  56.326  1.00  0.00           C  
ATOM    170  C   SER A  24    -331.996-141.237  55.214  1.00  0.00           C  
ATOM    171  O   SER A  24    -330.823-141.598  55.110  1.00  0.00           O  
ATOM    172  CB  SER A  24    -332.781-138.856  55.796  1.00  0.00           C  
ATOM    173  OG  SER A  24    -331.750-138.276  55.019  1.00  0.00           O  
ATOM    174  N   VAL A  25    -332.986-141.664  54.416  1.00  0.00           N  
ATOM    175  CA  VAL A  25    -332.818-142.622  53.324  1.00  0.00           C  
ATOM    176  C   VAL A  25    -333.627-142.205  52.084  1.00  0.00           C  
ATOM    177  O   VAL A  25    -334.679-141.576  52.211  1.00  0.00           O  
ATOM    178  CB  VAL A  25    -333.252-144.057  53.742  1.00  0.00           C  
ATOM    179  CG1 VAL A  25    -332.239-144.709  54.691  1.00  0.00           C  
ATOM    180  CG2 VAL A  25    -334.676-144.155  54.324  1.00  0.00           C  
ATOM    181  N   SER A  26    -333.111-142.584  50.904  1.00  0.00           N  
ATOM    182  CA  SER A  26    -333.713-142.340  49.589  1.00  0.00           C  
ATOM    183  C   SER A  26    -334.926-143.239  49.272  1.00  0.00           C  
ATOM    184  O   SER A  26    -335.689-142.906  48.365  1.00  0.00           O  
ATOM    185  CB  SER A  26    -332.608-142.468  48.518  1.00  0.00           C  
ATOM    186  OG  SER A  26    -332.202-143.811  48.322  1.00  0.00           O  
ATOM    187  N   SER A  27    -335.077-144.350  50.012  1.00  0.00           N  
ATOM    188  CA  SER A  27    -336.152-145.323  49.867  1.00  0.00           C  
ATOM    189  C   SER A  27    -336.554-145.797  51.268  1.00  0.00           C  
ATOM    190  O   SER A  27    -335.678-146.132  52.067  1.00  0.00           O  
ATOM    191  CB  SER A  27    -335.668-146.474  48.962  1.00  0.00           C  
ATOM    192  OG  SER A  27    -336.656-147.470  48.780  1.00  0.00           O  
ATOM    193  N   SER A  28    -337.874-145.804  51.530  1.00  0.00           N  
ATOM    194  CA  SER A  28    -338.490-146.158  52.811  1.00  0.00           C  
ATOM    195  C   SER A  28    -338.149-147.594  53.248  1.00  0.00           C  
ATOM    196  O   SER A  28    -338.396-148.533  52.490  1.00  0.00           O  
ATOM    197  CB  SER A  28    -340.012-145.934  52.696  1.00  0.00           C  
ATOM    198  OG  SER A  28    -340.693-146.223  53.901  1.00  0.00           O  
ATOM    199  N   VAL A  29    -337.586-147.722  54.460  1.00  0.00           N  
ATOM    200  CA  VAL A  29    -337.211-149.005  55.050  1.00  0.00           C  
ATOM    201  C   VAL A  29    -338.433-149.740  55.638  1.00  0.00           C  
ATOM    202  O   VAL A  29    -339.164-149.186  56.461  1.00  0.00           O  
ATOM    203  CB  VAL A  29    -336.105-148.858  56.134  1.00  0.00           C  
ATOM    204  CG1 VAL A  29    -334.731-148.581  55.498  1.00  0.00           C  
ATOM    205  CG2 VAL A  29    -336.398-147.800  57.208  1.00  0.00           C  
ATOM    206  N   SER A  30    -338.627-150.985  55.175  1.00  0.00           N  
ATOM    207  CA  SER A  30    -339.692-151.898  55.589  1.00  0.00           C  
ATOM    208  C   SER A  30    -339.460-152.392  57.026  1.00  0.00           C  
ATOM    209  O   SER A  30    -338.330-152.736  57.370  1.00  0.00           O  
ATOM    210  CB  SER A  30    -339.751-153.068  54.585  1.00  0.00           C  
ATOM    211  OG  SER A  30    -340.803-153.963  54.883  1.00  0.00           O  
ATOM    212  N   SER A  31    -340.541-152.392  57.828  1.00  0.00           N  
ATOM    213  CA  SER A  31    -340.569-152.763  59.252  1.00  0.00           C  
ATOM    214  C   SER A  31    -339.631-151.887  60.123  1.00  0.00           C  
ATOM    215  O   SER A  31    -339.110-152.357  61.133  1.00  0.00           O  
ATOM    216  CB  SER A  31    -340.336-154.288  59.391  1.00  0.00           C  
ATOM    217  OG  SER A  31    -340.635-154.775  60.685  1.00  0.00           O  
ATOM    218  N   ILE A  32    -339.418-150.632  59.678  1.00  0.00           N  
ATOM    219  CA  ILE A  32    -338.492-149.622  60.204  1.00  0.00           C  
ATOM    220  C   ILE A  32    -337.051-150.136  60.455  1.00  0.00           C  
ATOM    221  O   ILE A  32    -336.457-149.848  61.491  1.00  0.00           O  
ATOM    222  CB  ILE A  32    -339.067-148.804  61.405  1.00  0.00           C  
ATOM    223  CG1 ILE A  32    -339.398-149.627  62.676  1.00  0.00           C  
ATOM    224  CG2 ILE A  32    -340.277-147.962  60.955  1.00  0.00           C  
ATOM    225  CD1 ILE A  32    -339.738-148.770  63.908  1.00  0.00           C  
ATOM    226  N   TYR A  33    -336.510-150.897  59.486  1.00  0.00           N  
ATOM    227  CA  TYR A  33    -335.163-151.478  59.532  1.00  0.00           C  
ATOM    228  C   TYR A  33    -334.071-150.480  59.099  1.00  0.00           C  
ATOM    229  O   TYR A  33    -333.402-150.693  58.087  1.00  0.00           O  
ATOM    230  CB  TYR A  33    -335.127-152.797  58.723  1.00  0.00           C  
ATOM    231  CG  TYR A  33    -335.929-153.980  59.252  1.00  0.00           C  
ATOM    232  CD1 TYR A  33    -336.289-154.101  60.616  1.00  0.00           C  
ATOM    233  CD2 TYR A  33    -336.289-155.010  58.358  1.00  0.00           C  
ATOM    234  CE1 TYR A  33    -337.000-155.228  61.068  1.00  0.00           C  
ATOM    235  CE2 TYR A  33    -336.994-156.141  58.810  1.00  0.00           C  
ATOM    236  CZ  TYR A  33    -337.352-156.251  60.168  1.00  0.00           C  
ATOM    237  OH  TYR A  33    -338.048-157.337  60.609  1.00  0.00           O  
ATOM    238  N   LEU A  34    -333.880-149.451  59.939  1.00  0.00           N  
ATOM    239  CA  LEU A  34    -332.683-148.617  60.002  1.00  0.00           C  
ATOM    240  C   LEU A  34    -332.060-148.828  61.391  1.00  0.00           C  
ATOM    241  O   LEU A  34    -332.781-148.904  62.383  1.00  0.00           O  
ATOM    242  CB  LEU A  34    -333.047-147.147  59.695  1.00  0.00           C  
ATOM    243  CG  LEU A  34    -331.846-146.168  59.681  1.00  0.00           C  
ATOM    244  CD1 LEU A  34    -332.063-145.048  58.655  1.00  0.00           C  
ATOM    245  CD2 LEU A  34    -331.520-145.579  61.069  1.00  0.00           C  
ATOM    246  N   HIS A  35    -330.730-148.964  61.422  1.00  0.00           N  
ATOM    247  CA  HIS A  35    -329.945-149.391  62.582  1.00  0.00           C  
ATOM    248  C   HIS A  35    -328.823-148.375  62.842  1.00  0.00           C  
ATOM    249  O   HIS A  35    -328.495-147.599  61.946  1.00  0.00           O  
ATOM    250  CB  HIS A  35    -329.381-150.808  62.300  1.00  0.00           C  
ATOM    251  CG  HIS A  35    -330.345-151.756  61.619  1.00  0.00           C  
ATOM    252  ND1 HIS A  35    -331.446-152.321  62.271  1.00  0.00           N  
ATOM    253  CD2 HIS A  35    -330.362-152.165  60.300  1.00  0.00           C  
ATOM    254  CE1 HIS A  35    -332.081-153.020  61.341  1.00  0.00           C  
ATOM    255  NE2 HIS A  35    -331.484-152.961  60.153  1.00  0.00           N  
ATOM    256  N   TRP A  36    -328.255-148.397  64.060  1.00  0.00           N  
ATOM    257  CA  TRP A  36    -327.169-147.509  64.489  1.00  0.00           C  
ATOM    258  C   TRP A  36    -326.026-148.284  65.153  1.00  0.00           C  
ATOM    259  O   TRP A  36    -326.248-149.315  65.787  1.00  0.00           O  
ATOM    260  CB  TRP A  36    -327.686-146.408  65.431  1.00  0.00           C  
ATOM    261  CG  TRP A  36    -328.611-145.394  64.827  1.00  0.00           C  
ATOM    262  CD1 TRP A  36    -329.940-145.545  64.618  1.00  0.00           C  
ATOM    263  NE1 TRP A  36    -330.448-144.403  64.035  1.00  0.00           N  
ATOM    264  CE2 TRP A  36    -329.468-143.455  63.827  1.00  0.00           C  
ATOM    265  CD2 TRP A  36    -328.274-144.071  64.315  1.00  0.00           C  
ATOM    266  CE3 TRP A  36    -327.083-143.310  64.242  1.00  0.00           C  
ATOM    267  CZ3 TRP A  36    -327.083-142.000  63.732  1.00  0.00           C  
ATOM    268  CZ2 TRP A  36    -329.478-142.150  63.304  1.00  0.00           C  
ATOM    269  CH2 TRP A  36    -328.278-141.418  63.273  1.00  0.00           C  
ATOM    270  N   TYR A  37    -324.818-147.724  64.992  1.00  0.00           N  
ATOM    271  CA  TYR A  37    -323.533-148.232  65.465  1.00  0.00           C  
ATOM    272  C   TYR A  37    -322.721-147.085  66.093  1.00  0.00           C  
ATOM    273  O   TYR A  37    -322.998-145.914  65.827  1.00  0.00           O  
ATOM    274  CB  TYR A  37    -322.783-148.849  64.260  1.00  0.00           C  
ATOM    275  CG  TYR A  37    -323.166-150.281  63.936  1.00  0.00           C  
ATOM    276  CD1 TYR A  37    -322.351-151.333  64.395  1.00  0.00           C  
ATOM    277  CE1 TYR A  37    -322.716-152.671  64.168  1.00  0.00           C  
ATOM    278  CZ  TYR A  37    -323.878-152.967  63.432  1.00  0.00           C  
ATOM    279  OH  TYR A  37    -324.203-154.269  63.192  1.00  0.00           O  
ATOM    280  CD2 TYR A  37    -324.331-150.578  63.198  1.00  0.00           C  
ATOM    281  CE2 TYR A  37    -324.687-151.919  62.951  1.00  0.00           C  
ATOM    282  N   GLN A  38    -321.710-147.453  66.898  1.00  0.00           N  
ATOM    283  CA  GLN A  38    -320.771-146.528  67.533  1.00  0.00           C  
ATOM    284  C   GLN A  38    -319.348-147.099  67.456  1.00  0.00           C  
ATOM    285  O   GLN A  38    -319.132-148.248  67.849  1.00  0.00           O  
ATOM    286  CB  GLN A  38    -321.217-146.258  68.987  1.00  0.00           C  
ATOM    287  CG  GLN A  38    -320.310-145.285  69.776  1.00  0.00           C  
ATOM    288  CD  GLN A  38    -320.767-145.074  71.223  1.00  0.00           C  
ATOM    289  NE2 GLN A  38    -319.866-144.584  72.075  1.00  0.00           N  
ATOM    290  OE1 GLN A  38    -321.916-145.333  71.574  1.00  0.00           O  
ATOM    291  N   GLN A  39    -318.408-146.261  66.991  1.00  0.00           N  
ATOM    292  CA  GLN A  39    -316.984-146.561  66.878  1.00  0.00           C  
ATOM    293  C   GLN A  39    -316.192-145.464  67.601  1.00  0.00           C  
ATOM    294  O   GLN A  39    -316.107-144.344  67.100  1.00  0.00           O  
ATOM    295  CB  GLN A  39    -316.606-146.624  65.383  1.00  0.00           C  
ATOM    296  CG  GLN A  39    -315.126-146.977  65.136  1.00  0.00           C  
ATOM    297  CD  GLN A  39    -314.716-146.817  63.677  1.00  0.00           C  
ATOM    298  OE1 GLN A  39    -314.651-147.794  62.938  1.00  0.00           O  
ATOM    299  NE2 GLN A  39    -314.429-145.584  63.253  1.00  0.00           N  
ATOM    300  N   LYS A  40    -315.581-145.822  68.741  1.00  0.00           N  
ATOM    301  CA  LYS A  40    -314.617-144.983  69.456  1.00  0.00           C  
ATOM    302  C   LYS A  40    -313.248-144.967  68.740  1.00  0.00           C  
ATOM    303  O   LYS A  40    -312.950-145.909  68.005  1.00  0.00           O  
ATOM    304  CB  LYS A  40    -314.432-145.528  70.888  1.00  0.00           C  
ATOM    305  CG  LYS A  40    -315.661-145.354  71.788  1.00  0.00           C  
ATOM    306  CD  LYS A  40    -315.533-146.020  73.170  1.00  0.00           C  
ATOM    307  CE  LYS A  40    -314.424-145.447  74.074  1.00  0.00           C  
ATOM    308  NZ  LYS A  40    -313.093-146.002  73.775  1.00  0.00           N  
ATOM    309  N   PRO A  41    -312.398-143.955  69.037  1.00  0.00           N  
ATOM    310  CA  PRO A  41    -310.962-144.024  68.708  1.00  0.00           C  
ATOM    311  C   PRO A  41    -310.266-145.181  69.456  1.00  0.00           C  
ATOM    312  O   PRO A  41    -310.349-145.251  70.683  1.00  0.00           O  
ATOM    313  CD  PRO A  41    -312.727-142.721  69.759  1.00  0.00           C  
ATOM    314  CB  PRO A  41    -310.431-142.640  69.119  1.00  0.00           C  
ATOM    315  CG  PRO A  41    -311.383-142.156  70.202  1.00  0.00           C  
ATOM    316  N   GLY A  42    -309.639-146.088  68.688  1.00  0.00           N  
ATOM    317  CA  GLY A  42    -308.995-147.296  69.209  1.00  0.00           C  
ATOM    318  C   GLY A  42    -309.979-148.470  69.364  1.00  0.00           C  
ATOM    319  O   GLY A  42    -309.663-149.418  70.081  1.00  0.00           O  
ATOM    320  N   LYS A  43    -311.157-148.416  68.715  1.00  0.00           N  
ATOM    321  CA  LYS A  43    -312.186-149.457  68.746  1.00  0.00           C  
ATOM    322  C   LYS A  43    -312.801-149.602  67.342  1.00  0.00           C  
ATOM    323  O   LYS A  43    -312.787-148.646  66.568  1.00  0.00           O  
ATOM    324  CB  LYS A  43    -313.260-149.059  69.788  1.00  0.00           C  
ATOM    325  CG  LYS A  43    -314.184-150.205  70.252  1.00  0.00           C  
ATOM    326  CD  LYS A  43    -315.263-149.770  71.264  1.00  0.00           C  
ATOM    327  CE  LYS A  43    -316.399-148.902  70.688  1.00  0.00           C  
ATOM    328  NZ  LYS A  43    -317.263-149.640  69.750  1.00  0.00           N  
ATOM    329  N   ALA A  44    -313.361-150.788  67.058  1.00  0.00           N  
ATOM    330  CA  ALA A  44    -314.180-151.066  65.873  1.00  0.00           C  
ATOM    331  C   ALA A  44    -315.670-150.745  66.144  1.00  0.00           C  
ATOM    332  O   ALA A  44    -316.043-150.608  67.312  1.00  0.00           O  
ATOM    333  CB  ALA A  44    -313.999-152.549  65.522  1.00  0.00           C  
ATOM    334  N   PRO A  45    -316.520-150.660  65.092  1.00  0.00           N  
ATOM    335  CA  PRO A  45    -317.976-150.474  65.273  1.00  0.00           C  
ATOM    336  C   PRO A  45    -318.657-151.638  66.020  1.00  0.00           C  
ATOM    337  O   PRO A  45    -318.346-152.797  65.751  1.00  0.00           O  
ATOM    338  CD  PRO A  45    -316.176-150.687  63.670  1.00  0.00           C  
ATOM    339  CB  PRO A  45    -318.518-150.322  63.838  1.00  0.00           C  
ATOM    340  CG  PRO A  45    -317.315-149.934  62.997  1.00  0.00           C  
ATOM    341  N   LYS A  46    -319.570-151.302  66.943  1.00  0.00           N  
ATOM    342  CA  LYS A  46    -320.456-152.260  67.609  1.00  0.00           C  
ATOM    343  C   LYS A  46    -321.875-151.686  67.686  1.00  0.00           C  
ATOM    344  O   LYS A  46    -322.035-150.468  67.786  1.00  0.00           O  
ATOM    345  CB  LYS A  46    -319.912-152.642  69.003  1.00  0.00           C  
ATOM    346  CG  LYS A  46    -318.717-153.610  68.934  1.00  0.00           C  
ATOM    347  CD  LYS A  46    -318.416-154.320  70.265  1.00  0.00           C  
ATOM    348  CE  LYS A  46    -317.610-153.479  71.264  1.00  0.00           C  
ATOM    349  NZ  LYS A  46    -316.203-153.358  70.847  1.00  0.00           N  
ATOM    350  N   LEU A  47    -322.869-152.590  67.595  1.00  0.00           N  
ATOM    351  CA  LEU A  47    -324.297-152.273  67.499  1.00  0.00           C  
ATOM    352  C   LEU A  47    -324.809-151.510  68.732  1.00  0.00           C  
ATOM    353  O   LEU A  47    -324.453-151.858  69.859  1.00  0.00           O  
ATOM    354  CB  LEU A  47    -325.091-153.582  67.269  1.00  0.00           C  
ATOM    355  CG  LEU A  47    -326.591-153.400  66.924  1.00  0.00           C  
ATOM    356  CD1 LEU A  47    -326.798-152.837  65.509  1.00  0.00           C  
ATOM    357  CD2 LEU A  47    -327.373-154.710  67.092  1.00  0.00           C  
ATOM    358  N   LEU A  48    -325.634-150.487  68.469  1.00  0.00           N  
ATOM    359  CA  LEU A  48    -326.157-149.558  69.464  1.00  0.00           C  
ATOM    360  C   LEU A  48    -327.693-149.587  69.476  1.00  0.00           C  
ATOM    361  O   LEU A  48    -328.282-149.735  70.547  1.00  0.00           O  
ATOM    362  CB  LEU A  48    -325.592-148.159  69.138  1.00  0.00           C  
ATOM    363  CG  LEU A  48    -325.828-147.083  70.213  1.00  0.00           C  
ATOM    364  CD1 LEU A  48    -325.041-147.367  71.508  1.00  0.00           C  
ATOM    365  CD2 LEU A  48    -325.482-145.706  69.637  1.00  0.00           C  
ATOM    366  N   ILE A  49    -328.304-149.466  68.286  1.00  0.00           N  
ATOM    367  CA  ILE A  49    -329.746-149.564  68.063  1.00  0.00           C  
ATOM    368  C   ILE A  49    -329.969-150.455  66.826  1.00  0.00           C  
ATOM    369  O   ILE A  49    -329.171-150.414  65.891  1.00  0.00           O  
ATOM    370  CB  ILE A  49    -330.403-148.176  67.769  1.00  0.00           C  
ATOM    371  CG2 ILE A  49    -331.927-148.225  67.521  1.00  0.00           C  
ATOM    372  CG1 ILE A  49    -330.086-147.088  68.823  1.00  0.00           C  
ATOM    373  CD1 ILE A  49    -330.765-147.286  70.187  1.00  0.00           C  
ATOM    374  N   TYR A  50    -331.074-151.207  66.829  1.00  0.00           N  
ATOM    375  CA  TYR A  50    -331.565-151.974  65.689  1.00  0.00           C  
ATOM    376  C   TYR A  50    -333.093-151.839  65.630  1.00  0.00           C  
ATOM    377  O   TYR A  50    -333.732-151.635  66.664  1.00  0.00           O  
ATOM    378  CB  TYR A  50    -331.089-153.443  65.791  1.00  0.00           C  
ATOM    379  CG  TYR A  50    -331.762-154.269  66.874  1.00  0.00           C  
ATOM    380  CD1 TYR A  50    -331.395-154.087  68.222  1.00  0.00           C  
ATOM    381  CE1 TYR A  50    -332.083-154.774  69.234  1.00  0.00           C  
ATOM    382  CZ  TYR A  50    -333.111-155.680  68.908  1.00  0.00           C  
ATOM    383  OH  TYR A  50    -333.770-156.343  69.900  1.00  0.00           O  
ATOM    384  CD2 TYR A  50    -332.789-155.180  66.544  1.00  0.00           C  
ATOM    385  CE2 TYR A  50    -333.459-155.888  67.559  1.00  0.00           C  
ATOM    386  N   SER A  51    -333.650-151.939  64.412  1.00  0.00           N  
ATOM    387  CA  SER A  51    -335.077-151.770  64.101  1.00  0.00           C  
ATOM    388  C   SER A  51    -335.625-150.403  64.579  1.00  0.00           C  
ATOM    389  O   SER A  51    -336.728-150.317  65.115  1.00  0.00           O  
ATOM    390  CB  SER A  51    -335.875-152.998  64.600  1.00  0.00           C  
ATOM    391  OG  SER A  51    -337.186-153.027  64.073  1.00  0.00           O  
ATOM    392  N   THR A  52    -334.793-149.362  64.387  1.00  0.00           N  
ATOM    393  CA  THR A  52    -334.998-147.937  64.655  1.00  0.00           C  
ATOM    394  C   THR A  52    -335.083-147.528  66.141  1.00  0.00           C  
ATOM    395  O   THR A  52    -334.722-146.386  66.420  1.00  0.00           O  
ATOM    396  CB  THR A  52    -336.211-147.371  63.852  1.00  0.00           C  
ATOM    397  OG1 THR A  52    -335.776-147.190  62.519  1.00  0.00           O  
ATOM    398  CG2 THR A  52    -336.868-146.063  64.323  1.00  0.00           C  
ATOM    399  N   SER A  53    -335.514-148.408  67.062  1.00  0.00           N  
ATOM    400  CA  SER A  53    -335.802-148.031  68.450  1.00  0.00           C  
ATOM    401  C   SER A  53    -335.351-149.044  69.515  1.00  0.00           C  
ATOM    402  O   SER A  53    -335.239-148.643  70.675  1.00  0.00           O  
ATOM    403  CB  SER A  53    -337.302-147.681  68.567  1.00  0.00           C  
ATOM    404  OG  SER A  53    -338.126-148.825  68.439  1.00  0.00           O  
ATOM    405  N   ASN A  54    -335.098-150.312  69.145  1.00  0.00           N  
ATOM    406  CA  ASN A  54    -334.696-151.358  70.093  1.00  0.00           C  
ATOM    407  C   ASN A  54    -333.192-151.262  70.387  1.00  0.00           C  
ATOM    408  O   ASN A  54    -332.392-151.260  69.453  1.00  0.00           O  
ATOM    409  CB  ASN A  54    -335.059-152.764  69.563  1.00  0.00           C  
ATOM    410  CG  ASN A  54    -336.550-152.935  69.266  1.00  0.00           C  
ATOM    411  ND2 ASN A  54    -336.990-152.727  68.137  1.00  0.00           N  
ATOM    412  OD1 ASN A  54    -337.335-153.318  70.276  1.00  0.00           O  
ATOM    413  N   LEU A  55    -332.838-151.189  71.680  1.00  0.00           N  
ATOM    414  CA  LEU A  55    -331.458-151.088  72.159  1.00  0.00           C  
ATOM    415  C   LEU A  55    -330.763-152.457  72.118  1.00  0.00           C  
ATOM    416  O   LEU A  55    -331.363-153.462  72.506  1.00  0.00           O  
ATOM    417  CB  LEU A  55    -331.444-150.527  73.602  1.00  0.00           C  
ATOM    418  CG  LEU A  55    -331.603-148.994  73.720  1.00  0.00           C  
ATOM    419  CD1 LEU A  55    -332.941-148.458  73.174  1.00  0.00           C  
ATOM    420  CD2 LEU A  55    -331.382-148.544  75.178  1.00  0.00           C  
ATOM    421  N   ALA A  56    -329.490-152.450  71.692  1.00  0.00           N  
ATOM    422  CA  ALA A  56    -328.604-153.615  71.682  1.00  0.00           C  
ATOM    423  C   ALA A  56    -328.178-154.054  73.099  1.00  0.00           C  
ATOM    424  O   ALA A  56    -328.430-153.336  74.068  1.00  0.00           O  
ATOM    425  CB  ALA A  56    -327.386-153.273  70.810  1.00  0.00           C  
ATOM    426  N   SER A  57    -327.542-155.234  73.199  1.00  0.00           N  
ATOM    427  CA  SER A  57    -327.081-155.803  74.470  1.00  0.00           C  
ATOM    428  C   SER A  57    -325.999-154.934  75.144  1.00  0.00           C  
ATOM    429  O   SER A  57    -325.032-154.547  74.487  1.00  0.00           O  
ATOM    430  CB  SER A  57    -326.568-157.236  74.241  1.00  0.00           C  
ATOM    431  OG  SER A  57    -326.316-157.902  75.463  1.00  0.00           O  
ATOM    432  N   GLY A  58    -326.194-154.661  76.444  1.00  0.00           N  
ATOM    433  CA  GLY A  58    -325.274-153.891  77.283  1.00  0.00           C  
ATOM    434  C   GLY A  58    -325.417-152.367  77.121  1.00  0.00           C  
ATOM    435  O   GLY A  58    -324.725-151.635  77.827  1.00  0.00           O  
ATOM    436  N   VAL A  59    -326.293-151.881  76.223  1.00  0.00           N  
ATOM    437  CA  VAL A  59    -326.538-150.458  75.983  1.00  0.00           C  
ATOM    438  C   VAL A  59    -327.552-149.930  77.031  1.00  0.00           C  
ATOM    439  O   VAL A  59    -328.665-150.459  77.081  1.00  0.00           O  
ATOM    440  CB  VAL A  59    -327.137-150.248  74.561  1.00  0.00           C  
ATOM    441  CG1 VAL A  59    -327.590-148.805  74.269  1.00  0.00           C  
ATOM    442  CG2 VAL A  59    -326.149-150.697  73.472  1.00  0.00           C  
ATOM    443  N   PRO A  60    -327.167-148.926  77.855  1.00  0.00           N  
ATOM    444  CA  PRO A  60    -328.061-148.371  78.890  1.00  0.00           C  
ATOM    445  C   PRO A  60    -329.219-147.537  78.309  1.00  0.00           C  
ATOM    446  O   PRO A  60    -329.091-146.985  77.215  1.00  0.00           O  
ATOM    447  CD  PRO A  60    -325.862-148.258  77.867  1.00  0.00           C  
ATOM    448  CB  PRO A  60    -327.115-147.534  79.767  1.00  0.00           C  
ATOM    449  CG  PRO A  60    -326.007-147.085  78.830  1.00  0.00           C  
ATOM    450  N   SER A  61    -330.328-147.471  79.065  1.00  0.00           N  
ATOM    451  CA  SER A  61    -331.610-146.843  78.705  1.00  0.00           C  
ATOM    452  C   SER A  61    -331.573-145.340  78.344  1.00  0.00           C  
ATOM    453  O   SER A  61    -332.561-144.840  77.805  1.00  0.00           O  
ATOM    454  CB  SER A  61    -332.616-147.101  79.844  1.00  0.00           C  
ATOM    455  OG  SER A  61    -333.017-148.455  79.845  1.00  0.00           O  
ATOM    456  N   ARG A  62    -330.452-144.654  78.621  1.00  0.00           N  
ATOM    457  CA  ARG A  62    -330.184-143.267  78.227  1.00  0.00           C  
ATOM    458  C   ARG A  62    -329.980-143.086  76.704  1.00  0.00           C  
ATOM    459  O   ARG A  62    -330.212-141.984  76.204  1.00  0.00           O  
ATOM    460  CB  ARG A  62    -328.988-142.743  79.050  1.00  0.00           C  
ATOM    461  CG  ARG A  62    -327.643-143.436  78.768  1.00  0.00           C  
ATOM    462  CD  ARG A  62    -326.543-143.011  79.750  1.00  0.00           C  
ATOM    463  NE  ARG A  62    -325.232-143.541  79.358  1.00  0.00           N  
ATOM    464  CZ  ARG A  62    -324.431-143.009  78.419  1.00  0.00           C  
ATOM    465  NH1 ARG A  62    -324.770-141.891  77.765  1.00  0.00           N  
ATOM    466  NH2 ARG A  62    -323.267-143.603  78.131  1.00  0.00           N  
ATOM    467  N   PHE A  63    -329.604-144.163  75.994  1.00  0.00           N  
ATOM    468  CA  PHE A  63    -329.654-144.250  74.533  1.00  0.00           C  
ATOM    469  C   PHE A  63    -331.086-144.563  74.076  1.00  0.00           C  
ATOM    470  O   PHE A  63    -331.787-145.325  74.744  1.00  0.00           O  
ATOM    471  CB  PHE A  63    -328.703-145.357  74.035  1.00  0.00           C  
ATOM    472  CG  PHE A  63    -327.219-145.082  74.188  1.00  0.00           C  
ATOM    473  CD1 PHE A  63    -326.578-145.300  75.424  1.00  0.00           C  
ATOM    474  CE1 PHE A  63    -325.226-145.021  75.568  1.00  0.00           C  
ATOM    475  CZ  PHE A  63    -324.502-144.503  74.502  1.00  0.00           C  
ATOM    476  CD2 PHE A  63    -326.486-144.501  73.132  1.00  0.00           C  
ATOM    477  CE2 PHE A  63    -325.129-144.242  73.292  1.00  0.00           C  
ATOM    478  N   SER A  64    -331.486-143.997  72.930  1.00  0.00           N  
ATOM    479  CA  SER A  64    -332.806-144.194  72.335  1.00  0.00           C  
ATOM    480  C   SER A  64    -332.757-143.825  70.844  1.00  0.00           C  
ATOM    481  O   SER A  64    -331.915-143.022  70.442  1.00  0.00           O  
ATOM    482  CB  SER A  64    -333.855-143.368  73.123  1.00  0.00           C  
ATOM    483  OG  SER A  64    -335.164-143.536  72.616  1.00  0.00           O  
ATOM    484  N   GLY A  65    -333.675-144.407  70.062  1.00  0.00           N  
ATOM    485  CA  GLY A  65    -333.887-144.064  68.661  1.00  0.00           C  
ATOM    486  C   GLY A  65    -335.396-144.009  68.394  1.00  0.00           C  
ATOM    487  O   GLY A  65    -336.196-144.572  69.145  1.00  0.00           O  
ATOM    488  N   SER A  66    -335.774-143.339  67.295  1.00  0.00           N  
ATOM    489  CA  SER A  66    -337.162-143.141  66.869  1.00  0.00           C  
ATOM    490  C   SER A  66    -337.201-142.709  65.391  1.00  0.00           C  
ATOM    491  O   SER A  66    -336.195-142.228  64.868  1.00  0.00           O  
ATOM    492  CB  SER A  66    -337.841-142.107  67.804  1.00  0.00           C  
ATOM    493  OG  SER A  66    -339.214-141.930  67.510  1.00  0.00           O  
ATOM    494  N   GLY A  67    -338.371-142.872  64.755  1.00  0.00           N  
ATOM    495  CA  GLY A  67    -338.619-142.423  63.387  1.00  0.00           C  
ATOM    496  C   GLY A  67    -339.560-143.383  62.657  1.00  0.00           C  
ATOM    497  O   GLY A  67    -339.941-144.437  63.170  1.00  0.00           O  
ATOM    498  N   SER A  68    -339.910-142.992  61.424  1.00  0.00           N  
ATOM    499  CA  SER A  68    -340.777-143.723  60.502  1.00  0.00           C  
ATOM    500  C   SER A  68    -340.589-143.184  59.073  1.00  0.00           C  
ATOM    501  O   SER A  68    -340.151-142.045  58.896  1.00  0.00           O  
ATOM    502  CB  SER A  68    -342.249-143.660  60.982  1.00  0.00           C  
ATOM    503  OG  SER A  68    -342.811-142.369  60.848  1.00  0.00           O  
ATOM    504  N   GLY A  69    -340.950-144.013  58.080  1.00  0.00           N  
ATOM    505  CA  GLY A  69    -340.919-143.646  56.665  1.00  0.00           C  
ATOM    506  C   GLY A  69    -339.474-143.618  56.161  1.00  0.00           C  
ATOM    507  O   GLY A  69    -338.860-144.671  55.988  1.00  0.00           O  
ATOM    508  N   THR A  70    -338.969-142.404  55.889  1.00  0.00           N  
ATOM    509  CA  THR A  70    -337.661-142.143  55.287  1.00  0.00           C  
ATOM    510  C   THR A  70    -336.721-141.307  56.187  1.00  0.00           C  
ATOM    511  O   THR A  70    -335.589-141.071  55.766  1.00  0.00           O  
ATOM    512  CB  THR A  70    -337.836-141.383  53.942  1.00  0.00           C  
ATOM    513  OG1 THR A  70    -338.423-140.107  54.130  1.00  0.00           O  
ATOM    514  CG2 THR A  70    -338.648-142.162  52.896  1.00  0.00           C  
ATOM    515  N   ASP A  71    -337.162-140.894  57.391  1.00  0.00           N  
ATOM    516  CA  ASP A  71    -336.383-140.081  58.341  1.00  0.00           C  
ATOM    517  C   ASP A  71    -336.359-140.752  59.718  1.00  0.00           C  
ATOM    518  O   ASP A  71    -337.412-141.129  60.235  1.00  0.00           O  
ATOM    519  CB  ASP A  71    -336.892-138.625  58.456  1.00  0.00           C  
ATOM    520  CG  ASP A  71    -336.933-137.871  57.123  1.00  0.00           C  
ATOM    521  OD1 ASP A  71    -337.985-137.254  56.846  1.00  0.00           O  
ATOM    522  OD2 ASP A  71    -335.878-137.842  56.452  1.00  0.00           O  
ATOM    523  N   PHE A  72    -335.143-140.907  60.269  1.00  0.00           N  
ATOM    524  CA  PHE A  72    -334.859-141.659  61.495  1.00  0.00           C  
ATOM    525  C   PHE A  72    -333.754-140.966  62.301  1.00  0.00           C  
ATOM    526  O   PHE A  72    -332.944-140.242  61.725  1.00  0.00           O  
ATOM    527  CB  PHE A  72    -334.432-143.096  61.131  1.00  0.00           C  
ATOM    528  CG  PHE A  72    -335.468-143.901  60.370  1.00  0.00           C  
ATOM    529  CD1 PHE A  72    -335.524-143.859  58.960  1.00  0.00           C  
ATOM    530  CE1 PHE A  72    -336.544-144.512  58.287  1.00  0.00           C  
ATOM    531  CZ  PHE A  72    -337.525-145.195  58.993  1.00  0.00           C  
ATOM    532  CD2 PHE A  72    -336.505-144.542  61.070  1.00  0.00           C  
ATOM    533  CE2 PHE A  72    -337.507-145.210  60.380  1.00  0.00           C  
ATOM    534  N   THR A  73    -333.740-141.204  63.622  1.00  0.00           N  
ATOM    535  CA  THR A  73    -332.825-140.552  64.559  1.00  0.00           C  
ATOM    536  C   THR A  73    -332.282-141.521  65.627  1.00  0.00           C  
ATOM    537  O   THR A  73    -332.873-142.567  65.899  1.00  0.00           O  
ATOM    538  CB  THR A  73    -333.507-139.353  65.291  1.00  0.00           C  
ATOM    539  OG1 THR A  73    -334.446-139.757  66.275  1.00  0.00           O  
ATOM    540  CG2 THR A  73    -334.154-138.317  64.361  1.00  0.00           C  
ATOM    541  N   LEU A  74    -331.162-141.085  66.219  1.00  0.00           N  
ATOM    542  CA  LEU A  74    -330.550-141.575  67.450  1.00  0.00           C  
ATOM    543  C   LEU A  74    -330.378-140.368  68.383  1.00  0.00           C  
ATOM    544  O   LEU A  74    -330.163-139.252  67.910  1.00  0.00           O  
ATOM    545  CB  LEU A  74    -329.191-142.231  67.105  1.00  0.00           C  
ATOM    546  CG  LEU A  74    -328.221-142.543  68.273  1.00  0.00           C  
ATOM    547  CD1 LEU A  74    -328.795-143.567  69.273  1.00  0.00           C  
ATOM    548  CD2 LEU A  74    -326.856-142.988  67.731  1.00  0.00           C  
ATOM    549  N   THR A  75    -330.425-140.624  69.693  1.00  0.00           N  
ATOM    550  CA  THR A  75    -330.159-139.633  70.725  1.00  0.00           C  
ATOM    551  C   THR A  75    -329.508-140.304  71.944  1.00  0.00           C  
ATOM    552  O   THR A  75    -329.930-141.388  72.348  1.00  0.00           O  
ATOM    553  CB  THR A  75    -331.443-138.841  71.109  1.00  0.00           C  
ATOM    554  OG1 THR A  75    -331.188-137.919  72.154  1.00  0.00           O  
ATOM    555  CG2 THR A  75    -332.629-139.719  71.549  1.00  0.00           C  
ATOM    556  N   ILE A  76    -328.469-139.644  72.476  1.00  0.00           N  
ATOM    557  CA  ILE A  76    -327.657-140.117  73.590  1.00  0.00           C  
ATOM    558  C   ILE A  76    -327.793-139.077  74.713  1.00  0.00           C  
ATOM    559  O   ILE A  76    -327.192-138.005  74.632  1.00  0.00           O  
ATOM    560  CB  ILE A  76    -326.148-140.254  73.204  1.00  0.00           C  
ATOM    561  CG2 ILE A  76    -325.330-140.841  74.377  1.00  0.00           C  
ATOM    562  CG1 ILE A  76    -325.937-141.103  71.924  1.00  0.00           C  
ATOM    563  CD1 ILE A  76    -325.848-140.282  70.629  1.00  0.00           C  
ATOM    564  N   SER A  77    -328.609-139.409  75.726  1.00  0.00           N  
ATOM    565  CA  SER A  77    -328.817-138.578  76.911  1.00  0.00           C  
ATOM    566  C   SER A  77    -327.645-138.738  77.891  1.00  0.00           C  
ATOM    567  O   SER A  77    -327.228-139.866  78.157  1.00  0.00           O  
ATOM    568  CB  SER A  77    -330.175-138.932  77.550  1.00  0.00           C  
ATOM    569  OG  SER A  77    -330.490-138.052  78.609  1.00  0.00           O  
ATOM    570  N   SER A  78    -327.155-137.594  78.405  1.00  0.00           N  
ATOM    571  CA  SER A  78    -326.064-137.457  79.374  1.00  0.00           C  
ATOM    572  C   SER A  78    -324.769-138.137  78.887  1.00  0.00           C  
ATOM    573  O   SER A  78    -324.458-139.247  79.325  1.00  0.00           O  
ATOM    574  CB  SER A  78    -326.535-137.936  80.769  1.00  0.00           C  
ATOM    575  OG  SER A  78    -325.557-137.694  81.762  1.00  0.00           O  
ATOM    576  N   LEU A  79    -324.067-137.468  77.956  1.00  0.00           N  
ATOM    577  CA  LEU A  79    -322.831-137.937  77.326  1.00  0.00           C  
ATOM    578  C   LEU A  79    -321.716-138.216  78.346  1.00  0.00           C  
ATOM    579  O   LEU A  79    -321.516-137.432  79.270  1.00  0.00           O  
ATOM    580  CB  LEU A  79    -322.347-136.894  76.297  1.00  0.00           C  
ATOM    581  CG  LEU A  79    -323.171-136.832  74.993  1.00  0.00           C  
ATOM    582  CD1 LEU A  79    -322.938-135.506  74.245  1.00  0.00           C  
ATOM    583  CD2 LEU A  79    -322.876-138.032  74.079  1.00  0.00           C  
ATOM    584  N   GLN A  80    -321.011-139.332  78.136  1.00  0.00           N  
ATOM    585  CA  GLN A  80    -319.873-139.785  78.935  1.00  0.00           C  
ATOM    586  C   GLN A  80    -318.578-139.646  78.107  1.00  0.00           C  
ATOM    587  O   GLN A  80    -318.679-139.499  76.889  1.00  0.00           O  
ATOM    588  CB  GLN A  80    -320.138-141.257  79.340  1.00  0.00           C  
ATOM    589  CG  GLN A  80    -321.432-141.479  80.156  1.00  0.00           C  
ATOM    590  CD  GLN A  80    -321.509-140.628  81.426  1.00  0.00           C  
ATOM    591  OE1 GLN A  80    -320.573-140.613  82.224  1.00  0.00           O  
ATOM    592  NE2 GLN A  80    -322.625-139.927  81.627  1.00  0.00           N  
ATOM    593  N   PRO A  81    -317.384-139.726  78.748  1.00  0.00           N  
ATOM    594  CA  PRO A  81    -316.082-139.690  78.041  1.00  0.00           C  
ATOM    595  C   PRO A  81    -315.896-140.687  76.877  1.00  0.00           C  
ATOM    596  O   PRO A  81    -315.201-140.356  75.917  1.00  0.00           O  
ATOM    597  CD  PRO A  81    -317.180-139.766  80.199  1.00  0.00           C  
ATOM    598  CB  PRO A  81    -315.049-139.919  79.153  1.00  0.00           C  
ATOM    599  CG  PRO A  81    -315.721-139.374  80.398  1.00  0.00           C  
ATOM    600  N   GLU A  82    -316.546-141.860  76.967  1.00  0.00           N  
ATOM    601  CA  GLU A  82    -316.550-142.893  75.929  1.00  0.00           C  
ATOM    602  C   GLU A  82    -317.543-142.629  74.780  1.00  0.00           C  
ATOM    603  O   GLU A  82    -317.367-143.203  73.706  1.00  0.00           O  
ATOM    604  CB  GLU A  82    -316.829-144.263  76.577  1.00  0.00           C  
ATOM    605  CG  GLU A  82    -315.761-144.680  77.604  1.00  0.00           C  
ATOM    606  CD  GLU A  82    -315.932-146.137  78.023  1.00  0.00           C  
ATOM    607  OE1 GLU A  82    -316.600-146.362  79.056  1.00  0.00           O  
ATOM    608  OE2 GLU A  82    -315.400-147.001  77.292  1.00  0.00           O  
ATOM    609  N   ASP A  83    -318.554-141.772  75.007  1.00  0.00           N  
ATOM    610  CA  ASP A  83    -319.577-141.395  74.023  1.00  0.00           C  
ATOM    611  C   ASP A  83    -319.100-140.371  72.981  1.00  0.00           C  
ATOM    612  O   ASP A  83    -319.822-140.143  72.010  1.00  0.00           O  
ATOM    613  CB  ASP A  83    -320.895-140.904  74.664  1.00  0.00           C  
ATOM    614  CG  ASP A  83    -321.517-141.834  75.706  1.00  0.00           C  
ATOM    615  OD1 ASP A  83    -321.189-143.040  75.730  1.00  0.00           O  
ATOM    616  OD2 ASP A  83    -322.392-141.323  76.432  1.00  0.00           O  
ATOM    617  N   PHE A  84    -317.902-139.788  73.169  1.00  0.00           N  
ATOM    618  CA  PHE A  84    -317.253-138.908  72.197  1.00  0.00           C  
ATOM    619  C   PHE A  84    -316.533-139.769  71.153  1.00  0.00           C  
ATOM    620  O   PHE A  84    -315.356-140.096  71.303  1.00  0.00           O  
ATOM    621  CB  PHE A  84    -316.359-137.893  72.931  1.00  0.00           C  
ATOM    622  CG  PHE A  84    -317.181-136.985  73.829  1.00  0.00           C  
ATOM    623  CD1 PHE A  84    -318.026-136.018  73.255  1.00  0.00           C  
ATOM    624  CD2 PHE A  84    -317.284-137.241  75.210  1.00  0.00           C  
ATOM    625  CE1 PHE A  84    -318.929-135.320  74.041  1.00  0.00           C  
ATOM    626  CE2 PHE A  84    -318.177-136.516  75.990  1.00  0.00           C  
ATOM    627  CZ  PHE A  84    -318.999-135.561  75.406  1.00  0.00           C  
ATOM    628  N   ALA A  85    -317.329-140.185  70.160  1.00  0.00           N  
ATOM    629  CA  ALA A  85    -317.055-141.270  69.231  1.00  0.00           C  
ATOM    630  C   ALA A  85    -317.722-140.973  67.883  1.00  0.00           C  
ATOM    631  O   ALA A  85    -318.660-140.173  67.826  1.00  0.00           O  
ATOM    632  CB  ALA A  85    -317.631-142.558  69.844  1.00  0.00           C  
ATOM    633  N   THR A  86    -317.246-141.654  66.831  1.00  0.00           N  
ATOM    634  CA  THR A  86    -317.838-141.591  65.498  1.00  0.00           C  
ATOM    635  C   THR A  86    -319.010-142.581  65.384  1.00  0.00           C  
ATOM    636  O   THR A  86    -318.793-143.792  65.314  1.00  0.00           O  
ATOM    637  CB  THR A  86    -316.820-141.864  64.361  1.00  0.00           C  
ATOM    638  OG1 THR A  86    -315.709-141.003  64.515  1.00  0.00           O  
ATOM    639  CG2 THR A  86    -317.393-141.623  62.953  1.00  0.00           C  
ATOM    640  N   TYR A  87    -320.233-142.030  65.385  1.00  0.00           N  
ATOM    641  CA  TYR A  87    -321.476-142.775  65.203  1.00  0.00           C  
ATOM    642  C   TYR A  87    -321.744-143.026  63.716  1.00  0.00           C  
ATOM    643  O   TYR A  87    -321.367-142.211  62.875  1.00  0.00           O  
ATOM    644  CB  TYR A  87    -322.642-141.998  65.838  1.00  0.00           C  
ATOM    645  CG  TYR A  87    -322.567-141.924  67.350  1.00  0.00           C  
ATOM    646  CD1 TYR A  87    -323.195-142.908  68.142  1.00  0.00           C  
ATOM    647  CE1 TYR A  87    -323.108-142.842  69.546  1.00  0.00           C  
ATOM    648  CZ  TYR A  87    -322.381-141.805  70.161  1.00  0.00           C  
ATOM    649  OH  TYR A  87    -322.275-141.760  71.518  1.00  0.00           O  
ATOM    650  CD2 TYR A  87    -321.854-140.879  67.968  1.00  0.00           C  
ATOM    651  CE2 TYR A  87    -321.756-140.822  69.370  1.00  0.00           C  
ATOM    652  N   TYR A  88    -322.412-144.152  63.445  1.00  0.00           N  
ATOM    653  CA  TYR A  88    -322.768-144.628  62.111  1.00  0.00           C  
ATOM    654  C   TYR A  88    -324.199-145.170  62.111  1.00  0.00           C  
ATOM    655  O   TYR A  88    -324.783-145.388  63.171  1.00  0.00           O  
ATOM    656  CB  TYR A  88    -321.781-145.734  61.693  1.00  0.00           C  
ATOM    657  CG  TYR A  88    -320.366-145.256  61.445  1.00  0.00           C  
ATOM    658  CD1 TYR A  88    -319.336-145.575  62.353  1.00  0.00           C  
ATOM    659  CE1 TYR A  88    -318.017-145.163  62.087  1.00  0.00           C  
ATOM    660  CZ  TYR A  88    -317.730-144.419  60.929  1.00  0.00           C  
ATOM    661  OH  TYR A  88    -316.456-144.003  60.687  1.00  0.00           O  
ATOM    662  CD2 TYR A  88    -320.079-144.511  60.284  1.00  0.00           C  
ATOM    663  CE2 TYR A  88    -318.763-144.090  60.030  1.00  0.00           C  
ATOM    664  N   CYS A  89    -324.718-145.406  60.899  1.00  0.00           N  
ATOM    665  CA  CYS A  89    -326.023-146.015  60.660  1.00  0.00           C  
ATOM    666  C   CYS A  89    -325.960-146.931  59.430  1.00  0.00           C  
ATOM    667  O   CYS A  89    -325.124-146.714  58.553  1.00  0.00           O  
ATOM    668  SG  CYS A  89    -326.859-143.679  59.253  1.00  0.00           S  
ATOM    669  CB  CYS A  89    -327.096-144.905  60.570  1.00  0.00           C  
ATOM    670  N   GLN A  90    -326.847-147.941  59.401  1.00  0.00           N  
ATOM    671  CA  GLN A  90    -327.001-148.899  58.302  1.00  0.00           C  
ATOM    672  C   GLN A  90    -328.481-149.287  58.140  1.00  0.00           C  
ATOM    673  O   GLN A  90    -329.319-148.848  58.925  1.00  0.00           O  
ATOM    674  CB  GLN A  90    -326.054-150.108  58.491  1.00  0.00           C  
ATOM    675  CG  GLN A  90    -326.470-151.170  59.529  1.00  0.00           C  
ATOM    676  CD  GLN A  90    -325.580-152.413  59.445  1.00  0.00           C  
ATOM    677  OE1 GLN A  90    -324.412-152.374  59.824  1.00  0.00           O  
ATOM    678  NE2 GLN A  90    -326.130-153.527  58.956  1.00  0.00           N  
ATOM    679  N   VAL A  91    -328.773-150.110  57.118  1.00  0.00           N  
ATOM    680  CA  VAL A  91    -330.116-150.615  56.816  1.00  0.00           C  
ATOM    681  C   VAL A  91    -330.088-152.119  56.485  1.00  0.00           C  
ATOM    682  O   VAL A  91    -329.050-152.645  56.078  1.00  0.00           O  
ATOM    683  CB  VAL A  91    -330.760-149.863  55.613  1.00  0.00           C  
ATOM    684  CG1 VAL A  91    -331.051-148.396  55.957  1.00  0.00           C  
ATOM    685  CG2 VAL A  91    -329.969-149.968  54.292  1.00  0.00           C  
ATOM    686  N   TYR A  92    -331.254-152.767  56.649  1.00  0.00           N  
ATOM    687  CA  TYR A  92    -331.503-154.157  56.262  1.00  0.00           C  
ATOM    688  C   TYR A  92    -332.992-154.352  55.913  1.00  0.00           C  
ATOM    689  O   TYR A  92    -333.611-155.319  56.348  1.00  0.00           O  
ATOM    690  CB  TYR A  92    -330.917-155.140  57.315  1.00  0.00           C  
ATOM    691  CG  TYR A  92    -331.030-156.645  57.070  1.00  0.00           C  
ATOM    692  CD1 TYR A  92    -331.095-157.190  55.768  1.00  0.00           C  
ATOM    693  CD2 TYR A  92    -331.061-157.517  58.180  1.00  0.00           C  
ATOM    694  CE1 TYR A  92    -331.194-158.582  55.578  1.00  0.00           C  
ATOM    695  CE2 TYR A  92    -331.165-158.910  57.994  1.00  0.00           C  
ATOM    696  CZ  TYR A  92    -331.228-159.444  56.691  1.00  0.00           C  
ATOM    697  OH  TYR A  92    -331.316-160.793  56.505  1.00  0.00           O  
ATOM    698  N   SER A  93    -333.532-153.421  55.110  1.00  0.00           N  
ATOM    699  CA  SER A  93    -334.848-153.538  54.478  1.00  0.00           C  
ATOM    700  C   SER A  93    -334.789-154.371  53.184  1.00  0.00           C  
ATOM    701  O   SER A  93    -335.732-155.111  52.903  1.00  0.00           O  
ATOM    702  CB  SER A  93    -335.399-152.123  54.220  1.00  0.00           C  
ATOM    703  OG  SER A  93    -336.589-152.130  53.456  1.00  0.00           O  
ATOM    704  N   GLY A  94    -333.693-154.228  52.425  1.00  0.00           N  
ATOM    705  CA  GLY A  94    -333.507-154.910  51.153  1.00  0.00           C  
ATOM    706  C   GLY A  94    -332.127-154.549  50.602  1.00  0.00           C  
ATOM    707  O   GLY A  94    -331.496-153.577  51.025  1.00  0.00           O  
ATOM    708  N   TYR A  95    -331.670-155.360  49.638  1.00  0.00           N  
ATOM    709  CA  TYR A  95    -330.364-155.244  48.992  1.00  0.00           C  
ATOM    710  C   TYR A  95    -330.420-154.274  47.791  1.00  0.00           C  
ATOM    711  O   TYR A  95    -331.454-154.233  47.122  1.00  0.00           O  
ATOM    712  CB  TYR A  95    -329.925-156.653  48.548  1.00  0.00           C  
ATOM    713  CG  TYR A  95    -329.689-157.593  49.718  1.00  0.00           C  
ATOM    714  CD1 TYR A  95    -330.643-158.573  50.060  1.00  0.00           C  
ATOM    715  CE1 TYR A  95    -330.424-159.415  51.168  1.00  0.00           C  
ATOM    716  CZ  TYR A  95    -329.252-159.281  51.938  1.00  0.00           C  
ATOM    717  OH  TYR A  95    -329.046-160.100  53.008  1.00  0.00           O  
ATOM    718  CD2 TYR A  95    -328.519-157.460  50.490  1.00  0.00           C  
ATOM    719  CE2 TYR A  95    -328.300-158.301  51.597  1.00  0.00           C  
ATOM    720  N   PRO A  96    -329.319-153.542  47.504  1.00  0.00           N  
ATOM    721  CA  PRO A  96    -328.059-153.485  48.273  1.00  0.00           C  
ATOM    722  C   PRO A  96    -328.191-152.733  49.610  1.00  0.00           C  
ATOM    723  O   PRO A  96    -328.878-151.712  49.674  1.00  0.00           O  
ATOM    724  CD  PRO A  96    -329.232-152.720  46.294  1.00  0.00           C  
ATOM    725  CB  PRO A  96    -327.101-152.742  47.324  1.00  0.00           C  
ATOM    726  CG  PRO A  96    -327.995-151.853  46.480  1.00  0.00           C  
ATOM    727  N   LEU A  97    -327.506-153.253  50.645  1.00  0.00           N  
ATOM    728  CA  LEU A  97    -327.338-152.565  51.928  1.00  0.00           C  
ATOM    729  C   LEU A  97    -326.361-151.390  51.769  1.00  0.00           C  
ATOM    730  O   LEU A  97    -325.492-151.423  50.898  1.00  0.00           O  
ATOM    731  CB  LEU A  97    -326.814-153.525  53.022  1.00  0.00           C  
ATOM    732  CG  LEU A  97    -327.512-154.895  53.136  1.00  0.00           C  
ATOM    733  CD1 LEU A  97    -326.905-155.715  54.294  1.00  0.00           C  
ATOM    734  CD2 LEU A  97    -329.046-154.797  53.234  1.00  0.00           C  
ATOM    735  N   THR A  98    -326.531-150.363  52.605  1.00  0.00           N  
ATOM    736  CA  THR A  98    -325.756-149.126  52.539  1.00  0.00           C  
ATOM    737  C   THR A  98    -325.598-148.534  53.948  1.00  0.00           C  
ATOM    738  O   THR A  98    -326.290-148.944  54.882  1.00  0.00           O  
ATOM    739  CB  THR A  98    -326.443-148.077  51.620  1.00  0.00           C  
ATOM    740  OG1 THR A  98    -327.788-147.874  52.013  1.00  0.00           O  
ATOM    741  CG2 THR A  98    -326.423-148.471  50.132  1.00  0.00           C  
ATOM    742  N   PHE A  99    -324.637-147.604  54.056  1.00  0.00           N  
ATOM    743  CA  PHE A  99    -324.211-146.955  55.292  1.00  0.00           C  
ATOM    744  C   PHE A  99    -324.241-145.428  55.158  1.00  0.00           C  
ATOM    745  O   PHE A  99    -324.118-144.901  54.051  1.00  0.00           O  
ATOM    746  CB  PHE A  99    -322.776-147.406  55.630  1.00  0.00           C  
ATOM    747  CG  PHE A  99    -322.639-148.797  56.216  1.00  0.00           C  
ATOM    748  CD1 PHE A  99    -322.644-149.926  55.374  1.00  0.00           C  
ATOM    749  CE1 PHE A  99    -322.592-151.201  55.920  1.00  0.00           C  
ATOM    750  CZ  PHE A  99    -322.541-151.367  57.299  1.00  0.00           C  
ATOM    751  CD2 PHE A  99    -322.635-148.981  57.613  1.00  0.00           C  
ATOM    752  CE2 PHE A  99    -322.558-150.261  58.140  1.00  0.00           C  
ATOM    753  N   GLY A 100    -324.359-144.754  56.313  1.00  0.00           N  
ATOM    754  CA  GLY A 100    -324.256-143.302  56.438  1.00  0.00           C  
ATOM    755  C   GLY A 100    -322.788-142.844  56.388  1.00  0.00           C  
ATOM    756  O   GLY A 100    -321.859-143.635  56.569  1.00  0.00           O  
ATOM    757  N   GLY A 101    -322.601-141.533  56.162  1.00  0.00           N  
ATOM    758  CA  GLY A 101    -321.297-140.879  56.005  1.00  0.00           C  
ATOM    759  C   GLY A 101    -320.544-140.650  57.329  1.00  0.00           C  
ATOM    760  O   GLY A 101    -319.419-140.154  57.287  1.00  0.00           O  
ATOM    761  N   GLY A 102    -321.134-141.007  58.482  1.00  0.00           N  
ATOM    762  CA  GLY A 102    -320.525-140.921  59.808  1.00  0.00           C  
ATOM    763  C   GLY A 102    -320.578-139.500  60.386  1.00  0.00           C  
ATOM    764  O   GLY A 102    -320.841-138.526  59.677  1.00  0.00           O  
ATOM    765  N   THR A 103    -320.289-139.395  61.694  1.00  0.00           N  
ATOM    766  CA  THR A 103    -320.113-138.130  62.407  1.00  0.00           C  
ATOM    767  C   THR A 103    -319.521-138.366  63.802  1.00  0.00           C  
ATOM    768  O   THR A 103    -320.078-139.148  64.576  1.00  0.00           O  
ATOM    769  CB  THR A 103    -321.421-137.292  62.533  1.00  0.00           C  
ATOM    770  OG1 THR A 103    -321.190-136.087  63.242  1.00  0.00           O  
ATOM    771  CG2 THR A 103    -322.597-137.987  63.239  1.00  0.00           C  
ATOM    772  N   LYS A 104    -318.423-137.653  64.102  1.00  0.00           N  
ATOM    773  CA  LYS A 104    -317.865-137.545  65.446  1.00  0.00           C  
ATOM    774  C   LYS A 104    -318.708-136.574  66.284  1.00  0.00           C  
ATOM    775  O   LYS A 104    -318.885-135.424  65.880  1.00  0.00           O  
ATOM    776  CB  LYS A 104    -316.379-137.118  65.378  1.00  0.00           C  
ATOM    777  CG  LYS A 104    -315.723-136.902  66.761  1.00  0.00           C  
ATOM    778  CD  LYS A 104    -314.216-136.605  66.693  1.00  0.00           C  
ATOM    779  CE  LYS A 104    -313.581-136.379  68.076  1.00  0.00           C  
ATOM    780  NZ  LYS A 104    -314.063-135.138  68.711  1.00  0.00           N  
ATOM    781  N   VAL A 105    -319.140-137.049  67.462  1.00  0.00           N  
ATOM    782  CA  VAL A 105    -319.625-136.200  68.546  1.00  0.00           C  
ATOM    783  C   VAL A 105    -318.400-135.713  69.344  1.00  0.00           C  
ATOM    784  O   VAL A 105    -317.572-136.527  69.756  1.00  0.00           O  
ATOM    785  CB  VAL A 105    -320.616-136.967  69.467  1.00  0.00           C  
ATOM    786  CG1 VAL A 105    -320.981-136.241  70.777  1.00  0.00           C  
ATOM    787  CG2 VAL A 105    -321.916-137.284  68.703  1.00  0.00           C  
ATOM    788  N   GLU A 106    -318.297-134.387  69.490  1.00  0.00           N  
ATOM    789  CA  GLU A 106    -317.175-133.670  70.091  1.00  0.00           C  
ATOM    790  C   GLU A 106    -317.617-133.020  71.409  1.00  0.00           C  
ATOM    791  O   GLU A 106    -318.769-132.602  71.513  1.00  0.00           O  
ATOM    792  CB  GLU A 106    -316.700-132.638  69.042  1.00  0.00           C  
ATOM    793  CG  GLU A 106    -315.586-131.667  69.482  1.00  0.00           C  
ATOM    794  CD  GLU A 106    -315.145-130.739  68.349  1.00  0.00           C  
ATOM    795  OE1 GLU A 106    -314.884-131.269  67.246  1.00  0.00           O  
ATOM    796  OE2 GLU A 106    -315.005-129.528  68.617  1.00  0.00           O  
ATOM    797  N   ILE A 107    -316.702-132.932  72.389  1.00  0.00           N  
ATOM    798  CA  ILE A 107    -316.962-132.286  73.679  1.00  0.00           C  
ATOM    799  C   ILE A 107    -317.056-130.765  73.467  1.00  0.00           C  
ATOM    800  O   ILE A 107    -316.045-130.139  73.141  1.00  0.00           O  
ATOM    801  CB  ILE A 107    -315.857-132.563  74.751  1.00  0.00           C  
ATOM    802  CG2 ILE A 107    -316.188-131.907  76.113  1.00  0.00           C  
ATOM    803  CG1 ILE A 107    -315.587-134.071  74.945  1.00  0.00           C  
ATOM    804  CD1 ILE A 107    -314.237-134.399  75.595  1.00  0.00           C  
ATOM    805  N   LYS A 108    -318.269-130.208  73.642  1.00  0.00           N  
ATOM    806  CA  LYS A 108    -318.500-128.768  73.557  1.00  0.00           C  
ATOM    807  C   LYS A 108    -317.870-128.065  74.768  1.00  0.00           C  
ATOM    808  O   LYS A 108    -318.095-128.473  75.907  1.00  0.00           O  
ATOM    809  CB  LYS A 108    -320.000-128.456  73.384  1.00  0.00           C  
ATOM    810  CG  LYS A 108    -320.353-126.961  73.237  1.00  0.00           C  
ATOM    811  CD  LYS A 108    -319.678-126.272  72.034  1.00  0.00           C  
ATOM    812  CE  LYS A 108    -320.062-124.794  71.872  1.00  0.00           C  
ATOM    813  NZ  LYS A 108    -319.582-123.977  73.002  1.00  0.00           N  
ATOM    814  N   ARG A 109    -317.062-127.042  74.470  1.00  0.00           N  
ATOM    815  CA  ARG A 109    -316.187-126.362  75.414  1.00  0.00           C  
ATOM    816  C   ARG A 109    -316.277-124.846  75.180  1.00  0.00           C  
ATOM    817  O   ARG A 109    -316.700-124.404  74.107  1.00  0.00           O  
ATOM    818  CB  ARG A 109    -314.763-126.920  75.169  1.00  0.00           C  
ATOM    819  CG  ARG A 109    -313.663-126.513  76.166  1.00  0.00           C  
ATOM    820  CD  ARG A 109    -312.269-126.803  75.600  1.00  0.00           C  
ATOM    821  NE  ARG A 109    -311.209-126.587  76.593  1.00  0.00           N  
ATOM    822  CZ  ARG A 109    -310.694-125.411  76.986  1.00  0.00           C  
ATOM    823  NH1 ARG A 109    -311.115-124.246  76.476  1.00  0.00           N  
ATOM    824  NH2 ARG A 109    -309.724-125.409  77.909  1.00  0.00           N  
ATOM    825  N   THR A 110    -315.829-124.072  76.181  1.00  0.00           N  
ATOM    826  CA  THR A 110    -315.512-122.650  76.048  1.00  0.00           C  
ATOM    827  C   THR A 110    -314.310-122.421  75.096  1.00  0.00           C  
ATOM    828  O   THR A 110    -313.464-123.304  74.940  1.00  0.00           O  
ATOM    829  CB  THR A 110    -315.210-122.030  77.445  1.00  0.00           C  
ATOM    830  OG1 THR A 110    -315.016-120.631  77.352  1.00  0.00           O  
ATOM    831  CG2 THR A 110    -313.977-122.608  78.166  1.00  0.00           C  
ATOM    832  N   VAL A 111    -314.271-121.240  74.466  1.00  0.00           N  
ATOM    833  CA  VAL A 111    -313.229-120.840  73.519  1.00  0.00           C  
ATOM    834  C   VAL A 111    -311.873-120.588  74.220  1.00  0.00           C  
ATOM    835  O   VAL A 111    -311.848-120.101  75.351  1.00  0.00           O  
ATOM    836  CB  VAL A 111    -313.691-119.569  72.746  1.00  0.00           C  
ATOM    837  CG1 VAL A 111    -312.616-118.898  71.875  1.00  0.00           C  
ATOM    838  CG2 VAL A 111    -314.921-119.874  71.871  1.00  0.00           C  
ATOM    839  N   ALA A 112    -310.774-120.922  73.522  1.00  0.00           N  
ATOM    840  CA  ALA A 112    -309.393-120.718  73.967  1.00  0.00           C  
ATOM    841  C   ALA A 112    -308.492-120.389  72.769  1.00  0.00           C  
ATOM    842  O   ALA A 112    -308.767-120.855  71.665  1.00  0.00           O  
ATOM    843  CB  ALA A 112    -308.905-121.973  74.710  1.00  0.00           C  
ATOM    844  N   ALA A 113    -307.436-119.592  73.016  1.00  0.00           N  
ATOM    845  CA  ALA A 113    -306.518-119.077  71.991  1.00  0.00           C  
ATOM    846  C   ALA A 113    -305.274-119.978  71.787  1.00  0.00           C  
ATOM    847  O   ALA A 113    -304.945-120.744  72.694  1.00  0.00           O  
ATOM    848  CB  ALA A 113    -306.092-117.661  72.407  1.00  0.00           C  
ATOM    849  N   PRO A 114    -304.589-119.875  70.616  1.00  0.00           N  
ATOM    850  CA  PRO A 114    -303.396-120.693  70.297  1.00  0.00           C  
ATOM    851  C   PRO A 114    -302.137-120.362  71.121  1.00  0.00           C  
ATOM    852  O   PRO A 114    -301.786-119.189  71.254  1.00  0.00           O  
ATOM    853  CD  PRO A 114    -304.953-119.053  69.460  1.00  0.00           C  
ATOM    854  CB  PRO A 114    -303.145-120.423  68.798  1.00  0.00           C  
ATOM    855  CG  PRO A 114    -304.444-119.848  68.271  1.00  0.00           C  
ATOM    856  N   SER A 115    -301.456-121.418  71.597  1.00  0.00           N  
ATOM    857  CA  SER A 115    -300.111-121.365  72.178  1.00  0.00           C  
ATOM    858  C   SER A 115    -299.087-121.610  71.056  1.00  0.00           C  
ATOM    859  O   SER A 115    -298.777-122.763  70.749  1.00  0.00           O  
ATOM    860  CB  SER A 115    -299.985-122.418  73.297  1.00  0.00           C  
ATOM    861  OG  SER A 115    -300.745-122.039  74.427  1.00  0.00           O  
ATOM    862  N   VAL A 116    -298.636-120.510  70.436  1.00  0.00           N  
ATOM    863  CA  VAL A 116    -297.765-120.490  69.261  1.00  0.00           C  
ATOM    864  C   VAL A 116    -296.272-120.727  69.590  1.00  0.00           C  
ATOM    865  O   VAL A 116    -295.770-120.242  70.604  1.00  0.00           O  
ATOM    866  CB  VAL A 116    -297.944-119.144  68.494  1.00  0.00           C  
ATOM    867  CG1 VAL A 116    -297.690-117.897  69.367  1.00  0.00           C  
ATOM    868  CG2 VAL A 116    -297.158-119.053  67.168  1.00  0.00           C  
ATOM    869  N   PHE A 117    -295.604-121.465  68.689  1.00  0.00           N  
ATOM    870  CA  PHE A 117    -294.171-121.763  68.674  1.00  0.00           C  
ATOM    871  C   PHE A 117    -293.658-121.677  67.224  1.00  0.00           C  
ATOM    872  O   PHE A 117    -294.459-121.743  66.291  1.00  0.00           O  
ATOM    873  CB  PHE A 117    -293.920-123.184  69.231  1.00  0.00           C  
ATOM    874  CG  PHE A 117    -294.306-123.418  70.681  1.00  0.00           C  
ATOM    875  CD1 PHE A 117    -293.459-122.981  71.721  1.00  0.00           C  
ATOM    876  CD2 PHE A 117    -295.577-123.942  71.004  1.00  0.00           C  
ATOM    877  CE1 PHE A 117    -293.855-123.129  73.044  1.00  0.00           C  
ATOM    878  CE2 PHE A 117    -295.953-124.081  72.333  1.00  0.00           C  
ATOM    879  CZ  PHE A 117    -295.092-123.683  73.348  1.00  0.00           C  
ATOM    880  N   ILE A 118    -292.329-121.577  67.056  1.00  0.00           N  
ATOM    881  CA  ILE A 118    -291.667-121.600  65.747  1.00  0.00           C  
ATOM    882  C   ILE A 118    -290.233-122.149  65.899  1.00  0.00           C  
ATOM    883  O   ILE A 118    -289.603-121.919  66.933  1.00  0.00           O  
ATOM    884  CB  ILE A 118    -291.633-120.185  65.092  1.00  0.00           C  
ATOM    885  CG2 ILE A 118    -290.643-119.201  65.760  1.00  0.00           C  
ATOM    886  CG1 ILE A 118    -291.393-120.260  63.568  1.00  0.00           C  
ATOM    887  CD1 ILE A 118    -291.613-118.922  62.857  1.00  0.00           C  
ATOM    888  N   PHE A 119    -289.753-122.867  64.868  1.00  0.00           N  
ATOM    889  CA  PHE A 119    -288.442-123.522  64.850  1.00  0.00           C  
ATOM    890  C   PHE A 119    -287.868-123.549  63.417  1.00  0.00           C  
ATOM    891  O   PHE A 119    -288.630-123.796  62.480  1.00  0.00           O  
ATOM    892  CB  PHE A 119    -288.590-124.978  65.346  1.00  0.00           C  
ATOM    893  CG  PHE A 119    -289.093-125.164  66.766  1.00  0.00           C  
ATOM    894  CD1 PHE A 119    -290.442-125.503  67.006  1.00  0.00           C  
ATOM    895  CE1 PHE A 119    -290.912-125.605  68.309  1.00  0.00           C  
ATOM    896  CZ  PHE A 119    -290.063-125.352  69.378  1.00  0.00           C  
ATOM    897  CD2 PHE A 119    -288.252-124.876  67.862  1.00  0.00           C  
ATOM    898  CE2 PHE A 119    -288.740-124.987  69.159  1.00  0.00           C  
ATOM    899  N   PRO A 120    -286.532-123.361  63.262  1.00  0.00           N  
ATOM    900  CA  PRO A 120    -285.847-123.581  61.974  1.00  0.00           C  
ATOM    901  C   PRO A 120    -285.632-125.082  61.652  1.00  0.00           C  
ATOM    902  O   PRO A 120    -285.736-125.910  62.560  1.00  0.00           O  
ATOM    903  CD  PRO A 120    -285.579-122.975  64.305  1.00  0.00           C  
ATOM    904  CB  PRO A 120    -284.494-122.878  62.185  1.00  0.00           C  
ATOM    905  CG  PRO A 120    -284.201-123.068  63.659  1.00  0.00           C  
ATOM    906  N   PRO A 121    -285.243-125.402  60.393  1.00  0.00           N  
ATOM    907  CA  PRO A 121    -284.743-126.740  60.015  1.00  0.00           C  
ATOM    908  C   PRO A 121    -283.405-127.086  60.697  1.00  0.00           C  
ATOM    909  O   PRO A 121    -282.607-126.187  60.961  1.00  0.00           O  
ATOM    910  CD  PRO A 121    -285.132-124.483  59.266  1.00  0.00           C  
ATOM    911  CB  PRO A 121    -284.553-126.647  58.484  1.00  0.00           C  
ATOM    912  CG  PRO A 121    -285.251-125.372  58.047  1.00  0.00           C  
ATOM    913  N   SER A 122    -283.169-128.388  60.928  1.00  0.00           N  
ATOM    914  CA  SER A 122    -281.874-128.913  61.375  1.00  0.00           C  
ATOM    915  C   SER A 122    -280.801-128.857  60.271  1.00  0.00           C  
ATOM    916  O   SER A 122    -281.135-128.869  59.086  1.00  0.00           O  
ATOM    917  CB  SER A 122    -282.068-130.351  61.903  1.00  0.00           C  
ATOM    918  OG  SER A 122    -282.353-131.285  60.876  1.00  0.00           O  
ATOM    919  N   ASP A 123    -279.527-128.863  60.699  1.00  0.00           N  
ATOM    920  CA  ASP A 123    -278.321-129.009  59.869  1.00  0.00           C  
ATOM    921  C   ASP A 123    -278.377-130.234  58.935  1.00  0.00           C  
ATOM    922  O   ASP A 123    -277.989-130.142  57.774  1.00  0.00           O  
ATOM    923  CB  ASP A 123    -277.081-129.079  60.788  1.00  0.00           C  
ATOM    924  CG  ASP A 123    -275.730-129.284  60.102  1.00  0.00           C  
ATOM    925  OD1 ASP A 123    -275.215-128.293  59.542  1.00  0.00           O  
ATOM    926  OD2 ASP A 123    -275.221-130.425  60.168  1.00  0.00           O  
ATOM    927  N   GLU A 124    -278.883-131.343  59.487  1.00  0.00           N  
ATOM    928  CA  GLU A 124    -279.032-132.649  58.856  1.00  0.00           C  
ATOM    929  C   GLU A 124    -280.080-132.653  57.728  1.00  0.00           C  
ATOM    930  O   GLU A 124    -279.892-133.369  56.745  1.00  0.00           O  
ATOM    931  CB  GLU A 124    -279.394-133.648  59.970  1.00  0.00           C  
ATOM    932  CG  GLU A 124    -278.318-133.721  61.077  1.00  0.00           C  
ATOM    933  CD  GLU A 124    -278.815-134.459  62.312  1.00  0.00           C  
ATOM    934  OE1 GLU A 124    -278.271-135.549  62.593  1.00  0.00           O  
ATOM    935  OE2 GLU A 124    -279.743-133.924  62.959  1.00  0.00           O  
ATOM    936  N   GLN A 125    -281.135-131.829  57.868  1.00  0.00           N  
ATOM    937  CA  GLN A 125    -282.154-131.612  56.843  1.00  0.00           C  
ATOM    938  C   GLN A 125    -281.642-130.697  55.717  1.00  0.00           C  
ATOM    939  O   GLN A 125    -281.948-130.954  54.555  1.00  0.00           O  
ATOM    940  CB  GLN A 125    -283.430-131.047  57.504  1.00  0.00           C  
ATOM    941  CG  GLN A 125    -284.656-131.068  56.573  1.00  0.00           C  
ATOM    942  CD  GLN A 125    -285.969-130.820  57.311  1.00  0.00           C  
ATOM    943  OE1 GLN A 125    -286.085-129.881  58.093  1.00  0.00           O  
ATOM    944  NE2 GLN A 125    -286.978-131.652  57.044  1.00  0.00           N  
ATOM    945  N   LEU A 126    -280.852-129.675  56.084  1.00  0.00           N  
ATOM    946  CA  LEU A 126    -280.234-128.707  55.174  1.00  0.00           C  
ATOM    947  C   LEU A 126    -279.116-129.329  54.313  1.00  0.00           C  
ATOM    948  O   LEU A 126    -278.968-128.935  53.156  1.00  0.00           O  
ATOM    949  CB  LEU A 126    -279.739-127.499  56.002  1.00  0.00           C  
ATOM    950  CG  LEU A 126    -280.882-126.677  56.649  1.00  0.00           C  
ATOM    951  CD1 LEU A 126    -280.411-125.871  57.872  1.00  0.00           C  
ATOM    952  CD2 LEU A 126    -281.593-125.769  55.639  1.00  0.00           C  
ATOM    953  N   LYS A 127    -278.406-130.329  54.860  1.00  0.00           N  
ATOM    954  CA  LYS A 127    -277.462-131.185  54.135  1.00  0.00           C  
ATOM    955  C   LYS A 127    -278.151-132.207  53.210  1.00  0.00           C  
ATOM    956  O   LYS A 127    -277.536-132.615  52.227  1.00  0.00           O  
ATOM    957  CB  LYS A 127    -276.524-131.871  55.148  1.00  0.00           C  
ATOM    958  CG  LYS A 127    -275.473-130.906  55.725  1.00  0.00           C  
ATOM    959  CD  LYS A 127    -274.637-131.540  56.846  1.00  0.00           C  
ATOM    960  CE  LYS A 127    -273.562-130.597  57.407  1.00  0.00           C  
ATOM    961  NZ  LYS A 127    -272.504-130.314  56.425  1.00  0.00           N  
ATOM    962  N   SER A 128    -279.419-132.552  53.501  1.00  0.00           N  
ATOM    963  CA  SER A 128    -280.293-133.349  52.631  1.00  0.00           C  
ATOM    964  C   SER A 128    -280.983-132.516  51.525  1.00  0.00           C  
ATOM    965  O   SER A 128    -281.715-133.092  50.721  1.00  0.00           O  
ATOM    966  CB  SER A 128    -281.318-134.116  53.496  1.00  0.00           C  
ATOM    967  OG  SER A 128    -280.706-135.234  54.105  1.00  0.00           O  
ATOM    968  N   GLY A 129    -280.730-131.194  51.478  1.00  0.00           N  
ATOM    969  CA  GLY A 129    -281.226-130.286  50.439  1.00  0.00           C  
ATOM    970  C   GLY A 129    -282.661-129.798  50.700  1.00  0.00           C  
ATOM    971  O   GLY A 129    -283.268-129.235  49.789  1.00  0.00           O  
ATOM    972  N   THR A 130    -283.195-130.003  51.914  1.00  0.00           N  
ATOM    973  CA  THR A 130    -284.554-129.646  52.330  1.00  0.00           C  
ATOM    974  C   THR A 130    -284.496-128.591  53.454  1.00  0.00           C  
ATOM    975  O   THR A 130    -283.487-128.487  54.149  1.00  0.00           O  
ATOM    976  CB  THR A 130    -285.278-130.919  52.860  1.00  0.00           C  
ATOM    977  OG1 THR A 130    -285.382-131.852  51.802  1.00  0.00           O  
ATOM    978  CG2 THR A 130    -286.694-130.733  53.440  1.00  0.00           C  
ATOM    979  N   ALA A 131    -285.581-127.823  53.628  1.00  0.00           N  
ATOM    980  CA  ALA A 131    -285.699-126.827  54.686  1.00  0.00           C  
ATOM    981  C   ALA A 131    -287.159-126.693  55.121  1.00  0.00           C  
ATOM    982  O   ALA A 131    -287.858-125.792  54.657  1.00  0.00           O  
ATOM    983  CB  ALA A 131    -285.096-125.500  54.211  1.00  0.00           C  
ATOM    984  N   SER A 132    -287.593-127.596  56.013  1.00  0.00           N  
ATOM    985  CA  SER A 132    -288.931-127.567  56.596  1.00  0.00           C  
ATOM    986  C   SER A 132    -288.937-126.718  57.868  1.00  0.00           C  
ATOM    987  O   SER A 132    -288.553-127.200  58.935  1.00  0.00           O  
ATOM    988  CB  SER A 132    -289.429-128.994  56.849  1.00  0.00           C  
ATOM    989  OG  SER A 132    -289.744-129.637  55.630  1.00  0.00           O  
ATOM    990  N   VAL A 133    -289.364-125.458  57.708  1.00  0.00           N  
ATOM    991  CA  VAL A 133    -289.501-124.488  58.786  1.00  0.00           C  
ATOM    992  C   VAL A 133    -290.886-124.697  59.430  1.00  0.00           C  
ATOM    993  O   VAL A 133    -291.900-124.511  58.758  1.00  0.00           O  
ATOM    994  CB  VAL A 133    -289.414-123.024  58.265  1.00  0.00           C  
ATOM    995  CG1 VAL A 133    -289.244-122.042  59.434  1.00  0.00           C  
ATOM    996  CG2 VAL A 133    -288.284-122.808  57.239  1.00  0.00           C  
ATOM    997  N   VAL A 134    -290.897-125.136  60.697  1.00  0.00           N  
ATOM    998  CA  VAL A 134    -292.096-125.600  61.400  1.00  0.00           C  
ATOM    999  C   VAL A 134    -292.636-124.531  62.366  1.00  0.00           C  
ATOM   1000  O   VAL A 134    -291.863-123.773  62.953  1.00  0.00           O  
ATOM   1001  CB  VAL A 134    -291.766-126.908  62.181  1.00  0.00           C  
ATOM   1002  CG1 VAL A 134    -292.749-127.325  63.294  1.00  0.00           C  
ATOM   1003  CG2 VAL A 134    -291.591-128.085  61.205  1.00  0.00           C  
ATOM   1004  N   CYS A 135    -293.968-124.531  62.516  1.00  0.00           N  
ATOM   1005  CA  CYS A 135    -294.748-123.728  63.450  1.00  0.00           C  
ATOM   1006  C   CYS A 135    -295.830-124.626  64.064  1.00  0.00           C  
ATOM   1007  O   CYS A 135    -296.452-125.409  63.346  1.00  0.00           O  
ATOM   1008  CB  CYS A 135    -295.334-122.522  62.699  1.00  0.00           C  
ATOM   1009  SG  CYS A 135    -296.420-121.407  63.621  1.00  0.00           S  
ATOM   1010  N   LEU A 136    -296.007-124.521  65.390  1.00  0.00           N  
ATOM   1011  CA  LEU A 136    -296.846-125.425  66.176  1.00  0.00           C  
ATOM   1012  C   LEU A 136    -297.778-124.591  67.060  1.00  0.00           C  
ATOM   1013  O   LEU A 136    -297.301-123.788  67.859  1.00  0.00           O  
ATOM   1014  CB  LEU A 136    -295.938-126.356  67.018  1.00  0.00           C  
ATOM   1015  CG  LEU A 136    -295.114-127.360  66.175  1.00  0.00           C  
ATOM   1016  CD1 LEU A 136    -293.884-127.889  66.942  1.00  0.00           C  
ATOM   1017  CD2 LEU A 136    -295.995-128.487  65.602  1.00  0.00           C  
ATOM   1018  N   LEU A 137    -299.089-124.817  66.897  1.00  0.00           N  
ATOM   1019  CA  LEU A 137    -300.165-124.213  67.677  1.00  0.00           C  
ATOM   1020  C   LEU A 137    -300.770-125.304  68.565  1.00  0.00           C  
ATOM   1021  O   LEU A 137    -301.005-126.412  68.082  1.00  0.00           O  
ATOM   1022  CB  LEU A 137    -301.252-123.646  66.731  1.00  0.00           C  
ATOM   1023  CG  LEU A 137    -300.809-122.523  65.763  1.00  0.00           C  
ATOM   1024  CD1 LEU A 137    -299.995-121.420  66.462  1.00  0.00           C  
ATOM   1025  CD2 LEU A 137    -300.116-123.043  64.483  1.00  0.00           C  
ATOM   1026  N   ASN A 138    -301.006-124.980  69.846  1.00  0.00           N  
ATOM   1027  CA  ASN A 138    -301.487-125.931  70.853  1.00  0.00           C  
ATOM   1028  C   ASN A 138    -302.534-125.279  71.766  1.00  0.00           C  
ATOM   1029  O   ASN A 138    -302.559-124.056  71.900  1.00  0.00           O  
ATOM   1030  CB  ASN A 138    -300.294-126.463  71.692  1.00  0.00           C  
ATOM   1031  CG  ASN A 138    -299.274-127.290  70.899  1.00  0.00           C  
ATOM   1032  OD1 ASN A 138    -298.128-126.692  70.567  1.00  0.00           O  
ATOM   1033  ND2 ASN A 138    -299.513-128.457  70.597  1.00  0.00           N  
ATOM   1034  N   ASN A 139    -303.349-126.132  72.408  1.00  0.00           N  
ATOM   1035  CA  ASN A 139    -304.265-125.819  73.514  1.00  0.00           C  
ATOM   1036  C   ASN A 139    -305.288-124.700  73.205  1.00  0.00           C  
ATOM   1037  O   ASN A 139    -305.369-123.719  73.946  1.00  0.00           O  
ATOM   1038  CB  ASN A 139    -303.452-125.552  74.809  1.00  0.00           C  
ATOM   1039  CG  ASN A 139    -304.237-125.849  76.092  1.00  0.00           C  
ATOM   1040  ND2 ASN A 139    -304.343-124.862  76.983  1.00  0.00           N  
ATOM   1041  OD1 ASN A 139    -304.736-126.956  76.280  1.00  0.00           O  
ATOM   1042  N   PHE A 140    -306.054-124.879  72.120  1.00  0.00           N  
ATOM   1043  CA  PHE A 140    -307.094-123.949  71.678  1.00  0.00           C  
ATOM   1044  C   PHE A 140    -308.421-124.679  71.410  1.00  0.00           C  
ATOM   1045  O   PHE A 140    -308.439-125.904  71.305  1.00  0.00           O  
ATOM   1046  CB  PHE A 140    -306.572-123.163  70.455  1.00  0.00           C  
ATOM   1047  CG  PHE A 140    -306.233-123.955  69.204  1.00  0.00           C  
ATOM   1048  CD1 PHE A 140    -304.892-124.275  68.901  1.00  0.00           C  
ATOM   1049  CE1 PHE A 140    -304.602-125.035  67.777  1.00  0.00           C  
ATOM   1050  CZ  PHE A 140    -305.627-125.510  66.969  1.00  0.00           C  
ATOM   1051  CD2 PHE A 140    -307.258-124.463  68.382  1.00  0.00           C  
ATOM   1052  CE2 PHE A 140    -306.950-125.227  67.270  1.00  0.00           C  
ATOM   1053  N   TYR A 141    -309.512-123.908  71.283  1.00  0.00           N  
ATOM   1054  CA  TYR A 141    -310.843-124.418  70.945  1.00  0.00           C  
ATOM   1055  C   TYR A 141    -311.661-123.275  70.308  1.00  0.00           C  
ATOM   1056  O   TYR A 141    -311.590-122.160  70.826  1.00  0.00           O  
ATOM   1057  CB  TYR A 141    -311.526-124.958  72.225  1.00  0.00           C  
ATOM   1058  CG  TYR A 141    -312.835-125.681  71.954  1.00  0.00           C  
ATOM   1059  CD1 TYR A 141    -312.831-127.072  71.713  1.00  0.00           C  
ATOM   1060  CE1 TYR A 141    -314.025-127.734  71.362  1.00  0.00           C  
ATOM   1061  CZ  TYR A 141    -315.223-127.003  71.235  1.00  0.00           C  
ATOM   1062  OH  TYR A 141    -316.366-127.633  70.846  1.00  0.00           O  
ATOM   1063  CD2 TYR A 141    -314.047-124.963  71.876  1.00  0.00           C  
ATOM   1064  CE2 TYR A 141    -315.235-125.620  71.501  1.00  0.00           C  
ATOM   1065  N   PRO A 142    -312.447-123.538  69.233  1.00  0.00           N  
ATOM   1066  CA  PRO A 142    -312.617-124.818  68.511  1.00  0.00           C  
ATOM   1067  C   PRO A 142    -311.422-125.189  67.613  1.00  0.00           C  
ATOM   1068  O   PRO A 142    -310.481-124.409  67.484  1.00  0.00           O  
ATOM   1069  CD  PRO A 142    -313.317-122.503  68.672  1.00  0.00           C  
ATOM   1070  CB  PRO A 142    -313.894-124.580  67.687  1.00  0.00           C  
ATOM   1071  CG  PRO A 142    -313.873-123.094  67.383  1.00  0.00           C  
ATOM   1072  N   ARG A 143    -311.501-126.393  67.016  1.00  0.00           N  
ATOM   1073  CA  ARG A 143    -310.464-127.007  66.175  1.00  0.00           C  
ATOM   1074  C   ARG A 143    -310.087-126.232  64.895  1.00  0.00           C  
ATOM   1075  O   ARG A 143    -309.014-126.491  64.349  1.00  0.00           O  
ATOM   1076  CB  ARG A 143    -310.858-128.470  65.884  1.00  0.00           C  
ATOM   1077  CG  ARG A 143    -311.979-128.706  64.852  1.00  0.00           C  
ATOM   1078  CD  ARG A 143    -312.388-130.187  64.763  1.00  0.00           C  
ATOM   1079  NE  ARG A 143    -311.314-131.021  64.198  1.00  0.00           N  
ATOM   1080  CZ  ARG A 143    -311.197-132.356  64.309  1.00  0.00           C  
ATOM   1081  NH1 ARG A 143    -310.163-132.971  63.726  1.00  0.00           N  
ATOM   1082  NH2 ARG A 143    -312.086-133.094  64.991  1.00  0.00           N  
ATOM   1083  N   GLU A 144    -310.944-125.291  64.459  1.00  0.00           N  
ATOM   1084  CA  GLU A 144    -310.668-124.339  63.384  1.00  0.00           C  
ATOM   1085  C   GLU A 144    -309.594-123.321  63.813  1.00  0.00           C  
ATOM   1086  O   GLU A 144    -309.681-122.779  64.914  1.00  0.00           O  
ATOM   1087  CB  GLU A 144    -311.998-123.654  62.989  1.00  0.00           C  
ATOM   1088  CG  GLU A 144    -311.920-122.573  61.889  1.00  0.00           C  
ATOM   1089  CD  GLU A 144    -311.447-123.116  60.540  1.00  0.00           C  
ATOM   1090  OE1 GLU A 144    -312.324-123.432  59.707  1.00  0.00           O  
ATOM   1091  OE2 GLU A 144    -310.214-123.173  60.337  1.00  0.00           O  
ATOM   1092  N   ALA A 145    -308.622-123.069  62.925  1.00  0.00           N  
ATOM   1093  CA  ALA A 145    -307.513-122.145  63.136  1.00  0.00           C  
ATOM   1094  C   ALA A 145    -306.905-121.771  61.778  1.00  0.00           C  
ATOM   1095  O   ALA A 145    -306.644-122.663  60.972  1.00  0.00           O  
ATOM   1096  CB  ALA A 145    -306.467-122.786  64.067  1.00  0.00           C  
ATOM   1097  N   LYS A 146    -306.695-120.462  61.557  1.00  0.00           N  
ATOM   1098  CA  LYS A 146    -306.156-119.907  60.310  1.00  0.00           C  
ATOM   1099  C   LYS A 146    -304.711-119.440  60.529  1.00  0.00           C  
ATOM   1100  O   LYS A 146    -304.396-118.946  61.612  1.00  0.00           O  
ATOM   1101  CB  LYS A 146    -307.040-118.728  59.847  1.00  0.00           C  
ATOM   1102  CG  LYS A 146    -308.526-119.072  59.614  1.00  0.00           C  
ATOM   1103  CD  LYS A 146    -308.764-120.292  58.708  1.00  0.00           C  
ATOM   1104  CE  LYS A 146    -310.240-120.478  58.337  1.00  0.00           C  
ATOM   1105  NZ  LYS A 146    -310.463-121.780  57.685  1.00  0.00           N  
ATOM   1106  N   VAL A 147    -303.866-119.612  59.496  1.00  0.00           N  
ATOM   1107  CA  VAL A 147    -302.419-119.387  59.570  1.00  0.00           C  
ATOM   1108  C   VAL A 147    -301.906-118.573  58.363  1.00  0.00           C  
ATOM   1109  O   VAL A 147    -302.611-118.423  57.364  1.00  0.00           O  
ATOM   1110  CB  VAL A 147    -301.637-120.742  59.616  1.00  0.00           C  
ATOM   1111  CG1 VAL A 147    -302.192-121.708  60.678  1.00  0.00           C  
ATOM   1112  CG2 VAL A 147    -301.498-121.470  58.263  1.00  0.00           C  
ATOM   1113  N   GLN A 148    -300.653-118.112  58.484  1.00  0.00           N  
ATOM   1114  CA  GLN A 148    -299.868-117.461  57.436  1.00  0.00           C  
ATOM   1115  C   GLN A 148    -298.366-117.602  57.740  1.00  0.00           C  
ATOM   1116  O   GLN A 148    -297.985-117.848  58.886  1.00  0.00           O  
ATOM   1117  CB  GLN A 148    -300.293-115.981  57.268  1.00  0.00           C  
ATOM   1118  CG  GLN A 148    -300.138-115.117  58.537  1.00  0.00           C  
ATOM   1119  CD  GLN A 148    -300.306-113.625  58.257  1.00  0.00           C  
ATOM   1120  OE1 GLN A 148    -299.464-113.015  57.602  1.00  0.00           O  
ATOM   1121  NE2 GLN A 148    -301.380-113.026  58.773  1.00  0.00           N  
ATOM   1122  N   TRP A 149    -297.547-117.404  56.695  1.00  0.00           N  
ATOM   1123  CA  TRP A 149    -296.089-117.323  56.766  1.00  0.00           C  
ATOM   1124  C   TRP A 149    -295.602-116.013  56.133  1.00  0.00           C  
ATOM   1125  O   TRP A 149    -296.209-115.533  55.174  1.00  0.00           O  
ATOM   1126  CB  TRP A 149    -295.450-118.548  56.084  1.00  0.00           C  
ATOM   1127  CG  TRP A 149    -295.456-119.799  56.910  1.00  0.00           C  
ATOM   1128  CD1 TRP A 149    -296.446-120.720  56.961  1.00  0.00           C  
ATOM   1129  NE1 TRP A 149    -296.112-121.704  57.872  1.00  0.00           N  
ATOM   1130  CE2 TRP A 149    -294.895-121.453  58.472  1.00  0.00           C  
ATOM   1131  CD2 TRP A 149    -294.457-120.229  57.881  1.00  0.00           C  
ATOM   1132  CE3 TRP A 149    -293.213-119.715  58.317  1.00  0.00           C  
ATOM   1133  CZ3 TRP A 149    -292.448-120.379  59.295  1.00  0.00           C  
ATOM   1134  CZ2 TRP A 149    -294.135-122.129  59.442  1.00  0.00           C  
ATOM   1135  CH2 TRP A 149    -292.911-121.581  59.862  1.00  0.00           C  
ATOM   1136  N   LYS A 150    -294.517-115.465  56.702  1.00  0.00           N  
ATOM   1137  CA  LYS A 150    -293.917-114.185  56.325  1.00  0.00           C  
ATOM   1138  C   LYS A 150    -292.383-114.286  56.319  1.00  0.00           C  
ATOM   1139  O   LYS A 150    -291.811-115.005  57.139  1.00  0.00           O  
ATOM   1140  CB  LYS A 150    -294.406-113.080  57.287  1.00  0.00           C  
ATOM   1141  CG  LYS A 150    -295.881-112.686  57.075  1.00  0.00           C  
ATOM   1142  CD  LYS A 150    -296.353-111.535  57.976  1.00  0.00           C  
ATOM   1143  CE  LYS A 150    -296.541-111.935  59.448  1.00  0.00           C  
ATOM   1144  NZ  LYS A 150    -297.058-110.803  60.233  1.00  0.00           N  
ATOM   1145  N   VAL A 151    -291.760-113.542  55.390  1.00  0.00           N  
ATOM   1146  CA  VAL A 151    -290.312-113.478  55.163  1.00  0.00           C  
ATOM   1147  C   VAL A 151    -289.911-112.054  54.711  1.00  0.00           C  
ATOM   1148  O   VAL A 151    -290.784-111.215  54.483  1.00  0.00           O  
ATOM   1149  CB  VAL A 151    -289.855-114.502  54.075  1.00  0.00           C  
ATOM   1150  CG1 VAL A 151    -290.128-115.962  54.473  1.00  0.00           C  
ATOM   1151  CG2 VAL A 151    -290.401-114.225  52.662  1.00  0.00           C  
ATOM   1152  N   ASP A 152    -288.592-111.811  54.588  1.00  0.00           N  
ATOM   1153  CA  ASP A 152    -287.993-110.562  54.089  1.00  0.00           C  
ATOM   1154  C   ASP A 152    -288.405-110.192  52.653  1.00  0.00           C  
ATOM   1155  O   ASP A 152    -288.614-111.078  51.825  1.00  0.00           O  
ATOM   1156  CB  ASP A 152    -286.447-110.573  54.160  1.00  0.00           C  
ATOM   1157  CG  ASP A 152    -285.886-110.805  55.562  1.00  0.00           C  
ATOM   1158  OD1 ASP A 152    -286.363-110.113  56.486  1.00  0.00           O  
ATOM   1159  OD2 ASP A 152    -284.921-111.591  55.669  1.00  0.00           O  
ATOM   1160  N   ASN A 153    -288.447-108.872  52.389  1.00  0.00           N  
ATOM   1161  CA  ASN A 153    -288.703-108.244  51.084  1.00  0.00           C  
ATOM   1162  C   ASN A 153    -290.158-108.440  50.595  1.00  0.00           C  
ATOM   1163  O   ASN A 153    -290.998-108.973  51.322  1.00  0.00           O  
ATOM   1164  CB  ASN A 153    -287.649-108.731  50.043  1.00  0.00           C  
ATOM   1165  CG  ASN A 153    -287.295-107.694  48.973  1.00  0.00           C  
ATOM   1166  OD1 ASN A 153    -287.783-107.777  47.849  1.00  0.00           O  
ATOM   1167  ND2 ASN A 153    -286.453-106.716  49.313  1.00  0.00           N  
ATOM   1168  N   ALA A 154    -290.428-108.003  49.352  1.00  0.00           N  
ATOM   1169  CA  ALA A 154    -291.647-108.302  48.592  1.00  0.00           C  
ATOM   1170  C   ALA A 154    -291.740-109.778  48.148  1.00  0.00           C  
ATOM   1171  O   ALA A 154    -292.815-110.205  47.727  1.00  0.00           O  
ATOM   1172  CB  ALA A 154    -291.705-107.364  47.378  1.00  0.00           C  
ATOM   1173  N   LEU A 155    -290.629-110.525  48.275  1.00  0.00           N  
ATOM   1174  CA  LEU A 155    -290.532-111.974  48.114  1.00  0.00           C  
ATOM   1175  C   LEU A 155    -291.390-112.715  49.153  1.00  0.00           C  
ATOM   1176  O   LEU A 155    -291.536-112.244  50.282  1.00  0.00           O  
ATOM   1177  CB  LEU A 155    -289.055-112.398  48.279  1.00  0.00           C  
ATOM   1178  CG  LEU A 155    -288.076-111.820  47.232  1.00  0.00           C  
ATOM   1179  CD1 LEU A 155    -286.614-112.139  47.617  1.00  0.00           C  
ATOM   1180  CD2 LEU A 155    -288.413-112.271  45.796  1.00  0.00           C  
ATOM   1181  N   GLN A 156    -291.919-113.878  48.750  1.00  0.00           N  
ATOM   1182  CA  GLN A 156    -292.734-114.739  49.601  1.00  0.00           C  
ATOM   1183  C   GLN A 156    -292.693-116.172  49.056  1.00  0.00           C  
ATOM   1184  O   GLN A 156    -292.562-116.364  47.845  1.00  0.00           O  
ATOM   1185  CB  GLN A 156    -294.181-114.184  49.669  1.00  0.00           C  
ATOM   1186  CG  GLN A 156    -295.102-114.827  50.728  1.00  0.00           C  
ATOM   1187  CD  GLN A 156    -294.565-114.664  52.150  1.00  0.00           C  
ATOM   1188  NE2 GLN A 156    -294.776-113.485  52.738  1.00  0.00           N  
ATOM   1189  OE1 GLN A 156    -293.954-115.579  52.700  1.00  0.00           O  
ATOM   1190  N   SER A 157    -292.840-117.144  49.967  1.00  0.00           N  
ATOM   1191  CA  SER A 157    -292.951-118.563  49.652  1.00  0.00           C  
ATOM   1192  C   SER A 157    -294.219-119.098  50.334  1.00  0.00           C  
ATOM   1193  O   SER A 157    -294.361-118.968  51.551  1.00  0.00           O  
ATOM   1194  CB  SER A 157    -291.658-119.277  50.092  1.00  0.00           C  
ATOM   1195  OG  SER A 157    -291.641-120.619  49.657  1.00  0.00           O  
ATOM   1196  N   GLY A 158    -295.131-119.651  49.519  1.00  0.00           N  
ATOM   1197  CA  GLY A 158    -296.477-120.054  49.927  1.00  0.00           C  
ATOM   1198  C   GLY A 158    -296.602-121.568  50.150  1.00  0.00           C  
ATOM   1199  O   GLY A 158    -297.727-122.067  50.169  1.00  0.00           O  
ATOM   1200  N   ASN A 159    -295.482-122.300  50.295  1.00  0.00           N  
ATOM   1201  CA  ASN A 159    -295.424-123.767  50.405  1.00  0.00           C  
ATOM   1202  C   ASN A 159    -295.726-124.277  51.834  1.00  0.00           C  
ATOM   1203  O   ASN A 159    -295.017-125.153  52.333  1.00  0.00           O  
ATOM   1204  CB  ASN A 159    -294.051-124.259  49.877  1.00  0.00           C  
ATOM   1205  CG  ASN A 159    -293.811-123.927  48.401  1.00  0.00           C  
ATOM   1206  ND2 ASN A 159    -294.455-124.494  47.523  1.00  0.00           N  
ATOM   1207  OD1 ASN A 159    -292.881-123.012  48.119  1.00  0.00           O  
ATOM   1208  N   SER A 160    -296.783-123.737  52.462  1.00  0.00           N  
ATOM   1209  CA  SER A 160    -297.301-124.159  53.764  1.00  0.00           C  
ATOM   1210  C   SER A 160    -298.033-125.512  53.663  1.00  0.00           C  
ATOM   1211  O   SER A 160    -298.692-125.780  52.657  1.00  0.00           O  
ATOM   1212  CB  SER A 160    -298.214-123.047  54.320  1.00  0.00           C  
ATOM   1213  OG  SER A 160    -298.657-123.343  55.631  1.00  0.00           O  
ATOM   1214  N   GLN A 161    -297.900-126.326  54.718  1.00  0.00           N  
ATOM   1215  CA  GLN A 161    -298.453-127.671  54.825  1.00  0.00           C  
ATOM   1216  C   GLN A 161    -299.035-127.830  56.235  1.00  0.00           C  
ATOM   1217  O   GLN A 161    -298.273-127.815  57.203  1.00  0.00           O  
ATOM   1218  CB  GLN A 161    -297.331-128.690  54.530  1.00  0.00           C  
ATOM   1219  CG  GLN A 161    -297.812-130.151  54.500  1.00  0.00           C  
ATOM   1220  CD  GLN A 161    -296.663-131.112  54.209  1.00  0.00           C  
ATOM   1221  NE2 GLN A 161    -295.792-131.321  55.050  1.00  0.00           N  
ATOM   1222  OE1 GLN A 161    -296.657-131.704  53.018  1.00  0.00           O  
ATOM   1223  N   GLU A 162    -300.369-127.959  56.316  1.00  0.00           N  
ATOM   1224  CA  GLU A 162    -301.117-127.981  57.575  1.00  0.00           C  
ATOM   1225  C   GLU A 162    -301.735-129.355  57.860  1.00  0.00           C  
ATOM   1226  O   GLU A 162    -302.077-130.084  56.928  1.00  0.00           O  
ATOM   1227  CB  GLU A 162    -302.232-126.921  57.525  1.00  0.00           C  
ATOM   1228  CG  GLU A 162    -301.714-125.478  57.434  1.00  0.00           C  
ATOM   1229  CD  GLU A 162    -302.871-124.486  57.379  1.00  0.00           C  
ATOM   1230  OE1 GLU A 162    -303.516-124.302  58.435  1.00  0.00           O  
ATOM   1231  OE2 GLU A 162    -303.089-123.923  56.284  1.00  0.00           O  
ATOM   1232  N   SER A 163    -301.917-129.643  59.159  1.00  0.00           N  
ATOM   1233  CA  SER A 163    -302.621-130.821  59.661  1.00  0.00           C  
ATOM   1234  C   SER A 163    -303.036-130.592  61.124  1.00  0.00           C  
ATOM   1235  O   SER A 163    -302.212-130.137  61.919  1.00  0.00           O  
ATOM   1236  CB  SER A 163    -301.744-132.077  59.496  1.00  0.00           C  
ATOM   1237  OG  SER A 163    -302.455-133.230  59.879  1.00  0.00           O  
ATOM   1238  N   VAL A 164    -304.300-130.916  61.441  1.00  0.00           N  
ATOM   1239  CA  VAL A 164    -304.913-130.737  62.760  1.00  0.00           C  
ATOM   1240  C   VAL A 164    -305.101-132.101  63.454  1.00  0.00           C  
ATOM   1241  O   VAL A 164    -305.428-133.085  62.791  1.00  0.00           O  
ATOM   1242  CB  VAL A 164    -306.292-130.014  62.628  1.00  0.00           C  
ATOM   1243  CG1 VAL A 164    -307.422-130.854  61.995  1.00  0.00           C  
ATOM   1244  CG2 VAL A 164    -306.775-129.400  63.956  1.00  0.00           C  
ATOM   1245  N   THR A 165    -304.912-132.120  64.783  1.00  0.00           N  
ATOM   1246  CA  THR A 165    -305.148-133.283  65.644  1.00  0.00           C  
ATOM   1247  C   THR A 165    -306.654-133.529  65.896  1.00  0.00           C  
ATOM   1248  O   THR A 165    -307.482-132.663  65.611  1.00  0.00           O  
ATOM   1249  CB  THR A 165    -304.465-133.091  67.031  1.00  0.00           C  
ATOM   1250  OG1 THR A 165    -305.071-132.077  67.817  1.00  0.00           O  
ATOM   1251  CG2 THR A 165    -302.961-132.815  66.948  1.00  0.00           C  
ATOM   1252  N   GLU A 166    -306.960-134.701  66.478  1.00  0.00           N  
ATOM   1253  CA  GLU A 166    -308.225-134.963  67.169  1.00  0.00           C  
ATOM   1254  C   GLU A 166    -308.156-134.491  68.632  1.00  0.00           C  
ATOM   1255  O   GLU A 166    -307.079-134.151  69.126  1.00  0.00           O  
ATOM   1256  CB  GLU A 166    -308.592-136.460  67.052  1.00  0.00           C  
ATOM   1257  CG  GLU A 166    -308.968-136.914  65.625  1.00  0.00           C  
ATOM   1258  CD  GLU A 166    -310.155-136.152  65.022  1.00  0.00           C  
ATOM   1259  OE1 GLU A 166    -311.117-135.864  65.768  1.00  0.00           O  
ATOM   1260  OE2 GLU A 166    -310.070-135.827  63.818  1.00  0.00           O  
ATOM   1261  N   GLN A 167    -309.334-134.434  69.276  1.00  0.00           N  
ATOM   1262  CA  GLN A 167    -309.565-133.806  70.578  1.00  0.00           C  
ATOM   1263  C   GLN A 167    -308.698-134.378  71.715  1.00  0.00           C  
ATOM   1264  O   GLN A 167    -308.582-135.598  71.843  1.00  0.00           O  
ATOM   1265  CB  GLN A 167    -311.065-133.922  70.914  1.00  0.00           C  
ATOM   1266  CG  GLN A 167    -311.507-133.032  72.090  1.00  0.00           C  
ATOM   1267  CD  GLN A 167    -313.014-132.776  72.080  1.00  0.00           C  
ATOM   1268  OE1 GLN A 167    -313.807-133.690  71.865  1.00  0.00           O  
ATOM   1269  NE2 GLN A 167    -313.410-131.524  72.316  1.00  0.00           N  
ATOM   1270  N   ASP A 168    -308.139-133.467  72.526  1.00  0.00           N  
ATOM   1271  CA  ASP A 168    -307.350-133.756  73.722  1.00  0.00           C  
ATOM   1272  C   ASP A 168    -308.242-134.393  74.806  1.00  0.00           C  
ATOM   1273  O   ASP A 168    -309.314-133.862  75.100  1.00  0.00           O  
ATOM   1274  CB  ASP A 168    -306.663-132.472  74.239  1.00  0.00           C  
ATOM   1275  CG  ASP A 168    -305.653-132.722  75.359  1.00  0.00           C  
ATOM   1276  OD1 ASP A 168    -304.528-133.151  75.027  1.00  0.00           O  
ATOM   1277  OD2 ASP A 168    -306.029-132.478  76.525  1.00  0.00           O  
ATOM   1278  N   SER A 169    -307.778-135.516  75.373  1.00  0.00           N  
ATOM   1279  CA  SER A 169    -308.514-136.310  76.360  1.00  0.00           C  
ATOM   1280  C   SER A 169    -308.625-135.639  77.748  1.00  0.00           C  
ATOM   1281  O   SER A 169    -309.583-135.920  78.469  1.00  0.00           O  
ATOM   1282  CB  SER A 169    -307.856-137.706  76.438  1.00  0.00           C  
ATOM   1283  OG  SER A 169    -308.570-138.598  77.271  1.00  0.00           O  
ATOM   1284  N   LYS A 170    -307.660-134.770  78.092  1.00  0.00           N  
ATOM   1285  CA  LYS A 170    -307.566-134.108  79.391  1.00  0.00           C  
ATOM   1286  C   LYS A 170    -308.355-132.786  79.427  1.00  0.00           C  
ATOM   1287  O   LYS A 170    -309.170-132.601  80.330  1.00  0.00           O  
ATOM   1288  CB  LYS A 170    -306.068-133.925  79.735  1.00  0.00           C  
ATOM   1289  CG  LYS A 170    -305.775-133.188  81.054  1.00  0.00           C  
ATOM   1290  CD  LYS A 170    -304.267-132.991  81.289  1.00  0.00           C  
ATOM   1291  CE  LYS A 170    -303.955-131.968  82.390  1.00  0.00           C  
ATOM   1292  NZ  LYS A 170    -304.224-130.588  81.942  1.00  0.00           N  
ATOM   1293  N   ASP A 171    -308.064-131.889  78.470  1.00  0.00           N  
ATOM   1294  CA  ASP A 171    -308.499-130.486  78.466  1.00  0.00           C  
ATOM   1295  C   ASP A 171    -309.597-130.171  77.438  1.00  0.00           C  
ATOM   1296  O   ASP A 171    -310.113-129.054  77.480  1.00  0.00           O  
ATOM   1297  CB  ASP A 171    -307.301-129.518  78.287  1.00  0.00           C  
ATOM   1298  CG  ASP A 171    -306.209-129.687  79.348  1.00  0.00           C  
ATOM   1299  OD1 ASP A 171    -306.577-129.731  80.544  1.00  0.00           O  
ATOM   1300  OD2 ASP A 171    -305.017-129.680  78.974  1.00  0.00           O  
ATOM   1301  N   SER A 172    -309.942-131.120  76.546  1.00  0.00           N  
ATOM   1302  CA  SER A 172    -310.949-130.998  75.472  1.00  0.00           C  
ATOM   1303  C   SER A 172    -310.553-130.027  74.335  1.00  0.00           C  
ATOM   1304  O   SER A 172    -311.389-129.700  73.493  1.00  0.00           O  
ATOM   1305  CB  SER A 172    -312.353-130.687  76.047  1.00  0.00           C  
ATOM   1306  OG  SER A 172    -312.783-131.745  76.877  1.00  0.00           O  
ATOM   1307  N   THR A 173    -309.284-129.589  74.325  1.00  0.00           N  
ATOM   1308  CA  THR A 173    -308.697-128.661  73.362  1.00  0.00           C  
ATOM   1309  C   THR A 173    -308.121-129.400  72.131  1.00  0.00           C  
ATOM   1310  O   THR A 173    -308.238-130.620  72.017  1.00  0.00           O  
ATOM   1311  CB  THR A 173    -307.567-127.849  74.052  1.00  0.00           C  
ATOM   1312  OG1 THR A 173    -306.514-128.687  74.497  1.00  0.00           O  
ATOM   1313  CG2 THR A 173    -308.063-126.979  75.215  1.00  0.00           C  
ATOM   1314  N   TYR A 174    -307.560-128.613  71.203  1.00  0.00           N  
ATOM   1315  CA  TYR A 174    -307.029-129.030  69.912  1.00  0.00           C  
ATOM   1316  C   TYR A 174    -305.675-128.364  69.637  1.00  0.00           C  
ATOM   1317  O   TYR A 174    -305.336-127.357  70.262  1.00  0.00           O  
ATOM   1318  CB  TYR A 174    -308.053-128.643  68.828  1.00  0.00           C  
ATOM   1319  CG  TYR A 174    -309.193-129.629  68.684  1.00  0.00           C  
ATOM   1320  CD1 TYR A 174    -309.039-130.717  67.805  1.00  0.00           C  
ATOM   1321  CE1 TYR A 174    -310.103-131.610  67.596  1.00  0.00           C  
ATOM   1322  CZ  TYR A 174    -311.318-131.431  68.280  1.00  0.00           C  
ATOM   1323  OH  TYR A 174    -312.349-132.286  68.030  1.00  0.00           O  
ATOM   1324  CD2 TYR A 174    -310.401-129.462  69.393  1.00  0.00           C  
ATOM   1325  CE2 TYR A 174    -311.465-130.364  69.190  1.00  0.00           C  
ATOM   1326  N   SER A 175    -304.946-128.954  68.676  1.00  0.00           N  
ATOM   1327  CA  SER A 175    -303.636-128.503  68.210  1.00  0.00           C  
ATOM   1328  C   SER A 175    -303.600-128.547  66.671  1.00  0.00           C  
ATOM   1329  O   SER A 175    -304.224-129.424  66.073  1.00  0.00           O  
ATOM   1330  CB  SER A 175    -302.547-129.412  68.816  1.00  0.00           C  
ATOM   1331  OG  SER A 175    -302.467-129.236  70.215  1.00  0.00           O  
ATOM   1332  N   LEU A 176    -302.838-127.623  66.065  1.00  0.00           N  
ATOM   1333  CA  LEU A 176    -302.601-127.524  64.621  1.00  0.00           C  
ATOM   1334  C   LEU A 176    -301.097-127.359  64.366  1.00  0.00           C  
ATOM   1335  O   LEU A 176    -300.433-126.619  65.089  1.00  0.00           O  
ATOM   1336  CB  LEU A 176    -303.424-126.338  64.047  1.00  0.00           C  
ATOM   1337  CG  LEU A 176    -303.237-126.009  62.545  1.00  0.00           C  
ATOM   1338  CD1 LEU A 176    -303.741-127.134  61.623  1.00  0.00           C  
ATOM   1339  CD2 LEU A 176    -303.883-124.663  62.176  1.00  0.00           C  
ATOM   1340  N   SER A 177    -300.602-128.023  63.313  1.00  0.00           N  
ATOM   1341  CA  SER A 177    -299.268-127.813  62.759  1.00  0.00           C  
ATOM   1342  C   SER A 177    -299.395-127.007  61.457  1.00  0.00           C  
ATOM   1343  O   SER A 177    -300.385-127.150  60.741  1.00  0.00           O  
ATOM   1344  CB  SER A 177    -298.609-129.187  62.519  1.00  0.00           C  
ATOM   1345  OG  SER A 177    -297.301-129.072  61.989  1.00  0.00           O  
ATOM   1346  N   SER A 178    -298.369-126.199  61.169  1.00  0.00           N  
ATOM   1347  CA  SER A 178    -298.210-125.440  59.935  1.00  0.00           C  
ATOM   1348  C   SER A 178    -296.715-125.431  59.612  1.00  0.00           C  
ATOM   1349  O   SER A 178    -295.932-125.005  60.458  1.00  0.00           O  
ATOM   1350  CB  SER A 178    -298.794-124.026  60.125  1.00  0.00           C  
ATOM   1351  OG  SER A 178    -298.581-123.213  58.988  1.00  0.00           O  
ATOM   1352  N   THR A 179    -296.337-125.926  58.428  1.00  0.00           N  
ATOM   1353  CA  THR A 179    -294.936-126.122  58.063  1.00  0.00           C  
ATOM   1354  C   THR A 179    -294.683-125.588  56.650  1.00  0.00           C  
ATOM   1355  O   THR A 179    -295.146-126.192  55.682  1.00  0.00           O  
ATOM   1356  CB  THR A 179    -294.540-127.624  58.108  1.00  0.00           C  
ATOM   1357  OG1 THR A 179    -294.777-128.138  59.406  1.00  0.00           O  
ATOM   1358  CG2 THR A 179    -293.070-127.915  57.748  1.00  0.00           C  
ATOM   1359  N   LEU A 180    -293.911-124.492  56.558  1.00  0.00           N  
ATOM   1360  CA  LEU A 180    -293.353-123.973  55.313  1.00  0.00           C  
ATOM   1361  C   LEU A 180    -292.211-124.897  54.855  1.00  0.00           C  
ATOM   1362  O   LEU A 180    -291.070-124.719  55.281  1.00  0.00           O  
ATOM   1363  CB  LEU A 180    -292.924-122.501  55.529  1.00  0.00           C  
ATOM   1364  CG  LEU A 180    -292.315-121.791  54.300  1.00  0.00           C  
ATOM   1365  CD1 LEU A 180    -293.272-121.812  53.095  1.00  0.00           C  
ATOM   1366  CD2 LEU A 180    -291.868-120.354  54.635  1.00  0.00           C  
ATOM   1367  N   THR A 181    -292.575-125.908  54.049  1.00  0.00           N  
ATOM   1368  CA  THR A 181    -291.679-126.953  53.570  1.00  0.00           C  
ATOM   1369  C   THR A 181    -291.064-126.559  52.217  1.00  0.00           C  
ATOM   1370  O   THR A 181    -291.788-126.319  51.252  1.00  0.00           O  
ATOM   1371  CB  THR A 181    -292.368-128.344  53.532  1.00  0.00           C  
ATOM   1372  OG1 THR A 181    -291.455-129.333  53.092  1.00  0.00           O  
ATOM   1373  CG2 THR A 181    -293.639-128.445  52.667  1.00  0.00           C  
ATOM   1374  N   LEU A 182    -289.727-126.426  52.218  1.00  0.00           N  
ATOM   1375  CA  LEU A 182    -288.946-125.838  51.134  1.00  0.00           C  
ATOM   1376  C   LEU A 182    -287.817-126.783  50.696  1.00  0.00           C  
ATOM   1377  O   LEU A 182    -287.495-127.744  51.396  1.00  0.00           O  
ATOM   1378  CB  LEU A 182    -288.292-124.520  51.629  1.00  0.00           C  
ATOM   1379  CG  LEU A 182    -289.195-123.500  52.348  1.00  0.00           C  
ATOM   1380  CD1 LEU A 182    -288.363-122.311  52.882  1.00  0.00           C  
ATOM   1381  CD2 LEU A 182    -290.372-123.050  51.466  1.00  0.00           C  
ATOM   1382  N   SER A 183    -287.164-126.398  49.588  1.00  0.00           N  
ATOM   1383  CA  SER A 183    -285.771-126.736  49.303  1.00  0.00           C  
ATOM   1384  C   SER A 183    -284.848-125.821  50.135  1.00  0.00           C  
ATOM   1385  O   SER A 183    -285.226-124.687  50.441  1.00  0.00           O  
ATOM   1386  CB  SER A 183    -285.531-126.564  47.788  1.00  0.00           C  
ATOM   1387  OG  SER A 183    -284.193-126.838  47.418  1.00  0.00           O  
ATOM   1388  N   LYS A 184    -283.634-126.304  50.448  1.00  0.00           N  
ATOM   1389  CA  LYS A 184    -282.597-125.534  51.146  1.00  0.00           C  
ATOM   1390  C   LYS A 184    -282.139-124.274  50.380  1.00  0.00           C  
ATOM   1391  O   LYS A 184    -281.763-123.295  51.022  1.00  0.00           O  
ATOM   1392  CB  LYS A 184    -281.434-126.476  51.527  1.00  0.00           C  
ATOM   1393  CG  LYS A 184    -280.321-125.828  52.371  1.00  0.00           C  
ATOM   1394  CD  LYS A 184    -279.105-125.328  51.576  1.00  0.00           C  
ATOM   1395  CE  LYS A 184    -278.128-124.584  52.491  1.00  0.00           C  
ATOM   1396  NZ  LYS A 184    -276.997-124.011  51.744  1.00  0.00           N  
ATOM   1397  N   ALA A 185    -282.229-124.300  49.039  1.00  0.00           N  
ATOM   1398  CA  ALA A 185    -281.959-123.164  48.155  1.00  0.00           C  
ATOM   1399  C   ALA A 185    -282.906-121.965  48.359  1.00  0.00           C  
ATOM   1400  O   ALA A 185    -282.478-120.832  48.144  1.00  0.00           O  
ATOM   1401  CB  ALA A 185    -282.013-123.649  46.699  1.00  0.00           C  
ATOM   1402  N   ASP A 186    -284.152-122.230  48.791  1.00  0.00           N  
ATOM   1403  CA  ASP A 186    -285.162-121.218  49.116  1.00  0.00           C  
ATOM   1404  C   ASP A 186    -284.917-120.603  50.510  1.00  0.00           C  
ATOM   1405  O   ASP A 186    -285.222-119.429  50.710  1.00  0.00           O  
ATOM   1406  CB  ASP A 186    -286.585-121.822  49.047  1.00  0.00           C  
ATOM   1407  CG  ASP A 186    -287.704-120.805  48.804  1.00  0.00           C  
ATOM   1408  OD1 ASP A 186    -288.720-120.886  49.528  1.00  0.00           O  
ATOM   1409  OD2 ASP A 186    -287.571-120.027  47.834  1.00  0.00           O  
ATOM   1410  N   TYR A 187    -284.373-121.407  51.443  1.00  0.00           N  
ATOM   1411  CA  TYR A 187    -284.127-121.032  52.837  1.00  0.00           C  
ATOM   1412  C   TYR A 187    -282.951-120.053  53.036  1.00  0.00           C  
ATOM   1413  O   TYR A 187    -282.918-119.360  54.055  1.00  0.00           O  
ATOM   1414  CB  TYR A 187    -283.989-122.316  53.672  1.00  0.00           C  
ATOM   1415  CG  TYR A 187    -283.815-122.120  55.169  1.00  0.00           C  
ATOM   1416  CD1 TYR A 187    -284.893-121.648  55.950  1.00  0.00           C  
ATOM   1417  CE1 TYR A 187    -284.719-121.425  57.331  1.00  0.00           C  
ATOM   1418  CZ  TYR A 187    -283.475-121.688  57.937  1.00  0.00           C  
ATOM   1419  OH  TYR A 187    -283.301-121.451  59.269  1.00  0.00           O  
ATOM   1420  CD2 TYR A 187    -282.574-122.391  55.781  1.00  0.00           C  
ATOM   1421  CE2 TYR A 187    -282.409-122.191  57.165  1.00  0.00           C  
ATOM   1422  N   GLU A 188    -282.033-119.974  52.060  1.00  0.00           N  
ATOM   1423  CA  GLU A 188    -280.905-119.040  52.070  1.00  0.00           C  
ATOM   1424  C   GLU A 188    -281.248-117.656  51.479  1.00  0.00           C  
ATOM   1425  O   GLU A 188    -280.445-116.737  51.652  1.00  0.00           O  
ATOM   1426  CB  GLU A 188    -279.707-119.685  51.337  1.00  0.00           C  
ATOM   1427  CG  GLU A 188    -279.174-120.985  51.979  1.00  0.00           C  
ATOM   1428  CD  GLU A 188    -278.632-120.800  53.399  1.00  0.00           C  
ATOM   1429  OE1 GLU A 188    -279.242-121.370  54.330  1.00  0.00           O  
ATOM   1430  OE2 GLU A 188    -277.597-120.111  53.530  1.00  0.00           O  
ATOM   1431  N   LYS A 189    -282.411-117.509  50.815  1.00  0.00           N  
ATOM   1432  CA  LYS A 189    -282.864-116.258  50.187  1.00  0.00           C  
ATOM   1433  C   LYS A 189    -283.231-115.147  51.187  1.00  0.00           C  
ATOM   1434  O   LYS A 189    -283.084-113.974  50.846  1.00  0.00           O  
ATOM   1435  CB  LYS A 189    -284.086-116.529  49.288  1.00  0.00           C  
ATOM   1436  CG  LYS A 189    -283.805-117.432  48.078  1.00  0.00           C  
ATOM   1437  CD  LYS A 189    -285.086-117.697  47.278  1.00  0.00           C  
ATOM   1438  CE  LYS A 189    -284.883-118.652  46.096  1.00  0.00           C  
ATOM   1439  NZ  LYS A 189    -286.178-119.058  45.526  1.00  0.00           N  
ATOM   1440  N   HIS A 190    -283.713-115.535  52.377  1.00  0.00           N  
ATOM   1441  CA  HIS A 190    -284.168-114.630  53.435  1.00  0.00           C  
ATOM   1442  C   HIS A 190    -283.475-114.997  54.753  1.00  0.00           C  
ATOM   1443  O   HIS A 190    -282.959-116.108  54.902  1.00  0.00           O  
ATOM   1444  CB  HIS A 190    -285.710-114.697  53.593  1.00  0.00           C  
ATOM   1445  CG  HIS A 190    -286.500-114.921  52.323  1.00  0.00           C  
ATOM   1446  ND1 HIS A 190    -286.913-116.178  51.917  1.00  0.00           N  
ATOM   1447  CD2 HIS A 190    -286.968-114.050  51.364  1.00  0.00           C  
ATOM   1448  CE1 HIS A 190    -287.576-116.026  50.767  1.00  0.00           C  
ATOM   1449  NE2 HIS A 190    -287.645-114.761  50.371  1.00  0.00           N  
ATOM   1450  N   LYS A 191    -283.510-114.044  55.695  1.00  0.00           N  
ATOM   1451  CA  LYS A 191    -283.063-114.224  57.070  1.00  0.00           C  
ATOM   1452  C   LYS A 191    -284.277-114.499  57.973  1.00  0.00           C  
ATOM   1453  O   LYS A 191    -284.266-115.496  58.692  1.00  0.00           O  
ATOM   1454  CB  LYS A 191    -282.260-112.986  57.517  1.00  0.00           C  
ATOM   1455  CG  LYS A 191    -281.546-113.177  58.867  1.00  0.00           C  
ATOM   1456  CD  LYS A 191    -280.779-111.935  59.359  1.00  0.00           C  
ATOM   1457  CE  LYS A 191    -279.662-111.434  58.425  1.00  0.00           C  
ATOM   1458  NZ  LYS A 191    -278.638-112.465  58.175  1.00  0.00           N  
ATOM   1459  N   VAL A 192    -285.302-113.631  57.908  1.00  0.00           N  
ATOM   1460  CA  VAL A 192    -286.543-113.771  58.669  1.00  0.00           C  
ATOM   1461  C   VAL A 192    -287.414-114.907  58.110  1.00  0.00           C  
ATOM   1462  O   VAL A 192    -287.642-114.969  56.901  1.00  0.00           O  
ATOM   1463  CB  VAL A 192    -287.388-112.461  58.662  1.00  0.00           C  
ATOM   1464  CG1 VAL A 192    -288.818-112.587  59.240  1.00  0.00           C  
ATOM   1465  CG2 VAL A 192    -286.651-111.333  59.400  1.00  0.00           C  
ATOM   1466  N   TYR A 193    -287.921-115.734  59.035  1.00  0.00           N  
ATOM   1467  CA  TYR A 193    -288.993-116.694  58.810  1.00  0.00           C  
ATOM   1468  C   TYR A 193    -289.910-116.603  60.030  1.00  0.00           C  
ATOM   1469  O   TYR A 193    -289.469-116.885  61.146  1.00  0.00           O  
ATOM   1470  CB  TYR A 193    -288.432-118.113  58.599  1.00  0.00           C  
ATOM   1471  CG  TYR A 193    -287.616-118.261  57.331  1.00  0.00           C  
ATOM   1472  CD1 TYR A 193    -288.269-118.474  56.100  1.00  0.00           C  
ATOM   1473  CE1 TYR A 193    -287.536-118.451  54.900  1.00  0.00           C  
ATOM   1474  CZ  TYR A 193    -286.149-118.225  54.932  1.00  0.00           C  
ATOM   1475  OH  TYR A 193    -285.455-118.118  53.766  1.00  0.00           O  
ATOM   1476  CD2 TYR A 193    -286.215-118.102  57.365  1.00  0.00           C  
ATOM   1477  CE2 TYR A 193    -285.481-118.082  56.165  1.00  0.00           C  
ATOM   1478  N   ALA A 194    -291.152-116.165  59.786  1.00  0.00           N  
ATOM   1479  CA  ALA A 194    -292.151-115.870  60.806  1.00  0.00           C  
ATOM   1480  C   ALA A 194    -293.463-116.592  60.495  1.00  0.00           C  
ATOM   1481  O   ALA A 194    -293.814-116.750  59.327  1.00  0.00           O  
ATOM   1482  CB  ALA A 194    -292.371-114.351  60.846  1.00  0.00           C  
ATOM   1483  N   CYS A 195    -294.164-116.978  61.567  1.00  0.00           N  
ATOM   1484  CA  CYS A 195    -295.470-117.625  61.542  1.00  0.00           C  
ATOM   1485  C   CYS A 195    -296.432-116.789  62.389  1.00  0.00           C  
ATOM   1486  O   CYS A 195    -296.075-116.392  63.498  1.00  0.00           O  
ATOM   1487  SG  CYS A 195    -296.870-120.008  62.219  1.00  0.00           S  
ATOM   1488  CB  CYS A 195    -295.334-119.043  62.119  1.00  0.00           C  
ATOM   1489  N   GLU A 196    -297.643-116.575  61.862  1.00  0.00           N  
ATOM   1490  CA  GLU A 196    -298.694-115.806  62.516  1.00  0.00           C  
ATOM   1491  C   GLU A 196    -300.046-116.481  62.281  1.00  0.00           C  
ATOM   1492  O   GLU A 196    -300.256-117.073  61.223  1.00  0.00           O  
ATOM   1493  CB  GLU A 196    -298.610-114.346  62.027  1.00  0.00           C  
ATOM   1494  CG  GLU A 196    -299.748-113.413  62.482  1.00  0.00           C  
ATOM   1495  CD  GLU A 196    -299.429-111.969  62.108  1.00  0.00           C  
ATOM   1496  OE1 GLU A 196    -298.477-111.423  62.707  1.00  0.00           O  
ATOM   1497  OE2 GLU A 196    -300.108-111.439  61.202  1.00  0.00           O  
ATOM   1498  N   VAL A 197    -300.926-116.398  63.289  1.00  0.00           N  
ATOM   1499  CA  VAL A 197    -302.246-117.017  63.287  1.00  0.00           C  
ATOM   1500  C   VAL A 197    -303.292-116.060  63.885  1.00  0.00           C  
ATOM   1501  O   VAL A 197    -302.954-115.186  64.686  1.00  0.00           O  
ATOM   1502  CB  VAL A 197    -302.263-118.357  64.089  1.00  0.00           C  
ATOM   1503  CG1 VAL A 197    -301.239-119.362  63.538  1.00  0.00           C  
ATOM   1504  CG2 VAL A 197    -302.120-118.235  65.619  1.00  0.00           C  
ATOM   1505  N   THR A 198    -304.551-116.280  63.486  1.00  0.00           N  
ATOM   1506  CA  THR A 198    -305.738-115.633  64.040  1.00  0.00           C  
ATOM   1507  C   THR A 198    -306.787-116.722  64.339  1.00  0.00           C  
ATOM   1508  O   THR A 198    -306.781-117.786  63.712  1.00  0.00           O  
ATOM   1509  CB  THR A 198    -306.341-114.583  63.068  1.00  0.00           C  
ATOM   1510  OG1 THR A 198    -306.866-115.162  61.886  1.00  0.00           O  
ATOM   1511  CG2 THR A 198    -305.364-113.456  62.698  1.00  0.00           C  
ATOM   1512  N   HIS A 199    -307.626-116.446  65.347  1.00  0.00           N  
ATOM   1513  CA  HIS A 199    -308.467-117.443  66.003  1.00  0.00           C  
ATOM   1514  C   HIS A 199    -309.770-116.828  66.535  1.00  0.00           C  
ATOM   1515  O   HIS A 199    -309.963-115.614  66.482  1.00  0.00           O  
ATOM   1516  CB  HIS A 199    -307.634-118.082  67.138  1.00  0.00           C  
ATOM   1517  CG  HIS A 199    -308.058-119.484  67.477  1.00  0.00           C  
ATOM   1518  CD2 HIS A 199    -307.808-120.638  66.772  1.00  0.00           C  
ATOM   1519  ND1 HIS A 199    -308.838-119.789  68.597  1.00  0.00           N  
ATOM   1520  NE2 HIS A 199    -308.467-121.647  67.443  1.00  0.00           N  
ATOM   1521  CE1 HIS A 199    -309.051-121.094  68.503  1.00  0.00           C  
ATOM   1522  N   GLN A 200    -310.635-117.701  67.069  1.00  0.00           N  
ATOM   1523  CA  GLN A 200    -311.847-117.346  67.807  1.00  0.00           C  
ATOM   1524  C   GLN A 200    -311.526-116.731  69.182  1.00  0.00           C  
ATOM   1525  O   GLN A 200    -312.244-115.828  69.610  1.00  0.00           O  
ATOM   1526  CB  GLN A 200    -312.748-118.590  67.979  1.00  0.00           C  
ATOM   1527  CG  GLN A 200    -313.336-119.178  66.673  1.00  0.00           C  
ATOM   1528  CD  GLN A 200    -312.369-120.036  65.845  1.00  0.00           C  
ATOM   1529  NE2 GLN A 200    -312.651-120.195  64.552  1.00  0.00           N  
ATOM   1530  OE1 GLN A 200    -311.392-120.572  66.363  1.00  0.00           O  
ATOM   1531  N   GLY A 201    -310.461-117.223  69.843  1.00  0.00           N  
ATOM   1532  CA  GLY A 201    -310.029-116.758  71.162  1.00  0.00           C  
ATOM   1533  C   GLY A 201    -309.189-115.481  71.068  1.00  0.00           C  
ATOM   1534  O   GLY A 201    -309.279-114.640  71.963  1.00  0.00           O  
ATOM   1535  N   LEU A 202    -308.406-115.323  69.990  1.00  0.00           N  
ATOM   1536  CA  LEU A 202    -307.616-114.132  69.694  1.00  0.00           C  
ATOM   1537  C   LEU A 202    -307.634-113.925  68.177  1.00  0.00           C  
ATOM   1538  O   LEU A 202    -306.788-114.474  67.471  1.00  0.00           O  
ATOM   1539  CB  LEU A 202    -306.175-114.265  70.252  1.00  0.00           C  
ATOM   1540  CG  LEU A 202    -306.023-113.953  71.759  1.00  0.00           C  
ATOM   1541  CD1 LEU A 202    -304.605-114.287  72.264  1.00  0.00           C  
ATOM   1542  CD2 LEU A 202    -306.421-112.504  72.110  1.00  0.00           C  
ATOM   1543  N   SER A 203    -308.606-113.121  67.710  1.00  0.00           N  
ATOM   1544  CA  SER A 203    -308.700-112.644  66.326  1.00  0.00           C  
ATOM   1545  C   SER A 203    -307.595-111.618  65.994  1.00  0.00           C  
ATOM   1546  O   SER A 203    -307.178-111.530  64.840  1.00  0.00           O  
ATOM   1547  CB  SER A 203    -310.121-112.090  66.094  1.00  0.00           C  
ATOM   1548  OG  SER A 203    -310.327-111.697  64.751  1.00  0.00           O  
ATOM   1549  N   SER A 204    -307.100-110.921  67.033  1.00  0.00           N  
ATOM   1550  CA  SER A 204    -305.871-110.131  67.024  1.00  0.00           C  
ATOM   1551  C   SER A 204    -304.647-111.065  66.824  1.00  0.00           C  
ATOM   1552  O   SER A 204    -304.593-112.084  67.514  1.00  0.00           O  
ATOM   1553  CB  SER A 204    -305.792-109.403  68.382  1.00  0.00           C  
ATOM   1554  OG  SER A 204    -304.668-108.549  68.445  1.00  0.00           O  
ATOM   1555  N   PRO A 205    -303.718-110.724  65.895  1.00  0.00           N  
ATOM   1556  CA  PRO A 205    -302.485-111.490  65.602  1.00  0.00           C  
ATOM   1557  C   PRO A 205    -301.710-112.099  66.788  1.00  0.00           C  
ATOM   1558  O   PRO A 205    -301.248-111.372  67.668  1.00  0.00           O  
ATOM   1559  CD  PRO A 205    -303.801-109.553  65.015  1.00  0.00           C  
ATOM   1560  CB  PRO A 205    -301.622-110.473  64.847  1.00  0.00           C  
ATOM   1561  CG  PRO A 205    -302.629-109.674  64.048  1.00  0.00           C  
ATOM   1562  N   VAL A 206    -301.585-113.432  66.753  1.00  0.00           N  
ATOM   1563  CA  VAL A 206    -300.774-114.250  67.651  1.00  0.00           C  
ATOM   1564  C   VAL A 206    -299.611-114.797  66.805  1.00  0.00           C  
ATOM   1565  O   VAL A 206    -299.873-115.451  65.799  1.00  0.00           O  
ATOM   1566  CB  VAL A 206    -301.625-115.432  68.201  1.00  0.00           C  
ATOM   1567  CG1 VAL A 206    -300.825-116.528  68.929  1.00  0.00           C  
ATOM   1568  CG2 VAL A 206    -302.756-114.928  69.112  1.00  0.00           C  
ATOM   1569  N   THR A 207    -298.361-114.476  67.180  1.00  0.00           N  
ATOM   1570  CA  THR A 207    -297.214-114.612  66.273  1.00  0.00           C  
ATOM   1571  C   THR A 207    -295.892-114.930  66.998  1.00  0.00           C  
ATOM   1572  O   THR A 207    -295.701-114.535  68.149  1.00  0.00           O  
ATOM   1573  CB  THR A 207    -297.064-113.321  65.408  1.00  0.00           C  
ATOM   1574  OG1 THR A 207    -295.990-113.398  64.489  1.00  0.00           O  
ATOM   1575  CG2 THR A 207    -296.859-112.022  66.211  1.00  0.00           C  
ATOM   1576  N   LYS A 208    -295.004-115.630  66.272  1.00  0.00           N  
ATOM   1577  CA  LYS A 208    -293.606-115.894  66.612  1.00  0.00           C  
ATOM   1578  C   LYS A 208    -292.738-115.717  65.357  1.00  0.00           C  
ATOM   1579  O   LYS A 208    -293.225-115.875  64.236  1.00  0.00           O  
ATOM   1580  CB  LYS A 208    -293.448-117.326  67.172  1.00  0.00           C  
ATOM   1581  CG  LYS A 208    -294.043-117.560  68.568  1.00  0.00           C  
ATOM   1582  CD  LYS A 208    -293.313-116.830  69.706  1.00  0.00           C  
ATOM   1583  CE  LYS A 208    -293.895-117.180  71.083  1.00  0.00           C  
ATOM   1584  NZ  LYS A 208    -293.174-116.488  72.165  1.00  0.00           N  
ATOM   1585  N   SER A 209    -291.450-115.411  65.571  1.00  0.00           N  
ATOM   1586  CA  SER A 209    -290.476-115.183  64.508  1.00  0.00           C  
ATOM   1587  C   SER A 209    -289.063-115.539  64.993  1.00  0.00           C  
ATOM   1588  O   SER A 209    -288.783-115.455  66.189  1.00  0.00           O  
ATOM   1589  CB  SER A 209    -290.586-113.714  64.032  1.00  0.00           C  
ATOM   1590  OG  SER A 209    -289.674-113.408  62.994  1.00  0.00           O  
ATOM   1591  N   PHE A 210    -288.197-115.888  64.031  1.00  0.00           N  
ATOM   1592  CA  PHE A 210    -286.757-116.024  64.226  1.00  0.00           C  
ATOM   1593  C   PHE A 210    -286.042-115.452  62.992  1.00  0.00           C  
ATOM   1594  O   PHE A 210    -286.569-115.513  61.879  1.00  0.00           O  
ATOM   1595  CB  PHE A 210    -286.392-117.505  64.511  1.00  0.00           C  
ATOM   1596  CG  PHE A 210    -286.418-118.471  63.335  1.00  0.00           C  
ATOM   1597  CD1 PHE A 210    -285.298-118.595  62.485  1.00  0.00           C  
ATOM   1598  CE1 PHE A 210    -285.372-119.379  61.344  1.00  0.00           C  
ATOM   1599  CZ  PHE A 210    -286.542-120.064  61.043  1.00  0.00           C  
ATOM   1600  CD2 PHE A 210    -287.616-119.129  62.986  1.00  0.00           C  
ATOM   1601  CE2 PHE A 210    -287.660-119.937  61.860  1.00  0.00           C  
ATOM   1602  N   ASN A 211    -284.819-114.960  63.231  1.00  0.00           N  
ATOM   1603  CA  ASN A 211    -283.841-114.604  62.206  1.00  0.00           C  
ATOM   1604  C   ASN A 211    -282.815-115.737  62.129  1.00  0.00           C  
ATOM   1605  O   ASN A 211    -282.290-116.164  63.159  1.00  0.00           O  
ATOM   1606  CB  ASN A 211    -283.159-113.272  62.593  1.00  0.00           C  
ATOM   1607  CG  ASN A 211    -284.005-112.054  62.224  1.00  0.00           C  
ATOM   1608  ND2 ASN A 211    -284.896-111.625  63.120  1.00  0.00           N  
ATOM   1609  OD1 ASN A 211    -283.847-111.502  61.138  1.00  0.00           O  
ATOM   1610  N   ARG A 212    -282.536-116.176  60.894  1.00  0.00           N  
ATOM   1611  CA  ARG A 212    -281.530-117.182  60.553  1.00  0.00           C  
ATOM   1612  C   ARG A 212    -280.090-116.727  60.872  1.00  0.00           C  
ATOM   1613  O   ARG A 212    -279.249-117.583  61.131  1.00  0.00           O  
ATOM   1614  CB  ARG A 212    -281.732-117.573  59.071  1.00  0.00           C  
ATOM   1615  CG  ARG A 212    -280.787-118.659  58.528  1.00  0.00           C  
ATOM   1616  CD  ARG A 212    -281.091-119.070  57.077  1.00  0.00           C  
ATOM   1617  NE  ARG A 212    -280.740-118.036  56.095  1.00  0.00           N  
ATOM   1618  CZ  ARG A 212    -279.504-117.805  55.624  1.00  0.00           C  
ATOM   1619  NH1 ARG A 212    -278.446-118.492  56.077  1.00  0.00           N  
ATOM   1620  NH2 ARG A 212    -279.327-116.879  54.674  1.00  0.00           N  
ATOM   1621  N   GLY A 213    -279.839-115.405  60.888  1.00  0.00           N  
ATOM   1622  CA  GLY A 213    -278.555-114.794  61.237  1.00  0.00           C  
ATOM   1623  C   GLY A 213    -277.452-115.228  60.262  1.00  0.00           C  
ATOM   1624  O   GLY A 213    -277.683-115.308  59.055  1.00  0.00           O  
ATOM   1625  N   GLU A 214    -276.261-115.499  60.815  1.00  0.00           N  
ATOM   1626  CA  GLU A 214    -275.114-116.075  60.107  1.00  0.00           C  
ATOM   1627  C   GLU A 214    -275.052-117.613  60.229  1.00  0.00           C  
ATOM   1628  O   GLU A 214    -274.081-118.203  59.754  1.00  0.00           O  
ATOM   1629  CB  GLU A 214    -273.819-115.397  60.601  1.00  0.00           C  
ATOM   1630  CG  GLU A 214    -273.767-113.894  60.269  1.00  0.00           C  
ATOM   1631  CD  GLU A 214    -272.458-113.255  60.721  1.00  0.00           C  
ATOM   1632  OE1 GLU A 214    -271.578-113.078  59.849  1.00  0.00           O  
ATOM   1633  OE2 GLU A 214    -272.359-112.956  61.931  1.00  0.00           O  
ATOM   1634  N   CYS A 215    -276.087-118.245  60.821  1.00  0.00           N  
ATOM   1635  CA  CYS A 215    -276.279-119.696  60.852  1.00  0.00           C  
ATOM   1636  C   CYS A 215    -276.780-120.173  59.475  1.00  0.00           C  
ATOM   1637  O   CYS A 215    -277.987-120.211  59.233  1.00  0.00           O  
ATOM   1638  CB  CYS A 215    -277.207-120.067  62.032  1.00  0.00           C  
ATOM   1639  SG  CYS A 215    -277.509-121.835  62.266  1.00  0.00           S  
ATOM   1640  N   NMA A 215A   -275.814-120.451  58.587  1.00  0.00           N  
ATOM   1641  CA  NMA A 215A   -276.014-120.751  57.179  1.00  0.00           C  
ATOM   1642  CH3 ACE B   0    -318.406-167.669  73.830  1.00  0.00           C  
ATOM   1643  C   ACE B   0    -318.334-166.297  73.168  1.00  0.00           C  
ATOM   1644  O   ACE B   0    -317.280-165.937  72.649  1.00  0.00           O  
ATOM   1645  N   GLN B   1    -319.465-165.570  73.191  1.00  0.00           N  
ATOM   1646  CA  GLN B   1    -319.747-164.240  72.621  1.00  0.00           C  
ATOM   1647  C   GLN B   1    -319.646-164.155  71.083  1.00  0.00           C  
ATOM   1648  O   GLN B   1    -319.092-165.037  70.427  1.00  0.00           O  
ATOM   1649  CB  GLN B   1    -318.957-163.103  73.335  1.00  0.00           C  
ATOM   1650  CG  GLN B   1    -317.450-162.955  73.005  1.00  0.00           C  
ATOM   1651  CD  GLN B   1    -316.853-161.614  73.433  1.00  0.00           C  
ATOM   1652  OE1 GLN B   1    -315.775-161.199  72.765  1.00  0.00           O  
ATOM   1653  NE2 GLN B   1    -317.326-160.975  74.371  1.00  0.00           N  
ATOM   1654  N   VAL B   2    -320.175-163.047  70.538  1.00  0.00           N  
ATOM   1655  CA  VAL B   2    -319.950-162.635  69.156  1.00  0.00           C  
ATOM   1656  C   VAL B   2    -318.546-162.012  69.017  1.00  0.00           C  
ATOM   1657  O   VAL B   2    -318.186-161.131  69.799  1.00  0.00           O  
ATOM   1658  CB  VAL B   2    -321.049-161.656  68.654  1.00  0.00           C  
ATOM   1659  CG1 VAL B   2    -321.229-160.380  69.503  1.00  0.00           C  
ATOM   1660  CG2 VAL B   2    -320.880-161.290  67.167  1.00  0.00           C  
ATOM   1661  N   GLN B   3    -317.777-162.512  68.039  1.00  0.00           N  
ATOM   1662  CA  GLN B   3    -316.390-162.119  67.814  1.00  0.00           C  
ATOM   1663  C   GLN B   3    -316.048-162.375  66.344  1.00  0.00           C  
ATOM   1664  O   GLN B   3    -316.076-163.526  65.907  1.00  0.00           O  
ATOM   1665  CB  GLN B   3    -315.468-162.901  68.786  1.00  0.00           C  
ATOM   1666  CG  GLN B   3    -313.971-162.528  68.738  1.00  0.00           C  
ATOM   1667  CD  GLN B   3    -313.676-161.107  69.227  1.00  0.00           C  
ATOM   1668  OE1 GLN B   3    -312.561-160.530  68.776  1.00  0.00           O  
ATOM   1669  NE2 GLN B   3    -314.423-160.542  70.022  1.00  0.00           N  
ATOM   1670  N   LEU B   4    -315.722-161.293  65.623  1.00  0.00           N  
ATOM   1671  CA  LEU B   4    -315.256-161.312  64.240  1.00  0.00           C  
ATOM   1672  C   LEU B   4    -313.945-160.521  64.181  1.00  0.00           C  
ATOM   1673  O   LEU B   4    -313.879-159.432  64.750  1.00  0.00           O  
ATOM   1674  CB  LEU B   4    -316.293-160.658  63.300  1.00  0.00           C  
ATOM   1675  CG  LEU B   4    -317.601-161.453  63.095  1.00  0.00           C  
ATOM   1676  CD1 LEU B   4    -318.641-161.181  64.202  1.00  0.00           C  
ATOM   1677  CD2 LEU B   4    -318.191-161.155  61.709  1.00  0.00           C  
ATOM   1678  N   VAL B   5    -312.937-161.067  63.486  1.00  0.00           N  
ATOM   1679  CA  VAL B   5    -311.650-160.406  63.258  1.00  0.00           C  
ATOM   1680  C   VAL B   5    -311.179-160.735  61.835  1.00  0.00           C  
ATOM   1681  O   VAL B   5    -311.127-161.914  61.479  1.00  0.00           O  
ATOM   1682  CB  VAL B   5    -310.555-160.843  64.282  1.00  0.00           C  
ATOM   1683  CG1 VAL B   5    -309.150-160.277  63.976  1.00  0.00           C  
ATOM   1684  CG2 VAL B   5    -310.934-160.471  65.726  1.00  0.00           C  
ATOM   1685  N   GLN B   6    -310.831-159.687  61.069  1.00  0.00           N  
ATOM   1686  CA  GLN B   6    -310.275-159.797  59.721  1.00  0.00           C  
ATOM   1687  C   GLN B   6    -308.732-159.767  59.755  1.00  0.00           C  
ATOM   1688  O   GLN B   6    -308.138-159.356  60.754  1.00  0.00           O  
ATOM   1689  CB  GLN B   6    -310.905-158.720  58.794  1.00  0.00           C  
ATOM   1690  CG  GLN B   6    -310.280-157.311  58.776  1.00  0.00           C  
ATOM   1691  CD  GLN B   6    -310.433-156.568  60.100  1.00  0.00           C  
ATOM   1692  OE1 GLN B   6    -311.440-155.905  60.327  1.00  0.00           O  
ATOM   1693  NE2 GLN B   6    -309.441-156.676  60.986  1.00  0.00           N  
ATOM   1694  N   SER B   7    -308.116-160.202  58.648  1.00  0.00           N  
ATOM   1695  CA  SER B   7    -306.668-160.307  58.486  1.00  0.00           C  
ATOM   1696  C   SER B   7    -306.265-160.106  57.017  1.00  0.00           C  
ATOM   1697  O   SER B   7    -307.006-160.494  56.113  1.00  0.00           O  
ATOM   1698  CB  SER B   7    -306.182-161.654  59.073  1.00  0.00           C  
ATOM   1699  OG  SER B   7    -306.606-162.768  58.308  1.00  0.00           O  
ATOM   1700  N   GLY B   8    -305.073-159.517  56.821  1.00  0.00           N  
ATOM   1701  CA  GLY B   8    -304.468-159.253  55.516  1.00  0.00           C  
ATOM   1702  C   GLY B   8    -304.977-157.930  54.920  1.00  0.00           C  
ATOM   1703  O   GLY B   8    -306.110-157.517  55.164  1.00  0.00           O  
ATOM   1704  N   ALA B   9    -304.123-157.296  54.100  1.00  0.00           N  
ATOM   1705  CA  ALA B   9    -304.410-156.079  53.344  1.00  0.00           C  
ATOM   1706  C   ALA B   9    -303.249-155.782  52.386  1.00  0.00           C  
ATOM   1707  O   ALA B   9    -303.393-156.039  51.194  1.00  0.00           O  
ATOM   1708  CB  ALA B   9    -304.727-154.880  54.257  1.00  0.00           C  
ATOM   1709  N   GLU B  10    -302.126-155.266  52.926  1.00  0.00           N  
ATOM   1710  CA  GLU B  10    -300.867-154.948  52.230  1.00  0.00           C  
ATOM   1711  C   GLU B  10    -300.973-153.747  51.254  1.00  0.00           C  
ATOM   1712  O   GLU B  10    -302.061-153.406  50.788  1.00  0.00           O  
ATOM   1713  CB  GLU B  10    -300.276-156.247  51.602  1.00  0.00           C  
ATOM   1714  CG  GLU B  10    -298.935-156.119  50.853  1.00  0.00           C  
ATOM   1715  CD  GLU B  10    -298.492-157.459  50.273  1.00  0.00           C  
ATOM   1716  OE1 GLU B  10    -298.833-157.707  49.095  1.00  0.00           O  
ATOM   1717  OE2 GLU B  10    -297.838-158.220  51.020  1.00  0.00           O  
ATOM   1718  N   VAL B  11    -299.820-153.116  50.974  1.00  0.00           N  
ATOM   1719  CA  VAL B  11    -299.647-152.072  49.961  1.00  0.00           C  
ATOM   1720  C   VAL B  11    -299.778-152.633  48.527  1.00  0.00           C  
ATOM   1721  O   VAL B  11    -299.107-153.606  48.187  1.00  0.00           O  
ATOM   1722  CB  VAL B  11    -298.275-151.350  50.134  1.00  0.00           C  
ATOM   1723  CG1 VAL B  11    -297.049-152.285  50.123  1.00  0.00           C  
ATOM   1724  CG2 VAL B  11    -298.061-150.205  49.123  1.00  0.00           C  
ATOM   1725  N   LYS B  12    -300.656-152.007  47.728  1.00  0.00           N  
ATOM   1726  CA  LYS B  12    -300.990-152.403  46.357  1.00  0.00           C  
ATOM   1727  C   LYS B  12    -300.881-151.203  45.402  1.00  0.00           C  
ATOM   1728  O   LYS B  12    -300.657-150.071  45.836  1.00  0.00           O  
ATOM   1729  CB  LYS B  12    -302.427-152.980  46.320  1.00  0.00           C  
ATOM   1730  CG  LYS B  12    -302.695-154.178  47.244  1.00  0.00           C  
ATOM   1731  CD  LYS B  12    -301.833-155.415  46.946  1.00  0.00           C  
ATOM   1732  CE  LYS B  12    -302.146-156.569  47.903  1.00  0.00           C  
ATOM   1733  NZ  LYS B  12    -301.296-157.742  47.646  1.00  0.00           N  
ATOM   1734  N   LYS B  13    -301.063-151.494  44.104  1.00  0.00           N  
ATOM   1735  CA  LYS B  13    -301.119-150.525  43.009  1.00  0.00           C  
ATOM   1736  C   LYS B  13    -302.422-150.745  42.203  1.00  0.00           C  
ATOM   1737  O   LYS B  13    -302.992-151.836  42.288  1.00  0.00           O  
ATOM   1738  CB  LYS B  13    -299.873-150.700  42.111  1.00  0.00           C  
ATOM   1739  CG  LYS B  13    -298.542-150.495  42.857  1.00  0.00           C  
ATOM   1740  CD  LYS B  13    -297.321-150.469  41.923  1.00  0.00           C  
ATOM   1741  CE  LYS B  13    -295.984-150.401  42.677  1.00  0.00           C  
ATOM   1742  NZ  LYS B  13    -295.866-149.178  43.492  1.00  0.00           N  
ATOM   1743  N   PRO B  14    -302.879-149.732  41.424  1.00  0.00           N  
ATOM   1744  CA  PRO B  14    -304.034-149.872  40.514  1.00  0.00           C  
ATOM   1745  C   PRO B  14    -303.884-151.006  39.485  1.00  0.00           C  
ATOM   1746  O   PRO B  14    -302.820-151.142  38.880  1.00  0.00           O  
ATOM   1747  CD  PRO B  14    -302.356-148.367  41.385  1.00  0.00           C  
ATOM   1748  CB  PRO B  14    -304.137-148.501  39.822  1.00  0.00           C  
ATOM   1749  CG  PRO B  14    -303.472-147.531  40.777  1.00  0.00           C  
ATOM   1750  N   GLY B  15    -304.955-151.797  39.324  1.00  0.00           N  
ATOM   1751  CA  GLY B  15    -305.012-152.906  38.372  1.00  0.00           C  
ATOM   1752  C   GLY B  15    -304.502-154.234  38.959  1.00  0.00           C  
ATOM   1753  O   GLY B  15    -304.568-155.244  38.259  1.00  0.00           O  
ATOM   1754  N   ALA B  16    -304.008-154.257  40.213  1.00  0.00           N  
ATOM   1755  CA  ALA B  16    -303.475-155.442  40.897  1.00  0.00           C  
ATOM   1756  C   ALA B  16    -304.590-156.334  41.487  1.00  0.00           C  
ATOM   1757  O   ALA B  16    -305.688-156.388  40.931  1.00  0.00           O  
ATOM   1758  CB  ALA B  16    -302.442-154.978  41.944  1.00  0.00           C  
ATOM   1759  N   SER B  17    -304.296-157.020  42.605  1.00  0.00           N  
ATOM   1760  CA  SER B  17    -305.241-157.857  43.347  1.00  0.00           C  
ATOM   1761  C   SER B  17    -304.943-157.796  44.852  1.00  0.00           C  
ATOM   1762  O   SER B  17    -303.792-157.589  45.241  1.00  0.00           O  
ATOM   1763  CB  SER B  17    -305.176-159.311  42.830  1.00  0.00           C  
ATOM   1764  OG  SER B  17    -305.938-159.470  41.652  1.00  0.00           O  
ATOM   1765  N   VAL B  18    -305.988-158.016  45.665  1.00  0.00           N  
ATOM   1766  CA  VAL B  18    -305.917-158.077  47.125  1.00  0.00           C  
ATOM   1767  C   VAL B  18    -306.960-159.069  47.664  1.00  0.00           C  
ATOM   1768  O   VAL B  18    -307.993-159.279  47.031  1.00  0.00           O  
ATOM   1769  CB  VAL B  18    -306.124-156.668  47.770  1.00  0.00           C  
ATOM   1770  CG1 VAL B  18    -307.522-156.057  47.571  1.00  0.00           C  
ATOM   1771  CG2 VAL B  18    -305.785-156.642  49.270  1.00  0.00           C  
ATOM   1772  N   LYS B  19    -306.674-159.651  48.838  1.00  0.00           N  
ATOM   1773  CA  LYS B  19    -307.596-160.506  49.577  1.00  0.00           C  
ATOM   1774  C   LYS B  19    -307.522-160.156  51.067  1.00  0.00           C  
ATOM   1775  O   LYS B  19    -306.424-159.978  51.601  1.00  0.00           O  
ATOM   1776  CB  LYS B  19    -307.301-161.994  49.275  1.00  0.00           C  
ATOM   1777  CG  LYS B  19    -308.196-162.984  50.046  1.00  0.00           C  
ATOM   1778  CD  LYS B  19    -308.159-164.415  49.492  1.00  0.00           C  
ATOM   1779  CE  LYS B  19    -309.243-165.300  50.133  1.00  0.00           C  
ATOM   1780  NZ  LYS B  19    -309.396-166.575  49.416  1.00  0.00           N  
ATOM   1781  N   VAL B  20    -308.702-160.093  51.697  1.00  0.00           N  
ATOM   1782  CA  VAL B  20    -308.866-159.915  53.133  1.00  0.00           C  
ATOM   1783  C   VAL B  20    -309.751-161.075  53.622  1.00  0.00           C  
ATOM   1784  O   VAL B  20    -310.885-161.224  53.162  1.00  0.00           O  
ATOM   1785  CB  VAL B  20    -309.541-158.559  53.494  1.00  0.00           C  
ATOM   1786  CG1 VAL B  20    -309.642-158.332  55.016  1.00  0.00           C  
ATOM   1787  CG2 VAL B  20    -308.811-157.363  52.850  1.00  0.00           C  
ATOM   1788  N   SER B  21    -309.191-161.888  54.527  1.00  0.00           N  
ATOM   1789  CA  SER B  21    -309.851-163.026  55.170  1.00  0.00           C  
ATOM   1790  C   SER B  21    -310.467-162.585  56.508  1.00  0.00           C  
ATOM   1791  O   SER B  21    -310.083-161.540  57.027  1.00  0.00           O  
ATOM   1792  CB  SER B  21    -308.789-164.117  55.402  1.00  0.00           C  
ATOM   1793  OG  SER B  21    -308.388-164.690  54.172  1.00  0.00           O  
ATOM   1794  N   CYS B  22    -311.398-163.382  57.050  1.00  0.00           N  
ATOM   1795  CA  CYS B  22    -312.032-163.149  58.351  1.00  0.00           C  
ATOM   1796  C   CYS B  22    -312.463-164.474  58.984  1.00  0.00           C  
ATOM   1797  O   CYS B  22    -312.803-165.410  58.263  1.00  0.00           O  
ATOM   1798  CB  CYS B  22    -313.185-162.123  58.207  1.00  0.00           C  
ATOM   1799  SG  CYS B  22    -314.300-161.875  59.626  1.00  0.00           S  
ATOM   1800  N   LYS B  23    -312.440-164.519  60.325  1.00  0.00           N  
ATOM   1801  CA  LYS B  23    -312.815-165.686  61.116  1.00  0.00           C  
ATOM   1802  C   LYS B  23    -313.819-165.297  62.207  1.00  0.00           C  
ATOM   1803  O   LYS B  23    -313.624-164.294  62.893  1.00  0.00           O  
ATOM   1804  CB  LYS B  23    -311.537-166.339  61.685  1.00  0.00           C  
ATOM   1805  CG  LYS B  23    -311.812-167.624  62.485  1.00  0.00           C  
ATOM   1806  CD  LYS B  23    -310.570-168.501  62.691  1.00  0.00           C  
ATOM   1807  CE  LYS B  23    -310.865-169.778  63.495  1.00  0.00           C  
ATOM   1808  NZ  LYS B  23    -311.850-170.642  62.818  1.00  0.00           N  
ATOM   1809  N   ALA B  24    -314.846-166.150  62.363  1.00  0.00           N  
ATOM   1810  CA  ALA B  24    -315.803-166.125  63.464  1.00  0.00           C  
ATOM   1811  C   ALA B  24    -315.293-166.987  64.628  1.00  0.00           C  
ATOM   1812  O   ALA B  24    -314.621-167.994  64.398  1.00  0.00           O  
ATOM   1813  CB  ALA B  24    -317.138-166.685  62.958  1.00  0.00           C  
ATOM   1814  N   SER B  25    -315.649-166.588  65.858  1.00  0.00           N  
ATOM   1815  CA  SER B  25    -315.249-167.273  67.082  1.00  0.00           C  
ATOM   1816  C   SER B  25    -316.349-167.142  68.143  1.00  0.00           C  
ATOM   1817  O   SER B  25    -316.929-166.068  68.291  1.00  0.00           O  
ATOM   1818  CB  SER B  25    -313.894-166.700  67.557  1.00  0.00           C  
ATOM   1819  OG  SER B  25    -313.428-167.344  68.726  1.00  0.00           O  
ATOM   1820  N   GLY B  26    -316.588-168.241  68.879  1.00  0.00           N  
ATOM   1821  CA  GLY B  26    -317.469-168.282  70.047  1.00  0.00           C  
ATOM   1822  C   GLY B  26    -318.973-168.290  69.718  1.00  0.00           C  
ATOM   1823  O   GLY B  26    -319.780-168.218  70.643  1.00  0.00           O  
ATOM   1824  N   TYR B  27    -319.351-168.383  68.434  1.00  0.00           N  
ATOM   1825  CA  TYR B  27    -320.736-168.475  67.978  1.00  0.00           C  
ATOM   1826  C   TYR B  27    -320.800-169.364  66.725  1.00  0.00           C  
ATOM   1827  O   TYR B  27    -319.807-169.490  66.005  1.00  0.00           O  
ATOM   1828  CB  TYR B  27    -321.318-167.057  67.751  1.00  0.00           C  
ATOM   1829  CG  TYR B  27    -320.890-166.331  66.483  1.00  0.00           C  
ATOM   1830  CD1 TYR B  27    -321.633-166.481  65.294  1.00  0.00           C  
ATOM   1831  CD2 TYR B  27    -319.753-165.499  66.489  1.00  0.00           C  
ATOM   1832  CE1 TYR B  27    -321.246-165.808  64.120  1.00  0.00           C  
ATOM   1833  CE2 TYR B  27    -319.367-164.820  65.318  1.00  0.00           C  
ATOM   1834  CZ  TYR B  27    -320.118-164.966  64.136  1.00  0.00           C  
ATOM   1835  OH  TYR B  27    -319.757-164.295  63.005  1.00  0.00           O  
ATOM   1836  N   THR B  28    -321.986-169.947  66.486  1.00  0.00           N  
ATOM   1837  CA  THR B  28    -322.276-170.796  65.331  1.00  0.00           C  
ATOM   1838  C   THR B  28    -322.309-169.970  64.030  1.00  0.00           C  
ATOM   1839  O   THR B  28    -323.203-169.143  63.852  1.00  0.00           O  
ATOM   1840  CB  THR B  28    -323.638-171.523  65.499  1.00  0.00           C  
ATOM   1841  OG1 THR B  28    -323.592-172.314  66.669  1.00  0.00           O  
ATOM   1842  CG2 THR B  28    -324.043-172.439  64.328  1.00  0.00           C  
ATOM   1843  N   PHE B  29    -321.319-170.218  63.156  1.00  0.00           N  
ATOM   1844  CA  PHE B  29    -321.130-169.548  61.866  1.00  0.00           C  
ATOM   1845  C   PHE B  29    -322.319-169.716  60.902  1.00  0.00           C  
ATOM   1846  O   PHE B  29    -322.679-168.761  60.219  1.00  0.00           O  
ATOM   1847  CB  PHE B  29    -319.808-170.053  61.254  1.00  0.00           C  
ATOM   1848  CG  PHE B  29    -319.405-169.481  59.907  1.00  0.00           C  
ATOM   1849  CD1 PHE B  29    -318.596-168.331  59.846  1.00  0.00           C  
ATOM   1850  CE1 PHE B  29    -318.251-167.788  58.618  1.00  0.00           C  
ATOM   1851  CZ  PHE B  29    -318.744-168.344  57.445  1.00  0.00           C  
ATOM   1852  CD2 PHE B  29    -319.934-170.005  58.709  1.00  0.00           C  
ATOM   1853  CE2 PHE B  29    -319.595-169.440  57.490  1.00  0.00           C  
ATOM   1854  N   THR B  30    -322.906-170.925  60.889  1.00  0.00           N  
ATOM   1855  CA  THR B  30    -324.048-171.319  60.059  1.00  0.00           C  
ATOM   1856  C   THR B  30    -325.358-170.565  60.386  1.00  0.00           C  
ATOM   1857  O   THR B  30    -326.210-170.428  59.510  1.00  0.00           O  
ATOM   1858  CB  THR B  30    -324.318-172.843  60.204  1.00  0.00           C  
ATOM   1859  OG1 THR B  30    -323.113-173.557  60.013  1.00  0.00           O  
ATOM   1860  CG2 THR B  30    -325.360-173.430  59.235  1.00  0.00           C  
ATOM   1861  N   ASP B  31    -325.480-170.082  61.636  1.00  0.00           N  
ATOM   1862  CA  ASP B  31    -326.662-169.420  62.187  1.00  0.00           C  
ATOM   1863  C   ASP B  31    -326.807-167.951  61.723  1.00  0.00           C  
ATOM   1864  O   ASP B  31    -327.915-167.421  61.790  1.00  0.00           O  
ATOM   1865  CB  ASP B  31    -326.622-169.523  63.734  1.00  0.00           C  
ATOM   1866  CG  ASP B  31    -327.935-169.218  64.462  1.00  0.00           C  
ATOM   1867  OD1 ASP B  31    -327.838-168.727  65.607  1.00  0.00           O  
ATOM   1868  OD2 ASP B  31    -329.003-169.571  63.916  1.00  0.00           O  
ATOM   1869  N   TYR B  32    -325.709-167.316  61.270  1.00  0.00           N  
ATOM   1870  CA  TYR B  32    -325.664-165.890  60.930  1.00  0.00           C  
ATOM   1871  C   TYR B  32    -324.998-165.646  59.573  1.00  0.00           C  
ATOM   1872  O   TYR B  32    -324.035-166.327  59.228  1.00  0.00           O  
ATOM   1873  CB  TYR B  32    -324.899-165.131  62.028  1.00  0.00           C  
ATOM   1874  CG  TYR B  32    -325.600-165.116  63.368  1.00  0.00           C  
ATOM   1875  CD1 TYR B  32    -325.206-166.000  64.393  1.00  0.00           C  
ATOM   1876  CE1 TYR B  32    -325.877-165.993  65.631  1.00  0.00           C  
ATOM   1877  CZ  TYR B  32    -326.953-165.108  65.842  1.00  0.00           C  
ATOM   1878  OH  TYR B  32    -327.604-165.095  67.040  1.00  0.00           O  
ATOM   1879  CD2 TYR B  32    -326.676-164.233  63.581  1.00  0.00           C  
ATOM   1880  CE2 TYR B  32    -327.358-164.238  64.810  1.00  0.00           C  
ATOM   1881  N   TYR B  33    -325.508-164.638  58.850  1.00  0.00           N  
ATOM   1882  CA  TYR B  33    -325.005-164.229  57.539  1.00  0.00           C  
ATOM   1883  C   TYR B  33    -323.829-163.255  57.708  1.00  0.00           C  
ATOM   1884  O   TYR B  33    -323.924-162.307  58.491  1.00  0.00           O  
ATOM   1885  CB  TYR B  33    -326.139-163.595  56.706  1.00  0.00           C  
ATOM   1886  CG  TYR B  33    -327.443-164.373  56.541  1.00  0.00           C  
ATOM   1887  CD1 TYR B  33    -328.601-163.678  56.133  1.00  0.00           C  
ATOM   1888  CE1 TYR B  33    -329.833-164.348  56.008  1.00  0.00           C  
ATOM   1889  CZ  TYR B  33    -329.916-165.726  56.284  1.00  0.00           C  
ATOM   1890  OH  TYR B  33    -331.112-166.373  56.168  1.00  0.00           O  
ATOM   1891  CD2 TYR B  33    -327.530-165.763  56.789  1.00  0.00           C  
ATOM   1892  CE2 TYR B  33    -328.763-166.433  56.671  1.00  0.00           C  
ATOM   1893  N   MET B  34    -322.745-163.521  56.966  1.00  0.00           N  
ATOM   1894  CA  MET B  34    -321.473-162.812  57.071  1.00  0.00           C  
ATOM   1895  C   MET B  34    -321.446-161.607  56.124  1.00  0.00           C  
ATOM   1896  O   MET B  34    -321.668-161.774  54.925  1.00  0.00           O  
ATOM   1897  CB  MET B  34    -320.324-163.789  56.752  1.00  0.00           C  
ATOM   1898  CG  MET B  34    -320.318-165.062  57.618  1.00  0.00           C  
ATOM   1899  SD  MET B  34    -320.230-164.817  59.418  1.00  0.00           S  
ATOM   1900  CE  MET B  34    -318.584-164.074  59.577  1.00  0.00           C  
ATOM   1901  N   HIS B  35    -321.166-160.424  56.689  1.00  0.00           N  
ATOM   1902  CA  HIS B  35    -321.090-159.152  55.967  1.00  0.00           C  
ATOM   1903  C   HIS B  35    -319.629-158.803  55.651  1.00  0.00           C  
ATOM   1904  O   HIS B  35    -318.714-159.269  56.331  1.00  0.00           O  
ATOM   1905  CB  HIS B  35    -321.658-158.011  56.838  1.00  0.00           C  
ATOM   1906  CG  HIS B  35    -323.088-158.096  57.317  1.00  0.00           C  
ATOM   1907  ND1 HIS B  35    -323.648-159.223  57.893  1.00  0.00           N  
ATOM   1908  CD2 HIS B  35    -324.079-157.139  57.348  1.00  0.00           C  
ATOM   1909  CE1 HIS B  35    -324.892-158.907  58.254  1.00  0.00           C  
ATOM   1910  NE2 HIS B  35    -325.223-157.658  57.954  1.00  0.00           N  
ATOM   1911  N   TRP B  36    -319.470-157.909  54.666  1.00  0.00           N  
ATOM   1912  CA  TRP B  36    -318.231-157.211  54.347  1.00  0.00           C  
ATOM   1913  C   TRP B  36    -318.540-155.729  54.112  1.00  0.00           C  
ATOM   1914  O   TRP B  36    -319.525-155.397  53.447  1.00  0.00           O  
ATOM   1915  CB  TRP B  36    -317.555-157.861  53.132  1.00  0.00           C  
ATOM   1916  CG  TRP B  36    -316.813-159.124  53.438  1.00  0.00           C  
ATOM   1917  CD1 TRP B  36    -317.287-160.386  53.330  1.00  0.00           C  
ATOM   1918  NE1 TRP B  36    -316.339-161.276  53.791  1.00  0.00           N  
ATOM   1919  CE2 TRP B  36    -315.208-160.627  54.242  1.00  0.00           C  
ATOM   1920  CD2 TRP B  36    -315.481-159.244  54.017  1.00  0.00           C  
ATOM   1921  CE3 TRP B  36    -314.477-158.321  54.385  1.00  0.00           C  
ATOM   1922  CZ3 TRP B  36    -313.272-158.745  54.975  1.00  0.00           C  
ATOM   1923  CZ2 TRP B  36    -314.000-161.065  54.814  1.00  0.00           C  
ATOM   1924  CH2 TRP B  36    -313.037-160.114  55.194  1.00  0.00           C  
ATOM   1925  N   VAL B  37    -317.689-154.871  54.693  1.00  0.00           N  
ATOM   1926  CA  VAL B  37    -317.828-153.416  54.715  1.00  0.00           C  
ATOM   1927  C   VAL B  37    -316.408-152.801  54.680  1.00  0.00           C  
ATOM   1928  O   VAL B  37    -315.450-153.465  55.077  1.00  0.00           O  
ATOM   1929  CB  VAL B  37    -318.544-152.924  56.019  1.00  0.00           C  
ATOM   1930  CG1 VAL B  37    -319.012-151.461  55.911  1.00  0.00           C  
ATOM   1931  CG2 VAL B  37    -319.758-153.782  56.430  1.00  0.00           C  
ATOM   1932  N   ARG B  38    -316.285-151.544  54.227  1.00  0.00           N  
ATOM   1933  CA  ARG B  38    -315.058-150.748  54.334  1.00  0.00           C  
ATOM   1934  C   ARG B  38    -315.356-149.359  54.909  1.00  0.00           C  
ATOM   1935  O   ARG B  38    -316.516-148.953  54.978  1.00  0.00           O  
ATOM   1936  CB  ARG B  38    -314.345-150.671  52.966  1.00  0.00           C  
ATOM   1937  CG  ARG B  38    -315.088-149.891  51.862  1.00  0.00           C  
ATOM   1938  CD  ARG B  38    -314.248-149.763  50.584  1.00  0.00           C  
ATOM   1939  NE  ARG B  38    -315.059-149.311  49.448  1.00  0.00           N  
ATOM   1940  CZ  ARG B  38    -314.881-149.657  48.163  1.00  0.00           C  
ATOM   1941  NH1 ARG B  38    -313.903-150.498  47.801  1.00  0.00           N  
ATOM   1942  NH2 ARG B  38    -315.697-149.147  47.231  1.00  0.00           N  
ATOM   1943  N   GLN B  39    -314.283-148.651  55.293  1.00  0.00           N  
ATOM   1944  CA  GLN B  39    -314.336-147.304  55.845  1.00  0.00           C  
ATOM   1945  C   GLN B  39    -313.302-146.431  55.127  1.00  0.00           C  
ATOM   1946  O   GLN B  39    -312.134-146.809  55.039  1.00  0.00           O  
ATOM   1947  CB  GLN B  39    -314.046-147.375  57.355  1.00  0.00           C  
ATOM   1948  CG  GLN B  39    -314.482-146.117  58.126  1.00  0.00           C  
ATOM   1949  CD  GLN B  39    -314.369-146.337  59.630  1.00  0.00           C  
ATOM   1950  OE1 GLN B  39    -313.431-145.865  60.268  1.00  0.00           O  
ATOM   1951  NE2 GLN B  39    -315.324-147.070  60.201  1.00  0.00           N  
ATOM   1952  N   ALA B  40    -313.758-145.254  54.676  1.00  0.00           N  
ATOM   1953  CA  ALA B  40    -312.930-144.190  54.111  1.00  0.00           C  
ATOM   1954  C   ALA B  40    -312.074-143.500  55.197  1.00  0.00           C  
ATOM   1955  O   ALA B  40    -312.478-143.506  56.361  1.00  0.00           O  
ATOM   1956  CB  ALA B  40    -313.878-143.172  53.456  1.00  0.00           C  
ATOM   1957  N   PRO B  41    -310.946-142.859  54.807  1.00  0.00           N  
ATOM   1958  CA  PRO B  41    -310.153-142.019  55.730  1.00  0.00           C  
ATOM   1959  C   PRO B  41    -310.860-140.730  56.211  1.00  0.00           C  
ATOM   1960  O   PRO B  41    -310.429-140.157  57.212  1.00  0.00           O  
ATOM   1961  CD  PRO B  41    -310.351-142.883  53.468  1.00  0.00           C  
ATOM   1962  CB  PRO B  41    -308.872-141.719  54.935  1.00  0.00           C  
ATOM   1963  CG  PRO B  41    -309.308-141.770  53.480  1.00  0.00           C  
ATOM   1964  N   GLY B  42    -311.954-140.332  55.534  1.00  0.00           N  
ATOM   1965  CA  GLY B  42    -312.873-139.275  55.965  1.00  0.00           C  
ATOM   1966  C   GLY B  42    -313.886-139.773  57.015  1.00  0.00           C  
ATOM   1967  O   GLY B  42    -314.755-139.001  57.416  1.00  0.00           O  
ATOM   1968  N   GLN B  43    -313.778-141.043  57.452  1.00  0.00           N  
ATOM   1969  CA  GLN B  43    -314.567-141.716  58.487  1.00  0.00           C  
ATOM   1970  C   GLN B  43    -316.053-141.871  58.112  1.00  0.00           C  
ATOM   1971  O   GLN B  43    -316.923-141.566  58.927  1.00  0.00           O  
ATOM   1972  CB  GLN B  43    -314.335-141.067  59.880  1.00  0.00           C  
ATOM   1973  CG  GLN B  43    -312.870-141.041  60.375  1.00  0.00           C  
ATOM   1974  CD  GLN B  43    -312.202-142.418  60.384  1.00  0.00           C  
ATOM   1975  OE1 GLN B  43    -312.281-143.126  61.512  1.00  0.00           O  
ATOM   1976  NE2 GLN B  43    -311.624-142.839  59.384  1.00  0.00           N  
ATOM   1977  N   GLY B  44    -316.297-142.381  56.895  1.00  0.00           N  
ATOM   1978  CA  GLY B  44    -317.616-142.768  56.405  1.00  0.00           C  
ATOM   1979  C   GLY B  44    -317.554-144.250  56.032  1.00  0.00           C  
ATOM   1980  O   GLY B  44    -316.631-144.669  55.336  1.00  0.00           O  
ATOM   1981  N   LEU B  45    -318.560-145.027  56.470  1.00  0.00           N  
ATOM   1982  CA  LEU B  45    -318.718-146.445  56.132  1.00  0.00           C  
ATOM   1983  C   LEU B  45    -319.371-146.627  54.749  1.00  0.00           C  
ATOM   1984  O   LEU B  45    -320.098-145.746  54.284  1.00  0.00           O  
ATOM   1985  CB  LEU B  45    -319.539-147.147  57.240  1.00  0.00           C  
ATOM   1986  CG  LEU B  45    -318.727-147.520  58.499  1.00  0.00           C  
ATOM   1987  CD1 LEU B  45    -319.641-148.025  59.628  1.00  0.00           C  
ATOM   1988  CD2 LEU B  45    -317.632-148.553  58.203  1.00  0.00           C  
ATOM   1989  N   GLU B  46    -319.095-147.784  54.132  1.00  0.00           N  
ATOM   1990  CA  GLU B  46    -319.517-148.152  52.782  1.00  0.00           C  
ATOM   1991  C   GLU B  46    -319.568-149.684  52.681  1.00  0.00           C  
ATOM   1992  O   GLU B  46    -318.550-150.330  52.923  1.00  0.00           O  
ATOM   1993  CB  GLU B  46    -318.527-147.531  51.768  1.00  0.00           C  
ATOM   1994  CG  GLU B  46    -318.766-147.907  50.288  1.00  0.00           C  
ATOM   1995  CD  GLU B  46    -317.722-147.328  49.329  1.00  0.00           C  
ATOM   1996  OE1 GLU B  46    -316.660-146.871  49.804  1.00  0.00           O  
ATOM   1997  OE2 GLU B  46    -317.965-147.409  48.107  1.00  0.00           O  
ATOM   1998  N   TRP B  47    -320.734-150.237  52.306  1.00  0.00           N  
ATOM   1999  CA  TRP B  47    -320.948-151.679  52.134  1.00  0.00           C  
ATOM   2000  C   TRP B  47    -320.215-152.234  50.898  1.00  0.00           C  
ATOM   2001  O   TRP B  47    -319.896-151.479  49.977  1.00  0.00           O  
ATOM   2002  CB  TRP B  47    -322.463-151.944  52.050  1.00  0.00           C  
ATOM   2003  CG  TRP B  47    -322.924-153.375  52.103  1.00  0.00           C  
ATOM   2004  CD1 TRP B  47    -322.791-154.212  53.157  1.00  0.00           C  
ATOM   2005  NE1 TRP B  47    -323.412-155.412  52.879  1.00  0.00           N  
ATOM   2006  CE2 TRP B  47    -323.971-155.417  51.619  1.00  0.00           C  
ATOM   2007  CD2 TRP B  47    -323.630-154.139  51.081  1.00  0.00           C  
ATOM   2008  CE3 TRP B  47    -324.045-153.871  49.759  1.00  0.00           C  
ATOM   2009  CZ3 TRP B  47    -324.781-154.813  49.018  1.00  0.00           C  
ATOM   2010  CZ2 TRP B  47    -324.722-156.358  50.894  1.00  0.00           C  
ATOM   2011  CH2 TRP B  47    -325.125-156.054  49.582  1.00  0.00           C  
ATOM   2012  N   MET B  48    -319.966-153.550  50.918  1.00  0.00           N  
ATOM   2013  CA  MET B  48    -319.245-154.283  49.877  1.00  0.00           C  
ATOM   2014  C   MET B  48    -320.098-155.440  49.343  1.00  0.00           C  
ATOM   2015  O   MET B  48    -320.135-155.660  48.132  1.00  0.00           O  
ATOM   2016  CB  MET B  48    -317.923-154.824  50.467  1.00  0.00           C  
ATOM   2017  CG  MET B  48    -317.017-153.760  51.103  1.00  0.00           C  
ATOM   2018  SD  MET B  48    -316.179-152.697  49.910  1.00  0.00           S  
ATOM   2019  CE  MET B  48    -314.522-153.392  50.079  1.00  0.00           C  
ATOM   2020  N   GLY B  49    -320.755-156.167  50.260  1.00  0.00           N  
ATOM   2021  CA  GLY B  49    -321.503-157.372  49.939  1.00  0.00           C  
ATOM   2022  C   GLY B  49    -321.772-158.158  51.227  1.00  0.00           C  
ATOM   2023  O   GLY B  49    -321.287-157.815  52.306  1.00  0.00           O  
ATOM   2024  N   ARG B  50    -322.578-159.219  51.092  1.00  0.00           N  
ATOM   2025  CA  ARG B  50    -322.991-160.103  52.179  1.00  0.00           C  
ATOM   2026  C   ARG B  50    -323.262-161.489  51.586  1.00  0.00           C  
ATOM   2027  O   ARG B  50    -323.926-161.583  50.553  1.00  0.00           O  
ATOM   2028  CB  ARG B  50    -324.224-159.499  52.888  1.00  0.00           C  
ATOM   2029  CG  ARG B  50    -324.758-160.265  54.109  1.00  0.00           C  
ATOM   2030  CD  ARG B  50    -325.911-159.490  54.760  1.00  0.00           C  
ATOM   2031  NE  ARG B  50    -326.584-160.236  55.830  1.00  0.00           N  
ATOM   2032  CZ  ARG B  50    -327.524-159.724  56.643  1.00  0.00           C  
ATOM   2033  NH1 ARG B  50    -328.053-160.481  57.611  1.00  0.00           N  
ATOM   2034  NH2 ARG B  50    -327.949-158.459  56.506  1.00  0.00           N  
ATOM   2035  N   VAL B  51    -322.731-162.531  52.243  1.00  0.00           N  
ATOM   2036  CA  VAL B  51    -322.798-163.912  51.771  1.00  0.00           C  
ATOM   2037  C   VAL B  51    -323.303-164.824  52.898  1.00  0.00           C  
ATOM   2038  O   VAL B  51    -322.820-164.750  54.030  1.00  0.00           O  
ATOM   2039  CB  VAL B  51    -321.410-164.402  51.260  1.00  0.00           C  
ATOM   2040  CG1 VAL B  51    -321.324-165.906  50.923  1.00  0.00           C  
ATOM   2041  CG2 VAL B  51    -320.962-163.589  50.035  1.00  0.00           C  
ATOM   2042  N   ASN B  52    -324.269-165.682  52.535  1.00  0.00           N  
ATOM   2043  CA  ASN B  52    -324.868-166.716  53.380  1.00  0.00           C  
ATOM   2044  C   ASN B  52    -323.853-167.862  53.601  1.00  0.00           C  
ATOM   2045  O   ASN B  52    -323.129-168.172  52.655  1.00  0.00           O  
ATOM   2046  CB  ASN B  52    -326.126-167.257  52.663  1.00  0.00           C  
ATOM   2047  CG  ASN B  52    -327.214-166.198  52.457  1.00  0.00           C  
ATOM   2048  OD1 ASN B  52    -328.173-166.112  53.378  1.00  0.00           O  
ATOM   2049  ND2 ASN B  52    -327.194-165.468  51.468  1.00  0.00           N  
ATOM   2050  N   PRO B  53    -323.802-168.486  54.805  1.00  0.00           N  
ATOM   2051  CA  PRO B  53    -322.848-169.574  55.134  1.00  0.00           C  
ATOM   2052  C   PRO B  53    -322.773-170.788  54.186  1.00  0.00           C  
ATOM   2053  O   PRO B  53    -321.734-171.443  54.149  1.00  0.00           O  
ATOM   2054  CB  PRO B  53    -323.253-170.006  56.549  1.00  0.00           C  
ATOM   2055  CG  PRO B  53    -323.869-168.762  57.150  1.00  0.00           C  
ATOM   2056  CD  PRO B  53    -324.610-168.147  55.975  1.00  0.00           C  
ATOM   2057  N   ASN B  54    -323.849-171.037  53.418  1.00  0.00           N  
ATOM   2058  CA  ASN B  54    -323.927-172.041  52.346  1.00  0.00           C  
ATOM   2059  C   ASN B  54    -323.056-171.733  51.107  1.00  0.00           C  
ATOM   2060  O   ASN B  54    -322.890-172.622  50.274  1.00  0.00           O  
ATOM   2061  CB  ASN B  54    -325.413-172.277  51.968  1.00  0.00           C  
ATOM   2062  CG  ASN B  54    -326.188-171.020  51.537  1.00  0.00           C  
ATOM   2063  OD1 ASN B  54    -325.837-170.365  50.560  1.00  0.00           O  
ATOM   2064  ND2 ASN B  54    -327.261-170.688  52.259  1.00  0.00           N  
ATOM   2065  N   ARG B  55    -322.536-170.494  51.002  1.00  0.00           N  
ATOM   2066  CA  ARG B  55    -321.664-169.938  49.958  1.00  0.00           C  
ATOM   2067  C   ARG B  55    -322.392-169.565  48.649  1.00  0.00           C  
ATOM   2068  O   ARG B  55    -321.922-168.671  47.947  1.00  0.00           O  
ATOM   2069  CB  ARG B  55    -320.426-170.846  49.733  1.00  0.00           C  
ATOM   2070  CG  ARG B  55    -319.291-170.227  48.896  1.00  0.00           C  
ATOM   2071  CD  ARG B  55    -318.133-171.201  48.626  1.00  0.00           C  
ATOM   2072  NE  ARG B  55    -318.503-172.256  47.672  1.00  0.00           N  
ATOM   2073  CZ  ARG B  55    -318.557-172.117  46.336  1.00  0.00           C  
ATOM   2074  NH1 ARG B  55    -318.934-173.160  45.584  1.00  0.00           N  
ATOM   2075  NH2 ARG B  55    -318.239-170.959  45.739  1.00  0.00           N  
ATOM   2076  N   ARG B  56    -323.514-170.237  48.341  1.00  0.00           N  
ATOM   2077  CA  ARG B  56    -324.279-170.063  47.104  1.00  0.00           C  
ATOM   2078  C   ARG B  56    -325.128-168.781  47.078  1.00  0.00           C  
ATOM   2079  O   ARG B  56    -325.287-168.203  46.004  1.00  0.00           O  
ATOM   2080  CB  ARG B  56    -325.155-171.310  46.839  1.00  0.00           C  
ATOM   2081  CG  ARG B  56    -324.414-172.661  46.865  1.00  0.00           C  
ATOM   2082  CD  ARG B  56    -323.177-172.713  45.950  1.00  0.00           C  
ATOM   2083  NE  ARG B  56    -322.635-174.075  45.826  1.00  0.00           N  
ATOM   2084  CZ  ARG B  56    -321.978-174.773  46.770  1.00  0.00           C  
ATOM   2085  NH1 ARG B  56    -321.569-176.016  46.492  1.00  0.00           N  
ATOM   2086  NH2 ARG B  56    -321.716-174.257  47.980  1.00  0.00           N  
ATOM   2087  N   GLY B  57    -325.636-168.350  48.246  1.00  0.00           N  
ATOM   2088  CA  GLY B  57    -326.377-167.100  48.393  1.00  0.00           C  
ATOM   2089  C   GLY B  57    -325.362-165.967  48.566  1.00  0.00           C  
ATOM   2090  O   GLY B  57    -324.595-165.975  49.527  1.00  0.00           O  
ATOM   2091  N   THR B  58    -325.378-164.998  47.636  1.00  0.00           N  
ATOM   2092  CA  THR B  58    -324.474-163.846  47.602  1.00  0.00           C  
ATOM   2093  C   THR B  58    -325.239-162.600  47.112  1.00  0.00           C  
ATOM   2094  O   THR B  58    -326.158-162.719  46.298  1.00  0.00           O  
ATOM   2095  CB  THR B  58    -323.250-164.089  46.663  1.00  0.00           C  
ATOM   2096  OG1 THR B  58    -323.572-164.042  45.283  1.00  0.00           O  
ATOM   2097  CG2 THR B  58    -322.459-165.379  46.938  1.00  0.00           C  
ATOM   2098  N   THR B  59    -324.835-161.427  47.623  1.00  0.00           N  
ATOM   2099  CA  THR B  59    -325.375-160.115  47.260  1.00  0.00           C  
ATOM   2100  C   THR B  59    -324.234-159.079  47.291  1.00  0.00           C  
ATOM   2101  O   THR B  59    -323.327-159.196  48.117  1.00  0.00           O  
ATOM   2102  CB  THR B  59    -326.504-159.656  48.231  1.00  0.00           C  
ATOM   2103  OG1 THR B  59    -326.036-159.394  49.542  1.00  0.00           O  
ATOM   2104  CG2 THR B  59    -327.699-160.617  48.320  1.00  0.00           C  
ATOM   2105  N   TYR B  60    -324.296-158.102  46.369  1.00  0.00           N  
ATOM   2106  CA  TYR B  60    -323.271-157.073  46.150  1.00  0.00           C  
ATOM   2107  C   TYR B  60    -323.930-155.749  45.731  1.00  0.00           C  
ATOM   2108  O   TYR B  60    -325.055-155.761  45.225  1.00  0.00           O  
ATOM   2109  CB  TYR B  60    -322.290-157.528  45.040  1.00  0.00           C  
ATOM   2110  CG  TYR B  60    -321.649-158.893  45.233  1.00  0.00           C  
ATOM   2111  CD1 TYR B  60    -320.728-159.103  46.279  1.00  0.00           C  
ATOM   2112  CE1 TYR B  60    -320.156-160.374  46.469  1.00  0.00           C  
ATOM   2113  CZ  TYR B  60    -320.485-161.438  45.610  1.00  0.00           C  
ATOM   2114  OH  TYR B  60    -319.911-162.663  45.791  1.00  0.00           O  
ATOM   2115  CD2 TYR B  60    -321.982-159.961  44.374  1.00  0.00           C  
ATOM   2116  CE2 TYR B  60    -321.401-161.231  44.560  1.00  0.00           C  
ATOM   2117  N   ASN B  61    -323.199-154.635  45.914  1.00  0.00           N  
ATOM   2118  CA  ASN B  61    -323.544-153.316  45.366  1.00  0.00           C  
ATOM   2119  C   ASN B  61    -322.708-153.025  44.111  1.00  0.00           C  
ATOM   2120  O   ASN B  61    -321.570-153.484  44.008  1.00  0.00           O  
ATOM   2121  CB  ASN B  61    -323.403-152.197  46.431  1.00  0.00           C  
ATOM   2122  CG  ASN B  61    -322.035-152.009  47.108  1.00  0.00           C  
ATOM   2123  OD1 ASN B  61    -321.127-152.827  46.986  1.00  0.00           O  
ATOM   2124  ND2 ASN B  61    -321.896-150.916  47.858  1.00  0.00           N  
ATOM   2125  N   GLN B  62    -323.294-152.245  43.188  1.00  0.00           N  
ATOM   2126  CA  GLN B  62    -322.716-151.932  41.877  1.00  0.00           C  
ATOM   2127  C   GLN B  62    -321.487-151.006  41.905  1.00  0.00           C  
ATOM   2128  O   GLN B  62    -320.743-150.978  40.924  1.00  0.00           O  
ATOM   2129  CB  GLN B  62    -323.819-151.405  40.931  1.00  0.00           C  
ATOM   2130  CG  GLN B  62    -324.990-152.379  40.650  1.00  0.00           C  
ATOM   2131  CD  GLN B  62    -324.556-153.805  40.294  1.00  0.00           C  
ATOM   2132  OE1 GLN B  62    -324.337-154.074  39.006  1.00  0.00           O  
ATOM   2133  NE2 GLN B  62    -324.414-154.651  41.173  1.00  0.00           N  
ATOM   2134  N   LYS B  63    -321.264-150.313  43.034  1.00  0.00           N  
ATOM   2135  CA  LYS B  63    -320.055-149.542  43.331  1.00  0.00           C  
ATOM   2136  C   LYS B  63    -318.797-150.427  43.489  1.00  0.00           C  
ATOM   2137  O   LYS B  63    -317.699-149.971  43.166  1.00  0.00           O  
ATOM   2138  CB  LYS B  63    -320.348-148.681  44.584  1.00  0.00           C  
ATOM   2139  CG  LYS B  63    -319.175-147.872  45.171  1.00  0.00           C  
ATOM   2140  CD  LYS B  63    -318.581-146.816  44.222  1.00  0.00           C  
ATOM   2141  CE  LYS B  63    -317.278-146.191  44.746  1.00  0.00           C  
ATOM   2142  NZ  LYS B  63    -317.458-145.494  46.032  1.00  0.00           N  
ATOM   2143  N   PHE B  64    -318.986-151.671  43.964  1.00  0.00           N  
ATOM   2144  CA  PHE B  64    -317.918-152.640  44.207  1.00  0.00           C  
ATOM   2145  C   PHE B  64    -317.931-153.800  43.188  1.00  0.00           C  
ATOM   2146  O   PHE B  64    -316.960-154.556  43.141  1.00  0.00           O  
ATOM   2147  CB  PHE B  64    -318.054-153.137  45.665  1.00  0.00           C  
ATOM   2148  CG  PHE B  64    -316.822-153.825  46.224  1.00  0.00           C  
ATOM   2149  CD1 PHE B  64    -315.581-153.153  46.217  1.00  0.00           C  
ATOM   2150  CD2 PHE B  64    -316.906-155.106  46.805  1.00  0.00           C  
ATOM   2151  CE1 PHE B  64    -314.453-153.777  46.723  1.00  0.00           C  
ATOM   2152  CE2 PHE B  64    -315.764-155.706  47.322  1.00  0.00           C  
ATOM   2153  CZ  PHE B  64    -314.543-155.052  47.264  1.00  0.00           C  
ATOM   2154  N   GLU B  65    -318.999-153.912  42.377  1.00  0.00           N  
ATOM   2155  CA  GLU B  65    -319.173-154.947  41.355  1.00  0.00           C  
ATOM   2156  C   GLU B  65    -318.239-154.749  40.145  1.00  0.00           C  
ATOM   2157  O   GLU B  65    -317.748-153.642  39.909  1.00  0.00           O  
ATOM   2158  CB  GLU B  65    -320.668-155.012  40.957  1.00  0.00           C  
ATOM   2159  CG  GLU B  65    -321.107-156.204  40.080  1.00  0.00           C  
ATOM   2160  CD  GLU B  65    -320.771-157.556  40.711  1.00  0.00           C  
ATOM   2161  OE1 GLU B  65    -321.512-157.959  41.633  1.00  0.00           O  
ATOM   2162  OE2 GLU B  65    -319.756-158.143  40.277  1.00  0.00           O  
ATOM   2163  N   GLY B  66    -317.995-155.851  39.419  1.00  0.00           N  
ATOM   2164  CA  GLY B  66    -317.030-155.933  38.322  1.00  0.00           C  
ATOM   2165  C   GLY B  66    -315.601-156.172  38.841  1.00  0.00           C  
ATOM   2166  O   GLY B  66    -314.665-156.182  38.044  1.00  0.00           O  
ATOM   2167  N   ARG B  67    -315.437-156.345  40.164  1.00  0.00           N  
ATOM   2168  CA  ARG B  67    -314.170-156.559  40.860  1.00  0.00           C  
ATOM   2169  C   ARG B  67    -314.319-157.614  41.972  1.00  0.00           C  
ATOM   2170  O   ARG B  67    -313.363-158.341  42.232  1.00  0.00           O  
ATOM   2171  CB  ARG B  67    -313.667-155.227  41.459  1.00  0.00           C  
ATOM   2172  CG  ARG B  67    -313.418-154.104  40.444  1.00  0.00           C  
ATOM   2173  CD  ARG B  67    -312.544-152.966  40.997  1.00  0.00           C  
ATOM   2174  NE  ARG B  67    -313.055-152.295  42.204  1.00  0.00           N  
ATOM   2175  CZ  ARG B  67    -314.256-151.721  42.405  1.00  0.00           C  
ATOM   2176  NH1 ARG B  67    -315.249-151.787  41.507  1.00  0.00           N  
ATOM   2177  NH2 ARG B  67    -314.458-151.043  43.539  1.00  0.00           N  
ATOM   2178  N   VAL B  68    -315.491-157.652  42.626  1.00  0.00           N  
ATOM   2179  CA  VAL B  68    -315.768-158.455  43.817  1.00  0.00           C  
ATOM   2180  C   VAL B  68    -315.926-159.965  43.547  1.00  0.00           C  
ATOM   2181  O   VAL B  68    -316.484-160.363  42.526  1.00  0.00           O  
ATOM   2182  CB  VAL B  68    -317.058-157.932  44.517  1.00  0.00           C  
ATOM   2183  CG1 VAL B  68    -318.349-158.118  43.695  1.00  0.00           C  
ATOM   2184  CG2 VAL B  68    -317.256-158.527  45.922  1.00  0.00           C  
ATOM   2185  N   THR B  69    -315.475-160.755  44.534  1.00  0.00           N  
ATOM   2186  CA  THR B  69    -315.811-162.159  44.747  1.00  0.00           C  
ATOM   2187  C   THR B  69    -315.761-162.385  46.267  1.00  0.00           C  
ATOM   2188  O   THR B  69    -314.800-161.962  46.910  1.00  0.00           O  
ATOM   2189  CB  THR B  69    -314.796-163.119  44.063  1.00  0.00           C  
ATOM   2190  OG1 THR B  69    -314.992-163.098  42.664  1.00  0.00           O  
ATOM   2191  CG2 THR B  69    -314.825-164.595  44.510  1.00  0.00           C  
ATOM   2192  N   MET B  70    -316.788-163.050  46.818  1.00  0.00           N  
ATOM   2193  CA  MET B  70    -316.865-163.410  48.235  1.00  0.00           C  
ATOM   2194  C   MET B  70    -317.307-164.869  48.377  1.00  0.00           C  
ATOM   2195  O   MET B  70    -318.109-165.353  47.576  1.00  0.00           O  
ATOM   2196  CB  MET B  70    -317.853-162.485  48.968  1.00  0.00           C  
ATOM   2197  CG  MET B  70    -317.388-161.036  49.121  1.00  0.00           C  
ATOM   2198  SD  MET B  70    -318.634-159.996  49.918  1.00  0.00           S  
ATOM   2199  CE  MET B  70    -317.813-158.398  49.757  1.00  0.00           C  
ATOM   2200  N   THR B  71    -316.784-165.527  49.421  1.00  0.00           N  
ATOM   2201  CA  THR B  71    -317.082-166.914  49.773  1.00  0.00           C  
ATOM   2202  C   THR B  71    -317.104-167.085  51.305  1.00  0.00           C  
ATOM   2203  O   THR B  71    -316.651-166.208  52.041  1.00  0.00           O  
ATOM   2204  CB  THR B  71    -316.040-167.904  49.168  1.00  0.00           C  
ATOM   2205  OG1 THR B  71    -314.746-167.757  49.720  1.00  0.00           O  
ATOM   2206  CG2 THR B  71    -315.935-167.874  47.636  1.00  0.00           C  
ATOM   2207  N   THR B  72    -317.663-168.220  51.747  1.00  0.00           N  
ATOM   2208  CA  THR B  72    -317.817-168.622  53.145  1.00  0.00           C  
ATOM   2209  C   THR B  72    -317.676-170.155  53.248  1.00  0.00           C  
ATOM   2210  O   THR B  72    -317.856-170.862  52.254  1.00  0.00           O  
ATOM   2211  CB  THR B  72    -319.229-168.241  53.678  1.00  0.00           C  
ATOM   2212  OG1 THR B  72    -320.247-168.766  52.847  1.00  0.00           O  
ATOM   2213  CG2 THR B  72    -319.452-166.734  53.873  1.00  0.00           C  
ATOM   2214  N   ASP B  73    -317.375-170.635  54.468  1.00  0.00           N  
ATOM   2215  CA  ASP B  73    -317.329-172.057  54.803  1.00  0.00           C  
ATOM   2216  C   ASP B  73    -317.713-172.235  56.281  1.00  0.00           C  
ATOM   2217  O   ASP B  73    -317.158-171.554  57.145  1.00  0.00           O  
ATOM   2218  CB  ASP B  73    -315.952-172.697  54.495  1.00  0.00           C  
ATOM   2219  CG  ASP B  73    -315.912-174.211  54.744  1.00  0.00           C  
ATOM   2220  OD1 ASP B  73    -316.872-174.895  54.326  1.00  0.00           O  
ATOM   2221  OD2 ASP B  73    -314.905-174.670  55.324  1.00  0.00           O  
ATOM   2222  N   THR B  74    -318.634-173.181  56.531  1.00  0.00           N  
ATOM   2223  CA  THR B  74    -319.129-173.544  57.858  1.00  0.00           C  
ATOM   2224  C   THR B  74    -318.150-174.424  58.660  1.00  0.00           C  
ATOM   2225  O   THR B  74    -318.112-174.288  59.883  1.00  0.00           O  
ATOM   2226  CB  THR B  74    -320.489-174.291  57.765  1.00  0.00           C  
ATOM   2227  OG1 THR B  74    -320.371-175.579  57.185  1.00  0.00           O  
ATOM   2228  CG2 THR B  74    -321.578-173.511  57.012  1.00  0.00           C  
ATOM   2229  N   SER B  75    -317.378-175.289  57.975  1.00  0.00           N  
ATOM   2230  CA  SER B  75    -316.436-176.222  58.598  1.00  0.00           C  
ATOM   2231  C   SER B  75    -315.186-175.506  59.143  1.00  0.00           C  
ATOM   2232  O   SER B  75    -314.784-175.777  60.274  1.00  0.00           O  
ATOM   2233  CB  SER B  75    -316.092-177.340  57.593  1.00  0.00           C  
ATOM   2234  OG  SER B  75    -315.258-178.327  58.168  1.00  0.00           O  
ATOM   2235  N   THR B  76    -314.631-174.579  58.344  1.00  0.00           N  
ATOM   2236  CA  THR B  76    -313.494-173.736  58.724  1.00  0.00           C  
ATOM   2237  C   THR B  76    -313.909-172.552  59.632  1.00  0.00           C  
ATOM   2238  O   THR B  76    -313.072-172.063  60.392  1.00  0.00           O  
ATOM   2239  CB  THR B  76    -312.764-173.177  57.469  1.00  0.00           C  
ATOM   2240  OG1 THR B  76    -312.462-174.238  56.584  1.00  0.00           O  
ATOM   2241  CG2 THR B  76    -311.426-172.472  57.746  1.00  0.00           C  
ATOM   2242  N   SER B  77    -315.192-172.145  59.562  1.00  0.00           N  
ATOM   2243  CA  SER B  77    -315.823-171.056  60.322  1.00  0.00           C  
ATOM   2244  C   SER B  77    -315.221-169.683  59.951  1.00  0.00           C  
ATOM   2245  O   SER B  77    -314.809-168.922  60.829  1.00  0.00           O  
ATOM   2246  CB  SER B  77    -315.817-171.388  61.838  1.00  0.00           C  
ATOM   2247  OG  SER B  77    -316.565-170.464  62.604  1.00  0.00           O  
ATOM   2248  N   THR B  78    -315.142-169.417  58.637  1.00  0.00           N  
ATOM   2249  CA  THR B  78    -314.480-168.246  58.063  1.00  0.00           C  
ATOM   2250  C   THR B  78    -315.256-167.706  56.850  1.00  0.00           C  
ATOM   2251  O   THR B  78    -315.826-168.471  56.073  1.00  0.00           O  
ATOM   2252  CB  THR B  78    -313.043-168.585  57.577  1.00  0.00           C  
ATOM   2253  OG1 THR B  78    -313.040-169.694  56.698  1.00  0.00           O  
ATOM   2254  CG2 THR B  78    -312.051-168.860  58.714  1.00  0.00           C  
ATOM   2255  N   ALA B  79    -315.217-166.370  56.728  1.00  0.00           N  
ATOM   2256  CA  ALA B  79    -315.706-165.584  55.600  1.00  0.00           C  
ATOM   2257  C   ALA B  79    -314.514-164.978  54.850  1.00  0.00           C  
ATOM   2258  O   ALA B  79    -313.445-164.793  55.433  1.00  0.00           O  
ATOM   2259  CB  ALA B  79    -316.608-164.467  56.142  1.00  0.00           C  
ATOM   2260  N   TYR B  80    -314.718-164.679  53.560  1.00  0.00           N  
ATOM   2261  CA  TYR B  80    -313.670-164.205  52.660  1.00  0.00           C  
ATOM   2262  C   TYR B  80    -314.213-163.136  51.709  1.00  0.00           C  
ATOM   2263  O   TYR B  80    -315.373-163.198  51.301  1.00  0.00           O  
ATOM   2264  CB  TYR B  80    -313.131-165.386  51.829  1.00  0.00           C  
ATOM   2265  CG  TYR B  80    -312.510-166.520  52.622  1.00  0.00           C  
ATOM   2266  CD1 TYR B  80    -311.228-166.364  53.183  1.00  0.00           C  
ATOM   2267  CE1 TYR B  80    -310.636-167.420  53.902  1.00  0.00           C  
ATOM   2268  CZ  TYR B  80    -311.324-168.640  54.056  1.00  0.00           C  
ATOM   2269  OH  TYR B  80    -310.736-169.674  54.723  1.00  0.00           O  
ATOM   2270  CD2 TYR B  80    -313.209-167.732  52.803  1.00  0.00           C  
ATOM   2271  CE2 TYR B  80    -312.615-168.792  53.514  1.00  0.00           C  
ATOM   2272  N   MET B  81    -313.310-162.226  51.325  1.00  0.00           N  
ATOM   2273  CA  MET B  81    -313.466-161.311  50.206  1.00  0.00           C  
ATOM   2274  C   MET B  81    -312.126-161.269  49.467  1.00  0.00           C  
ATOM   2275  O   MET B  81    -311.099-161.015  50.093  1.00  0.00           O  
ATOM   2276  CB  MET B  81    -313.898-159.918  50.708  1.00  0.00           C  
ATOM   2277  CG  MET B  81    -313.990-158.839  49.605  1.00  0.00           C  
ATOM   2278  SD  MET B  81    -313.218-157.261  50.035  1.00  0.00           S  
ATOM   2279  CE  MET B  81    -311.467-157.734  49.959  1.00  0.00           C  
ATOM   2280  N   GLU B  82    -312.180-161.472  48.145  1.00  0.00           N  
ATOM   2281  CA  GLU B  82    -311.043-161.386  47.239  1.00  0.00           C  
ATOM   2282  C   GLU B  82    -311.421-160.513  46.034  1.00  0.00           C  
ATOM   2283  O   GLU B  82    -312.557-160.548  45.562  1.00  0.00           O  
ATOM   2284  CB  GLU B  82    -310.549-162.799  46.880  1.00  0.00           C  
ATOM   2285  CG  GLU B  82    -311.608-163.742  46.281  1.00  0.00           C  
ATOM   2286  CD  GLU B  82    -311.020-165.117  45.977  1.00  0.00           C  
ATOM   2287  OE1 GLU B  82    -310.660-165.816  46.951  1.00  0.00           O  
ATOM   2288  OE2 GLU B  82    -310.932-165.436  44.771  1.00  0.00           O  
ATOM   2289  N   LEU B  83    -310.452-159.693  45.617  1.00  0.00           N  
ATOM   2290  CA  LEU B  83    -310.663-158.473  44.847  1.00  0.00           C  
ATOM   2291  C   LEU B  83    -309.551-158.322  43.795  1.00  0.00           C  
ATOM   2292  O   LEU B  83    -308.443-158.822  43.995  1.00  0.00           O  
ATOM   2293  CB  LEU B  83    -310.693-157.322  45.883  1.00  0.00           C  
ATOM   2294  CG  LEU B  83    -310.986-155.912  45.347  1.00  0.00           C  
ATOM   2295  CD1 LEU B  83    -312.392-155.855  44.738  1.00  0.00           C  
ATOM   2296  CD2 LEU B  83    -310.793-154.857  46.453  1.00  0.00           C  
ATOM   2297  N   ARG B  84    -309.878-157.650  42.680  1.00  0.00           N  
ATOM   2298  CA  ARG B  84    -309.038-157.575  41.481  1.00  0.00           C  
ATOM   2299  C   ARG B  84    -309.412-156.355  40.629  1.00  0.00           C  
ATOM   2300  O   ARG B  84    -310.548-155.887  40.691  1.00  0.00           O  
ATOM   2301  CB  ARG B  84    -309.152-158.898  40.682  1.00  0.00           C  
ATOM   2302  CG  ARG B  84    -310.590-159.292  40.286  1.00  0.00           C  
ATOM   2303  CD  ARG B  84    -310.735-160.751  39.821  1.00  0.00           C  
ATOM   2304  NE  ARG B  84    -310.462-161.723  40.894  1.00  0.00           N  
ATOM   2305  CZ  ARG B  84    -311.197-161.959  41.995  1.00  0.00           C  
ATOM   2306  NH1 ARG B  84    -310.787-162.900  42.854  1.00  0.00           N  
ATOM   2307  NH2 ARG B  84    -312.324-161.282  42.256  1.00  0.00           N  
ATOM   2308  N   SER B  85    -308.432-155.877  39.840  1.00  0.00           N  
ATOM   2309  CA  SER B  85    -308.492-154.697  38.970  1.00  0.00           C  
ATOM   2310  C   SER B  85    -308.692-153.401  39.789  1.00  0.00           C  
ATOM   2311  O   SER B  85    -309.647-152.659  39.553  1.00  0.00           O  
ATOM   2312  CB  SER B  85    -309.525-154.909  37.834  1.00  0.00           C  
ATOM   2313  OG  SER B  85    -309.423-153.906  36.842  1.00  0.00           O  
ATOM   2314  N   LEU B  86    -307.815-153.210  40.791  1.00  0.00           N  
ATOM   2315  CA  LEU B  86    -307.987-152.269  41.904  1.00  0.00           C  
ATOM   2316  C   LEU B  86    -308.118-150.791  41.498  1.00  0.00           C  
ATOM   2317  O   LEU B  86    -307.499-150.356  40.528  1.00  0.00           O  
ATOM   2318  CB  LEU B  86    -306.838-152.437  42.923  1.00  0.00           C  
ATOM   2319  CG  LEU B  86    -306.592-153.873  43.428  1.00  0.00           C  
ATOM   2320  CD1 LEU B  86    -305.515-153.908  44.528  1.00  0.00           C  
ATOM   2321  CD2 LEU B  86    -307.874-154.582  43.882  1.00  0.00           C  
ATOM   2322  N   ARG B  87    -308.922-150.064  42.289  1.00  0.00           N  
ATOM   2323  CA  ARG B  87    -309.254-148.650  42.118  1.00  0.00           C  
ATOM   2324  C   ARG B  87    -308.839-147.830  43.350  1.00  0.00           C  
ATOM   2325  O   ARG B  87    -308.539-148.396  44.403  1.00  0.00           O  
ATOM   2326  CB  ARG B  87    -310.783-148.536  41.936  1.00  0.00           C  
ATOM   2327  CG  ARG B  87    -311.327-149.230  40.680  1.00  0.00           C  
ATOM   2328  CD  ARG B  87    -312.837-149.007  40.538  1.00  0.00           C  
ATOM   2329  NE  ARG B  87    -313.406-149.766  39.419  1.00  0.00           N  
ATOM   2330  CZ  ARG B  87    -314.701-149.749  39.064  1.00  0.00           C  
ATOM   2331  NH1 ARG B  87    -315.111-150.510  38.041  1.00  0.00           N  
ATOM   2332  NH2 ARG B  87    -315.591-148.989  39.722  1.00  0.00           N  
ATOM   2333  N   SER B  88    -308.920-146.494  43.213  1.00  0.00           N  
ATOM   2334  CA  SER B  88    -308.842-145.529  44.317  1.00  0.00           C  
ATOM   2335  C   SER B  88    -310.021-145.656  45.316  1.00  0.00           C  
ATOM   2336  O   SER B  88    -309.857-145.300  46.481  1.00  0.00           O  
ATOM   2337  CB  SER B  88    -308.728-144.111  43.721  1.00  0.00           C  
ATOM   2338  OG  SER B  88    -308.525-143.126  44.714  1.00  0.00           O  
ATOM   2339  N   ASP B  89    -311.156-146.225  44.861  1.00  0.00           N  
ATOM   2340  CA  ASP B  89    -312.285-146.681  45.686  1.00  0.00           C  
ATOM   2341  C   ASP B  89    -311.870-147.736  46.730  1.00  0.00           C  
ATOM   2342  O   ASP B  89    -312.412-147.749  47.834  1.00  0.00           O  
ATOM   2343  CB  ASP B  89    -313.447-147.278  44.847  1.00  0.00           C  
ATOM   2344  CG  ASP B  89    -313.892-146.464  43.626  1.00  0.00           C  
ATOM   2345  OD1 ASP B  89    -314.421-147.102  42.691  1.00  0.00           O  
ATOM   2346  OD2 ASP B  89    -313.796-145.220  43.686  1.00  0.00           O  
ATOM   2347  N   ASP B  90    -310.917-148.595  46.335  1.00  0.00           N  
ATOM   2348  CA  ASP B  90    -310.395-149.735  47.091  1.00  0.00           C  
ATOM   2349  C   ASP B  90    -309.238-149.352  48.045  1.00  0.00           C  
ATOM   2350  O   ASP B  90    -308.745-150.229  48.755  1.00  0.00           O  
ATOM   2351  CB  ASP B  90    -310.038-150.926  46.160  1.00  0.00           C  
ATOM   2352  CG  ASP B  90    -311.128-151.301  45.138  1.00  0.00           C  
ATOM   2353  OD1 ASP B  90    -312.328-151.117  45.445  1.00  0.00           O  
ATOM   2354  OD2 ASP B  90    -310.751-151.835  44.074  1.00  0.00           O  
ATOM   2355  N   THR B  91    -308.859-148.060  48.098  1.00  0.00           N  
ATOM   2356  CA  THR B  91    -308.022-147.482  49.153  1.00  0.00           C  
ATOM   2357  C   THR B  91    -308.925-147.164  50.364  1.00  0.00           C  
ATOM   2358  O   THR B  91    -309.649-146.166  50.340  1.00  0.00           O  
ATOM   2359  CB  THR B  91    -307.329-146.170  48.684  1.00  0.00           C  
ATOM   2360  OG1 THR B  91    -306.463-146.457  47.608  1.00  0.00           O  
ATOM   2361  CG2 THR B  91    -306.508-145.433  49.760  1.00  0.00           C  
ATOM   2362  N   ALA B  92    -308.904-148.049  51.371  1.00  0.00           N  
ATOM   2363  CA  ALA B  92    -309.805-148.020  52.524  1.00  0.00           C  
ATOM   2364  C   ALA B  92    -309.351-149.011  53.605  1.00  0.00           C  
ATOM   2365  O   ALA B  92    -308.469-149.835  53.357  1.00  0.00           O  
ATOM   2366  CB  ALA B  92    -311.239-148.348  52.065  1.00  0.00           C  
ATOM   2367  N   VAL B  93    -309.992-148.926  54.782  1.00  0.00           N  
ATOM   2368  CA  VAL B  93    -309.820-149.863  55.892  1.00  0.00           C  
ATOM   2369  C   VAL B  93    -310.964-150.892  55.836  1.00  0.00           C  
ATOM   2370  O   VAL B  93    -312.127-150.494  55.847  1.00  0.00           O  
ATOM   2371  CB  VAL B  93    -309.870-149.137  57.267  1.00  0.00           C  
ATOM   2372  CG1 VAL B  93    -309.599-150.087  58.449  1.00  0.00           C  
ATOM   2373  CG2 VAL B  93    -308.882-147.957  57.325  1.00  0.00           C  
ATOM   2374  N   TYR B  94    -310.614-152.183  55.739  1.00  0.00           N  
ATOM   2375  CA  TYR B  94    -311.540-153.287  55.466  1.00  0.00           C  
ATOM   2376  C   TYR B  94    -311.995-153.970  56.766  1.00  0.00           C  
ATOM   2377  O   TYR B  94    -311.207-154.086  57.701  1.00  0.00           O  
ATOM   2378  CB  TYR B  94    -310.852-154.286  54.508  1.00  0.00           C  
ATOM   2379  CG  TYR B  94    -310.815-153.841  53.050  1.00  0.00           C  
ATOM   2380  CD1 TYR B  94    -310.138-152.661  52.668  1.00  0.00           C  
ATOM   2381  CE1 TYR B  94    -310.178-152.210  51.337  1.00  0.00           C  
ATOM   2382  CZ  TYR B  94    -310.853-152.964  50.361  1.00  0.00           C  
ATOM   2383  OH  TYR B  94    -310.908-152.532  49.069  1.00  0.00           O  
ATOM   2384  CD2 TYR B  94    -311.477-154.599  52.062  1.00  0.00           C  
ATOM   2385  CE2 TYR B  94    -311.479-154.168  50.721  1.00  0.00           C  
ATOM   2386  N   TYR B  95    -313.269-154.401  56.779  1.00  0.00           N  
ATOM   2387  CA  TYR B  95    -313.972-154.970  57.932  1.00  0.00           C  
ATOM   2388  C   TYR B  95    -314.904-156.116  57.510  1.00  0.00           C  
ATOM   2389  O   TYR B  95    -315.437-156.098  56.401  1.00  0.00           O  
ATOM   2390  CB  TYR B  95    -314.830-153.875  58.608  1.00  0.00           C  
ATOM   2391  CG  TYR B  95    -314.073-152.733  59.258  1.00  0.00           C  
ATOM   2392  CD1 TYR B  95    -313.806-151.553  58.534  1.00  0.00           C  
ATOM   2393  CE1 TYR B  95    -313.106-150.497  59.147  1.00  0.00           C  
ATOM   2394  CZ  TYR B  95    -312.691-150.605  60.487  1.00  0.00           C  
ATOM   2395  OH  TYR B  95    -312.020-149.572  61.075  1.00  0.00           O  
ATOM   2396  CD2 TYR B  95    -313.650-152.843  60.597  1.00  0.00           C  
ATOM   2397  CE2 TYR B  95    -312.967-151.778  61.215  1.00  0.00           C  
ATOM   2398  N   CYS B  96    -315.159-157.030  58.458  1.00  0.00           N  
ATOM   2399  CA  CYS B  96    -316.251-158.008  58.418  1.00  0.00           C  
ATOM   2400  C   CYS B  96    -317.205-157.752  59.600  1.00  0.00           C  
ATOM   2401  O   CYS B  96    -316.769-157.238  60.631  1.00  0.00           O  
ATOM   2402  SG  CYS B  96    -314.536-159.855  59.774  1.00  0.00           S  
ATOM   2403  CB  CYS B  96    -315.676-159.438  58.422  1.00  0.00           C  
ATOM   2404  N   ALA B  97    -318.492-158.096  59.417  1.00  0.00           N  
ATOM   2405  CA  ALA B  97    -319.574-157.769  60.353  1.00  0.00           C  
ATOM   2406  C   ALA B  97    -320.703-158.819  60.337  1.00  0.00           C  
ATOM   2407  O   ALA B  97    -320.600-159.830  59.640  1.00  0.00           O  
ATOM   2408  CB  ALA B  97    -320.081-156.346  60.049  1.00  0.00           C  
ATOM   2409  N   ARG B  98    -321.752-158.565  61.138  1.00  0.00           N  
ATOM   2410  CA  ARG B  98    -322.881-159.470  61.376  1.00  0.00           C  
ATOM   2411  C   ARG B  98    -324.175-158.660  61.633  1.00  0.00           C  
ATOM   2412  O   ARG B  98    -324.121-157.429  61.672  1.00  0.00           O  
ATOM   2413  CB  ARG B  98    -322.495-160.407  62.547  1.00  0.00           C  
ATOM   2414  CG  ARG B  98    -323.262-161.738  62.608  1.00  0.00           C  
ATOM   2415  CD  ARG B  98    -322.937-162.559  63.859  1.00  0.00           C  
ATOM   2416  NE  ARG B  98    -323.574-161.995  65.057  1.00  0.00           N  
ATOM   2417  CZ  ARG B  98    -323.704-162.633  66.231  1.00  0.00           C  
ATOM   2418  NH1 ARG B  98    -323.285-163.893  66.398  1.00  0.00           N  
ATOM   2419  NH2 ARG B  98    -324.265-162.000  67.263  1.00  0.00           N  
ATOM   2420  N   ALA B  99    -325.313-159.359  61.798  1.00  0.00           N  
ATOM   2421  CA  ALA B  99    -326.615-158.788  62.161  1.00  0.00           C  
ATOM   2422  C   ALA B  99    -327.304-159.666  63.224  1.00  0.00           C  
ATOM   2423  O   ALA B  99    -327.526-160.851  62.975  1.00  0.00           O  
ATOM   2424  CB  ALA B  99    -327.485-158.649  60.902  1.00  0.00           C  
ATOM   2425  N   ASN B 100    -327.632-159.056  64.377  1.00  0.00           N  
ATOM   2426  CA  ASN B 100    -328.249-159.672  65.563  1.00  0.00           C  
ATOM   2427  C   ASN B 100    -328.676-158.557  66.554  1.00  0.00           C  
ATOM   2428  O   ASN B 100    -328.658-157.381  66.198  1.00  0.00           O  
ATOM   2429  CB  ASN B 100    -327.259-160.685  66.220  1.00  0.00           C  
ATOM   2430  CG  ASN B 100    -327.896-161.669  67.215  1.00  0.00           C  
ATOM   2431  OD1 ASN B 100    -328.954-162.235  66.956  1.00  0.00           O  
ATOM   2432  ND2 ASN B 100    -327.266-161.855  68.377  1.00  0.00           N  
ATOM   2433  N   TRP B 101    -329.039-158.946  67.791  1.00  0.00           N  
ATOM   2434  CA  TRP B 101    -329.212-158.096  68.975  1.00  0.00           C  
ATOM   2435  C   TRP B 101    -327.900-157.440  69.467  1.00  0.00           C  
ATOM   2436  O   TRP B 101    -327.962-156.419  70.146  1.00  0.00           O  
ATOM   2437  CB  TRP B 101    -329.859-158.961  70.085  1.00  0.00           C  
ATOM   2438  CG  TRP B 101    -330.081-158.340  71.439  1.00  0.00           C  
ATOM   2439  CD1 TRP B 101    -330.672-157.147  71.664  1.00  0.00           C  
ATOM   2440  CD2 TRP B 101    -329.772-158.879  72.763  1.00  0.00           C  
ATOM   2441  NE1 TRP B 101    -330.722-156.888  73.016  1.00  0.00           N  
ATOM   2442  CE2 TRP B 101    -330.188-157.928  73.747  1.00  0.00           C  
ATOM   2443  CE3 TRP B 101    -329.176-160.071  73.237  1.00  0.00           C  
ATOM   2444  CZ2 TRP B 101    -330.016-158.147  75.126  1.00  0.00           C  
ATOM   2445  CZ3 TRP B 101    -329.001-160.303  74.617  1.00  0.00           C  
ATOM   2446  CH2 TRP B 101    -329.419-159.344  75.560  1.00  0.00           C  
ATOM   2447  N   LEU B 102    -326.743-158.018  69.112  1.00  0.00           N  
ATOM   2448  CA  LEU B 102    -325.413-157.484  69.400  1.00  0.00           C  
ATOM   2449  C   LEU B 102    -324.439-158.058  68.374  1.00  0.00           C  
ATOM   2450  O   LEU B 102    -324.485-159.260  68.114  1.00  0.00           O  
ATOM   2451  CB  LEU B 102    -324.993-157.836  70.845  1.00  0.00           C  
ATOM   2452  CG  LEU B 102    -323.631-157.249  71.294  1.00  0.00           C  
ATOM   2453  CD1 LEU B 102    -323.648-155.705  71.321  1.00  0.00           C  
ATOM   2454  CD2 LEU B 102    -323.163-157.860  72.632  1.00  0.00           C  
ATOM   2455  N   ASP B 103    -323.570-157.192  67.829  1.00  0.00           N  
ATOM   2456  CA  ASP B 103    -322.617-157.527  66.768  1.00  0.00           C  
ATOM   2457  C   ASP B 103    -321.236-156.932  67.059  1.00  0.00           C  
ATOM   2458  O   ASP B 103    -321.137-155.865  67.666  1.00  0.00           O  
ATOM   2459  CB  ASP B 103    -323.116-157.114  65.365  1.00  0.00           C  
ATOM   2460  CG  ASP B 103    -324.482-157.712  65.030  1.00  0.00           C  
ATOM   2461  OD1 ASP B 103    -325.413-156.920  64.764  1.00  0.00           O  
ATOM   2462  OD2 ASP B 103    -324.557-158.962  65.019  1.00  0.00           O  
ATOM   2463  N   TYR B 104    -320.207-157.657  66.594  1.00  0.00           N  
ATOM   2464  CA  TYR B 104    -318.795-157.319  66.729  1.00  0.00           C  
ATOM   2465  C   TYR B 104    -318.181-157.207  65.326  1.00  0.00           C  
ATOM   2466  O   TYR B 104    -318.528-157.989  64.441  1.00  0.00           O  
ATOM   2467  CB  TYR B 104    -318.107-158.415  67.576  1.00  0.00           C  
ATOM   2468  CG  TYR B 104    -316.730-158.067  68.113  1.00  0.00           C  
ATOM   2469  CD1 TYR B 104    -315.595-158.167  67.287  1.00  0.00           C  
ATOM   2470  CE1 TYR B 104    -314.321-157.828  67.781  1.00  0.00           C  
ATOM   2471  CZ  TYR B 104    -314.175-157.407  69.116  1.00  0.00           C  
ATOM   2472  OH  TYR B 104    -312.936-157.096  69.598  1.00  0.00           O  
ATOM   2473  CD2 TYR B 104    -316.577-157.659  69.455  1.00  0.00           C  
ATOM   2474  CE2 TYR B 104    -315.303-157.325  69.955  1.00  0.00           C  
ATOM   2475  N   TRP B 105    -317.280-156.227  65.157  1.00  0.00           N  
ATOM   2476  CA  TRP B 105    -316.521-155.991  63.930  1.00  0.00           C  
ATOM   2477  C   TRP B 105    -315.023-156.131  64.222  1.00  0.00           C  
ATOM   2478  O   TRP B 105    -314.589-155.860  65.343  1.00  0.00           O  
ATOM   2479  CB  TRP B 105    -316.796-154.571  63.393  1.00  0.00           C  
ATOM   2480  CG  TRP B 105    -318.154-154.243  62.838  1.00  0.00           C  
ATOM   2481  CD1 TRP B 105    -319.360-154.566  63.367  1.00  0.00           C  
ATOM   2482  NE1 TRP B 105    -320.366-154.023  62.601  1.00  0.00           N  
ATOM   2483  CE2 TRP B 105    -319.867-153.279  61.559  1.00  0.00           C  
ATOM   2484  CD2 TRP B 105    -318.450-153.406  61.679  1.00  0.00           C  
ATOM   2485  CE3 TRP B 105    -317.664-152.732  60.717  1.00  0.00           C  
ATOM   2486  CZ3 TRP B 105    -318.258-151.972  59.692  1.00  0.00           C  
ATOM   2487  CZ2 TRP B 105    -320.476-152.518  60.550  1.00  0.00           C  
ATOM   2488  CH2 TRP B 105    -319.660-151.858  59.617  1.00  0.00           C  
ATOM   2489  N   GLY B 106    -314.254-156.513  63.190  1.00  0.00           N  
ATOM   2490  CA  GLY B 106    -312.806-156.698  63.271  1.00  0.00           C  
ATOM   2491  C   GLY B 106    -312.046-155.376  63.462  1.00  0.00           C  
ATOM   2492  O   GLY B 106    -312.597-154.288  63.307  1.00  0.00           O  
ATOM   2493  N   GLN B 107    -310.756-155.501  63.799  1.00  0.00           N  
ATOM   2494  CA  GLN B 107    -309.835-154.417  64.163  1.00  0.00           C  
ATOM   2495  C   GLN B 107    -309.491-153.398  63.051  1.00  0.00           C  
ATOM   2496  O   GLN B 107    -308.869-152.383  63.358  1.00  0.00           O  
ATOM   2497  CB  GLN B 107    -308.557-155.065  64.735  1.00  0.00           C  
ATOM   2498  CG  GLN B 107    -308.788-155.764  66.089  1.00  0.00           C  
ATOM   2499  CD  GLN B 107    -307.573-156.584  66.520  1.00  0.00           C  
ATOM   2500  OE1 GLN B 107    -307.290-157.629  65.938  1.00  0.00           O  
ATOM   2501  NE2 GLN B 107    -306.860-156.126  67.550  1.00  0.00           N  
ATOM   2502  N   GLY B 108    -309.884-153.680  61.797  1.00  0.00           N  
ATOM   2503  CA  GLY B 108    -309.557-152.902  60.607  1.00  0.00           C  
ATOM   2504  C   GLY B 108    -308.209-153.358  60.027  1.00  0.00           C  
ATOM   2505  O   GLY B 108    -307.259-153.606  60.770  1.00  0.00           O  
ATOM   2506  N   THR B 109    -308.122-153.424  58.689  1.00  0.00           N  
ATOM   2507  CA  THR B 109    -306.883-153.670  57.943  1.00  0.00           C  
ATOM   2508  C   THR B 109    -306.848-152.718  56.732  1.00  0.00           C  
ATOM   2509  O   THR B 109    -307.730-152.762  55.873  1.00  0.00           O  
ATOM   2510  CB  THR B 109    -306.747-155.143  57.461  1.00  0.00           C  
ATOM   2511  OG1 THR B 109    -307.816-155.562  56.631  1.00  0.00           O  
ATOM   2512  CG2 THR B 109    -306.587-156.155  58.602  1.00  0.00           C  
ATOM   2513  N   THR B 110    -305.833-151.838  56.721  1.00  0.00           N  
ATOM   2514  CA  THR B 110    -305.688-150.746  55.760  1.00  0.00           C  
ATOM   2515  C   THR B 110    -305.042-151.218  54.446  1.00  0.00           C  
ATOM   2516  O   THR B 110    -303.841-151.495  54.417  1.00  0.00           O  
ATOM   2517  CB  THR B 110    -304.835-149.587  56.344  1.00  0.00           C  
ATOM   2518  OG1 THR B 110    -305.391-149.169  57.575  1.00  0.00           O  
ATOM   2519  CG2 THR B 110    -304.716-148.349  55.434  1.00  0.00           C  
ATOM   2520  N   VAL B 111    -305.857-151.271  53.381  1.00  0.00           N  
ATOM   2521  CA  VAL B 111    -305.408-151.454  52.002  1.00  0.00           C  
ATOM   2522  C   VAL B 111    -305.178-150.059  51.393  1.00  0.00           C  
ATOM   2523  O   VAL B 111    -306.006-149.167  51.590  1.00  0.00           O  
ATOM   2524  CB  VAL B 111    -306.486-152.183  51.143  1.00  0.00           C  
ATOM   2525  CG1 VAL B 111    -306.122-152.316  49.647  1.00  0.00           C  
ATOM   2526  CG2 VAL B 111    -306.817-153.578  51.700  1.00  0.00           C  
ATOM   2527  N   THR B 112    -304.075-149.906  50.647  1.00  0.00           N  
ATOM   2528  CA  THR B 112    -303.773-148.698  49.880  1.00  0.00           C  
ATOM   2529  C   THR B 112    -303.481-149.105  48.427  1.00  0.00           C  
ATOM   2530  O   THR B 112    -302.810-150.109  48.198  1.00  0.00           O  
ATOM   2531  CB  THR B 112    -302.563-147.919  50.469  1.00  0.00           C  
ATOM   2532  OG1 THR B 112    -301.319-148.572  50.295  1.00  0.00           O  
ATOM   2533  CG2 THR B 112    -302.739-147.550  51.951  1.00  0.00           C  
ATOM   2534  N   VAL B 113    -304.036-148.331  47.483  1.00  0.00           N  
ATOM   2535  CA  VAL B 113    -303.972-148.602  46.051  1.00  0.00           C  
ATOM   2536  C   VAL B 113    -303.486-147.322  45.348  1.00  0.00           C  
ATOM   2537  O   VAL B 113    -304.283-146.427  45.061  1.00  0.00           O  
ATOM   2538  CB  VAL B 113    -305.362-149.025  45.485  1.00  0.00           C  
ATOM   2539  CG1 VAL B 113    -305.322-149.353  43.981  1.00  0.00           C  
ATOM   2540  CG2 VAL B 113    -305.955-150.222  46.250  1.00  0.00           C  
ATOM   2541  N   SER B 114    -302.167-147.253  45.113  1.00  0.00           N  
ATOM   2542  CA  SER B 114    -301.505-146.146  44.421  1.00  0.00           C  
ATOM   2543  C   SER B 114    -300.164-146.633  43.857  1.00  0.00           C  
ATOM   2544  O   SER B 114    -299.475-147.420  44.505  1.00  0.00           O  
ATOM   2545  CB  SER B 114    -301.352-144.935  45.368  1.00  0.00           C  
ATOM   2546  OG  SER B 114    -300.670-143.859  44.753  1.00  0.00           O  
ATOM   2547  N   SER B 115    -299.825-146.135  42.656  1.00  0.00           N  
ATOM   2548  CA  SER B 115    -298.611-146.462  41.900  1.00  0.00           C  
ATOM   2549  C   SER B 115    -297.285-146.046  42.572  1.00  0.00           C  
ATOM   2550  O   SER B 115    -296.234-146.520  42.139  1.00  0.00           O  
ATOM   2551  CB  SER B 115    -298.728-145.856  40.487  1.00  0.00           C  
ATOM   2552  OG  SER B 115    -299.605-146.632  39.698  1.00  0.00           O  
ATOM   2553  N   ALA B 116    -297.357-145.205  43.621  1.00  0.00           N  
ATOM   2554  CA  ALA B 116    -296.245-144.784  44.475  1.00  0.00           C  
ATOM   2555  C   ALA B 116    -295.504-145.965  45.125  1.00  0.00           C  
ATOM   2556  O   ALA B 116    -296.144-146.908  45.595  1.00  0.00           O  
ATOM   2557  CB  ALA B 116    -296.802-143.845  45.554  1.00  0.00           C  
ATOM   2558  N   SER B 117    -294.165-145.887  45.122  1.00  0.00           N  
ATOM   2559  CA  SER B 117    -293.272-146.915  45.658  1.00  0.00           C  
ATOM   2560  C   SER B 117    -293.173-146.831  47.192  1.00  0.00           C  
ATOM   2561  O   SER B 117    -293.149-145.729  47.741  1.00  0.00           O  
ATOM   2562  CB  SER B 117    -291.893-146.758  44.986  1.00  0.00           C  
ATOM   2563  OG  SER B 117    -291.008-147.793  45.359  1.00  0.00           O  
ATOM   2564  N   THR B 118    -293.084-148.007  47.835  1.00  0.00           N  
ATOM   2565  CA  THR B 118    -292.888-148.180  49.278  1.00  0.00           C  
ATOM   2566  C   THR B 118    -291.524-147.627  49.741  1.00  0.00           C  
ATOM   2567  O   THR B 118    -290.525-147.808  49.043  1.00  0.00           O  
ATOM   2568  CB  THR B 118    -292.976-149.681  49.659  1.00  0.00           C  
ATOM   2569  OG1 THR B 118    -294.243-150.174  49.269  1.00  0.00           O  
ATOM   2570  CG2 THR B 118    -292.780-150.018  51.150  1.00  0.00           C  
ATOM   2571  N   LYS B 119    -291.521-146.945  50.896  1.00  0.00           N  
ATOM   2572  CA  LYS B 119    -290.374-146.187  51.395  1.00  0.00           C  
ATOM   2573  C   LYS B 119    -290.393-146.137  52.932  1.00  0.00           C  
ATOM   2574  O   LYS B 119    -291.470-146.025  53.517  1.00  0.00           O  
ATOM   2575  CB  LYS B 119    -290.419-144.782  50.744  1.00  0.00           C  
ATOM   2576  CG  LYS B 119    -289.340-143.782  51.203  1.00  0.00           C  
ATOM   2577  CD  LYS B 119    -287.906-144.095  50.758  1.00  0.00           C  
ATOM   2578  CE  LYS B 119    -287.688-143.908  49.249  1.00  0.00           C  
ATOM   2579  NZ  LYS B 119    -286.268-144.067  48.897  1.00  0.00           N  
ATOM   2580  N   GLY B 120    -289.197-146.174  53.542  1.00  0.00           N  
ATOM   2581  CA  GLY B 120    -288.995-146.048  54.986  1.00  0.00           C  
ATOM   2582  C   GLY B 120    -288.624-144.594  55.350  1.00  0.00           C  
ATOM   2583  O   GLY B 120    -287.938-143.940  54.567  1.00  0.00           O  
ATOM   2584  N   PRO B 121    -289.044-144.088  56.535  1.00  0.00           N  
ATOM   2585  CA  PRO B 121    -288.909-142.675  56.948  1.00  0.00           C  
ATOM   2586  C   PRO B 121    -287.481-142.207  57.262  1.00  0.00           C  
ATOM   2587  O   PRO B 121    -286.621-143.013  57.620  1.00  0.00           O  
ATOM   2588  CD  PRO B 121    -289.789-144.843  57.538  1.00  0.00           C  
ATOM   2589  CB  PRO B 121    -289.790-142.582  58.208  1.00  0.00           C  
ATOM   2590  CG  PRO B 121    -289.777-143.981  58.791  1.00  0.00           C  
ATOM   2591  N   SER B 122    -287.313-140.879  57.178  1.00  0.00           N  
ATOM   2592  CA  SER B 122    -286.173-140.123  57.685  1.00  0.00           C  
ATOM   2593  C   SER B 122    -286.727-138.998  58.573  1.00  0.00           C  
ATOM   2594  O   SER B 122    -287.546-138.208  58.103  1.00  0.00           O  
ATOM   2595  CB  SER B 122    -285.370-139.545  56.503  1.00  0.00           C  
ATOM   2596  OG  SER B 122    -284.564-140.547  55.918  1.00  0.00           O  
ATOM   2597  N   VAL B 123    -286.283-138.953  59.841  1.00  0.00           N  
ATOM   2598  CA  VAL B 123    -286.741-137.978  60.834  1.00  0.00           C  
ATOM   2599  C   VAL B 123    -285.716-136.836  60.955  1.00  0.00           C  
ATOM   2600  O   VAL B 123    -284.513-137.095  61.032  1.00  0.00           O  
ATOM   2601  CB  VAL B 123    -286.936-138.629  62.234  1.00  0.00           C  
ATOM   2602  CG1 VAL B 123    -287.395-137.644  63.330  1.00  0.00           C  
ATOM   2603  CG2 VAL B 123    -287.928-139.803  62.166  1.00  0.00           C  
ATOM   2604  N   PHE B 124    -286.231-135.598  60.967  1.00  0.00           N  
ATOM   2605  CA  PHE B 124    -285.460-134.360  60.957  1.00  0.00           C  
ATOM   2606  C   PHE B 124    -285.888-133.487  62.157  1.00  0.00           C  
ATOM   2607  O   PHE B 124    -287.049-133.076  62.195  1.00  0.00           O  
ATOM   2608  CB  PHE B 124    -285.747-133.632  59.630  1.00  0.00           C  
ATOM   2609  CG  PHE B 124    -285.254-134.371  58.397  1.00  0.00           C  
ATOM   2610  CD1 PHE B 124    -283.871-134.460  58.128  1.00  0.00           C  
ATOM   2611  CD2 PHE B 124    -286.155-135.094  57.588  1.00  0.00           C  
ATOM   2612  CE1 PHE B 124    -283.418-135.192  57.039  1.00  0.00           C  
ATOM   2613  CE2 PHE B 124    -285.684-135.822  56.503  1.00  0.00           C  
ATOM   2614  CZ  PHE B 124    -284.323-135.863  56.226  1.00  0.00           C  
ATOM   2615  N   PRO B 125    -284.966-133.225  63.116  1.00  0.00           N  
ATOM   2616  CA  PRO B 125    -285.208-132.328  64.264  1.00  0.00           C  
ATOM   2617  C   PRO B 125    -285.667-130.894  63.952  1.00  0.00           C  
ATOM   2618  O   PRO B 125    -285.405-130.370  62.868  1.00  0.00           O  
ATOM   2619  CD  PRO B 125    -283.651-133.862  63.232  1.00  0.00           C  
ATOM   2620  CB  PRO B 125    -283.848-132.275  64.968  1.00  0.00           C  
ATOM   2621  CG  PRO B 125    -283.218-133.617  64.666  1.00  0.00           C  
ATOM   2622  N   LEU B 126    -286.300-130.288  64.965  1.00  0.00           N  
ATOM   2623  CA  LEU B 126    -286.633-128.867  65.024  1.00  0.00           C  
ATOM   2624  C   LEU B 126    -285.945-128.237  66.252  1.00  0.00           C  
ATOM   2625  O   LEU B 126    -286.543-127.419  66.948  1.00  0.00           O  
ATOM   2626  CB  LEU B 126    -288.172-128.679  64.998  1.00  0.00           C  
ATOM   2627  CG  LEU B 126    -288.853-128.851  63.619  1.00  0.00           C  
ATOM   2628  CD1 LEU B 126    -288.239-127.942  62.540  1.00  0.00           C  
ATOM   2629  CD2 LEU B 126    -288.977-130.308  63.146  1.00  0.00           C  
ATOM   2630  N   ALA B 127    -284.668-128.609  66.463  1.00  0.00           N  
ATOM   2631  CA  ALA B 127    -283.732-128.007  67.412  1.00  0.00           C  
ATOM   2632  C   ALA B 127    -283.320-126.590  66.933  1.00  0.00           C  
ATOM   2633  O   ALA B 127    -282.719-126.556  65.857  1.00  0.00           O  
ATOM   2634  CB  ALA B 127    -284.141-128.270  68.872  1.00  0.00           C  
ATOM   2635  N   PRO B 128    -283.591-125.458  67.639  1.00  0.00           N  
ATOM   2636  CA  PRO B 128    -283.239-124.144  67.073  1.00  0.00           C  
ATOM   2637  C   PRO B 128    -281.734-123.836  67.135  1.00  0.00           C  
ATOM   2638  O   PRO B 128    -281.082-124.135  68.137  1.00  0.00           O  
ATOM   2639  CB  PRO B 128    -284.086-123.145  67.875  1.00  0.00           C  
ATOM   2640  CG  PRO B 128    -284.268-123.801  69.226  1.00  0.00           C  
ATOM   2641  CD  PRO B 128    -284.337-125.287  68.892  1.00  0.00           C  
ATOM   2642  N   CYS B 129    -281.221-123.217  66.055  1.00  0.00           N  
ATOM   2643  CA  CYS B 129    -279.863-122.666  65.997  1.00  0.00           C  
ATOM   2644  C   CYS B 129    -279.688-121.452  66.935  1.00  0.00           C  
ATOM   2645  O   CYS B 129    -278.617-121.293  67.517  1.00  0.00           O  
ATOM   2646  SG  CYS B 129    -277.713-122.087  64.275  1.00  0.00           S  
ATOM   2647  CB  CYS B 129    -279.492-122.321  64.541  1.00  0.00           C  
ATOM   2648  N   SER B 130    -280.774-120.680  67.122  1.00  0.00           N  
ATOM   2649  CA  SER B 130    -280.935-119.675  68.174  1.00  0.00           C  
ATOM   2650  C   SER B 130    -281.134-120.343  69.553  1.00  0.00           C  
ATOM   2651  O   SER B 130    -281.452-121.532  69.625  1.00  0.00           O  
ATOM   2652  CB  SER B 130    -282.136-118.786  67.780  1.00  0.00           C  
ATOM   2653  OG  SER B 130    -282.319-117.698  68.665  1.00  0.00           O  
ATOM   2654  N   ARG B 131    -280.971-119.561  70.633  1.00  0.00           N  
ATOM   2655  CA  ARG B 131    -281.256-119.989  72.009  1.00  0.00           C  
ATOM   2656  C   ARG B 131    -282.759-120.257  72.243  1.00  0.00           C  
ATOM   2657  O   ARG B 131    -283.600-119.772  71.485  1.00  0.00           O  
ATOM   2658  CB  ARG B 131    -280.686-118.949  72.998  1.00  0.00           C  
ATOM   2659  CG  ARG B 131    -281.391-117.574  73.013  1.00  0.00           C  
ATOM   2660  CD  ARG B 131    -280.957-116.682  74.187  1.00  0.00           C  
ATOM   2661  NE  ARG B 131    -281.425-117.205  75.480  1.00  0.00           N  
ATOM   2662  CZ  ARG B 131    -282.672-117.105  75.973  1.00  0.00           C  
ATOM   2663  NH1 ARG B 131    -282.957-117.680  77.149  1.00  0.00           N  
ATOM   2664  NH2 ARG B 131    -283.636-116.446  75.316  1.00  0.00           N  
ATOM   2665  N   SER B 132    -283.058-121.011  73.311  1.00  0.00           N  
ATOM   2666  CA  SER B 132    -284.419-121.397  73.682  1.00  0.00           C  
ATOM   2667  C   SER B 132    -284.587-121.408  75.210  1.00  0.00           C  
ATOM   2668  O   SER B 132    -283.607-121.509  75.952  1.00  0.00           O  
ATOM   2669  CB  SER B 132    -284.743-122.759  73.026  1.00  0.00           C  
ATOM   2670  OG  SER B 132    -286.086-123.152  73.231  1.00  0.00           O  
ATOM   2671  N   THR B 133    -285.855-121.314  75.630  1.00  0.00           N  
ATOM   2672  CA  THR B 133    -286.321-121.393  77.011  1.00  0.00           C  
ATOM   2673  C   THR B 133    -287.841-121.655  77.038  1.00  0.00           C  
ATOM   2674  O   THR B 133    -288.304-122.417  77.887  1.00  0.00           O  
ATOM   2675  CB  THR B 133    -285.962-120.130  77.856  1.00  0.00           C  
ATOM   2676  OG1 THR B 133    -286.487-120.219  79.169  1.00  0.00           O  
ATOM   2677  CG2 THR B 133    -286.454-118.789  77.276  1.00  0.00           C  
ATOM   2678  N   SER B 134    -288.572-121.041  76.085  1.00  0.00           N  
ATOM   2679  CA  SER B 134    -290.026-121.121  75.894  1.00  0.00           C  
ATOM   2680  C   SER B 134    -290.819-120.702  77.152  1.00  0.00           C  
ATOM   2681  O   SER B 134    -291.793-121.354  77.524  1.00  0.00           O  
ATOM   2682  CB  SER B 134    -290.414-122.505  75.323  1.00  0.00           C  
ATOM   2683  OG  SER B 134    -290.068-122.589  73.954  1.00  0.00           O  
ATOM   2684  N   GLU B 135    -290.341-119.617  77.789  1.00  0.00           N  
ATOM   2685  CA  GLU B 135    -290.833-119.024  79.039  1.00  0.00           C  
ATOM   2686  C   GLU B 135    -290.748-119.999  80.232  1.00  0.00           C  
ATOM   2687  O   GLU B 135    -291.706-120.127  80.993  1.00  0.00           O  
ATOM   2688  CB  GLU B 135    -292.238-118.393  78.845  1.00  0.00           C  
ATOM   2689  CG  GLU B 135    -292.380-117.445  77.631  1.00  0.00           C  
ATOM   2690  CD  GLU B 135    -291.338-116.325  77.608  1.00  0.00           C  
ATOM   2691  OE1 GLU B 135    -291.516-115.361  78.384  1.00  0.00           O  
ATOM   2692  OE2 GLU B 135    -290.372-116.463  76.826  1.00  0.00           O  
ATOM   2693  N   SER B 136    -289.590-120.678  80.345  1.00  0.00           N  
ATOM   2694  CA  SER B 136    -289.259-121.705  81.343  1.00  0.00           C  
ATOM   2695  C   SER B 136    -290.165-122.956  81.270  1.00  0.00           C  
ATOM   2696  O   SER B 136    -290.416-123.594  82.292  1.00  0.00           O  
ATOM   2697  CB  SER B 136    -289.167-121.090  82.761  1.00  0.00           C  
ATOM   2698  OG  SER B 136    -288.021-120.266  82.858  1.00  0.00           O  
ATOM   2699  N   THR B 137    -290.628-123.283  80.054  1.00  0.00           N  
ATOM   2700  CA  THR B 137    -291.476-124.431  79.743  1.00  0.00           C  
ATOM   2701  C   THR B 137    -291.073-124.902  78.335  1.00  0.00           C  
ATOM   2702  O   THR B 137    -291.696-124.507  77.349  1.00  0.00           O  
ATOM   2703  CB  THR B 137    -292.992-124.063  79.798  1.00  0.00           C  
ATOM   2704  OG1 THR B 137    -293.345-123.696  81.117  1.00  0.00           O  
ATOM   2705  CG2 THR B 137    -293.975-125.174  79.379  1.00  0.00           C  
ATOM   2706  N   ALA B 138    -289.978-125.683  78.277  1.00  0.00           N  
ATOM   2707  CA  ALA B 138    -289.314-126.154  77.059  1.00  0.00           C  
ATOM   2708  C   ALA B 138    -290.243-126.898  76.088  1.00  0.00           C  
ATOM   2709  O   ALA B 138    -291.015-127.752  76.520  1.00  0.00           O  
ATOM   2710  CB  ALA B 138    -288.135-127.058  77.448  1.00  0.00           C  
ATOM   2711  N   ALA B 139    -290.109-126.564  74.795  1.00  0.00           N  
ATOM   2712  CA  ALA B 139    -290.830-127.183  73.688  1.00  0.00           C  
ATOM   2713  C   ALA B 139    -289.822-127.647  72.630  1.00  0.00           C  
ATOM   2714  O   ALA B 139    -288.909-126.894  72.284  1.00  0.00           O  
ATOM   2715  CB  ALA B 139    -291.830-126.173  73.104  1.00  0.00           C  
ATOM   2716  N   LEU B 140    -290.010-128.885  72.146  1.00  0.00           N  
ATOM   2717  CA  LEU B 140    -289.148-129.562  71.177  1.00  0.00           C  
ATOM   2718  C   LEU B 140    -290.024-130.287  70.146  1.00  0.00           C  
ATOM   2719  O   LEU B 140    -291.090-130.790  70.504  1.00  0.00           O  
ATOM   2720  CB  LEU B 140    -288.235-130.565  71.924  1.00  0.00           C  
ATOM   2721  CG  LEU B 140    -287.091-129.926  72.746  1.00  0.00           C  
ATOM   2722  CD1 LEU B 140    -286.366-130.985  73.601  1.00  0.00           C  
ATOM   2723  CD2 LEU B 140    -286.110-129.117  71.870  1.00  0.00           C  
ATOM   2724  N   GLY B 141    -289.557-130.329  68.887  1.00  0.00           N  
ATOM   2725  CA  GLY B 141    -290.310-130.895  67.770  1.00  0.00           C  
ATOM   2726  C   GLY B 141    -289.432-131.809  66.910  1.00  0.00           C  
ATOM   2727  O   GLY B 141    -288.202-131.791  66.986  1.00  0.00           O  
ATOM   2728  N   CYS B 142    -290.112-132.582  66.054  1.00  0.00           N  
ATOM   2729  CA  CYS B 142    -289.546-133.465  65.037  1.00  0.00           C  
ATOM   2730  C   CYS B 142    -290.505-133.537  63.839  1.00  0.00           C  
ATOM   2731  O   CYS B 142    -291.713-133.353  64.002  1.00  0.00           O  
ATOM   2732  CB  CYS B 142    -289.260-134.858  65.629  1.00  0.00           C  
ATOM   2733  SG  CYS B 142    -290.676-135.739  66.348  1.00  0.00           S  
ATOM   2734  N   LEU B 143    -289.939-133.816  62.655  1.00  0.00           N  
ATOM   2735  CA  LEU B 143    -290.678-133.983  61.411  1.00  0.00           C  
ATOM   2736  C   LEU B 143    -290.188-135.247  60.703  1.00  0.00           C  
ATOM   2737  O   LEU B 143    -289.034-135.307  60.280  1.00  0.00           O  
ATOM   2738  CB  LEU B 143    -290.516-132.721  60.532  1.00  0.00           C  
ATOM   2739  CG  LEU B 143    -291.255-132.763  59.171  1.00  0.00           C  
ATOM   2740  CD1 LEU B 143    -292.789-132.748  59.341  1.00  0.00           C  
ATOM   2741  CD2 LEU B 143    -290.756-131.641  58.247  1.00  0.00           C  
ATOM   2742  N   VAL B 144    -291.110-136.204  60.547  1.00  0.00           N  
ATOM   2743  CA  VAL B 144    -290.968-137.394  59.717  1.00  0.00           C  
ATOM   2744  C   VAL B 144    -291.243-136.999  58.253  1.00  0.00           C  
ATOM   2745  O   VAL B 144    -292.185-136.247  58.000  1.00  0.00           O  
ATOM   2746  CB  VAL B 144    -292.016-138.478  60.109  1.00  0.00           C  
ATOM   2747  CG1 VAL B 144    -291.702-139.838  59.463  1.00  0.00           C  
ATOM   2748  CG2 VAL B 144    -292.131-138.652  61.633  1.00  0.00           C  
ATOM   2749  N   LYS B 145    -290.427-137.510  57.321  1.00  0.00           N  
ATOM   2750  CA  LYS B 145    -290.548-137.225  55.893  1.00  0.00           C  
ATOM   2751  C   LYS B 145    -290.011-138.402  55.073  1.00  0.00           C  
ATOM   2752  O   LYS B 145    -289.071-139.072  55.502  1.00  0.00           O  
ATOM   2753  CB  LYS B 145    -289.842-135.876  55.578  1.00  0.00           C  
ATOM   2754  CG  LYS B 145    -289.738-135.478  54.088  1.00  0.00           C  
ATOM   2755  CD  LYS B 145    -291.099-135.261  53.396  1.00  0.00           C  
ATOM   2756  CE  LYS B 145    -291.003-135.080  51.871  1.00  0.00           C  
ATOM   2757  NZ  LYS B 145    -290.560-136.310  51.190  1.00  0.00           N  
ATOM   2758  N   ASP B 146    -290.613-138.588  53.886  1.00  0.00           N  
ATOM   2759  CA  ASP B 146    -290.242-139.543  52.842  1.00  0.00           C  
ATOM   2760  C   ASP B 146    -290.528-140.982  53.309  1.00  0.00           C  
ATOM   2761  O   ASP B 146    -289.608-141.681  53.722  1.00  0.00           O  
ATOM   2762  CB  ASP B 146    -288.780-139.342  52.342  1.00  0.00           C  
ATOM   2763  CG  ASP B 146    -288.434-140.116  51.063  1.00  0.00           C  
ATOM   2764  OD1 ASP B 146    -287.263-140.538  50.946  1.00  0.00           O  
ATOM   2765  OD2 ASP B 146    -289.314-140.184  50.179  1.00  0.00           O  
ATOM   2766  N   TYR B 147    -291.806-141.380  53.252  1.00  0.00           N  
ATOM   2767  CA  TYR B 147    -292.270-142.729  53.576  1.00  0.00           C  
ATOM   2768  C   TYR B 147    -293.595-142.996  52.852  1.00  0.00           C  
ATOM   2769  O   TYR B 147    -294.338-142.054  52.577  1.00  0.00           O  
ATOM   2770  CB  TYR B 147    -292.392-142.917  55.105  1.00  0.00           C  
ATOM   2771  CG  TYR B 147    -293.480-142.104  55.786  1.00  0.00           C  
ATOM   2772  CD1 TYR B 147    -294.777-142.639  55.932  1.00  0.00           C  
ATOM   2773  CE1 TYR B 147    -295.792-141.878  56.537  1.00  0.00           C  
ATOM   2774  CZ  TYR B 147    -295.509-140.582  57.006  1.00  0.00           C  
ATOM   2775  OH  TYR B 147    -296.498-139.845  57.578  1.00  0.00           O  
ATOM   2776  CD2 TYR B 147    -293.202-140.803  56.252  1.00  0.00           C  
ATOM   2777  CE2 TYR B 147    -294.215-140.041  56.867  1.00  0.00           C  
ATOM   2778  N   PHE B 148    -293.885-144.278  52.582  1.00  0.00           N  
ATOM   2779  CA  PHE B 148    -295.115-144.703  51.919  1.00  0.00           C  
ATOM   2780  C   PHE B 148    -295.373-146.191  52.222  1.00  0.00           C  
ATOM   2781  O   PHE B 148    -294.418-146.965  52.159  1.00  0.00           O  
ATOM   2782  CB  PHE B 148    -294.981-144.461  50.393  1.00  0.00           C  
ATOM   2783  CG  PHE B 148    -296.230-144.776  49.584  1.00  0.00           C  
ATOM   2784  CD1 PHE B 148    -296.448-146.071  49.069  1.00  0.00           C  
ATOM   2785  CE1 PHE B 148    -297.668-146.398  48.496  1.00  0.00           C  
ATOM   2786  CZ  PHE B 148    -298.691-145.462  48.454  1.00  0.00           C  
ATOM   2787  CD2 PHE B 148    -297.276-143.832  49.520  1.00  0.00           C  
ATOM   2788  CE2 PHE B 148    -298.494-144.179  48.952  1.00  0.00           C  
ATOM   2789  N   PRO B 149    -296.642-146.590  52.483  1.00  0.00           N  
ATOM   2790  CA  PRO B 149    -297.833-145.748  52.728  1.00  0.00           C  
ATOM   2791  C   PRO B 149    -297.897-145.219  54.177  1.00  0.00           C  
ATOM   2792  O   PRO B 149    -296.929-145.343  54.925  1.00  0.00           O  
ATOM   2793  CD  PRO B 149    -297.024-147.996  52.480  1.00  0.00           C  
ATOM   2794  CB  PRO B 149    -299.017-146.697  52.410  1.00  0.00           C  
ATOM   2795  CG  PRO B 149    -298.411-147.979  51.868  1.00  0.00           C  
ATOM   2796  N   GLU B 150    -299.072-144.697  54.566  1.00  0.00           N  
ATOM   2797  CA  GLU B 150    -299.476-144.529  55.966  1.00  0.00           C  
ATOM   2798  C   GLU B 150    -299.753-145.896  56.643  1.00  0.00           C  
ATOM   2799  O   GLU B 150    -300.032-146.867  55.937  1.00  0.00           O  
ATOM   2800  CB  GLU B 150    -300.758-143.666  56.010  1.00  0.00           C  
ATOM   2801  CG  GLU B 150    -300.525-142.187  55.670  1.00  0.00           C  
ATOM   2802  CD  GLU B 150    -301.825-141.393  55.775  1.00  0.00           C  
ATOM   2803  OE1 GLU B 150    -302.239-141.136  56.926  1.00  0.00           O  
ATOM   2804  OE2 GLU B 150    -302.388-141.068  54.708  1.00  0.00           O  
ATOM   2805  N   PRO B 151    -299.765-145.950  57.994  1.00  0.00           N  
ATOM   2806  CA  PRO B 151    -299.389-144.882  58.942  1.00  0.00           C  
ATOM   2807  C   PRO B 151    -297.891-144.905  59.311  1.00  0.00           C  
ATOM   2808  O   PRO B 151    -297.141-145.765  58.841  1.00  0.00           O  
ATOM   2809  CD  PRO B 151    -300.280-147.128  58.701  1.00  0.00           C  
ATOM   2810  CB  PRO B 151    -300.266-145.237  60.156  1.00  0.00           C  
ATOM   2811  CG  PRO B 151    -300.271-146.759  60.181  1.00  0.00           C  
ATOM   2812  N   VAL B 152    -297.518-143.988  60.217  1.00  0.00           N  
ATOM   2813  CA  VAL B 152    -296.318-144.083  61.046  1.00  0.00           C  
ATOM   2814  C   VAL B 152    -296.703-143.843  62.513  1.00  0.00           C  
ATOM   2815  O   VAL B 152    -297.476-142.931  62.813  1.00  0.00           O  
ATOM   2816  CB  VAL B 152    -295.203-143.069  60.656  1.00  0.00           C  
ATOM   2817  CG1 VAL B 152    -294.510-143.500  59.361  1.00  0.00           C  
ATOM   2818  CG2 VAL B 152    -295.643-141.595  60.590  1.00  0.00           C  
ATOM   2819  N   THR B 153    -296.129-144.671  63.396  1.00  0.00           N  
ATOM   2820  CA  THR B 153    -296.193-144.512  64.847  1.00  0.00           C  
ATOM   2821  C   THR B 153    -295.097-143.526  65.283  1.00  0.00           C  
ATOM   2822  O   THR B 153    -293.995-143.594  64.740  1.00  0.00           O  
ATOM   2823  CB  THR B 153    -295.922-145.870  65.550  1.00  0.00           C  
ATOM   2824  OG1 THR B 153    -296.954-146.777  65.208  1.00  0.00           O  
ATOM   2825  CG2 THR B 153    -295.823-145.831  67.088  1.00  0.00           C  
ATOM   2826  N   VAL B 154    -295.409-142.650  66.252  1.00  0.00           N  
ATOM   2827  CA  VAL B 154    -294.448-141.725  66.849  1.00  0.00           C  
ATOM   2828  C   VAL B 154    -294.614-141.742  68.379  1.00  0.00           C  
ATOM   2829  O   VAL B 154    -295.742-141.719  68.874  1.00  0.00           O  
ATOM   2830  CB  VAL B 154    -294.630-140.258  66.353  1.00  0.00           C  
ATOM   2831  CG1 VAL B 154    -293.616-139.274  66.978  1.00  0.00           C  
ATOM   2832  CG2 VAL B 154    -294.562-140.155  64.819  1.00  0.00           C  
ATOM   2833  N   SER B 155    -293.475-141.750  69.087  1.00  0.00           N  
ATOM   2834  CA  SER B 155    -293.378-141.679  70.542  1.00  0.00           C  
ATOM   2835  C   SER B 155    -292.133-140.872  70.942  1.00  0.00           C  
ATOM   2836  O   SER B 155    -291.188-140.769  70.158  1.00  0.00           O  
ATOM   2837  CB  SER B 155    -293.396-143.111  71.128  1.00  0.00           C  
ATOM   2838  OG  SER B 155    -292.184-143.814  70.914  1.00  0.00           O  
ATOM   2839  N   TRP B 156    -292.158-140.321  72.164  1.00  0.00           N  
ATOM   2840  CA  TRP B 156    -291.050-139.560  72.738  1.00  0.00           C  
ATOM   2841  C   TRP B 156    -290.371-140.376  73.842  1.00  0.00           C  
ATOM   2842  O   TRP B 156    -291.053-140.912  74.714  1.00  0.00           O  
ATOM   2843  CB  TRP B 156    -291.563-138.202  73.251  1.00  0.00           C  
ATOM   2844  CG  TRP B 156    -291.933-137.234  72.164  1.00  0.00           C  
ATOM   2845  CD1 TRP B 156    -293.129-137.158  71.538  1.00  0.00           C  
ATOM   2846  NE1 TRP B 156    -293.082-136.180  70.565  1.00  0.00           N  
ATOM   2847  CE2 TRP B 156    -291.837-135.592  70.496  1.00  0.00           C  
ATOM   2848  CD2 TRP B 156    -291.071-136.264  71.497  1.00  0.00           C  
ATOM   2849  CE3 TRP B 156    -289.718-135.875  71.643  1.00  0.00           C  
ATOM   2850  CZ3 TRP B 156    -289.164-134.851  70.850  1.00  0.00           C  
ATOM   2851  CZ2 TRP B 156    -291.293-134.571  69.696  1.00  0.00           C  
ATOM   2852  CH2 TRP B 156    -289.952-134.197  69.883  1.00  0.00           C  
ATOM   2853  N   ASN B 157    -289.031-140.452  73.764  1.00  0.00           N  
ATOM   2854  CA  ASN B 157    -288.127-141.182  74.669  1.00  0.00           C  
ATOM   2855  C   ASN B 157    -288.425-142.697  74.709  1.00  0.00           C  
ATOM   2856  O   ASN B 157    -288.342-143.310  75.772  1.00  0.00           O  
ATOM   2857  CB  ASN B 157    -288.099-140.528  76.081  1.00  0.00           C  
ATOM   2858  CG  ASN B 157    -287.619-139.070  76.103  1.00  0.00           C  
ATOM   2859  OD1 ASN B 157    -287.120-138.547  75.109  1.00  0.00           O  
ATOM   2860  ND2 ASN B 157    -287.753-138.409  77.253  1.00  0.00           N  
ATOM   2861  N   SER B 158    -288.790-143.266  73.545  1.00  0.00           N  
ATOM   2862  CA  SER B 158    -289.242-144.650  73.335  1.00  0.00           C  
ATOM   2863  C   SER B 158    -290.538-144.990  74.107  1.00  0.00           C  
ATOM   2864  O   SER B 158    -290.710-146.124  74.553  1.00  0.00           O  
ATOM   2865  CB  SER B 158    -288.094-145.660  73.589  1.00  0.00           C  
ATOM   2866  OG  SER B 158    -287.121-145.568  72.569  1.00  0.00           O  
ATOM   2867  N   GLY B 159    -291.426-143.991  74.255  1.00  0.00           N  
ATOM   2868  CA  GLY B 159    -292.688-144.102  74.986  1.00  0.00           C  
ATOM   2869  C   GLY B 159    -292.538-143.782  76.484  1.00  0.00           C  
ATOM   2870  O   GLY B 159    -293.543-143.820  77.192  1.00  0.00           O  
ATOM   2871  N   ALA B 160    -291.326-143.447  76.969  1.00  0.00           N  
ATOM   2872  CA  ALA B 160    -291.065-143.048  78.358  1.00  0.00           C  
ATOM   2873  C   ALA B 160    -291.462-141.592  78.679  1.00  0.00           C  
ATOM   2874  O   ALA B 160    -291.324-141.186  79.833  1.00  0.00           O  
ATOM   2875  CB  ALA B 160    -289.582-143.292  78.689  1.00  0.00           C  
ATOM   2876  N   LEU B 161    -291.948-140.839  77.677  1.00  0.00           N  
ATOM   2877  CA  LEU B 161    -292.444-139.475  77.815  1.00  0.00           C  
ATOM   2878  C   LEU B 161    -293.708-139.307  76.959  1.00  0.00           C  
ATOM   2879  O   LEU B 161    -293.746-139.766  75.816  1.00  0.00           O  
ATOM   2880  CB  LEU B 161    -291.313-138.488  77.443  1.00  0.00           C  
ATOM   2881  CG  LEU B 161    -291.649-136.985  77.577  1.00  0.00           C  
ATOM   2882  CD1 LEU B 161    -292.088-136.589  79.000  1.00  0.00           C  
ATOM   2883  CD2 LEU B 161    -290.460-136.129  77.115  1.00  0.00           C  
ATOM   2884  N   THR B 162    -294.716-138.648  77.548  1.00  0.00           N  
ATOM   2885  CA  THR B 162    -296.036-138.425  76.951  1.00  0.00           C  
ATOM   2886  C   THR B 162    -296.675-137.088  77.412  1.00  0.00           C  
ATOM   2887  O   THR B 162    -297.700-136.689  76.858  1.00  0.00           O  
ATOM   2888  CB  THR B 162    -296.978-139.634  77.238  1.00  0.00           C  
ATOM   2889  OG1 THR B 162    -298.213-139.520  76.557  1.00  0.00           O  
ATOM   2890  CG2 THR B 162    -297.301-139.855  78.728  1.00  0.00           C  
ATOM   2891  N   SER B 163    -296.050-136.400  78.385  1.00  0.00           N  
ATOM   2892  CA  SER B 163    -296.493-135.117  78.936  1.00  0.00           C  
ATOM   2893  C   SER B 163    -296.447-133.995  77.881  1.00  0.00           C  
ATOM   2894  O   SER B 163    -295.367-133.672  77.388  1.00  0.00           O  
ATOM   2895  CB  SER B 163    -295.636-134.787  80.177  1.00  0.00           C  
ATOM   2896  OG  SER B 163    -296.055-133.592  80.805  1.00  0.00           O  
ATOM   2897  N   GLY B 164    -297.633-133.446  77.561  1.00  0.00           N  
ATOM   2898  CA  GLY B 164    -297.836-132.362  76.597  1.00  0.00           C  
ATOM   2899  C   GLY B 164    -297.540-132.756  75.140  1.00  0.00           C  
ATOM   2900  O   GLY B 164    -297.342-131.864  74.315  1.00  0.00           O  
ATOM   2901  N   VAL B 165    -297.498-134.064  74.822  1.00  0.00           N  
ATOM   2902  CA  VAL B 165    -297.264-134.576  73.472  1.00  0.00           C  
ATOM   2903  C   VAL B 165    -298.527-134.457  72.598  1.00  0.00           C  
ATOM   2904  O   VAL B 165    -299.621-134.791  73.053  1.00  0.00           O  
ATOM   2905  CB  VAL B 165    -296.779-136.058  73.492  1.00  0.00           C  
ATOM   2906  CG1 VAL B 165    -296.781-136.782  72.125  1.00  0.00           C  
ATOM   2907  CG2 VAL B 165    -295.368-136.149  74.096  1.00  0.00           C  
ATOM   2908  N   HIS B 166    -298.319-134.024  71.346  1.00  0.00           N  
ATOM   2909  CA  HIS B 166    -299.313-134.037  70.277  1.00  0.00           C  
ATOM   2910  C   HIS B 166    -298.634-134.545  69.000  1.00  0.00           C  
ATOM   2911  O   HIS B 166    -297.580-134.028  68.632  1.00  0.00           O  
ATOM   2912  CB  HIS B 166    -299.910-132.629  70.068  1.00  0.00           C  
ATOM   2913  CG  HIS B 166    -300.862-132.183  71.147  1.00  0.00           C  
ATOM   2914  ND1 HIS B 166    -300.607-131.419  72.266  1.00  0.00           N  
ATOM   2915  CD2 HIS B 166    -302.221-132.516  71.127  1.00  0.00           C  
ATOM   2916  CE1 HIS B 166    -301.811-131.305  72.940  1.00  0.00           C  
ATOM   2917  NE2 HIS B 166    -302.722-131.968  72.227  1.00  0.00           N  
ATOM   2918  N   THR B 167    -299.268-135.529  68.344  1.00  0.00           N  
ATOM   2919  CA  THR B 167    -298.854-136.058  67.046  1.00  0.00           C  
ATOM   2920  C   THR B 167    -299.972-135.753  66.039  1.00  0.00           C  
ATOM   2921  O   THR B 167    -301.133-136.093  66.282  1.00  0.00           O  
ATOM   2922  CB  THR B 167    -298.619-137.592  67.086  1.00  0.00           C  
ATOM   2923  OG1 THR B 167    -297.564-137.876  67.988  1.00  0.00           O  
ATOM   2924  CG2 THR B 167    -298.249-138.232  65.732  1.00  0.00           C  
ATOM   2925  N   PHE B 168    -299.589-135.096  64.940  1.00  0.00           N  
ATOM   2926  CA  PHE B 168    -300.481-134.599  63.894  1.00  0.00           C  
ATOM   2927  C   PHE B 168    -300.581-135.664  62.779  1.00  0.00           C  
ATOM   2928  O   PHE B 168    -299.569-136.302  62.503  1.00  0.00           O  
ATOM   2929  CB  PHE B 168    -299.859-133.297  63.344  1.00  0.00           C  
ATOM   2930  CG  PHE B 168    -299.618-132.222  64.398  1.00  0.00           C  
ATOM   2931  CD1 PHE B 168    -298.416-132.205  65.138  1.00  0.00           C  
ATOM   2932  CE1 PHE B 168    -298.235-131.307  66.179  1.00  0.00           C  
ATOM   2933  CZ  PHE B 168    -299.255-130.429  66.519  1.00  0.00           C  
ATOM   2934  CD2 PHE B 168    -300.656-131.350  64.780  1.00  0.00           C  
ATOM   2935  CE2 PHE B 168    -300.456-130.460  65.826  1.00  0.00           C  
ATOM   2936  N   PRO B 169    -301.766-135.844  62.144  1.00  0.00           N  
ATOM   2937  CA  PRO B 169    -301.926-136.696  60.940  1.00  0.00           C  
ATOM   2938  C   PRO B 169    -300.979-136.378  59.760  1.00  0.00           C  
ATOM   2939  O   PRO B 169    -300.490-135.253  59.645  1.00  0.00           O  
ATOM   2940  CD  PRO B 169    -303.049-135.282  62.563  1.00  0.00           C  
ATOM   2941  CB  PRO B 169    -303.396-136.490  60.536  1.00  0.00           C  
ATOM   2942  CG  PRO B 169    -304.099-136.100  61.823  1.00  0.00           C  
ATOM   2943  N   ALA B 170    -300.744-137.387  58.907  1.00  0.00           N  
ATOM   2944  CA  ALA B 170    -299.886-137.280  57.726  1.00  0.00           C  
ATOM   2945  C   ALA B 170    -300.531-136.485  56.578  1.00  0.00           C  
ATOM   2946  O   ALA B 170    -301.758-136.437  56.471  1.00  0.00           O  
ATOM   2947  CB  ALA B 170    -299.533-138.692  57.245  1.00  0.00           C  
ATOM   2948  N   VAL B 171    -299.673-135.904  55.725  1.00  0.00           N  
ATOM   2949  CA  VAL B 171    -300.050-135.166  54.520  1.00  0.00           C  
ATOM   2950  C   VAL B 171    -299.153-135.637  53.361  1.00  0.00           C  
ATOM   2951  O   VAL B 171    -297.941-135.755  53.542  1.00  0.00           O  
ATOM   2952  CB  VAL B 171    -299.852-133.630  54.692  1.00  0.00           C  
ATOM   2953  CG1 VAL B 171    -300.256-132.823  53.441  1.00  0.00           C  
ATOM   2954  CG2 VAL B 171    -300.602-133.077  55.914  1.00  0.00           C  
ATOM   2955  N   LEU B 172    -299.772-135.890  52.191  1.00  0.00           N  
ATOM   2956  CA  LEU B 172    -299.112-136.302  50.947  1.00  0.00           C  
ATOM   2957  C   LEU B 172    -298.156-135.205  50.432  1.00  0.00           C  
ATOM   2958  O   LEU B 172    -298.547-134.038  50.422  1.00  0.00           O  
ATOM   2959  CB  LEU B 172    -300.214-136.621  49.906  1.00  0.00           C  
ATOM   2960  CG  LEU B 172    -299.751-137.377  48.636  1.00  0.00           C  
ATOM   2961  CD1 LEU B 172    -299.541-138.878  48.921  1.00  0.00           C  
ATOM   2962  CD2 LEU B 172    -300.715-137.154  47.452  1.00  0.00           C  
ATOM   2963  N   GLN B 173    -296.935-135.587  50.014  1.00  0.00           N  
ATOM   2964  CA  GLN B 173    -295.927-134.628  49.557  1.00  0.00           C  
ATOM   2965  C   GLN B 173    -294.999-135.245  48.504  1.00  0.00           C  
ATOM   2966  O   GLN B 173    -294.332-136.233  48.801  1.00  0.00           O  
ATOM   2967  CB  GLN B 173    -295.134-134.075  50.763  1.00  0.00           C  
ATOM   2968  CG  GLN B 173    -294.129-132.970  50.370  1.00  0.00           C  
ATOM   2969  CD  GLN B 173    -293.416-132.310  51.549  1.00  0.00           C  
ATOM   2970  OE1 GLN B 173    -292.521-131.373  51.238  1.00  0.00           O  
ATOM   2971  NE2 GLN B 173    -293.658-132.628  52.712  1.00  0.00           N  
ATOM   2972  N   SER B 174    -294.921-134.575  47.339  1.00  0.00           N  
ATOM   2973  CA  SER B 174    -294.055-134.861  46.189  1.00  0.00           C  
ATOM   2974  C   SER B 174    -294.448-136.168  45.475  1.00  0.00           C  
ATOM   2975  O   SER B 174    -293.814-137.199  45.698  1.00  0.00           O  
ATOM   2976  CB  SER B 174    -292.556-134.818  46.576  1.00  0.00           C  
ATOM   2977  OG  SER B 174    -292.161-133.491  46.863  1.00  0.00           O  
ATOM   2978  N   SER B 175    -295.495-136.075  44.632  1.00  0.00           N  
ATOM   2979  CA  SER B 175    -296.120-137.161  43.865  1.00  0.00           C  
ATOM   2980  C   SER B 175    -296.825-138.154  44.812  1.00  0.00           C  
ATOM   2981  O   SER B 175    -297.929-137.856  45.269  1.00  0.00           O  
ATOM   2982  CB  SER B 175    -295.112-137.789  42.865  1.00  0.00           C  
ATOM   2983  OG  SER B 175    -295.728-138.762  42.045  1.00  0.00           O  
ATOM   2984  N   GLY B 176    -296.151-139.270  45.135  1.00  0.00           N  
ATOM   2985  CA  GLY B 176    -296.510-140.170  46.227  1.00  0.00           C  
ATOM   2986  C   GLY B 176    -295.964-139.599  47.544  1.00  0.00           C  
ATOM   2987  O   GLY B 176    -295.904-138.384  47.721  1.00  0.00           O  
ATOM   2988  N   LEU B 177    -295.564-140.493  48.466  1.00  0.00           N  
ATOM   2989  CA  LEU B 177    -294.871-140.206  49.733  1.00  0.00           C  
ATOM   2990  C   LEU B 177    -295.688-139.356  50.734  1.00  0.00           C  
ATOM   2991  O   LEU B 177    -296.746-138.828  50.396  1.00  0.00           O  
ATOM   2992  CB  LEU B 177    -293.455-139.606  49.477  1.00  0.00           C  
ATOM   2993  CG  LEU B 177    -292.450-140.495  48.700  1.00  0.00           C  
ATOM   2994  CD1 LEU B 177    -292.242-141.884  49.327  1.00  0.00           C  
ATOM   2995  CD2 LEU B 177    -292.692-140.562  47.181  1.00  0.00           C  
ATOM   2996  N   TYR B 178    -295.198-139.272  51.979  1.00  0.00           N  
ATOM   2997  CA  TYR B 178    -295.881-138.611  53.091  1.00  0.00           C  
ATOM   2998  C   TYR B 178    -294.891-137.852  53.986  1.00  0.00           C  
ATOM   2999  O   TYR B 178    -293.688-138.121  53.970  1.00  0.00           O  
ATOM   3000  CB  TYR B 178    -296.674-139.658  53.905  1.00  0.00           C  
ATOM   3001  CG  TYR B 178    -297.925-140.191  53.230  1.00  0.00           C  
ATOM   3002  CD1 TYR B 178    -299.096-139.408  53.211  1.00  0.00           C  
ATOM   3003  CE1 TYR B 178    -300.253-139.877  52.561  1.00  0.00           C  
ATOM   3004  CZ  TYR B 178    -300.247-141.141  51.940  1.00  0.00           C  
ATOM   3005  OH  TYR B 178    -301.365-141.593  51.304  1.00  0.00           O  
ATOM   3006  CD2 TYR B 178    -297.926-141.464  52.622  1.00  0.00           C  
ATOM   3007  CE2 TYR B 178    -299.086-141.937  51.981  1.00  0.00           C  
ATOM   3008  N   SER B 179    -295.459-136.920  54.764  1.00  0.00           N  
ATOM   3009  CA  SER B 179    -294.792-136.084  55.756  1.00  0.00           C  
ATOM   3010  C   SER B 179    -295.722-135.959  56.975  1.00  0.00           C  
ATOM   3011  O   SER B 179    -296.932-135.833  56.791  1.00  0.00           O  
ATOM   3012  CB  SER B 179    -294.479-134.720  55.111  1.00  0.00           C  
ATOM   3013  OG  SER B 179    -293.763-133.868  55.982  1.00  0.00           O  
ATOM   3014  N   LEU B 180    -295.149-136.004  58.188  1.00  0.00           N  
ATOM   3015  CA  LEU B 180    -295.895-136.034  59.451  1.00  0.00           C  
ATOM   3016  C   LEU B 180    -295.060-135.393  60.568  1.00  0.00           C  
ATOM   3017  O   LEU B 180    -293.895-135.750  60.725  1.00  0.00           O  
ATOM   3018  CB  LEU B 180    -296.323-137.497  59.735  1.00  0.00           C  
ATOM   3019  CG  LEU B 180    -296.988-137.777  61.102  1.00  0.00           C  
ATOM   3020  CD1 LEU B 180    -298.053-138.891  61.001  1.00  0.00           C  
ATOM   3021  CD2 LEU B 180    -295.961-138.081  62.213  1.00  0.00           C  
ATOM   3022  N   SER B 181    -295.676-134.480  61.333  1.00  0.00           N  
ATOM   3023  CA  SER B 181    -295.044-133.753  62.436  1.00  0.00           C  
ATOM   3024  C   SER B 181    -295.496-134.283  63.809  1.00  0.00           C  
ATOM   3025  O   SER B 181    -296.532-134.943  63.917  1.00  0.00           O  
ATOM   3026  CB  SER B 181    -295.343-132.248  62.257  1.00  0.00           C  
ATOM   3027  OG  SER B 181    -296.710-131.945  62.430  1.00  0.00           O  
ATOM   3028  N   SER B 182    -294.707-133.941  64.841  1.00  0.00           N  
ATOM   3029  CA  SER B 182    -294.996-134.212  66.248  1.00  0.00           C  
ATOM   3030  C   SER B 182    -294.228-133.216  67.136  1.00  0.00           C  
ATOM   3031  O   SER B 182    -293.174-132.718  66.736  1.00  0.00           O  
ATOM   3032  CB  SER B 182    -294.684-135.691  66.577  1.00  0.00           C  
ATOM   3033  OG  SER B 182    -294.952-136.014  67.928  1.00  0.00           O  
ATOM   3034  N   VAL B 183    -294.787-132.952  68.325  1.00  0.00           N  
ATOM   3035  CA  VAL B 183    -294.263-132.024  69.324  1.00  0.00           C  
ATOM   3036  C   VAL B 183    -294.365-132.646  70.730  1.00  0.00           C  
ATOM   3037  O   VAL B 183    -295.227-133.493  70.966  1.00  0.00           O  
ATOM   3038  CB  VAL B 183    -295.051-130.674  69.280  1.00  0.00           C  
ATOM   3039  CG1 VAL B 183    -296.533-130.774  69.687  1.00  0.00           C  
ATOM   3040  CG2 VAL B 183    -294.378-129.538  70.077  1.00  0.00           C  
ATOM   3041  N   VAL B 184    -293.490-132.180  71.632  1.00  0.00           N  
ATOM   3042  CA  VAL B 184    -293.560-132.387  73.075  1.00  0.00           C  
ATOM   3043  C   VAL B 184    -293.287-131.042  73.770  1.00  0.00           C  
ATOM   3044  O   VAL B 184    -292.435-130.282  73.307  1.00  0.00           O  
ATOM   3045  CB  VAL B 184    -292.535-133.456  73.559  1.00  0.00           C  
ATOM   3046  CG1 VAL B 184    -291.054-133.086  73.349  1.00  0.00           C  
ATOM   3047  CG2 VAL B 184    -292.757-133.852  75.028  1.00  0.00           C  
ATOM   3048  N   THR B 185    -294.017-130.777  74.864  1.00  0.00           N  
ATOM   3049  CA  THR B 185    -293.862-129.572  75.678  1.00  0.00           C  
ATOM   3050  C   THR B 185    -294.004-129.955  77.160  1.00  0.00           C  
ATOM   3051  O   THR B 185    -294.967-130.631  77.520  1.00  0.00           O  
ATOM   3052  CB  THR B 185    -294.918-128.487  75.327  1.00  0.00           C  
ATOM   3053  OG1 THR B 185    -294.754-128.080  73.982  1.00  0.00           O  
ATOM   3054  CG2 THR B 185    -294.868-127.217  76.195  1.00  0.00           C  
ATOM   3055  N   VAL B 186    -293.036-129.527  77.983  1.00  0.00           N  
ATOM   3056  CA  VAL B 186    -292.927-129.880  79.402  1.00  0.00           C  
ATOM   3057  C   VAL B 186    -292.479-128.654  80.229  1.00  0.00           C  
ATOM   3058  O   VAL B 186    -291.757-127.812  79.697  1.00  0.00           O  
ATOM   3059  CB  VAL B 186    -291.880-131.014  79.616  1.00  0.00           C  
ATOM   3060  CG1 VAL B 186    -292.363-132.360  79.044  1.00  0.00           C  
ATOM   3061  CG2 VAL B 186    -290.458-130.683  79.113  1.00  0.00           C  
ATOM   3062  N   PRO B 187    -292.886-128.576  81.521  1.00  0.00           N  
ATOM   3063  CA  PRO B 187    -292.400-127.531  82.445  1.00  0.00           C  
ATOM   3064  C   PRO B 187    -290.898-127.683  82.763  1.00  0.00           C  
ATOM   3065  O   PRO B 187    -290.426-128.806  82.939  1.00  0.00           O  
ATOM   3066  CB  PRO B 187    -293.278-127.715  83.692  1.00  0.00           C  
ATOM   3067  CG  PRO B 187    -293.655-129.187  83.686  1.00  0.00           C  
ATOM   3068  CD  PRO B 187    -293.805-129.495  82.201  1.00  0.00           C  
ATOM   3069  N   SER B 188    -290.188-126.541  82.799  1.00  0.00           N  
ATOM   3070  CA  SER B 188    -288.732-126.420  82.957  1.00  0.00           C  
ATOM   3071  C   SER B 188    -287.979-126.946  81.711  1.00  0.00           C  
ATOM   3072  O   SER B 188    -288.564-127.007  80.628  1.00  0.00           O  
ATOM   3073  CB  SER B 188    -288.281-127.020  84.319  1.00  0.00           C  
ATOM   3074  OG  SER B 188    -286.966-126.638  84.675  1.00  0.00           O  
ATOM   3075  N   SER B 189    -286.693-127.290  81.872  1.00  0.00           N  
ATOM   3076  CA  SER B 189    -285.833-127.859  80.838  1.00  0.00           C  
ATOM   3077  C   SER B 189    -284.836-128.820  81.501  1.00  0.00           C  
ATOM   3078  O   SER B 189    -284.346-128.532  82.596  1.00  0.00           O  
ATOM   3079  CB  SER B 189    -285.128-126.721  80.070  1.00  0.00           C  
ATOM   3080  OG  SER B 189    -284.349-127.219  78.998  1.00  0.00           O  
ATOM   3081  N   SER B 190    -284.544-129.937  80.818  1.00  0.00           N  
ATOM   3082  CA  SER B 190    -283.644-130.985  81.301  1.00  0.00           C  
ATOM   3083  C   SER B 190    -282.940-131.727  80.150  1.00  0.00           C  
ATOM   3084  O   SER B 190    -282.576-132.887  80.325  1.00  0.00           O  
ATOM   3085  CB  SER B 190    -284.393-131.906  82.298  1.00  0.00           C  
ATOM   3086  OG  SER B 190    -285.348-132.727  81.654  1.00  0.00           O  
ATOM   3087  N   LEU B 191    -282.732-131.045  79.006  1.00  0.00           N  
ATOM   3088  CA  LEU B 191    -282.087-131.583  77.799  1.00  0.00           C  
ATOM   3089  C   LEU B 191    -280.626-132.046  78.010  1.00  0.00           C  
ATOM   3090  O   LEU B 191    -280.195-132.984  77.340  1.00  0.00           O  
ATOM   3091  CB  LEU B 191    -282.216-130.536  76.663  1.00  0.00           C  
ATOM   3092  CG  LEU B 191    -281.709-130.970  75.264  1.00  0.00           C  
ATOM   3093  CD1 LEU B 191    -282.433-132.222  74.738  1.00  0.00           C  
ATOM   3094  CD2 LEU B 191    -281.806-129.802  74.257  1.00  0.00           C  
ATOM   3095  N   GLY B 192    -279.908-131.403  78.950  1.00  0.00           N  
ATOM   3096  CA  GLY B 192    -278.526-131.736  79.304  1.00  0.00           C  
ATOM   3097  C   GLY B 192    -278.433-132.858  80.354  1.00  0.00           C  
ATOM   3098  O   GLY B 192    -277.341-133.387  80.555  1.00  0.00           O  
ATOM   3099  N   THR B 193    -279.549-133.221  81.013  1.00  0.00           N  
ATOM   3100  CA  THR B 193    -279.626-134.273  82.034  1.00  0.00           C  
ATOM   3101  C   THR B 193    -280.233-135.573  81.464  1.00  0.00           C  
ATOM   3102  O   THR B 193    -279.838-136.661  81.884  1.00  0.00           O  
ATOM   3103  CB  THR B 193    -280.510-133.810  83.226  1.00  0.00           C  
ATOM   3104  OG1 THR B 193    -279.956-132.634  83.782  1.00  0.00           O  
ATOM   3105  CG2 THR B 193    -280.691-134.828  84.369  1.00  0.00           C  
ATOM   3106  N   LYS B 194    -281.163-135.430  80.507  1.00  0.00           N  
ATOM   3107  CA  LYS B 194    -281.861-136.501  79.810  1.00  0.00           C  
ATOM   3108  C   LYS B 194    -282.040-136.069  78.351  1.00  0.00           C  
ATOM   3109  O   LYS B 194    -282.581-134.992  78.105  1.00  0.00           O  
ATOM   3110  CB  LYS B 194    -283.206-136.786  80.528  1.00  0.00           C  
ATOM   3111  CG  LYS B 194    -284.224-137.669  79.773  1.00  0.00           C  
ATOM   3112  CD  LYS B 194    -283.720-139.082  79.432  1.00  0.00           C  
ATOM   3113  CE  LYS B 194    -284.778-139.905  78.681  1.00  0.00           C  
ATOM   3114  NZ  LYS B 194    -284.267-141.237  78.320  1.00  0.00           N  
ATOM   3115  N   THR B 195    -281.614-136.931  77.417  1.00  0.00           N  
ATOM   3116  CA  THR B 195    -281.791-136.737  75.980  1.00  0.00           C  
ATOM   3117  C   THR B 195    -283.276-136.841  75.562  1.00  0.00           C  
ATOM   3118  O   THR B 195    -283.962-137.779  75.971  1.00  0.00           O  
ATOM   3119  CB  THR B 195    -280.931-137.755  75.177  1.00  0.00           C  
ATOM   3120  OG1 THR B 195    -281.087-137.565  73.784  1.00  0.00           O  
ATOM   3121  CG2 THR B 195    -281.214-139.243  75.460  1.00  0.00           C  
ATOM   3122  N   TYR B 196    -283.730-135.865  74.757  1.00  0.00           N  
ATOM   3123  CA  TYR B 196    -285.067-135.837  74.169  1.00  0.00           C  
ATOM   3124  C   TYR B 196    -284.964-136.354  72.733  1.00  0.00           C  
ATOM   3125  O   TYR B 196    -284.342-135.705  71.889  1.00  0.00           O  
ATOM   3126  CB  TYR B 196    -285.663-134.417  74.231  1.00  0.00           C  
ATOM   3127  CG  TYR B 196    -286.186-134.016  75.602  1.00  0.00           C  
ATOM   3128  CD1 TYR B 196    -285.291-133.793  76.670  1.00  0.00           C  
ATOM   3129  CD2 TYR B 196    -287.573-133.871  75.824  1.00  0.00           C  
ATOM   3130  CE1 TYR B 196    -285.769-133.451  77.947  1.00  0.00           C  
ATOM   3131  CE2 TYR B 196    -288.054-133.511  77.100  1.00  0.00           C  
ATOM   3132  CZ  TYR B 196    -287.152-133.312  78.164  1.00  0.00           C  
ATOM   3133  OH  TYR B 196    -287.615-132.991  79.406  1.00  0.00           O  
ATOM   3134  N   THR B 197    -285.563-137.530  72.508  1.00  0.00           N  
ATOM   3135  CA  THR B 197    -285.540-138.246  71.238  1.00  0.00           C  
ATOM   3136  C   THR B 197    -286.979-138.481  70.751  1.00  0.00           C  
ATOM   3137  O   THR B 197    -287.886-138.683  71.560  1.00  0.00           O  
ATOM   3138  CB  THR B 197    -284.819-139.618  71.387  1.00  0.00           C  
ATOM   3139  OG1 THR B 197    -285.520-140.521  72.219  1.00  0.00           O  
ATOM   3140  CG2 THR B 197    -283.380-139.513  71.917  1.00  0.00           C  
ATOM   3141  N   CYS B 198    -287.138-138.447  69.422  1.00  0.00           N  
ATOM   3142  CA  CYS B 198    -288.378-138.700  68.699  1.00  0.00           C  
ATOM   3143  C   CYS B 198    -288.195-140.006  67.918  1.00  0.00           C  
ATOM   3144  O   CYS B 198    -287.451-140.045  66.936  1.00  0.00           O  
ATOM   3145  SG  CYS B 198    -289.999-137.647  66.577  1.00  0.00           S  
ATOM   3146  CB  CYS B 198    -288.686-137.477  67.815  1.00  0.00           C  
ATOM   3147  N   ASN B 199    -288.851-141.057  68.426  1.00  0.00           N  
ATOM   3148  CA  ASN B 199    -288.733-142.441  67.973  1.00  0.00           C  
ATOM   3149  C   ASN B 199    -289.937-142.766  67.087  1.00  0.00           C  
ATOM   3150  O   ASN B 199    -291.072-142.549  67.511  1.00  0.00           O  
ATOM   3151  CB  ASN B 199    -288.682-143.394  69.189  1.00  0.00           C  
ATOM   3152  CG  ASN B 199    -287.556-143.047  70.165  1.00  0.00           C  
ATOM   3153  OD1 ASN B 199    -287.723-142.179  71.017  1.00  0.00           O  
ATOM   3154  ND2 ASN B 199    -286.415-143.724  70.051  1.00  0.00           N  
ATOM   3155  N   VAL B 200    -289.659-143.234  65.862  1.00  0.00           N  
ATOM   3156  CA  VAL B 200    -290.638-143.345  64.787  1.00  0.00           C  
ATOM   3157  C   VAL B 200    -290.468-144.689  64.064  1.00  0.00           C  
ATOM   3158  O   VAL B 200    -289.351-145.015  63.669  1.00  0.00           O  
ATOM   3159  CB  VAL B 200    -290.453-142.195  63.756  1.00  0.00           C  
ATOM   3160  CG1 VAL B 200    -291.422-142.262  62.555  1.00  0.00           C  
ATOM   3161  CG2 VAL B 200    -290.547-140.817  64.435  1.00  0.00           C  
ATOM   3162  N   ASP B 201    -291.582-145.417  63.879  1.00  0.00           N  
ATOM   3163  CA  ASP B 201    -291.634-146.714  63.200  1.00  0.00           C  
ATOM   3164  C   ASP B 201    -292.560-146.608  61.975  1.00  0.00           C  
ATOM   3165  O   ASP B 201    -293.590-145.934  62.036  1.00  0.00           O  
ATOM   3166  CB  ASP B 201    -292.121-147.822  64.171  1.00  0.00           C  
ATOM   3167  CG  ASP B 201    -292.070-149.254  63.614  1.00  0.00           C  
ATOM   3168  OD1 ASP B 201    -292.940-150.054  64.024  1.00  0.00           O  
ATOM   3169  OD2 ASP B 201    -291.128-149.557  62.850  1.00  0.00           O  
ATOM   3170  N   HIS B 202    -292.183-147.327  60.910  1.00  0.00           N  
ATOM   3171  CA  HIS B 202    -292.956-147.527  59.692  1.00  0.00           C  
ATOM   3172  C   HIS B 202    -292.916-149.023  59.369  1.00  0.00           C  
ATOM   3173  O   HIS B 202    -291.928-149.501  58.809  1.00  0.00           O  
ATOM   3174  CB  HIS B 202    -292.347-146.683  58.564  1.00  0.00           C  
ATOM   3175  CG  HIS B 202    -293.046-146.816  57.237  1.00  0.00           C  
ATOM   3176  ND1 HIS B 202    -292.582-147.669  56.233  1.00  0.00           N  
ATOM   3177  CD2 HIS B 202    -294.198-146.200  56.799  1.00  0.00           C  
ATOM   3178  CE1 HIS B 202    -293.457-147.546  55.247  1.00  0.00           C  
ATOM   3179  NE2 HIS B 202    -294.435-146.686  55.529  1.00  0.00           N  
ATOM   3180  N   LYS B 203    -293.986-149.736  59.741  1.00  0.00           N  
ATOM   3181  CA  LYS B 203    -294.087-151.184  59.585  1.00  0.00           C  
ATOM   3182  C   LYS B 203    -294.389-151.740  58.166  1.00  0.00           C  
ATOM   3183  O   LYS B 203    -294.003-152.886  57.934  1.00  0.00           O  
ATOM   3184  CB  LYS B 203    -295.007-151.744  60.688  1.00  0.00           C  
ATOM   3185  CG  LYS B 203    -294.845-153.256  60.942  1.00  0.00           C  
ATOM   3186  CD  LYS B 203    -295.399-153.740  62.297  1.00  0.00           C  
ATOM   3187  CE  LYS B 203    -294.819-153.036  63.541  1.00  0.00           C  
ATOM   3188  NZ  LYS B 203    -293.346-152.974  63.519  1.00  0.00           N  
ATOM   3189  N   PRO B 204    -294.938-150.948  57.204  1.00  0.00           N  
ATOM   3190  CA  PRO B 204    -295.030-151.378  55.788  1.00  0.00           C  
ATOM   3191  C   PRO B 204    -293.700-151.601  55.032  1.00  0.00           C  
ATOM   3192  O   PRO B 204    -293.736-152.233  53.976  1.00  0.00           O  
ATOM   3193  CB  PRO B 204    -295.897-150.304  55.111  1.00  0.00           C  
ATOM   3194  CG  PRO B 204    -296.716-149.705  56.240  1.00  0.00           C  
ATOM   3195  CD  PRO B 204    -295.757-149.753  57.421  1.00  0.00           C  
ATOM   3196  N   SER B 205    -292.571-151.122  55.581  1.00  0.00           N  
ATOM   3197  CA  SER B 205    -291.213-151.437  55.117  1.00  0.00           C  
ATOM   3198  C   SER B 205    -290.327-152.005  56.247  1.00  0.00           C  
ATOM   3199  O   SER B 205    -289.226-152.475  55.960  1.00  0.00           O  
ATOM   3200  CB  SER B 205    -290.602-150.188  54.444  1.00  0.00           C  
ATOM   3201  OG  SER B 205    -290.106-149.244  55.371  1.00  0.00           O  
ATOM   3202  N   ASN B 206    -290.816-151.945  57.502  1.00  0.00           N  
ATOM   3203  CA  ASN B 206    -290.155-152.347  58.750  1.00  0.00           C  
ATOM   3204  C   ASN B 206    -288.935-151.479  59.141  1.00  0.00           C  
ATOM   3205  O   ASN B 206    -288.176-151.874  60.026  1.00  0.00           O  
ATOM   3206  CB  ASN B 206    -289.831-153.867  58.754  1.00  0.00           C  
ATOM   3207  CG  ASN B 206    -289.963-154.545  60.126  1.00  0.00           C  
ATOM   3208  OD1 ASN B 206    -290.846-154.221  60.919  1.00  0.00           O  
ATOM   3209  ND2 ASN B 206    -289.094-155.520  60.399  1.00  0.00           N  
ATOM   3210  N   THR B 207    -288.787-150.299  58.513  1.00  0.00           N  
ATOM   3211  CA  THR B 207    -287.772-149.301  58.846  1.00  0.00           C  
ATOM   3212  C   THR B 207    -288.200-148.501  60.091  1.00  0.00           C  
ATOM   3213  O   THR B 207    -289.349-148.066  60.172  1.00  0.00           O  
ATOM   3214  CB  THR B 207    -287.566-148.308  57.670  1.00  0.00           C  
ATOM   3215  OG1 THR B 207    -287.022-149.016  56.573  1.00  0.00           O  
ATOM   3216  CG2 THR B 207    -286.655-147.095  57.947  1.00  0.00           C  
ATOM   3217  N   LYS B 208    -287.248-148.309  61.016  1.00  0.00           N  
ATOM   3218  CA  LYS B 208    -287.435-147.567  62.259  1.00  0.00           C  
ATOM   3219  C   LYS B 208    -286.258-146.600  62.450  1.00  0.00           C  
ATOM   3220  O   LYS B 208    -285.118-146.948  62.137  1.00  0.00           O  
ATOM   3221  CB  LYS B 208    -287.577-148.573  63.422  1.00  0.00           C  
ATOM   3222  CG  LYS B 208    -287.942-147.938  64.778  1.00  0.00           C  
ATOM   3223  CD  LYS B 208    -288.222-148.967  65.888  1.00  0.00           C  
ATOM   3224  CE  LYS B 208    -286.988-149.737  66.382  1.00  0.00           C  
ATOM   3225  NZ  LYS B 208    -286.050-148.866  67.108  1.00  0.00           N  
ATOM   3226  N   VAL B 209    -286.573-145.403  62.966  1.00  0.00           N  
ATOM   3227  CA  VAL B 209    -285.635-144.312  63.223  1.00  0.00           C  
ATOM   3228  C   VAL B 209    -285.800-143.857  64.686  1.00  0.00           C  
ATOM   3229  O   VAL B 209    -286.926-143.730  65.159  1.00  0.00           O  
ATOM   3230  CB  VAL B 209    -285.926-143.106  62.283  1.00  0.00           C  
ATOM   3231  CG1 VAL B 209    -285.079-141.858  62.589  1.00  0.00           C  
ATOM   3232  CG2 VAL B 209    -285.759-143.481  60.799  1.00  0.00           C  
ATOM   3233  N   ASP B 210    -284.666-143.618  65.364  1.00  0.00           N  
ATOM   3234  CA  ASP B 210    -284.583-143.253  66.784  1.00  0.00           C  
ATOM   3235  C   ASP B 210    -283.764-141.963  66.930  1.00  0.00           C  
ATOM   3236  O   ASP B 210    -282.706-141.963  67.562  1.00  0.00           O  
ATOM   3237  CB  ASP B 210    -284.035-144.412  67.654  1.00  0.00           C  
ATOM   3238  CG  ASP B 210    -284.793-145.730  67.469  1.00  0.00           C  
ATOM   3239  OD1 ASP B 210    -284.247-146.620  66.780  1.00  0.00           O  
ATOM   3240  OD2 ASP B 210    -285.903-145.835  68.035  1.00  0.00           O  
ATOM   3241  N   LYS B 211    -284.252-140.890  66.289  1.00  0.00           N  
ATOM   3242  CA  LYS B 211    -283.527-139.636  66.112  1.00  0.00           C  
ATOM   3243  C   LYS B 211    -283.559-138.754  67.371  1.00  0.00           C  
ATOM   3244  O   LYS B 211    -284.640-138.502  67.902  1.00  0.00           O  
ATOM   3245  CB  LYS B 211    -284.135-138.896  64.900  1.00  0.00           C  
ATOM   3246  CG  LYS B 211    -283.357-137.660  64.422  1.00  0.00           C  
ATOM   3247  CD  LYS B 211    -282.013-138.031  63.769  1.00  0.00           C  
ATOM   3248  CE  LYS B 211    -281.160-136.824  63.382  1.00  0.00           C  
ATOM   3249  NZ  LYS B 211    -280.598-136.141  64.561  1.00  0.00           N  
ATOM   3250  N   ARG B 212    -282.381-138.241  67.768  1.00  0.00           N  
ATOM   3251  CA  ARG B 212    -282.259-137.197  68.785  1.00  0.00           C  
ATOM   3252  C   ARG B 212    -282.610-135.827  68.189  1.00  0.00           C  
ATOM   3253  O   ARG B 212    -282.077-135.476  67.135  1.00  0.00           O  
ATOM   3254  CB  ARG B 212    -280.835-137.194  69.385  1.00  0.00           C  
ATOM   3255  CG  ARG B 212    -280.690-136.215  70.564  1.00  0.00           C  
ATOM   3256  CD  ARG B 212    -279.317-136.257  71.244  1.00  0.00           C  
ATOM   3257  NE  ARG B 212    -279.250-135.258  72.320  1.00  0.00           N  
ATOM   3258  CZ  ARG B 212    -278.959-133.955  72.173  1.00  0.00           C  
ATOM   3259  NH1 ARG B 212    -279.057-133.142  73.234  1.00  0.00           N  
ATOM   3260  NH2 ARG B 212    -278.577-133.448  70.993  1.00  0.00           N  
ATOM   3261  N   VAL B 213    -283.462-135.073  68.900  1.00  0.00           N  
ATOM   3262  CA  VAL B 213    -283.811-133.698  68.554  1.00  0.00           C  
ATOM   3263  C   VAL B 213    -282.651-132.749  68.930  1.00  0.00           C  
ATOM   3264  O   VAL B 213    -282.268-132.688  70.099  1.00  0.00           O  
ATOM   3265  CB  VAL B 213    -285.158-133.283  69.205  1.00  0.00           C  
ATOM   3266  CG1 VAL B 213    -285.464-131.777  69.146  1.00  0.00           C  
ATOM   3267  CG2 VAL B 213    -286.312-134.073  68.564  1.00  0.00           C  
ATOM   3268  N   GLU B 214    -282.060-132.118  67.900  1.00  0.00           N  
ATOM   3269  CA  GLU B 214    -280.690-131.601  67.925  1.00  0.00           C  
ATOM   3270  C   GLU B 214    -280.523-130.371  67.009  1.00  0.00           C  
ATOM   3271  O   GLU B 214    -281.280-130.210  66.051  1.00  0.00           O  
ATOM   3272  CB  GLU B 214    -279.768-132.790  67.571  1.00  0.00           C  
ATOM   3273  CG  GLU B 214    -278.258-132.508  67.563  1.00  0.00           C  
ATOM   3274  CD  GLU B 214    -277.478-133.817  67.468  1.00  0.00           C  
ATOM   3275  OE1 GLU B 214    -277.494-134.553  68.480  1.00  0.00           O  
ATOM   3276  OE2 GLU B 214    -276.902-134.070  66.388  1.00  0.00           O  
ATOM   3277  N   SER B 215    -279.554-129.507  67.367  1.00  0.00           N  
ATOM   3278  CA  SER B 215    -279.438-128.116  66.910  1.00  0.00           C  
ATOM   3279  C   SER B 215    -278.115-127.824  66.168  1.00  0.00           C  
ATOM   3280  O   SER B 215    -277.228-128.676  66.122  1.00  0.00           O  
ATOM   3281  CB  SER B 215    -279.508-127.225  68.173  1.00  0.00           C  
ATOM   3282  OG  SER B 215    -280.770-127.301  68.798  1.00  0.00           O  
ATOM   3283  N   LYS B 216    -278.008-126.571  65.681  1.00  0.00           N  
ATOM   3284  CA  LYS B 216    -276.812-125.851  65.205  1.00  0.00           C  
ATOM   3285  C   LYS B 216    -276.353-126.231  63.785  1.00  0.00           C  
ATOM   3286  O   LYS B 216    -276.189-127.411  63.490  1.00  0.00           O  
ATOM   3287  CB  LYS B 216    -275.641-125.913  66.218  1.00  0.00           C  
ATOM   3288  CG  LYS B 216    -275.958-125.359  67.625  1.00  0.00           C  
ATOM   3289  CD  LYS B 216    -276.174-123.835  67.674  1.00  0.00           C  
ATOM   3290  CE  LYS B 216    -276.594-123.324  69.062  1.00  0.00           C  
ATOM   3291  NZ  LYS B 216    -277.977-123.713  69.397  1.00  0.00           N  
ATOM   3292  N   TYR B 217    -276.130-125.192  62.960  1.00  0.00           N  
ATOM   3293  CA  TYR B 217    -275.817-125.218  61.524  1.00  0.00           C  
ATOM   3294  C   TYR B 217    -274.813-124.084  61.198  1.00  0.00           C  
ATOM   3295  O   TYR B 217    -274.648-123.169  62.006  1.00  0.00           O  
ATOM   3296  CB  TYR B 217    -277.177-125.150  60.766  1.00  0.00           C  
ATOM   3297  CG  TYR B 217    -277.232-124.675  59.319  1.00  0.00           C  
ATOM   3298  CD1 TYR B 217    -276.501-125.334  58.308  1.00  0.00           C  
ATOM   3299  CD2 TYR B 217    -278.078-123.601  58.968  1.00  0.00           C  
ATOM   3300  CE1 TYR B 217    -276.591-124.906  56.969  1.00  0.00           C  
ATOM   3301  CE2 TYR B 217    -278.189-123.187  57.627  1.00  0.00           C  
ATOM   3302  CZ  TYR B 217    -277.432-123.829  56.629  1.00  0.00           C  
ATOM   3303  OH  TYR B 217    -277.499-123.400  55.337  1.00  0.00           O  
ATOM   3304  N   GLY B 218    -274.131-124.160  60.040  1.00  0.00           N  
ATOM   3305  CA  GLY B 218    -273.180-123.130  59.616  1.00  0.00           C  
ATOM   3306  C   GLY B 218    -273.909-121.963  58.918  1.00  0.00           C  
ATOM   3307  O   GLY B 218    -275.012-122.159  58.402  1.00  0.00           O  
ATOM   3308  N   PRO B 219    -273.302-120.752  58.877  1.00  0.00           N  
ATOM   3309  CA  PRO B 219    -273.901-119.564  58.241  1.00  0.00           C  
ATOM   3310  C   PRO B 219    -273.591-119.459  56.724  1.00  0.00           C  
ATOM   3311  O   PRO B 219    -272.657-120.107  56.251  1.00  0.00           O  
ATOM   3312  CB  PRO B 219    -273.217-118.419  59.008  1.00  0.00           C  
ATOM   3313  CG  PRO B 219    -271.808-118.932  59.271  1.00  0.00           C  
ATOM   3314  CD  PRO B 219    -272.017-120.426  59.505  1.00  0.00           C  
ATOM   3315  N   PRO B 220    -274.329-118.580  56.004  1.00  0.00           N  
ATOM   3316  CA  PRO B 220    -273.987-118.180  54.623  1.00  0.00           C  
ATOM   3317  C   PRO B 220    -272.936-117.045  54.568  1.00  0.00           C  
ATOM   3318  O   PRO B 220    -272.401-116.647  55.604  1.00  0.00           O  
ATOM   3319  CD  PRO B 220    -275.570-117.941  56.453  1.00  0.00           C  
ATOM   3320  CB  PRO B 220    -275.357-117.720  54.087  1.00  0.00           C  
ATOM   3321  CG  PRO B 220    -276.023-117.066  55.289  1.00  0.00           C  
ATOM   3322  N   CYS B 221    -272.720-116.500  53.357  1.00  0.00           N  
ATOM   3323  CA  CYS B 221    -272.107-115.188  53.120  1.00  0.00           C  
ATOM   3324  C   CYS B 221    -273.207-114.261  52.535  1.00  0.00           C  
ATOM   3325  O   CYS B 221    -273.481-114.350  51.337  1.00  0.00           O  
ATOM   3326  CB  CYS B 221    -270.879-115.342  52.182  1.00  0.00           C  
ATOM   3327  SG  CYS B 221    -270.186-113.794  51.512  1.00  0.00           S  
ATOM   3328  N   PRO B 222    -273.825-113.390  53.372  1.00  0.00           N  
ATOM   3329  CA  PRO B 222    -274.842-112.423  52.910  1.00  0.00           C  
ATOM   3330  C   PRO B 222    -274.451-111.325  51.886  1.00  0.00           C  
ATOM   3331  O   PRO B 222    -275.304-111.040  51.045  1.00  0.00           O  
ATOM   3332  CD  PRO B 222    -273.730-113.380  54.834  1.00  0.00           C  
ATOM   3333  CB  PRO B 222    -275.370-111.781  54.208  1.00  0.00           C  
ATOM   3334  CG  PRO B 222    -275.048-112.782  55.300  1.00  0.00           C  
ATOM   3335  N   PRO B 223    -273.256-110.679  51.965  1.00  0.00           N  
ATOM   3336  CA  PRO B 223    -273.024-109.422  51.223  1.00  0.00           C  
ATOM   3337  C   PRO B 223    -272.898-109.557  49.695  1.00  0.00           C  
ATOM   3338  O   PRO B 223    -272.320-110.515  49.184  1.00  0.00           O  
ATOM   3339  CB  PRO B 223    -271.755-108.826  51.852  1.00  0.00           C  
ATOM   3340  CG  PRO B 223    -271.024-110.013  52.441  1.00  0.00           C  
ATOM   3341  CD  PRO B 223    -272.165-110.898  52.924  1.00  0.00           C  
ATOM   3342  N   CYS B 224    -273.441-108.530  49.028  1.00  0.00           N  
ATOM   3343  CA  CYS B 224    -273.399-108.256  47.593  1.00  0.00           C  
ATOM   3344  C   CYS B 224    -272.962-106.789  47.317  1.00  0.00           C  
ATOM   3345  O   CYS B 224    -272.007-106.621  46.560  1.00  0.00           O  
ATOM   3346  CB  CYS B 224    -274.728-108.689  46.937  1.00  0.00           C  
ATOM   3347  SG  CYS B 224    -274.994-108.279  45.186  1.00  0.00           S  
ATOM   3348  N   PRO B 225    -273.538-105.764  48.004  1.00  0.00           N  
ATOM   3349  CA  PRO B 225    -272.829-104.487  48.194  1.00  0.00           C  
ATOM   3350  C   PRO B 225    -273.038-103.452  47.069  1.00  0.00           C  
ATOM   3351  O   PRO B 225    -272.357-103.537  46.049  1.00  0.00           O  
ATOM   3352  CD  PRO B 225    -274.799-105.778  48.764  1.00  0.00           C  
ATOM   3353  CB  PRO B 225    -273.359-104.015  49.558  1.00  0.00           C  
ATOM   3354  CG  PRO B 225    -274.799-104.508  49.617  1.00  0.00           C  
ATOM   3355  N   ALA B 226    -273.939-102.479  47.297  1.00  0.00           N  
ATOM   3356  CA  ALA B 226    -274.146-101.265  46.503  1.00  0.00           C  
ATOM   3357  C   ALA B 226    -273.145-100.148  46.898  1.00  0.00           C  
ATOM   3358  O   ALA B 226    -272.844-100.047  48.089  1.00  0.00           O  
ATOM   3359  CB  ALA B 226    -275.585-100.794  46.775  1.00  0.00           C  
ATOM   3360  N   PRO B 227    -272.617 -99.353  45.935  1.00  0.00           N  
ATOM   3361  CA  PRO B 227    -271.654 -98.272  46.233  1.00  0.00           C  
ATOM   3362  C   PRO B 227    -272.287 -97.068  46.956  1.00  0.00           C  
ATOM   3363  O   PRO B 227    -273.498 -96.862  46.867  1.00  0.00           O  
ATOM   3364  CD  PRO B 227    -272.889 -99.379  44.501  1.00  0.00           C  
ATOM   3365  CB  PRO B 227    -271.109 -97.852  44.848  1.00  0.00           C  
ATOM   3366  CG  PRO B 227    -271.595 -98.904  43.869  1.00  0.00           C  
ATOM   3367  N   GLU B 228    -271.427 -96.278  47.613  1.00  0.00           N  
ATOM   3368  CA  GLU B 228    -271.742 -94.963  48.175  1.00  0.00           C  
ATOM   3369  C   GLU B 228    -270.500 -94.061  48.093  1.00  0.00           C  
ATOM   3370  O   GLU B 228    -269.385 -94.563  47.929  1.00  0.00           O  
ATOM   3371  CB  GLU B 228    -272.251 -95.103  49.631  1.00  0.00           C  
ATOM   3372  CG  GLU B 228    -273.676 -95.686  49.781  1.00  0.00           C  
ATOM   3373  CD  GLU B 228    -274.773 -94.844  49.116  1.00  0.00           C  
ATOM   3374  OE1 GLU B 228    -274.626 -93.601  49.103  1.00  0.00           O  
ATOM   3375  OE2 GLU B 228    -275.751 -95.459  48.637  1.00  0.00           O  
ATOM   3376  N   ALA B 229    -270.719 -92.740  48.198  1.00  0.00           N  
ATOM   3377  CA  ALA B 229    -269.682 -91.718  48.046  1.00  0.00           C  
ATOM   3378  C   ALA B 229    -269.938 -90.506  48.959  1.00  0.00           C  
ATOM   3379  O   ALA B 229    -271.058 -90.308  49.429  1.00  0.00           O  
ATOM   3380  CB  ALA B 229    -269.605 -91.293  46.568  1.00  0.00           C  
ATOM   3381  N   ALA B 230    -268.875 -89.712  49.171  1.00  0.00           N  
ATOM   3382  CA  ALA B 230    -268.884 -88.471  49.946  1.00  0.00           C  
ATOM   3383  C   ALA B 230    -267.885 -87.471  49.342  1.00  0.00           C  
ATOM   3384  O   ALA B 230    -266.862 -87.885  48.793  1.00  0.00           O  
ATOM   3385  CB  ALA B 230    -268.539 -88.785  51.411  1.00  0.00           C  
ATOM   3386  N   GLY B 231    -268.205 -86.171  49.455  1.00  0.00           N  
ATOM   3387  CA  GLY B 231    -267.444 -85.090  48.822  1.00  0.00           C  
ATOM   3388  C   GLY B 231    -266.396 -84.454  49.750  1.00  0.00           C  
ATOM   3389  O   GLY B 231    -265.449 -83.858  49.241  1.00  0.00           O  
ATOM   3390  N   GLY B 232    -266.550 -84.569  51.083  1.00  0.00           N  
ATOM   3391  CA  GLY B 232    -265.669 -83.936  52.074  1.00  0.00           C  
ATOM   3392  C   GLY B 232    -265.285 -82.501  51.639  1.00  0.00           C  
ATOM   3393  O   GLY B 232    -265.805 -82.027  50.627  1.00  0.00           O  
ATOM   3394  N   PRO B 233    -264.400 -81.793  52.382  1.00  0.00           N  
ATOM   3395  CA  PRO B 233    -263.884 -80.468  51.971  1.00  0.00           C  
ATOM   3396  C   PRO B 233    -262.965 -80.511  50.737  1.00  0.00           C  
ATOM   3397  O   PRO B 233    -262.523 -81.587  50.336  1.00  0.00           O  
ATOM   3398  CD  PRO B 233    -263.843 -82.199  53.674  1.00  0.00           C  
ATOM   3399  CB  PRO B 233    -263.122 -79.973  53.213  1.00  0.00           C  
ATOM   3400  CG  PRO B 233    -262.691 -81.236  53.935  1.00  0.00           C  
ATOM   3401  N   SER B 234    -262.682 -79.327  50.174  1.00  0.00           N  
ATOM   3402  CA  SER B 234    -261.752 -79.159  49.058  1.00  0.00           C  
ATOM   3403  C   SER B 234    -261.038 -77.805  49.176  1.00  0.00           C  
ATOM   3404  O   SER B 234    -261.683 -76.797  49.462  1.00  0.00           O  
ATOM   3405  CB  SER B 234    -262.505 -79.332  47.722  1.00  0.00           C  
ATOM   3406  OG  SER B 234    -261.628 -79.229  46.616  1.00  0.00           O  
ATOM   3407  N   VAL B 235    -259.714 -77.824  48.941  1.00  0.00           N  
ATOM   3408  CA  VAL B 235    -258.842 -76.653  49.001  1.00  0.00           C  
ATOM   3409  C   VAL B 235    -258.834 -75.926  47.646  1.00  0.00           C  
ATOM   3410  O   VAL B 235    -258.710 -76.568  46.602  1.00  0.00           O  
ATOM   3411  CB  VAL B 235    -257.374 -77.048  49.340  1.00  0.00           C  
ATOM   3412  CG1 VAL B 235    -256.408 -75.851  49.423  1.00  0.00           C  
ATOM   3413  CG2 VAL B 235    -257.300 -77.845  50.651  1.00  0.00           C  
ATOM   3414  N   PHE B 236    -258.930 -74.593  47.714  1.00  0.00           N  
ATOM   3415  CA  PHE B 236    -258.824 -73.666  46.591  1.00  0.00           C  
ATOM   3416  C   PHE B 236    -257.843 -72.542  46.949  1.00  0.00           C  
ATOM   3417  O   PHE B 236    -257.600 -72.288  48.131  1.00  0.00           O  
ATOM   3418  CB  PHE B 236    -260.221 -73.118  46.228  1.00  0.00           C  
ATOM   3419  CG  PHE B 236    -261.169 -74.174  45.693  1.00  0.00           C  
ATOM   3420  CD1 PHE B 236    -262.105 -74.799  46.545  1.00  0.00           C  
ATOM   3421  CE1 PHE B 236    -262.885 -75.844  46.068  1.00  0.00           C  
ATOM   3422  CZ  PHE B 236    -262.724 -76.302  44.767  1.00  0.00           C  
ATOM   3423  CD2 PHE B 236    -260.996 -74.669  44.384  1.00  0.00           C  
ATOM   3424  CE2 PHE B 236    -261.777 -75.724  43.932  1.00  0.00           C  
ATOM   3425  N   LEU B 237    -257.282 -71.898  45.914  1.00  0.00           N  
ATOM   3426  CA  LEU B 237    -256.240 -70.883  46.057  1.00  0.00           C  
ATOM   3427  C   LEU B 237    -256.461 -69.767  45.029  1.00  0.00           C  
ATOM   3428  O   LEU B 237    -256.848 -70.054  43.894  1.00  0.00           O  
ATOM   3429  CB  LEU B 237    -254.860 -71.566  45.911  1.00  0.00           C  
ATOM   3430  CG  LEU B 237    -253.696 -70.792  46.553  1.00  0.00           C  
ATOM   3431  CD1 LEU B 237    -253.862 -70.636  48.070  1.00  0.00           C  
ATOM   3432  CD2 LEU B 237    -252.359 -71.470  46.243  1.00  0.00           C  
ATOM   3433  N   PHE B 238    -256.247 -68.518  45.472  1.00  0.00           N  
ATOM   3434  CA  PHE B 238    -256.615 -67.293  44.758  1.00  0.00           C  
ATOM   3435  C   PHE B 238    -255.456 -66.275  44.828  1.00  0.00           C  
ATOM   3436  O   PHE B 238    -254.787 -66.207  45.861  1.00  0.00           O  
ATOM   3437  CB  PHE B 238    -257.884 -66.714  45.414  1.00  0.00           C  
ATOM   3438  CG  PHE B 238    -259.124 -67.579  45.272  1.00  0.00           C  
ATOM   3439  CD1 PHE B 238    -259.423 -68.551  46.249  1.00  0.00           C  
ATOM   3440  CE1 PHE B 238    -260.488 -69.421  46.061  1.00  0.00           C  
ATOM   3441  CZ  PHE B 238    -261.249 -69.354  44.900  1.00  0.00           C  
ATOM   3442  CD2 PHE B 238    -259.880 -67.548  44.081  1.00  0.00           C  
ATOM   3443  CE2 PHE B 238    -260.944 -68.426  43.912  1.00  0.00           C  
ATOM   3444  N   PRO B 239    -255.216 -65.519  43.730  1.00  0.00           N  
ATOM   3445  CA  PRO B 239    -254.008 -64.685  43.600  1.00  0.00           C  
ATOM   3446  C   PRO B 239    -254.124 -63.302  44.285  1.00  0.00           C  
ATOM   3447  O   PRO B 239    -255.227 -62.900  44.663  1.00  0.00           O  
ATOM   3448  CD  PRO B 239    -256.045 -65.450  42.518  1.00  0.00           C  
ATOM   3449  CB  PRO B 239    -253.896 -64.532  42.072  1.00  0.00           C  
ATOM   3450  CG  PRO B 239    -255.339 -64.459  41.598  1.00  0.00           C  
ATOM   3451  N   PRO B 240    -253.001 -62.549  44.325  1.00  0.00           N  
ATOM   3452  CA  PRO B 240    -253.027 -61.084  44.482  1.00  0.00           C  
ATOM   3453  C   PRO B 240    -253.570 -60.363  43.237  1.00  0.00           C  
ATOM   3454  O   PRO B 240    -253.580 -60.930  42.142  1.00  0.00           O  
ATOM   3455  CD  PRO B 240    -251.629 -63.035  44.157  1.00  0.00           C  
ATOM   3456  CB  PRO B 240    -251.545 -60.730  44.686  1.00  0.00           C  
ATOM   3457  CG  PRO B 240    -250.785 -61.793  43.915  1.00  0.00           C  
ATOM   3458  N   LYS B 241    -253.939 -59.087  43.423  1.00  0.00           N  
ATOM   3459  CA  LYS B 241    -254.195 -58.158  42.322  1.00  0.00           C  
ATOM   3460  C   LYS B 241    -252.850 -57.792  41.653  1.00  0.00           C  
ATOM   3461  O   LYS B 241    -251.875 -57.582  42.379  1.00  0.00           O  
ATOM   3462  CB  LYS B 241    -254.825 -56.860  42.870  1.00  0.00           C  
ATOM   3463  CG  LYS B 241    -256.066 -57.060  43.754  1.00  0.00           C  
ATOM   3464  CD  LYS B 241    -256.625 -55.723  44.272  1.00  0.00           C  
ATOM   3465  CE  LYS B 241    -257.518 -55.866  45.514  1.00  0.00           C  
ATOM   3466  NZ  LYS B 241    -256.753 -56.351  46.678  1.00  0.00           N  
ATOM   3467  N   PRO B 242    -252.822 -57.639  40.308  1.00  0.00           N  
ATOM   3468  CA  PRO B 242    -251.710 -56.958  39.613  1.00  0.00           C  
ATOM   3469  C   PRO B 242    -251.377 -55.552  40.152  1.00  0.00           C  
ATOM   3470  O   PRO B 242    -250.207 -55.181  40.149  1.00  0.00           O  
ATOM   3471  CB  PRO B 242    -252.161 -56.907  38.144  1.00  0.00           C  
ATOM   3472  CG  PRO B 242    -253.161 -58.043  38.010  1.00  0.00           C  
ATOM   3473  CD  PRO B 242    -253.856 -58.057  39.364  1.00  0.00           C  
ATOM   3474  N   LYS B 243    -252.393 -54.828  40.660  1.00  0.00           N  
ATOM   3475  CA  LYS B 243    -252.245 -53.528  41.313  1.00  0.00           C  
ATOM   3476  C   LYS B 243    -251.341 -53.597  42.561  1.00  0.00           C  
ATOM   3477  O   LYS B 243    -250.429 -52.781  42.686  1.00  0.00           O  
ATOM   3478  CB  LYS B 243    -253.642 -52.967  41.668  1.00  0.00           C  
ATOM   3479  CG  LYS B 243    -253.655 -51.434  41.780  1.00  0.00           C  
ATOM   3480  CD  LYS B 243    -255.053 -50.845  42.014  1.00  0.00           C  
ATOM   3481  CE  LYS B 243    -255.044 -49.311  41.955  1.00  0.00           C  
ATOM   3482  NZ  LYS B 243    -256.389 -48.748  42.158  1.00  0.00           N  
ATOM   3483  N   ASP B 244    -251.597 -54.591  43.430  1.00  0.00           N  
ATOM   3484  CA  ASP B 244    -250.877 -54.830  44.687  1.00  0.00           C  
ATOM   3485  C   ASP B 244    -249.421 -55.280  44.488  1.00  0.00           C  
ATOM   3486  O   ASP B 244    -248.567 -54.890  45.284  1.00  0.00           O  
ATOM   3487  CB  ASP B 244    -251.606 -55.801  45.650  1.00  0.00           C  
ATOM   3488  CG  ASP B 244    -253.088 -55.491  45.904  1.00  0.00           C  
ATOM   3489  OD1 ASP B 244    -253.489 -54.316  45.744  1.00  0.00           O  
ATOM   3490  OD2 ASP B 244    -253.801 -56.436  46.304  1.00  0.00           O  
ATOM   3491  N   THR B 245    -249.164 -56.065  43.429  1.00  0.00           N  
ATOM   3492  CA  THR B 245    -247.834 -56.538  43.042  1.00  0.00           C  
ATOM   3493  C   THR B 245    -246.899 -55.407  42.570  1.00  0.00           C  
ATOM   3494  O   THR B 245    -245.711 -55.432  42.889  1.00  0.00           O  
ATOM   3495  CB  THR B 245    -247.925 -57.589  41.901  1.00  0.00           C  
ATOM   3496  OG1 THR B 245    -248.739 -58.667  42.317  1.00  0.00           O  
ATOM   3497  CG2 THR B 245    -246.580 -58.166  41.425  1.00  0.00           C  
ATOM   3498  N   LEU B 246    -247.458 -54.450  41.812  1.00  0.00           N  
ATOM   3499  CA  LEU B 246    -246.716 -53.435  41.063  1.00  0.00           C  
ATOM   3500  C   LEU B 246    -246.447 -52.131  41.837  1.00  0.00           C  
ATOM   3501  O   LEU B 246    -245.923 -51.190  41.240  1.00  0.00           O  
ATOM   3502  CB  LEU B 246    -247.453 -53.198  39.727  1.00  0.00           C  
ATOM   3503  CG  LEU B 246    -247.450 -54.429  38.790  1.00  0.00           C  
ATOM   3504  CD1 LEU B 246    -248.351 -54.187  37.567  1.00  0.00           C  
ATOM   3505  CD2 LEU B 246    -246.025 -54.862  38.395  1.00  0.00           C  
ATOM   3506  N   MET B 247    -246.751 -52.100  43.145  1.00  0.00           N  
ATOM   3507  CA  MET B 247    -246.365 -51.025  44.057  1.00  0.00           C  
ATOM   3508  C   MET B 247    -245.860 -51.624  45.372  1.00  0.00           C  
ATOM   3509  O   MET B 247    -246.508 -52.506  45.939  1.00  0.00           O  
ATOM   3510  CB  MET B 247    -247.550 -50.067  44.305  1.00  0.00           C  
ATOM   3511  CG  MET B 247    -247.659 -48.963  43.246  1.00  0.00           C  
ATOM   3512  SD  MET B 247    -249.104 -47.889  43.442  1.00  0.00           S  
ATOM   3513  CE  MET B 247    -248.854 -46.798  42.016  1.00  0.00           C  
ATOM   3514  N   ILE B 248    -244.728 -51.078  45.848  1.00  0.00           N  
ATOM   3515  CA  ILE B 248    -244.098 -51.417  47.126  1.00  0.00           C  
ATOM   3516  C   ILE B 248    -244.895 -50.961  48.370  1.00  0.00           C  
ATOM   3517  O   ILE B 248    -244.663 -51.488  49.458  1.00  0.00           O  
ATOM   3518  CB  ILE B 248    -242.650 -50.856  47.218  1.00  0.00           C  
ATOM   3519  CG2 ILE B 248    -241.733 -51.555  46.197  1.00  0.00           C  
ATOM   3520  CG1 ILE B 248    -242.558 -49.312  47.108  1.00  0.00           C  
ATOM   3521  CD1 ILE B 248    -241.164 -48.752  47.420  1.00  0.00           C  
ATOM   3522  N   SER B 249    -245.826 -50.013  48.175  1.00  0.00           N  
ATOM   3523  CA  SER B 249    -246.728 -49.470  49.188  1.00  0.00           C  
ATOM   3524  C   SER B 249    -248.019 -50.292  49.390  1.00  0.00           C  
ATOM   3525  O   SER B 249    -248.788 -49.947  50.286  1.00  0.00           O  
ATOM   3526  CB  SER B 249    -247.028 -48.004  48.807  1.00  0.00           C  
ATOM   3527  OG  SER B 249    -247.790 -47.907  47.616  1.00  0.00           O  
ATOM   3528  N   ARG B 250    -248.249 -51.332  48.565  1.00  0.00           N  
ATOM   3529  CA  ARG B 250    -249.476 -52.133  48.569  1.00  0.00           C  
ATOM   3530  C   ARG B 250    -249.230 -53.578  49.032  1.00  0.00           C  
ATOM   3531  O   ARG B 250    -249.977 -54.042  49.892  1.00  0.00           O  
ATOM   3532  CB  ARG B 250    -250.109 -52.106  47.167  1.00  0.00           C  
ATOM   3533  CG  ARG B 250    -250.596 -50.713  46.724  1.00  0.00           C  
ATOM   3534  CD  ARG B 250    -251.299 -50.736  45.358  1.00  0.00           C  
ATOM   3535  NE  ARG B 250    -252.578 -51.459  45.405  1.00  0.00           N  
ATOM   3536  CZ  ARG B 250    -253.790 -50.923  45.611  1.00  0.00           C  
ATOM   3537  NH1 ARG B 250    -254.838 -51.747  45.722  1.00  0.00           N  
ATOM   3538  NH2 ARG B 250    -253.964 -49.598  45.712  1.00  0.00           N  
ATOM   3539  N   THR B 251    -248.194 -54.239  48.480  1.00  0.00           N  
ATOM   3540  CA  THR B 251    -247.716 -55.598  48.793  1.00  0.00           C  
ATOM   3541  C   THR B 251    -248.709 -56.730  48.400  1.00  0.00           C  
ATOM   3542  O   THR B 251    -249.814 -56.768  48.942  1.00  0.00           O  
ATOM   3543  CB  THR B 251    -247.357 -55.779  50.298  1.00  0.00           C  
ATOM   3544  OG1 THR B 251    -246.481 -54.746  50.708  1.00  0.00           O  
ATOM   3545  CG2 THR B 251    -246.674 -57.119  50.633  1.00  0.00           C  
ATOM   3546  N   PRO B 252    -248.316 -57.647  47.479  1.00  0.00           N  
ATOM   3547  CA  PRO B 252    -249.184 -58.771  47.082  1.00  0.00           C  
ATOM   3548  C   PRO B 252    -249.284 -59.877  48.153  1.00  0.00           C  
ATOM   3549  O   PRO B 252    -248.389 -60.024  48.984  1.00  0.00           O  
ATOM   3550  CD  PRO B 252    -247.027 -57.702  46.780  1.00  0.00           C  
ATOM   3551  CB  PRO B 252    -248.533 -59.271  45.786  1.00  0.00           C  
ATOM   3552  CG  PRO B 252    -247.055 -58.985  45.953  1.00  0.00           C  
ATOM   3553  N   GLU B 253    -250.389 -60.633  48.101  1.00  0.00           N  
ATOM   3554  CA  GLU B 253    -250.693 -61.742  48.999  1.00  0.00           C  
ATOM   3555  C   GLU B 253    -251.565 -62.772  48.263  1.00  0.00           C  
ATOM   3556  O   GLU B 253    -252.585 -62.400  47.683  1.00  0.00           O  
ATOM   3557  CB  GLU B 253    -251.354 -61.179  50.280  1.00  0.00           C  
ATOM   3558  CG  GLU B 253    -251.880 -62.228  51.278  1.00  0.00           C  
ATOM   3559  CD  GLU B 253    -252.451 -61.569  52.532  1.00  0.00           C  
ATOM   3560  OE1 GLU B 253    -251.711 -61.522  53.538  1.00  0.00           O  
ATOM   3561  OE2 GLU B 253    -253.621 -61.135  52.465  1.00  0.00           O  
ATOM   3562  N   VAL B 254    -251.159 -64.052  48.338  1.00  0.00           N  
ATOM   3563  CA  VAL B 254    -251.951 -65.204  47.901  1.00  0.00           C  
ATOM   3564  C   VAL B 254    -252.759 -65.710  49.112  1.00  0.00           C  
ATOM   3565  O   VAL B 254    -252.199 -65.828  50.203  1.00  0.00           O  
ATOM   3566  CB  VAL B 254    -251.034 -66.349  47.372  1.00  0.00           C  
ATOM   3567  CG1 VAL B 254    -251.742 -67.700  47.142  1.00  0.00           C  
ATOM   3568  CG2 VAL B 254    -250.343 -65.939  46.060  1.00  0.00           C  
ATOM   3569  N   THR B 255    -254.053 -65.989  48.900  1.00  0.00           N  
ATOM   3570  CA  THR B 255    -254.992 -66.371  49.958  1.00  0.00           C  
ATOM   3571  C   THR B 255    -255.727 -67.665  49.577  1.00  0.00           C  
ATOM   3572  O   THR B 255    -256.144 -67.832  48.429  1.00  0.00           O  
ATOM   3573  CB  THR B 255    -256.027 -65.241  50.196  1.00  0.00           C  
ATOM   3574  OG1 THR B 255    -255.366 -64.130  50.765  1.00  0.00           O  
ATOM   3575  CG2 THR B 255    -257.238 -65.576  51.092  1.00  0.00           C  
ATOM   3576  N   CYS B 256    -255.856 -68.549  50.576  1.00  0.00           N  
ATOM   3577  CA  CYS B 256    -256.471 -69.870  50.492  1.00  0.00           C  
ATOM   3578  C   CYS B 256    -257.898 -69.844  51.046  1.00  0.00           C  
ATOM   3579  O   CYS B 256    -258.178 -69.107  51.992  1.00  0.00           O  
ATOM   3580  CB  CYS B 256    -255.591 -70.845  51.294  1.00  0.00           C  
ATOM   3581  SG  CYS B 256    -256.075 -72.590  51.275  1.00  0.00           S  
ATOM   3582  N   VAL B 257    -258.755 -70.687  50.454  1.00  0.00           N  
ATOM   3583  CA  VAL B 257    -260.133 -70.909  50.879  1.00  0.00           C  
ATOM   3584  C   VAL B 257    -260.389 -72.420  50.821  1.00  0.00           C  
ATOM   3585  O   VAL B 257    -260.183 -73.027  49.772  1.00  0.00           O  
ATOM   3586  CB  VAL B 257    -261.159 -70.231  49.929  1.00  0.00           C  
ATOM   3587  CG1 VAL B 257    -262.609 -70.334  50.445  1.00  0.00           C  
ATOM   3588  CG2 VAL B 257    -260.807 -68.762  49.668  1.00  0.00           C  
ATOM   3589  N   VAL B 258    -260.839 -72.992  51.942  1.00  0.00           N  
ATOM   3590  CA  VAL B 258    -261.139 -74.412  52.067  1.00  0.00           C  
ATOM   3591  C   VAL B 258    -262.626 -74.522  52.436  1.00  0.00           C  
ATOM   3592  O   VAL B 258    -262.988 -74.398  53.607  1.00  0.00           O  
ATOM   3593  CB  VAL B 258    -260.265 -75.096  53.154  1.00  0.00           C  
ATOM   3594  CG1 VAL B 258    -260.502 -76.620  53.224  1.00  0.00           C  
ATOM   3595  CG2 VAL B 258    -258.768 -74.801  52.947  1.00  0.00           C  
ATOM   3596  N   VAL B 259    -263.460 -74.702  51.401  1.00  0.00           N  
ATOM   3597  CA  VAL B 259    -264.912 -74.833  51.518  1.00  0.00           C  
ATOM   3598  C   VAL B 259    -265.312 -76.232  52.023  1.00  0.00           C  
ATOM   3599  O   VAL B 259    -264.572 -77.196  51.823  1.00  0.00           O  
ATOM   3600  CB  VAL B 259    -265.607 -74.588  50.145  1.00  0.00           C  
ATOM   3601  CG1 VAL B 259    -265.354 -73.161  49.629  1.00  0.00           C  
ATOM   3602  CG2 VAL B 259    -265.280 -75.628  49.052  1.00  0.00           C  
ATOM   3603  N   ASP B 260    -266.507 -76.301  52.631  1.00  0.00           N  
ATOM   3604  CA  ASP B 260    -267.210 -77.531  53.016  1.00  0.00           C  
ATOM   3605  C   ASP B 260    -266.496 -78.377  54.092  1.00  0.00           C  
ATOM   3606  O   ASP B 260    -266.605 -79.604  54.077  1.00  0.00           O  
ATOM   3607  CB  ASP B 260    -267.698 -78.384  51.815  1.00  0.00           C  
ATOM   3608  CG  ASP B 260    -268.439 -77.594  50.734  1.00  0.00           C  
ATOM   3609  OD1 ASP B 260    -268.297 -77.992  49.559  1.00  0.00           O  
ATOM   3610  OD2 ASP B 260    -269.205 -76.672  51.094  1.00  0.00           O  
ATOM   3611  N   VAL B 261    -265.801 -77.706  55.027  1.00  0.00           N  
ATOM   3612  CA  VAL B 261    -265.198 -78.315  56.217  1.00  0.00           C  
ATOM   3613  C   VAL B 261    -266.296 -78.796  57.188  1.00  0.00           C  
ATOM   3614  O   VAL B 261    -267.314 -78.122  57.340  1.00  0.00           O  
ATOM   3615  CB  VAL B 261    -264.240 -77.315  56.929  1.00  0.00           C  
ATOM   3616  CG1 VAL B 261    -263.778 -77.726  58.343  1.00  0.00           C  
ATOM   3617  CG2 VAL B 261    -263.013 -77.023  56.048  1.00  0.00           C  
ATOM   3618  N   SER B 262    -266.075 -79.971  57.796  1.00  0.00           N  
ATOM   3619  CA  SER B 262    -267.024 -80.641  58.684  1.00  0.00           C  
ATOM   3620  C   SER B 262    -267.323 -79.825  59.957  1.00  0.00           C  
ATOM   3621  O   SER B 262    -266.397 -79.282  60.558  1.00  0.00           O  
ATOM   3622  CB  SER B 262    -266.455 -82.036  59.018  1.00  0.00           C  
ATOM   3623  OG  SER B 262    -267.339 -82.795  59.818  1.00  0.00           O  
ATOM   3624  N   GLN B 263    -268.603 -79.798  60.366  1.00  0.00           N  
ATOM   3625  CA  GLN B 263    -269.027 -79.274  61.669  1.00  0.00           C  
ATOM   3626  C   GLN B 263    -268.719 -80.229  62.838  1.00  0.00           C  
ATOM   3627  O   GLN B 263    -268.663 -79.771  63.978  1.00  0.00           O  
ATOM   3628  CB  GLN B 263    -270.515 -78.867  61.629  1.00  0.00           C  
ATOM   3629  CG  GLN B 263    -270.759 -77.590  60.797  1.00  0.00           C  
ATOM   3630  CD  GLN B 263    -272.210 -77.101  60.827  1.00  0.00           C  
ATOM   3631  OE1 GLN B 263    -273.141 -77.880  61.020  1.00  0.00           O  
ATOM   3632  NE2 GLN B 263    -272.414 -75.803  60.595  1.00  0.00           N  
ATOM   3633  N   GLU B 264    -268.477 -81.514  62.525  1.00  0.00           N  
ATOM   3634  CA  GLU B 264    -268.035 -82.547  63.464  1.00  0.00           C  
ATOM   3635  C   GLU B 264    -266.497 -82.627  63.567  1.00  0.00           C  
ATOM   3636  O   GLU B 264    -266.003 -83.288  64.480  1.00  0.00           O  
ATOM   3637  CB  GLU B 264    -268.622 -83.912  63.031  1.00  0.00           C  
ATOM   3638  CG  GLU B 264    -270.150 -83.939  62.801  1.00  0.00           C  
ATOM   3639  CD  GLU B 264    -270.957 -83.496  64.021  1.00  0.00           C  
ATOM   3640  OE1 GLU B 264    -270.923 -84.236  65.027  1.00  0.00           O  
ATOM   3641  OE2 GLU B 264    -271.589 -82.420  63.927  1.00  0.00           O  
ATOM   3642  N   ASP B 265    -265.770 -81.953  62.655  1.00  0.00           N  
ATOM   3643  CA  ASP B 265    -264.311 -81.859  62.649  1.00  0.00           C  
ATOM   3644  C   ASP B 265    -263.872 -80.501  62.047  1.00  0.00           C  
ATOM   3645  O   ASP B 265    -263.332 -80.479  60.938  1.00  0.00           O  
ATOM   3646  CB  ASP B 265    -263.642 -83.091  61.979  1.00  0.00           C  
ATOM   3647  CG  ASP B 265    -262.108 -83.100  62.050  1.00  0.00           C  
ATOM   3648  OD1 ASP B 265    -261.561 -82.610  63.063  1.00  0.00           O  
ATOM   3649  OD2 ASP B 265    -261.508 -83.657  61.107  1.00  0.00           O  
ATOM   3650  N   PRO B 266    -264.114 -79.382  62.770  1.00  0.00           N  
ATOM   3651  CA  PRO B 266    -263.566 -78.066  62.386  1.00  0.00           C  
ATOM   3652  C   PRO B 266    -262.061 -77.899  62.687  1.00  0.00           C  
ATOM   3653  O   PRO B 266    -261.461 -76.937  62.208  1.00  0.00           O  
ATOM   3654  CD  PRO B 266    -264.909 -79.284  63.999  1.00  0.00           C  
ATOM   3655  CB  PRO B 266    -264.415 -77.088  63.207  1.00  0.00           C  
ATOM   3656  CG  PRO B 266    -264.741 -77.848  64.483  1.00  0.00           C  
ATOM   3657  N   GLU B 267    -261.484 -78.836  63.461  1.00  0.00           N  
ATOM   3658  CA  GLU B 267    -260.103 -78.846  63.942  1.00  0.00           C  
ATOM   3659  C   GLU B 267    -259.131 -79.415  62.888  1.00  0.00           C  
ATOM   3660  O   GLU B 267    -258.349 -80.320  63.190  1.00  0.00           O  
ATOM   3661  CB  GLU B 267    -260.054 -79.633  65.278  1.00  0.00           C  
ATOM   3662  CG  GLU B 267    -261.019 -79.139  66.379  1.00  0.00           C  
ATOM   3663  CD  GLU B 267    -260.779 -77.684  66.786  1.00  0.00           C  
ATOM   3664  OE1 GLU B 267    -259.703 -77.427  67.372  1.00  0.00           O  
ATOM   3665  OE2 GLU B 267    -261.671 -76.857  66.503  1.00  0.00           O  
ATOM   3666  N   VAL B 268    -259.201 -78.875  61.661  1.00  0.00           N  
ATOM   3667  CA  VAL B 268    -258.389 -79.291  60.520  1.00  0.00           C  
ATOM   3668  C   VAL B 268    -256.937 -78.794  60.653  1.00  0.00           C  
ATOM   3669  O   VAL B 268    -256.701 -77.706  61.184  1.00  0.00           O  
ATOM   3670  CB  VAL B 268    -258.982 -78.764  59.174  1.00  0.00           C  
ATOM   3671  CG1 VAL B 268    -260.471 -79.127  59.024  1.00  0.00           C  
ATOM   3672  CG2 VAL B 268    -258.774 -77.263  58.878  1.00  0.00           C  
ATOM   3673  N   GLN B 269    -255.997 -79.584  60.115  1.00  0.00           N  
ATOM   3674  CA  GLN B 269    -254.613 -79.168  59.891  1.00  0.00           C  
ATOM   3675  C   GLN B 269    -254.537 -78.351  58.592  1.00  0.00           C  
ATOM   3676  O   GLN B 269    -255.362 -78.543  57.698  1.00  0.00           O  
ATOM   3677  CB  GLN B 269    -253.697 -80.405  59.793  1.00  0.00           C  
ATOM   3678  CG  GLN B 269    -253.757 -81.326  61.029  1.00  0.00           C  
ATOM   3679  CD  GLN B 269    -252.826 -82.539  60.937  1.00  0.00           C  
ATOM   3680  OE1 GLN B 269    -252.180 -82.780  59.918  1.00  0.00           O  
ATOM   3681  NE2 GLN B 269    -252.761 -83.321  62.016  1.00  0.00           N  
ATOM   3682  N   PHE B 270    -253.537 -77.464  58.512  1.00  0.00           N  
ATOM   3683  CA  PHE B 270    -253.304 -76.587  57.368  1.00  0.00           C  
ATOM   3684  C   PHE B 270    -251.811 -76.269  57.232  1.00  0.00           C  
ATOM   3685  O   PHE B 270    -251.128 -76.103  58.244  1.00  0.00           O  
ATOM   3686  CB  PHE B 270    -254.202 -75.327  57.436  1.00  0.00           C  
ATOM   3687  CG  PHE B 270    -254.156 -74.559  58.747  1.00  0.00           C  
ATOM   3688  CD1 PHE B 270    -253.100 -73.663  59.018  1.00  0.00           C  
ATOM   3689  CD2 PHE B 270    -255.063 -74.879  59.780  1.00  0.00           C  
ATOM   3690  CE1 PHE B 270    -252.982 -73.091  60.278  1.00  0.00           C  
ATOM   3691  CE2 PHE B 270    -254.936 -74.288  61.028  1.00  0.00           C  
ATOM   3692  CZ  PHE B 270    -253.897 -73.399  61.276  1.00  0.00           C  
ATOM   3693  N   ASN B 271    -251.338 -76.204  55.976  1.00  0.00           N  
ATOM   3694  CA  ASN B 271    -249.937 -75.978  55.613  1.00  0.00           C  
ATOM   3695  C   ASN B 271    -249.853 -74.995  54.436  1.00  0.00           C  
ATOM   3696  O   ASN B 271    -250.794 -74.891  53.646  1.00  0.00           O  
ATOM   3697  CB  ASN B 271    -249.265 -77.319  55.225  1.00  0.00           C  
ATOM   3698  CG  ASN B 271    -249.181 -78.333  56.370  1.00  0.00           C  
ATOM   3699  OD1 ASN B 271    -248.634 -78.038  57.430  1.00  0.00           O  
ATOM   3700  ND2 ASN B 271    -249.721 -79.536  56.160  1.00  0.00           N  
ATOM   3701  N   TRP B 272    -248.697 -74.321  54.340  1.00  0.00           N  
ATOM   3702  CA  TRP B 272    -248.338 -73.395  53.269  1.00  0.00           C  
ATOM   3703  C   TRP B 272    -246.920 -73.687  52.770  1.00  0.00           C  
ATOM   3704  O   TRP B 272    -246.042 -73.990  53.576  1.00  0.00           O  
ATOM   3705  CB  TRP B 272    -248.436 -71.945  53.769  1.00  0.00           C  
ATOM   3706  CG  TRP B 272    -249.798 -71.333  53.730  1.00  0.00           C  
ATOM   3707  CD1 TRP B 272    -250.676 -71.257  54.753  1.00  0.00           C  
ATOM   3708  NE1 TRP B 272    -251.803 -70.576  54.339  1.00  0.00           N  
ATOM   3709  CE2 TRP B 272    -251.721 -70.215  53.012  1.00  0.00           C  
ATOM   3710  CD2 TRP B 272    -250.463 -70.728  52.582  1.00  0.00           C  
ATOM   3711  CE3 TRP B 272    -250.118 -70.532  51.225  1.00  0.00           C  
ATOM   3712  CZ3 TRP B 272    -250.962 -69.822  50.349  1.00  0.00           C  
ATOM   3713  CZ2 TRP B 272    -252.568 -69.503  52.149  1.00  0.00           C  
ATOM   3714  CH2 TRP B 272    -252.179 -69.292  50.816  1.00  0.00           C  
ATOM   3715  N   TYR B 273    -246.729 -73.570  51.446  1.00  0.00           N  
ATOM   3716  CA  TYR B 273    -245.468 -73.854  50.760  1.00  0.00           C  
ATOM   3717  C   TYR B 273    -245.205 -72.782  49.693  1.00  0.00           C  
ATOM   3718  O   TYR B 273    -246.152 -72.225  49.135  1.00  0.00           O  
ATOM   3719  CB  TYR B 273    -245.492 -75.254  50.090  1.00  0.00           C  
ATOM   3720  CG  TYR B 273    -246.080 -76.402  50.895  1.00  0.00           C  
ATOM   3721  CD1 TYR B 273    -247.480 -76.554  50.993  1.00  0.00           C  
ATOM   3722  CD2 TYR B 273    -245.237 -77.328  51.541  1.00  0.00           C  
ATOM   3723  CE1 TYR B 273    -248.028 -77.592  51.765  1.00  0.00           C  
ATOM   3724  CE2 TYR B 273    -245.786 -78.366  52.319  1.00  0.00           C  
ATOM   3725  CZ  TYR B 273    -247.182 -78.492  52.441  1.00  0.00           C  
ATOM   3726  OH  TYR B 273    -247.713 -79.477  53.221  1.00  0.00           O  
ATOM   3727  N   VAL B 274    -243.914 -72.566  49.398  1.00  0.00           N  
ATOM   3728  CA  VAL B 274    -243.437 -71.789  48.258  1.00  0.00           C  
ATOM   3729  C   VAL B 274    -242.410 -72.664  47.528  1.00  0.00           C  
ATOM   3730  O   VAL B 274    -241.397 -73.019  48.130  1.00  0.00           O  
ATOM   3731  CB  VAL B 274    -242.747 -70.457  48.681  1.00  0.00           C  
ATOM   3732  CG1 VAL B 274    -242.144 -69.670  47.495  1.00  0.00           C  
ATOM   3733  CG2 VAL B 274    -243.716 -69.548  49.450  1.00  0.00           C  
ATOM   3734  N   ASP B 275    -242.699 -73.011  46.260  1.00  0.00           N  
ATOM   3735  CA  ASP B 275    -241.864 -73.881  45.412  1.00  0.00           C  
ATOM   3736  C   ASP B 275    -241.669 -75.299  45.996  1.00  0.00           C  
ATOM   3737  O   ASP B 275    -240.586 -75.875  45.888  1.00  0.00           O  
ATOM   3738  CB  ASP B 275    -240.538 -73.216  44.948  1.00  0.00           C  
ATOM   3739  CG  ASP B 275    -240.715 -71.828  44.316  1.00  0.00           C  
ATOM   3740  OD1 ASP B 275    -239.804 -70.994  44.512  1.00  0.00           O  
ATOM   3741  OD2 ASP B 275    -241.711 -71.647  43.580  1.00  0.00           O  
ATOM   3742  N   GLY B 276    -242.742 -75.830  46.607  1.00  0.00           N  
ATOM   3743  CA  GLY B 276    -242.842 -77.184  47.147  1.00  0.00           C  
ATOM   3744  C   GLY B 276    -242.315 -77.317  48.587  1.00  0.00           C  
ATOM   3745  O   GLY B 276    -242.753 -78.234  49.282  1.00  0.00           O  
ATOM   3746  N   VAL B 277    -241.415 -76.428  49.048  1.00  0.00           N  
ATOM   3747  CA  VAL B 277    -240.863 -76.439  50.406  1.00  0.00           C  
ATOM   3748  C   VAL B 277    -241.725 -75.586  51.360  1.00  0.00           C  
ATOM   3749  O   VAL B 277    -242.163 -74.496  50.988  1.00  0.00           O  
ATOM   3750  CB  VAL B 277    -239.375 -75.975  50.431  1.00  0.00           C  
ATOM   3751  CG1 VAL B 277    -239.125 -74.568  49.857  1.00  0.00           C  
ATOM   3752  CG2 VAL B 277    -238.726 -76.099  51.823  1.00  0.00           C  
ATOM   3753  N   GLU B 278    -241.978 -76.134  52.562  1.00  0.00           N  
ATOM   3754  CA  GLU B 278    -242.906 -75.595  53.557  1.00  0.00           C  
ATOM   3755  C   GLU B 278    -242.331 -74.359  54.272  1.00  0.00           C  
ATOM   3756  O   GLU B 278    -241.142 -74.340  54.594  1.00  0.00           O  
ATOM   3757  CB  GLU B 278    -243.282 -76.733  54.530  1.00  0.00           C  
ATOM   3758  CG  GLU B 278    -244.512 -76.437  55.410  1.00  0.00           C  
ATOM   3759  CD  GLU B 278    -244.926 -77.657  56.231  1.00  0.00           C  
ATOM   3760  OE1 GLU B 278    -245.600 -78.532  55.646  1.00  0.00           O  
ATOM   3761  OE2 GLU B 278    -244.552 -77.697  57.423  1.00  0.00           O  
ATOM   3762  N   VAL B 279    -243.191 -73.353  54.497  1.00  0.00           N  
ATOM   3763  CA  VAL B 279    -242.821 -72.068  55.100  1.00  0.00           C  
ATOM   3764  C   VAL B 279    -242.846 -72.124  56.642  1.00  0.00           C  
ATOM   3765  O   VAL B 279    -243.555 -72.948  57.220  1.00  0.00           O  
ATOM   3766  CB  VAL B 279    -243.778 -70.924  54.636  1.00  0.00           C  
ATOM   3767  CG1 VAL B 279    -243.846 -70.827  53.102  1.00  0.00           C  
ATOM   3768  CG2 VAL B 279    -245.195 -70.934  55.250  1.00  0.00           C  
ATOM   3769  N   HIS B 280    -242.103 -71.194  57.263  1.00  0.00           N  
ATOM   3770  CA  HIS B 280    -242.163 -70.891  58.690  1.00  0.00           C  
ATOM   3771  C   HIS B 280    -242.512 -69.403  58.836  1.00  0.00           C  
ATOM   3772  O   HIS B 280    -241.809 -68.564  58.271  1.00  0.00           O  
ATOM   3773  CB  HIS B 280    -240.817 -71.233  59.360  1.00  0.00           C  
ATOM   3774  CG  HIS B 280    -240.734 -70.847  60.818  1.00  0.00           C  
ATOM   3775  CD2 HIS B 280    -239.962 -69.866  61.408  1.00  0.00           C  
ATOM   3776  ND1 HIS B 280    -241.511 -71.462  61.804  1.00  0.00           N  
ATOM   3777  NE2 HIS B 280    -240.273 -69.886  62.755  1.00  0.00           N  
ATOM   3778  CE1 HIS B 280    -241.185 -70.843  62.931  1.00  0.00           C  
ATOM   3779  N   ASN B 281    -243.592 -69.121  59.586  1.00  0.00           N  
ATOM   3780  CA  ASN B 281    -244.217 -67.805  59.760  1.00  0.00           C  
ATOM   3781  C   ASN B 281    -244.735 -67.274  58.407  1.00  0.00           C  
ATOM   3782  O   ASN B 281    -245.836 -67.651  58.013  1.00  0.00           O  
ATOM   3783  CB  ASN B 281    -243.288 -66.828  60.536  1.00  0.00           C  
ATOM   3784  CG  ASN B 281    -244.004 -65.547  60.987  1.00  0.00           C  
ATOM   3785  OD1 ASN B 281    -243.952 -64.526  60.301  1.00  0.00           O  
ATOM   3786  ND2 ASN B 281    -244.678 -65.594  62.138  1.00  0.00           N  
ATOM   3787  N   ALA B 282    -243.940 -66.416  57.737  1.00  0.00           N  
ATOM   3788  CA  ALA B 282    -244.207 -65.800  56.431  1.00  0.00           C  
ATOM   3789  C   ALA B 282    -245.482 -64.926  56.392  1.00  0.00           C  
ATOM   3790  O   ALA B 282    -246.065 -64.738  55.324  1.00  0.00           O  
ATOM   3791  CB  ALA B 282    -244.173 -66.877  55.331  1.00  0.00           C  
ATOM   3792  N   LYS B 283    -245.875 -64.411  57.573  1.00  0.00           N  
ATOM   3793  CA  LYS B 283    -247.062 -63.592  57.847  1.00  0.00           C  
ATOM   3794  C   LYS B 283    -248.401 -64.315  57.583  1.00  0.00           C  
ATOM   3795  O   LYS B 283    -249.413 -63.653  57.351  1.00  0.00           O  
ATOM   3796  CB  LYS B 283    -246.962 -62.210  57.151  1.00  0.00           C  
ATOM   3797  CG  LYS B 283    -245.661 -61.427  57.428  1.00  0.00           C  
ATOM   3798  CD  LYS B 283    -245.354 -61.204  58.919  1.00  0.00           C  
ATOM   3799  CE  LYS B 283    -244.078 -60.383  59.141  1.00  0.00           C  
ATOM   3800  NZ  LYS B 283    -243.775 -60.245  60.576  1.00  0.00           N  
ATOM   3801  N   THR B 284    -248.393 -65.658  57.670  1.00  0.00           N  
ATOM   3802  CA  THR B 284    -249.575 -66.517  57.586  1.00  0.00           C  
ATOM   3803  C   THR B 284    -250.497 -66.317  58.805  1.00  0.00           C  
ATOM   3804  O   THR B 284    -250.009 -66.253  59.935  1.00  0.00           O  
ATOM   3805  CB  THR B 284    -249.154 -68.013  57.516  1.00  0.00           C  
ATOM   3806  OG1 THR B 284    -248.445 -68.229  56.311  1.00  0.00           O  
ATOM   3807  CG2 THR B 284    -250.284 -69.057  57.593  1.00  0.00           C  
ATOM   3808  N   LYS B 285    -251.809 -66.221  58.541  1.00  0.00           N  
ATOM   3809  CA  LYS B 285    -252.835 -65.943  59.542  1.00  0.00           C  
ATOM   3810  C   LYS B 285    -254.093 -66.782  59.237  1.00  0.00           C  
ATOM   3811  O   LYS B 285    -254.883 -66.372  58.385  1.00  0.00           O  
ATOM   3812  CB  LYS B 285    -253.106 -64.420  59.585  1.00  0.00           C  
ATOM   3813  CG  LYS B 285    -254.187 -63.966  60.593  1.00  0.00           C  
ATOM   3814  CD  LYS B 285    -254.008 -64.479  62.036  1.00  0.00           C  
ATOM   3815  CE  LYS B 285    -252.668 -64.088  62.680  1.00  0.00           C  
ATOM   3816  NZ  LYS B 285    -252.568 -64.604  64.055  1.00  0.00           N  
ATOM   3817  N   PRO B 286    -254.261 -67.939  59.921  1.00  0.00           N  
ATOM   3818  CA  PRO B 286    -255.454 -68.787  59.757  1.00  0.00           C  
ATOM   3819  C   PRO B 286    -256.680 -68.256  60.526  1.00  0.00           C  
ATOM   3820  O   PRO B 286    -256.534 -67.597  61.556  1.00  0.00           O  
ATOM   3821  CB  PRO B 286    -254.985 -70.143  60.300  1.00  0.00           C  
ATOM   3822  CG  PRO B 286    -254.004 -69.786  61.404  1.00  0.00           C  
ATOM   3823  CD  PRO B 286    -253.311 -68.542  60.864  1.00  0.00           C  
ATOM   3824  N   ARG B 287    -257.866 -68.591  60.002  1.00  0.00           N  
ATOM   3825  CA  ARG B 287    -259.176 -68.312  60.583  1.00  0.00           C  
ATOM   3826  C   ARG B 287    -260.191 -69.361  60.092  1.00  0.00           C  
ATOM   3827  O   ARG B 287    -259.875 -70.181  59.228  1.00  0.00           O  
ATOM   3828  CB  ARG B 287    -259.610 -66.858  60.258  1.00  0.00           C  
ATOM   3829  CG  ARG B 287    -259.877 -66.563  58.765  1.00  0.00           C  
ATOM   3830  CD  ARG B 287    -260.402 -65.145  58.493  1.00  0.00           C  
ATOM   3831  NE  ARG B 287    -261.789 -64.953  58.945  1.00  0.00           N  
ATOM   3832  CZ  ARG B 287    -262.898 -65.166  58.214  1.00  0.00           C  
ATOM   3833  NH1 ARG B 287    -264.099 -64.923  58.752  1.00  0.00           N  
ATOM   3834  NH2 ARG B 287    -262.839 -65.609  56.951  1.00  0.00           N  
ATOM   3835  N   GLU B 288    -261.414 -69.284  60.636  1.00  0.00           N  
ATOM   3836  CA  GLU B 288    -262.559 -70.081  60.204  1.00  0.00           C  
ATOM   3837  C   GLU B 288    -263.830 -69.223  60.261  1.00  0.00           C  
ATOM   3838  O   GLU B 288    -263.909 -68.284  61.055  1.00  0.00           O  
ATOM   3839  CB  GLU B 288    -262.631 -71.381  61.036  1.00  0.00           C  
ATOM   3840  CG  GLU B 288    -263.734 -72.362  60.591  1.00  0.00           C  
ATOM   3841  CD  GLU B 288    -263.719 -73.657  61.401  1.00  0.00           C  
ATOM   3842  OE1 GLU B 288    -263.532 -74.722  60.771  1.00  0.00           O  
ATOM   3843  OE2 GLU B 288    -263.923 -73.560  62.630  1.00  0.00           O  
ATOM   3844  N   GLU B 289    -264.787 -69.563  59.387  1.00  0.00           N  
ATOM   3845  CA  GLU B 289    -266.031 -68.834  59.179  1.00  0.00           C  
ATOM   3846  C   GLU B 289    -267.189 -69.831  59.059  1.00  0.00           C  
ATOM   3847  O   GLU B 289    -267.052 -70.842  58.371  1.00  0.00           O  
ATOM   3848  CB  GLU B 289    -265.866 -67.988  57.906  1.00  0.00           C  
ATOM   3849  CG  GLU B 289    -267.063 -67.084  57.570  1.00  0.00           C  
ATOM   3850  CD  GLU B 289    -266.766 -66.270  56.319  1.00  0.00           C  
ATOM   3851  OE1 GLU B 289    -267.368 -66.582  55.271  1.00  0.00           O  
ATOM   3852  OE2 GLU B 289    -265.887 -65.382  56.411  1.00  0.00           O  
ATOM   3853  N   GLN B 290    -268.312 -69.513  59.720  1.00  0.00           N  
ATOM   3854  CA  GLN B 290    -269.518 -70.337  59.747  1.00  0.00           C  
ATOM   3855  C   GLN B 290    -270.343 -70.171  58.456  1.00  0.00           C  
ATOM   3856  O   GLN B 290    -270.496 -69.053  57.964  1.00  0.00           O  
ATOM   3857  CB  GLN B 290    -270.333 -69.930  61.000  1.00  0.00           C  
ATOM   3858  CG  GLN B 290    -271.567 -70.795  61.345  1.00  0.00           C  
ATOM   3859  CD  GLN B 290    -271.195 -72.212  61.788  1.00  0.00           C  
ATOM   3860  NE2 GLN B 290    -271.168 -72.456  63.099  1.00  0.00           N  
ATOM   3861  OE1 GLN B 290    -270.931 -73.078  60.958  1.00  0.00           O  
ATOM   3862  N   PHE B 291    -270.910 -71.291  57.986  1.00  0.00           N  
ATOM   3863  CA  PHE B 291    -271.966 -71.366  56.972  1.00  0.00           C  
ATOM   3864  C   PHE B 291    -272.988 -72.498  57.533  1.00  0.00           C  
ATOM   3865  O   PHE B 291    -272.525 -73.407  58.208  1.00  0.00           O  
ATOM   3866  CB  PHE B 291    -271.267 -71.286  55.473  1.00  0.00           C  
ATOM   3867  CG  PHE B 291    -272.070 -71.597  54.167  1.00  0.00           C  
ATOM   3868  CD1 PHE B 291    -272.709 -70.553  53.111  1.00  0.00           C  
ATOM   3869  CD2 PHE B 291    -272.698 -72.943  54.518  1.00  0.00           C  
ATOM   3870  CE1 PHE B 291    -274.155 -70.702  52.421  1.00  0.00           C  
ATOM   3871  CE2 PHE B 291    -274.087 -73.270  54.024  1.00  0.00           C  
ATOM   3872  CZ  PHE B 291    -275.035 -72.038  52.783  1.00  0.00           C  
ATOM   3873  N   ASN B 292    -274.349 -72.418  57.351  1.00  0.00           N  
ATOM   3874  CA  ASN B 292    -275.532 -73.211  57.844  1.00  0.00           C  
ATOM   3875  C   ASN B 292    -275.437 -74.749  57.894  1.00  0.00           C  
ATOM   3876  O   ASN B 292    -276.267 -75.342  58.582  1.00  0.00           O  
ATOM   3877  CB  ASN B 292    -276.978 -72.674  57.381  1.00  0.00           C  
ATOM   3878  CG  ASN B 292    -277.971 -73.437  56.390  1.00  0.00           C  
ATOM   3879  ND2 ASN B 292    -277.716 -73.662  55.062  1.00  0.00           N  
ATOM   3880  OD1 ASN B 292    -279.066 -73.774  56.835  1.00  0.00           O  
ATOM   3881  N   SER B 293    -274.459 -75.367  57.215  1.00  0.00           N  
ATOM   3882  CA  SER B 293    -274.254 -76.819  57.232  1.00  0.00           C  
ATOM   3883  C   SER B 293    -272.770 -77.231  57.286  1.00  0.00           C  
ATOM   3884  O   SER B 293    -272.501 -78.425  57.409  1.00  0.00           O  
ATOM   3885  CB  SER B 293    -274.969 -77.452  56.016  1.00  0.00           C  
ATOM   3886  OG  SER B 293    -276.361 -77.548  56.244  1.00  0.00           O  
ATOM   3887  N   THR B 294    -271.835 -76.270  57.181  1.00  0.00           N  
ATOM   3888  CA  THR B 294    -270.397 -76.519  57.046  1.00  0.00           C  
ATOM   3889  C   THR B 294    -269.572 -75.402  57.732  1.00  0.00           C  
ATOM   3890  O   THR B 294    -270.116 -74.581  58.465  1.00  0.00           O  
ATOM   3891  CB  THR B 294    -269.990 -76.637  55.543  1.00  0.00           C  
ATOM   3892  OG1 THR B 294    -270.053 -75.399  54.856  1.00  0.00           O  
ATOM   3893  CG2 THR B 294    -270.754 -77.700  54.737  1.00  0.00           C  
ATOM   3894  N   TYR B 295    -268.256 -75.399  57.494  1.00  0.00           N  
ATOM   3895  CA  TYR B 295    -267.342 -74.308  57.809  1.00  0.00           C  
ATOM   3896  C   TYR B 295    -266.512 -73.983  56.560  1.00  0.00           C  
ATOM   3897  O   TYR B 295    -266.385 -74.811  55.654  1.00  0.00           O  
ATOM   3898  CB  TYR B 295    -266.435 -74.710  58.990  1.00  0.00           C  
ATOM   3899  CG  TYR B 295    -267.061 -74.591  60.366  1.00  0.00           C  
ATOM   3900  CD1 TYR B 295    -267.281 -73.318  60.929  1.00  0.00           C  
ATOM   3901  CD2 TYR B 295    -267.373 -75.743  61.115  1.00  0.00           C  
ATOM   3902  CE1 TYR B 295    -267.799 -73.192  62.231  1.00  0.00           C  
ATOM   3903  CE2 TYR B 295    -267.890 -75.619  62.421  1.00  0.00           C  
ATOM   3904  CZ  TYR B 295    -268.106 -74.345  62.978  1.00  0.00           C  
ATOM   3905  OH  TYR B 295    -268.611 -74.227  64.240  1.00  0.00           O  
ATOM   3906  N   ARG B 296    -265.945 -72.770  56.558  1.00  0.00           N  
ATOM   3907  CA  ARG B 296    -265.038 -72.277  55.534  1.00  0.00           C  
ATOM   3908  C   ARG B 296    -263.770 -71.771  56.226  1.00  0.00           C  
ATOM   3909  O   ARG B 296    -263.735 -70.628  56.684  1.00  0.00           O  
ATOM   3910  CB  ARG B 296    -265.746 -71.199  54.688  1.00  0.00           C  
ATOM   3911  CG  ARG B 296    -264.905 -70.703  53.494  1.00  0.00           C  
ATOM   3912  CD  ARG B 296    -265.625 -69.659  52.628  1.00  0.00           C  
ATOM   3913  NE  ARG B 296    -265.687 -68.326  53.251  1.00  0.00           N  
ATOM   3914  CZ  ARG B 296    -265.070 -67.226  52.788  1.00  0.00           C  
ATOM   3915  NH1 ARG B 296    -264.341 -67.257  51.669  1.00  0.00           N  
ATOM   3916  NH2 ARG B 296    -265.192 -66.067  53.443  1.00  0.00           N  
ATOM   3917  N   VAL B 297    -262.753 -72.644  56.291  1.00  0.00           N  
ATOM   3918  CA  VAL B 297    -261.418 -72.309  56.781  1.00  0.00           C  
ATOM   3919  C   VAL B 297    -260.671 -71.480  55.720  1.00  0.00           C  
ATOM   3920  O   VAL B 297    -260.605 -71.891  54.563  1.00  0.00           O  
ATOM   3921  CB  VAL B 297    -260.617 -73.591  57.147  1.00  0.00           C  
ATOM   3922  CG1 VAL B 297    -259.103 -73.385  57.374  1.00  0.00           C  
ATOM   3923  CG2 VAL B 297    -261.237 -74.261  58.386  1.00  0.00           C  
ATOM   3924  N   VAL B 298    -260.152 -70.319  56.138  1.00  0.00           N  
ATOM   3925  CA  VAL B 298    -259.439 -69.366  55.289  1.00  0.00           C  
ATOM   3926  C   VAL B 298    -258.073 -69.075  55.932  1.00  0.00           C  
ATOM   3927  O   VAL B 298    -257.977 -69.016  57.156  1.00  0.00           O  
ATOM   3928  CB  VAL B 298    -260.251 -68.041  55.143  1.00  0.00           C  
ATOM   3929  CG1 VAL B 298    -259.489 -66.857  54.505  1.00  0.00           C  
ATOM   3930  CG2 VAL B 298    -261.562 -68.277  54.369  1.00  0.00           C  
ATOM   3931  N   SER B 299    -257.041 -68.892  55.098  1.00  0.00           N  
ATOM   3932  CA  SER B 299    -255.683 -68.571  55.533  1.00  0.00           C  
ATOM   3933  C   SER B 299    -254.974 -67.766  54.431  1.00  0.00           C  
ATOM   3934  O   SER B 299    -255.467 -67.722  53.304  1.00  0.00           O  
ATOM   3935  CB  SER B 299    -254.957 -69.878  55.932  1.00  0.00           C  
ATOM   3936  OG  SER B 299    -253.703 -69.629  56.535  1.00  0.00           O  
ATOM   3937  N   VAL B 300    -253.847 -67.124  54.774  1.00  0.00           N  
ATOM   3938  CA  VAL B 300    -253.104 -66.232  53.878  1.00  0.00           C  
ATOM   3939  C   VAL B 300    -251.602 -66.576  53.849  1.00  0.00           C  
ATOM   3940  O   VAL B 300    -251.128 -67.345  54.684  1.00  0.00           O  
ATOM   3941  CB  VAL B 300    -253.266 -64.742  54.303  1.00  0.00           C  
ATOM   3942  CG1 VAL B 300    -254.739 -64.297  54.321  1.00  0.00           C  
ATOM   3943  CG2 VAL B 300    -252.574 -64.350  55.623  1.00  0.00           C  
ATOM   3944  N   LEU B 301    -250.890 -65.978  52.882  1.00  0.00           N  
ATOM   3945  CA  LEU B 301    -249.439 -66.023  52.744  1.00  0.00           C  
ATOM   3946  C   LEU B 301    -249.008 -64.789  51.945  1.00  0.00           C  
ATOM   3947  O   LEU B 301    -249.323 -64.701  50.757  1.00  0.00           O  
ATOM   3948  CB  LEU B 301    -248.995 -67.347  52.072  1.00  0.00           C  
ATOM   3949  CG  LEU B 301    -247.486 -67.455  51.745  1.00  0.00           C  
ATOM   3950  CD1 LEU B 301    -246.602 -67.317  52.995  1.00  0.00           C  
ATOM   3951  CD2 LEU B 301    -247.161 -68.737  50.965  1.00  0.00           C  
ATOM   3952  N   THR B 302    -248.287 -63.871  52.607  1.00  0.00           N  
ATOM   3953  CA  THR B 302    -247.746 -62.654  51.997  1.00  0.00           C  
ATOM   3954  C   THR B 302    -246.610 -62.977  51.005  1.00  0.00           C  
ATOM   3955  O   THR B 302    -245.789 -63.854  51.274  1.00  0.00           O  
ATOM   3956  CB  THR B 302    -247.204 -61.682  53.078  1.00  0.00           C  
ATOM   3957  OG1 THR B 302    -248.266 -61.347  53.948  1.00  0.00           O  
ATOM   3958  CG2 THR B 302    -246.604 -60.365  52.551  1.00  0.00           C  
ATOM   3959  N   VAL B 303    -246.612 -62.259  49.873  1.00  0.00           N  
ATOM   3960  CA  VAL B 303    -245.713 -62.460  48.738  1.00  0.00           C  
ATOM   3961  C   VAL B 303    -244.940 -61.155  48.447  1.00  0.00           C  
ATOM   3962  O   VAL B 303    -245.422 -60.068  48.769  1.00  0.00           O  
ATOM   3963  CB  VAL B 303    -246.549 -62.899  47.495  1.00  0.00           C  
ATOM   3964  CG1 VAL B 303    -245.781 -62.954  46.161  1.00  0.00           C  
ATOM   3965  CG2 VAL B 303    -247.234 -64.255  47.751  1.00  0.00           C  
ATOM   3966  N   LEU B 304    -243.738 -61.286  47.859  1.00  0.00           N  
ATOM   3967  CA  LEU B 304    -242.892 -60.165  47.444  1.00  0.00           C  
ATOM   3968  C   LEU B 304    -243.343 -59.603  46.083  1.00  0.00           C  
ATOM   3969  O   LEU B 304    -243.802 -60.354  45.221  1.00  0.00           O  
ATOM   3970  CB  LEU B 304    -241.422 -60.649  47.419  1.00  0.00           C  
ATOM   3971  CG  LEU B 304    -240.341 -59.600  47.054  1.00  0.00           C  
ATOM   3972  CD1 LEU B 304    -240.281 -58.442  48.074  1.00  0.00           C  
ATOM   3973  CD2 LEU B 304    -238.966 -60.270  46.842  1.00  0.00           C  
ATOM   3974  N   HIS B 305    -243.143 -58.288  45.911  1.00  0.00           N  
ATOM   3975  CA  HIS B 305    -243.449 -57.479  44.723  1.00  0.00           C  
ATOM   3976  C   HIS B 305    -242.858 -58.000  43.398  1.00  0.00           C  
ATOM   3977  O   HIS B 305    -243.427 -57.719  42.346  1.00  0.00           O  
ATOM   3978  CB  HIS B 305    -242.965 -56.033  44.975  1.00  0.00           C  
ATOM   3979  CG  HIS B 305    -243.296 -55.508  46.350  1.00  0.00           C  
ATOM   3980  ND1 HIS B 305    -242.348 -55.361  47.349  1.00  0.00           N  
ATOM   3981  CD2 HIS B 305    -244.491 -55.127  46.912  1.00  0.00           C  
ATOM   3982  CE1 HIS B 305    -242.992 -54.948  48.444  1.00  0.00           C  
ATOM   3983  NE2 HIS B 305    -244.295 -54.798  48.255  1.00  0.00           N  
ATOM   3984  N   GLN B 306    -241.740 -58.740  43.478  1.00  0.00           N  
ATOM   3985  CA  GLN B 306    -241.001 -59.284  42.339  1.00  0.00           C  
ATOM   3986  C   GLN B 306    -241.114 -60.812  42.213  1.00  0.00           C  
ATOM   3987  O   GLN B 306    -240.850 -61.323  41.125  1.00  0.00           O  
ATOM   3988  CB  GLN B 306    -239.527 -58.853  42.465  1.00  0.00           C  
ATOM   3989  CG  GLN B 306    -239.325 -57.346  42.222  1.00  0.00           C  
ATOM   3990  CD  GLN B 306    -237.885 -56.919  42.494  1.00  0.00           C  
ATOM   3991  NE2 GLN B 306    -237.150 -56.540  41.445  1.00  0.00           N  
ATOM   3992  OE1 GLN B 306    -237.441 -56.919  43.640  1.00  0.00           O  
ATOM   3993  N   ASP B 307    -241.506 -61.521  43.288  1.00  0.00           N  
ATOM   3994  CA  ASP B 307    -241.673 -62.981  43.285  1.00  0.00           C  
ATOM   3995  C   ASP B 307    -242.986 -63.456  42.644  1.00  0.00           C  
ATOM   3996  O   ASP B 307    -243.002 -64.564  42.105  1.00  0.00           O  
ATOM   3997  CB  ASP B 307    -241.475 -63.642  44.665  1.00  0.00           C  
ATOM   3998  CG  ASP B 307    -240.084 -63.469  45.284  1.00  0.00           C  
ATOM   3999  OD1 ASP B 307    -239.927 -63.959  46.422  1.00  0.00           O  
ATOM   4000  OD2 ASP B 307    -239.175 -62.953  44.597  1.00  0.00           O  
ATOM   4001  N   TRP B 308    -244.037 -62.613  42.648  1.00  0.00           N  
ATOM   4002  CA  TRP B 308    -245.233 -62.862  41.839  1.00  0.00           C  
ATOM   4003  C   TRP B 308    -244.954 -62.630  40.342  1.00  0.00           C  
ATOM   4004  O   TRP B 308    -245.428 -63.422  39.531  1.00  0.00           O  
ATOM   4005  CB  TRP B 308    -246.441 -62.050  42.346  1.00  0.00           C  
ATOM   4006  CG  TRP B 308    -247.745 -62.387  41.676  1.00  0.00           C  
ATOM   4007  CD1 TRP B 308    -248.360 -61.656  40.717  1.00  0.00           C  
ATOM   4008  NE1 TRP B 308    -249.490 -62.315  40.280  1.00  0.00           N  
ATOM   4009  CE2 TRP B 308    -249.648 -63.529  40.914  1.00  0.00           C  
ATOM   4010  CD2 TRP B 308    -248.547 -63.601  41.822  1.00  0.00           C  
ATOM   4011  CE3 TRP B 308    -248.451 -64.767  42.619  1.00  0.00           C  
ATOM   4012  CZ3 TRP B 308    -249.398 -65.806  42.513  1.00  0.00           C  
ATOM   4013  CZ2 TRP B 308    -250.593 -64.562  40.793  1.00  0.00           C  
ATOM   4014  CH2 TRP B 308    -250.464 -65.706  41.600  1.00  0.00           C  
ATOM   4015  N   LEU B 309    -244.145 -61.604  40.008  1.00  0.00           N  
ATOM   4016  CA  LEU B 309    -243.665 -61.321  38.648  1.00  0.00           C  
ATOM   4017  C   LEU B 309    -242.754 -62.428  38.080  1.00  0.00           C  
ATOM   4018  O   LEU B 309    -242.787 -62.662  36.873  1.00  0.00           O  
ATOM   4019  CB  LEU B 309    -242.944 -59.953  38.603  1.00  0.00           C  
ATOM   4020  CG  LEU B 309    -243.837 -58.732  38.916  1.00  0.00           C  
ATOM   4021  CD1 LEU B 309    -243.009 -57.430  38.958  1.00  0.00           C  
ATOM   4022  CD2 LEU B 309    -245.019 -58.613  37.937  1.00  0.00           C  
ATOM   4023  N   ASN B 310    -242.000 -63.110  38.961  1.00  0.00           N  
ATOM   4024  CA  ASN B 310    -241.192 -64.295  38.650  1.00  0.00           C  
ATOM   4025  C   ASN B 310    -242.056 -65.543  38.352  1.00  0.00           C  
ATOM   4026  O   ASN B 310    -241.591 -66.433  37.641  1.00  0.00           O  
ATOM   4027  CB  ASN B 310    -240.213 -64.537  39.825  1.00  0.00           C  
ATOM   4028  CG  ASN B 310    -239.108 -65.556  39.533  1.00  0.00           C  
ATOM   4029  ND2 ASN B 310    -238.136 -65.182  38.699  1.00  0.00           N  
ATOM   4030  OD1 ASN B 310    -239.127 -66.664  40.062  1.00  0.00           O  
ATOM   4031  N   GLY B 311    -243.299 -65.571  38.865  1.00  0.00           N  
ATOM   4032  CA  GLY B 311    -244.263 -66.639  38.619  1.00  0.00           C  
ATOM   4033  C   GLY B 311    -243.945 -67.892  39.446  1.00  0.00           C  
ATOM   4034  O   GLY B 311    -244.153 -69.000  38.953  1.00  0.00           O  
ATOM   4035  N   LYS B 312    -243.446 -67.725  40.685  1.00  0.00           N  
ATOM   4036  CA  LYS B 312    -243.204 -68.812  41.641  1.00  0.00           C  
ATOM   4037  C   LYS B 312    -244.505 -69.526  42.051  1.00  0.00           C  
ATOM   4038  O   LYS B 312    -245.575 -68.915  42.022  1.00  0.00           O  
ATOM   4039  CB  LYS B 312    -242.500 -68.250  42.893  1.00  0.00           C  
ATOM   4040  CG  LYS B 312    -241.100 -67.687  42.609  1.00  0.00           C  
ATOM   4041  CD  LYS B 312    -240.329 -67.354  43.893  1.00  0.00           C  
ATOM   4042  CE  LYS B 312    -239.040 -66.568  43.614  1.00  0.00           C  
ATOM   4043  NZ  LYS B 312    -238.336 -66.230  44.862  1.00  0.00           N  
ATOM   4044  N   GLU B 313    -244.377 -70.802  42.450  1.00  0.00           N  
ATOM   4045  CA  GLU B 313    -245.476 -71.575  43.022  1.00  0.00           C  
ATOM   4046  C   GLU B 313    -245.782 -71.097  44.447  1.00  0.00           C  
ATOM   4047  O   GLU B 313    -244.865 -70.917  45.247  1.00  0.00           O  
ATOM   4048  CB  GLU B 313    -245.148 -73.084  42.986  1.00  0.00           C  
ATOM   4049  CG  GLU B 313    -246.209 -73.990  43.656  1.00  0.00           C  
ATOM   4050  CD  GLU B 313    -245.817 -75.464  43.634  1.00  0.00           C  
ATOM   4051  OE1 GLU B 313    -246.253 -76.160  42.692  1.00  0.00           O  
ATOM   4052  OE2 GLU B 313    -245.107 -75.876  44.579  1.00  0.00           O  
ATOM   4053  N   TYR B 314    -247.081 -70.958  44.723  1.00  0.00           N  
ATOM   4054  CA  TYR B 314    -247.652 -70.761  46.049  1.00  0.00           C  
ATOM   4055  C   TYR B 314    -248.721 -71.844  46.204  1.00  0.00           C  
ATOM   4056  O   TYR B 314    -249.479 -72.070  45.262  1.00  0.00           O  
ATOM   4057  CB  TYR B 314    -248.226 -69.333  46.154  1.00  0.00           C  
ATOM   4058  CG  TYR B 314    -247.149 -68.275  45.999  1.00  0.00           C  
ATOM   4059  CD1 TYR B 314    -246.903 -67.683  44.742  1.00  0.00           C  
ATOM   4060  CD2 TYR B 314    -246.323 -67.958  47.094  1.00  0.00           C  
ATOM   4061  CE1 TYR B 314    -245.810 -66.812  44.574  1.00  0.00           C  
ATOM   4062  CE2 TYR B 314    -245.220 -67.099  46.924  1.00  0.00           C  
ATOM   4063  CZ  TYR B 314    -244.958 -66.536  45.660  1.00  0.00           C  
ATOM   4064  OH  TYR B 314    -243.870 -65.737  45.483  1.00  0.00           O  
ATOM   4065  N   LYS B 315    -248.729 -72.525  47.359  1.00  0.00           N  
ATOM   4066  CA  LYS B 315    -249.533 -73.725  47.588  1.00  0.00           C  
ATOM   4067  C   LYS B 315    -250.135 -73.701  48.996  1.00  0.00           C  
ATOM   4068  O   LYS B 315    -249.438 -73.358  49.949  1.00  0.00           O  
ATOM   4069  CB  LYS B 315    -248.644 -74.968  47.352  1.00  0.00           C  
ATOM   4070  CG  LYS B 315    -249.303 -76.338  47.636  1.00  0.00           C  
ATOM   4071  CD  LYS B 315    -248.319 -77.519  47.602  1.00  0.00           C  
ATOM   4072  CE  LYS B 315    -247.735 -77.813  46.215  1.00  0.00           C  
ATOM   4073  NZ  LYS B 315    -246.901 -79.024  46.227  1.00  0.00           N  
ATOM   4074  N   CYS B 316    -251.399 -74.141  49.085  1.00  0.00           N  
ATOM   4075  CA  CYS B 316    -252.125 -74.414  50.322  1.00  0.00           C  
ATOM   4076  C   CYS B 316    -252.544 -75.893  50.327  1.00  0.00           C  
ATOM   4077  O   CYS B 316    -252.786 -76.457  49.258  1.00  0.00           O  
ATOM   4078  SG  CYS B 316    -254.384 -73.558  51.864  1.00  0.00           S  
ATOM   4079  CB  CYS B 316    -253.350 -73.485  50.373  1.00  0.00           C  
ATOM   4080  N   LYS B 317    -252.641 -76.483  51.526  1.00  0.00           N  
ATOM   4081  CA  LYS B 317    -253.011 -77.884  51.741  1.00  0.00           C  
ATOM   4082  C   LYS B 317    -253.698 -78.035  53.104  1.00  0.00           C  
ATOM   4083  O   LYS B 317    -253.436 -77.232  54.000  1.00  0.00           O  
ATOM   4084  CB  LYS B 317    -251.731 -78.745  51.642  1.00  0.00           C  
ATOM   4085  CG  LYS B 317    -251.937 -80.267  51.744  1.00  0.00           C  
ATOM   4086  CD  LYS B 317    -250.659 -81.043  51.384  1.00  0.00           C  
ATOM   4087  CE  LYS B 317    -250.880 -82.552  51.213  1.00  0.00           C  
ATOM   4088  NZ  LYS B 317    -251.717 -82.850  50.037  1.00  0.00           N  
ATOM   4089  N   VAL B 318    -254.531 -79.083  53.244  1.00  0.00           N  
ATOM   4090  CA  VAL B 318    -255.134 -79.490  54.517  1.00  0.00           C  
ATOM   4091  C   VAL B 318    -255.094 -81.018  54.691  1.00  0.00           C  
ATOM   4092  O   VAL B 318    -254.979 -81.757  53.712  1.00  0.00           O  
ATOM   4093  CB  VAL B 318    -256.617 -79.034  54.658  1.00  0.00           C  
ATOM   4094  CG1 VAL B 318    -256.753 -77.506  54.633  1.00  0.00           C  
ATOM   4095  CG2 VAL B 318    -257.608 -79.715  53.690  1.00  0.00           C  
ATOM   4096  N   SER B 319    -255.240 -81.439  55.956  1.00  0.00           N  
ATOM   4097  CA  SER B 319    -255.403 -82.824  56.387  1.00  0.00           C  
ATOM   4098  C   SER B 319    -256.401 -82.827  57.554  1.00  0.00           C  
ATOM   4099  O   SER B 319    -256.249 -82.029  58.479  1.00  0.00           O  
ATOM   4100  CB  SER B 319    -254.024 -83.399  56.782  1.00  0.00           C  
ATOM   4101  OG  SER B 319    -254.119 -84.742  57.215  1.00  0.00           O  
ATOM   4102  N   ASN B 320    -257.414 -83.704  57.492  1.00  0.00           N  
ATOM   4103  CA  ASN B 320    -258.482 -83.781  58.495  1.00  0.00           C  
ATOM   4104  C   ASN B 320    -259.209 -85.134  58.419  1.00  0.00           C  
ATOM   4105  O   ASN B 320    -259.121 -85.822  57.403  1.00  0.00           O  
ATOM   4106  CB  ASN B 320    -259.434 -82.557  58.393  1.00  0.00           C  
ATOM   4107  CG  ASN B 320    -260.225 -82.425  57.087  1.00  0.00           C  
ATOM   4108  OD1 ASN B 320    -261.348 -82.912  56.988  1.00  0.00           O  
ATOM   4109  ND2 ASN B 320    -259.657 -81.741  56.091  1.00  0.00           N  
ATOM   4110  N   LYS B 321    -259.913 -85.483  59.507  1.00  0.00           N  
ATOM   4111  CA  LYS B 321    -260.679 -86.725  59.657  1.00  0.00           C  
ATOM   4112  C   LYS B 321    -261.994 -86.732  58.848  1.00  0.00           C  
ATOM   4113  O   LYS B 321    -262.476 -87.812  58.507  1.00  0.00           O  
ATOM   4114  CB  LYS B 321    -260.896 -86.984  61.169  1.00  0.00           C  
ATOM   4115  CG  LYS B 321    -261.647 -88.274  61.556  1.00  0.00           C  
ATOM   4116  CD  LYS B 321    -260.958 -89.563  61.081  1.00  0.00           C  
ATOM   4117  CE  LYS B 321    -261.687 -90.824  61.562  1.00  0.00           C  
ATOM   4118  NZ  LYS B 321    -261.021 -92.043  61.074  1.00  0.00           N  
ATOM   4119  N   GLY B 322    -262.519 -85.540  58.510  1.00  0.00           N  
ATOM   4120  CA  GLY B 322    -263.691 -85.354  57.649  1.00  0.00           C  
ATOM   4121  C   GLY B 322    -263.368 -85.495  56.147  1.00  0.00           C  
ATOM   4122  O   GLY B 322    -264.252 -85.254  55.327  1.00  0.00           O  
ATOM   4123  N   LEU B 323    -262.123 -85.859  55.788  1.00  0.00           N  
ATOM   4124  CA  LEU B 323    -261.604 -85.947  54.425  1.00  0.00           C  
ATOM   4125  C   LEU B 323    -260.797 -87.261  54.301  1.00  0.00           C  
ATOM   4126  O   LEU B 323    -259.892 -87.468  55.111  1.00  0.00           O  
ATOM   4127  CB  LEU B 323    -260.711 -84.700  54.217  1.00  0.00           C  
ATOM   4128  CG  LEU B 323    -260.051 -84.565  52.831  1.00  0.00           C  
ATOM   4129  CD1 LEU B 323    -261.075 -84.377  51.698  1.00  0.00           C  
ATOM   4130  CD2 LEU B 323    -259.012 -83.432  52.829  1.00  0.00           C  
ATOM   4131  N   PRO B 324    -261.115 -88.138  53.319  1.00  0.00           N  
ATOM   4132  CA  PRO B 324    -260.434 -89.443  53.183  1.00  0.00           C  
ATOM   4133  C   PRO B 324    -258.969 -89.394  52.696  1.00  0.00           C  
ATOM   4134  O   PRO B 324    -258.244 -90.358  52.940  1.00  0.00           O  
ATOM   4135  CD  PRO B 324    -262.180 -87.994  52.322  1.00  0.00           C  
ATOM   4136  CB  PRO B 324    -261.335 -90.221  52.211  1.00  0.00           C  
ATOM   4137  CG  PRO B 324    -261.969 -89.146  51.344  1.00  0.00           C  
ATOM   4138  N   SER B 325    -258.555 -88.297  52.038  1.00  0.00           N  
ATOM   4139  CA  SER B 325    -257.191 -88.094  51.545  1.00  0.00           C  
ATOM   4140  C   SER B 325    -256.936 -86.590  51.356  1.00  0.00           C  
ATOM   4141  O   SER B 325    -257.795 -85.893  50.819  1.00  0.00           O  
ATOM   4142  CB  SER B 325    -256.970 -88.901  50.245  1.00  0.00           C  
ATOM   4143  OG  SER B 325    -255.649 -88.762  49.761  1.00  0.00           O  
ATOM   4144  N   SER B 326    -255.756 -86.135  51.811  1.00  0.00           N  
ATOM   4145  CA  SER B 326    -255.324 -84.736  51.869  1.00  0.00           C  
ATOM   4146  C   SER B 326    -255.277 -84.045  50.493  1.00  0.00           C  
ATOM   4147  O   SER B 326    -254.474 -84.436  49.645  1.00  0.00           O  
ATOM   4148  CB  SER B 326    -253.939 -84.691  52.539  1.00  0.00           C  
ATOM   4149  OG  SER B 326    -254.045 -85.060  53.897  1.00  0.00           O  
ATOM   4150  N   ILE B 327    -256.121 -83.015  50.322  1.00  0.00           N  
ATOM   4151  CA  ILE B 327    -256.237 -82.210  49.103  1.00  0.00           C  
ATOM   4152  C   ILE B 327    -255.395 -80.923  49.227  1.00  0.00           C  
ATOM   4153  O   ILE B 327    -255.235 -80.400  50.331  1.00  0.00           O  
ATOM   4154  CB  ILE B 327    -257.734 -81.857  48.823  1.00  0.00           C  
ATOM   4155  CG2 ILE B 327    -257.979 -80.778  47.740  1.00  0.00           C  
ATOM   4156  CG1 ILE B 327    -258.515 -83.142  48.451  1.00  0.00           C  
ATOM   4157  CD1 ILE B 327    -260.038 -82.966  48.417  1.00  0.00           C  
ATOM   4158  N   GLU B 328    -254.886 -80.448  48.079  1.00  0.00           N  
ATOM   4159  CA  GLU B 328    -254.102 -79.223  47.935  1.00  0.00           C  
ATOM   4160  C   GLU B 328    -254.491 -78.491  46.639  1.00  0.00           C  
ATOM   4161  O   GLU B 328    -255.137 -79.076  45.766  1.00  0.00           O  
ATOM   4162  CB  GLU B 328    -252.594 -79.575  47.990  1.00  0.00           C  
ATOM   4163  CG  GLU B 328    -252.054 -80.404  46.803  1.00  0.00           C  
ATOM   4164  CD  GLU B 328    -250.588 -80.791  47.000  1.00  0.00           C  
ATOM   4165  OE1 GLU B 328    -250.331 -81.585  47.930  1.00  0.00           O  
ATOM   4166  OE2 GLU B 328    -249.747 -80.292  46.221  1.00  0.00           O  
ATOM   4167  N   LYS B 329    -254.052 -77.228  46.533  1.00  0.00           N  
ATOM   4168  CA  LYS B 329    -254.174 -76.406  45.330  1.00  0.00           C  
ATOM   4169  C   LYS B 329    -252.967 -75.464  45.233  1.00  0.00           C  
ATOM   4170  O   LYS B 329    -252.555 -74.897  46.245  1.00  0.00           O  
ATOM   4171  CB  LYS B 329    -255.524 -75.647  45.335  1.00  0.00           C  
ATOM   4172  CG  LYS B 329    -255.775 -74.711  44.134  1.00  0.00           C  
ATOM   4173  CD  LYS B 329    -255.825 -75.422  42.773  1.00  0.00           C  
ATOM   4174  CE  LYS B 329    -256.209 -74.462  41.637  1.00  0.00           C  
ATOM   4175  NZ  LYS B 329    -256.185 -75.142  40.331  1.00  0.00           N  
ATOM   4176  N   THR B 330    -252.459 -75.305  44.000  1.00  0.00           N  
ATOM   4177  CA  THR B 330    -251.347 -74.428  43.638  1.00  0.00           C  
ATOM   4178  C   THR B 330    -251.838 -73.266  42.751  1.00  0.00           C  
ATOM   4179  O   THR B 330    -252.887 -73.372  42.111  1.00  0.00           O  
ATOM   4180  CB  THR B 330    -250.276 -75.210  42.826  1.00  0.00           C  
ATOM   4181  OG1 THR B 330    -250.750 -75.665  41.569  1.00  0.00           O  
ATOM   4182  CG2 THR B 330    -249.685 -76.394  43.593  1.00  0.00           C  
ATOM   4183  N   ILE B 331    -251.042 -72.185  42.720  1.00  0.00           N  
ATOM   4184  CA  ILE B 331    -251.259 -71.035  41.848  1.00  0.00           C  
ATOM   4185  C   ILE B 331    -249.930 -70.292  41.600  1.00  0.00           C  
ATOM   4186  O   ILE B 331    -249.030 -70.320  42.442  1.00  0.00           O  
ATOM   4187  CB  ILE B 331    -252.323 -70.050  42.432  1.00  0.00           C  
ATOM   4188  CG2 ILE B 331    -251.810 -69.146  43.578  1.00  0.00           C  
ATOM   4189  CG1 ILE B 331    -252.977 -69.206  41.316  1.00  0.00           C  
ATOM   4190  CD1 ILE B 331    -254.257 -68.494  41.757  1.00  0.00           C  
ATOM   4191  N   SER B 332    -249.865 -69.624  40.441  1.00  0.00           N  
ATOM   4192  CA  SER B 332    -248.777 -68.752  40.007  1.00  0.00           C  
ATOM   4193  C   SER B 332    -249.307 -67.772  38.943  1.00  0.00           C  
ATOM   4194  O   SER B 332    -250.390 -67.985  38.394  1.00  0.00           O  
ATOM   4195  CB  SER B 332    -247.579 -69.597  39.517  1.00  0.00           C  
ATOM   4196  OG  SER B 332    -247.827 -70.248  38.285  1.00  0.00           O  
ATOM   4197  N   LYS B 333    -248.526 -66.713  38.672  1.00  0.00           N  
ATOM   4198  CA  LYS B 333    -248.821 -65.714  37.641  1.00  0.00           C  
ATOM   4199  C   LYS B 333    -248.670 -66.300  36.222  1.00  0.00           C  
ATOM   4200  O   LYS B 333    -247.827 -67.176  36.011  1.00  0.00           O  
ATOM   4201  CB  LYS B 333    -247.863 -64.521  37.841  1.00  0.00           C  
ATOM   4202  CG  LYS B 333    -248.202 -63.272  37.004  1.00  0.00           C  
ATOM   4203  CD  LYS B 333    -247.116 -62.193  37.096  1.00  0.00           C  
ATOM   4204  CE  LYS B 333    -247.363 -60.987  36.184  1.00  0.00           C  
ATOM   4205  NZ  LYS B 333    -247.393 -61.359  34.763  1.00  0.00           N  
ATOM   4206  N   ALA B 334    -249.453 -65.757  35.270  1.00  0.00           N  
ATOM   4207  CA  ALA B 334    -249.309 -65.996  33.833  1.00  0.00           C  
ATOM   4208  C   ALA B 334    -247.965 -65.459  33.309  1.00  0.00           C  
ATOM   4209  O   ALA B 334    -247.659 -64.280  33.497  1.00  0.00           O  
ATOM   4210  CB  ALA B 334    -250.484 -65.339  33.093  1.00  0.00           C  
ATOM   4211  N   LYS B 335    -247.189 -66.349  32.671  1.00  0.00           N  
ATOM   4212  CA  LYS B 335    -245.806 -66.112  32.247  1.00  0.00           C  
ATOM   4213  C   LYS B 335    -245.710 -65.586  30.800  1.00  0.00           C  
ATOM   4214  O   LYS B 335    -244.788 -65.958  30.072  1.00  0.00           O  
ATOM   4215  CB  LYS B 335    -244.985 -67.401  32.487  1.00  0.00           C  
ATOM   4216  CG  LYS B 335    -244.914 -67.797  33.973  1.00  0.00           C  
ATOM   4217  CD  LYS B 335    -244.165 -69.115  34.215  1.00  0.00           C  
ATOM   4218  CE  LYS B 335    -244.063 -69.485  35.704  1.00  0.00           C  
ATOM   4219  NZ  LYS B 335    -245.389 -69.670  36.322  1.00  0.00           N  
ATOM   4220  N   GLY B 336    -246.650 -64.703  30.417  1.00  0.00           N  
ATOM   4221  CA  GLY B 336    -246.639 -63.994  29.140  1.00  0.00           C  
ATOM   4222  C   GLY B 336    -245.571 -62.891  29.162  1.00  0.00           C  
ATOM   4223  O   GLY B 336    -245.237 -62.352  30.219  1.00  0.00           O  
ATOM   4224  N   GLN B 337    -245.041 -62.564  27.974  1.00  0.00           N  
ATOM   4225  CA  GLN B 337    -243.957 -61.599  27.783  1.00  0.00           C  
ATOM   4226  C   GLN B 337    -244.488 -60.150  27.847  1.00  0.00           C  
ATOM   4227  O   GLN B 337    -245.557 -59.896  27.293  1.00  0.00           O  
ATOM   4228  CB  GLN B 337    -243.300 -61.888  26.413  1.00  0.00           C  
ATOM   4229  CG  GLN B 337    -242.679 -63.297  26.277  1.00  0.00           C  
ATOM   4230  CD  GLN B 337    -241.635 -63.607  27.355  1.00  0.00           C  
ATOM   4231  OE1 GLN B 337    -240.601 -62.947  27.428  1.00  0.00           O  
ATOM   4232  NE2 GLN B 337    -241.900 -64.609  28.196  1.00  0.00           N  
ATOM   4233  N   PRO B 338    -243.755 -59.235  28.529  1.00  0.00           N  
ATOM   4234  CA  PRO B 338    -244.216 -57.855  28.787  1.00  0.00           C  
ATOM   4235  C   PRO B 338    -244.393 -57.006  27.513  1.00  0.00           C  
ATOM   4236  O   PRO B 338    -243.509 -56.985  26.656  1.00  0.00           O  
ATOM   4237  CB  PRO B 338    -243.134 -57.280  29.718  1.00  0.00           C  
ATOM   4238  CG  PRO B 338    -241.879 -58.068  29.392  1.00  0.00           C  
ATOM   4239  CD  PRO B 338    -242.424 -59.458  29.101  1.00  0.00           C  
ATOM   4240  N   ARG B 339    -245.546 -56.325  27.434  1.00  0.00           N  
ATOM   4241  CA  ARG B 339    -245.949 -55.440  26.347  1.00  0.00           C  
ATOM   4242  C   ARG B 339    -246.694 -54.242  26.957  1.00  0.00           C  
ATOM   4243  O   ARG B 339    -247.654 -54.441  27.703  1.00  0.00           O  
ATOM   4244  CB  ARG B 339    -246.803 -56.238  25.334  1.00  0.00           C  
ATOM   4245  CG  ARG B 339    -247.391 -55.398  24.187  1.00  0.00           C  
ATOM   4246  CD  ARG B 339    -248.198 -56.236  23.182  1.00  0.00           C  
ATOM   4247  NE  ARG B 339    -248.985 -55.377  22.286  1.00  0.00           N  
ATOM   4248  CZ  ARG B 339    -249.545 -55.731  21.117  1.00  0.00           C  
ATOM   4249  NH1 ARG B 339    -249.380 -56.956  20.599  1.00  0.00           N  
ATOM   4250  NH2 ARG B 339    -250.300 -54.839  20.463  1.00  0.00           N  
ATOM   4251  N   GLU B 340    -246.220 -53.030  26.622  1.00  0.00           N  
ATOM   4252  CA  GLU B 340    -246.690 -51.745  27.142  1.00  0.00           C  
ATOM   4253  C   GLU B 340    -248.162 -51.449  26.765  1.00  0.00           C  
ATOM   4254  O   GLU B 340    -248.447 -51.371  25.569  1.00  0.00           O  
ATOM   4255  CB  GLU B 340    -245.748 -50.651  26.595  1.00  0.00           C  
ATOM   4256  CG  GLU B 340    -246.090 -49.240  27.108  1.00  0.00           C  
ATOM   4257  CD  GLU B 340    -245.086 -48.194  26.633  1.00  0.00           C  
ATOM   4258  OE1 GLU B 340    -244.235 -47.802  27.461  1.00  0.00           O  
ATOM   4259  OE2 GLU B 340    -245.193 -47.809  25.449  1.00  0.00           O  
ATOM   4260  N   PRO B 341    -249.057 -51.242  27.765  1.00  0.00           N  
ATOM   4261  CA  PRO B 341    -250.407 -50.705  27.516  1.00  0.00           C  
ATOM   4262  C   PRO B 341    -250.380 -49.269  26.967  1.00  0.00           C  
ATOM   4263  O   PRO B 341    -249.804 -48.380  27.595  1.00  0.00           O  
ATOM   4264  CD  PRO B 341    -248.826 -51.409  29.199  1.00  0.00           C  
ATOM   4265  CB  PRO B 341    -251.113 -50.757  28.885  1.00  0.00           C  
ATOM   4266  CG  PRO B 341    -250.213 -51.562  29.800  1.00  0.00           C  
ATOM   4267  N   GLN B 342    -251.022 -49.087  25.807  1.00  0.00           N  
ATOM   4268  CA  GLN B 342    -251.215 -47.806  25.143  1.00  0.00           C  
ATOM   4269  C   GLN B 342    -252.507 -47.176  25.682  1.00  0.00           C  
ATOM   4270  O   GLN B 342    -253.588 -47.433  25.149  1.00  0.00           O  
ATOM   4271  CB  GLN B 342    -251.254 -48.037  23.612  1.00  0.00           C  
ATOM   4272  CG  GLN B 342    -250.006 -48.735  23.024  1.00  0.00           C  
ATOM   4273  CD  GLN B 342    -248.694 -48.015  23.350  1.00  0.00           C  
ATOM   4274  OE1 GLN B 342    -248.516 -46.855  22.987  1.00  0.00           O  
ATOM   4275  NE2 GLN B 342    -247.774 -48.700  24.031  1.00  0.00           N  
ATOM   4276  N   VAL B 343    -252.366 -46.394  26.767  1.00  0.00           N  
ATOM   4277  CA  VAL B 343    -253.462 -45.674  27.410  1.00  0.00           C  
ATOM   4278  C   VAL B 343    -253.908 -44.465  26.564  1.00  0.00           C  
ATOM   4279  O   VAL B 343    -253.079 -43.655  26.148  1.00  0.00           O  
ATOM   4280  CB  VAL B 343    -253.097 -45.226  28.860  1.00  0.00           C  
ATOM   4281  CG1 VAL B 343    -251.915 -44.238  28.959  1.00  0.00           C  
ATOM   4282  CG2 VAL B 343    -254.310 -44.666  29.631  1.00  0.00           C  
ATOM   4283  N   TYR B 344    -255.224 -44.388  26.333  1.00  0.00           N  
ATOM   4284  CA  TYR B 344    -255.904 -43.294  25.649  1.00  0.00           C  
ATOM   4285  C   TYR B 344    -257.065 -42.825  26.534  1.00  0.00           C  
ATOM   4286  O   TYR B 344    -257.606 -43.621  27.303  1.00  0.00           O  
ATOM   4287  CB  TYR B 344    -256.440 -43.768  24.280  1.00  0.00           C  
ATOM   4288  CG  TYR B 344    -255.427 -44.422  23.354  1.00  0.00           C  
ATOM   4289  CD1 TYR B 344    -255.629 -45.743  22.906  1.00  0.00           C  
ATOM   4290  CE1 TYR B 344    -254.696 -46.350  22.044  1.00  0.00           C  
ATOM   4291  CZ  TYR B 344    -253.557 -45.638  21.621  1.00  0.00           C  
ATOM   4292  OH  TYR B 344    -252.663 -46.223  20.773  1.00  0.00           O  
ATOM   4293  CD2 TYR B 344    -254.279 -43.716  22.938  1.00  0.00           C  
ATOM   4294  CE2 TYR B 344    -253.345 -44.324  22.077  1.00  0.00           C  
ATOM   4295  N   THR B 345    -257.452 -41.552  26.384  1.00  0.00           N  
ATOM   4296  CA  THR B 345    -258.639 -40.981  27.020  1.00  0.00           C  
ATOM   4297  C   THR B 345    -259.418 -40.164  25.979  1.00  0.00           C  
ATOM   4298  O   THR B 345    -258.819 -39.482  25.146  1.00  0.00           O  
ATOM   4299  CB  THR B 345    -258.301 -40.096  28.252  1.00  0.00           C  
ATOM   4300  OG1 THR B 345    -257.557 -38.939  27.919  1.00  0.00           O  
ATOM   4301  CG2 THR B 345    -257.575 -40.850  29.374  1.00  0.00           C  
ATOM   4302  N   LEU B 346    -260.752 -40.296  26.045  1.00  0.00           N  
ATOM   4303  CA  LEU B 346    -261.716 -39.674  25.140  1.00  0.00           C  
ATOM   4304  C   LEU B 346    -262.750 -38.908  25.988  1.00  0.00           C  
ATOM   4305  O   LEU B 346    -263.077 -39.363  27.087  1.00  0.00           O  
ATOM   4306  CB  LEU B 346    -262.413 -40.777  24.308  1.00  0.00           C  
ATOM   4307  CG  LEU B 346    -261.491 -41.533  23.323  1.00  0.00           C  
ATOM   4308  CD1 LEU B 346    -262.233 -42.733  22.694  1.00  0.00           C  
ATOM   4309  CD2 LEU B 346    -260.875 -40.597  22.259  1.00  0.00           C  
ATOM   4310  N   PRO B 347    -263.227 -37.743  25.492  1.00  0.00           N  
ATOM   4311  CA  PRO B 347    -264.111 -36.858  26.274  1.00  0.00           C  
ATOM   4312  C   PRO B 347    -265.506 -37.461  26.567  1.00  0.00           C  
ATOM   4313  O   PRO B 347    -265.898 -38.432  25.916  1.00  0.00           O  
ATOM   4314  CD  PRO B 347    -262.946 -37.188  24.166  1.00  0.00           C  
ATOM   4315  CB  PRO B 347    -264.207 -35.598  25.392  1.00  0.00           C  
ATOM   4316  CG  PRO B 347    -263.980 -36.090  23.974  1.00  0.00           C  
ATOM   4317  N   PRO B 348    -266.249 -36.847  27.516  1.00  0.00           N  
ATOM   4318  CA  PRO B 348    -267.642 -37.227  27.796  1.00  0.00           C  
ATOM   4319  C   PRO B 348    -268.594 -36.819  26.659  1.00  0.00           C  
ATOM   4320  O   PRO B 348    -268.290 -35.894  25.904  1.00  0.00           O  
ATOM   4321  CD  PRO B 348    -265.833 -35.701  28.327  1.00  0.00           C  
ATOM   4322  CB  PRO B 348    -267.955 -36.481  29.100  1.00  0.00           C  
ATOM   4323  CG  PRO B 348    -267.088 -35.235  29.053  1.00  0.00           C  
ATOM   4324  N   SER B 349    -269.727 -37.533  26.563  1.00  0.00           N  
ATOM   4325  CA  SER B 349    -270.773 -37.307  25.566  1.00  0.00           C  
ATOM   4326  C   SER B 349    -271.348 -35.878  25.629  1.00  0.00           C  
ATOM   4327  O   SER B 349    -271.857 -35.468  26.673  1.00  0.00           O  
ATOM   4328  CB  SER B 349    -271.858 -38.386  25.736  1.00  0.00           C  
ATOM   4329  OG  SER B 349    -272.942 -38.184  24.851  1.00  0.00           O  
ATOM   4330  N   GLN B 350    -271.256 -35.169  24.491  1.00  0.00           N  
ATOM   4331  CA  GLN B 350    -271.745 -33.802  24.283  1.00  0.00           C  
ATOM   4332  C   GLN B 350    -273.272 -33.629  24.408  1.00  0.00           C  
ATOM   4333  O   GLN B 350    -273.723 -32.521  24.689  1.00  0.00           O  
ATOM   4334  CB  GLN B 350    -271.174 -33.235  22.955  1.00  0.00           C  
ATOM   4335  CG  GLN B 350    -271.301 -34.118  21.685  1.00  0.00           C  
ATOM   4336  CD  GLN B 350    -272.727 -34.304  21.157  1.00  0.00           C  
ATOM   4337  OE1 GLN B 350    -273.049 -35.518  20.703  1.00  0.00           O  
ATOM   4338  NE2 GLN B 350    -273.522 -33.369  21.142  1.00  0.00           N  
ATOM   4339  N   GLU B 351    -274.023 -34.723  24.209  1.00  0.00           N  
ATOM   4340  CA  GLU B 351    -275.481 -34.784  24.305  1.00  0.00           C  
ATOM   4341  C   GLU B 351    -275.958 -35.377  25.645  1.00  0.00           C  
ATOM   4342  O   GLU B 351    -277.159 -35.331  25.910  1.00  0.00           O  
ATOM   4343  CB  GLU B 351    -276.028 -35.548  23.083  1.00  0.00           C  
ATOM   4344  CG  GLU B 351    -275.511 -36.991  22.945  1.00  0.00           C  
ATOM   4345  CD  GLU B 351    -276.062 -37.661  21.694  1.00  0.00           C  
ATOM   4346  OE1 GLU B 351    -276.949 -38.528  21.848  1.00  0.00           O  
ATOM   4347  OE2 GLU B 351    -275.580 -37.308  20.595  1.00  0.00           O  
ATOM   4348  N   GLU B 352    -275.027 -35.862  26.489  1.00  0.00           N  
ATOM   4349  CA  GLU B 352    -275.279 -36.144  27.906  1.00  0.00           C  
ATOM   4350  C   GLU B 352    -275.131 -34.864  28.765  1.00  0.00           C  
ATOM   4351  O   GLU B 352    -275.532 -34.879  29.927  1.00  0.00           O  
ATOM   4352  CB  GLU B 352    -274.375 -37.310  28.366  1.00  0.00           C  
ATOM   4353  CG  GLU B 352    -274.816 -37.968  29.694  1.00  0.00           C  
ATOM   4354  CD  GLU B 352    -274.006 -39.209  30.077  1.00  0.00           C  
ATOM   4355  OE1 GLU B 352    -272.798 -39.257  29.751  1.00  0.00           O  
ATOM   4356  OE2 GLU B 352    -274.613 -40.097  30.716  1.00  0.00           O  
ATOM   4357  N   MET B 353    -274.640 -33.758  28.168  1.00  0.00           N  
ATOM   4358  CA  MET B 353    -274.634 -32.401  28.735  1.00  0.00           C  
ATOM   4359  C   MET B 353    -276.039 -31.770  28.868  1.00  0.00           C  
ATOM   4360  O   MET B 353    -276.152 -30.685  29.436  1.00  0.00           O  
ATOM   4361  CB  MET B 353    -273.711 -31.475  27.913  1.00  0.00           C  
ATOM   4362  CG  MET B 353    -272.257 -31.955  27.783  1.00  0.00           C  
ATOM   4363  SD  MET B 353    -271.311 -31.930  29.329  1.00  0.00           S  
ATOM   4364  CE  MET B 353    -269.815 -32.781  28.765  1.00  0.00           C  
ATOM   4365  N   THR B 354    -277.090 -32.462  28.395  1.00  0.00           N  
ATOM   4366  CA  THR B 354    -278.492 -32.181  28.715  1.00  0.00           C  
ATOM   4367  C   THR B 354    -278.856 -32.558  30.175  1.00  0.00           C  
ATOM   4368  O   THR B 354    -279.890 -32.105  30.664  1.00  0.00           O  
ATOM   4369  CB  THR B 354    -279.430 -32.970  27.761  1.00  0.00           C  
ATOM   4370  OG1 THR B 354    -279.342 -34.373  27.951  1.00  0.00           O  
ATOM   4371  CG2 THR B 354    -279.210 -32.643  26.274  1.00  0.00           C  
ATOM   4372  N   LYS B 355    -277.994 -33.348  30.841  1.00  0.00           N  
ATOM   4373  CA  LYS B 355    -278.130 -33.806  32.222  1.00  0.00           C  
ATOM   4374  C   LYS B 355    -277.092 -33.102  33.113  1.00  0.00           C  
ATOM   4375  O   LYS B 355    -276.142 -32.501  32.610  1.00  0.00           O  
ATOM   4376  CB  LYS B 355    -277.911 -35.336  32.270  1.00  0.00           C  
ATOM   4377  CG  LYS B 355    -278.794 -36.121  31.285  1.00  0.00           C  
ATOM   4378  CD  LYS B 355    -278.618 -37.640  31.420  1.00  0.00           C  
ATOM   4379  CE  LYS B 355    -279.388 -38.434  30.356  1.00  0.00           C  
ATOM   4380  NZ  LYS B 355    -278.852 -38.203  29.004  1.00  0.00           N  
ATOM   4381  N   ASN B 356    -277.291 -33.216  34.436  1.00  0.00           N  
ATOM   4382  CA  ASN B 356    -276.407 -32.669  35.473  1.00  0.00           C  
ATOM   4383  C   ASN B 356    -275.066 -33.420  35.641  1.00  0.00           C  
ATOM   4384  O   ASN B 356    -274.186 -32.890  36.319  1.00  0.00           O  
ATOM   4385  CB  ASN B 356    -277.184 -32.563  36.812  1.00  0.00           C  
ATOM   4386  CG  ASN B 356    -277.715 -33.897  37.362  1.00  0.00           C  
ATOM   4387  OD1 ASN B 356    -279.027 -34.120  37.265  1.00  0.00           O  
ATOM   4388  ND2 ASN B 356    -276.952 -34.710  37.877  1.00  0.00           N  
ATOM   4389  N   GLN B 357    -274.936 -34.620  35.049  1.00  0.00           N  
ATOM   4390  CA  GLN B 357    -273.777 -35.497  35.206  1.00  0.00           C  
ATOM   4391  C   GLN B 357    -273.515 -36.270  33.905  1.00  0.00           C  
ATOM   4392  O   GLN B 357    -274.460 -36.603  33.188  1.00  0.00           O  
ATOM   4393  CB  GLN B 357    -274.018 -36.423  36.423  1.00  0.00           C  
ATOM   4394  CG  GLN B 357    -272.783 -37.230  36.864  1.00  0.00           C  
ATOM   4395  CD  GLN B 357    -273.048 -38.053  38.121  1.00  0.00           C  
ATOM   4396  OE1 GLN B 357    -273.520 -39.184  38.037  1.00  0.00           O  
ATOM   4397  NE2 GLN B 357    -272.737 -37.490  39.292  1.00  0.00           N  
ATOM   4398  N   VAL B 358    -272.224 -36.533  33.642  1.00  0.00           N  
ATOM   4399  CA  VAL B 358    -271.722 -37.225  32.456  1.00  0.00           C  
ATOM   4400  C   VAL B 358    -270.672 -38.288  32.832  1.00  0.00           C  
ATOM   4401  O   VAL B 358    -270.068 -38.209  33.902  1.00  0.00           O  
ATOM   4402  CB  VAL B 358    -271.071 -36.229  31.451  1.00  0.00           C  
ATOM   4403  CG1 VAL B 358    -272.099 -35.239  30.886  1.00  0.00           C  
ATOM   4404  CG2 VAL B 358    -269.829 -35.479  31.981  1.00  0.00           C  
ATOM   4405  N   SER B 359    -270.468 -39.258  31.925  1.00  0.00           N  
ATOM   4406  CA  SER B 359    -269.472 -40.320  32.060  1.00  0.00           C  
ATOM   4407  C   SER B 359    -268.260 -40.027  31.162  1.00  0.00           C  
ATOM   4408  O   SER B 359    -268.423 -39.859  29.953  1.00  0.00           O  
ATOM   4409  CB  SER B 359    -270.136 -41.666  31.705  1.00  0.00           C  
ATOM   4410  OG  SER B 359    -269.235 -42.750  31.833  1.00  0.00           O  
ATOM   4411  N   LEU B 360    -267.064 -40.012  31.776  1.00  0.00           N  
ATOM   4412  CA  LEU B 360    -265.765 -39.941  31.102  1.00  0.00           C  
ATOM   4413  C   LEU B 360    -265.362 -41.322  30.555  1.00  0.00           C  
ATOM   4414  O   LEU B 360    -265.858 -42.336  31.047  1.00  0.00           O  
ATOM   4415  CB  LEU B 360    -264.691 -39.455  32.102  1.00  0.00           C  
ATOM   4416  CG  LEU B 360    -264.981 -38.113  32.808  1.00  0.00           C  
ATOM   4417  CD1 LEU B 360    -263.874 -37.797  33.823  1.00  0.00           C  
ATOM   4418  CD2 LEU B 360    -265.174 -36.952  31.816  1.00  0.00           C  
ATOM   4419  N   THR B 361    -264.458 -41.336  29.562  1.00  0.00           N  
ATOM   4420  CA  THR B 361    -264.039 -42.555  28.868  1.00  0.00           C  
ATOM   4421  C   THR B 361    -262.505 -42.664  28.804  1.00  0.00           C  
ATOM   4422  O   THR B 361    -261.813 -41.667  28.593  1.00  0.00           O  
ATOM   4423  CB  THR B 361    -264.599 -42.568  27.420  1.00  0.00           C  
ATOM   4424  OG1 THR B 361    -266.012 -42.600  27.463  1.00  0.00           O  
ATOM   4425  CG2 THR B 361    -264.143 -43.738  26.533  1.00  0.00           C  
ATOM   4426  N   CYS B 362    -262.018 -43.903  28.969  1.00  0.00           N  
ATOM   4427  CA  CYS B 362    -260.621 -44.306  28.852  1.00  0.00           C  
ATOM   4428  C   CYS B 362    -260.567 -45.663  28.145  1.00  0.00           C  
ATOM   4429  O   CYS B 362    -261.362 -46.544  28.469  1.00  0.00           O  
ATOM   4430  CB  CYS B 362    -259.967 -44.322  30.247  1.00  0.00           C  
ATOM   4431  SG  CYS B 362    -258.254 -44.908  30.374  1.00  0.00           S  
ATOM   4432  N   LEU B 363    -259.629 -45.789  27.196  1.00  0.00           N  
ATOM   4433  CA  LEU B 363    -259.413 -46.969  26.368  1.00  0.00           C  
ATOM   4434  C   LEU B 363    -257.937 -47.351  26.520  1.00  0.00           C  
ATOM   4435  O   LEU B 363    -257.069 -46.652  26.001  1.00  0.00           O  
ATOM   4436  CB  LEU B 363    -259.806 -46.620  24.909  1.00  0.00           C  
ATOM   4437  CG  LEU B 363    -259.993 -47.805  23.927  1.00  0.00           C  
ATOM   4438  CD1 LEU B 363    -260.529 -47.285  22.583  1.00  0.00           C  
ATOM   4439  CD2 LEU B 363    -258.746 -48.676  23.691  1.00  0.00           C  
ATOM   4440  N   VAL B 364    -257.688 -48.466  27.216  1.00  0.00           N  
ATOM   4441  CA  VAL B 364    -256.371 -49.083  27.342  1.00  0.00           C  
ATOM   4442  C   VAL B 364    -256.292 -50.197  26.281  1.00  0.00           C  
ATOM   4443  O   VAL B 364    -257.234 -50.984  26.178  1.00  0.00           O  
ATOM   4444  CB  VAL B 364    -256.185 -49.728  28.745  1.00  0.00           C  
ATOM   4445  CG1 VAL B 364    -254.753 -50.247  28.968  1.00  0.00           C  
ATOM   4446  CG2 VAL B 364    -256.568 -48.763  29.883  1.00  0.00           C  
ATOM   4447  N   LYS B 365    -255.203 -50.227  25.499  1.00  0.00           N  
ATOM   4448  CA  LYS B 365    -255.055 -51.121  24.347  1.00  0.00           C  
ATOM   4449  C   LYS B 365    -253.657 -51.743  24.294  1.00  0.00           C  
ATOM   4450  O   LYS B 365    -252.681 -51.096  24.666  1.00  0.00           O  
ATOM   4451  CB  LYS B 365    -255.373 -50.323  23.058  1.00  0.00           C  
ATOM   4452  CG  LYS B 365    -255.110 -51.071  21.734  1.00  0.00           C  
ATOM   4453  CD  LYS B 365    -255.556 -50.283  20.501  1.00  0.00           C  
ATOM   4454  CE  LYS B 365    -255.200 -51.003  19.194  1.00  0.00           C  
ATOM   4455  NZ  LYS B 365    -255.863 -50.365  18.050  1.00  0.00           N  
ATOM   4456  N   GLY B 366    -253.600 -52.960  23.731  1.00  0.00           N  
ATOM   4457  CA  GLY B 366    -252.386 -53.584  23.227  1.00  0.00           C  
ATOM   4458  C   GLY B 366    -251.413 -53.956  24.347  1.00  0.00           C  
ATOM   4459  O   GLY B 366    -250.268 -53.510  24.301  1.00  0.00           O  
ATOM   4460  N   PHE B 367    -251.862 -54.748  25.335  1.00  0.00           N  
ATOM   4461  CA  PHE B 367    -251.034 -55.221  26.446  1.00  0.00           C  
ATOM   4462  C   PHE B 367    -251.110 -56.745  26.593  1.00  0.00           C  
ATOM   4463  O   PHE B 367    -252.127 -57.359  26.276  1.00  0.00           O  
ATOM   4464  CB  PHE B 367    -251.420 -54.490  27.749  1.00  0.00           C  
ATOM   4465  CG  PHE B 367    -252.836 -54.686  28.267  1.00  0.00           C  
ATOM   4466  CD1 PHE B 367    -253.868 -53.820  27.848  1.00  0.00           C  
ATOM   4467  CE1 PHE B 367    -255.167 -54.024  28.290  1.00  0.00           C  
ATOM   4468  CZ  PHE B 367    -255.466 -55.110  29.104  1.00  0.00           C  
ATOM   4469  CD2 PHE B 367    -253.158 -55.797  29.076  1.00  0.00           C  
ATOM   4470  CE2 PHE B 367    -254.467 -55.992  29.494  1.00  0.00           C  
ATOM   4471  N   TYR B 368    -250.009 -57.310  27.105  1.00  0.00           N  
ATOM   4472  CA  TYR B 368    -249.816 -58.735  27.358  1.00  0.00           C  
ATOM   4473  C   TYR B 368    -248.686 -58.846  28.403  1.00  0.00           C  
ATOM   4474  O   TYR B 368    -247.694 -58.134  28.252  1.00  0.00           O  
ATOM   4475  CB  TYR B 368    -249.449 -59.434  26.029  1.00  0.00           C  
ATOM   4476  CG  TYR B 368    -249.387 -60.949  26.104  1.00  0.00           C  
ATOM   4477  CD1 TYR B 368    -250.571 -61.691  26.303  1.00  0.00           C  
ATOM   4478  CD2 TYR B 368    -248.156 -61.625  25.974  1.00  0.00           C  
ATOM   4479  CE1 TYR B 368    -250.519 -63.094  26.407  1.00  0.00           C  
ATOM   4480  CE2 TYR B 368    -248.105 -63.030  26.063  1.00  0.00           C  
ATOM   4481  CZ  TYR B 368    -249.287 -63.764  26.291  1.00  0.00           C  
ATOM   4482  OH  TYR B 368    -249.238 -65.124  26.397  1.00  0.00           O  
ATOM   4483  N   PRO B 369    -248.825 -59.686  29.455  1.00  0.00           N  
ATOM   4484  CA  PRO B 369    -249.988 -60.529  29.788  1.00  0.00           C  
ATOM   4485  C   PRO B 369    -251.191 -59.727  30.319  1.00  0.00           C  
ATOM   4486  O   PRO B 369    -251.093 -58.515  30.522  1.00  0.00           O  
ATOM   4487  CD  PRO B 369    -247.761 -59.831  30.447  1.00  0.00           C  
ATOM   4488  CB  PRO B 369    -249.424 -61.495  30.843  1.00  0.00           C  
ATOM   4489  CG  PRO B 369    -248.348 -60.698  31.553  1.00  0.00           C  
ATOM   4490  N   SER B 370    -252.310 -60.441  30.523  1.00  0.00           N  
ATOM   4491  CA  SER B 370    -253.587 -59.913  31.015  1.00  0.00           C  
ATOM   4492  C   SER B 370    -253.542 -59.350  32.458  1.00  0.00           C  
ATOM   4493  O   SER B 370    -254.491 -58.675  32.856  1.00  0.00           O  
ATOM   4494  CB  SER B 370    -254.653 -61.016  30.844  1.00  0.00           C  
ATOM   4495  OG  SER B 370    -255.966 -60.541  31.055  1.00  0.00           O  
ATOM   4496  N   ASP B 371    -252.445 -59.606  33.199  1.00  0.00           N  
ATOM   4497  CA  ASP B 371    -252.121 -59.034  34.511  1.00  0.00           C  
ATOM   4498  C   ASP B 371    -251.934 -57.507  34.425  1.00  0.00           C  
ATOM   4499  O   ASP B 371    -250.834 -57.033  34.141  1.00  0.00           O  
ATOM   4500  CB  ASP B 371    -250.889 -59.706  35.169  1.00  0.00           C  
ATOM   4501  CG  ASP B 371    -250.942 -61.235  35.206  1.00  0.00           C  
ATOM   4502  OD1 ASP B 371    -250.237 -61.854  34.379  1.00  0.00           O  
ATOM   4503  OD2 ASP B 371    -251.637 -61.759  36.103  1.00  0.00           O  
ATOM   4504  N   ILE B 372    -253.035 -56.774  34.656  1.00  0.00           N  
ATOM   4505  CA  ILE B 372    -253.111 -55.319  34.578  1.00  0.00           C  
ATOM   4506  C   ILE B 372    -254.092 -54.799  35.647  1.00  0.00           C  
ATOM   4507  O   ILE B 372    -254.940 -55.551  36.134  1.00  0.00           O  
ATOM   4508  CB  ILE B 372    -253.606 -54.865  33.162  1.00  0.00           C  
ATOM   4509  CG2 ILE B 372    -255.110 -55.117  32.900  1.00  0.00           C  
ATOM   4510  CG1 ILE B 372    -253.239 -53.393  32.860  1.00  0.00           C  
ATOM   4511  CD1 ILE B 372    -253.214 -53.033  31.373  1.00  0.00           C  
ATOM   4512  N   ALA B 373    -253.976 -53.501  35.951  1.00  0.00           N  
ATOM   4513  CA  ALA B 373    -254.945 -52.743  36.733  1.00  0.00           C  
ATOM   4514  C   ALA B 373    -255.130 -51.355  36.108  1.00  0.00           C  
ATOM   4515  O   ALA B 373    -254.223 -50.852  35.442  1.00  0.00           O  
ATOM   4516  CB  ALA B 373    -254.462 -52.660  38.186  1.00  0.00           C  
ATOM   4517  N   VAL B 374    -256.309 -50.763  36.345  1.00  0.00           N  
ATOM   4518  CA  VAL B 374    -256.676 -49.434  35.864  1.00  0.00           C  
ATOM   4519  C   VAL B 374    -257.638 -48.765  36.864  1.00  0.00           C  
ATOM   4520  O   VAL B 374    -258.421 -49.446  37.527  1.00  0.00           O  
ATOM   4521  CB  VAL B 374    -257.287 -49.477  34.429  1.00  0.00           C  
ATOM   4522  CG1 VAL B 374    -258.599 -50.273  34.331  1.00  0.00           C  
ATOM   4523  CG2 VAL B 374    -257.495 -48.083  33.803  1.00  0.00           C  
ATOM   4524  N   GLU B 375    -257.529 -47.435  36.954  1.00  0.00           N  
ATOM   4525  CA  GLU B 375    -258.275 -46.572  37.865  1.00  0.00           C  
ATOM   4526  C   GLU B 375    -258.405 -45.170  37.255  1.00  0.00           C  
ATOM   4527  O   GLU B 375    -257.932 -44.927  36.142  1.00  0.00           O  
ATOM   4528  CB  GLU B 375    -257.567 -46.562  39.243  1.00  0.00           C  
ATOM   4529  CG  GLU B 375    -256.189 -45.865  39.285  1.00  0.00           C  
ATOM   4530  CD  GLU B 375    -255.515 -45.976  40.653  1.00  0.00           C  
ATOM   4531  OE1 GLU B 375    -256.238 -45.885  41.670  1.00  0.00           O  
ATOM   4532  OE2 GLU B 375    -254.289 -46.214  40.664  1.00  0.00           O  
ATOM   4533  N   TRP B 376    -259.029 -44.263  38.023  1.00  0.00           N  
ATOM   4534  CA  TRP B 376    -259.010 -42.826  37.765  1.00  0.00           C  
ATOM   4535  C   TRP B 376    -258.561 -42.084  39.025  1.00  0.00           C  
ATOM   4536  O   TRP B 376    -258.898 -42.481  40.140  1.00  0.00           O  
ATOM   4537  CB  TRP B 376    -260.384 -42.312  37.302  1.00  0.00           C  
ATOM   4538  CG  TRP B 376    -260.827 -42.736  35.936  1.00  0.00           C  
ATOM   4539  CD1 TRP B 376    -261.209 -43.984  35.586  1.00  0.00           C  
ATOM   4540  NE1 TRP B 376    -261.559 -44.005  34.257  1.00  0.00           N  
ATOM   4541  CE2 TRP B 376    -261.442 -42.763  33.677  1.00  0.00           C  
ATOM   4542  CD2 TRP B 376    -260.942 -41.930  34.721  1.00  0.00           C  
ATOM   4543  CE3 TRP B 376    -260.694 -40.577  34.392  1.00  0.00           C  
ATOM   4544  CZ3 TRP B 376    -260.913 -40.085  33.089  1.00  0.00           C  
ATOM   4545  CZ2 TRP B 376    -261.711 -42.277  32.389  1.00  0.00           C  
ATOM   4546  CH2 TRP B 376    -261.425 -40.934  32.088  1.00  0.00           C  
ATOM   4547  N   GLU B 377    -257.820 -40.994  38.786  1.00  0.00           N  
ATOM   4548  CA  GLU B 377    -257.275 -40.098  39.793  1.00  0.00           C  
ATOM   4549  C   GLU B 377    -257.606 -38.647  39.417  1.00  0.00           C  
ATOM   4550  O   GLU B 377    -257.747 -38.324  38.237  1.00  0.00           O  
ATOM   4551  CB  GLU B 377    -255.746 -40.306  39.901  1.00  0.00           C  
ATOM   4552  CG  GLU B 377    -255.322 -41.757  40.217  1.00  0.00           C  
ATOM   4553  CD  GLU B 377    -253.833 -41.870  40.528  1.00  0.00           C  
ATOM   4554  OE1 GLU B 377    -253.113 -42.454  39.690  1.00  0.00           O  
ATOM   4555  OE2 GLU B 377    -253.439 -41.357  41.599  1.00  0.00           O  
ATOM   4556  N   SER B 378    -257.692 -37.794  40.445  1.00  0.00           N  
ATOM   4557  CA  SER B 378    -257.866 -36.349  40.332  1.00  0.00           C  
ATOM   4558  C   SER B 378    -257.443 -35.711  41.661  1.00  0.00           C  
ATOM   4559  O   SER B 378    -257.704 -36.279  42.722  1.00  0.00           O  
ATOM   4560  CB  SER B 378    -259.318 -36.005  39.942  1.00  0.00           C  
ATOM   4561  OG  SER B 378    -259.497 -34.615  39.740  1.00  0.00           O  
ATOM   4562  N   ASN B 379    -256.777 -34.547  41.570  1.00  0.00           N  
ATOM   4563  CA  ASN B 379    -256.149 -33.823  42.682  1.00  0.00           C  
ATOM   4564  C   ASN B 379    -254.946 -34.589  43.289  1.00  0.00           C  
ATOM   4565  O   ASN B 379    -254.662 -34.443  44.478  1.00  0.00           O  
ATOM   4566  CB  ASN B 379    -257.204 -33.409  43.751  1.00  0.00           C  
ATOM   4567  CG  ASN B 379    -256.876 -32.135  44.543  1.00  0.00           C  
ATOM   4568  OD1 ASN B 379    -257.545 -31.954  45.682  1.00  0.00           O  
ATOM   4569  ND2 ASN B 379    -256.048 -31.319  44.141  1.00  0.00           N  
ATOM   4570  N   GLY B 380    -254.255 -35.388  42.454  1.00  0.00           N  
ATOM   4571  CA  GLY B 380    -253.060 -36.149  42.830  1.00  0.00           C  
ATOM   4572  C   GLY B 380    -253.375 -37.398  43.673  1.00  0.00           C  
ATOM   4573  O   GLY B 380    -252.481 -37.878  44.370  1.00  0.00           O  
ATOM   4574  N   GLN B 381    -254.618 -37.906  43.635  1.00  0.00           N  
ATOM   4575  CA  GLN B 381    -255.091 -39.032  44.446  1.00  0.00           C  
ATOM   4576  C   GLN B 381    -256.209 -39.795  43.702  1.00  0.00           C  
ATOM   4577  O   GLN B 381    -256.907 -39.167  42.905  1.00  0.00           O  
ATOM   4578  CB  GLN B 381    -255.575 -38.496  45.817  1.00  0.00           C  
ATOM   4579  CG  GLN B 381    -256.759 -37.502  45.745  1.00  0.00           C  
ATOM   4580  CD  GLN B 381    -257.204 -36.959  47.104  1.00  0.00           C  
ATOM   4581  OE1 GLN B 381    -256.585 -37.215  48.135  1.00  0.00           O  
ATOM   4582  NE2 GLN B 381    -258.292 -36.187  47.105  1.00  0.00           N  
ATOM   4583  N   PRO B 382    -256.413 -41.102  44.004  1.00  0.00           N  
ATOM   4584  CA  PRO B 382    -257.598 -41.873  43.563  1.00  0.00           C  
ATOM   4585  C   PRO B 382    -258.951 -41.195  43.850  1.00  0.00           C  
ATOM   4586  O   PRO B 382    -259.267 -40.918  45.007  1.00  0.00           O  
ATOM   4587  CB  PRO B 382    -257.456 -43.221  44.291  1.00  0.00           C  
ATOM   4588  CG  PRO B 382    -255.961 -43.376  44.493  1.00  0.00           C  
ATOM   4589  CD  PRO B 382    -255.506 -41.952  44.780  1.00  0.00           C  
ATOM   4590  N   GLU B 383    -259.692 -40.913  42.768  1.00  0.00           N  
ATOM   4591  CA  GLU B 383    -260.996 -40.248  42.784  1.00  0.00           C  
ATOM   4592  C   GLU B 383    -262.128 -41.246  43.112  1.00  0.00           C  
ATOM   4593  O   GLU B 383    -261.949 -42.455  42.976  1.00  0.00           O  
ATOM   4594  CB  GLU B 383    -261.162 -39.526  41.421  1.00  0.00           C  
ATOM   4595  CG  GLU B 383    -262.450 -38.701  41.201  1.00  0.00           C  
ATOM   4596  CD  GLU B 383    -262.694 -37.638  42.276  1.00  0.00           C  
ATOM   4597  OE1 GLU B 383    -261.926 -36.653  42.295  1.00  0.00           O  
ATOM   4598  OE2 GLU B 383    -263.639 -37.838  43.070  1.00  0.00           O  
ATOM   4599  N   ASN B 384    -263.278 -40.717  43.552  1.00  0.00           N  
ATOM   4600  CA  ASN B 384    -264.487 -41.485  43.864  1.00  0.00           C  
ATOM   4601  C   ASN B 384    -265.282 -41.811  42.590  1.00  0.00           C  
ATOM   4602  O   ASN B 384    -265.280 -41.020  41.647  1.00  0.00           O  
ATOM   4603  CB  ASN B 384    -265.377 -40.655  44.819  1.00  0.00           C  
ATOM   4604  CG  ASN B 384    -264.749 -40.384  46.191  1.00  0.00           C  
ATOM   4605  OD1 ASN B 384    -265.039 -39.217  46.769  1.00  0.00           O  
ATOM   4606  ND2 ASN B 384    -264.031 -41.219  46.737  1.00  0.00           N  
ATOM   4607  N   ASN B 385    -266.022 -42.931  42.633  1.00  0.00           N  
ATOM   4608  CA  ASN B 385    -267.079 -43.314  41.683  1.00  0.00           C  
ATOM   4609  C   ASN B 385    -266.588 -43.698  40.268  1.00  0.00           C  
ATOM   4610  O   ASN B 385    -267.378 -43.607  39.326  1.00  0.00           O  
ATOM   4611  CB  ASN B 385    -268.214 -42.246  41.642  1.00  0.00           C  
ATOM   4612  CG  ASN B 385    -268.891 -41.972  42.990  1.00  0.00           C  
ATOM   4613  OD1 ASN B 385    -268.939 -42.834  43.864  1.00  0.00           O  
ATOM   4614  ND2 ASN B 385    -269.441 -40.767  43.152  1.00  0.00           N  
ATOM   4615  N   TYR B 386    -265.336 -44.177  40.131  1.00  0.00           N  
ATOM   4616  CA  TYR B 386    -264.867 -44.825  38.897  1.00  0.00           C  
ATOM   4617  C   TYR B 386    -265.268 -46.309  38.863  1.00  0.00           C  
ATOM   4618  O   TYR B 386    -265.477 -46.915  39.916  1.00  0.00           O  
ATOM   4619  CB  TYR B 386    -263.351 -44.592  38.678  1.00  0.00           C  
ATOM   4620  CG  TYR B 386    -262.357 -45.237  39.632  1.00  0.00           C  
ATOM   4621  CD1 TYR B 386    -262.060 -46.616  39.552  1.00  0.00           C  
ATOM   4622  CE1 TYR B 386    -261.116 -47.191  40.425  1.00  0.00           C  
ATOM   4623  CZ  TYR B 386    -260.448 -46.388  41.370  1.00  0.00           C  
ATOM   4624  OH  TYR B 386    -259.516 -46.939  42.202  1.00  0.00           O  
ATOM   4625  CD2 TYR B 386    -261.670 -44.436  40.566  1.00  0.00           C  
ATOM   4626  CE2 TYR B 386    -260.718 -45.007  41.432  1.00  0.00           C  
ATOM   4627  N   LYS B 387    -265.347 -46.867  37.644  1.00  0.00           N  
ATOM   4628  CA  LYS B 387    -265.646 -48.279  37.423  1.00  0.00           C  
ATOM   4629  C   LYS B 387    -264.933 -48.780  36.157  1.00  0.00           C  
ATOM   4630  O   LYS B 387    -264.654 -47.996  35.250  1.00  0.00           O  
ATOM   4631  CB  LYS B 387    -267.183 -48.496  37.382  1.00  0.00           C  
ATOM   4632  CG  LYS B 387    -267.640 -49.950  37.624  1.00  0.00           C  
ATOM   4633  CD  LYS B 387    -267.419 -50.428  39.072  1.00  0.00           C  
ATOM   4634  CE  LYS B 387    -267.621 -51.939  39.247  1.00  0.00           C  
ATOM   4635  NZ  LYS B 387    -267.438 -52.341  40.651  1.00  0.00           N  
ATOM   4636  N   THR B 388    -264.636 -50.088  36.148  1.00  0.00           N  
ATOM   4637  CA  THR B 388    -263.851 -50.781  35.127  1.00  0.00           C  
ATOM   4638  C   THR B 388    -264.610 -52.024  34.616  1.00  0.00           C  
ATOM   4639  O   THR B 388    -265.605 -52.433  35.218  1.00  0.00           O  
ATOM   4640  CB  THR B 388    -262.488 -51.243  35.724  1.00  0.00           C  
ATOM   4641  OG1 THR B 388    -262.596 -52.360  36.592  1.00  0.00           O  
ATOM   4642  CG2 THR B 388    -261.710 -50.134  36.449  1.00  0.00           C  
ATOM   4643  N   THR B 389    -264.098 -52.608  33.521  1.00  0.00           N  
ATOM   4644  CA  THR B 389    -264.547 -53.886  32.960  1.00  0.00           C  
ATOM   4645  C   THR B 389    -263.359 -54.883  32.924  1.00  0.00           C  
ATOM   4646  O   THR B 389    -262.210 -54.441  32.946  1.00  0.00           O  
ATOM   4647  CB  THR B 389    -265.095 -53.696  31.517  1.00  0.00           C  
ATOM   4648  OG1 THR B 389    -264.086 -53.372  30.575  1.00  0.00           O  
ATOM   4649  CG2 THR B 389    -266.224 -52.659  31.429  1.00  0.00           C  
ATOM   4650  N   PRO B 390    -263.628 -56.211  32.856  1.00  0.00           N  
ATOM   4651  CA  PRO B 390    -262.563 -57.218  32.647  1.00  0.00           C  
ATOM   4652  C   PRO B 390    -261.818 -57.080  31.292  1.00  0.00           C  
ATOM   4653  O   PRO B 390    -262.458 -56.699  30.309  1.00  0.00           O  
ATOM   4654  CB  PRO B 390    -263.319 -58.558  32.705  1.00  0.00           C  
ATOM   4655  CG  PRO B 390    -264.582 -58.273  33.497  1.00  0.00           C  
ATOM   4656  CD  PRO B 390    -264.925 -56.845  33.101  1.00  0.00           C  
ATOM   4657  N   PRO B 391    -260.514 -57.452  31.245  1.00  0.00           N  
ATOM   4658  CA  PRO B 391    -259.752 -57.609  29.985  1.00  0.00           C  
ATOM   4659  C   PRO B 391    -260.382 -58.579  28.967  1.00  0.00           C  
ATOM   4660  O   PRO B 391    -260.826 -59.664  29.343  1.00  0.00           O  
ATOM   4661  CD  PRO B 391    -259.655 -57.722  32.400  1.00  0.00           C  
ATOM   4662  CB  PRO B 391    -258.374 -58.122  30.438  1.00  0.00           C  
ATOM   4663  CG  PRO B 391    -258.230 -57.639  31.866  1.00  0.00           C  
ATOM   4664  N   VAL B 392    -260.379 -58.153  27.699  1.00  0.00           N  
ATOM   4665  CA  VAL B 392    -260.873 -58.894  26.536  1.00  0.00           C  
ATOM   4666  C   VAL B 392    -259.921 -58.672  25.346  1.00  0.00           C  
ATOM   4667  O   VAL B 392    -259.296 -57.617  25.264  1.00  0.00           O  
ATOM   4668  CB  VAL B 392    -262.304 -58.435  26.133  1.00  0.00           C  
ATOM   4669  CG1 VAL B 392    -263.382 -59.183  26.931  1.00  0.00           C  
ATOM   4670  CG2 VAL B 392    -262.514 -56.912  26.244  1.00  0.00           C  
ATOM   4671  N   LEU B 393    -259.791 -59.684  24.470  1.00  0.00           N  
ATOM   4672  CA  LEU B 393    -258.795 -59.704  23.392  1.00  0.00           C  
ATOM   4673  C   LEU B 393    -259.210 -58.841  22.184  1.00  0.00           C  
ATOM   4674  O   LEU B 393    -260.351 -58.930  21.730  1.00  0.00           O  
ATOM   4675  CB  LEU B 393    -258.518 -61.165  22.974  1.00  0.00           C  
ATOM   4676  CG  LEU B 393    -257.122 -61.384  22.341  1.00  0.00           C  
ATOM   4677  CD1 LEU B 393    -256.027 -61.449  23.420  1.00  0.00           C  
ATOM   4678  CD2 LEU B 393    -257.081 -62.637  21.445  1.00  0.00           C  
ATOM   4679  N   ASP B 394    -258.247 -58.058  21.671  1.00  0.00           N  
ATOM   4680  CA  ASP B 394    -258.382 -57.178  20.510  1.00  0.00           C  
ATOM   4681  C   ASP B 394    -257.873 -57.888  19.234  1.00  0.00           C  
ATOM   4682  O   ASP B 394    -257.329 -58.993  19.298  1.00  0.00           O  
ATOM   4683  CB  ASP B 394    -257.593 -55.868  20.762  1.00  0.00           C  
ATOM   4684  CG  ASP B 394    -257.990 -54.665  19.900  1.00  0.00           C  
ATOM   4685  OD1 ASP B 394    -257.233 -53.672  19.963  1.00  0.00           O  
ATOM   4686  OD2 ASP B 394    -259.052 -54.714  19.241  1.00  0.00           O  
ATOM   4687  N   SER B 395    -258.068 -57.219  18.086  1.00  0.00           N  
ATOM   4688  CA  SER B 395    -257.667 -57.638  16.744  1.00  0.00           C  
ATOM   4689  C   SER B 395    -256.144 -57.617  16.486  1.00  0.00           C  
ATOM   4690  O   SER B 395    -255.718 -58.232  15.509  1.00  0.00           O  
ATOM   4691  CB  SER B 395    -258.465 -56.807  15.714  1.00  0.00           C  
ATOM   4692  OG  SER B 395    -258.080 -55.445  15.694  1.00  0.00           O  
ATOM   4693  N   ASP B 396    -255.351 -56.965  17.361  1.00  0.00           N  
ATOM   4694  CA  ASP B 396    -253.878 -56.990  17.325  1.00  0.00           C  
ATOM   4695  C   ASP B 396    -253.279 -58.258  17.983  1.00  0.00           C  
ATOM   4696  O   ASP B 396    -252.056 -58.411  17.975  1.00  0.00           O  
ATOM   4697  CB  ASP B 396    -253.221 -55.695  17.884  1.00  0.00           C  
ATOM   4698  CG  ASP B 396    -253.647 -55.244  19.288  1.00  0.00           C  
ATOM   4699  OD1 ASP B 396    -254.137 -56.098  20.058  1.00  0.00           O  
ATOM   4700  OD2 ASP B 396    -253.382 -54.063  19.598  1.00  0.00           O  
ATOM   4701  N   GLY B 397    -254.135 -59.140  18.531  1.00  0.00           N  
ATOM   4702  CA  GLY B 397    -253.744 -60.405  19.152  1.00  0.00           C  
ATOM   4703  C   GLY B 397    -253.413 -60.253  20.644  1.00  0.00           C  
ATOM   4704  O   GLY B 397    -252.891 -61.202  21.229  1.00  0.00           O  
ATOM   4705  N   SER B 398    -253.704 -59.095  21.260  1.00  0.00           N  
ATOM   4706  CA  SER B 398    -253.475 -58.826  22.680  1.00  0.00           C  
ATOM   4707  C   SER B 398    -254.630 -58.000  23.277  1.00  0.00           C  
ATOM   4708  O   SER B 398    -255.517 -57.556  22.550  1.00  0.00           O  
ATOM   4709  CB  SER B 398    -252.067 -58.224  22.866  1.00  0.00           C  
ATOM   4710  OG  SER B 398    -251.987 -56.884  22.442  1.00  0.00           O  
ATOM   4711  N   PHE B 399    -254.642 -57.891  24.614  1.00  0.00           N  
ATOM   4712  CA  PHE B 399    -255.783 -57.424  25.404  1.00  0.00           C  
ATOM   4713  C   PHE B 399    -256.053 -55.912  25.323  1.00  0.00           C  
ATOM   4714  O   PHE B 399    -255.124 -55.129  25.126  1.00  0.00           O  
ATOM   4715  CB  PHE B 399    -255.595 -57.876  26.865  1.00  0.00           C  
ATOM   4716  CG  PHE B 399    -255.677 -59.377  27.072  1.00  0.00           C  
ATOM   4717  CD1 PHE B 399    -254.527 -60.184  26.924  1.00  0.00           C  
ATOM   4718  CD2 PHE B 399    -256.933 -59.996  27.235  1.00  0.00           C  
ATOM   4719  CE1 PHE B 399    -254.638 -61.566  26.994  1.00  0.00           C  
ATOM   4720  CE2 PHE B 399    -257.022 -61.380  27.307  1.00  0.00           C  
ATOM   4721  CZ  PHE B 399    -255.878 -62.161  27.190  1.00  0.00           C  
ATOM   4722  N   PHE B 400    -257.328 -55.549  25.534  1.00  0.00           N  
ATOM   4723  CA  PHE B 400    -257.822 -54.185  25.718  1.00  0.00           C  
ATOM   4724  C   PHE B 400    -258.796 -54.165  26.912  1.00  0.00           C  
ATOM   4725  O   PHE B 400    -259.317 -55.209  27.311  1.00  0.00           O  
ATOM   4726  CB  PHE B 400    -258.454 -53.672  24.400  1.00  0.00           C  
ATOM   4727  CG  PHE B 400    -259.895 -54.056  24.084  1.00  0.00           C  
ATOM   4728  CD1 PHE B 400    -260.184 -55.272  23.431  1.00  0.00           C  
ATOM   4729  CE1 PHE B 400    -261.498 -55.630  23.165  1.00  0.00           C  
ATOM   4730  CZ  PHE B 400    -262.540 -54.810  23.578  1.00  0.00           C  
ATOM   4731  CD2 PHE B 400    -260.968 -53.250  24.525  1.00  0.00           C  
ATOM   4732  CE2 PHE B 400    -262.277 -53.632  24.261  1.00  0.00           C  
ATOM   4733  N   LEU B 401    -259.015 -52.960  27.463  1.00  0.00           N  
ATOM   4734  CA  LEU B 401    -259.813 -52.723  28.665  1.00  0.00           C  
ATOM   4735  C   LEU B 401    -260.362 -51.286  28.610  1.00  0.00           C  
ATOM   4736  O   LEU B 401    -259.591 -50.366  28.333  1.00  0.00           O  
ATOM   4737  CB  LEU B 401    -258.905 -52.974  29.902  1.00  0.00           C  
ATOM   4738  CG  LEU B 401    -259.622 -53.321  31.226  1.00  0.00           C  
ATOM   4739  CD1 LEU B 401    -258.616 -53.815  32.284  1.00  0.00           C  
ATOM   4740  CD2 LEU B 401    -260.482 -52.177  31.786  1.00  0.00           C  
ATOM   4741  N   TYR B 402    -261.661 -51.108  28.912  1.00  0.00           N  
ATOM   4742  CA  TYR B 402    -262.291 -49.793  29.068  1.00  0.00           C  
ATOM   4743  C   TYR B 402    -262.542 -49.471  30.547  1.00  0.00           C  
ATOM   4744  O   TYR B 402    -263.048 -50.315  31.287  1.00  0.00           O  
ATOM   4745  CB  TYR B 402    -263.627 -49.731  28.304  1.00  0.00           C  
ATOM   4746  CG  TYR B 402    -263.526 -49.389  26.830  1.00  0.00           C  
ATOM   4747  CD1 TYR B 402    -263.492 -50.411  25.862  1.00  0.00           C  
ATOM   4748  CE1 TYR B 402    -263.533 -50.088  24.493  1.00  0.00           C  
ATOM   4749  CZ  TYR B 402    -263.589 -48.741  24.084  1.00  0.00           C  
ATOM   4750  OH  TYR B 402    -263.668 -48.439  22.755  1.00  0.00           O  
ATOM   4751  CD2 TYR B 402    -263.538 -48.039  26.418  1.00  0.00           C  
ATOM   4752  CE2 TYR B 402    -263.562 -47.716  25.048  1.00  0.00           C  
ATOM   4753  N   SER B 403    -262.236 -48.220  30.917  1.00  0.00           N  
ATOM   4754  CA  SER B 403    -262.469 -47.648  32.239  1.00  0.00           C  
ATOM   4755  C   SER B 403    -263.239 -46.322  32.088  1.00  0.00           C  
ATOM   4756  O   SER B 403    -263.196 -45.703  31.025  1.00  0.00           O  
ATOM   4757  CB  SER B 403    -261.101 -47.491  32.937  1.00  0.00           C  
ATOM   4758  OG  SER B 403    -261.235 -47.052  34.273  1.00  0.00           O  
ATOM   4759  N   ARG B 404    -263.941 -45.917  33.157  1.00  0.00           N  
ATOM   4760  CA  ARG B 404    -264.803 -44.734  33.178  1.00  0.00           C  
ATOM   4761  C   ARG B 404    -264.864 -44.107  34.574  1.00  0.00           C  
ATOM   4762  O   ARG B 404    -264.542 -44.766  35.563  1.00  0.00           O  
ATOM   4763  CB  ARG B 404    -266.214 -45.111  32.680  1.00  0.00           C  
ATOM   4764  CG  ARG B 404    -266.888 -46.271  33.438  1.00  0.00           C  
ATOM   4765  CD  ARG B 404    -268.388 -46.381  33.159  1.00  0.00           C  
ATOM   4766  NE  ARG B 404    -269.156 -45.328  33.832  1.00  0.00           N  
ATOM   4767  CZ  ARG B 404    -270.481 -45.153  33.699  1.00  0.00           C  
ATOM   4768  NH1 ARG B 404    -271.110 -44.282  34.495  1.00  0.00           N  
ATOM   4769  NH2 ARG B 404    -271.183 -45.852  32.799  1.00  0.00           N  
ATOM   4770  N   LEU B 405    -265.311 -42.844  34.610  1.00  0.00           N  
ATOM   4771  CA  LEU B 405    -265.494 -42.056  35.824  1.00  0.00           C  
ATOM   4772  C   LEU B 405    -266.696 -41.128  35.632  1.00  0.00           C  
ATOM   4773  O   LEU B 405    -266.723 -40.376  34.659  1.00  0.00           O  
ATOM   4774  CB  LEU B 405    -264.175 -41.304  36.140  1.00  0.00           C  
ATOM   4775  CG  LEU B 405    -264.206 -40.262  37.283  1.00  0.00           C  
ATOM   4776  CD1 LEU B 405    -264.583 -40.874  38.642  1.00  0.00           C  
ATOM   4777  CD2 LEU B 405    -262.897 -39.448  37.349  1.00  0.00           C  
ATOM   4778  N   THR B 406    -267.649 -41.172  36.577  1.00  0.00           N  
ATOM   4779  CA  THR B 406    -268.764 -40.228  36.633  1.00  0.00           C  
ATOM   4780  C   THR B 406    -268.287 -38.898  37.244  1.00  0.00           C  
ATOM   4781  O   THR B 406    -267.653 -38.889  38.300  1.00  0.00           O  
ATOM   4782  CB  THR B 406    -269.959 -40.774  37.465  1.00  0.00           C  
ATOM   4783  OG1 THR B 406    -269.666 -40.957  38.837  1.00  0.00           O  
ATOM   4784  CG2 THR B 406    -270.537 -42.079  36.910  1.00  0.00           C  
ATOM   4785  N   VAL B 407    -268.584 -37.800  36.534  1.00  0.00           N  
ATOM   4786  CA  VAL B 407    -268.265 -36.436  36.944  1.00  0.00           C  
ATOM   4787  C   VAL B 407    -269.441 -35.534  36.562  1.00  0.00           C  
ATOM   4788  O   VAL B 407    -270.053 -35.730  35.511  1.00  0.00           O  
ATOM   4789  CB  VAL B 407    -266.973 -35.883  36.270  1.00  0.00           C  
ATOM   4790  CG1 VAL B 407    -265.755 -36.760  36.592  1.00  0.00           C  
ATOM   4791  CG2 VAL B 407    -267.057 -35.620  34.749  1.00  0.00           C  
ATOM   4792  N   ASP B 408    -269.733 -34.550  37.423  1.00  0.00           N  
ATOM   4793  CA  ASP B 408    -270.779 -33.553  37.190  1.00  0.00           C  
ATOM   4794  C   ASP B 408    -270.436 -32.658  35.991  1.00  0.00           C  
ATOM   4795  O   ASP B 408    -269.261 -32.381  35.749  1.00  0.00           O  
ATOM   4796  CB  ASP B 408    -271.081 -32.685  38.430  1.00  0.00           C  
ATOM   4797  CG  ASP B 408    -271.267 -33.476  39.730  1.00  0.00           C  
ATOM   4798  OD1 ASP B 408    -270.884 -32.920  40.782  1.00  0.00           O  
ATOM   4799  OD2 ASP B 408    -271.844 -34.585  39.661  1.00  0.00           O  
ATOM   4800  N   LYS B 409    -271.480 -32.181  35.296  1.00  0.00           N  
ATOM   4801  CA  LYS B 409    -271.381 -31.152  34.258  1.00  0.00           C  
ATOM   4802  C   LYS B 409    -270.820 -29.825  34.807  1.00  0.00           C  
ATOM   4803  O   LYS B 409    -270.072 -29.152  34.100  1.00  0.00           O  
ATOM   4804  CB  LYS B 409    -272.768 -30.979  33.607  1.00  0.00           C  
ATOM   4805  CG  LYS B 409    -272.838 -29.905  32.503  1.00  0.00           C  
ATOM   4806  CD  LYS B 409    -274.204 -29.843  31.809  1.00  0.00           C  
ATOM   4807  CE  LYS B 409    -275.337 -29.318  32.706  1.00  0.00           C  
ATOM   4808  NZ  LYS B 409    -276.634 -29.362  32.012  1.00  0.00           N  
ATOM   4809  N   SER B 410    -271.147 -29.517  36.075  1.00  0.00           N  
ATOM   4810  CA  SER B 410    -270.607 -28.400  36.847  1.00  0.00           C  
ATOM   4811  C   SER B 410    -269.083 -28.507  37.058  1.00  0.00           C  
ATOM   4812  O   SER B 410    -268.387 -27.521  36.835  1.00  0.00           O  
ATOM   4813  CB  SER B 410    -271.377 -28.303  38.180  1.00  0.00           C  
ATOM   4814  OG  SER B 410    -270.958 -27.199  38.956  1.00  0.00           O  
ATOM   4815  N   ARG B 411    -268.596 -29.703  37.437  1.00  0.00           N  
ATOM   4816  CA  ARG B 411    -267.174 -29.995  37.648  1.00  0.00           C  
ATOM   4817  C   ARG B 411    -266.367 -30.114  36.342  1.00  0.00           C  
ATOM   4818  O   ARG B 411    -265.167 -29.839  36.364  1.00  0.00           O  
ATOM   4819  CB  ARG B 411    -267.014 -31.270  38.504  1.00  0.00           C  
ATOM   4820  CG  ARG B 411    -267.647 -31.193  39.910  1.00  0.00           C  
ATOM   4821  CD  ARG B 411    -267.035 -30.137  40.846  1.00  0.00           C  
ATOM   4822  NE  ARG B 411    -265.614 -30.392  41.120  1.00  0.00           N  
ATOM   4823  CZ  ARG B 411    -264.886 -29.794  42.079  1.00  0.00           C  
ATOM   4824  NH1 ARG B 411    -263.591 -30.107  42.214  1.00  0.00           N  
ATOM   4825  NH2 ARG B 411    -265.431 -28.890  42.906  1.00  0.00           N  
ATOM   4826  N   TRP B 412    -267.024 -30.490  35.231  1.00  0.00           N  
ATOM   4827  CA  TRP B 412    -266.427 -30.513  33.895  1.00  0.00           C  
ATOM   4828  C   TRP B 412    -266.208 -29.092  33.345  1.00  0.00           C  
ATOM   4829  O   TRP B 412    -265.120 -28.812  32.847  1.00  0.00           O  
ATOM   4830  CB  TRP B 412    -267.270 -31.398  32.953  1.00  0.00           C  
ATOM   4831  CG  TRP B 412    -266.757 -31.531  31.546  1.00  0.00           C  
ATOM   4832  CD1 TRP B 412    -267.269 -30.906  30.462  1.00  0.00           C  
ATOM   4833  NE1 TRP B 412    -266.519 -31.217  29.346  1.00  0.00           N  
ATOM   4834  CE2 TRP B 412    -265.463 -32.047  29.659  1.00  0.00           C  
ATOM   4835  CD2 TRP B 412    -265.585 -32.263  31.066  1.00  0.00           C  
ATOM   4836  CE3 TRP B 412    -264.605 -33.082  31.676  1.00  0.00           C  
ATOM   4837  CZ3 TRP B 412    -263.559 -33.655  30.923  1.00  0.00           C  
ATOM   4838  CZ2 TRP B 412    -264.428 -32.619  28.898  1.00  0.00           C  
ATOM   4839  CH2 TRP B 412    -263.470 -33.428  29.536  1.00  0.00           C  
ATOM   4840  N   GLN B 413    -267.215 -28.212  33.490  1.00  0.00           N  
ATOM   4841  CA  GLN B 413    -267.142 -26.803  33.089  1.00  0.00           C  
ATOM   4842  C   GLN B 413    -266.305 -25.917  34.034  1.00  0.00           C  
ATOM   4843  O   GLN B 413    -265.853 -24.858  33.599  1.00  0.00           O  
ATOM   4844  CB  GLN B 413    -268.571 -26.246  32.901  1.00  0.00           C  
ATOM   4845  CG  GLN B 413    -269.369 -26.846  31.720  1.00  0.00           C  
ATOM   4846  CD  GLN B 413    -268.680 -26.680  30.363  1.00  0.00           C  
ATOM   4847  OE1 GLN B 413    -268.870 -25.527  29.720  1.00  0.00           O  
ATOM   4848  NE2 GLN B 413    -267.982 -27.580  29.902  1.00  0.00           N  
ATOM   4849  N   GLU B 414    -266.080 -26.372  35.279  1.00  0.00           N  
ATOM   4850  CA  GLU B 414    -265.147 -25.777  36.241  1.00  0.00           C  
ATOM   4851  C   GLU B 414    -263.676 -25.964  35.821  1.00  0.00           C  
ATOM   4852  O   GLU B 414    -262.863 -25.073  36.065  1.00  0.00           O  
ATOM   4853  CB  GLU B 414    -265.430 -26.390  37.633  1.00  0.00           C  
ATOM   4854  CG  GLU B 414    -264.508 -25.952  38.787  1.00  0.00           C  
ATOM   4855  CD  GLU B 414    -264.838 -26.699  40.081  1.00  0.00           C  
ATOM   4856  OE1 GLU B 414    -263.938 -27.420  40.563  1.00  0.00           O  
ATOM   4857  OE2 GLU B 414    -265.986 -26.562  40.556  1.00  0.00           O  
ATOM   4858  N   GLY B 415    -263.373 -27.118  35.199  1.00  0.00           N  
ATOM   4859  CA  GLY B 415    -262.032 -27.538  34.813  1.00  0.00           C  
ATOM   4860  C   GLY B 415    -261.378 -28.232  36.013  1.00  0.00           C  
ATOM   4861  O   GLY B 415    -261.110 -27.598  37.033  1.00  0.00           O  
ATOM   4862  N   ASN B 416    -261.108 -29.537  35.863  1.00  0.00           N  
ATOM   4863  CA  ASN B 416    -260.502 -30.419  36.865  1.00  0.00           C  
ATOM   4864  C   ASN B 416    -259.629 -31.450  36.138  1.00  0.00           C  
ATOM   4865  O   ASN B 416    -259.906 -31.802  34.990  1.00  0.00           O  
ATOM   4866  CB  ASN B 416    -261.623 -31.106  37.683  1.00  0.00           C  
ATOM   4867  CG  ASN B 416    -262.139 -30.254  38.844  1.00  0.00           C  
ATOM   4868  OD1 ASN B 416    -261.501 -30.190  39.892  1.00  0.00           O  
ATOM   4869  ND2 ASN B 416    -263.292 -29.605  38.675  1.00  0.00           N  
ATOM   4870  N   VAL B 417    -258.596 -31.930  36.851  1.00  0.00           N  
ATOM   4871  CA  VAL B 417    -257.593 -32.883  36.365  1.00  0.00           C  
ATOM   4872  C   VAL B 417    -258.069 -34.356  36.477  1.00  0.00           C  
ATOM   4873  O   VAL B 417    -257.355 -35.222  36.982  1.00  0.00           O  
ATOM   4874  CB  VAL B 417    -256.219 -32.615  37.059  1.00  0.00           C  
ATOM   4875  CG1 VAL B 417    -256.193 -32.881  38.580  1.00  0.00           C  
ATOM   4876  CG2 VAL B 417    -255.027 -33.302  36.360  1.00  0.00           C  
ATOM   4877  N   PHE B 418    -259.282 -34.622  35.961  1.00  0.00           N  
ATOM   4878  CA  PHE B 418    -259.861 -35.957  35.814  1.00  0.00           C  
ATOM   4879  C   PHE B 418    -259.048 -36.774  34.798  1.00  0.00           C  
ATOM   4880  O   PHE B 418    -258.929 -36.365  33.641  1.00  0.00           O  
ATOM   4881  CB  PHE B 418    -261.337 -35.845  35.393  1.00  0.00           C  
ATOM   4882  CG  PHE B 418    -262.257 -35.148  36.386  1.00  0.00           C  
ATOM   4883  CD1 PHE B 418    -262.324 -35.581  37.728  1.00  0.00           C  
ATOM   4884  CD2 PHE B 418    -263.130 -34.126  35.953  1.00  0.00           C  
ATOM   4885  CE1 PHE B 418    -263.211 -34.980  38.612  1.00  0.00           C  
ATOM   4886  CE2 PHE B 418    -264.022 -33.549  36.848  1.00  0.00           C  
ATOM   4887  CZ  PHE B 418    -264.055 -33.968  38.173  1.00  0.00           C  
ATOM   4888  N   SER B 419    -258.443 -37.866  35.286  1.00  0.00           N  
ATOM   4889  CA  SER B 419    -257.322 -38.520  34.625  1.00  0.00           C  
ATOM   4890  C   SER B 419    -257.358 -40.032  34.855  1.00  0.00           C  
ATOM   4891  O   SER B 419    -257.531 -40.461  35.992  1.00  0.00           O  
ATOM   4892  CB  SER B 419    -256.035 -37.867  35.178  1.00  0.00           C  
ATOM   4893  OG  SER B 419    -254.870 -38.409  34.610  1.00  0.00           O  
ATOM   4894  N   CYS B 420    -257.175 -40.805  33.773  1.00  0.00           N  
ATOM   4895  CA  CYS B 420    -257.077 -42.263  33.801  1.00  0.00           C  
ATOM   4896  C   CYS B 420    -255.629 -42.674  34.108  1.00  0.00           C  
ATOM   4897  O   CYS B 420    -254.704 -42.067  33.568  1.00  0.00           O  
ATOM   4898  SG  CYS B 420    -257.799 -44.602  32.338  1.00  0.00           S  
ATOM   4899  CB  CYS B 420    -257.531 -42.809  32.435  1.00  0.00           C  
ATOM   4900  N   SER B 421    -255.465 -43.700  34.953  1.00  0.00           N  
ATOM   4901  CA  SER B 421    -254.167 -44.212  35.392  1.00  0.00           C  
ATOM   4902  C   SER B 421    -254.155 -45.740  35.249  1.00  0.00           C  
ATOM   4903  O   SER B 421    -255.108 -46.389  35.676  1.00  0.00           O  
ATOM   4904  CB  SER B 421    -253.918 -43.733  36.835  1.00  0.00           C  
ATOM   4905  OG  SER B 421    -252.668 -44.157  37.339  1.00  0.00           O  
ATOM   4906  N   VAL B 422    -253.083 -46.273  34.642  1.00  0.00           N  
ATOM   4907  CA  VAL B 422    -252.899 -47.693  34.330  1.00  0.00           C  
ATOM   4908  C   VAL B 422    -251.605 -48.198  34.995  1.00  0.00           C  
ATOM   4909  O   VAL B 422    -250.622 -47.460  35.046  1.00  0.00           O  
ATOM   4910  CB  VAL B 422    -252.778 -47.913  32.791  1.00  0.00           C  
ATOM   4911  CG1 VAL B 422    -252.414 -49.353  32.367  1.00  0.00           C  
ATOM   4912  CG2 VAL B 422    -254.061 -47.491  32.060  1.00  0.00           C  
ATOM   4913  N   MET B 423    -251.632 -49.455  35.468  1.00  0.00           N  
ATOM   4914  CA  MET B 423    -250.504 -50.138  36.099  1.00  0.00           C  
ATOM   4915  C   MET B 423    -250.275 -51.492  35.417  1.00  0.00           C  
ATOM   4916  O   MET B 423    -251.202 -52.299  35.348  1.00  0.00           O  
ATOM   4917  CB  MET B 423    -250.779 -50.324  37.603  1.00  0.00           C  
ATOM   4918  CG  MET B 423    -250.873 -49.002  38.382  1.00  0.00           C  
ATOM   4919  SD  MET B 423    -251.251 -49.154  40.147  1.00  0.00           S  
ATOM   4920  CE  MET B 423    -249.912 -50.247  40.683  1.00  0.00           C  
ATOM   4921  N   HIS B 424    -249.036 -51.714  34.952  1.00  0.00           N  
ATOM   4922  CA  HIS B 424    -248.594 -52.910  34.235  1.00  0.00           C  
ATOM   4923  C   HIS B 424    -247.075 -53.072  34.395  1.00  0.00           C  
ATOM   4924  O   HIS B 424    -246.358 -52.084  34.556  1.00  0.00           O  
ATOM   4925  CB  HIS B 424    -249.009 -52.809  32.752  1.00  0.00           C  
ATOM   4926  CG  HIS B 424    -248.903 -54.089  31.957  1.00  0.00           C  
ATOM   4927  CD2 HIS B 424    -249.843 -55.084  31.797  1.00  0.00           C  
ATOM   4928  ND1 HIS B 424    -247.758 -54.439  31.232  1.00  0.00           N  
ATOM   4929  NE2 HIS B 424    -249.267 -56.047  30.989  1.00  0.00           N  
ATOM   4930  CE1 HIS B 424    -248.044 -55.613  30.684  1.00  0.00           C  
ATOM   4931  N   GLU B 425    -246.620 -54.332  34.332  1.00  0.00           N  
ATOM   4932  CA  GLU B 425    -245.231 -54.769  34.502  1.00  0.00           C  
ATOM   4933  C   GLU B 425    -244.243 -54.258  33.432  1.00  0.00           C  
ATOM   4934  O   GLU B 425    -243.045 -54.222  33.708  1.00  0.00           O  
ATOM   4935  CB  GLU B 425    -245.252 -56.310  34.598  1.00  0.00           C  
ATOM   4936  CG  GLU B 425    -245.661 -57.024  33.293  1.00  0.00           C  
ATOM   4937  CD  GLU B 425    -246.082 -58.466  33.547  1.00  0.00           C  
ATOM   4938  OE1 GLU B 425    -245.240 -59.370  33.357  1.00  0.00           O
[truncated: 438,461 more chars]
