# Supplementary material for: Reconstruction of 3D structures of MET antibodies from electron microscopy 2D class averages
Source: PLoS One. 2017 Apr 13;12(4):e0175758. doi: 10.1371/journal.pone.0175758 (PMC5391116; doi:10.1371/journal.pone.0175758)
Supplement: S2 File — (ZIP) [file pone.0175758.s002.zip › IgG4-pdbs/0.8611_img11_m_1460.pdb]

MODEL        1
ATOM      1  CH3 ACE A   0    -124.144 270.686-160.337  1.00  0.00           C  
ATOM      2  C   ACE A   0    -124.067 269.189-160.059  1.00  0.00           C  
ATOM      3  O   ACE A   0    -123.222 268.757-159.276  1.00  0.00           O  
ATOM      4  N   ASP A   1    -124.957 268.423-160.717  1.00  0.00           N  
ATOM      5  CA  ASP A   1    -125.095 266.961-160.656  1.00  0.00           C  
ATOM      6  C   ASP A   1    -125.432 266.449-159.244  1.00  0.00           C  
ATOM      7  O   ASP A   1    -124.532 266.267-158.422  1.00  0.00           O  
ATOM      8  CB  ASP A   1    -123.929 266.152-161.284  1.00  0.00           C  
ATOM      9  CG  ASP A   1    -123.545 266.536-162.721  1.00  0.00           C  
ATOM     10  OD1 ASP A   1    -123.165 267.707-162.939  1.00  0.00           O  
ATOM     11  OD2 ASP A   1    -123.573 265.619-163.571  1.00  0.00           O  
ATOM     12  N   ILE A   2    -126.734 266.245-158.991  1.00  0.00           N  
ATOM     13  CA  ILE A   2    -127.280 265.881-157.685  1.00  0.00           C  
ATOM     14  C   ILE A   2    -128.183 264.641-157.839  1.00  0.00           C  
ATOM     15  O   ILE A   2    -128.902 264.544-158.833  1.00  0.00           O  
ATOM     16  CB  ILE A   2    -128.145 267.046-157.099  1.00  0.00           C  
ATOM     17  CG2 ILE A   2    -128.686 266.724-155.688  1.00  0.00           C  
ATOM     18  CG1 ILE A   2    -127.381 268.398-157.053  1.00  0.00           C  
ATOM     19  CD1 ILE A   2    -127.644 269.298-158.269  1.00  0.00           C  
ATOM     20  N   GLN A   3    -128.152 263.750-156.832  1.00  0.00           N  
ATOM     21  CA  GLN A   3    -129.073 262.623-156.658  1.00  0.00           C  
ATOM     22  C   GLN A   3    -129.634 262.657-155.227  1.00  0.00           C  
ATOM     23  O   GLN A   3    -128.889 262.955-154.295  1.00  0.00           O  
ATOM     24  CB  GLN A   3    -128.349 261.296-156.995  1.00  0.00           C  
ATOM     25  CG  GLN A   3    -129.159 259.996-156.770  1.00  0.00           C  
ATOM     26  CD  GLN A   3    -130.448 259.917-157.596  1.00  0.00           C  
ATOM     27  OE1 GLN A   3    -130.409 259.994-158.822  1.00  0.00           O  
ATOM     28  NE2 GLN A   3    -131.593 259.740-156.932  1.00  0.00           N  
ATOM     29  N   MET A   4    -130.935 262.351-155.087  1.00  0.00           N  
ATOM     30  CA  MET A   4    -131.668 262.408-153.820  1.00  0.00           C  
ATOM     31  C   MET A   4    -131.839 261.040-153.146  1.00  0.00           C  
ATOM     32  O   MET A   4    -131.764 259.999-153.801  1.00  0.00           O  
ATOM     33  CB  MET A   4    -133.078 262.985-154.052  1.00  0.00           C  
ATOM     34  CG  MET A   4    -133.125 264.284-154.856  1.00  0.00           C  
ATOM     35  SD  MET A   4    -134.637 265.229-154.591  1.00  0.00           S  
ATOM     36  CE  MET A   4    -134.291 265.919-152.960  1.00  0.00           C  
ATOM     37  N   THR A   5    -132.183 261.123-151.853  1.00  0.00           N  
ATOM     38  CA  THR A   5    -132.746 260.068-151.016  1.00  0.00           C  
ATOM     39  C   THR A   5    -133.910 260.694-150.215  1.00  0.00           C  
ATOM     40  O   THR A   5    -133.857 261.885-149.908  1.00  0.00           O  
ATOM     41  CB  THR A   5    -131.674 259.538-150.022  1.00  0.00           C  
ATOM     42  OG1 THR A   5    -130.685 258.836-150.749  1.00  0.00           O  
ATOM     43  CG2 THR A   5    -132.169 258.608-148.898  1.00  0.00           C  
ATOM     44  N   GLN A   6    -134.930 259.886-149.881  1.00  0.00           N  
ATOM     45  CA  GLN A   6    -136.070 260.291-149.053  1.00  0.00           C  
ATOM     46  C   GLN A   6    -136.322 259.227-147.974  1.00  0.00           C  
ATOM     47  O   GLN A   6    -136.293 258.034-148.277  1.00  0.00           O  
ATOM     48  CB  GLN A   6    -137.292 260.557-149.955  1.00  0.00           C  
ATOM     49  CG  GLN A   6    -138.564 261.016-149.202  1.00  0.00           C  
ATOM     50  CD  GLN A   6    -139.593 261.711-150.102  1.00  0.00           C  
ATOM     51  OE1 GLN A   6    -139.484 261.710-151.326  1.00  0.00           O  
ATOM     52  NE2 GLN A   6    -140.611 262.311-149.489  1.00  0.00           N  
ATOM     53  N   SER A   7    -136.541 259.688-146.730  1.00  0.00           N  
ATOM     54  CA  SER A   7    -136.612 258.850-145.533  1.00  0.00           C  
ATOM     55  C   SER A   7    -137.425 259.580-144.437  1.00  0.00           C  
ATOM     56  O   SER A   7    -137.261 260.792-144.300  1.00  0.00           O  
ATOM     57  CB  SER A   7    -135.164 258.560-145.070  1.00  0.00           C  
ATOM     58  OG  SER A   7    -135.134 257.722-143.932  1.00  0.00           O  
ATOM     59  N   PRO A   8    -138.249 258.864-143.635  1.00  0.00           N  
ATOM     60  CA  PRO A   8    -138.651 257.446-143.774  1.00  0.00           C  
ATOM     61  C   PRO A   8    -139.513 257.200-145.023  1.00  0.00           C  
ATOM     62  O   PRO A   8    -140.402 258.002-145.295  1.00  0.00           O  
ATOM     63  CD  PRO A   8    -138.850 259.453-142.439  1.00  0.00           C  
ATOM     64  CB  PRO A   8    -139.460 257.170-142.488  1.00  0.00           C  
ATOM     65  CG  PRO A   8    -139.069 258.268-141.516  1.00  0.00           C  
ATOM     66  N   SER A   9    -139.222 256.104-145.750  1.00  0.00           N  
ATOM     67  CA  SER A   9    -139.925 255.681-146.971  1.00  0.00           C  
ATOM     68  C   SER A   9    -141.387 255.228-146.732  1.00  0.00           C  
ATOM     69  O   SER A   9    -142.186 255.250-147.669  1.00  0.00           O  
ATOM     70  CB  SER A   9    -139.072 254.597-147.666  1.00  0.00           C  
ATOM     71  OG  SER A   9    -139.596 254.219-148.924  1.00  0.00           O  
ATOM     72  N   SER A  10    -141.721 254.885-145.478  1.00  0.00           N  
ATOM     73  CA  SER A  10    -143.078 254.690-144.975  1.00  0.00           C  
ATOM     74  C   SER A  10    -143.160 255.351-143.589  1.00  0.00           C  
ATOM     75  O   SER A  10    -142.212 255.246-142.807  1.00  0.00           O  
ATOM     76  CB  SER A  10    -143.439 253.187-144.990  1.00  0.00           C  
ATOM     77  OG  SER A  10    -142.709 252.432-144.042  1.00  0.00           O  
ATOM     78  N   LEU A  11    -144.266 256.066-143.335  1.00  0.00           N  
ATOM     79  CA  LEU A  11    -144.375 257.016-142.226  1.00  0.00           C  
ATOM     80  C   LEU A  11    -145.822 257.088-141.714  1.00  0.00           C  
ATOM     81  O   LEU A  11    -146.753 256.830-142.477  1.00  0.00           O  
ATOM     82  CB  LEU A  11    -143.846 258.376-142.751  1.00  0.00           C  
ATOM     83  CG  LEU A  11    -143.775 259.548-141.750  1.00  0.00           C  
ATOM     84  CD1 LEU A  11    -142.922 259.222-140.506  1.00  0.00           C  
ATOM     85  CD2 LEU A  11    -143.280 260.816-142.475  1.00  0.00           C  
ATOM     86  N   SER A  12    -145.990 257.449-140.430  1.00  0.00           N  
ATOM     87  CA  SER A  12    -147.297 257.601-139.793  1.00  0.00           C  
ATOM     88  C   SER A  12    -147.270 258.636-138.656  1.00  0.00           C  
ATOM     89  O   SER A  12    -146.230 258.856-138.034  1.00  0.00           O  
ATOM     90  CB  SER A  12    -147.842 256.218-139.352  1.00  0.00           C  
ATOM     91  OG  SER A  12    -147.191 255.709-138.204  1.00  0.00           O  
ATOM     92  N   ALA A  13    -148.450 259.227-138.409  1.00  0.00           N  
ATOM     93  CA  ALA A  13    -148.749 260.200-137.357  1.00  0.00           C  
ATOM     94  C   ALA A  13    -150.264 260.435-137.316  1.00  0.00           C  
ATOM     95  O   ALA A  13    -150.938 260.262-138.332  1.00  0.00           O  
ATOM     96  CB  ALA A  13    -147.998 261.517-137.605  1.00  0.00           C  
ATOM     97  N   SER A  14    -150.792 260.806-136.141  1.00  0.00           N  
ATOM     98  CA  SER A  14    -152.228 260.993-135.911  1.00  0.00           C  
ATOM     99  C   SER A  14    -152.794 262.240-136.616  1.00  0.00           C  
ATOM    100  O   SER A  14    -152.051 263.179-136.900  1.00  0.00           O  
ATOM    101  CB  SER A  14    -152.475 261.057-134.390  1.00  0.00           C  
ATOM    102  OG  SER A  14    -152.478 259.761-133.836  1.00  0.00           O  
ATOM    103  N   VAL A  15    -154.116 262.243-136.854  1.00  0.00           N  
ATOM    104  CA  VAL A  15    -154.852 263.435-137.284  1.00  0.00           C  
ATOM    105  C   VAL A  15    -154.959 264.436-136.110  1.00  0.00           C  
ATOM    106  O   VAL A  15    -155.253 264.034-134.982  1.00  0.00           O  
ATOM    107  CB  VAL A  15    -156.254 263.066-137.854  1.00  0.00           C  
ATOM    108  CG1 VAL A  15    -157.234 262.465-136.827  1.00  0.00           C  
ATOM    109  CG2 VAL A  15    -156.922 264.240-138.594  1.00  0.00           C  
ATOM    110  N   GLY A  16    -154.639 265.708-136.391  1.00  0.00           N  
ATOM    111  CA  GLY A  16    -154.493 266.774-135.399  1.00  0.00           C  
ATOM    112  C   GLY A  16    -153.097 266.785-134.743  1.00  0.00           C  
ATOM    113  O   GLY A  16    -152.839 267.669-133.928  1.00  0.00           O  
ATOM    114  N   ASP A  17    -152.203 265.843-135.098  1.00  0.00           N  
ATOM    115  CA  ASP A  17    -150.829 265.722-134.598  1.00  0.00           C  
ATOM    116  C   ASP A  17    -149.848 266.127-135.717  1.00  0.00           C  
ATOM    117  O   ASP A  17    -150.208 266.106-136.895  1.00  0.00           O  
ATOM    118  CB  ASP A  17    -150.571 264.269-134.124  1.00  0.00           C  
ATOM    119  CG  ASP A  17    -149.290 264.031-133.316  1.00  0.00           C  
ATOM    120  OD1 ASP A  17    -148.772 265.004-132.723  1.00  0.00           O  
ATOM    121  OD2 ASP A  17    -148.885 262.850-133.264  1.00  0.00           O  
ATOM    122  N   ARG A  18    -148.621 266.490-135.319  1.00  0.00           N  
ATOM    123  CA  ARG A  18    -147.536 266.906-136.206  1.00  0.00           C  
ATOM    124  C   ARG A  18    -146.690 265.708-136.678  1.00  0.00           C  
ATOM    125  O   ARG A  18    -146.558 264.724-135.951  1.00  0.00           O  
ATOM    126  CB  ARG A  18    -146.708 267.970-135.457  1.00  0.00           C  
ATOM    127  CG  ARG A  18    -145.564 268.611-136.266  1.00  0.00           C  
ATOM    128  CD  ARG A  18    -145.060 269.904-135.608  1.00  0.00           C  
ATOM    129  NE  ARG A  18    -144.250 270.701-136.538  1.00  0.00           N  
ATOM    130  CZ  ARG A  18    -143.939 272.000-136.386  1.00  0.00           C  
ATOM    131  NH1 ARG A  18    -143.196 272.605-137.318  1.00  0.00           N  
ATOM    132  NH2 ARG A  18    -144.364 272.703-135.326  1.00  0.00           N  
ATOM    133  N   VAL A  19    -146.105 265.843-137.879  1.00  0.00           N  
ATOM    134  CA  VAL A  19    -145.192 264.872-138.486  1.00  0.00           C  
ATOM    135  C   VAL A  19    -144.036 265.615-139.191  1.00  0.00           C  
ATOM    136  O   VAL A  19    -144.197 266.782-139.551  1.00  0.00           O  
ATOM    137  CB  VAL A  19    -145.952 263.966-139.501  1.00  0.00           C  
ATOM    138  CG1 VAL A  19    -146.342 264.653-140.823  1.00  0.00           C  
ATOM    139  CG2 VAL A  19    -145.223 262.641-139.789  1.00  0.00           C  
ATOM    140  N   THR A  20    -142.901 264.920-139.373  1.00  0.00           N  
ATOM    141  CA  THR A  20    -141.703 265.427-140.049  1.00  0.00           C  
ATOM    142  C   THR A  20    -141.161 264.366-141.027  1.00  0.00           C  
ATOM    143  O   THR A  20    -141.208 263.174-140.723  1.00  0.00           O  
ATOM    144  CB  THR A  20    -140.588 265.786-139.024  1.00  0.00           C  
ATOM    145  OG1 THR A  20    -141.049 266.827-138.184  1.00  0.00           O  
ATOM    146  CG2 THR A  20    -139.238 266.240-139.615  1.00  0.00           C  
ATOM    147  N   ILE A  21    -140.660 264.840-142.180  1.00  0.00           N  
ATOM    148  CA  ILE A  21    -140.101 264.038-143.273  1.00  0.00           C  
ATOM    149  C   ILE A  21    -138.741 264.656-143.664  1.00  0.00           C  
ATOM    150  O   ILE A  21    -138.604 265.878-143.604  1.00  0.00           O  
ATOM    151  CB  ILE A  21    -141.007 264.083-144.551  1.00  0.00           C  
ATOM    152  CG2 ILE A  21    -140.622 262.947-145.528  1.00  0.00           C  
ATOM    153  CG1 ILE A  21    -142.521 264.032-144.223  1.00  0.00           C  
ATOM    154  CD1 ILE A  21    -143.451 264.086-145.442  1.00  0.00           C  
ATOM    155  N   THR A  22    -137.772 263.820-144.072  1.00  0.00           N  
ATOM    156  CA  THR A  22    -136.422 264.247-144.458  1.00  0.00           C  
ATOM    157  C   THR A  22    -136.110 263.844-145.914  1.00  0.00           C  
ATOM    158  O   THR A  22    -136.484 262.750-146.342  1.00  0.00           O  
ATOM    159  CB  THR A  22    -135.354 263.596-143.532  1.00  0.00           C  
ATOM    160  OG1 THR A  22    -135.590 264.007-142.199  1.00  0.00           O  
ATOM    161  CG2 THR A  22    -133.879 263.905-143.857  1.00  0.00           C  
ATOM    162  N   CYS A  23    -135.399 264.729-146.631  1.00  0.00           N  
ATOM    163  CA  CYS A  23    -134.761 264.444-147.914  1.00  0.00           C  
ATOM    164  C   CYS A  23    -133.317 264.946-147.866  1.00  0.00           C  
ATOM    165  O   CYS A  23    -133.092 266.151-147.749  1.00  0.00           O  
ATOM    166  CB  CYS A  23    -135.518 265.085-149.095  1.00  0.00           C  
ATOM    167  SG  CYS A  23    -137.023 264.212-149.585  1.00  0.00           S  
ATOM    168  N   SER A  24    -132.373 264.005-147.996  1.00  0.00           N  
ATOM    169  CA  SER A  24    -130.945 264.269-148.148  1.00  0.00           C  
ATOM    170  C   SER A  24    -130.525 264.127-149.623  1.00  0.00           C  
ATOM    171  O   SER A  24    -131.286 263.605-150.440  1.00  0.00           O  
ATOM    172  CB  SER A  24    -130.164 263.335-147.200  1.00  0.00           C  
ATOM    173  OG  SER A  24    -130.240 261.975-147.584  1.00  0.00           O  
ATOM    174  N   VAL A  25    -129.317 264.622-149.932  1.00  0.00           N  
ATOM    175  CA  VAL A  25    -128.739 264.626-151.275  1.00  0.00           C  
ATOM    176  C   VAL A  25    -127.245 264.261-151.242  1.00  0.00           C  
ATOM    177  O   VAL A  25    -126.556 264.547-150.261  1.00  0.00           O  
ATOM    178  CB  VAL A  25    -128.899 266.010-151.967  1.00  0.00           C  
ATOM    179  CG1 VAL A  25    -130.345 266.268-152.411  1.00  0.00           C  
ATOM    180  CG2 VAL A  25    -128.363 267.205-151.153  1.00  0.00           C  
ATOM    181  N   SER A  26    -126.780 263.640-152.337  1.00  0.00           N  
ATOM    182  CA  SER A  26    -125.391 263.226-152.560  1.00  0.00           C  
ATOM    183  C   SER A  26    -124.430 264.387-152.892  1.00  0.00           C  
ATOM    184  O   SER A  26    -123.219 264.204-152.775  1.00  0.00           O  
ATOM    185  CB  SER A  26    -125.378 262.140-153.659  1.00  0.00           C  
ATOM    186  OG  SER A  26    -125.654 262.671-154.944  1.00  0.00           O  
ATOM    187  N   SER A  27    -124.982 265.542-153.298  1.00  0.00           N  
ATOM    188  CA  SER A  27    -124.248 266.751-153.656  1.00  0.00           C  
ATOM    189  C   SER A  27    -125.041 267.957-153.142  1.00  0.00           C  
ATOM    190  O   SER A  27    -126.251 268.023-153.361  1.00  0.00           O  
ATOM    191  CB  SER A  27    -124.040 266.776-155.184  1.00  0.00           C  
ATOM    192  OG  SER A  27    -123.342 267.928-155.615  1.00  0.00           O  
ATOM    193  N   SER A  28    -124.335 268.879-152.463  1.00  0.00           N  
ATOM    194  CA  SER A  28    -124.882 270.081-151.830  1.00  0.00           C  
ATOM    195  C   SER A  28    -125.582 271.008-152.839  1.00  0.00           C  
ATOM    196  O   SER A  28    -124.963 271.406-153.827  1.00  0.00           O  
ATOM    197  CB  SER A  28    -123.740 270.798-151.080  1.00  0.00           C  
ATOM    198  OG  SER A  28    -124.183 271.961-150.407  1.00  0.00           O  
ATOM    199  N   VAL A  29    -126.858 271.321-152.563  1.00  0.00           N  
ATOM    200  CA  VAL A  29    -127.675 272.201-153.395  1.00  0.00           C  
ATOM    201  C   VAL A  29    -127.348 273.688-153.143  1.00  0.00           C  
ATOM    202  O   VAL A  29    -127.390 274.158-152.005  1.00  0.00           O  
ATOM    203  CB  VAL A  29    -129.199 271.951-153.204  1.00  0.00           C  
ATOM    204  CG1 VAL A  29    -129.642 270.647-153.890  1.00  0.00           C  
ATOM    205  CG2 VAL A  29    -129.668 271.950-151.741  1.00  0.00           C  
ATOM    206  N   SER A  30    -127.012 274.392-154.237  1.00  0.00           N  
ATOM    207  CA  SER A  30    -126.684 275.816-154.273  1.00  0.00           C  
ATOM    208  C   SER A  30    -127.935 276.671-154.023  1.00  0.00           C  
ATOM    209  O   SER A  30    -128.989 276.375-154.585  1.00  0.00           O  
ATOM    210  CB  SER A  30    -126.038 276.134-155.638  1.00  0.00           C  
ATOM    211  OG  SER A  30    -125.633 277.485-155.724  1.00  0.00           O  
ATOM    212  N   SER A  31    -127.783 277.700-153.167  1.00  0.00           N  
ATOM    213  CA  SER A  31    -128.837 278.626-152.721  1.00  0.00           C  
ATOM    214  C   SER A  31    -130.014 277.905-152.014  1.00  0.00           C  
ATOM    215  O   SER A  31    -131.151 278.369-152.080  1.00  0.00           O  
ATOM    216  CB  SER A  31    -129.256 279.534-153.902  1.00  0.00           C  
ATOM    217  OG  SER A  31    -130.043 280.638-153.496  1.00  0.00           O  
ATOM    218  N   ILE A  32    -129.706 276.757-151.378  1.00  0.00           N  
ATOM    219  CA  ILE A  32    -130.610 275.796-150.738  1.00  0.00           C  
ATOM    220  C   ILE A  32    -131.826 275.379-151.604  1.00  0.00           C  
ATOM    221  O   ILE A  32    -132.952 275.322-151.116  1.00  0.00           O  
ATOM    222  CB  ILE A  32    -131.006 276.178-149.274  1.00  0.00           C  
ATOM    223  CG1 ILE A  32    -131.789 277.506-149.120  1.00  0.00           C  
ATOM    224  CG2 ILE A  32    -129.767 276.150-148.357  1.00  0.00           C  
ATOM    225  CD1 ILE A  32    -132.363 277.737-147.712  1.00  0.00           C  
ATOM    226  N   TYR A  33    -131.570 275.087-152.893  1.00  0.00           N  
ATOM    227  CA  TYR A  33    -132.580 274.674-153.874  1.00  0.00           C  
ATOM    228  C   TYR A  33    -132.904 273.169-153.795  1.00  0.00           C  
ATOM    229  O   TYR A  33    -132.647 272.427-154.745  1.00  0.00           O  
ATOM    230  CB  TYR A  33    -132.156 275.123-155.293  1.00  0.00           C  
ATOM    231  CG  TYR A  33    -132.119 276.619-155.587  1.00  0.00           C  
ATOM    232  CD1 TYR A  33    -132.877 277.554-154.842  1.00  0.00           C  
ATOM    233  CD2 TYR A  33    -131.332 277.079-156.663  1.00  0.00           C  
ATOM    234  CE1 TYR A  33    -132.841 278.923-155.170  1.00  0.00           C  
ATOM    235  CE2 TYR A  33    -131.301 278.447-156.997  1.00  0.00           C  
ATOM    236  CZ  TYR A  33    -132.054 279.371-156.248  1.00  0.00           C  
ATOM    237  OH  TYR A  33    -132.016 280.700-156.557  1.00  0.00           O  
ATOM    238  N   LEU A  34    -133.536 272.784-152.674  1.00  0.00           N  
ATOM    239  CA  LEU A  34    -134.307 271.556-152.514  1.00  0.00           C  
ATOM    240  C   LEU A  34    -135.760 271.970-152.238  1.00  0.00           C  
ATOM    241  O   LEU A  34    -135.998 272.920-151.495  1.00  0.00           O  
ATOM    242  CB  LEU A  34    -133.684 270.682-151.403  1.00  0.00           C  
ATOM    243  CG  LEU A  34    -134.386 269.320-151.172  1.00  0.00           C  
ATOM    244  CD1 LEU A  34    -133.376 268.246-150.750  1.00  0.00           C  
ATOM    245  CD2 LEU A  34    -135.554 269.397-150.167  1.00  0.00           C  
ATOM    246  N   HIS A  35    -136.702 271.272-152.883  1.00  0.00           N  
ATOM    247  CA  HIS A  35    -138.123 271.621-152.952  1.00  0.00           C  
ATOM    248  C   HIS A  35    -138.968 270.413-152.523  1.00  0.00           C  
ATOM    249  O   HIS A  35    -138.458 269.293-152.524  1.00  0.00           O  
ATOM    250  CB  HIS A  35    -138.450 272.065-154.401  1.00  0.00           C  
ATOM    251  CG  HIS A  35    -137.400 272.936-155.057  1.00  0.00           C  
ATOM    252  ND1 HIS A  35    -137.184 274.269-154.694  1.00  0.00           N  
ATOM    253  CD2 HIS A  35    -136.474 272.590-156.021  1.00  0.00           C  
ATOM    254  CE1 HIS A  35    -136.151 274.666-155.424  1.00  0.00           C  
ATOM    255  NE2 HIS A  35    -135.688 273.709-156.227  1.00  0.00           N  
ATOM    256  N   TRP A  36    -140.240 270.658-152.167  1.00  0.00           N  
ATOM    257  CA  TRP A  36    -141.197 269.634-151.735  1.00  0.00           C  
ATOM    258  C   TRP A  36    -142.537 269.758-152.467  1.00  0.00           C  
ATOM    259  O   TRP A  36    -142.954 270.855-152.835  1.00  0.00           O  
ATOM    260  CB  TRP A  36    -141.413 269.676-150.212  1.00  0.00           C  
ATOM    261  CG  TRP A  36    -140.239 269.295-149.360  1.00  0.00           C  
ATOM    262  CD1 TRP A  36    -139.199 270.094-149.022  1.00  0.00           C  
ATOM    263  NE1 TRP A  36    -138.312 269.387-148.238  1.00  0.00           N  
ATOM    264  CE2 TRP A  36    -138.727 268.088-148.037  1.00  0.00           C  
ATOM    265  CD2 TRP A  36    -139.959 267.997-148.757  1.00  0.00           C  
ATOM    266  CE3 TRP A  36    -140.636 266.755-148.718  1.00  0.00           C  
ATOM    267  CZ3 TRP A  36    -140.128 265.669-147.982  1.00  0.00           C  
ATOM    268  CZ2 TRP A  36    -138.204 267.006-147.308  1.00  0.00           C  
ATOM    269  CH2 TRP A  36    -138.921 265.796-147.272  1.00  0.00           C  
ATOM    270  N   TYR A  37    -143.182 268.594-152.629  1.00  0.00           N  
ATOM    271  CA  TYR A  37    -144.452 268.372-153.315  1.00  0.00           C  
ATOM    272  C   TYR A  37    -145.341 267.438-152.472  1.00  0.00           C  
ATOM    273  O   TYR A  37    -144.836 266.723-151.604  1.00  0.00           O  
ATOM    274  CB  TYR A  37    -144.152 267.751-154.701  1.00  0.00           C  
ATOM    275  CG  TYR A  37    -143.808 268.754-155.787  1.00  0.00           C  
ATOM    276  CD1 TYR A  37    -144.806 269.158-156.694  1.00  0.00           C  
ATOM    277  CE1 TYR A  37    -144.532 270.134-157.666  1.00  0.00           C  
ATOM    278  CZ  TYR A  37    -143.240 270.678-157.774  1.00  0.00           C  
ATOM    279  OH  TYR A  37    -142.980 271.602-158.741  1.00  0.00           O  
ATOM    280  CD2 TYR A  37    -142.510 269.299-155.894  1.00  0.00           C  
ATOM    281  CE2 TYR A  37    -142.230 270.262-156.883  1.00  0.00           C  
ATOM    282  N   GLN A  38    -146.651 267.446-152.771  1.00  0.00           N  
ATOM    283  CA  GLN A  38    -147.653 266.581-152.146  1.00  0.00           C  
ATOM    284  C   GLN A  38    -148.625 266.057-153.213  1.00  0.00           C  
ATOM    285  O   GLN A  38    -149.176 266.854-153.976  1.00  0.00           O  
ATOM    286  CB  GLN A  38    -148.377 267.359-151.024  1.00  0.00           C  
ATOM    287  CG  GLN A  38    -149.464 266.556-150.273  1.00  0.00           C  
ATOM    288  CD  GLN A  38    -150.181 267.376-149.196  1.00  0.00           C  
ATOM    289  NE2 GLN A  38    -151.360 266.918-148.775  1.00  0.00           N  
ATOM    290  OE1 GLN A  38    -149.681 268.400-148.733  1.00  0.00           O  
ATOM    291  N   GLN A  39    -148.838 264.732-153.206  1.00  0.00           N  
ATOM    292  CA  GLN A  39    -149.754 264.016-154.087  1.00  0.00           C  
ATOM    293  C   GLN A  39    -150.704 263.172-153.226  1.00  0.00           C  
ATOM    294  O   GLN A  39    -150.280 262.161-152.665  1.00  0.00           O  
ATOM    295  CB  GLN A  39    -148.934 263.125-155.043  1.00  0.00           C  
ATOM    296  CG  GLN A  39    -149.797 262.347-156.056  1.00  0.00           C  
ATOM    297  CD  GLN A  39    -149.001 261.310-156.839  1.00  0.00           C  
ATOM    298  OE1 GLN A  39    -148.612 261.555-157.976  1.00  0.00           O  
ATOM    299  NE2 GLN A  39    -148.759 260.143-156.239  1.00  0.00           N  
ATOM    300  N   LYS A  40    -151.984 263.570-153.182  1.00  0.00           N  
ATOM    301  CA  LYS A  40    -153.070 262.785-152.592  1.00  0.00           C  
ATOM    302  C   LYS A  40    -153.479 261.615-153.512  1.00  0.00           C  
ATOM    303  O   LYS A  40    -153.247 261.698-154.719  1.00  0.00           O  
ATOM    304  CB  LYS A  40    -154.292 263.699-152.362  1.00  0.00           C  
ATOM    305  CG  LYS A  40    -154.092 264.750-151.263  1.00  0.00           C  
ATOM    306  CD  LYS A  40    -155.252 265.753-151.127  1.00  0.00           C  
ATOM    307  CE  LYS A  40    -156.601 265.141-150.705  1.00  0.00           C  
ATOM    308  NZ  LYS A  40    -157.347 264.557-151.833  1.00  0.00           N  
ATOM    309  N   PRO A  41    -154.166 260.590-152.954  1.00  0.00           N  
ATOM    310  CA  PRO A  41    -154.911 259.615-153.773  1.00  0.00           C  
ATOM    311  C   PRO A  41    -156.049 260.295-154.564  1.00  0.00           C  
ATOM    312  O   PRO A  41    -156.891 260.967-153.966  1.00  0.00           O  
ATOM    313  CD  PRO A  41    -154.339 260.331-151.521  1.00  0.00           C  
ATOM    314  CB  PRO A  41    -155.426 258.596-152.742  1.00  0.00           C  
ATOM    315  CG  PRO A  41    -155.514 259.365-151.433  1.00  0.00           C  
ATOM    316  N   GLY A  42    -156.013 260.142-155.899  1.00  0.00           N  
ATOM    317  CA  GLY A  42    -156.956 260.779-156.822  1.00  0.00           C  
ATOM    318  C   GLY A  42    -156.522 262.202-157.220  1.00  0.00           C  
ATOM    319  O   GLY A  42    -157.357 262.962-157.709  1.00  0.00           O  
ATOM    320  N   LYS A  43    -155.245 262.571-157.010  1.00  0.00           N  
ATOM    321  CA  LYS A  43    -154.677 263.877-157.351  1.00  0.00           C  
ATOM    322  C   LYS A  43    -153.256 263.679-157.908  1.00  0.00           C  
ATOM    323  O   LYS A  43    -152.603 262.690-157.579  1.00  0.00           O  
ATOM    324  CB  LYS A  43    -154.662 264.755-156.076  1.00  0.00           C  
ATOM    325  CG  LYS A  43    -154.490 266.270-156.324  1.00  0.00           C  
ATOM    326  CD  LYS A  43    -154.445 267.114-155.034  1.00  0.00           C  
ATOM    327  CE  LYS A  43    -153.165 266.966-154.191  1.00  0.00           C  
ATOM    328  NZ  LYS A  43    -151.974 267.522-154.859  1.00  0.00           N  
ATOM    329  N   ALA A  44    -152.792 264.649-158.713  1.00  0.00           N  
ATOM    330  CA  ALA A  44    -151.406 264.764-159.176  1.00  0.00           C  
ATOM    331  C   ALA A  44    -150.556 265.580-158.171  1.00  0.00           C  
ATOM    332  O   ALA A  44    -151.134 266.266-157.325  1.00  0.00           O  
ATOM    333  CB  ALA A  44    -151.429 265.447-160.549  1.00  0.00           C  
ATOM    334  N   PRO A  45    -149.204 265.544-158.279  1.00  0.00           N  
ATOM    335  CA  PRO A  45    -148.327 266.383-157.436  1.00  0.00           C  
ATOM    336  C   PRO A  45    -148.528 267.895-157.657  1.00  0.00           C  
ATOM    337  O   PRO A  45    -148.666 268.331-158.800  1.00  0.00           O  
ATOM    338  CD  PRO A  45    -148.409 264.684-159.158  1.00  0.00           C  
ATOM    339  CB  PRO A  45    -146.901 265.936-157.815  1.00  0.00           C  
ATOM    340  CG  PRO A  45    -147.068 264.567-158.448  1.00  0.00           C  
ATOM    341  N   LYS A  46    -148.542 268.663-156.557  1.00  0.00           N  
ATOM    342  CA  LYS A  46    -148.524 270.127-156.575  1.00  0.00           C  
ATOM    343  C   LYS A  46    -147.554 270.647-155.508  1.00  0.00           C  
ATOM    344  O   LYS A  46    -147.391 270.004-154.469  1.00  0.00           O  
ATOM    345  CB  LYS A  46    -149.945 270.703-156.394  1.00  0.00           C  
ATOM    346  CG  LYS A  46    -150.809 270.576-157.661  1.00  0.00           C  
ATOM    347  CD  LYS A  46    -152.054 271.479-157.656  1.00  0.00           C  
ATOM    348  CE  LYS A  46    -153.239 270.921-156.856  1.00  0.00           C  
ATOM    349  NZ  LYS A  46    -153.879 269.800-157.564  1.00  0.00           N  
ATOM    350  N   LEU A  47    -146.908 271.786-155.820  1.00  0.00           N  
ATOM    351  CA  LEU A  47    -145.834 272.397-155.031  1.00  0.00           C  
ATOM    352  C   LEU A  47    -146.300 272.790-153.620  1.00  0.00           C  
ATOM    353  O   LEU A  47    -147.397 273.331-153.467  1.00  0.00           O  
ATOM    354  CB  LEU A  47    -145.263 273.610-155.803  1.00  0.00           C  
ATOM    355  CG  LEU A  47    -143.974 274.233-155.210  1.00  0.00           C  
ATOM    356  CD1 LEU A  47    -142.748 273.328-155.408  1.00  0.00           C  
ATOM    357  CD2 LEU A  47    -143.703 275.628-155.790  1.00  0.00           C  
ATOM    358  N   LEU A  48    -145.441 272.503-152.633  1.00  0.00           N  
ATOM    359  CA  LEU A  48    -145.710 272.686-151.211  1.00  0.00           C  
ATOM    360  C   LEU A  48    -144.678 273.635-150.583  1.00  0.00           C  
ATOM    361  O   LEU A  48    -145.070 274.589-149.911  1.00  0.00           O  
ATOM    362  CB  LEU A  48    -145.711 271.290-150.554  1.00  0.00           C  
ATOM    363  CG  LEU A  48    -146.219 271.244-149.100  1.00  0.00           C  
ATOM    364  CD1 LEU A  48    -147.723 271.562-148.995  1.00  0.00           C  
ATOM    365  CD2 LEU A  48    -145.891 269.875-148.494  1.00  0.00           C  
ATOM    366  N   ILE A  49    -143.386 273.365-150.834  1.00  0.00           N  
ATOM    367  CA  ILE A  49    -142.254 274.192-150.415  1.00  0.00           C  
ATOM    368  C   ILE A  49    -141.299 274.320-151.616  1.00  0.00           C  
ATOM    369  O   ILE A  49    -141.158 273.373-152.388  1.00  0.00           O  
ATOM    370  CB  ILE A  49    -141.448 273.552-149.236  1.00  0.00           C  
ATOM    371  CG2 ILE A  49    -140.239 274.384-148.759  1.00  0.00           C  
ATOM    372  CG1 ILE A  49    -142.315 273.154-148.017  1.00  0.00           C  
ATOM    373  CD1 ILE A  49    -142.864 274.332-147.197  1.00  0.00           C  
ATOM    374  N   TYR A  50    -140.628 275.472-151.720  1.00  0.00           N  
ATOM    375  CA  TYR A  50    -139.548 275.724-152.668  1.00  0.00           C  
ATOM    376  C   TYR A  50    -138.452 276.530-151.954  1.00  0.00           C  
ATOM    377  O   TYR A  50    -138.746 277.268-151.012  1.00  0.00           O  
ATOM    378  CB  TYR A  50    -140.099 276.435-153.927  1.00  0.00           C  
ATOM    379  CG  TYR A  50    -140.513 277.883-153.726  1.00  0.00           C  
ATOM    380  CD1 TYR A  50    -141.723 278.178-153.065  1.00  0.00           C  
ATOM    381  CE1 TYR A  50    -142.062 279.512-152.788  1.00  0.00           C  
ATOM    382  CZ  TYR A  50    -141.222 280.562-153.207  1.00  0.00           C  
ATOM    383  OH  TYR A  50    -141.564 281.853-152.933  1.00  0.00           O  
ATOM    384  CD2 TYR A  50    -139.672 278.933-154.150  1.00  0.00           C  
ATOM    385  CE2 TYR A  50    -140.028 280.271-153.896  1.00  0.00           C  
ATOM    386  N   SER A  51    -137.199 276.356-152.408  1.00  0.00           N  
ATOM    387  CA  SER A  51    -135.987 276.959-151.838  1.00  0.00           C  
ATOM    388  C   SER A  51    -135.817 276.632-150.334  1.00  0.00           C  
ATOM    389  O   SER A  51    -135.447 277.492-149.538  1.00  0.00           O  
ATOM    390  CB  SER A  51    -135.936 278.468-152.182  1.00  0.00           C  
ATOM    391  OG  SER A  51    -134.663 279.027-151.919  1.00  0.00           O  
ATOM    392  N   THR A  52    -136.134 275.369-149.992  1.00  0.00           N  
ATOM    393  CA  THR A  52    -136.039 274.699-148.693  1.00  0.00           C  
ATOM    394  C   THR A  52    -137.017 275.184-147.603  1.00  0.00           C  
ATOM    395  O   THR A  52    -137.346 274.361-146.749  1.00  0.00           O  
ATOM    396  CB  THR A  52    -134.573 274.686-148.160  1.00  0.00           C  
ATOM    397  OG1 THR A  52    -133.882 273.680-148.874  1.00  0.00           O  
ATOM    398  CG2 THR A  52    -134.331 274.457-146.658  1.00  0.00           C  
ATOM    399  N   SER A  53    -137.485 276.445-147.625  1.00  0.00           N  
ATOM    400  CA  SER A  53    -138.257 277.029-146.522  1.00  0.00           C  
ATOM    401  C   SER A  53    -139.444 277.912-146.943  1.00  0.00           C  
ATOM    402  O   SER A  53    -140.319 278.130-146.104  1.00  0.00           O  
ATOM    403  CB  SER A  53    -137.286 277.760-145.569  1.00  0.00           C  
ATOM    404  OG  SER A  53    -136.752 278.934-146.153  1.00  0.00           O  
ATOM    405  N   ASN A  54    -139.480 278.404-148.194  1.00  0.00           N  
ATOM    406  CA  ASN A  54    -140.551 279.283-148.678  1.00  0.00           C  
ATOM    407  C   ASN A  54    -141.777 278.454-149.088  1.00  0.00           C  
ATOM    408  O   ASN A  54    -141.643 277.531-149.890  1.00  0.00           O  
ATOM    409  CB  ASN A  54    -140.066 280.159-149.855  1.00  0.00           C  
ATOM    410  CG  ASN A  54    -138.855 281.027-149.508  1.00  0.00           C  
ATOM    411  ND2 ASN A  54    -137.716 280.626-149.733  1.00  0.00           N  
ATOM    412  OD1 ASN A  54    -139.095 282.222-148.962  1.00  0.00           O  
ATOM    413  N   LEU A  55    -142.948 278.802-148.532  1.00  0.00           N  
ATOM    414  CA  LEU A  55    -144.223 278.131-148.793  1.00  0.00           C  
ATOM    415  C   LEU A  55    -144.809 278.578-150.141  1.00  0.00           C  
ATOM    416  O   LEU A  55    -144.789 279.770-150.454  1.00  0.00           O  
ATOM    417  CB  LEU A  55    -145.220 278.440-147.650  1.00  0.00           C  
ATOM    418  CG  LEU A  55    -145.039 277.601-146.365  1.00  0.00           C  
ATOM    419  CD1 LEU A  55    -143.675 277.804-145.672  1.00  0.00           C  
ATOM    420  CD2 LEU A  55    -146.199 277.863-145.385  1.00  0.00           C  
ATOM    421  N   ALA A  56    -145.365 277.607-150.883  1.00  0.00           N  
ATOM    422  CA  ALA A  56    -146.082 277.821-152.141  1.00  0.00           C  
ATOM    423  C   ALA A  56    -147.446 278.513-151.941  1.00  0.00           C  
ATOM    424  O   ALA A  56    -147.903 278.658-150.805  1.00  0.00           O  
ATOM    425  CB  ALA A  56    -146.242 276.457-152.831  1.00  0.00           C  
ATOM    426  N   SER A  57    -148.075 278.941-153.049  1.00  0.00           N  
ATOM    427  CA  SER A  57    -149.372 279.628-153.034  1.00  0.00           C  
ATOM    428  C   SER A  57    -150.504 278.734-152.493  1.00  0.00           C  
ATOM    429  O   SER A  57    -150.645 277.593-152.935  1.00  0.00           O  
ATOM    430  CB  SER A  57    -149.704 280.137-154.449  1.00  0.00           C  
ATOM    431  OG  SER A  57    -150.832 280.990-154.445  1.00  0.00           O  
ATOM    432  N   GLY A  58    -151.286 279.286-151.552  1.00  0.00           N  
ATOM    433  CA  GLY A  58    -152.440 278.631-150.934  1.00  0.00           C  
ATOM    434  C   GLY A  58    -152.066 277.656-149.802  1.00  0.00           C  
ATOM    435  O   GLY A  58    -152.972 277.099-149.184  1.00  0.00           O  
ATOM    436  N   VAL A  59    -150.767 277.448-149.518  1.00  0.00           N  
ATOM    437  CA  VAL A  59    -150.277 276.562-148.459  1.00  0.00           C  
ATOM    438  C   VAL A  59    -150.292 277.325-147.109  1.00  0.00           C  
ATOM    439  O   VAL A  59    -149.629 278.361-147.018  1.00  0.00           O  
ATOM    440  CB  VAL A  59    -148.816 276.119-148.764  1.00  0.00           C  
ATOM    441  CG1 VAL A  59    -148.145 275.322-147.629  1.00  0.00           C  
ATOM    442  CG2 VAL A  59    -148.745 275.302-150.064  1.00  0.00           C  
ATOM    443  N   PRO A  60    -151.049 276.833-146.097  1.00  0.00           N  
ATOM    444  CA  PRO A  60    -151.133 277.500-144.783  1.00  0.00           C  
ATOM    445  C   PRO A  60    -149.836 277.384-143.958  1.00  0.00           C  
ATOM    446  O   PRO A  60    -149.072 276.436-144.143  1.00  0.00           O  
ATOM    447  CD  PRO A  60    -151.874 275.621-146.133  1.00  0.00           C  
ATOM    448  CB  PRO A  60    -152.325 276.802-144.106  1.00  0.00           C  
ATOM    449  CG  PRO A  60    -152.351 275.405-144.701  1.00  0.00           C  
ATOM    450  N   SER A  61    -149.624 278.365-143.064  1.00  0.00           N  
ATOM    451  CA  SER A  61    -148.425 278.561-142.232  1.00  0.00           C  
ATOM    452  C   SER A  61    -148.031 277.400-141.291  1.00  0.00           C  
ATOM    453  O   SER A  61    -146.915 277.417-140.771  1.00  0.00           O  
ATOM    454  CB  SER A  61    -148.594 279.868-141.434  1.00  0.00           C  
ATOM    455  OG  SER A  61    -148.465 280.985-142.290  1.00  0.00           O  
ATOM    456  N   ARG A  62    -148.922 276.413-141.103  1.00  0.00           N  
ATOM    457  CA  ARG A  62    -148.673 275.170-140.365  1.00  0.00           C  
ATOM    458  C   ARG A  62    -147.686 274.214-141.077  1.00  0.00           C  
ATOM    459  O   ARG A  62    -147.051 273.408-140.398  1.00  0.00           O  
ATOM    460  CB  ARG A  62    -150.027 274.499-140.057  1.00  0.00           C  
ATOM    461  CG  ARG A  62    -150.811 274.005-141.286  1.00  0.00           C  
ATOM    462  CD  ARG A  62    -152.227 273.530-140.932  1.00  0.00           C  
ATOM    463  NE  ARG A  62    -152.888 272.899-142.080  1.00  0.00           N  
ATOM    464  CZ  ARG A  62    -152.696 271.633-142.485  1.00  0.00           C  
ATOM    465  NH1 ARG A  62    -151.874 270.808-141.825  1.00  0.00           N  
ATOM    466  NH2 ARG A  62    -153.342 271.180-143.567  1.00  0.00           N  
ATOM    467  N   PHE A  63    -147.539 274.349-142.407  1.00  0.00           N  
ATOM    468  CA  PHE A  63    -146.455 273.748-143.186  1.00  0.00           C  
ATOM    469  C   PHE A  63    -145.182 274.598-143.052  1.00  0.00           C  
ATOM    470  O   PHE A  63    -145.271 275.825-142.999  1.00  0.00           O  
ATOM    471  CB  PHE A  63    -146.856 273.656-144.671  1.00  0.00           C  
ATOM    472  CG  PHE A  63    -147.948 272.657-145.008  1.00  0.00           C  
ATOM    473  CD1 PHE A  63    -149.304 272.995-144.822  1.00  0.00           C  
ATOM    474  CE1 PHE A  63    -150.298 272.069-145.104  1.00  0.00           C  
ATOM    475  CZ  PHE A  63    -149.962 270.798-145.552  1.00  0.00           C  
ATOM    476  CD2 PHE A  63    -147.619 271.345-145.406  1.00  0.00           C  
ATOM    477  CE2 PHE A  63    -148.629 270.437-145.698  1.00  0.00           C  
ATOM    478  N   SER A  64    -144.020 273.933-143.030  1.00  0.00           N  
ATOM    479  CA  SER A  64    -142.711 274.574-142.924  1.00  0.00           C  
ATOM    480  C   SER A  64    -141.624 273.606-143.414  1.00  0.00           C  
ATOM    481  O   SER A  64    -141.821 272.393-143.362  1.00  0.00           O  
ATOM    482  CB  SER A  64    -142.483 275.043-141.465  1.00  0.00           C  
ATOM    483  OG  SER A  64    -141.243 275.702-141.297  1.00  0.00           O  
ATOM    484  N   GLY A  65    -140.494 274.167-143.863  1.00  0.00           N  
ATOM    485  CA  GLY A  65    -139.296 273.414-144.218  1.00  0.00           C  
ATOM    486  C   GLY A  65    -138.070 274.161-143.678  1.00  0.00           C  
ATOM    487  O   GLY A  65    -138.130 275.359-143.390  1.00  0.00           O  
ATOM    488  N   SER A  66    -136.945 273.439-143.565  1.00  0.00           N  
ATOM    489  CA  SER A  66    -135.673 273.945-143.046  1.00  0.00           C  
ATOM    490  C   SER A  66    -134.528 272.996-143.444  1.00  0.00           C  
ATOM    491  O   SER A  66    -134.780 271.834-143.765  1.00  0.00           O  
ATOM    492  CB  SER A  66    -135.780 274.127-141.511  1.00  0.00           C  
ATOM    493  OG  SER A  66    -134.615 274.700-140.948  1.00  0.00           O  
ATOM    494  N   GLY A  67    -133.286 273.505-143.397  1.00  0.00           N  
ATOM    495  CA  GLY A  67    -132.079 272.722-143.640  1.00  0.00           C  
ATOM    496  C   GLY A  67    -131.010 273.564-144.339  1.00  0.00           C  
ATOM    497  O   GLY A  67    -131.234 274.715-144.719  1.00  0.00           O  
ATOM    498  N   SER A  68    -129.836 272.942-144.515  1.00  0.00           N  
ATOM    499  CA  SER A  68    -128.654 273.503-145.168  1.00  0.00           C  
ATOM    500  C   SER A  68    -127.688 272.370-145.556  1.00  0.00           C  
ATOM    501  O   SER A  68    -127.738 271.287-144.967  1.00  0.00           O  
ATOM    502  CB  SER A  68    -127.995 274.573-144.262  1.00  0.00           C  
ATOM    503  OG  SER A  68    -127.381 274.015-143.117  1.00  0.00           O  
ATOM    504  N   GLY A  69    -126.809 272.654-146.531  1.00  0.00           N  
ATOM    505  CA  GLY A  69    -125.765 271.733-146.976  1.00  0.00           C  
ATOM    506  C   GLY A  69    -126.377 270.608-147.814  1.00  0.00           C  
ATOM    507  O   GLY A  69    -126.781 270.838-148.954  1.00  0.00           O  
ATOM    508  N   THR A  70    -126.397 269.393-147.243  1.00  0.00           N  
ATOM    509  CA  THR A  70    -126.821 268.155-147.896  1.00  0.00           C  
ATOM    510  C   THR A  70    -128.026 267.474-147.206  1.00  0.00           C  
ATOM    511  O   THR A  70    -128.464 266.442-147.713  1.00  0.00           O  
ATOM    512  CB  THR A  70    -125.646 267.137-147.923  1.00  0.00           C  
ATOM    513  OG1 THR A  70    -125.251 266.755-146.618  1.00  0.00           O  
ATOM    514  CG2 THR A  70    -124.416 267.636-148.697  1.00  0.00           C  
ATOM    515  N   ASP A  71    -128.557 268.038-146.105  1.00  0.00           N  
ATOM    516  CA  ASP A  71    -129.690 267.491-145.339  1.00  0.00           C  
ATOM    517  C   ASP A  71    -130.777 268.557-145.165  1.00  0.00           C  
ATOM    518  O   ASP A  71    -130.476 269.678-144.750  1.00  0.00           O  
ATOM    519  CB  ASP A  71    -129.274 266.911-143.967  1.00  0.00           C  
ATOM    520  CG  ASP A  71    -128.200 265.822-144.048  1.00  0.00           C  
ATOM    521  OD1 ASP A  71    -127.220 265.927-143.279  1.00  0.00           O  
ATOM    522  OD2 ASP A  71    -128.428 264.854-144.805  1.00  0.00           O  
ATOM    523  N   PHE A  72    -132.020 268.184-145.516  1.00  0.00           N  
ATOM    524  CA  PHE A  72    -133.181 269.076-145.588  1.00  0.00           C  
ATOM    525  C   PHE A  72    -134.446 268.343-145.123  1.00  0.00           C  
ATOM    526  O   PHE A  72    -134.503 267.117-145.204  1.00  0.00           O  
ATOM    527  CB  PHE A  72    -133.359 269.576-147.037  1.00  0.00           C  
ATOM    528  CG  PHE A  72    -132.186 270.360-147.594  1.00  0.00           C  
ATOM    529  CD1 PHE A  72    -131.121 269.704-148.247  1.00  0.00           C  
ATOM    530  CE1 PHE A  72    -130.008 270.423-148.651  1.00  0.00           C  
ATOM    531  CZ  PHE A  72    -129.924 271.786-148.402  1.00  0.00           C  
ATOM    532  CD2 PHE A  72    -132.056 271.727-147.292  1.00  0.00           C  
ATOM    533  CE2 PHE A  72    -130.944 272.438-147.723  1.00  0.00           C  
ATOM    534  N   THR A  73    -135.439 269.109-144.645  1.00  0.00           N  
ATOM    535  CA  THR A  73    -136.673 268.579-144.065  1.00  0.00           C  
ATOM    536  C   THR A  73    -137.918 269.380-144.490  1.00  0.00           C  
ATOM    537  O   THR A  73    -137.823 270.538-144.897  1.00  0.00           O  
ATOM    538  CB  THR A  73    -136.615 268.559-142.505  1.00  0.00           C  
ATOM    539  OG1 THR A  73    -136.731 269.847-141.922  1.00  0.00           O  
ATOM    540  CG2 THR A  73    -135.390 267.842-141.916  1.00  0.00           C  
ATOM    541  N   LEU A  74    -139.065 268.703-144.333  1.00  0.00           N  
ATOM    542  CA  LEU A  74    -140.425 269.230-144.341  1.00  0.00           C  
ATOM    543  C   LEU A  74    -141.091 268.786-143.033  1.00  0.00           C  
ATOM    544  O   LEU A  74    -140.778 267.714-142.515  1.00  0.00           O  
ATOM    545  CB  LEU A  74    -141.166 268.673-145.581  1.00  0.00           C  
ATOM    546  CG  LEU A  74    -142.707 268.841-145.637  1.00  0.00           C  
ATOM    547  CD1 LEU A  74    -143.150 270.317-145.669  1.00  0.00           C  
ATOM    548  CD2 LEU A  74    -143.287 268.051-146.818  1.00  0.00           C  
ATOM    549  N   THR A  75    -142.038 269.596-142.549  1.00  0.00           N  
ATOM    550  CA  THR A  75    -142.863 269.282-141.392  1.00  0.00           C  
ATOM    551  C   THR A  75    -144.262 269.896-141.561  1.00  0.00           C  
ATOM    552  O   THR A  75    -144.381 271.040-142.000  1.00  0.00           O  
ATOM    553  CB  THR A  75    -142.185 269.723-140.062  1.00  0.00           C  
ATOM    554  OG1 THR A  75    -143.021 269.466-138.948  1.00  0.00           O  
ATOM    555  CG2 THR A  75    -141.791 271.210-140.008  1.00  0.00           C  
ATOM    556  N   ILE A  76    -145.284 269.095-141.230  1.00  0.00           N  
ATOM    557  CA  ILE A  76    -146.694 269.436-141.369  1.00  0.00           C  
ATOM    558  C   ILE A  76    -147.308 269.374-139.961  1.00  0.00           C  
ATOM    559  O   ILE A  76    -147.546 268.283-139.444  1.00  0.00           O  
ATOM    560  CB  ILE A  76    -147.455 268.434-142.299  1.00  0.00           C  
ATOM    561  CG2 ILE A  76    -148.924 268.873-142.497  1.00  0.00           C  
ATOM    562  CG1 ILE A  76    -146.759 268.253-143.672  1.00  0.00           C  
ATOM    563  CD1 ILE A  76    -145.793 267.060-143.738  1.00  0.00           C  
ATOM    564  N   SER A  77    -147.523 270.556-139.361  1.00  0.00           N  
ATOM    565  CA  SER A  77    -148.155 270.701-138.051  1.00  0.00           C  
ATOM    566  C   SER A  77    -149.680 270.561-138.170  1.00  0.00           C  
ATOM    567  O   SER A  77    -150.275 271.163-139.066  1.00  0.00           O  
ATOM    568  CB  SER A  77    -147.732 272.047-137.429  1.00  0.00           C  
ATOM    569  OG  SER A  77    -148.195 272.167-136.099  1.00  0.00           O  
ATOM    570  N   SER A  78    -150.265 269.769-137.253  1.00  0.00           N  
ATOM    571  CA  SER A  78    -151.696 269.480-137.121  1.00  0.00           C  
ATOM    572  C   SER A  78    -152.296 268.911-138.422  1.00  0.00           C  
ATOM    573  O   SER A  78    -152.942 269.646-139.172  1.00  0.00           O  
ATOM    574  CB  SER A  78    -152.439 270.729-136.585  1.00  0.00           C  
ATOM    575  OG  SER A  78    -153.800 270.451-136.313  1.00  0.00           O  
ATOM    576  N   LEU A  79    -152.026 267.619-138.678  1.00  0.00           N  
ATOM    577  CA  LEU A  79    -152.459 266.881-139.867  1.00  0.00           C  
ATOM    578  C   LEU A  79    -153.987 266.870-140.034  1.00  0.00           C  
ATOM    579  O   LEU A  79    -154.710 266.678-139.060  1.00  0.00           O  
ATOM    580  CB  LEU A  79    -151.931 265.433-139.797  1.00  0.00           C  
ATOM    581  CG  LEU A  79    -150.417 265.275-140.060  1.00  0.00           C  
ATOM    582  CD1 LEU A  79    -149.895 263.928-139.530  1.00  0.00           C  
ATOM    583  CD2 LEU A  79    -150.082 265.443-141.550  1.00  0.00           C  
ATOM    584  N   GLN A  80    -154.430 267.066-141.278  1.00  0.00           N  
ATOM    585  CA  GLN A  80    -155.831 267.052-141.697  1.00  0.00           C  
ATOM    586  C   GLN A  80    -156.096 265.794-142.550  1.00  0.00           C  
ATOM    587  O   GLN A  80    -155.128 265.186-143.009  1.00  0.00           O  
ATOM    588  CB  GLN A  80    -156.099 268.351-142.496  1.00  0.00           C  
ATOM    589  CG  GLN A  80    -155.835 269.656-141.713  1.00  0.00           C  
ATOM    590  CD  GLN A  80    -156.617 269.752-140.400  1.00  0.00           C  
ATOM    591  OE1 GLN A  80    -157.829 269.554-140.380  1.00  0.00           O  
ATOM    592  NE2 GLN A  80    -155.929 270.064-139.300  1.00  0.00           N  
ATOM    593  N   PRO A  81    -157.381 265.428-142.789  1.00  0.00           N  
ATOM    594  CA  PRO A  81    -157.749 264.288-143.664  1.00  0.00           C  
ATOM    595  C   PRO A  81    -157.135 264.272-145.079  1.00  0.00           C  
ATOM    596  O   PRO A  81    -156.876 263.188-145.602  1.00  0.00           O  
ATOM    597  CD  PRO A  81    -158.577 266.012-142.177  1.00  0.00           C  
ATOM    598  CB  PRO A  81    -159.283 264.338-143.711  1.00  0.00           C  
ATOM    599  CG  PRO A  81    -159.673 264.976-142.391  1.00  0.00           C  
ATOM    600  N   GLU A  82    -156.882 265.463-145.651  1.00  0.00           N  
ATOM    601  CA  GLU A  82    -156.234 265.645-146.950  1.00  0.00           C  
ATOM    602  C   GLU A  82    -154.698 265.531-146.911  1.00  0.00           C  
ATOM    603  O   GLU A  82    -154.099 265.290-147.958  1.00  0.00           O  
ATOM    604  CB  GLU A  82    -156.658 267.001-147.544  1.00  0.00           C  
ATOM    605  CG  GLU A  82    -158.174 267.111-147.792  1.00  0.00           C  
ATOM    606  CD  GLU A  82    -158.515 268.352-148.613  1.00  0.00           C  
ATOM    607  OE1 GLU A  82    -158.834 269.384-147.983  1.00  0.00           O  
ATOM    608  OE2 GLU A  82    -158.438 268.245-149.857  1.00  0.00           O  
ATOM    609  N   ASP A  83    -154.086 265.692-145.725  1.00  0.00           N  
ATOM    610  CA  ASP A  83    -152.636 265.602-145.504  1.00  0.00           C  
ATOM    611  C   ASP A  83    -152.097 264.164-145.453  1.00  0.00           C  
ATOM    612  O   ASP A  83    -150.877 263.996-145.466  1.00  0.00           O  
ATOM    613  CB  ASP A  83    -152.154 266.380-144.259  1.00  0.00           C  
ATOM    614  CG  ASP A  83    -152.585 267.844-144.180  1.00  0.00           C  
ATOM    615  OD1 ASP A  83    -152.952 268.437-145.217  1.00  0.00           O  
ATOM    616  OD2 ASP A  83    -152.464 268.383-143.061  1.00  0.00           O  
ATOM    617  N   PHE A  84    -152.986 263.155-145.420  1.00  0.00           N  
ATOM    618  CA  PHE A  84    -152.630 261.740-145.514  1.00  0.00           C  
ATOM    619  C   PHE A  84    -152.452 261.371-146.992  1.00  0.00           C  
ATOM    620  O   PHE A  84    -153.396 260.944-147.658  1.00  0.00           O  
ATOM    621  CB  PHE A  84    -153.664 260.890-144.753  1.00  0.00           C  
ATOM    622  CG  PHE A  84    -153.661 261.222-143.271  1.00  0.00           C  
ATOM    623  CD1 PHE A  84    -152.568 260.836-142.473  1.00  0.00           C  
ATOM    624  CD2 PHE A  84    -154.622 262.099-142.728  1.00  0.00           C  
ATOM    625  CE1 PHE A  84    -152.453 261.299-141.173  1.00  0.00           C  
ATOM    626  CE2 PHE A  84    -154.504 262.535-141.414  1.00  0.00           C  
ATOM    627  CZ  PHE A  84    -153.421 262.138-140.640  1.00  0.00           C  
ATOM    628  N   ALA A  85    -151.234 261.652-147.471  1.00  0.00           N  
ATOM    629  CA  ALA A  85    -150.859 261.748-148.873  1.00  0.00           C  
ATOM    630  C   ALA A  85    -149.397 261.327-149.046  1.00  0.00           C  
ATOM    631  O   ALA A  85    -148.635 261.347-148.076  1.00  0.00           O  
ATOM    632  CB  ALA A  85    -151.049 263.217-149.299  1.00  0.00           C  
ATOM    633  N   THR A  86    -149.028 260.983-150.288  1.00  0.00           N  
ATOM    634  CA  THR A  86    -147.651 260.672-150.662  1.00  0.00           C  
ATOM    635  C   THR A  86    -146.876 261.964-150.976  1.00  0.00           C  
ATOM    636  O   THR A  86    -147.099 262.582-152.018  1.00  0.00           O  
ATOM    637  CB  THR A  86    -147.548 259.702-151.866  1.00  0.00           C  
ATOM    638  OG1 THR A  86    -148.325 258.549-151.603  1.00  0.00           O  
ATOM    639  CG2 THR A  86    -146.111 259.228-152.150  1.00  0.00           C  
ATOM    640  N   TYR A  87    -145.988 262.345-150.047  1.00  0.00           N  
ATOM    641  CA  TYR A  87    -145.088 263.487-150.181  1.00  0.00           C  
ATOM    642  C   TYR A  87    -143.854 263.111-151.004  1.00  0.00           C  
ATOM    643  O   TYR A  87    -143.413 261.963-150.969  1.00  0.00           O  
ATOM    644  CB  TYR A  87    -144.674 263.986-148.786  1.00  0.00           C  
ATOM    645  CG  TYR A  87    -145.815 264.604-148.002  1.00  0.00           C  
ATOM    646  CD1 TYR A  87    -146.068 265.989-148.085  1.00  0.00           C  
ATOM    647  CE1 TYR A  87    -147.138 266.555-147.367  1.00  0.00           C  
ATOM    648  CZ  TYR A  87    -147.971 265.737-146.579  1.00  0.00           C  
ATOM    649  OH  TYR A  87    -149.023 266.283-145.908  1.00  0.00           O  
ATOM    650  CD2 TYR A  87    -146.640 263.791-147.200  1.00  0.00           C  
ATOM    651  CE2 TYR A  87    -147.718 264.356-146.494  1.00  0.00           C  
ATOM    652  N   TYR A  88    -143.321 264.113-151.712  1.00  0.00           N  
ATOM    653  CA  TYR A  88    -142.161 264.006-152.593  1.00  0.00           C  
ATOM    654  C   TYR A  88    -141.244 265.217-152.404  1.00  0.00           C  
ATOM    655  O   TYR A  88    -141.640 266.207-151.792  1.00  0.00           O  
ATOM    656  CB  TYR A  88    -142.644 263.930-154.054  1.00  0.00           C  
ATOM    657  CG  TYR A  88    -143.375 262.653-154.409  1.00  0.00           C  
ATOM    658  CD1 TYR A  88    -144.770 262.666-154.627  1.00  0.00           C  
ATOM    659  CE1 TYR A  88    -145.430 261.481-155.002  1.00  0.00           C  
ATOM    660  CZ  TYR A  88    -144.704 260.284-155.140  1.00  0.00           C  
ATOM    661  OH  TYR A  88    -145.352 259.136-155.482  1.00  0.00           O  
ATOM    662  CD2 TYR A  88    -142.651 261.454-154.549  1.00  0.00           C  
ATOM    663  CE2 TYR A  88    -143.318 260.271-154.910  1.00  0.00           C  
ATOM    664  N   CYS A  89    -140.037 265.113-152.972  1.00  0.00           N  
ATOM    665  CA  CYS A  89    -139.040 266.178-153.006  1.00  0.00           C  
ATOM    666  C   CYS A  89    -138.285 266.153-154.343  1.00  0.00           C  
ATOM    667  O   CYS A  89    -138.196 265.097-154.970  1.00  0.00           O  
ATOM    668  SG  CYS A  89    -137.204 264.511-151.595  1.00  0.00           S  
ATOM    669  CB  CYS A  89    -138.129 266.065-151.763  1.00  0.00           C  
ATOM    670  N   GLN A  90    -137.769 267.325-154.749  1.00  0.00           N  
ATOM    671  CA  GLN A  90    -136.966 267.519-155.962  1.00  0.00           C  
ATOM    672  C   GLN A  90    -135.883 268.584-155.717  1.00  0.00           C  
ATOM    673  O   GLN A  90    -135.837 269.174-154.639  1.00  0.00           O  
ATOM    674  CB  GLN A  90    -137.874 267.818-157.179  1.00  0.00           C  
ATOM    675  CG  GLN A  90    -138.457 269.242-157.287  1.00  0.00           C  
ATOM    676  CD  GLN A  90    -139.131 269.470-158.642  1.00  0.00           C  
ATOM    677  OE1 GLN A  90    -140.195 268.921-158.912  1.00  0.00           O  
ATOM    678  NE2 GLN A  90    -138.519 270.290-159.500  1.00  0.00           N  
ATOM    679  N   VAL A  91    -135.029 268.810-156.730  1.00  0.00           N  
ATOM    680  CA  VAL A  91    -133.950 269.803-156.700  1.00  0.00           C  
ATOM    681  C   VAL A  91    -133.886 270.600-158.016  1.00  0.00           C  
ATOM    682  O   VAL A  91    -134.352 270.124-159.053  1.00  0.00           O  
ATOM    683  CB  VAL A  91    -132.561 269.139-156.466  1.00  0.00           C  
ATOM    684  CG1 VAL A  91    -132.458 268.528-155.061  1.00  0.00           C  
ATOM    685  CG2 VAL A  91    -132.150 268.110-157.540  1.00  0.00           C  
ATOM    686  N   TYR A  92    -133.281 271.798-157.934  1.00  0.00           N  
ATOM    687  CA  TYR A  92    -132.977 272.663-159.077  1.00  0.00           C  
ATOM    688  C   TYR A  92    -131.732 273.520-158.776  1.00  0.00           C  
ATOM    689  O   TYR A  92    -131.728 274.723-159.029  1.00  0.00           O  
ATOM    690  CB  TYR A  92    -134.242 273.440-159.537  1.00  0.00           C  
ATOM    691  CG  TYR A  92    -134.146 274.365-160.750  1.00  0.00           C  
ATOM    692  CD1 TYR A  92    -133.214 274.143-161.791  1.00  0.00           C  
ATOM    693  CD2 TYR A  92    -135.022 275.468-160.841  1.00  0.00           C  
ATOM    694  CE1 TYR A  92    -133.155 275.012-162.897  1.00  0.00           C  
ATOM    695  CE2 TYR A  92    -134.962 276.342-161.945  1.00  0.00           C  
ATOM    696  CZ  TYR A  92    -134.029 276.112-162.975  1.00  0.00           C  
ATOM    697  OH  TYR A  92    -133.976 276.949-164.053  1.00  0.00           O  
ATOM    698  N   SER A  93    -130.684 272.866-158.248  1.00  0.00           N  
ATOM    699  CA  SER A  93    -129.342 273.437-158.102  1.00  0.00           C  
ATOM    700  C   SER A  93    -128.531 273.331-159.406  1.00  0.00           C  
ATOM    701  O   SER A  93    -127.764 274.243-159.712  1.00  0.00           O  
ATOM    702  CB  SER A  93    -128.634 272.734-156.930  1.00  0.00           C  
ATOM    703  OG  SER A  93    -127.270 273.095-156.821  1.00  0.00           O  
ATOM    704  N   GLY A  94    -128.710 272.223-160.138  1.00  0.00           N  
ATOM    705  CA  GLY A  94    -127.985 271.951-161.371  1.00  0.00           C  
ATOM    706  C   GLY A  94    -128.486 270.629-161.953  1.00  0.00           C  
ATOM    707  O   GLY A  94    -129.120 269.821-161.270  1.00  0.00           O  
ATOM    708  N   TYR A  95    -128.183 270.426-163.242  1.00  0.00           N  
ATOM    709  CA  TYR A  95    -128.589 269.260-164.026  1.00  0.00           C  
ATOM    710  C   TYR A  95    -127.577 268.103-163.871  1.00  0.00           C  
ATOM    711  O   TYR A  95    -126.385 268.384-163.744  1.00  0.00           O  
ATOM    712  CB  TYR A  95    -128.712 269.697-165.498  1.00  0.00           C  
ATOM    713  CG  TYR A  95    -129.821 270.711-165.722  1.00  0.00           C  
ATOM    714  CD1 TYR A  95    -129.523 272.079-165.892  1.00  0.00           C  
ATOM    715  CE1 TYR A  95    -130.565 273.012-166.063  1.00  0.00           C  
ATOM    716  CZ  TYR A  95    -131.906 272.583-166.067  1.00  0.00           C  
ATOM    717  OH  TYR A  95    -132.909 273.490-166.236  1.00  0.00           O  
ATOM    718  CD2 TYR A  95    -131.162 270.284-165.724  1.00  0.00           C  
ATOM    719  CE2 TYR A  95    -132.203 271.215-165.897  1.00  0.00           C  
ATOM    720  N   PRO A  96    -128.041 266.833-163.923  1.00  0.00           N  
ATOM    721  CA  PRO A  96    -129.449 266.399-164.022  1.00  0.00           C  
ATOM    722  C   PRO A  96    -130.250 266.623-162.727  1.00  0.00           C  
ATOM    723  O   PRO A  96    -129.723 266.406-161.635  1.00  0.00           O  
ATOM    724  CD  PRO A  96    -127.135 265.681-163.946  1.00  0.00           C  
ATOM    725  CB  PRO A  96    -129.333 264.897-164.339  1.00  0.00           C  
ATOM    726  CG  PRO A  96    -128.020 264.464-163.715  1.00  0.00           C  
ATOM    727  N   LEU A  97    -131.522 267.032-162.889  1.00  0.00           N  
ATOM    728  CA  LEU A  97    -132.496 267.090-161.794  1.00  0.00           C  
ATOM    729  C   LEU A  97    -132.920 265.670-161.394  1.00  0.00           C  
ATOM    730  O   LEU A  97    -132.884 264.758-162.220  1.00  0.00           O  
ATOM    731  CB  LEU A  97    -133.746 267.909-162.191  1.00  0.00           C  
ATOM    732  CG  LEU A  97    -133.498 269.268-162.878  1.00  0.00           C  
ATOM    733  CD1 LEU A  97    -134.837 269.977-163.170  1.00  0.00           C  
ATOM    734  CD2 LEU A  97    -132.516 270.173-162.111  1.00  0.00           C  
ATOM    735  N   THR A  98    -133.305 265.502-160.127  1.00  0.00           N  
ATOM    736  CA  THR A  98    -133.653 264.206-159.549  1.00  0.00           C  
ATOM    737  C   THR A  98    -134.722 264.392-158.460  1.00  0.00           C  
ATOM    738  O   THR A  98    -134.971 265.512-158.012  1.00  0.00           O  
ATOM    739  CB  THR A  98    -132.409 263.510-158.929  1.00  0.00           C  
ATOM    740  OG1 THR A  98    -131.760 264.373-158.014  1.00  0.00           O  
ATOM    741  CG2 THR A  98    -131.386 263.052-159.982  1.00  0.00           C  
ATOM    742  N   PHE A  99    -135.356 263.264-158.104  1.00  0.00           N  
ATOM    743  CA  PHE A  99    -136.475 263.169-157.172  1.00  0.00           C  
ATOM    744  C   PHE A  99    -136.197 262.139-156.071  1.00  0.00           C  
ATOM    745  O   PHE A  99    -135.421 261.205-156.281  1.00  0.00           O  
ATOM    746  CB  PHE A  99    -137.742 262.757-157.945  1.00  0.00           C  
ATOM    747  CG  PHE A  99    -138.406 263.848-158.760  1.00  0.00           C  
ATOM    748  CD1 PHE A  99    -137.911 264.184-160.035  1.00  0.00           C  
ATOM    749  CE1 PHE A  99    -138.477 265.233-160.747  1.00  0.00           C  
ATOM    750  CZ  PHE A  99    -139.529 265.957-160.203  1.00  0.00           C  
ATOM    751  CD2 PHE A  99    -139.443 264.621-158.200  1.00  0.00           C  
ATOM    752  CE2 PHE A  99    -140.013 265.649-158.936  1.00  0.00           C  
ATOM    753  N   GLY A 100    -136.884 262.318-154.932  1.00  0.00           N  
ATOM    754  CA  GLY A 100    -136.892 261.378-153.814  1.00  0.00           C  
ATOM    755  C   GLY A 100    -137.806 260.176-154.109  1.00  0.00           C  
ATOM    756  O   GLY A 100    -138.652 260.212-155.005  1.00  0.00           O  
ATOM    757  N   GLY A 101    -137.631 259.110-153.309  1.00  0.00           N  
ATOM    758  CA  GLY A 101    -138.335 257.830-153.440  1.00  0.00           C  
ATOM    759  C   GLY A 101    -139.785 257.851-152.917  1.00  0.00           C  
ATOM    760  O   GLY A 101    -140.467 256.834-153.034  1.00  0.00           O  
ATOM    761  N   GLY A 102    -140.257 258.979-152.361  1.00  0.00           N  
ATOM    762  CA  GLY A 102    -141.624 259.181-151.886  1.00  0.00           C  
ATOM    763  C   GLY A 102    -141.860 258.568-150.498  1.00  0.00           C  
ATOM    764  O   GLY A 102    -141.064 257.764-150.007  1.00  0.00           O  
ATOM    765  N   THR A 103    -142.994 258.940-149.883  1.00  0.00           N  
ATOM    766  CA  THR A 103    -143.498 258.352-148.642  1.00  0.00           C  
ATOM    767  C   THR A 103    -144.938 258.806-148.368  1.00  0.00           C  
ATOM    768  O   THR A 103    -145.203 260.009-148.338  1.00  0.00           O  
ATOM    769  CB  THR A 103    -142.613 258.658-147.397  1.00  0.00           C  
ATOM    770  OG1 THR A 103    -143.158 258.075-146.226  1.00  0.00           O  
ATOM    771  CG2 THR A 103    -142.398 260.147-147.075  1.00  0.00           C  
ATOM    772  N   LYS A 104    -145.828 257.826-148.138  1.00  0.00           N  
ATOM    773  CA  LYS A 104    -147.171 258.052-147.615  1.00  0.00           C  
ATOM    774  C   LYS A 104    -147.104 258.327-146.108  1.00  0.00           C  
ATOM    775  O   LYS A 104    -146.570 257.501-145.367  1.00  0.00           O  
ATOM    776  CB  LYS A 104    -148.087 256.850-147.951  1.00  0.00           C  
ATOM    777  CG  LYS A 104    -149.514 256.967-147.367  1.00  0.00           C  
ATOM    778  CD  LYS A 104    -150.458 255.837-147.809  1.00  0.00           C  
ATOM    779  CE  LYS A 104    -151.871 255.958-147.208  1.00  0.00           C  
ATOM    780  NZ  LYS A 104    -151.874 255.747-145.749  1.00  0.00           N  
ATOM    781  N   VAL A 105    -147.715 259.448-145.694  1.00  0.00           N  
ATOM    782  CA  VAL A 105    -148.083 259.702-144.305  1.00  0.00           C  
ATOM    783  C   VAL A 105    -149.443 259.025-144.049  1.00  0.00           C  
ATOM    784  O   VAL A 105    -150.392 259.246-144.805  1.00  0.00           O  
ATOM    785  CB  VAL A 105    -148.158 261.226-144.007  1.00  0.00           C  
ATOM    786  CG1 VAL A 105    -148.784 261.593-142.647  1.00  0.00           C  
ATOM    787  CG2 VAL A 105    -146.753 261.854-144.085  1.00  0.00           C  
ATOM    788  N   GLU A 106    -149.481 258.177-143.015  1.00  0.00           N  
ATOM    789  CA  GLU A 106    -150.605 257.320-142.642  1.00  0.00           C  
ATOM    790  C   GLU A 106    -151.192 257.788-141.303  1.00  0.00           C  
ATOM    791  O   GLU A 106    -150.441 258.260-140.452  1.00  0.00           O  
ATOM    792  CB  GLU A 106    -150.058 255.876-142.588  1.00  0.00           C  
ATOM    793  CG  GLU A 106    -151.032 254.785-142.098  1.00  0.00           C  
ATOM    794  CD  GLU A 106    -150.413 253.388-142.150  1.00  0.00           C  
ATOM    795  OE1 GLU A 106    -149.846 253.054-143.214  1.00  0.00           O  
ATOM    796  OE2 GLU A 106    -150.576 252.648-141.158  1.00  0.00           O  
ATOM    797  N   ILE A 107    -152.517 257.640-141.129  1.00  0.00           N  
ATOM    798  CA  ILE A 107    -153.209 257.986-139.883  1.00  0.00           C  
ATOM    799  C   ILE A 107    -152.831 256.962-138.799  1.00  0.00           C  
ATOM    800  O   ILE A 107    -153.217 255.795-138.913  1.00  0.00           O  
ATOM    801  CB  ILE A 107    -154.766 258.005-140.018  1.00  0.00           C  
ATOM    802  CG2 ILE A 107    -155.462 258.420-138.699  1.00  0.00           C  
ATOM    803  CG1 ILE A 107    -155.250 258.907-141.174  1.00  0.00           C  
ATOM    804  CD1 ILE A 107    -156.674 258.612-141.661  1.00  0.00           C  
ATOM    805  N   LYS A 108    -152.076 257.414-137.782  1.00  0.00           N  
ATOM    806  CA  LYS A 108    -151.706 256.584-136.638  1.00  0.00           C  
ATOM    807  C   LYS A 108    -152.939 256.320-135.762  1.00  0.00           C  
ATOM    808  O   LYS A 108    -153.655 257.255-135.405  1.00  0.00           O  
ATOM    809  CB  LYS A 108    -150.527 257.205-135.860  1.00  0.00           C  
ATOM    810  CG  LYS A 108    -150.023 256.382-134.656  1.00  0.00           C  
ATOM    811  CD  LYS A 108    -149.536 254.965-135.021  1.00  0.00           C  
ATOM    812  CE  LYS A 108    -149.003 254.166-133.823  1.00  0.00           C  
ATOM    813  NZ  LYS A 108    -150.064 253.881-132.839  1.00  0.00           N  
ATOM    814  N   ARG A 109    -153.164 255.033-135.477  1.00  0.00           N  
ATOM    815  CA  ARG A 109    -154.373 254.512-134.856  1.00  0.00           C  
ATOM    816  C   ARG A 109    -153.983 253.477-133.788  1.00  0.00           C  
ATOM    817  O   ARG A 109    -152.870 252.942-133.814  1.00  0.00           O  
ATOM    818  CB  ARG A 109    -155.223 253.900-135.997  1.00  0.00           C  
ATOM    819  CG  ARG A 109    -156.651 253.444-135.650  1.00  0.00           C  
ATOM    820  CD  ARG A 109    -157.218 252.527-136.738  1.00  0.00           C  
ATOM    821  NE  ARG A 109    -158.636 252.216-136.520  1.00  0.00           N  
ATOM    822  CZ  ARG A 109    -159.149 251.332-135.649  1.00  0.00           C  
ATOM    823  NH1 ARG A 109    -158.370 250.594-134.848  1.00  0.00           N  
ATOM    824  NH2 ARG A 109    -160.478 251.181-135.592  1.00  0.00           N  
ATOM    825  N   THR A 110    -154.933 253.179-132.888  1.00  0.00           N  
ATOM    826  CA  THR A 110    -154.903 252.009-132.012  1.00  0.00           C  
ATOM    827  C   THR A 110    -155.005 250.689-132.820  1.00  0.00           C  
ATOM    828  O   THR A 110    -155.560 250.677-133.921  1.00  0.00           O  
ATOM    829  CB  THR A 110    -156.057 252.083-130.968  1.00  0.00           C  
ATOM    830  OG1 THR A 110    -155.974 251.019-130.038  1.00  0.00           O  
ATOM    831  CG2 THR A 110    -157.479 252.053-131.561  1.00  0.00           C  
ATOM    832  N   VAL A 111    -154.450 249.606-132.260  1.00  0.00           N  
ATOM    833  CA  VAL A 111    -154.429 248.276-132.869  1.00  0.00           C  
ATOM    834  C   VAL A 111    -155.834 247.627-132.895  1.00  0.00           C  
ATOM    835  O   VAL A 111    -156.621 247.829-131.969  1.00  0.00           O  
ATOM    836  CB  VAL A 111    -153.421 247.371-132.102  1.00  0.00           C  
ATOM    837  CG1 VAL A 111    -153.449 245.881-132.483  1.00  0.00           C  
ATOM    838  CG2 VAL A 111    -151.981 247.896-132.256  1.00  0.00           C  
ATOM    839  N   ALA A 112    -156.109 246.853-133.958  1.00  0.00           N  
ATOM    840  CA  ALA A 112    -157.350 246.100-134.159  1.00  0.00           C  
ATOM    841  C   ALA A 112    -157.058 244.782-134.890  1.00  0.00           C  
ATOM    842  O   ALA A 112    -156.119 244.728-135.683  1.00  0.00           O  
ATOM    843  CB  ALA A 112    -158.352 246.966-134.942  1.00  0.00           C  
ATOM    844  N   ALA A 113    -157.872 243.748-134.606  1.00  0.00           N  
ATOM    845  CA  ALA A 113    -157.699 242.381-135.115  1.00  0.00           C  
ATOM    846  C   ALA A 113    -158.490 242.119-136.421  1.00  0.00           C  
ATOM    847  O   ALA A 113    -159.452 242.841-136.683  1.00  0.00           O  
ATOM    848  CB  ALA A 113    -158.141 241.406-134.014  1.00  0.00           C  
ATOM    849  N   PRO A 114    -158.095 241.090-137.217  1.00  0.00           N  
ATOM    850  CA  PRO A 114    -158.761 240.749-138.497  1.00  0.00           C  
ATOM    851  C   PRO A 114    -160.179 240.165-138.361  1.00  0.00           C  
ATOM    852  O   PRO A 114    -160.392 239.260-137.554  1.00  0.00           O  
ATOM    853  CD  PRO A 114    -156.922 240.233-137.024  1.00  0.00           C  
ATOM    854  CB  PRO A 114    -157.814 239.719-139.151  1.00  0.00           C  
ATOM    855  CG  PRO A 114    -156.488 239.881-138.436  1.00  0.00           C  
ATOM    856  N   SER A 115    -161.099 240.661-139.205  1.00  0.00           N  
ATOM    857  CA  SER A 115    -162.429 240.091-139.437  1.00  0.00           C  
ATOM    858  C   SER A 115    -162.336 239.106-140.616  1.00  0.00           C  
ATOM    859  O   SER A 115    -162.446 239.518-141.772  1.00  0.00           O  
ATOM    860  CB  SER A 115    -163.438 241.223-139.725  1.00  0.00           C  
ATOM    861  OG  SER A 115    -163.701 241.965-138.554  1.00  0.00           O  
ATOM    862  N   VAL A 116    -162.078 237.832-140.284  1.00  0.00           N  
ATOM    863  CA  VAL A 116    -161.815 236.742-141.224  1.00  0.00           C  
ATOM    864  C   VAL A 116    -163.093 236.152-141.865  1.00  0.00           C  
ATOM    865  O   VAL A 116    -164.121 236.013-141.198  1.00  0.00           O  
ATOM    866  CB  VAL A 116    -160.995 235.620-140.516  1.00  0.00           C  
ATOM    867  CG1 VAL A 116    -161.671 235.074-139.240  1.00  0.00           C  
ATOM    868  CG2 VAL A 116    -160.558 234.465-141.442  1.00  0.00           C  
ATOM    869  N   PHE A 117    -162.971 235.802-143.155  1.00  0.00           N  
ATOM    870  CA  PHE A 117    -163.967 235.125-143.988  1.00  0.00           C  
ATOM    871  C   PHE A 117    -163.254 234.080-144.866  1.00  0.00           C  
ATOM    872  O   PHE A 117    -162.038 234.165-145.049  1.00  0.00           O  
ATOM    873  CB  PHE A 117    -164.691 236.153-144.888  1.00  0.00           C  
ATOM    874  CG  PHE A 117    -165.505 237.219-144.176  1.00  0.00           C  
ATOM    875  CD1 PHE A 117    -166.789 236.916-143.679  1.00  0.00           C  
ATOM    876  CD2 PHE A 117    -164.931 238.474-143.877  1.00  0.00           C  
ATOM    877  CE1 PHE A 117    -167.495 237.872-142.960  1.00  0.00           C  
ATOM    878  CE2 PHE A 117    -165.653 239.414-143.158  1.00  0.00           C  
ATOM    879  CZ  PHE A 117    -166.934 239.117-142.707  1.00  0.00           C  
ATOM    880  N   ILE A 118    -164.025 233.136-145.431  1.00  0.00           N  
ATOM    881  CA  ILE A 118    -163.528 232.137-146.384  1.00  0.00           C  
ATOM    882  C   ILE A 118    -164.670 231.699-147.325  1.00  0.00           C  
ATOM    883  O   ILE A 118    -165.824 231.658-146.895  1.00  0.00           O  
ATOM    884  CB  ILE A 118    -162.927 230.895-145.656  1.00  0.00           C  
ATOM    885  CG2 ILE A 118    -163.981 229.979-144.991  1.00  0.00           C  
ATOM    886  CG1 ILE A 118    -161.992 230.082-146.579  1.00  0.00           C  
ATOM    887  CD1 ILE A 118    -161.186 229.016-145.832  1.00  0.00           C  
ATOM    888  N   PHE A 119    -164.324 231.390-148.586  1.00  0.00           N  
ATOM    889  CA  PHE A 119    -165.271 231.015-149.640  1.00  0.00           C  
ATOM    890  C   PHE A 119    -164.624 230.013-150.621  1.00  0.00           C  
ATOM    891  O   PHE A 119    -163.451 230.189-150.958  1.00  0.00           O  
ATOM    892  CB  PHE A 119    -165.682 232.277-150.431  1.00  0.00           C  
ATOM    893  CG  PHE A 119    -166.391 233.368-149.647  1.00  0.00           C  
ATOM    894  CD1 PHE A 119    -165.682 234.511-149.218  1.00  0.00           C  
ATOM    895  CE1 PHE A 119    -166.320 235.472-148.444  1.00  0.00           C  
ATOM    896  CZ  PHE A 119    -167.647 235.301-148.071  1.00  0.00           C  
ATOM    897  CD2 PHE A 119    -167.728 233.192-149.232  1.00  0.00           C  
ATOM    898  CE2 PHE A 119    -168.348 234.166-148.460  1.00  0.00           C  
ATOM    899  N   PRO A 120    -165.399 229.014-151.116  1.00  0.00           N  
ATOM    900  CA  PRO A 120    -164.954 228.139-152.216  1.00  0.00           C  
ATOM    901  C   PRO A 120    -165.023 228.827-153.603  1.00  0.00           C  
ATOM    902  O   PRO A 120    -165.698 229.851-153.730  1.00  0.00           O  
ATOM    903  CD  PRO A 120    -166.764 228.684-150.699  1.00  0.00           C  
ATOM    904  CB  PRO A 120    -165.952 226.970-152.146  1.00  0.00           C  
ATOM    905  CG  PRO A 120    -167.241 227.610-151.672  1.00  0.00           C  
ATOM    906  N   PRO A 121    -164.408 228.208-154.640  1.00  0.00           N  
ATOM    907  CA  PRO A 121    -164.614 228.592-156.053  1.00  0.00           C  
ATOM    908  C   PRO A 121    -166.056 228.332-156.533  1.00  0.00           C  
ATOM    909  O   PRO A 121    -166.695 227.394-156.053  1.00  0.00           O  
ATOM    910  CD  PRO A 121    -163.569 227.017-154.557  1.00  0.00           C  
ATOM    911  CB  PRO A 121    -163.622 227.697-156.830  1.00  0.00           C  
ATOM    912  CG  PRO A 121    -162.697 227.089-155.792  1.00  0.00           C  
ATOM    913  N   SER A 122    -166.519 229.139-157.500  1.00  0.00           N  
ATOM    914  CA  SER A 122    -167.779 228.908-158.215  1.00  0.00           C  
ATOM    915  C   SER A 122    -167.702 227.707-159.178  1.00  0.00           C  
ATOM    916  O   SER A 122    -166.616 227.360-159.641  1.00  0.00           O  
ATOM    917  CB  SER A 122    -168.181 230.202-158.956  1.00  0.00           C  
ATOM    918  OG  SER A 122    -167.341 230.494-160.059  1.00  0.00           O  
ATOM    919  N   ASP A 123    -168.879 227.146-159.501  1.00  0.00           N  
ATOM    920  CA  ASP A 123    -169.112 226.123-160.534  1.00  0.00           C  
ATOM    921  C   ASP A 123    -168.525 226.509-161.905  1.00  0.00           C  
ATOM    922  O   ASP A 123    -167.936 225.670-162.582  1.00  0.00           O  
ATOM    923  CB  ASP A 123    -170.629 225.855-160.645  1.00  0.00           C  
ATOM    924  CG  ASP A 123    -171.071 224.852-161.711  1.00  0.00           C  
ATOM    925  OD1 ASP A 123    -170.911 223.640-161.458  1.00  0.00           O  
ATOM    926  OD2 ASP A 123    -171.585 225.313-162.754  1.00  0.00           O  
ATOM    927  N   GLU A 124    -168.697 227.790-162.256  1.00  0.00           N  
ATOM    928  CA  GLU A 124    -168.275 228.425-163.498  1.00  0.00           C  
ATOM    929  C   GLU A 124    -166.744 228.528-163.627  1.00  0.00           C  
ATOM    930  O   GLU A 124    -166.234 228.415-164.742  1.00  0.00           O  
ATOM    931  CB  GLU A 124    -168.942 229.812-163.543  1.00  0.00           C  
ATOM    932  CG  GLU A 124    -170.485 229.733-163.494  1.00  0.00           C  
ATOM    933  CD  GLU A 124    -171.121 231.089-163.223  1.00  0.00           C  
ATOM    934  OE1 GLU A 124    -171.810 231.597-164.134  1.00  0.00           O  
ATOM    935  OE2 GLU A 124    -170.904 231.606-162.105  1.00  0.00           O  
ATOM    936  N   GLN A 125    -166.043 228.697-162.491  1.00  0.00           N  
ATOM    937  CA  GLN A 125    -164.582 228.688-162.415  1.00  0.00           C  
ATOM    938  C   GLN A 125    -164.018 227.260-162.503  1.00  0.00           C  
ATOM    939  O   GLN A 125    -162.992 227.062-163.152  1.00  0.00           O  
ATOM    940  CB  GLN A 125    -164.135 229.401-161.121  1.00  0.00           C  
ATOM    941  CG  GLN A 125    -162.628 229.715-161.092  1.00  0.00           C  
ATOM    942  CD  GLN A 125    -162.246 230.692-159.982  1.00  0.00           C  
ATOM    943  OE1 GLN A 125    -162.636 230.524-158.830  1.00  0.00           O  
ATOM    944  NE2 GLN A 125    -161.454 231.711-160.322  1.00  0.00           N  
ATOM    945  N   LEU A 126    -164.714 226.297-161.878  1.00  0.00           N  
ATOM    946  CA  LEU A 126    -164.373 224.872-161.861  1.00  0.00           C  
ATOM    947  C   LEU A 126    -164.572 224.197-163.232  1.00  0.00           C  
ATOM    948  O   LEU A 126    -163.792 223.309-163.576  1.00  0.00           O  
ATOM    949  CB  LEU A 126    -165.183 224.184-160.739  1.00  0.00           C  
ATOM    950  CG  LEU A 126    -164.789 224.645-159.311  1.00  0.00           C  
ATOM    951  CD1 LEU A 126    -165.912 224.418-158.287  1.00  0.00           C  
ATOM    952  CD2 LEU A 126    -163.477 224.012-158.834  1.00  0.00           C  
ATOM    953  N   LYS A 127    -165.557 224.671-164.011  1.00  0.00           N  
ATOM    954  CA  LYS A 127    -165.763 224.315-165.418  1.00  0.00           C  
ATOM    955  C   LYS A 127    -164.730 224.955-166.367  1.00  0.00           C  
ATOM    956  O   LYS A 127    -164.478 224.386-167.428  1.00  0.00           O  
ATOM    957  CB  LYS A 127    -167.207 224.669-165.821  1.00  0.00           C  
ATOM    958  CG  LYS A 127    -168.240 223.687-165.242  1.00  0.00           C  
ATOM    959  CD  LYS A 127    -169.689 224.120-165.509  1.00  0.00           C  
ATOM    960  CE  LYS A 127    -170.728 223.127-164.966  1.00  0.00           C  
ATOM    961  NZ  LYS A 127    -170.703 221.846-165.688  1.00  0.00           N  
ATOM    962  N   SER A 128    -164.115 226.077-165.952  1.00  0.00           N  
ATOM    963  CA  SER A 128    -162.973 226.708-166.624  1.00  0.00           C  
ATOM    964  C   SER A 128    -161.614 226.065-166.260  1.00  0.00           C  
ATOM    965  O   SER A 128    -160.594 226.499-166.793  1.00  0.00           O  
ATOM    966  CB  SER A 128    -162.985 228.226-166.341  1.00  0.00           C  
ATOM    967  OG  SER A 128    -163.961 228.867-167.137  1.00  0.00           O  
ATOM    968  N   GLY A 129    -161.614 225.037-165.389  1.00  0.00           N  
ATOM    969  CA  GLY A 129    -160.427 224.262-165.016  1.00  0.00           C  
ATOM    970  C   GLY A 129    -159.589 224.932-163.914  1.00  0.00           C  
ATOM    971  O   GLY A 129    -158.456 224.506-163.692  1.00  0.00           O  
ATOM    972  N   THR A 130    -160.129 225.956-163.236  1.00  0.00           N  
ATOM    973  CA  THR A 130    -159.469 226.740-162.187  1.00  0.00           C  
ATOM    974  C   THR A 130    -160.214 226.554-160.849  1.00  0.00           C  
ATOM    975  O   THR A 130    -161.393 226.205-160.845  1.00  0.00           O  
ATOM    976  CB  THR A 130    -159.496 228.246-162.581  1.00  0.00           C  
ATOM    977  OG1 THR A 130    -158.755 228.414-163.774  1.00  0.00           O  
ATOM    978  CG2 THR A 130    -158.934 229.251-161.555  1.00  0.00           C  
ATOM    979  N   ALA A 131    -159.522 226.791-159.727  1.00  0.00           N  
ATOM    980  CA  ALA A 131    -160.105 226.718-158.392  1.00  0.00           C  
ATOM    981  C   ALA A 131    -159.414 227.714-157.460  1.00  0.00           C  
ATOM    982  O   ALA A 131    -158.508 227.335-156.719  1.00  0.00           O  
ATOM    983  CB  ALA A 131    -160.031 225.274-157.879  1.00  0.00           C  
ATOM    984  N   SER A 132    -159.861 228.978-157.515  1.00  0.00           N  
ATOM    985  CA  SER A 132    -159.372 230.037-156.639  1.00  0.00           C  
ATOM    986  C   SER A 132    -160.202 230.093-155.354  1.00  0.00           C  
ATOM    987  O   SER A 132    -161.288 230.674-155.346  1.00  0.00           O  
ATOM    988  CB  SER A 132    -159.367 231.378-157.382  1.00  0.00           C  
ATOM    989  OG  SER A 132    -158.335 231.409-158.349  1.00  0.00           O  
ATOM    990  N   VAL A 133    -159.663 229.461-154.303  1.00  0.00           N  
ATOM    991  CA  VAL A 133    -160.251 229.424-152.971  1.00  0.00           C  
ATOM    992  C   VAL A 133    -159.799 230.695-152.225  1.00  0.00           C  
ATOM    993  O   VAL A 133    -158.602 230.868-151.997  1.00  0.00           O  
ATOM    994  CB  VAL A 133    -159.778 228.181-152.163  1.00  0.00           C  
ATOM    995  CG1 VAL A 133    -160.639 227.995-150.903  1.00  0.00           C  
ATOM    996  CG2 VAL A 133    -159.779 226.879-152.987  1.00  0.00           C  
ATOM    997  N   VAL A 134    -160.757 231.580-151.918  1.00  0.00           N  
ATOM    998  CA  VAL A 134    -160.500 232.932-151.412  1.00  0.00           C  
ATOM    999  C   VAL A 134    -160.721 233.021-149.892  1.00  0.00           C  
ATOM   1000  O   VAL A 134    -161.594 232.344-149.349  1.00  0.00           O  
ATOM   1001  CB  VAL A 134    -161.429 233.945-152.148  1.00  0.00           C  
ATOM   1002  CG1 VAL A 134    -161.612 235.330-151.492  1.00  0.00           C  
ATOM   1003  CG2 VAL A 134    -160.962 234.141-153.602  1.00  0.00           C  
ATOM   1004  N   CYS A 135    -159.925 233.893-149.259  1.00  0.00           N  
ATOM   1005  CA  CYS A 135    -159.989 234.283-147.855  1.00  0.00           C  
ATOM   1006  C   CYS A 135    -159.793 235.804-147.772  1.00  0.00           C  
ATOM   1007  O   CYS A 135    -158.931 236.345-148.465  1.00  0.00           O  
ATOM   1008  CB  CYS A 135    -158.919 233.505-147.075  1.00  0.00           C  
ATOM   1009  SG  CYS A 135    -158.733 233.873-145.313  1.00  0.00           S  
ATOM   1010  N   LEU A 136    -160.624 236.466-146.954  1.00  0.00           N  
ATOM   1011  CA  LEU A 136    -160.719 237.925-146.891  1.00  0.00           C  
ATOM   1012  C   LEU A 136    -160.639 238.363-145.426  1.00  0.00           C  
ATOM   1013  O   LEU A 136    -161.460 237.933-144.617  1.00  0.00           O  
ATOM   1014  CB  LEU A 136    -162.045 238.375-147.553  1.00  0.00           C  
ATOM   1015  CG  LEU A 136    -162.098 238.130-149.081  1.00  0.00           C  
ATOM   1016  CD1 LEU A 136    -163.547 238.092-149.612  1.00  0.00           C  
ATOM   1017  CD2 LEU A 136    -161.202 239.118-149.852  1.00  0.00           C  
ATOM   1018  N   LEU A 137    -159.654 239.220-145.129  1.00  0.00           N  
ATOM   1019  CA  LEU A 137    -159.424 239.844-143.830  1.00  0.00           C  
ATOM   1020  C   LEU A 137    -159.772 241.331-143.956  1.00  0.00           C  
ATOM   1021  O   LEU A 137    -159.379 241.959-144.938  1.00  0.00           O  
ATOM   1022  CB  LEU A 137    -157.939 239.687-143.420  1.00  0.00           C  
ATOM   1023  CG  LEU A 137    -157.421 238.240-143.243  1.00  0.00           C  
ATOM   1024  CD1 LEU A 137    -158.364 237.368-142.398  1.00  0.00           C  
ATOM   1025  CD2 LEU A 137    -157.016 237.558-144.568  1.00  0.00           C  
ATOM   1026  N   ASN A 138    -160.506 241.867-142.969  1.00  0.00           N  
ATOM   1027  CA  ASN A 138    -161.011 243.244-142.981  1.00  0.00           C  
ATOM   1028  C   ASN A 138    -160.894 243.881-141.591  1.00  0.00           C  
ATOM   1029  O   ASN A 138    -160.846 243.170-140.588  1.00  0.00           O  
ATOM   1030  CB  ASN A 138    -162.487 243.263-143.462  1.00  0.00           C  
ATOM   1031  CG  ASN A 138    -162.692 242.811-144.914  1.00  0.00           C  
ATOM   1032  OD1 ASN A 138    -163.167 241.578-145.109  1.00  0.00           O  
ATOM   1033  ND2 ASN A 138    -162.433 243.566-145.848  1.00  0.00           N  
ATOM   1034  N   ASN A 139    -160.896 245.225-141.570  1.00  0.00           N  
ATOM   1035  CA  ASN A 139    -161.042 246.094-140.397  1.00  0.00           C  
ATOM   1036  C   ASN A 139    -160.006 245.842-139.276  1.00  0.00           C  
ATOM   1037  O   ASN A 139    -160.385 245.605-138.127  1.00  0.00           O  
ATOM   1038  CB  ASN A 139    -162.508 246.042-139.885  1.00  0.00           C  
ATOM   1039  CG  ASN A 139    -162.936 247.309-139.136  1.00  0.00           C  
ATOM   1040  ND2 ASN A 139    -163.406 247.154-137.898  1.00  0.00           N  
ATOM   1041  OD1 ASN A 139    -162.848 248.413-139.671  1.00  0.00           O  
ATOM   1042  N   PHE A 140    -158.715 245.908-139.634  1.00  0.00           N  
ATOM   1043  CA  PHE A 140    -157.590 245.725-138.716  1.00  0.00           C  
ATOM   1044  C   PHE A 140    -156.570 246.870-138.848  1.00  0.00           C  
ATOM   1045  O   PHE A 140    -156.610 247.622-139.820  1.00  0.00           O  
ATOM   1046  CB  PHE A 140    -156.976 244.328-138.955  1.00  0.00           C  
ATOM   1047  CG  PHE A 140    -156.380 244.047-140.325  1.00  0.00           C  
ATOM   1048  CD1 PHE A 140    -157.106 243.305-141.281  1.00  0.00           C  
ATOM   1049  CE1 PHE A 140    -156.568 243.093-142.541  1.00  0.00           C  
ATOM   1050  CZ  PHE A 140    -155.334 243.636-142.876  1.00  0.00           C  
ATOM   1051  CD2 PHE A 140    -155.140 244.606-140.691  1.00  0.00           C  
ATOM   1052  CE2 PHE A 140    -154.623 244.390-141.957  1.00  0.00           C  
ATOM   1053  N   TYR A 141    -155.655 246.969-137.871  1.00  0.00           N  
ATOM   1054  CA  TYR A 141    -154.559 247.940-137.867  1.00  0.00           C  
ATOM   1055  C   TYR A 141    -153.420 247.395-136.981  1.00  0.00           C  
ATOM   1056  O   TYR A 141    -153.727 246.875-135.908  1.00  0.00           O  
ATOM   1057  CB  TYR A 141    -155.080 249.302-137.348  1.00  0.00           C  
ATOM   1058  CG  TYR A 141    -154.070 250.428-137.482  1.00  0.00           C  
ATOM   1059  CD1 TYR A 141    -154.044 251.211-138.656  1.00  0.00           C  
ATOM   1060  CE1 TYR A 141    -153.046 252.190-138.834  1.00  0.00           C  
ATOM   1061  CZ  TYR A 141    -152.063 252.381-137.843  1.00  0.00           C  
ATOM   1062  OH  TYR A 141    -151.069 253.292-138.036  1.00  0.00           O  
ATOM   1063  CD2 TYR A 141    -153.112 250.658-136.470  1.00  0.00           C  
ATOM   1064  CE2 TYR A 141    -152.102 251.620-136.658  1.00  0.00           C  
ATOM   1065  N   PRO A 142    -152.134 247.531-137.390  1.00  0.00           N  
ATOM   1066  CA  PRO A 142    -151.629 248.120-138.649  1.00  0.00           C  
ATOM   1067  C   PRO A 142    -151.827 247.219-139.882  1.00  0.00           C  
ATOM   1068  O   PRO A 142    -152.292 246.087-139.750  1.00  0.00           O  
ATOM   1069  CD  PRO A 142    -151.026 247.123-136.524  1.00  0.00           C  
ATOM   1070  CB  PRO A 142    -150.137 248.349-138.347  1.00  0.00           C  
ATOM   1071  CG  PRO A 142    -149.774 247.233-137.386  1.00  0.00           C  
ATOM   1072  N   ARG A 143    -151.468 247.762-141.059  1.00  0.00           N  
ATOM   1073  CA  ARG A 143    -151.626 247.139-142.379  1.00  0.00           C  
ATOM   1074  C   ARG A 143    -150.872 245.811-142.594  1.00  0.00           C  
ATOM   1075  O   ARG A 143    -151.232 245.075-143.515  1.00  0.00           O  
ATOM   1076  CB  ARG A 143    -151.300 248.183-143.468  1.00  0.00           C  
ATOM   1077  CG  ARG A 143    -149.814 248.525-143.694  1.00  0.00           C  
ATOM   1078  CD  ARG A 143    -149.627 249.686-144.688  1.00  0.00           C  
ATOM   1079  NE  ARG A 143    -150.035 249.312-146.054  1.00  0.00           N  
ATOM   1080  CZ  ARG A 143    -150.334 250.156-147.056  1.00  0.00           C  
ATOM   1081  NH1 ARG A 143    -150.679 249.657-148.247  1.00  0.00           N  
ATOM   1082  NH2 ARG A 143    -150.303 251.487-146.899  1.00  0.00           N  
ATOM   1083  N   GLU A 144    -149.875 245.512-141.742  1.00  0.00           N  
ATOM   1084  CA  GLU A 144    -149.181 244.227-141.677  1.00  0.00           C  
ATOM   1085  C   GLU A 144    -150.117 243.125-141.143  1.00  0.00           C  
ATOM   1086  O   GLU A 144    -150.799 243.346-140.143  1.00  0.00           O  
ATOM   1087  CB  GLU A 144    -147.919 244.400-140.799  1.00  0.00           C  
ATOM   1088  CG  GLU A 144    -147.059 243.138-140.568  1.00  0.00           C  
ATOM   1089  CD  GLU A 144    -146.459 242.569-141.854  1.00  0.00           C  
ATOM   1090  OE1 GLU A 144    -145.292 242.909-142.144  1.00  0.00           O  
ATOM   1091  OE2 GLU A 144    -147.156 241.768-142.516  1.00  0.00           O  
ATOM   1092  N   ALA A 145    -150.105 241.961-141.806  1.00  0.00           N  
ATOM   1093  CA  ALA A 145    -150.917 240.795-141.465  1.00  0.00           C  
ATOM   1094  C   ALA A 145    -150.305 239.550-142.118  1.00  0.00           C  
ATOM   1095  O   ALA A 145    -149.991 239.589-143.308  1.00  0.00           O  
ATOM   1096  CB  ALA A 145    -152.371 241.018-141.921  1.00  0.00           C  
ATOM   1097  N   LYS A 146    -150.150 238.474-141.327  1.00  0.00           N  
ATOM   1098  CA  LYS A 146    -149.553 237.206-141.759  1.00  0.00           C  
ATOM   1099  C   LYS A 146    -150.645 236.138-141.901  1.00  0.00           C  
ATOM   1100  O   LYS A 146    -151.594 236.138-141.117  1.00  0.00           O  
ATOM   1101  CB  LYS A 146    -148.493 236.759-140.729  1.00  0.00           C  
ATOM   1102  CG  LYS A 146    -147.350 237.765-140.484  1.00  0.00           C  
ATOM   1103  CD  LYS A 146    -146.658 238.270-141.762  1.00  0.00           C  
ATOM   1104  CE  LYS A 146    -145.404 239.104-141.470  1.00  0.00           C  
ATOM   1105  NZ  LYS A 146    -144.916 239.771-142.688  1.00  0.00           N  
ATOM   1106  N   VAL A 147    -150.488 235.255-142.904  1.00  0.00           N  
ATOM   1107  CA  VAL A 147    -151.502 234.273-143.304  1.00  0.00           C  
ATOM   1108  C   VAL A 147    -150.888 232.872-143.509  1.00  0.00           C  
ATOM   1109  O   VAL A 147    -149.669 232.729-143.602  1.00  0.00           O  
ATOM   1110  CB  VAL A 147    -152.210 234.698-144.634  1.00  0.00           C  
ATOM   1111  CG1 VAL A 147    -152.704 236.156-144.600  1.00  0.00           C  
ATOM   1112  CG2 VAL A 147    -151.398 234.449-145.923  1.00  0.00           C  
ATOM   1113  N   GLN A 148    -151.780 231.876-143.625  1.00  0.00           N  
ATOM   1114  CA  GLN A 148    -151.485 230.491-143.987  1.00  0.00           C  
ATOM   1115  C   GLN A 148    -152.742 229.821-144.571  1.00  0.00           C  
ATOM   1116  O   GLN A 148    -153.859 230.290-144.341  1.00  0.00           O  
ATOM   1117  CB  GLN A 148    -150.920 229.712-142.773  1.00  0.00           C  
ATOM   1118  CG  GLN A 148    -151.855 229.658-141.548  1.00  0.00           C  
ATOM   1119  CD  GLN A 148    -151.381 228.664-140.489  1.00  0.00           C  
ATOM   1120  OE1 GLN A 148    -151.414 227.456-140.710  1.00  0.00           O  
ATOM   1121  NE2 GLN A 148    -150.962 229.167-139.327  1.00  0.00           N  
ATOM   1122  N   TRP A 149    -152.519 228.709-145.289  1.00  0.00           N  
ATOM   1123  CA  TRP A 149    -153.554 227.813-145.803  1.00  0.00           C  
ATOM   1124  C   TRP A 149    -153.287 226.377-145.335  1.00  0.00           C  
ATOM   1125  O   TRP A 149    -152.128 225.980-145.197  1.00  0.00           O  
ATOM   1126  CB  TRP A 149    -153.622 227.899-147.340  1.00  0.00           C  
ATOM   1127  CG  TRP A 149    -154.348 229.098-147.869  1.00  0.00           C  
ATOM   1128  CD1 TRP A 149    -153.810 230.312-148.126  1.00  0.00           C  
ATOM   1129  NE1 TRP A 149    -154.800 231.175-148.552  1.00  0.00           N  
ATOM   1130  CE2 TRP A 149    -156.036 230.563-148.572  1.00  0.00           C  
ATOM   1131  CD2 TRP A 149    -155.778 229.231-148.126  1.00  0.00           C  
ATOM   1132  CE3 TRP A 149    -156.885 228.356-148.041  1.00  0.00           C  
ATOM   1133  CZ3 TRP A 149    -158.185 228.784-148.372  1.00  0.00           C  
ATOM   1134  CZ2 TRP A 149    -157.328 230.998-148.915  1.00  0.00           C  
ATOM   1135  CH2 TRP A 149    -158.408 230.105-148.802  1.00  0.00           C  
ATOM   1136  N   LYS A 150    -154.381 225.637-145.089  1.00  0.00           N  
ATOM   1137  CA  LYS A 150    -154.382 224.273-144.561  1.00  0.00           C  
ATOM   1138  C   LYS A 150    -155.429 223.412-145.282  1.00  0.00           C  
ATOM   1139  O   LYS A 150    -156.489 223.917-145.656  1.00  0.00           O  
ATOM   1140  CB  LYS A 150    -154.630 224.306-143.037  1.00  0.00           C  
ATOM   1141  CG  LYS A 150    -153.433 224.840-142.228  1.00  0.00           C  
ATOM   1142  CD  LYS A 150    -153.646 224.804-140.706  1.00  0.00           C  
ATOM   1143  CE  LYS A 150    -154.627 225.867-140.192  1.00  0.00           C  
ATOM   1144  NZ  LYS A 150    -154.728 225.818-138.723  1.00  0.00           N  
ATOM   1145  N   VAL A 151    -155.102 222.120-145.449  1.00  0.00           N  
ATOM   1146  CA  VAL A 151    -155.914 221.101-146.121  1.00  0.00           C  
ATOM   1147  C   VAL A 151    -155.710 219.727-145.439  1.00  0.00           C  
ATOM   1148  O   VAL A 151    -154.862 219.604-144.553  1.00  0.00           O  
ATOM   1149  CB  VAL A 151    -155.543 220.975-147.634  1.00  0.00           C  
ATOM   1150  CG1 VAL A 151    -155.799 222.268-148.422  1.00  0.00           C  
ATOM   1151  CG2 VAL A 151    -154.117 220.460-147.903  1.00  0.00           C  
ATOM   1152  N   ASP A 152    -156.491 218.720-145.870  1.00  0.00           N  
ATOM   1153  CA  ASP A 152    -156.405 217.317-145.425  1.00  0.00           C  
ATOM   1154  C   ASP A 152    -155.044 216.651-145.695  1.00  0.00           C  
ATOM   1155  O   ASP A 152    -154.394 216.960-146.693  1.00  0.00           O  
ATOM   1156  CB  ASP A 152    -157.510 216.428-146.047  1.00  0.00           C  
ATOM   1157  CG  ASP A 152    -158.932 216.900-145.754  1.00  0.00           C  
ATOM   1158  OD1 ASP A 152    -159.206 217.175-144.566  1.00  0.00           O  
ATOM   1159  OD2 ASP A 152    -159.749 216.876-146.698  1.00  0.00           O  
ATOM   1160  N   ASN A 153    -154.685 215.700-144.811  1.00  0.00           N  
ATOM   1161  CA  ASN A 153    -153.499 214.836-144.883  1.00  0.00           C  
ATOM   1162  C   ASN A 153    -152.175 215.608-144.667  1.00  0.00           C  
ATOM   1163  O   ASN A 153    -152.188 216.799-144.355  1.00  0.00           O  
ATOM   1164  CB  ASN A 153    -153.511 214.025-146.215  1.00  0.00           C  
ATOM   1165  CG  ASN A 153    -152.866 212.639-146.117  1.00  0.00           C  
ATOM   1166  OD1 ASN A 153    -151.726 212.459-146.540  1.00  0.00           O  
ATOM   1167  ND2 ASN A 153    -153.582 211.662-145.559  1.00  0.00           N  
ATOM   1168  N   ALA A 154    -151.043 214.903-144.848  1.00  0.00           N  
ATOM   1169  CA  ALA A 154    -149.695 215.472-144.944  1.00  0.00           C  
ATOM   1170  C   ALA A 154    -149.463 216.271-146.244  1.00  0.00           C  
ATOM   1171  O   ALA A 154    -148.472 216.997-146.329  1.00  0.00           O  
ATOM   1172  CB  ALA A 154    -148.675 214.331-144.819  1.00  0.00           C  
ATOM   1173  N   LEU A 155    -150.390 216.145-147.211  1.00  0.00           N  
ATOM   1174  CA  LEU A 155    -150.490 216.947-148.431  1.00  0.00           C  
ATOM   1175  C   LEU A 155    -150.740 218.430-148.109  1.00  0.00           C  
ATOM   1176  O   LEU A 155    -151.409 218.745-147.124  1.00  0.00           O  
ATOM   1177  CB  LEU A 155    -151.659 216.409-149.287  1.00  0.00           C  
ATOM   1178  CG  LEU A 155    -151.505 214.955-149.785  1.00  0.00           C  
ATOM   1179  CD1 LEU A 155    -152.811 214.462-150.445  1.00  0.00           C  
ATOM   1180  CD2 LEU A 155    -150.280 214.774-150.707  1.00  0.00           C  
ATOM   1181  N   GLN A 156    -150.209 219.311-148.970  1.00  0.00           N  
ATOM   1182  CA  GLN A 156    -150.363 220.756-148.851  1.00  0.00           C  
ATOM   1183  C   GLN A 156    -150.146 221.399-150.226  1.00  0.00           C  
ATOM   1184  O   GLN A 156    -149.376 220.876-151.034  1.00  0.00           O  
ATOM   1185  CB  GLN A 156    -149.370 221.300-147.790  1.00  0.00           C  
ATOM   1186  CG  GLN A 156    -149.580 222.769-147.360  1.00  0.00           C  
ATOM   1187  CD  GLN A 156    -150.960 223.009-146.748  1.00  0.00           C  
ATOM   1188  NE2 GLN A 156    -151.120 222.651-145.472  1.00  0.00           N  
ATOM   1189  OE1 GLN A 156    -151.872 223.490-147.419  1.00  0.00           O  
ATOM   1190  N   SER A 157    -150.809 222.544-150.442  1.00  0.00           N  
ATOM   1191  CA  SER A 157    -150.654 223.379-151.629  1.00  0.00           C  
ATOM   1192  C   SER A 157    -150.342 224.808-151.159  1.00  0.00           C  
ATOM   1193  O   SER A 157    -151.115 225.381-150.390  1.00  0.00           O  
ATOM   1194  CB  SER A 157    -151.927 223.268-152.489  1.00  0.00           C  
ATOM   1195  OG  SER A 157    -151.764 223.920-153.731  1.00  0.00           O  
ATOM   1196  N   GLY A 158    -149.189 225.331-151.605  1.00  0.00           N  
ATOM   1197  CA  GLY A 158    -148.613 226.592-151.140  1.00  0.00           C  
ATOM   1198  C   GLY A 158    -148.848 227.750-152.120  1.00  0.00           C  
ATOM   1199  O   GLY A 158    -148.150 228.759-152.018  1.00  0.00           O  
ATOM   1200  N   ASN A 159    -149.792 227.617-153.071  1.00  0.00           N  
ATOM   1201  CA  ASN A 159    -150.065 228.580-154.150  1.00  0.00           C  
ATOM   1202  C   ASN A 159    -150.951 229.764-153.692  1.00  0.00           C  
ATOM   1203  O   ASN A 159    -151.886 230.138-154.401  1.00  0.00           O  
ATOM   1204  CB  ASN A 159    -150.666 227.824-155.363  1.00  0.00           C  
ATOM   1205  CG  ASN A 159    -149.724 226.770-155.953  1.00  0.00           C  
ATOM   1206  ND2 ASN A 159    -148.708 227.111-156.553  1.00  0.00           N  
ATOM   1207  OD1 ASN A 159    -150.056 225.488-155.793  1.00  0.00           O  
ATOM   1208  N   SER A 160    -150.631 230.347-152.525  1.00  0.00           N  
ATOM   1209  CA  SER A 160    -151.268 231.544-151.974  1.00  0.00           C  
ATOM   1210  C   SER A 160    -150.839 232.809-152.741  1.00  0.00           C  
ATOM   1211  O   SER A 160    -149.689 232.906-153.173  1.00  0.00           O  
ATOM   1212  CB  SER A 160    -150.934 231.636-150.471  1.00  0.00           C  
ATOM   1213  OG  SER A 160    -151.615 232.710-149.851  1.00  0.00           O  
ATOM   1214  N   GLN A 161    -151.781 233.750-152.884  1.00  0.00           N  
ATOM   1215  CA  GLN A 161    -151.624 235.003-153.615  1.00  0.00           C  
ATOM   1216  C   GLN A 161    -152.268 236.118-152.784  1.00  0.00           C  
ATOM   1217  O   GLN A 161    -153.487 236.105-152.606  1.00  0.00           O  
ATOM   1218  CB  GLN A 161    -152.279 234.846-155.005  1.00  0.00           C  
ATOM   1219  CG  GLN A 161    -152.084 236.064-155.923  1.00  0.00           C  
ATOM   1220  CD  GLN A 161    -152.755 235.856-157.277  1.00  0.00           C  
ATOM   1221  NE2 GLN A 161    -153.979 235.864-157.378  1.00  0.00           N  
ATOM   1222  OE1 GLN A 161    -151.956 235.674-158.326  1.00  0.00           O  
ATOM   1223  N   GLU A 162    -151.434 237.043-152.282  1.00  0.00           N  
ATOM   1224  CA  GLU A 162    -151.841 238.098-151.353  1.00  0.00           C  
ATOM   1225  C   GLU A 162    -151.772 239.492-151.990  1.00  0.00           C  
ATOM   1226  O   GLU A 162    -150.939 239.729-152.866  1.00  0.00           O  
ATOM   1227  CB  GLU A 162    -150.934 238.062-150.108  1.00  0.00           C  
ATOM   1228  CG  GLU A 162    -151.070 236.775-149.279  1.00  0.00           C  
ATOM   1229  CD  GLU A 162    -150.140 236.806-148.071  1.00  0.00           C  
ATOM   1230  OE1 GLU A 162    -150.448 237.572-147.133  1.00  0.00           O  
ATOM   1231  OE2 GLU A 162    -149.137 236.058-148.104  1.00  0.00           O  
ATOM   1232  N   SER A 163    -152.621 240.398-151.478  1.00  0.00           N  
ATOM   1233  CA  SER A 163    -152.631 241.818-151.824  1.00  0.00           C  
ATOM   1234  C   SER A 163    -153.386 242.607-150.741  1.00  0.00           C  
ATOM   1235  O   SER A 163    -154.477 242.192-150.344  1.00  0.00           O  
ATOM   1236  CB  SER A 163    -153.238 242.023-153.224  1.00  0.00           C  
ATOM   1237  OG  SER A 163    -153.154 243.377-153.606  1.00  0.00           O  
ATOM   1238  N   VAL A 164    -152.791 243.727-150.297  1.00  0.00           N  
ATOM   1239  CA  VAL A 164    -153.314 244.600-149.243  1.00  0.00           C  
ATOM   1240  C   VAL A 164    -153.833 245.920-149.847  1.00  0.00           C  
ATOM   1241  O   VAL A 164    -153.231 246.441-150.787  1.00  0.00           O  
ATOM   1242  CB  VAL A 164    -152.203 244.901-148.185  1.00  0.00           C  
ATOM   1243  CG1 VAL A 164    -151.064 245.826-148.664  1.00  0.00           C  
ATOM   1244  CG2 VAL A 164    -152.774 245.420-146.851  1.00  0.00           C  
ATOM   1245  N   THR A 165    -154.927 246.444-149.275  1.00  0.00           N  
ATOM   1246  CA  THR A 165    -155.512 247.742-149.624  1.00  0.00           C  
ATOM   1247  C   THR A 165    -154.698 248.925-149.052  1.00  0.00           C  
ATOM   1248  O   THR A 165    -153.837 248.731-148.192  1.00  0.00           O  
ATOM   1249  CB  THR A 165    -156.964 247.859-149.068  1.00  0.00           C  
ATOM   1250  OG1 THR A 165    -157.016 247.939-147.652  1.00  0.00           O  
ATOM   1251  CG2 THR A 165    -157.898 246.737-149.531  1.00  0.00           C  
ATOM   1252  N   GLU A 166    -155.035 250.140-149.516  1.00  0.00           N  
ATOM   1253  CA  GLU A 166    -154.704 251.395-148.838  1.00  0.00           C  
ATOM   1254  C   GLU A 166    -155.763 251.738-147.776  1.00  0.00           C  
ATOM   1255  O   GLU A 166    -156.819 251.101-147.722  1.00  0.00           O  
ATOM   1256  CB  GLU A 166    -154.527 252.528-149.876  1.00  0.00           C  
ATOM   1257  CG  GLU A 166    -153.284 252.376-150.778  1.00  0.00           C  
ATOM   1258  CD  GLU A 166    -151.959 252.314-150.007  1.00  0.00           C  
ATOM   1259  OE1 GLU A 166    -151.817 253.059-149.011  1.00  0.00           O  
ATOM   1260  OE2 GLU A 166    -151.108 251.487-150.401  1.00  0.00           O  
ATOM   1261  N   GLN A 167    -155.424 252.713-146.915  1.00  0.00           N  
ATOM   1262  CA  GLN A 167    -156.147 253.058-145.689  1.00  0.00           C  
ATOM   1263  C   GLN A 167    -157.621 253.440-145.915  1.00  0.00           C  
ATOM   1264  O   GLN A 167    -157.920 254.218-146.822  1.00  0.00           O  
ATOM   1265  CB  GLN A 167    -155.383 254.194-144.981  1.00  0.00           C  
ATOM   1266  CG  GLN A 167    -155.842 254.438-143.532  1.00  0.00           C  
ATOM   1267  CD  GLN A 167    -154.784 255.174-142.711  1.00  0.00           C  
ATOM   1268  OE1 GLN A 167    -154.184 256.142-143.178  1.00  0.00           O  
ATOM   1269  NE2 GLN A 167    -154.554 254.716-141.479  1.00  0.00           N  
ATOM   1270  N   ASP A 168    -158.494 252.898-145.053  1.00  0.00           N  
ATOM   1271  CA  ASP A 168    -159.929 253.172-145.002  1.00  0.00           C  
ATOM   1272  C   ASP A 168    -160.176 254.629-144.566  1.00  0.00           C  
ATOM   1273  O   ASP A 168    -159.605 255.070-143.569  1.00  0.00           O  
ATOM   1274  CB  ASP A 168    -160.636 252.172-144.059  1.00  0.00           C  
ATOM   1275  CG  ASP A 168    -162.162 252.253-144.110  1.00  0.00           C  
ATOM   1276  OD1 ASP A 168    -162.730 251.697-145.073  1.00  0.00           O  
ATOM   1277  OD2 ASP A 168    -162.727 252.869-143.183  1.00  0.00           O  
ATOM   1278  N   SER A 169    -161.020 255.342-145.326  1.00  0.00           N  
ATOM   1279  CA  SER A 169    -161.320 256.762-145.123  1.00  0.00           C  
ATOM   1280  C   SER A 169    -162.181 257.048-143.871  1.00  0.00           C  
ATOM   1281  O   SER A 169    -162.084 258.144-143.321  1.00  0.00           O  
ATOM   1282  CB  SER A 169    -161.970 257.303-146.415  1.00  0.00           C  
ATOM   1283  OG  SER A 169    -162.182 258.701-146.373  1.00  0.00           O  
ATOM   1284  N   LYS A 170    -162.997 256.068-143.446  1.00  0.00           N  
ATOM   1285  CA  LYS A 170    -163.934 256.196-142.332  1.00  0.00           C  
ATOM   1286  C   LYS A 170    -163.284 255.833-140.984  1.00  0.00           C  
ATOM   1287  O   LYS A 170    -163.367 256.629-140.048  1.00  0.00           O  
ATOM   1288  CB  LYS A 170    -165.181 255.337-142.649  1.00  0.00           C  
ATOM   1289  CG  LYS A 170    -166.262 255.305-141.552  1.00  0.00           C  
ATOM   1290  CD  LYS A 170    -167.436 254.383-141.917  1.00  0.00           C  
ATOM   1291  CE  LYS A 170    -168.341 254.050-140.722  1.00  0.00           C  
ATOM   1292  NZ  LYS A 170    -167.687 253.113-139.790  1.00  0.00           N  
ATOM   1293  N   ASP A 171    -162.694 254.629-140.908  1.00  0.00           N  
ATOM   1294  CA  ASP A 171    -162.248 253.984-139.666  1.00  0.00           C  
ATOM   1295  C   ASP A 171    -160.721 253.957-139.483  1.00  0.00           C  
ATOM   1296  O   ASP A 171    -160.284 253.567-138.401  1.00  0.00           O  
ATOM   1297  CB  ASP A 171    -162.831 252.553-139.527  1.00  0.00           C  
ATOM   1298  CG  ASP A 171    -164.362 252.504-139.577  1.00  0.00           C  
ATOM   1299  OD1 ASP A 171    -164.983 253.317-138.857  1.00  0.00           O  
ATOM   1300  OD2 ASP A 171    -164.899 251.607-140.260  1.00  0.00           O  
ATOM   1301  N   SER A 172    -159.939 254.359-140.504  1.00  0.00           N  
ATOM   1302  CA  SER A 172    -158.463 254.380-140.529  1.00  0.00           C  
ATOM   1303  C   SER A 172    -157.806 252.980-140.531  1.00  0.00           C  
ATOM   1304  O   SER A 172    -156.591 252.876-140.357  1.00  0.00           O  
ATOM   1305  CB  SER A 172    -157.893 255.295-139.416  1.00  0.00           C  
ATOM   1306  OG  SER A 172    -158.314 256.626-139.621  1.00  0.00           O  
ATOM   1307  N   THR A 173    -158.614 251.929-140.737  1.00  0.00           N  
ATOM   1308  CA  THR A 173    -158.216 250.524-140.765  1.00  0.00           C  
ATOM   1309  C   THR A 173    -157.793 250.076-142.182  1.00  0.00           C  
ATOM   1310  O   THR A 173    -157.759 250.880-143.114  1.00  0.00           O  
ATOM   1311  CB  THR A 173    -159.401 249.644-140.277  1.00  0.00           C  
ATOM   1312  OG1 THR A 173    -160.528 249.761-141.129  1.00  0.00           O  
ATOM   1313  CG2 THR A 173    -159.816 249.929-138.828  1.00  0.00           C  
ATOM   1314  N   TYR A 174    -157.419 248.794-142.288  1.00  0.00           N  
ATOM   1315  CA  TYR A 174    -156.885 248.136-143.475  1.00  0.00           C  
ATOM   1316  C   TYR A 174    -157.536 246.762-143.676  1.00  0.00           C  
ATOM   1317  O   TYR A 174    -158.115 246.202-142.743  1.00  0.00           O  
ATOM   1318  CB  TYR A 174    -155.363 247.993-143.296  1.00  0.00           C  
ATOM   1319  CG  TYR A 174    -154.587 249.247-143.638  1.00  0.00           C  
ATOM   1320  CD1 TYR A 174    -154.167 249.444-144.966  1.00  0.00           C  
ATOM   1321  CE1 TYR A 174    -153.386 250.562-145.301  1.00  0.00           C  
ATOM   1322  CZ  TYR A 174    -153.037 251.499-144.313  1.00  0.00           C  
ATOM   1323  OH  TYR A 174    -152.244 252.555-144.653  1.00  0.00           O  
ATOM   1324  CD2 TYR A 174    -154.262 250.200-142.648  1.00  0.00           C  
ATOM   1325  CE2 TYR A 174    -153.486 251.327-142.987  1.00  0.00           C  
ATOM   1326  N   SER A 175    -157.397 246.251-144.911  1.00  0.00           N  
ATOM   1327  CA  SER A 175    -157.902 244.954-145.352  1.00  0.00           C  
ATOM   1328  C   SER A 175    -156.814 244.237-146.173  1.00  0.00           C  
ATOM   1329  O   SER A 175    -156.048 244.897-146.876  1.00  0.00           O  
ATOM   1330  CB  SER A 175    -159.178 245.170-146.193  1.00  0.00           C  
ATOM   1331  OG  SER A 175    -160.228 245.666-145.391  1.00  0.00           O  
ATOM   1332  N   LEU A 176    -156.796 242.896-146.098  1.00  0.00           N  
ATOM   1333  CA  LEU A 176    -155.898 242.011-146.847  1.00  0.00           C  
ATOM   1334  C   LEU A 176    -156.718 240.880-147.481  1.00  0.00           C  
ATOM   1335  O   LEU A 176    -157.617 240.342-146.837  1.00  0.00           O  
ATOM   1336  CB  LEU A 176    -154.797 241.471-145.892  1.00  0.00           C  
ATOM   1337  CG  LEU A 176    -153.800 240.438-146.477  1.00  0.00           C  
ATOM   1338  CD1 LEU A 176    -152.905 241.035-147.580  1.00  0.00           C  
ATOM   1339  CD2 LEU A 176    -152.952 239.786-145.373  1.00  0.00           C  
ATOM   1340  N   SER A 177    -156.360 240.514-148.719  1.00  0.00           N  
ATOM   1341  CA  SER A 177    -156.843 239.316-149.398  1.00  0.00           C  
ATOM   1342  C   SER A 177    -155.728 238.259-149.388  1.00  0.00           C  
ATOM   1343  O   SER A 177    -154.549 238.611-149.442  1.00  0.00           O  
ATOM   1344  CB  SER A 177    -157.260 239.693-150.835  1.00  0.00           C  
ATOM   1345  OG  SER A 177    -157.754 238.583-151.562  1.00  0.00           O  
ATOM   1346  N   SER A 178    -156.132 236.985-149.353  1.00  0.00           N  
ATOM   1347  CA  SER A 178    -155.263 235.820-149.464  1.00  0.00           C  
ATOM   1348  C   SER A 178    -156.045 234.763-150.245  1.00  0.00           C  
ATOM   1349  O   SER A 178    -157.145 234.413-149.827  1.00  0.00           O  
ATOM   1350  CB  SER A 178    -154.855 235.348-148.054  1.00  0.00           C  
ATOM   1351  OG  SER A 178    -154.091 234.159-148.099  1.00  0.00           O  
ATOM   1352  N   THR A 179    -155.494 234.297-151.373  1.00  0.00           N  
ATOM   1353  CA  THR A 179    -156.202 233.410-152.292  1.00  0.00           C  
ATOM   1354  C   THR A 179    -155.293 232.248-152.703  1.00  0.00           C  
ATOM   1355  O   THR A 179    -154.339 232.461-153.452  1.00  0.00           O  
ATOM   1356  CB  THR A 179    -156.663 234.161-153.572  1.00  0.00           C  
ATOM   1357  OG1 THR A 179    -157.496 235.246-153.210  1.00  0.00           O  
ATOM   1358  CG2 THR A 179    -157.430 233.296-154.590  1.00  0.00           C  
ATOM   1359  N   LEU A 180    -155.636 231.033-152.243  1.00  0.00           N  
ATOM   1360  CA  LEU A 180    -155.057 229.775-152.710  1.00  0.00           C  
ATOM   1361  C   LEU A 180    -155.598 229.470-154.118  1.00  0.00           C  
ATOM   1362  O   LEU A 180    -156.664 228.868-154.248  1.00  0.00           O  
ATOM   1363  CB  LEU A 180    -155.351 228.669-151.668  1.00  0.00           C  
ATOM   1364  CG  LEU A 180    -154.798 227.267-152.003  1.00  0.00           C  
ATOM   1365  CD1 LEU A 180    -153.275 227.288-152.223  1.00  0.00           C  
ATOM   1366  CD2 LEU A 180    -155.194 226.227-150.935  1.00  0.00           C  
ATOM   1367  N   THR A 181    -154.872 229.963-155.134  1.00  0.00           N  
ATOM   1368  CA  THR A 181    -155.243 229.872-156.542  1.00  0.00           C  
ATOM   1369  C   THR A 181    -154.638 228.611-157.180  1.00  0.00           C  
ATOM   1370  O   THR A 181    -153.420 228.439-157.179  1.00  0.00           O  
ATOM   1371  CB  THR A 181    -154.893 231.168-157.324  1.00  0.00           C  
ATOM   1372  OG1 THR A 181    -155.299 231.049-158.676  1.00  0.00           O  
ATOM   1373  CG2 THR A 181    -153.412 231.590-157.301  1.00  0.00           C  
ATOM   1374  N   LEU A 182    -155.533 227.722-157.640  1.00  0.00           N  
ATOM   1375  CA  LEU A 182    -155.216 226.362-158.066  1.00  0.00           C  
ATOM   1376  C   LEU A 182    -155.765 226.087-159.473  1.00  0.00           C  
ATOM   1377  O   LEU A 182    -156.592 226.843-159.986  1.00  0.00           O  
ATOM   1378  CB  LEU A 182    -155.881 225.350-157.095  1.00  0.00           C  
ATOM   1379  CG  LEU A 182    -155.683 225.574-155.583  1.00  0.00           C  
ATOM   1380  CD1 LEU A 182    -156.511 224.557-154.765  1.00  0.00           C  
ATOM   1381  CD2 LEU A 182    -154.195 225.577-155.193  1.00  0.00           C  
ATOM   1382  N   SER A 183    -155.363 224.924-160.013  1.00  0.00           N  
ATOM   1383  CA  SER A 183    -156.140 224.171-160.996  1.00  0.00           C  
ATOM   1384  C   SER A 183    -157.276 223.416-160.273  1.00  0.00           C  
ATOM   1385  O   SER A 183    -157.121 223.055-159.103  1.00  0.00           O  
ATOM   1386  CB  SER A 183    -155.185 223.202-161.727  1.00  0.00           C  
ATOM   1387  OG  SER A 183    -155.855 222.401-162.681  1.00  0.00           O  
ATOM   1388  N   LYS A 184    -158.379 223.145-160.990  1.00  0.00           N  
ATOM   1389  CA  LYS A 184    -159.509 222.351-160.491  1.00  0.00           C  
ATOM   1390  C   LYS A 184    -159.133 220.902-160.115  1.00  0.00           C  
ATOM   1391  O   LYS A 184    -159.751 220.346-159.209  1.00  0.00           O  
ATOM   1392  CB  LYS A 184    -160.675 222.438-161.500  1.00  0.00           C  
ATOM   1393  CG  LYS A 184    -161.976 221.747-161.053  1.00  0.00           C  
ATOM   1394  CD  LYS A 184    -162.173 220.319-161.583  1.00  0.00           C  
ATOM   1395  CE  LYS A 184    -163.423 219.681-160.971  1.00  0.00           C  
ATOM   1396  NZ  LYS A 184    -163.591 218.280-161.386  1.00  0.00           N  
ATOM   1397  N   ALA A 185    -158.101 220.343-160.770  1.00  0.00           N  
ATOM   1398  CA  ALA A 185    -157.523 219.030-160.468  1.00  0.00           C  
ATOM   1399  C   ALA A 185    -156.902 218.922-159.061  1.00  0.00           C  
ATOM   1400  O   ALA A 185    -156.917 217.832-158.491  1.00  0.00           O  
ATOM   1401  CB  ALA A 185    -156.482 218.691-161.543  1.00  0.00           C  
ATOM   1402  N   ASP A 186    -156.395 220.046-158.522  1.00  0.00           N  
ATOM   1403  CA  ASP A 186    -155.838 220.154-157.171  1.00  0.00           C  
ATOM   1404  C   ASP A 186    -156.953 220.266-156.108  1.00  0.00           C  
ATOM   1405  O   ASP A 186    -156.767 219.785-154.992  1.00  0.00           O  
ATOM   1406  CB  ASP A 186    -154.885 221.368-157.066  1.00  0.00           C  
ATOM   1407  CG  ASP A 186    -153.841 221.270-155.948  1.00  0.00           C  
ATOM   1408  OD1 ASP A 186    -153.684 222.274-155.221  1.00  0.00           O  
ATOM   1409  OD2 ASP A 186    -153.146 220.231-155.903  1.00  0.00           O  
ATOM   1410  N   TYR A 187    -158.084 220.895-156.477  1.00  0.00           N  
ATOM   1411  CA  TYR A 187    -159.223 221.161-155.595  1.00  0.00           C  
ATOM   1412  C   TYR A 187    -160.065 219.915-155.247  1.00  0.00           C  
ATOM   1413  O   TYR A 187    -160.755 219.927-154.227  1.00  0.00           O  
ATOM   1414  CB  TYR A 187    -160.058 222.300-156.205  1.00  0.00           C  
ATOM   1415  CG  TYR A 187    -161.243 222.772-155.378  1.00  0.00           C  
ATOM   1416  CD1 TYR A 187    -161.028 223.484-154.178  1.00  0.00           C  
ATOM   1417  CE1 TYR A 187    -162.124 223.885-153.389  1.00  0.00           C  
ATOM   1418  CZ  TYR A 187    -163.437 223.591-153.806  1.00  0.00           C  
ATOM   1419  OH  TYR A 187    -164.498 223.959-153.030  1.00  0.00           O  
ATOM   1420  CD2 TYR A 187    -162.559 222.489-155.796  1.00  0.00           C  
ATOM   1421  CE2 TYR A 187    -163.654 222.911-155.020  1.00  0.00           C  
ATOM   1422  N   GLU A 188    -159.972 218.852-156.063  1.00  0.00           N  
ATOM   1423  CA  GLU A 188    -160.647 217.575-155.825  1.00  0.00           C  
ATOM   1424  C   GLU A 188    -159.841 216.610-154.930  1.00  0.00           C  
ATOM   1425  O   GLU A 188    -160.416 215.616-154.485  1.00  0.00           O  
ATOM   1426  CB  GLU A 188    -160.998 216.926-157.183  1.00  0.00           C  
ATOM   1427  CG  GLU A 188    -161.963 217.747-158.067  1.00  0.00           C  
ATOM   1428  CD  GLU A 188    -163.343 217.969-157.441  1.00  0.00           C  
ATOM   1429  OE1 GLU A 188    -163.663 219.142-157.150  1.00  0.00           O  
ATOM   1430  OE2 GLU A 188    -164.069 216.963-157.288  1.00  0.00           O  
ATOM   1431  N   LYS A 189    -158.553 216.904-154.665  1.00  0.00           N  
ATOM   1432  CA  LYS A 189    -157.658 216.073-153.843  1.00  0.00           C  
ATOM   1433  C   LYS A 189    -158.018 216.047-152.348  1.00  0.00           C  
ATOM   1434  O   LYS A 189    -157.747 215.040-151.693  1.00  0.00           O  
ATOM   1435  CB  LYS A 189    -156.203 216.560-153.988  1.00  0.00           C  
ATOM   1436  CG  LYS A 189    -155.611 216.406-155.397  1.00  0.00           C  
ATOM   1437  CD  LYS A 189    -154.187 216.971-155.461  1.00  0.00           C  
ATOM   1438  CE  LYS A 189    -153.567 216.909-156.862  1.00  0.00           C  
ATOM   1439  NZ  LYS A 189    -152.316 217.683-156.912  1.00  0.00           N  
ATOM   1440  N   HIS A 190    -158.594 217.147-151.841  1.00  0.00           N  
ATOM   1441  CA  HIS A 190    -158.958 217.335-150.436  1.00  0.00           C  
ATOM   1442  C   HIS A 190    -160.424 217.773-150.341  1.00  0.00           C  
ATOM   1443  O   HIS A 190    -161.001 218.251-151.323  1.00  0.00           O  
ATOM   1444  CB  HIS A 190    -158.031 218.381-149.761  1.00  0.00           C  
ATOM   1445  CG  HIS A 190    -156.596 218.403-150.236  1.00  0.00           C  
ATOM   1446  ND1 HIS A 190    -156.152 219.272-151.218  1.00  0.00           N  
ATOM   1447  CD2 HIS A 190    -155.491 217.671-149.861  1.00  0.00           C  
ATOM   1448  CE1 HIS A 190    -154.852 219.031-151.401  1.00  0.00           C  
ATOM   1449  NE2 HIS A 190    -154.384 218.070-150.615  1.00  0.00           N  
ATOM   1450  N   LYS A 191    -160.984 217.623-149.133  1.00  0.00           N  
ATOM   1451  CA  LYS A 191    -162.305 218.117-148.766  1.00  0.00           C  
ATOM   1452  C   LYS A 191    -162.164 219.449-148.013  1.00  0.00           C  
ATOM   1453  O   LYS A 191    -162.798 220.425-148.411  1.00  0.00           O  
ATOM   1454  CB  LYS A 191    -163.046 217.045-147.942  1.00  0.00           C  
ATOM   1455  CG  LYS A 191    -164.531 217.372-147.709  1.00  0.00           C  
ATOM   1456  CD  LYS A 191    -165.278 216.342-146.842  1.00  0.00           C  
ATOM   1457  CE  LYS A 191    -165.308 214.907-147.401  1.00  0.00           C  
ATOM   1458  NZ  LYS A 191    -165.930 214.838-148.736  1.00  0.00           N  
ATOM   1459  N   VAL A 192    -161.329 219.475-146.959  1.00  0.00           N  
ATOM   1460  CA  VAL A 192    -161.051 220.670-146.162  1.00  0.00           C  
ATOM   1461  C   VAL A 192    -160.173 221.665-146.937  1.00  0.00           C  
ATOM   1462  O   VAL A 192    -159.146 221.275-147.495  1.00  0.00           O  
ATOM   1463  CB  VAL A 192    -160.334 220.331-144.820  1.00  0.00           C  
ATOM   1464  CG1 VAL A 192    -159.795 221.544-144.026  1.00  0.00           C  
ATOM   1465  CG2 VAL A 192    -161.254 219.506-143.906  1.00  0.00           C  
ATOM   1466  N   TYR A 193    -160.586 222.939-146.886  1.00  0.00           N  
ATOM   1467  CA  TYR A 193    -159.795 224.098-147.275  1.00  0.00           C  
ATOM   1468  C   TYR A 193    -160.048 225.166-146.210  1.00  0.00           C  
ATOM   1469  O   TYR A 193    -161.187 225.607-146.048  1.00  0.00           O  
ATOM   1470  CB  TYR A 193    -160.173 224.578-148.690  1.00  0.00           C  
ATOM   1471  CG  TYR A 193    -159.823 223.585-149.781  1.00  0.00           C  
ATOM   1472  CD1 TYR A 193    -158.507 223.537-150.286  1.00  0.00           C  
ATOM   1473  CE1 TYR A 193    -158.133 222.517-151.178  1.00  0.00           C  
ATOM   1474  CZ  TYR A 193    -159.076 221.551-151.573  1.00  0.00           C  
ATOM   1475  OH  TYR A 193    -158.689 220.517-152.368  1.00  0.00           O  
ATOM   1476  CD2 TYR A 193    -160.783 222.656-150.230  1.00  0.00           C  
ATOM   1477  CE2 TYR A 193    -160.410 221.637-151.126  1.00  0.00           C  
ATOM   1478  N   ALA A 194    -158.980 225.515-145.481  1.00  0.00           N  
ATOM   1479  CA  ALA A 194    -159.010 226.405-144.326  1.00  0.00           C  
ATOM   1480  C   ALA A 194    -157.969 227.514-144.479  1.00  0.00           C  
ATOM   1481  O   ALA A 194    -156.899 227.279-145.039  1.00  0.00           O  
ATOM   1482  CB  ALA A 194    -158.732 225.576-143.065  1.00  0.00           C  
ATOM   1483  N   CYS A 195    -158.311 228.691-143.939  1.00  0.00           N  
ATOM   1484  CA  CYS A 195    -157.472 229.882-143.894  1.00  0.00           C  
ATOM   1485  C   CYS A 195    -157.346 230.319-142.433  1.00  0.00           C  
ATOM   1486  O   CYS A 195    -158.352 230.369-141.724  1.00  0.00           O  
ATOM   1487  SG  CYS A 195    -157.262 232.581-144.771  1.00  0.00           S  
ATOM   1488  CB  CYS A 195    -158.132 230.986-144.734  1.00  0.00           C  
ATOM   1489  N   GLU A 196    -156.117 230.661-142.028  1.00  0.00           N  
ATOM   1490  CA  GLU A 196    -155.796 231.105-140.678  1.00  0.00           C  
ATOM   1491  C   GLU A 196    -154.778 232.245-140.740  1.00  0.00           C  
ATOM   1492  O   GLU A 196    -153.929 232.254-141.631  1.00  0.00           O  
ATOM   1493  CB  GLU A 196    -155.346 229.882-139.853  1.00  0.00           C  
ATOM   1494  CG  GLU A 196    -154.804 230.178-138.442  1.00  0.00           C  
ATOM   1495  CD  GLU A 196    -154.598 228.879-137.671  1.00  0.00           C  
ATOM   1496  OE1 GLU A 196    -155.624 228.234-137.356  1.00  0.00           O  
ATOM   1497  OE2 GLU A 196    -153.424 228.518-137.441  1.00  0.00           O  
ATOM   1498  N   VAL A 197    -154.902 233.194-139.802  1.00  0.00           N  
ATOM   1499  CA  VAL A 197    -154.068 234.388-139.717  1.00  0.00           C  
ATOM   1500  C   VAL A 197    -153.692 234.680-138.255  1.00  0.00           C  
ATOM   1501  O   VAL A 197    -154.411 234.289-137.333  1.00  0.00           O  
ATOM   1502  CB  VAL A 197    -154.779 235.640-140.322  1.00  0.00           C  
ATOM   1503  CG1 VAL A 197    -155.182 235.413-141.787  1.00  0.00           C  
ATOM   1504  CG2 VAL A 197    -155.974 236.195-139.521  1.00  0.00           C  
ATOM   1505  N   THR A 198    -152.569 235.392-138.094  1.00  0.00           N  
ATOM   1506  CA  THR A 198    -152.096 235.950-136.829  1.00  0.00           C  
ATOM   1507  C   THR A 198    -151.714 237.424-137.063  1.00  0.00           C  
ATOM   1508  O   THR A 198    -151.374 237.812-138.185  1.00  0.00           O  
ATOM   1509  CB  THR A 198    -150.870 235.178-136.270  1.00  0.00           C  
ATOM   1510  OG1 THR A 198    -149.716 235.310-137.080  1.00  0.00           O  
ATOM   1511  CG2 THR A 198    -151.148 233.688-136.012  1.00  0.00           C  
ATOM   1512  N   HIS A 199    -151.847 238.226-135.996  1.00  0.00           N  
ATOM   1513  CA  HIS A 199    -151.855 239.684-136.069  1.00  0.00           C  
ATOM   1514  C   HIS A 199    -151.292 240.320-134.790  1.00  0.00           C  
ATOM   1515  O   HIS A 199    -150.994 239.628-133.818  1.00  0.00           O  
ATOM   1516  CB  HIS A 199    -153.313 240.128-136.332  1.00  0.00           C  
ATOM   1517  CG  HIS A 199    -153.417 241.447-137.044  1.00  0.00           C  
ATOM   1518  CD2 HIS A 199    -153.196 241.711-138.377  1.00  0.00           C  
ATOM   1519  ND1 HIS A 199    -153.732 242.641-136.386  1.00  0.00           N  
ATOM   1520  NE2 HIS A 199    -153.341 243.075-138.527  1.00  0.00           N  
ATOM   1521  CE1 HIS A 199    -153.656 243.567-137.331  1.00  0.00           C  
ATOM   1522  N   GLN A 200    -151.182 241.656-134.819  1.00  0.00           N  
ATOM   1523  CA  GLN A 200    -150.856 242.503-133.673  1.00  0.00           C  
ATOM   1524  C   GLN A 200    -152.009 242.559-132.651  1.00  0.00           C  
ATOM   1525  O   GLN A 200    -151.735 242.610-131.452  1.00  0.00           O  
ATOM   1526  CB  GLN A 200    -150.500 243.929-134.151  1.00  0.00           C  
ATOM   1527  CG  GLN A 200    -149.213 244.047-135.005  1.00  0.00           C  
ATOM   1528  CD  GLN A 200    -149.360 243.630-136.475  1.00  0.00           C  
ATOM   1529  NE2 GLN A 200    -148.247 243.294-137.124  1.00  0.00           N  
ATOM   1530  OE1 GLN A 200    -150.457 243.633-137.029  1.00  0.00           O  
ATOM   1531  N   GLY A 201    -153.263 242.547-133.138  1.00  0.00           N  
ATOM   1532  CA  GLY A 201    -154.466 242.608-132.306  1.00  0.00           C  
ATOM   1533  C   GLY A 201    -154.835 241.234-131.739  1.00  0.00           C  
ATOM   1534  O   GLY A 201    -155.335 241.166-130.616  1.00  0.00           O  
ATOM   1535  N   LEU A 202    -154.567 240.153-132.489  1.00  0.00           N  
ATOM   1536  CA  LEU A 202    -154.764 238.770-132.068  1.00  0.00           C  
ATOM   1537  C   LEU A 202    -153.631 237.933-132.664  1.00  0.00           C  
ATOM   1538  O   LEU A 202    -153.751 237.447-133.790  1.00  0.00           O  
ATOM   1539  CB  LEU A 202    -156.164 238.251-132.492  1.00  0.00           C  
ATOM   1540  CG  LEU A 202    -157.329 238.666-131.563  1.00  0.00           C  
ATOM   1541  CD1 LEU A 202    -158.693 238.267-132.157  1.00  0.00           C  
ATOM   1542  CD2 LEU A 202    -157.161 238.135-130.124  1.00  0.00           C  
ATOM   1543  N   SER A 203    -152.547 237.780-131.884  1.00  0.00           N  
ATOM   1544  CA  SER A 203    -151.428 236.877-132.178  1.00  0.00           C  
ATOM   1545  C   SER A 203    -151.830 235.394-132.032  1.00  0.00           C  
ATOM   1546  O   SER A 203    -151.267 234.543-132.719  1.00  0.00           O  
ATOM   1547  CB  SER A 203    -150.234 237.265-131.280  1.00  0.00           C  
ATOM   1548  OG  SER A 203    -149.079 236.503-131.570  1.00  0.00           O  
ATOM   1549  N   SER A 204    -152.848 235.134-131.190  1.00  0.00           N  
ATOM   1550  CA  SER A 204    -153.594 233.881-131.113  1.00  0.00           C  
ATOM   1551  C   SER A 204    -154.379 233.654-132.433  1.00  0.00           C  
ATOM   1552  O   SER A 204    -155.023 234.604-132.880  1.00  0.00           O  
ATOM   1553  CB  SER A 204    -154.556 234.003-129.913  1.00  0.00           C  
ATOM   1554  OG  SER A 204    -155.277 232.804-129.706  1.00  0.00           O  
ATOM   1555  N   PRO A 205    -154.301 232.437-133.031  1.00  0.00           N  
ATOM   1556  CA  PRO A 205    -155.007 232.052-134.273  1.00  0.00           C  
ATOM   1557  C   PRO A 205    -156.457 232.536-134.464  1.00  0.00           C  
ATOM   1558  O   PRO A 205    -157.334 232.203-133.666  1.00  0.00           O  
ATOM   1559  CD  PRO A 205    -153.483 231.317-132.552  1.00  0.00           C  
ATOM   1560  CB  PRO A 205    -154.938 230.520-134.245  1.00  0.00           C  
ATOM   1561  CG  PRO A 205    -153.589 230.236-133.620  1.00  0.00           C  
ATOM   1562  N   VAL A 206    -156.657 233.305-135.542  1.00  0.00           N  
ATOM   1563  CA  VAL A 206    -157.947 233.768-136.050  1.00  0.00           C  
ATOM   1564  C   VAL A 206    -158.180 233.023-137.376  1.00  0.00           C  
ATOM   1565  O   VAL A 206    -157.340 233.130-138.267  1.00  0.00           O  
ATOM   1566  CB  VAL A 206    -157.891 235.302-136.311  1.00  0.00           C  
ATOM   1567  CG1 VAL A 206    -159.078 235.870-137.110  1.00  0.00           C  
ATOM   1568  CG2 VAL A 206    -157.730 236.085-134.999  1.00  0.00           C  
ATOM   1569  N   THR A 207    -159.268 232.240-137.470  1.00  0.00           N  
ATOM   1570  CA  THR A 207    -159.404 231.212-138.508  1.00  0.00           C  
ATOM   1571  C   THR A 207    -160.863 230.962-138.940  1.00  0.00           C  
ATOM   1572  O   THR A 207    -161.787 231.133-138.142  1.00  0.00           O  
ATOM   1573  CB  THR A 207    -158.743 229.881-138.029  1.00  0.00           C  
ATOM   1574  OG1 THR A 207    -158.815 228.852-138.998  1.00  0.00           O  
ATOM   1575  CG2 THR A 207    -159.329 229.298-136.729  1.00  0.00           C  
ATOM   1576  N   LYS A 208    -161.013 230.537-140.205  1.00  0.00           N  
ATOM   1577  CA  LYS A 208    -162.238 230.027-140.821  1.00  0.00           C  
ATOM   1578  C   LYS A 208    -161.898 228.800-141.680  1.00  0.00           C  
ATOM   1579  O   LYS A 208    -160.771 228.667-142.158  1.00  0.00           O  
ATOM   1580  CB  LYS A 208    -162.903 231.119-141.688  1.00  0.00           C  
ATOM   1581  CG  LYS A 208    -163.535 232.285-140.915  1.00  0.00           C  
ATOM   1582  CD  LYS A 208    -164.781 231.911-140.098  1.00  0.00           C  
ATOM   1583  CE  LYS A 208    -165.421 233.133-139.427  1.00  0.00           C  
ATOM   1584  NZ  LYS A 208    -166.624 232.762-138.663  1.00  0.00           N  
ATOM   1585  N   SER A 209    -162.898 227.928-141.881  1.00  0.00           N  
ATOM   1586  CA  SER A 209    -162.765 226.695-142.651  1.00  0.00           C  
ATOM   1587  C   SER A 209    -164.114 226.302-143.269  1.00  0.00           C  
ATOM   1588  O   SER A 209    -165.164 226.643-142.723  1.00  0.00           O  
ATOM   1589  CB  SER A 209    -162.190 225.589-141.733  1.00  0.00           C  
ATOM   1590  OG  SER A 209    -162.024 224.355-142.404  1.00  0.00           O  
ATOM   1591  N   PHE A 210    -164.041 225.554-144.380  1.00  0.00           N  
ATOM   1592  CA  PHE A 210    -165.176 224.867-144.987  1.00  0.00           C  
ATOM   1593  C   PHE A 210    -164.707 223.488-145.474  1.00  0.00           C  
ATOM   1594  O   PHE A 210    -163.548 223.321-145.858  1.00  0.00           O  
ATOM   1595  CB  PHE A 210    -165.788 225.738-146.116  1.00  0.00           C  
ATOM   1596  CG  PHE A 210    -165.017 225.824-147.427  1.00  0.00           C  
ATOM   1597  CD1 PHE A 210    -165.174 224.831-148.417  1.00  0.00           C  
ATOM   1598  CE1 PHE A 210    -164.378 224.844-149.552  1.00  0.00           C  
ATOM   1599  CZ  PHE A 210    -163.436 225.848-149.731  1.00  0.00           C  
ATOM   1600  CD2 PHE A 210    -164.018 226.805-147.598  1.00  0.00           C  
ATOM   1601  CE2 PHE A 210    -163.255 226.824-148.757  1.00  0.00           C  
ATOM   1602  N   ASN A 211    -165.661 222.546-145.494  1.00  0.00           N  
ATOM   1603  CA  ASN A 211    -165.544 221.246-146.149  1.00  0.00           C  
ATOM   1604  C   ASN A 211    -166.304 221.324-147.475  1.00  0.00           C  
ATOM   1605  O   ASN A 211    -167.454 221.767-147.502  1.00  0.00           O  
ATOM   1606  CB  ASN A 211    -166.148 220.158-145.233  1.00  0.00           C  
ATOM   1607  CG  ASN A 211    -165.178 219.707-144.142  1.00  0.00           C  
ATOM   1608  ND2 ASN A 211    -165.177 220.388-142.995  1.00  0.00           N  
ATOM   1609  OD1 ASN A 211    -164.439 218.746-144.336  1.00  0.00           O  
ATOM   1610  N   ARG A 212    -165.644 220.858-148.545  1.00  0.00           N  
ATOM   1611  CA  ARG A 212    -166.185 220.742-149.898  1.00  0.00           C  
ATOM   1612  C   ARG A 212    -167.347 219.733-149.998  1.00  0.00           C  
ATOM   1613  O   ARG A 212    -168.199 219.901-150.867  1.00  0.00           O  
ATOM   1614  CB  ARG A 212    -165.013 220.419-150.853  1.00  0.00           C  
ATOM   1615  CG  ARG A 212    -165.376 220.296-152.344  1.00  0.00           C  
ATOM   1616  CD  ARG A 212    -164.160 220.062-153.256  1.00  0.00           C  
ATOM   1617  NE  ARG A 212    -163.577 218.721-153.113  1.00  0.00           N  
ATOM   1618  CZ  ARG A 212    -164.050 217.607-153.694  1.00  0.00           C  
ATOM   1619  NH1 ARG A 212    -165.171 217.627-154.429  1.00  0.00           N  
ATOM   1620  NH2 ARG A 212    -163.385 216.456-153.544  1.00  0.00           N  
ATOM   1621  N   GLY A 213    -167.392 218.735-149.094  1.00  0.00           N  
ATOM   1622  CA  GLY A 213    -168.454 217.732-148.995  1.00  0.00           C  
ATOM   1623  C   GLY A 213    -168.542 216.890-150.275  1.00  0.00           C  
ATOM   1624  O   GLY A 213    -167.517 216.513-150.846  1.00  0.00           O  
ATOM   1625  N   GLU A 214    -169.781 216.607-150.701  1.00  0.00           N  
ATOM   1626  CA  GLU A 214    -170.108 215.957-151.974  1.00  0.00           C  
ATOM   1627  C   GLU A 214    -170.400 216.970-153.103  1.00  0.00           C  
ATOM   1628  O   GLU A 214    -170.777 216.542-154.193  1.00  0.00           O  
ATOM   1629  CB  GLU A 214    -171.276 214.972-151.756  1.00  0.00           C  
ATOM   1630  CG  GLU A 214    -170.911 213.815-150.806  1.00  0.00           C  
ATOM   1631  CD  GLU A 214    -172.063 212.827-150.646  1.00  0.00           C  
ATOM   1632  OE1 GLU A 214    -172.010 211.774-151.318  1.00  0.00           O  
ATOM   1633  OE2 GLU A 214    -172.976 213.144-149.853  1.00  0.00           O  
ATOM   1634  N   CYS A 215    -170.192 218.279-152.849  1.00  0.00           N  
ATOM   1635  CA  CYS A 215    -170.237 219.345-153.852  1.00  0.00           C  
ATOM   1636  C   CYS A 215    -168.946 219.307-154.692  1.00  0.00           C  
ATOM   1637  O   CYS A 215    -167.954 219.944-154.338  1.00  0.00           O  
ATOM   1638  CB  CYS A 215    -170.501 220.699-153.150  1.00  0.00           C  
ATOM   1639  SG  CYS A 215    -170.651 222.132-154.244  1.00  0.00           S  
ATOM   1640  N   NMA A 215A   -168.988 218.489-155.753  1.00  0.00           N  
ATOM   1641  CA  NMA A 215A   -167.861 218.139-156.605  1.00  0.00           C  
ATOM   1642  CH3 ACE B   0    -156.049 281.767-165.969  1.00  0.00           C  
ATOM   1643  C   ACE B   0    -155.474 280.527-165.294  1.00  0.00           C  
ATOM   1644  O   ACE B   0    -155.776 279.417-165.723  1.00  0.00           O  
ATOM   1645  N   GLN B   1    -154.645 280.749-164.257  1.00  0.00           N  
ATOM   1646  CA  GLN B   1    -153.901 279.791-163.421  1.00  0.00           C  
ATOM   1647  C   GLN B   1    -152.845 278.952-164.170  1.00  0.00           C  
ATOM   1648  O   GLN B   1    -152.837 278.880-165.399  1.00  0.00           O  
ATOM   1649  CB  GLN B   1    -154.837 278.918-162.533  1.00  0.00           C  
ATOM   1650  CG  GLN B   1    -155.606 277.760-163.217  1.00  0.00           C  
ATOM   1651  CD  GLN B   1    -156.182 276.737-162.240  1.00  0.00           C  
ATOM   1652  OE1 GLN B   1    -156.386 275.507-162.712  1.00  0.00           O  
ATOM   1653  NE2 GLN B   1    -156.474 277.050-161.087  1.00  0.00           N  
ATOM   1654  N   VAL B   2    -151.973 278.300-163.384  1.00  0.00           N  
ATOM   1655  CA  VAL B   2    -151.079 277.248-163.861  1.00  0.00           C  
ATOM   1656  C   VAL B   2    -151.867 275.936-164.047  1.00  0.00           C  
ATOM   1657  O   VAL B   2    -152.587 275.519-163.139  1.00  0.00           O  
ATOM   1658  CB  VAL B   2    -149.865 277.041-162.910  1.00  0.00           C  
ATOM   1659  CG1 VAL B   2    -150.224 276.726-161.443  1.00  0.00           C  
ATOM   1660  CG2 VAL B   2    -148.861 276.004-163.451  1.00  0.00           C  
ATOM   1661  N   GLN B   3    -151.733 275.336-165.239  1.00  0.00           N  
ATOM   1662  CA  GLN B   3    -152.471 274.142-165.635  1.00  0.00           C  
ATOM   1663  C   GLN B   3    -151.664 273.410-166.711  1.00  0.00           C  
ATOM   1664  O   GLN B   3    -151.448 273.965-167.788  1.00  0.00           O  
ATOM   1665  CB  GLN B   3    -153.885 274.549-166.125  1.00  0.00           C  
ATOM   1666  CG  GLN B   3    -154.829 273.384-166.494  1.00  0.00           C  
ATOM   1667  CD  GLN B   3    -155.235 272.519-165.299  1.00  0.00           C  
ATOM   1668  OE1 GLN B   3    -155.605 271.264-165.555  1.00  0.00           O  
ATOM   1669  NE2 GLN B   3    -155.245 272.980-164.159  1.00  0.00           N  
ATOM   1670  N   LEU B   4    -151.249 272.176-166.391  1.00  0.00           N  
ATOM   1671  CA  LEU B   4    -150.564 271.258-167.295  1.00  0.00           C  
ATOM   1672  C   LEU B   4    -151.330 269.930-167.276  1.00  0.00           C  
ATOM   1673  O   LEU B   4    -151.673 269.455-166.194  1.00  0.00           O  
ATOM   1674  CB  LEU B   4    -149.107 271.016-166.837  1.00  0.00           C  
ATOM   1675  CG  LEU B   4    -148.153 272.221-166.992  1.00  0.00           C  
ATOM   1676  CD1 LEU B   4    -148.221 273.193-165.795  1.00  0.00           C  
ATOM   1677  CD2 LEU B   4    -146.715 271.733-167.216  1.00  0.00           C  
ATOM   1678  N   VAL B   5    -151.566 269.348-168.460  1.00  0.00           N  
ATOM   1679  CA  VAL B   5    -152.207 268.041-168.614  1.00  0.00           C  
ATOM   1680  C   VAL B   5    -151.529 267.301-169.775  1.00  0.00           C  
ATOM   1681  O   VAL B   5    -151.430 267.863-170.867  1.00  0.00           O  
ATOM   1682  CB  VAL B   5    -153.740 268.145-168.889  1.00  0.00           C  
ATOM   1683  CG1 VAL B   5    -154.416 266.791-169.205  1.00  0.00           C  
ATOM   1684  CG2 VAL B   5    -154.492 268.813-167.723  1.00  0.00           C  
ATOM   1685  N   GLN B   6    -151.100 266.055-169.512  1.00  0.00           N  
ATOM   1686  CA  GLN B   6    -150.511 265.156-170.505  1.00  0.00           C  
ATOM   1687  C   GLN B   6    -151.582 264.225-171.113  1.00  0.00           C  
ATOM   1688  O   GLN B   6    -152.667 264.072-170.548  1.00  0.00           O  
ATOM   1689  CB  GLN B   6    -149.297 264.405-169.892  1.00  0.00           C  
ATOM   1690  CG  GLN B   6    -149.561 263.111-169.097  1.00  0.00           C  
ATOM   1691  CD  GLN B   6    -150.340 263.346-167.806  1.00  0.00           C  
ATOM   1692  OE1 GLN B   6    -149.750 263.632-166.768  1.00  0.00           O  
ATOM   1693  NE2 GLN B   6    -151.668 263.235-167.859  1.00  0.00           N  
ATOM   1694  N   SER B   7    -151.242 263.614-172.256  1.00  0.00           N  
ATOM   1695  CA  SER B   7    -152.121 262.735-173.022  1.00  0.00           C  
ATOM   1696  C   SER B   7    -151.307 261.671-173.777  1.00  0.00           C  
ATOM   1697  O   SER B   7    -150.187 261.943-174.214  1.00  0.00           O  
ATOM   1698  CB  SER B   7    -153.018 263.587-173.950  1.00  0.00           C  
ATOM   1699  OG  SER B   7    -152.292 264.202-175.000  1.00  0.00           O  
ATOM   1700  N   GLY B   8    -151.914 260.483-173.930  1.00  0.00           N  
ATOM   1701  CA  GLY B   8    -151.349 259.333-174.638  1.00  0.00           C  
ATOM   1702  C   GLY B   8    -150.433 258.505-173.724  1.00  0.00           C  
ATOM   1703  O   GLY B   8    -149.796 259.035-172.813  1.00  0.00           O  
ATOM   1704  N   ALA B   9    -150.352 257.197-174.013  1.00  0.00           N  
ATOM   1705  CA  ALA B   9    -149.480 256.228-173.352  1.00  0.00           C  
ATOM   1706  C   ALA B   9    -149.542 254.888-174.095  1.00  0.00           C  
ATOM   1707  O   ALA B   9    -148.607 254.579-174.827  1.00  0.00           O  
ATOM   1708  CB  ALA B   9    -149.801 256.074-171.854  1.00  0.00           C  
ATOM   1709  N   GLU B  10    -150.644 254.133-173.904  1.00  0.00           N  
ATOM   1710  CA  GLU B  10    -150.960 252.843-174.542  1.00  0.00           C  
ATOM   1711  C   GLU B  10    -150.054 251.672-174.077  1.00  0.00           C  
ATOM   1712  O   GLU B  10    -148.941 251.887-173.599  1.00  0.00           O  
ATOM   1713  CB  GLU B  10    -151.044 253.029-176.086  1.00  0.00           C  
ATOM   1714  CG  GLU B  10    -151.399 251.788-176.927  1.00  0.00           C  
ATOM   1715  CD  GLU B  10    -151.419 252.114-178.419  1.00  0.00           C  
ATOM   1716  OE1 GLU B  10    -150.358 251.925-179.054  1.00  0.00           O  
ATOM   1717  OE2 GLU B  10    -152.485 252.563-178.892  1.00  0.00           O  
ATOM   1718  N   VAL B  11    -150.570 250.439-174.224  1.00  0.00           N  
ATOM   1719  CA  VAL B  11    -149.842 249.184-174.015  1.00  0.00           C  
ATOM   1720  C   VAL B  11    -148.772 248.951-175.105  1.00  0.00           C  
ATOM   1721  O   VAL B  11    -149.083 249.015-176.293  1.00  0.00           O  
ATOM   1722  CB  VAL B  11    -150.825 247.974-173.957  1.00  0.00           C  
ATOM   1723  CG1 VAL B  11    -151.749 247.834-175.185  1.00  0.00           C  
ATOM   1724  CG2 VAL B  11    -150.117 246.630-173.689  1.00  0.00           C  
ATOM   1725  N   LYS B  12    -147.529 248.699-174.665  1.00  0.00           N  
ATOM   1726  CA  LYS B  12    -146.349 248.510-175.513  1.00  0.00           C  
ATOM   1727  C   LYS B  12    -145.603 247.222-175.130  1.00  0.00           C  
ATOM   1728  O   LYS B  12    -145.951 246.560-174.149  1.00  0.00           O  
ATOM   1729  CB  LYS B  12    -145.404 249.731-175.364  1.00  0.00           C  
ATOM   1730  CG  LYS B  12    -146.020 251.101-175.696  1.00  0.00           C  
ATOM   1731  CD  LYS B  12    -146.519 251.240-177.142  1.00  0.00           C  
ATOM   1732  CE  LYS B  12    -147.122 252.623-177.403  1.00  0.00           C  
ATOM   1733  NZ  LYS B  12    -147.637 252.748-178.775  1.00  0.00           N  
ATOM   1734  N   LYS B  13    -144.569 246.908-175.925  1.00  0.00           N  
ATOM   1735  CA  LYS B  13    -143.633 245.802-175.718  1.00  0.00           C  
ATOM   1736  C   LYS B  13    -142.186 246.349-175.743  1.00  0.00           C  
ATOM   1737  O   LYS B  13    -141.974 247.436-176.287  1.00  0.00           O  
ATOM   1738  CB  LYS B  13    -143.847 244.743-176.824  1.00  0.00           C  
ATOM   1739  CG  LYS B  13    -145.271 244.160-176.852  1.00  0.00           C  
ATOM   1740  CD  LYS B  13    -145.422 242.971-177.813  1.00  0.00           C  
ATOM   1741  CE  LYS B  13    -146.871 242.475-177.944  1.00  0.00           C  
ATOM   1742  NZ  LYS B  13    -147.414 241.998-176.660  1.00  0.00           N  
ATOM   1743  N   PRO B  14    -141.203 245.603-175.176  1.00  0.00           N  
ATOM   1744  CA  PRO B  14    -139.772 245.961-175.255  1.00  0.00           C  
ATOM   1745  C   PRO B  14    -139.246 246.118-176.692  1.00  0.00           C  
ATOM   1746  O   PRO B  14    -139.545 245.282-177.545  1.00  0.00           O  
ATOM   1747  CD  PRO B  14    -141.387 244.389-174.383  1.00  0.00           C  
ATOM   1748  CB  PRO B  14    -139.056 244.813-174.521  1.00  0.00           C  
ATOM   1749  CG  PRO B  14    -140.100 244.235-173.588  1.00  0.00           C  
ATOM   1750  N   GLY B  15    -138.484 247.198-176.923  1.00  0.00           N  
ATOM   1751  CA  GLY B  15    -137.871 247.501-178.216  1.00  0.00           C  
ATOM   1752  C   GLY B  15    -138.783 248.328-179.140  1.00  0.00           C  
ATOM   1753  O   GLY B  15    -138.337 248.690-180.227  1.00  0.00           O  
ATOM   1754  N   ALA B  16    -140.032 248.634-178.733  1.00  0.00           N  
ATOM   1755  CA  ALA B  16    -141.014 249.399-179.511  1.00  0.00           C  
ATOM   1756  C   ALA B  16    -140.779 250.925-179.422  1.00  0.00           C  
ATOM   1757  O   ALA B  16    -139.634 251.359-179.282  1.00  0.00           O  
ATOM   1758  CB  ALA B  16    -142.428 248.972-179.067  1.00  0.00           C  
ATOM   1759  N   SER B  17    -141.862 251.716-179.503  1.00  0.00           N  
ATOM   1760  CA  SER B  17    -141.846 253.174-179.368  1.00  0.00           C  
ATOM   1761  C   SER B  17    -143.134 253.664-178.690  1.00  0.00           C  
ATOM   1762  O   SER B  17    -144.177 253.020-178.821  1.00  0.00           O  
ATOM   1763  CB  SER B  17    -141.668 253.831-180.754  1.00  0.00           C  
ATOM   1764  OG  SER B  17    -140.311 253.838-181.146  1.00  0.00           O  
ATOM   1765  N   VAL B  18    -143.036 254.817-178.011  1.00  0.00           N  
ATOM   1766  CA  VAL B  18    -144.151 255.499-177.354  1.00  0.00           C  
ATOM   1767  C   VAL B  18    -143.938 257.022-177.396  1.00  0.00           C  
ATOM   1768  O   VAL B  18    -142.799 257.480-177.441  1.00  0.00           O  
ATOM   1769  CB  VAL B  18    -144.332 255.019-175.877  1.00  0.00           C  
ATOM   1770  CG1 VAL B  18    -143.172 255.372-174.929  1.00  0.00           C  
ATOM   1771  CG2 VAL B  18    -145.647 255.503-175.247  1.00  0.00           C  
ATOM   1772  N   LYS B  19    -145.046 257.777-177.368  1.00  0.00           N  
ATOM   1773  CA  LYS B  19    -145.045 259.232-177.256  1.00  0.00           C  
ATOM   1774  C   LYS B  19    -146.139 259.661-176.275  1.00  0.00           C  
ATOM   1775  O   LYS B  19    -147.254 259.138-176.333  1.00  0.00           O  
ATOM   1776  CB  LYS B  19    -145.181 259.872-178.658  1.00  0.00           C  
ATOM   1777  CG  LYS B  19    -145.238 261.413-178.645  1.00  0.00           C  
ATOM   1778  CD  LYS B  19    -145.010 262.055-180.021  1.00  0.00           C  
ATOM   1779  CE  LYS B  19    -144.831 263.578-179.914  1.00  0.00           C  
ATOM   1780  NZ  LYS B  19    -144.340 264.156-181.175  1.00  0.00           N  
ATOM   1781  N   VAL B  20    -145.788 260.627-175.416  1.00  0.00           N  
ATOM   1782  CA  VAL B  20    -146.700 261.287-174.493  1.00  0.00           C  
ATOM   1783  C   VAL B  20    -146.575 262.798-174.754  1.00  0.00           C  
ATOM   1784  O   VAL B  20    -145.485 263.360-174.621  1.00  0.00           O  
ATOM   1785  CB  VAL B  20    -146.361 260.986-173.002  1.00  0.00           C  
ATOM   1786  CG1 VAL B  20    -147.372 261.618-172.024  1.00  0.00           C  
ATOM   1787  CG2 VAL B  20    -146.264 259.472-172.727  1.00  0.00           C  
ATOM   1788  N   SER B  21    -147.698 263.411-175.149  1.00  0.00           N  
ATOM   1789  CA  SER B  21    -147.835 264.846-175.411  1.00  0.00           C  
ATOM   1790  C   SER B  21    -148.341 265.560-174.147  1.00  0.00           C  
ATOM   1791  O   SER B  21    -148.869 264.899-173.256  1.00  0.00           O  
ATOM   1792  CB  SER B  21    -148.840 265.020-176.565  1.00  0.00           C  
ATOM   1793  OG  SER B  21    -148.280 264.570-177.782  1.00  0.00           O  
ATOM   1794  N   CYS B  22    -148.185 266.890-174.088  1.00  0.00           N  
ATOM   1795  CA  CYS B  22    -148.674 267.733-172.992  1.00  0.00           C  
ATOM   1796  C   CYS B  22    -148.979 269.146-173.496  1.00  0.00           C  
ATOM   1797  O   CYS B  22    -148.323 269.616-174.423  1.00  0.00           O  
ATOM   1798  CB  CYS B  22    -147.679 267.698-171.806  1.00  0.00           C  
ATOM   1799  SG  CYS B  22    -147.923 268.876-170.437  1.00  0.00           S  
ATOM   1800  N   LYS B  23    -149.973 269.792-172.866  1.00  0.00           N  
ATOM   1801  CA  LYS B  23    -150.414 271.142-173.194  1.00  0.00           C  
ATOM   1802  C   LYS B  23    -150.483 272.009-171.932  1.00  0.00           C  
ATOM   1803  O   LYS B  23    -151.008 271.567-170.910  1.00  0.00           O  
ATOM   1804  CB  LYS B  23    -151.765 271.063-173.939  1.00  0.00           C  
ATOM   1805  CG  LYS B  23    -152.293 272.434-174.395  1.00  0.00           C  
ATOM   1806  CD  LYS B  23    -153.380 272.350-175.475  1.00  0.00           C  
ATOM   1807  CE  LYS B  23    -153.896 273.730-175.913  1.00  0.00           C  
ATOM   1808  NZ  LYS B  23    -152.826 274.562-176.495  1.00  0.00           N  
ATOM   1809  N   ALA B  24    -149.988 273.251-172.069  1.00  0.00           N  
ATOM   1810  CA  ALA B  24    -150.134 274.329-171.096  1.00  0.00           C  
ATOM   1811  C   ALA B  24    -151.416 275.125-171.377  1.00  0.00           C  
ATOM   1812  O   ALA B  24    -151.811 275.263-172.537  1.00  0.00           O  
ATOM   1813  CB  ALA B  24    -148.917 275.255-171.215  1.00  0.00           C  
ATOM   1814  N   SER B  25    -152.023 275.660-170.309  1.00  0.00           N  
ATOM   1815  CA  SER B  25    -153.258 276.438-170.381  1.00  0.00           C  
ATOM   1816  C   SER B  25    -153.264 277.515-169.288  1.00  0.00           C  
ATOM   1817  O   SER B  25    -152.865 277.240-168.157  1.00  0.00           O  
ATOM   1818  CB  SER B  25    -154.462 275.477-170.277  1.00  0.00           C  
ATOM   1819  OG  SER B  25    -155.696 276.161-170.373  1.00  0.00           O  
ATOM   1820  N   GLY B  26    -153.752 278.714-169.649  1.00  0.00           N  
ATOM   1821  CA  GLY B  26    -154.004 279.819-168.725  1.00  0.00           C  
ATOM   1822  C   GLY B  26    -152.745 280.575-168.265  1.00  0.00           C  
ATOM   1823  O   GLY B  26    -152.860 281.449-167.409  1.00  0.00           O  
ATOM   1824  N   TYR B  27    -151.566 280.259-168.822  1.00  0.00           N  
ATOM   1825  CA  TYR B  27    -150.302 280.937-168.540  1.00  0.00           C  
ATOM   1826  C   TYR B  27    -149.443 280.961-169.815  1.00  0.00           C  
ATOM   1827  O   TYR B  27    -149.609 280.105-170.688  1.00  0.00           O  
ATOM   1828  CB  TYR B  27    -149.593 280.265-167.337  1.00  0.00           C  
ATOM   1829  CG  TYR B  27    -148.888 278.941-167.604  1.00  0.00           C  
ATOM   1830  CD1 TYR B  27    -147.536 278.927-168.004  1.00  0.00           C  
ATOM   1831  CD2 TYR B  27    -149.578 277.725-167.448  1.00  0.00           C  
ATOM   1832  CE1 TYR B  27    -146.876 277.707-168.245  1.00  0.00           C  
ATOM   1833  CE2 TYR B  27    -148.919 276.503-167.683  1.00  0.00           C  
ATOM   1834  CZ  TYR B  27    -147.565 276.492-168.073  1.00  0.00           C  
ATOM   1835  OH  TYR B  27    -146.920 275.311-168.284  1.00  0.00           O  
ATOM   1836  N   THR B  28    -148.524 281.938-169.879  1.00  0.00           N  
ATOM   1837  CA  THR B  28    -147.578 282.117-170.979  1.00  0.00           C  
ATOM   1838  C   THR B  28    -146.524 280.992-170.994  1.00  0.00           C  
ATOM   1839  O   THR B  28    -145.701 280.911-170.081  1.00  0.00           O  
ATOM   1840  CB  THR B  28    -146.850 283.484-170.874  1.00  0.00           C  
ATOM   1841  OG1 THR B  28    -147.814 284.518-170.905  1.00  0.00           O  
ATOM   1842  CG2 THR B  28    -145.820 283.769-171.984  1.00  0.00           C  
ATOM   1843  N   PHE B  29    -146.589 280.145-172.035  1.00  0.00           N  
ATOM   1844  CA  PHE B  29    -145.710 278.992-172.254  1.00  0.00           C  
ATOM   1845  C   PHE B  29    -144.221 279.363-172.367  1.00  0.00           C  
ATOM   1846  O   PHE B  29    -143.380 278.641-171.837  1.00  0.00           O  
ATOM   1847  CB  PHE B  29    -146.219 278.235-173.499  1.00  0.00           C  
ATOM   1848  CG  PHE B  29    -145.454 276.989-173.910  1.00  0.00           C  
ATOM   1849  CD1 PHE B  29    -145.840 275.731-173.410  1.00  0.00           C  
ATOM   1850  CE1 PHE B  29    -145.126 274.598-173.761  1.00  0.00           C  
ATOM   1851  CZ  PHE B  29    -143.998 274.700-174.563  1.00  0.00           C  
ATOM   1852  CD2 PHE B  29    -144.280 277.083-174.687  1.00  0.00           C  
ATOM   1853  CE2 PHE B  29    -143.568 275.940-175.014  1.00  0.00           C  
ATOM   1854  N   THR B  30    -143.939 280.489-173.043  1.00  0.00           N  
ATOM   1855  CA  THR B  30    -142.601 281.041-173.278  1.00  0.00           C  
ATOM   1856  C   THR B  30    -141.870 281.497-171.994  1.00  0.00           C  
ATOM   1857  O   THR B  30    -140.639 281.509-171.974  1.00  0.00           O  
ATOM   1858  CB  THR B  30    -142.683 282.255-174.245  1.00  0.00           C  
ATOM   1859  OG1 THR B  30    -143.439 281.901-175.387  1.00  0.00           O  
ATOM   1860  CG2 THR B  30    -141.332 282.806-174.739  1.00  0.00           C  
ATOM   1861  N   ASP B  31    -142.642 281.846-170.952  1.00  0.00           N  
ATOM   1862  CA  ASP B  31    -142.170 282.390-169.678  1.00  0.00           C  
ATOM   1863  C   ASP B  31    -141.580 281.310-168.739  1.00  0.00           C  
ATOM   1864  O   ASP B  31    -140.819 281.666-167.839  1.00  0.00           O  
ATOM   1865  CB  ASP B  31    -143.331 283.159-168.997  1.00  0.00           C  
ATOM   1866  CG  ASP B  31    -142.933 284.095-167.849  1.00  0.00           C  
ATOM   1867  OD1 ASP B  31    -143.780 284.259-166.944  1.00  0.00           O  
ATOM   1868  OD2 ASP B  31    -141.849 284.709-167.943  1.00  0.00           O  
ATOM   1869  N   TYR B  32    -141.931 280.026-168.946  1.00  0.00           N  
ATOM   1870  CA  TYR B  32    -141.565 278.919-168.056  1.00  0.00           C  
ATOM   1871  C   TYR B  32    -141.008 277.723-168.833  1.00  0.00           C  
ATOM   1872  O   TYR B  32    -141.484 277.420-169.926  1.00  0.00           O  
ATOM   1873  CB  TYR B  32    -142.803 278.485-167.252  1.00  0.00           C  
ATOM   1874  CG  TYR B  32    -143.298 279.528-166.273  1.00  0.00           C  
ATOM   1875  CD1 TYR B  32    -144.402 280.344-166.594  1.00  0.00           C  
ATOM   1876  CE1 TYR B  32    -144.843 281.324-165.685  1.00  0.00           C  
ATOM   1877  CZ  TYR B  32    -144.172 281.500-164.459  1.00  0.00           C  
ATOM   1878  OH  TYR B  32    -144.598 282.448-163.575  1.00  0.00           O  
ATOM   1879  CD2 TYR B  32    -142.628 279.705-165.048  1.00  0.00           C  
ATOM   1880  CE2 TYR B  32    -143.057 280.696-164.149  1.00  0.00           C  
ATOM   1881  N   TYR B  33    -140.030 277.039-168.219  1.00  0.00           N  
ATOM   1882  CA  TYR B  33    -139.378 275.856-168.779  1.00  0.00           C  
ATOM   1883  C   TYR B  33    -140.198 274.598-168.450  1.00  0.00           C  
ATOM   1884  O   TYR B  33    -140.603 274.411-167.301  1.00  0.00           O  
ATOM   1885  CB  TYR B  33    -137.936 275.736-168.242  1.00  0.00           C  
ATOM   1886  CG  TYR B  33    -137.011 276.946-168.366  1.00  0.00           C  
ATOM   1887  CD1 TYR B  33    -135.855 277.002-167.560  1.00  0.00           C  
ATOM   1888  CE1 TYR B  33    -134.996 278.118-167.614  1.00  0.00           C  
ATOM   1889  CZ  TYR B  33    -135.285 279.186-168.483  1.00  0.00           C  
ATOM   1890  OH  TYR B  33    -134.456 280.269-168.529  1.00  0.00           O  
ATOM   1891  CD2 TYR B  33    -137.278 278.013-169.257  1.00  0.00           C  
ATOM   1892  CE2 TYR B  33    -136.425 279.132-169.308  1.00  0.00           C  
ATOM   1893  N   MET B  34    -140.424 273.769-169.479  1.00  0.00           N  
ATOM   1894  CA  MET B  34    -141.291 272.595-169.423  1.00  0.00           C  
ATOM   1895  C   MET B  34    -140.495 271.355-168.997  1.00  0.00           C  
ATOM   1896  O   MET B  34    -139.492 271.033-169.632  1.00  0.00           O  
ATOM   1897  CB  MET B  34    -141.943 272.385-170.804  1.00  0.00           C  
ATOM   1898  CG  MET B  34    -142.710 273.610-171.334  1.00  0.00           C  
ATOM   1899  SD  MET B  34    -144.049 274.244-170.282  1.00  0.00           S  
ATOM   1900  CE  MET B  34    -145.206 272.850-170.329  1.00  0.00           C  
ATOM   1901  N   HIS B  35    -140.972 270.689-167.936  1.00  0.00           N  
ATOM   1902  CA  HIS B  35    -140.367 269.483-167.368  1.00  0.00           C  
ATOM   1903  C   HIS B  35    -141.092 268.230-167.876  1.00  0.00           C  
ATOM   1904  O   HIS B  35    -142.258 268.299-168.271  1.00  0.00           O  
ATOM   1905  CB  HIS B  35    -140.492 269.498-165.830  1.00  0.00           C  
ATOM   1906  CG  HIS B  35    -139.876 270.638-165.054  1.00  0.00           C  
ATOM   1907  ND1 HIS B  35    -140.032 271.974-165.383  1.00  0.00           N  
ATOM   1908  CD2 HIS B  35    -139.124 270.631-163.899  1.00  0.00           C  
ATOM   1909  CE1 HIS B  35    -139.416 272.688-164.442  1.00  0.00           C  
ATOM   1910  NE2 HIS B  35    -138.841 271.940-163.507  1.00  0.00           N  
ATOM   1911  N   TRP B  36    -140.393 267.094-167.760  1.00  0.00           N  
ATOM   1912  CA  TRP B  36    -140.930 265.748-167.911  1.00  0.00           C  
ATOM   1913  C   TRP B  36    -140.394 264.866-166.779  1.00  0.00           C  
ATOM   1914  O   TRP B  36    -139.207 264.932-166.450  1.00  0.00           O  
ATOM   1915  CB  TRP B  36    -140.576 265.188-169.296  1.00  0.00           C  
ATOM   1916  CG  TRP B  36    -141.435 265.702-170.410  1.00  0.00           C  
ATOM   1917  CD1 TRP B  36    -141.167 266.751-171.219  1.00  0.00           C  
ATOM   1918  NE1 TRP B  36    -142.240 266.971-172.059  1.00  0.00           N  
ATOM   1919  CE2 TRP B  36    -143.269 266.084-171.816  1.00  0.00           C  
ATOM   1920  CD2 TRP B  36    -142.774 265.250-170.768  1.00  0.00           C  
ATOM   1921  CE3 TRP B  36    -143.627 264.222-170.305  1.00  0.00           C  
ATOM   1922  CZ3 TRP B  36    -144.919 264.048-170.836  1.00  0.00           C  
ATOM   1923  CZ2 TRP B  36    -144.550 265.910-172.366  1.00  0.00           C  
ATOM   1924  CH2 TRP B  36    -145.380 264.894-171.859  1.00  0.00           C  
ATOM   1925  N   VAL B  37    -141.304 264.075-166.195  1.00  0.00           N  
ATOM   1926  CA  VAL B  37    -141.074 263.229-165.024  1.00  0.00           C  
ATOM   1927  C   VAL B  37    -141.949 261.960-165.173  1.00  0.00           C  
ATOM   1928  O   VAL B  37    -142.957 261.998-165.877  1.00  0.00           O  
ATOM   1929  CB  VAL B  37    -141.482 263.955-163.698  1.00  0.00           C  
ATOM   1930  CG1 VAL B  37    -140.931 263.241-162.449  1.00  0.00           C  
ATOM   1931  CG2 VAL B  37    -141.043 265.433-163.632  1.00  0.00           C  
ATOM   1932  N   ARG B  38    -141.573 260.862-164.501  1.00  0.00           N  
ATOM   1933  CA  ARG B  38    -142.399 259.660-164.360  1.00  0.00           C  
ATOM   1934  C   ARG B  38    -142.468 259.213-162.893  1.00  0.00           C  
ATOM   1935  O   ARG B  38    -141.687 259.681-162.067  1.00  0.00           O  
ATOM   1936  CB  ARG B  38    -141.885 258.538-165.286  1.00  0.00           C  
ATOM   1937  CG  ARG B  38    -140.495 257.962-164.939  1.00  0.00           C  
ATOM   1938  CD  ARG B  38    -140.125 256.774-165.836  1.00  0.00           C  
ATOM   1939  NE  ARG B  38    -138.702 256.436-165.723  1.00  0.00           N  
ATOM   1940  CZ  ARG B  38    -137.926 255.946-166.706  1.00  0.00           C  
ATOM   1941  NH1 ARG B  38    -138.417 255.731-167.934  1.00  0.00           N  
ATOM   1942  NH2 ARG B  38    -136.643 255.670-166.447  1.00  0.00           N  
ATOM   1943  N   GLN B  39    -143.401 258.291-162.616  1.00  0.00           N  
ATOM   1944  CA  GLN B  39    -143.625 257.713-161.297  1.00  0.00           C  
ATOM   1945  C   GLN B  39    -143.716 256.189-161.431  1.00  0.00           C  
ATOM   1946  O   GLN B  39    -144.486 255.688-162.251  1.00  0.00           O  
ATOM   1947  CB  GLN B  39    -144.927 258.294-160.714  1.00  0.00           C  
ATOM   1948  CG  GLN B  39    -145.057 258.107-159.193  1.00  0.00           C  
ATOM   1949  CD  GLN B  39    -146.249 258.888-158.652  1.00  0.00           C  
ATOM   1950  OE1 GLN B  39    -147.300 258.319-158.368  1.00  0.00           O  
ATOM   1951  NE2 GLN B  39    -146.092 260.205-158.520  1.00  0.00           N  
ATOM   1952  N   ALA B  40    -142.956 255.491-160.575  1.00  0.00           N  
ATOM   1953  CA  ALA B  40    -142.997 254.041-160.402  1.00  0.00           C  
ATOM   1954  C   ALA B  40    -144.295 253.592-159.693  1.00  0.00           C  
ATOM   1955  O   ALA B  40    -144.865 254.386-158.944  1.00  0.00           O  
ATOM   1956  CB  ALA B  40    -141.769 253.646-159.563  1.00  0.00           C  
ATOM   1957  N   PRO B  41    -144.711 252.317-159.878  1.00  0.00           N  
ATOM   1958  CA  PRO B  41    -145.832 251.730-159.110  1.00  0.00           C  
ATOM   1959  C   PRO B  41    -145.565 251.550-157.598  1.00  0.00           C  
ATOM   1960  O   PRO B  41    -146.524 251.392-156.843  1.00  0.00           O  
ATOM   1961  CD  PRO B  41    -144.147 251.343-160.817  1.00  0.00           C  
ATOM   1962  CB  PRO B  41    -146.094 250.391-159.819  1.00  0.00           C  
ATOM   1963  CG  PRO B  41    -144.746 250.002-160.406  1.00  0.00           C  
ATOM   1964  N   GLY B  42    -144.288 251.632-157.178  1.00  0.00           N  
ATOM   1965  CA  GLY B  42    -143.866 251.706-155.778  1.00  0.00           C  
ATOM   1966  C   GLY B  42    -143.990 253.132-155.202  1.00  0.00           C  
ATOM   1967  O   GLY B  42    -143.610 253.344-154.052  1.00  0.00           O  
ATOM   1968  N   GLN B  43    -144.515 254.092-155.989  1.00  0.00           N  
ATOM   1969  CA  GLN B  43    -144.800 255.487-155.647  1.00  0.00           C  
ATOM   1970  C   GLN B  43    -143.535 256.305-155.329  1.00  0.00           C  
ATOM   1971  O   GLN B  43    -143.501 257.015-154.325  1.00  0.00           O  
ATOM   1972  CB  GLN B  43    -145.901 255.583-154.555  1.00  0.00           C  
ATOM   1973  CG  GLN B  43    -147.252 254.918-154.900  1.00  0.00           C  
ATOM   1974  CD  GLN B  43    -147.858 255.408-156.217  1.00  0.00           C  
ATOM   1975  OE1 GLN B  43    -148.697 256.443-156.153  1.00  0.00           O  
ATOM   1976  NE2 GLN B  43    -147.570 254.864-157.280  1.00  0.00           N  
ATOM   1977  N   GLY B  44    -142.538 256.209-156.224  1.00  0.00           N  
ATOM   1978  CA  GLY B  44    -141.326 257.022-156.210  1.00  0.00           C  
ATOM   1979  C   GLY B  44    -141.254 257.766-157.545  1.00  0.00           C  
ATOM   1980  O   GLY B  44    -141.420 257.153-158.599  1.00  0.00           O  
ATOM   1981  N   LEU B  45    -140.969 259.079-157.491  1.00  0.00           N  
ATOM   1982  CA  LEU B  45    -140.765 259.931-158.667  1.00  0.00           C  
ATOM   1983  C   LEU B  45    -139.337 259.790-159.224  1.00  0.00           C  
ATOM   1984  O   LEU B  45    -138.412 259.439-158.487  1.00  0.00           O  
ATOM   1985  CB  LEU B  45    -141.084 261.398-158.298  1.00  0.00           C  
ATOM   1986  CG  LEU B  45    -142.590 261.743-158.288  1.00  0.00           C  
ATOM   1987  CD1 LEU B  45    -142.840 263.149-157.720  1.00  0.00           C  
ATOM   1988  CD2 LEU B  45    -143.228 261.611-159.677  1.00  0.00           C  
ATOM   1989  N   GLU B  46    -139.197 260.081-160.526  1.00  0.00           N  
ATOM   1990  CA  GLU B  46    -137.969 259.937-161.305  1.00  0.00           C  
ATOM   1991  C   GLU B  46    -138.023 260.909-162.492  1.00  0.00           C  
ATOM   1992  O   GLU B  46    -138.958 260.828-163.287  1.00  0.00           O  
ATOM   1993  CB  GLU B  46    -137.841 258.464-161.760  1.00  0.00           C  
ATOM   1994  CG  GLU B  46    -136.644 258.155-162.687  1.00  0.00           C  
ATOM   1995  CD  GLU B  46    -136.598 256.702-163.168  1.00  0.00           C  
ATOM   1996  OE1 GLU B  46    -137.616 255.990-163.028  1.00  0.00           O  
ATOM   1997  OE2 GLU B  46    -135.553 256.326-163.741  1.00  0.00           O  
ATOM   1998  N   TRP B  47    -137.015 261.792-162.611  1.00  0.00           N  
ATOM   1999  CA  TRP B  47    -136.897 262.770-163.699  1.00  0.00           C  
ATOM   2000  C   TRP B  47    -136.555 262.106-165.046  1.00  0.00           C  
ATOM   2001  O   TRP B  47    -136.026 260.995-165.072  1.00  0.00           O  
ATOM   2002  CB  TRP B  47    -135.834 263.814-163.307  1.00  0.00           C  
ATOM   2003  CG  TRP B  47    -135.708 265.039-164.168  1.00  0.00           C  
ATOM   2004  CD1 TRP B  47    -136.651 265.996-164.329  1.00  0.00           C  
ATOM   2005  NE1 TRP B  47    -136.154 267.013-165.116  1.00  0.00           N  
ATOM   2006  CE2 TRP B  47    -134.860 266.760-165.519  1.00  0.00           C  
ATOM   2007  CD2 TRP B  47    -134.567 265.478-164.964  1.00  0.00           C  
ATOM   2008  CE3 TRP B  47    -133.297 264.933-165.251  1.00  0.00           C  
ATOM   2009  CZ3 TRP B  47    -132.357 265.634-166.029  1.00  0.00           C  
ATOM   2010  CZ2 TRP B  47    -133.921 267.479-166.279  1.00  0.00           C  
ATOM   2011  CH2 TRP B  47    -132.663 266.908-166.539  1.00  0.00           C  
ATOM   2012  N   MET B  48    -136.878 262.816-166.137  1.00  0.00           N  
ATOM   2013  CA  MET B  48    -136.689 262.365-167.516  1.00  0.00           C  
ATOM   2014  C   MET B  48    -135.843 263.375-168.302  1.00  0.00           C  
ATOM   2015  O   MET B  48    -134.962 262.969-169.060  1.00  0.00           O  
ATOM   2016  CB  MET B  48    -138.073 262.196-168.184  1.00  0.00           C  
ATOM   2017  CG  MET B  48    -139.039 261.264-167.439  1.00  0.00           C  
ATOM   2018  SD  MET B  48    -138.631 259.511-167.585  1.00  0.00           S  
ATOM   2019  CE  MET B  48    -139.953 259.043-168.720  1.00  0.00           C  
ATOM   2020  N   GLY B  49    -136.138 264.670-168.115  1.00  0.00           N  
ATOM   2021  CA  GLY B  49    -135.524 265.748-168.874  1.00  0.00           C  
ATOM   2022  C   GLY B  49    -136.357 267.023-168.710  1.00  0.00           C  
ATOM   2023  O   GLY B  49    -137.435 267.016-168.112  1.00  0.00           O  
ATOM   2024  N   ARG B  50    -135.824 268.128-169.243  1.00  0.00           N  
ATOM   2025  CA  ARG B  50    -136.424 269.459-169.193  1.00  0.00           C  
ATOM   2026  C   ARG B  50    -135.956 270.238-170.426  1.00  0.00           C  
ATOM   2027  O   ARG B  50    -134.763 270.213-170.737  1.00  0.00           O  
ATOM   2028  CB  ARG B  50    -136.037 270.144-167.863  1.00  0.00           C  
ATOM   2029  CG  ARG B  50    -136.641 271.535-167.606  1.00  0.00           C  
ATOM   2030  CD  ARG B  50    -136.248 272.034-166.210  1.00  0.00           C  
ATOM   2031  NE  ARG B  50    -136.645 273.424-165.955  1.00  0.00           N  
ATOM   2032  CZ  ARG B  50    -136.543 274.042-164.764  1.00  0.00           C  
ATOM   2033  NH1 ARG B  50    -136.964 275.304-164.631  1.00  0.00           N  
ATOM   2034  NH2 ARG B  50    -136.021 273.416-163.699  1.00  0.00           N  
ATOM   2035  N   VAL B  51    -136.901 270.900-171.107  1.00  0.00           N  
ATOM   2036  CA  VAL B  51    -136.659 271.609-172.359  1.00  0.00           C  
ATOM   2037  C   VAL B  51    -137.229 273.033-172.273  1.00  0.00           C  
ATOM   2038  O   VAL B  51    -138.371 273.226-171.850  1.00  0.00           O  
ATOM   2039  CB  VAL B  51    -137.284 270.850-173.569  1.00  0.00           C  
ATOM   2040  CG1 VAL B  51    -137.255 271.611-174.912  1.00  0.00           C  
ATOM   2041  CG2 VAL B  51    -136.613 269.480-173.757  1.00  0.00           C  
ATOM   2042  N   ASN B  52    -136.400 273.997-172.699  1.00  0.00           N  
ATOM   2043  CA  ASN B  52    -136.714 275.422-172.805  1.00  0.00           C  
ATOM   2044  C   ASN B  52    -137.685 275.655-173.987  1.00  0.00           C  
ATOM   2045  O   ASN B  52    -137.522 274.974-175.000  1.00  0.00           O  
ATOM   2046  CB  ASN B  52    -135.395 276.192-173.047  1.00  0.00           C  
ATOM   2047  CG  ASN B  52    -134.394 276.066-171.894  1.00  0.00           C  
ATOM   2048  OD1 ASN B  52    -134.401 277.020-170.964  1.00  0.00           O  
ATOM   2049  ND2 ASN B  52    -133.615 275.117-171.847  1.00  0.00           N  
ATOM   2050  N   PRO B  53    -138.658 276.593-173.876  1.00  0.00           N  
ATOM   2051  CA  PRO B  53    -139.660 276.876-174.934  1.00  0.00           C  
ATOM   2052  C   PRO B  53    -139.150 277.170-176.359  1.00  0.00           C  
ATOM   2053  O   PRO B  53    -139.899 276.949-177.309  1.00  0.00           O  
ATOM   2054  CB  PRO B  53    -140.456 278.065-174.381  1.00  0.00           C  
ATOM   2055  CG  PRO B  53    -140.344 277.915-172.880  1.00  0.00           C  
ATOM   2056  CD  PRO B  53    -138.923 277.410-172.693  1.00  0.00           C  
ATOM   2057  N   ASN B  54    -137.887 277.615-176.482  1.00  0.00           N  
ATOM   2058  CA  ASN B  54    -137.162 277.807-177.747  1.00  0.00           C  
ATOM   2059  C   ASN B  54    -136.822 276.501-178.502  1.00  0.00           C  
ATOM   2060  O   ASN B  54    -136.423 276.584-179.662  1.00  0.00           O  
ATOM   2061  CB  ASN B  54    -135.902 278.675-177.492  1.00  0.00           C  
ATOM   2062  CG  ASN B  54    -134.931 278.128-176.434  1.00  0.00           C  
ATOM   2063  OD1 ASN B  54    -134.391 277.033-176.575  1.00  0.00           O  
ATOM   2064  ND2 ASN B  54    -134.690 278.899-175.371  1.00  0.00           N  
ATOM   2065  N   ARG B  55    -136.969 275.339-177.834  1.00  0.00           N  
ATOM   2066  CA  ARG B  55    -136.747 273.965-178.304  1.00  0.00           C  
ATOM   2067  C   ARG B  55    -135.262 273.546-178.374  1.00  0.00           C  
ATOM   2068  O   ARG B  55    -134.978 272.356-178.247  1.00  0.00           O  
ATOM   2069  CB  ARG B  55    -137.520 273.700-179.623  1.00  0.00           C  
ATOM   2070  CG  ARG B  55    -137.619 272.224-180.051  1.00  0.00           C  
ATOM   2071  CD  ARG B  55    -138.313 272.029-181.408  1.00  0.00           C  
ATOM   2072  NE  ARG B  55    -137.479 272.484-182.530  1.00  0.00           N  
ATOM   2073  CZ  ARG B  55    -136.459 271.798-183.073  1.00  0.00           C  
ATOM   2074  NH1 ARG B  55    -135.767 272.345-184.081  1.00  0.00           N  
ATOM   2075  NH2 ARG B  55    -136.120 270.579-182.629  1.00  0.00           N  
ATOM   2076  N   ARG B  56    -134.346 274.510-178.566  1.00  0.00           N  
ATOM   2077  CA  ARG B  56    -132.910 274.277-178.736  1.00  0.00           C  
ATOM   2078  C   ARG B  56    -132.180 273.948-177.422  1.00  0.00           C  
ATOM   2079  O   ARG B  56    -131.232 273.164-177.456  1.00  0.00           O  
ATOM   2080  CB  ARG B  56    -132.253 275.484-179.444  1.00  0.00           C  
ATOM   2081  CG  ARG B  56    -132.918 275.923-180.764  1.00  0.00           C  
ATOM   2082  CD  ARG B  56    -133.099 274.781-181.781  1.00  0.00           C  
ATOM   2083  NE  ARG B  56    -133.521 275.276-183.100  1.00  0.00           N  
ATOM   2084  CZ  ARG B  56    -134.727 275.775-183.430  1.00  0.00           C  
ATOM   2085  NH1 ARG B  56    -134.934 276.201-184.681  1.00  0.00           N  
ATOM   2086  NH2 ARG B  56    -135.729 275.854-182.543  1.00  0.00           N  
ATOM   2087  N   GLY B  57    -132.637 274.525-176.297  1.00  0.00           N  
ATOM   2088  CA  GLY B  57    -132.108 274.233-174.967  1.00  0.00           C  
ATOM   2089  C   GLY B  57    -132.804 272.972-174.448  1.00  0.00           C  
ATOM   2090  O   GLY B  57    -134.025 272.967-174.294  1.00  0.00           O  
ATOM   2091  N   THR B  58    -132.018 271.919-174.176  1.00  0.00           N  
ATOM   2092  CA  THR B  58    -132.486 270.615-173.700  1.00  0.00           C  
ATOM   2093  C   THR B  58    -131.480 270.041-172.683  1.00  0.00           C  
ATOM   2094  O   THR B  58    -130.278 270.288-172.797  1.00  0.00           O  
ATOM   2095  CB  THR B  58    -132.664 269.593-174.868  1.00  0.00           C  
ATOM   2096  OG1 THR B  58    -131.438 269.108-175.390  1.00  0.00           O  
ATOM   2097  CG2 THR B  58    -133.535 270.080-176.038  1.00  0.00           C  
ATOM   2098  N   THR B  59    -132.002 269.280-171.709  1.00  0.00           N  
ATOM   2099  CA  THR B  59    -131.234 268.587-170.672  1.00  0.00           C  
ATOM   2100  C   THR B  59    -131.923 267.247-170.351  1.00  0.00           C  
ATOM   2101  O   THR B  59    -133.152 267.165-170.405  1.00  0.00           O  
ATOM   2102  CB  THR B  59    -131.123 269.427-169.364  1.00  0.00           C  
ATOM   2103  OG1 THR B  59    -132.366 269.593-168.704  1.00  0.00           O  
ATOM   2104  CG2 THR B  59    -130.476 270.808-169.545  1.00  0.00           C  
ATOM   2105  N   TYR B  60    -131.110 266.220-170.048  1.00  0.00           N  
ATOM   2106  CA  TYR B  60    -131.540 264.836-169.810  1.00  0.00           C  
ATOM   2107  C   TYR B  60    -130.648 264.181-168.743  1.00  0.00           C  
ATOM   2108  O   TYR B  60    -129.518 264.628-168.533  1.00  0.00           O  
ATOM   2109  CB  TYR B  60    -131.450 264.017-171.123  1.00  0.00           C  
ATOM   2110  CG  TYR B  60    -132.168 264.603-172.326  1.00  0.00           C  
ATOM   2111  CD1 TYR B  60    -133.576 264.677-172.346  1.00  0.00           C  
ATOM   2112  CE1 TYR B  60    -134.236 265.243-173.453  1.00  0.00           C  
ATOM   2113  CZ  TYR B  60    -133.500 265.723-174.551  1.00  0.00           C  
ATOM   2114  OH  TYR B  60    -134.151 266.254-175.627  1.00  0.00           O  
ATOM   2115  CD2 TYR B  60    -131.431 265.090-173.426  1.00  0.00           C  
ATOM   2116  CE2 TYR B  60    -132.094 265.648-174.537  1.00  0.00           C  
ATOM   2117  N   ASN B  61    -131.161 263.107-168.115  1.00  0.00           N  
ATOM   2118  CA  ASN B  61    -130.391 262.206-167.247  1.00  0.00           C  
ATOM   2119  C   ASN B  61    -130.018 260.925-168.007  1.00  0.00           C  
ATOM   2120  O   ASN B  61    -130.766 260.489-168.883  1.00  0.00           O  
ATOM   2121  CB  ASN B  61    -131.142 261.899-165.924  1.00  0.00           C  
ATOM   2122  CG  ASN B  61    -132.544 261.273-166.016  1.00  0.00           C  
ATOM   2123  OD1 ASN B  61    -133.159 261.198-167.076  1.00  0.00           O  
ATOM   2124  ND2 ASN B  61    -133.069 260.837-164.871  1.00  0.00           N  
ATOM   2125  N   GLN B  62    -128.868 260.340-167.634  1.00  0.00           N  
ATOM   2126  CA  GLN B  62    -128.276 259.174-168.298  1.00  0.00           C  
ATOM   2127  C   GLN B  62    -129.035 257.849-168.099  1.00  0.00           C  
ATOM   2128  O   GLN B  62    -128.826 256.923-168.881  1.00  0.00           O  
ATOM   2129  CB  GLN B  62    -126.784 259.052-167.913  1.00  0.00           C  
ATOM   2130  CG  GLN B  62    -125.886 260.254-168.299  1.00  0.00           C  
ATOM   2131  CD  GLN B  62    -126.073 260.746-169.738  1.00  0.00           C  
ATOM   2132  OE1 GLN B  62    -125.316 260.181-170.680  1.00  0.00           O  
ATOM   2133  NE2 GLN B  62    -126.897 261.620-169.996  1.00  0.00           N  
ATOM   2134  N   LYS B  63    -129.934 257.799-167.102  1.00  0.00           N  
ATOM   2135  CA  LYS B  63    -130.890 256.713-166.875  1.00  0.00           C  
ATOM   2136  C   LYS B  63    -131.952 256.603-167.993  1.00  0.00           C  
ATOM   2137  O   LYS B  63    -132.417 255.495-168.270  1.00  0.00           O  
ATOM   2138  CB  LYS B  63    -131.511 256.922-165.473  1.00  0.00           C  
ATOM   2139  CG  LYS B  63    -132.649 255.971-165.059  1.00  0.00           C  
ATOM   2140  CD  LYS B  63    -132.253 254.486-164.984  1.00  0.00           C  
ATOM   2141  CE  LYS B  63    -133.453 253.544-164.794  1.00  0.00           C  
ATOM   2142  NZ  LYS B  63    -134.191 253.808-163.546  1.00  0.00           N  
ATOM   2143  N   PHE B  64    -132.299 257.743-168.616  1.00  0.00           N  
ATOM   2144  CA  PHE B  64    -133.304 257.839-169.676  1.00  0.00           C  
ATOM   2145  C   PHE B  64    -132.677 258.117-171.059  1.00  0.00           C  
ATOM   2146  O   PHE B  64    -133.383 257.998-172.061  1.00  0.00           O  
ATOM   2147  CB  PHE B  64    -134.323 258.927-169.263  1.00  0.00           C  
ATOM   2148  CG  PHE B  64    -135.637 258.893-170.019  1.00  0.00           C  
ATOM   2149  CD1 PHE B  64    -136.405 257.710-170.034  1.00  0.00           C  
ATOM   2150  CD2 PHE B  64    -136.136 260.044-170.660  1.00  0.00           C  
ATOM   2151  CE1 PHE B  64    -137.605 257.672-170.724  1.00  0.00           C  
ATOM   2152  CE2 PHE B  64    -137.351 259.988-171.334  1.00  0.00           C  
ATOM   2153  CZ  PHE B  64    -138.070 258.802-171.380  1.00  0.00           C  
ATOM   2154  N   GLU B  65    -131.373 258.451-171.103  1.00  0.00           N  
ATOM   2155  CA  GLU B  65    -130.623 258.743-172.326  1.00  0.00           C  
ATOM   2156  C   GLU B  65    -130.358 257.483-173.175  1.00  0.00           C  
ATOM   2157  O   GLU B  65    -130.405 256.362-172.662  1.00  0.00           O  
ATOM   2158  CB  GLU B  65    -129.324 259.496-171.949  1.00  0.00           C  
ATOM   2159  CG  GLU B  65    -128.514 260.119-173.107  1.00  0.00           C  
ATOM   2160  CD  GLU B  65    -129.342 261.085-173.953  1.00  0.00           C  
ATOM   2161  OE1 GLU B  65    -129.550 262.225-173.485  1.00  0.00           O  
ATOM   2162  OE2 GLU B  65    -129.780 260.650-175.040  1.00  0.00           O  
ATOM   2163  N   GLY B  66    -130.113 257.706-174.476  1.00  0.00           N  
ATOM   2164  CA  GLY B  66    -129.981 256.662-175.493  1.00  0.00           C  
ATOM   2165  C   GLY B  66    -131.355 256.201-176.012  1.00  0.00           C  
ATOM   2166  O   GLY B  66    -131.415 255.269-176.813  1.00  0.00           O  
ATOM   2167  N   ARG B  67    -132.445 256.837-175.548  1.00  0.00           N  
ATOM   2168  CA  ARG B  67    -133.833 256.540-175.892  1.00  0.00           C  
ATOM   2169  C   ARG B  67    -134.650 257.833-176.069  1.00  0.00           C  
ATOM   2170  O   ARG B  67    -135.566 257.849-176.888  1.00  0.00           O  
ATOM   2171  CB  ARG B  67    -134.472 255.658-174.793  1.00  0.00           C  
ATOM   2172  CG  ARG B  67    -133.784 254.306-174.558  1.00  0.00           C  
ATOM   2173  CD  ARG B  67    -134.662 253.306-173.786  1.00  0.00           C  
ATOM   2174  NE  ARG B  67    -135.120 253.748-172.458  1.00  0.00           N  
ATOM   2175  CZ  ARG B  67    -134.389 254.195-171.420  1.00  0.00           C  
ATOM   2176  NH1 ARG B  67    -133.069 254.413-171.504  1.00  0.00           N  
ATOM   2177  NH2 ARG B  67    -135.004 254.412-170.252  1.00  0.00           N  
ATOM   2178  N   VAL B  68    -134.332 258.871-175.277  1.00  0.00           N  
ATOM   2179  CA  VAL B  68    -135.093 260.116-175.171  1.00  0.00           C  
ATOM   2180  C   VAL B  68    -134.948 261.059-176.384  1.00  0.00           C  
ATOM   2181  O   VAL B  68    -133.869 261.171-176.963  1.00  0.00           O  
ATOM   2182  CB  VAL B  68    -134.669 260.884-173.884  1.00  0.00           C  
ATOM   2183  CG1 VAL B  68    -133.213 261.394-173.895  1.00  0.00           C  
ATOM   2184  CG2 VAL B  68    -135.616 262.048-173.545  1.00  0.00           C  
ATOM   2185  N   THR B  69    -136.054 261.761-176.674  1.00  0.00           N  
ATOM   2186  CA  THR B  69    -136.127 262.970-177.488  1.00  0.00           C  
ATOM   2187  C   THR B  69    -137.289 263.801-176.916  1.00  0.00           C  
ATOM   2188  O   THR B  69    -138.364 263.252-176.677  1.00  0.00           O  
ATOM   2189  CB  THR B  69    -136.421 262.657-178.983  1.00  0.00           C  
ATOM   2190  OG1 THR B  69    -135.271 262.104-179.589  1.00  0.00           O  
ATOM   2191  CG2 THR B  69    -136.881 263.838-179.864  1.00  0.00           C  
ATOM   2192  N   MET B  70    -137.060 265.106-176.713  1.00  0.00           N  
ATOM   2193  CA  MET B  70    -138.073 266.053-176.242  1.00  0.00           C  
ATOM   2194  C   MET B  70    -138.029 267.327-177.089  1.00  0.00           C  
ATOM   2195  O   MET B  70    -136.953 267.745-177.521  1.00  0.00           O  
ATOM   2196  CB  MET B  70    -137.836 266.394-174.760  1.00  0.00           C  
ATOM   2197  CG  MET B  70    -138.112 265.252-173.781  1.00  0.00           C  
ATOM   2198  SD  MET B  70    -137.734 265.705-172.072  1.00  0.00           S  
ATOM   2199  CE  MET B  70    -138.007 264.103-171.289  1.00  0.00           C  
ATOM   2200  N   THR B  71    -139.212 267.929-177.282  1.00  0.00           N  
ATOM   2201  CA  THR B  71    -139.411 269.167-178.030  1.00  0.00           C  
ATOM   2202  C   THR B  71    -140.525 270.012-177.380  1.00  0.00           C  
ATOM   2203  O   THR B  71    -141.276 269.520-176.537  1.00  0.00           O  
ATOM   2204  CB  THR B  71    -139.784 268.897-179.519  1.00  0.00           C  
ATOM   2205  OG1 THR B  71    -141.048 268.282-179.672  1.00  0.00           O  
ATOM   2206  CG2 THR B  71    -138.740 268.093-180.309  1.00  0.00           C  
ATOM   2207  N   THR B  72    -140.585 271.289-177.783  1.00  0.00           N  
ATOM   2208  CA  THR B  72    -141.537 272.299-177.321  1.00  0.00           C  
ATOM   2209  C   THR B  72    -141.869 273.253-178.488  1.00  0.00           C  
ATOM   2210  O   THR B  72    -141.099 273.349-179.447  1.00  0.00           O  
ATOM   2211  CB  THR B  72    -140.924 273.153-176.174  1.00  0.00           C  
ATOM   2212  OG1 THR B  72    -139.683 273.714-176.560  1.00  0.00           O  
ATOM   2213  CG2 THR B  72    -140.755 272.407-174.842  1.00  0.00           C  
ATOM   2214  N   ASP B  73    -143.009 273.954-178.366  1.00  0.00           N  
ATOM   2215  CA  ASP B  73    -143.433 275.002-179.292  1.00  0.00           C  
ATOM   2216  C   ASP B  73    -144.263 276.045-178.524  1.00  0.00           C  
ATOM   2217  O   ASP B  73    -145.195 275.676-177.807  1.00  0.00           O  
ATOM   2218  CB  ASP B  73    -144.212 274.443-180.508  1.00  0.00           C  
ATOM   2219  CG  ASP B  73    -144.579 275.514-181.545  1.00  0.00           C  
ATOM   2220  OD1 ASP B  73    -143.695 276.334-181.870  1.00  0.00           O  
ATOM   2221  OD2 ASP B  73    -145.733 275.476-182.023  1.00  0.00           O  
ATOM   2222  N   THR B  74    -143.917 277.326-178.728  1.00  0.00           N  
ATOM   2223  CA  THR B  74    -144.581 278.483-178.128  1.00  0.00           C  
ATOM   2224  C   THR B  74    -145.922 278.839-178.802  1.00  0.00           C  
ATOM   2225  O   THR B  74    -146.822 279.302-178.101  1.00  0.00           O  
ATOM   2226  CB  THR B  74    -143.668 279.739-178.170  1.00  0.00           C  
ATOM   2227  OG1 THR B  74    -143.463 280.226-179.485  1.00  0.00           O  
ATOM   2228  CG2 THR B  74    -142.300 279.537-177.502  1.00  0.00           C  
ATOM   2229  N   SER B  75    -146.041 278.609-180.124  1.00  0.00           N  
ATOM   2230  CA  SER B  75    -147.231 278.939-180.911  1.00  0.00           C  
ATOM   2231  C   SER B  75    -148.401 277.982-180.621  1.00  0.00           C  
ATOM   2232  O   SER B  75    -149.524 278.445-180.426  1.00  0.00           O  
ATOM   2233  CB  SER B  75    -146.852 278.980-182.407  1.00  0.00           C  
ATOM   2234  OG  SER B  75    -147.940 279.387-183.214  1.00  0.00           O  
ATOM   2235  N   THR B  76    -148.102 276.672-180.554  1.00  0.00           N  
ATOM   2236  CA  THR B  76    -149.061 275.624-180.201  1.00  0.00           C  
ATOM   2237  C   THR B  76    -149.314 275.534-178.677  1.00  0.00           C  
ATOM   2238  O   THR B  76    -150.383 275.074-178.276  1.00  0.00           O  
ATOM   2239  CB  THR B  76    -148.588 274.233-180.714  1.00  0.00           C  
ATOM   2240  OG1 THR B  76    -148.262 274.319-182.088  1.00  0.00           O  
ATOM   2241  CG2 THR B  76    -149.626 273.102-180.602  1.00  0.00           C  
ATOM   2242  N   SER B  77    -148.348 276.012-177.864  1.00  0.00           N  
ATOM   2243  CA  SER B  77    -148.358 276.046-176.396  1.00  0.00           C  
ATOM   2244  C   SER B  77    -148.354 274.623-175.795  1.00  0.00           C  
ATOM   2245  O   SER B  77    -149.190 274.297-174.951  1.00  0.00           O  
ATOM   2246  CB  SER B  77    -149.496 276.969-175.888  1.00  0.00           C  
ATOM   2247  OG  SER B  77    -149.447 277.183-174.492  1.00  0.00           O  
ATOM   2248  N   THR B  78    -147.424 273.785-176.287  1.00  0.00           N  
ATOM   2249  CA  THR B  78    -147.334 272.362-175.966  1.00  0.00           C  
ATOM   2250  C   THR B  78    -145.871 271.909-175.842  1.00  0.00           C  
ATOM   2251  O   THR B  78    -145.000 272.380-176.572  1.00  0.00           O  
ATOM   2252  CB  THR B  78    -147.995 271.487-177.069  1.00  0.00           C  
ATOM   2253  OG1 THR B  78    -147.475 271.788-178.350  1.00  0.00           O  
ATOM   2254  CG2 THR B  78    -149.524 271.602-177.123  1.00  0.00           C  
ATOM   2255  N   ALA B  79    -145.668 270.965-174.909  1.00  0.00           N  
ATOM   2256  CA  ALA B  79    -144.436 270.223-174.676  1.00  0.00           C  
ATOM   2257  C   ALA B  79    -144.637 268.762-175.094  1.00  0.00           C  
ATOM   2258  O   ALA B  79    -145.768 268.273-175.108  1.00  0.00           O  
ATOM   2259  CB  ALA B  79    -144.098 270.299-173.180  1.00  0.00           C  
ATOM   2260  N   TYR B  80    -143.532 268.084-175.430  1.00  0.00           N  
ATOM   2261  CA  TYR B  80    -143.541 266.724-175.961  1.00  0.00           C  
ATOM   2262  C   TYR B  80    -142.370 265.914-175.402  1.00  0.00           C  
ATOM   2263  O   TYR B  80    -141.291 266.460-175.168  1.00  0.00           O  
ATOM   2264  CB  TYR B  80    -143.428 266.771-177.498  1.00  0.00           C  
ATOM   2265  CG  TYR B  80    -144.545 267.502-178.217  1.00  0.00           C  
ATOM   2266  CD1 TYR B  80    -145.807 266.894-178.355  1.00  0.00           C  
ATOM   2267  CE1 TYR B  80    -146.842 267.559-179.042  1.00  0.00           C  
ATOM   2268  CZ  TYR B  80    -146.614 268.831-179.599  1.00  0.00           C  
ATOM   2269  OH  TYR B  80    -147.607 269.460-180.294  1.00  0.00           O  
ATOM   2270  CD2 TYR B  80    -144.328 268.791-178.750  1.00  0.00           C  
ATOM   2271  CE2 TYR B  80    -145.359 269.452-179.444  1.00  0.00           C  
ATOM   2272  N   MET B  81    -142.609 264.602-175.285  1.00  0.00           N  
ATOM   2273  CA  MET B  81    -141.595 263.579-175.090  1.00  0.00           C  
ATOM   2274  C   MET B  81    -141.964 262.397-175.990  1.00  0.00           C  
ATOM   2275  O   MET B  81    -143.091 261.911-175.914  1.00  0.00           O  
ATOM   2276  CB  MET B  81    -141.518 263.175-173.602  1.00  0.00           C  
ATOM   2277  CG  MET B  81    -140.544 262.016-173.301  1.00  0.00           C  
ATOM   2278  SD  MET B  81    -141.214 260.735-172.215  1.00  0.00           S  
ATOM   2279  CE  MET B  81    -142.399 259.951-173.346  1.00  0.00           C  
ATOM   2280  N   GLU B  82    -140.990 261.940-176.785  1.00  0.00           N  
ATOM   2281  CA  GLU B  82    -141.096 260.774-177.651  1.00  0.00           C  
ATOM   2282  C   GLU B  82    -139.873 259.871-177.437  1.00  0.00           C  
ATOM   2283  O   GLU B  82    -138.762 260.356-177.225  1.00  0.00           O  
ATOM   2284  CB  GLU B  82    -141.320 261.220-179.107  1.00  0.00           C  
ATOM   2285  CG  GLU B  82    -140.265 262.184-179.679  1.00  0.00           C  
ATOM   2286  CD  GLU B  82    -140.587 262.575-181.117  1.00  0.00           C  
ATOM   2287  OE1 GLU B  82    -141.612 263.267-181.307  1.00  0.00           O  
ATOM   2288  OE2 GLU B  82    -139.805 262.161-182.001  1.00  0.00           O  
ATOM   2289  N   LEU B  83    -140.143 258.562-177.432  1.00  0.00           N  
ATOM   2290  CA  LEU B  83    -139.313 257.540-176.808  1.00  0.00           C  
ATOM   2291  C   LEU B  83    -139.289 256.278-177.688  1.00  0.00           C  
ATOM   2292  O   LEU B  83    -140.240 256.029-178.429  1.00  0.00           O  
ATOM   2293  CB  LEU B  83    -139.924 257.303-175.404  1.00  0.00           C  
ATOM   2294  CG  LEU B  83    -139.187 256.317-174.483  1.00  0.00           C  
ATOM   2295  CD1 LEU B  83    -137.784 256.840-174.157  1.00  0.00           C  
ATOM   2296  CD2 LEU B  83    -140.010 256.039-173.212  1.00  0.00           C  
ATOM   2297  N   ARG B  84    -138.187 255.517-177.602  1.00  0.00           N  
ATOM   2298  CA  ARG B  84    -137.880 254.400-178.499  1.00  0.00           C  
ATOM   2299  C   ARG B  84    -136.879 253.436-177.847  1.00  0.00           C  
ATOM   2300  O   ARG B  84    -136.103 253.847-176.985  1.00  0.00           O  
ATOM   2301  CB  ARG B  84    -137.363 254.945-179.852  1.00  0.00           C  
ATOM   2302  CG  ARG B  84    -136.138 255.879-179.748  1.00  0.00           C  
ATOM   2303  CD  ARG B  84    -135.855 256.690-181.024  1.00  0.00           C  
ATOM   2304  NE  ARG B  84    -136.922 257.658-181.335  1.00  0.00           N  
ATOM   2305  CZ  ARG B  84    -137.245 258.770-180.652  1.00  0.00           C  
ATOM   2306  NH1 ARG B  84    -138.246 259.536-181.106  1.00  0.00           N  
ATOM   2307  NH2 ARG B  84    -136.598 259.134-179.537  1.00  0.00           N  
ATOM   2308  N   SER B  85    -136.923 252.167-178.293  1.00  0.00           N  
ATOM   2309  CA  SER B  85    -136.126 251.032-177.811  1.00  0.00           C  
ATOM   2310  C   SER B  85    -136.449 250.702-176.336  1.00  0.00           C  
ATOM   2311  O   SER B  85    -135.552 250.686-175.493  1.00  0.00           O  
ATOM   2312  CB  SER B  85    -134.623 251.257-178.109  1.00  0.00           C  
ATOM   2313  OG  SER B  85    -133.867 250.081-177.891  1.00  0.00           O  
ATOM   2314  N   LEU B  86    -137.753 250.521-176.056  1.00  0.00           N  
ATOM   2315  CA  LEU B  86    -138.345 250.541-174.714  1.00  0.00           C  
ATOM   2316  C   LEU B  86    -137.806 249.475-173.744  1.00  0.00           C  
ATOM   2317  O   LEU B  86    -137.477 248.365-174.162  1.00  0.00           O  
ATOM   2318  CB  LEU B  86    -139.884 250.438-174.810  1.00  0.00           C  
ATOM   2319  CG  LEU B  86    -140.568 251.454-175.747  1.00  0.00           C  
ATOM   2320  CD1 LEU B  86    -142.102 251.345-175.671  1.00  0.00           C  
ATOM   2321  CD2 LEU B  86    -140.100 252.895-175.518  1.00  0.00           C  
ATOM   2322  N   ARG B  87    -137.759 249.861-172.461  1.00  0.00           N  
ATOM   2323  CA  ARG B  87    -137.259 249.068-171.337  1.00  0.00           C  
ATOM   2324  C   ARG B  87    -138.350 248.869-170.273  1.00  0.00           C  
ATOM   2325  O   ARG B  87    -139.376 249.548-170.298  1.00  0.00           O  
ATOM   2326  CB  ARG B  87    -136.075 249.829-170.701  1.00  0.00           C  
ATOM   2327  CG  ARG B  87    -134.867 250.014-171.630  1.00  0.00           C  
ATOM   2328  CD  ARG B  87    -133.714 250.710-170.898  1.00  0.00           C  
ATOM   2329  NE  ARG B  87    -132.594 251.017-171.796  1.00  0.00           N  
ATOM   2330  CZ  ARG B  87    -131.455 251.619-171.419  1.00  0.00           C  
ATOM   2331  NH1 ARG B  87    -130.514 251.875-172.335  1.00  0.00           N  
ATOM   2332  NH2 ARG B  87    -131.247 251.973-170.140  1.00  0.00           N  
ATOM   2333  N   SER B  88    -138.055 247.990-169.297  1.00  0.00           N  
ATOM   2334  CA  SER B  88    -138.808 247.840-168.045  1.00  0.00           C  
ATOM   2335  C   SER B  88    -138.744 249.100-167.146  1.00  0.00           C  
ATOM   2336  O   SER B  88    -139.664 249.319-166.359  1.00  0.00           O  
ATOM   2337  CB  SER B  88    -138.303 246.575-167.319  1.00  0.00           C  
ATOM   2338  OG  SER B  88    -139.060 246.285-166.161  1.00  0.00           O  
ATOM   2339  N   ASP B  89    -137.703 249.936-167.328  1.00  0.00           N  
ATOM   2340  CA  ASP B  89    -137.582 251.299-166.786  1.00  0.00           C  
ATOM   2341  C   ASP B  89    -138.732 252.221-167.234  1.00  0.00           C  
ATOM   2342  O   ASP B  89    -139.166 253.076-166.462  1.00  0.00           O  
ATOM   2343  CB  ASP B  89    -136.246 251.988-167.172  1.00  0.00           C  
ATOM   2344  CG  ASP B  89    -134.972 251.157-166.982  1.00  0.00           C  
ATOM   2345  OD1 ASP B  89    -133.999 251.447-167.713  1.00  0.00           O  
ATOM   2346  OD2 ASP B  89    -134.949 250.323-166.052  1.00  0.00           O  
ATOM   2347  N   ASP B  90    -139.184 252.016-168.482  1.00  0.00           N  
ATOM   2348  CA  ASP B  90    -140.207 252.793-169.182  1.00  0.00           C  
ATOM   2349  C   ASP B  90    -141.646 252.299-168.900  1.00  0.00           C  
ATOM   2350  O   ASP B  90    -142.588 252.902-169.414  1.00  0.00           O  
ATOM   2351  CB  ASP B  90    -139.899 252.909-170.701  1.00  0.00           C  
ATOM   2352  CG  ASP B  90    -138.456 253.327-171.041  1.00  0.00           C  
ATOM   2353  OD1 ASP B  90    -137.842 254.075-170.245  1.00  0.00           O  
ATOM   2354  OD2 ASP B  90    -137.995 252.944-172.138  1.00  0.00           O  
ATOM   2355  N   THR B  91    -141.806 251.262-168.055  1.00  0.00           N  
ATOM   2356  CA  THR B  91    -143.080 250.881-167.438  1.00  0.00           C  
ATOM   2357  C   THR B  91    -143.311 251.788-166.211  1.00  0.00           C  
ATOM   2358  O   THR B  91    -142.697 251.569-165.165  1.00  0.00           O  
ATOM   2359  CB  THR B  91    -143.073 249.396-166.971  1.00  0.00           C  
ATOM   2360  OG1 THR B  91    -142.912 248.554-168.093  1.00  0.00           O  
ATOM   2361  CG2 THR B  91    -144.335 248.933-166.218  1.00  0.00           C  
ATOM   2362  N   ALA B  92    -144.150 252.821-166.384  1.00  0.00           N  
ATOM   2363  CA  ALA B  92    -144.372 253.886-165.405  1.00  0.00           C  
ATOM   2364  C   ALA B  92    -145.569 254.762-165.803  1.00  0.00           C  
ATOM   2365  O   ALA B  92    -146.075 254.647-166.920  1.00  0.00           O  
ATOM   2366  CB  ALA B  92    -143.097 254.745-165.284  1.00  0.00           C  
ATOM   2367  N   VAL B  93    -145.977 255.646-164.879  1.00  0.00           N  
ATOM   2368  CA  VAL B  93    -146.999 256.670-165.102  1.00  0.00           C  
ATOM   2369  C   VAL B  93    -146.289 257.996-165.429  1.00  0.00           C  
ATOM   2370  O   VAL B  93    -145.464 258.443-164.637  1.00  0.00           O  
ATOM   2371  CB  VAL B  93    -147.887 256.877-163.842  1.00  0.00           C  
ATOM   2372  CG1 VAL B  93    -149.029 257.884-164.081  1.00  0.00           C  
ATOM   2373  CG2 VAL B  93    -148.476 255.548-163.334  1.00  0.00           C  
ATOM   2374  N   TYR B  94    -146.591 258.573-166.602  1.00  0.00           N  
ATOM   2375  CA  TYR B  94    -145.880 259.716-167.186  1.00  0.00           C  
ATOM   2376  C   TYR B  94    -146.584 261.041-166.860  1.00  0.00           C  
ATOM   2377  O   TYR B  94    -147.812 261.081-166.809  1.00  0.00           O  
ATOM   2378  CB  TYR B  94    -145.757 259.494-168.711  1.00  0.00           C  
ATOM   2379  CG  TYR B  94    -144.677 258.500-169.121  1.00  0.00           C  
ATOM   2380  CD1 TYR B  94    -144.736 257.152-168.705  1.00  0.00           C  
ATOM   2381  CE1 TYR B  94    -143.695 256.257-169.015  1.00  0.00           C  
ATOM   2382  CZ  TYR B  94    -142.607 256.691-169.793  1.00  0.00           C  
ATOM   2383  OH  TYR B  94    -141.586 255.838-170.091  1.00  0.00           O  
ATOM   2384  CD2 TYR B  94    -143.589 258.923-169.913  1.00  0.00           C  
ATOM   2385  CE2 TYR B  94    -142.570 258.015-170.261  1.00  0.00           C  
ATOM   2386  N   TYR B  95    -145.775 262.092-166.645  1.00  0.00           N  
ATOM   2387  CA  TYR B  95    -146.193 263.424-166.201  1.00  0.00           C  
ATOM   2388  C   TYR B  95    -145.373 264.526-166.890  1.00  0.00           C  
ATOM   2389  O   TYR B  95    -144.204 264.314-167.210  1.00  0.00           O  
ATOM   2390  CB  TYR B  95    -145.985 263.552-164.674  1.00  0.00           C  
ATOM   2391  CG  TYR B  95    -146.851 262.664-163.802  1.00  0.00           C  
ATOM   2392  CD1 TYR B  95    -146.384 261.402-163.384  1.00  0.00           C  
ATOM   2393  CE1 TYR B  95    -147.194 260.587-162.571  1.00  0.00           C  
ATOM   2394  CZ  TYR B  95    -148.461 261.037-162.153  1.00  0.00           C  
ATOM   2395  OH  TYR B  95    -149.234 260.243-161.359  1.00  0.00           O  
ATOM   2396  CD2 TYR B  95    -148.123 263.111-163.389  1.00  0.00           C  
ATOM   2397  CE2 TYR B  95    -148.924 262.303-162.560  1.00  0.00           C  
ATOM   2398  N   CYS B  96    -145.983 265.715-166.999  1.00  0.00           N  
ATOM   2399  CA  CYS B  96    -145.314 266.985-167.301  1.00  0.00           C  
ATOM   2400  C   CYS B  96    -145.497 267.950-166.114  1.00  0.00           C  
ATOM   2401  O   CYS B  96    -146.488 267.841-165.389  1.00  0.00           O  
ATOM   2402  SG  CYS B  96    -147.659 267.784-168.737  1.00  0.00           S  
ATOM   2403  CB  CYS B  96    -145.859 267.564-168.622  1.00  0.00           C  
ATOM   2404  N   ALA B  97    -144.525 268.859-165.927  1.00  0.00           N  
ATOM   2405  CA  ALA B  97    -144.434 269.740-164.756  1.00  0.00           C  
ATOM   2406  C   ALA B  97    -143.766 271.090-165.085  1.00  0.00           C  
ATOM   2407  O   ALA B  97    -143.436 271.353-166.243  1.00  0.00           O  
ATOM   2408  CB  ALA B  97    -143.720 268.984-163.620  1.00  0.00           C  
ATOM   2409  N   ARG B  98    -143.607 271.934-164.050  1.00  0.00           N  
ATOM   2410  CA  ARG B  98    -143.107 273.309-164.144  1.00  0.00           C  
ATOM   2411  C   ARG B  98    -142.329 273.687-162.859  1.00  0.00           C  
ATOM   2412  O   ARG B  98    -142.266 272.878-161.931  1.00  0.00           O  
ATOM   2413  CB  ARG B  98    -144.319 274.233-164.425  1.00  0.00           C  
ATOM   2414  CG  ARG B  98    -143.981 275.582-165.080  1.00  0.00           C  
ATOM   2415  CD  ARG B  98    -145.196 276.504-165.209  1.00  0.00           C  
ATOM   2416  NE  ARG B  98    -145.574 277.089-163.914  1.00  0.00           N  
ATOM   2417  CZ  ARG B  98    -146.404 278.131-163.753  1.00  0.00           C  
ATOM   2418  NH1 ARG B  98    -146.942 278.770-164.799  1.00  0.00           N  
ATOM   2419  NH2 ARG B  98    -146.705 278.544-162.522  1.00  0.00           N  
ATOM   2420  N   ALA B  99    -141.749 274.900-162.828  1.00  0.00           N  
ATOM   2421  CA  ALA B  99    -141.067 275.485-161.668  1.00  0.00           C  
ATOM   2422  C   ALA B  99    -141.462 276.967-161.509  1.00  0.00           C  
ATOM   2423  O   ALA B  99    -141.254 277.748-162.438  1.00  0.00           O  
ATOM   2424  CB  ALA B  99    -139.547 275.328-161.831  1.00  0.00           C  
ATOM   2425  N   ASN B 100    -142.012 277.314-160.331  1.00  0.00           N  
ATOM   2426  CA  ASN B 100    -142.519 278.639-159.944  1.00  0.00           C  
ATOM   2427  C   ASN B 100    -142.830 278.643-158.423  1.00  0.00           C  
ATOM   2428  O   ASN B 100    -142.460 277.706-157.720  1.00  0.00           O  
ATOM   2429  CB  ASN B 100    -143.774 279.007-160.795  1.00  0.00           C  
ATOM   2430  CG  ASN B 100    -144.166 280.493-160.773  1.00  0.00           C  
ATOM   2431  OD1 ASN B 100    -143.319 281.373-160.887  1.00  0.00           O  
ATOM   2432  ND2 ASN B 100    -145.457 280.780-160.594  1.00  0.00           N  
ATOM   2433  N   TRP B 101    -143.522 279.694-157.944  1.00  0.00           N  
ATOM   2434  CA  TRP B 101    -144.174 279.807-156.634  1.00  0.00           C  
ATOM   2435  C   TRP B 101    -145.354 278.825-156.442  1.00  0.00           C  
ATOM   2436  O   TRP B 101    -145.699 278.522-155.303  1.00  0.00           O  
ATOM   2437  CB  TRP B 101    -144.631 281.276-156.461  1.00  0.00           C  
ATOM   2438  CG  TRP B 101    -145.397 281.646-155.218  1.00  0.00           C  
ATOM   2439  CD1 TRP B 101    -145.033 281.337-153.954  1.00  0.00           C  
ATOM   2440  CD2 TRP B 101    -146.624 282.429-155.091  1.00  0.00           C  
ATOM   2441  NE1 TRP B 101    -145.955 281.835-153.060  1.00  0.00           N  
ATOM   2442  CE2 TRP B 101    -146.957 282.529-153.703  1.00  0.00           C  
ATOM   2443  CE3 TRP B 101    -147.499 283.064-156.005  1.00  0.00           C  
ATOM   2444  CZ2 TRP B 101    -148.097 283.216-153.249  1.00  0.00           C  
ATOM   2445  CZ3 TRP B 101    -148.645 283.757-155.561  1.00  0.00           C  
ATOM   2446  CH2 TRP B 101    -148.943 283.835-154.187  1.00  0.00           C  
ATOM   2447  N   LEU B 102    -145.945 278.334-157.543  1.00  0.00           N  
ATOM   2448  CA  LEU B 102    -147.001 277.326-157.551  1.00  0.00           C  
ATOM   2449  C   LEU B 102    -146.980 276.627-158.909  1.00  0.00           C  
ATOM   2450  O   LEU B 102    -146.885 277.309-159.929  1.00  0.00           O  
ATOM   2451  CB  LEU B 102    -148.373 277.980-157.268  1.00  0.00           C  
ATOM   2452  CG  LEU B 102    -149.563 276.991-157.170  1.00  0.00           C  
ATOM   2453  CD1 LEU B 102    -149.409 276.017-155.981  1.00  0.00           C  
ATOM   2454  CD2 LEU B 102    -150.917 277.734-157.156  1.00  0.00           C  
ATOM   2455  N   ASP B 103    -147.084 275.289-158.892  1.00  0.00           N  
ATOM   2456  CA  ASP B 103    -146.996 274.432-160.077  1.00  0.00           C  
ATOM   2457  C   ASP B 103    -148.084 273.355-160.060  1.00  0.00           C  
ATOM   2458  O   ASP B 103    -148.481 272.892-158.989  1.00  0.00           O  
ATOM   2459  CB  ASP B 103    -145.596 273.806-160.260  1.00  0.00           C  
ATOM   2460  CG  ASP B 103    -144.487 274.857-160.307  1.00  0.00           C  
ATOM   2461  OD1 ASP B 103    -143.578 274.781-159.452  1.00  0.00           O  
ATOM   2462  OD2 ASP B 103    -144.559 275.704-161.228  1.00  0.00           O  
ATOM   2463  N   TYR B 104    -148.521 272.985-161.273  1.00  0.00           N  
ATOM   2464  CA  TYR B 104    -149.545 271.980-161.541  1.00  0.00           C  
ATOM   2465  C   TYR B 104    -148.932 270.878-162.417  1.00  0.00           C  
ATOM   2466  O   TYR B 104    -148.137 271.176-163.309  1.00  0.00           O  
ATOM   2467  CB  TYR B 104    -150.743 272.671-162.233  1.00  0.00           C  
ATOM   2468  CG  TYR B 104    -152.032 271.872-162.277  1.00  0.00           C  
ATOM   2469  CD1 TYR B 104    -152.214 270.864-163.244  1.00  0.00           C  
ATOM   2470  CE1 TYR B 104    -153.404 270.113-163.274  1.00  0.00           C  
ATOM   2471  CZ  TYR B 104    -154.428 270.379-162.346  1.00  0.00           C  
ATOM   2472  OH  TYR B 104    -155.588 269.659-162.388  1.00  0.00           O  
ATOM   2473  CD2 TYR B 104    -153.067 272.146-161.359  1.00  0.00           C  
ATOM   2474  CE2 TYR B 104    -154.261 271.400-161.389  1.00  0.00           C  
ATOM   2475  N   TRP B 105    -149.320 269.625-162.139  1.00  0.00           N  
ATOM   2476  CA  TRP B 105    -148.920 268.437-162.894  1.00  0.00           C  
ATOM   2477  C   TRP B 105    -150.165 267.765-163.482  1.00  0.00           C  
ATOM   2478  O   TRP B 105    -151.245 267.855-162.895  1.00  0.00           O  
ATOM   2479  CB  TRP B 105    -148.194 267.434-161.975  1.00  0.00           C  
ATOM   2480  CG  TRP B 105    -146.834 267.779-161.436  1.00  0.00           C  
ATOM   2481  CD1 TRP B 105    -146.432 268.961-160.910  1.00  0.00           C  
ATOM   2482  NE1 TRP B 105    -145.136 268.856-160.462  1.00  0.00           N  
ATOM   2483  CE2 TRP B 105    -144.640 267.585-160.631  1.00  0.00           C  
ATOM   2484  CD2 TRP B 105    -145.704 266.872-161.261  1.00  0.00           C  
ATOM   2485  CE3 TRP B 105    -145.470 265.511-161.563  1.00  0.00           C  
ATOM   2486  CZ3 TRP B 105    -144.240 264.896-161.254  1.00  0.00           C  
ATOM   2487  CZ2 TRP B 105    -143.414 266.985-160.306  1.00  0.00           C  
ATOM   2488  CH2 TRP B 105    -143.222 265.631-160.617  1.00  0.00           C  
ATOM   2489  N   GLY B 106    -149.979 267.063-164.611  1.00  0.00           N  
ATOM   2490  CA  GLY B 106    -151.042 266.349-165.317  1.00  0.00           C  
ATOM   2491  C   GLY B 106    -151.558 265.128-164.540  1.00  0.00           C  
ATOM   2492  O   GLY B 106    -150.957 264.685-163.565  1.00  0.00           O  
ATOM   2493  N   GLN B 107    -152.694 264.591-165.006  1.00  0.00           N  
ATOM   2494  CA  GLN B 107    -153.468 263.509-164.389  1.00  0.00           C  
ATOM   2495  C   GLN B 107    -152.789 262.120-164.321  1.00  0.00           C  
ATOM   2496  O   GLN B 107    -153.329 261.235-163.659  1.00  0.00           O  
ATOM   2497  CB  GLN B 107    -154.822 263.426-165.128  1.00  0.00           C  
ATOM   2498  CG  GLN B 107    -155.720 264.654-164.881  1.00  0.00           C  
ATOM   2499  CD  GLN B 107    -156.945 264.655-165.794  1.00  0.00           C  
ATOM   2500  OE1 GLN B 107    -156.825 264.886-166.995  1.00  0.00           O  
ATOM   2501  NE2 GLN B 107    -158.129 264.415-165.229  1.00  0.00           N  
ATOM   2502  N   GLY B 108    -151.642 261.950-164.999  1.00  0.00           N  
ATOM   2503  CA  GLY B 108    -150.918 260.690-165.145  1.00  0.00           C  
ATOM   2504  C   GLY B 108    -151.462 259.901-166.346  1.00  0.00           C  
ATOM   2505  O   GLY B 108    -152.673 259.839-166.559  1.00  0.00           O  
ATOM   2506  N   THR B 109    -150.557 259.262-167.105  1.00  0.00           N  
ATOM   2507  CA  THR B 109    -150.884 258.324-168.184  1.00  0.00           C  
ATOM   2508  C   THR B 109    -149.929 257.119-168.087  1.00  0.00           C  
ATOM   2509  O   THR B 109    -148.710 257.275-168.182  1.00  0.00           O  
ATOM   2510  CB  THR B 109    -150.781 258.967-169.597  1.00  0.00           C  
ATOM   2511  OG1 THR B 109    -149.495 259.489-169.884  1.00  0.00           O  
ATOM   2512  CG2 THR B 109    -151.824 260.061-169.859  1.00  0.00           C  
ATOM   2513  N   THR B 110    -150.519 255.935-167.851  1.00  0.00           N  
ATOM   2514  CA  THR B 110    -149.805 254.692-167.569  1.00  0.00           C  
ATOM   2515  C   THR B 110    -149.340 253.990-168.857  1.00  0.00           C  
ATOM   2516  O   THR B 110    -150.165 253.431-169.583  1.00  0.00           O  
ATOM   2517  CB  THR B 110    -150.688 253.705-166.758  1.00  0.00           C  
ATOM   2518  OG1 THR B 110    -151.159 254.348-165.589  1.00  0.00           O  
ATOM   2519  CG2 THR B 110    -149.977 252.406-166.326  1.00  0.00           C  
ATOM   2520  N   VAL B 111    -148.018 254.012-169.090  1.00  0.00           N  
ATOM   2521  CA  VAL B 111    -147.343 253.212-170.109  1.00  0.00           C  
ATOM   2522  C   VAL B 111    -146.910 251.887-169.456  1.00  0.00           C  
ATOM   2523  O   VAL B 111    -146.397 251.902-168.335  1.00  0.00           O  
ATOM   2524  CB  VAL B 111    -146.063 253.927-170.639  1.00  0.00           C  
ATOM   2525  CG1 VAL B 111    -145.238 253.091-171.644  1.00  0.00           C  
ATOM   2526  CG2 VAL B 111    -146.388 255.289-171.277  1.00  0.00           C  
ATOM   2527  N   THR B 112    -147.102 250.774-170.177  1.00  0.00           N  
ATOM   2528  CA  THR B 112    -146.625 249.452-169.774  1.00  0.00           C  
ATOM   2529  C   THR B 112    -145.811 248.855-170.934  1.00  0.00           C  
ATOM   2530  O   THR B 112    -146.207 248.991-172.091  1.00  0.00           O  
ATOM   2531  CB  THR B 112    -147.793 248.497-169.395  1.00  0.00           C  
ATOM   2532  OG1 THR B 112    -148.581 248.089-170.499  1.00  0.00           O  
ATOM   2533  CG2 THR B 112    -148.710 249.062-168.299  1.00  0.00           C  
ATOM   2534  N   VAL B 113    -144.667 248.245-170.591  1.00  0.00           N  
ATOM   2535  CA  VAL B 113    -143.699 247.707-171.540  1.00  0.00           C  
ATOM   2536  C   VAL B 113    -143.386 246.259-171.128  1.00  0.00           C  
ATOM   2537  O   VAL B 113    -142.541 246.026-170.262  1.00  0.00           O  
ATOM   2538  CB  VAL B 113    -142.389 248.551-171.563  1.00  0.00           C  
ATOM   2539  CG1 VAL B 113    -141.358 248.031-172.582  1.00  0.00           C  
ATOM   2540  CG2 VAL B 113    -142.666 250.040-171.835  1.00  0.00           C  
ATOM   2541  N   SER B 114    -144.104 245.311-171.748  1.00  0.00           N  
ATOM   2542  CA  SER B 114    -143.937 243.872-171.534  1.00  0.00           C  
ATOM   2543  C   SER B 114    -144.489 243.114-172.748  1.00  0.00           C  
ATOM   2544  O   SER B 114    -145.510 243.513-173.308  1.00  0.00           O  
ATOM   2545  CB  SER B 114    -144.601 243.444-170.207  1.00  0.00           C  
ATOM   2546  OG  SER B 114    -144.506 242.048-169.988  1.00  0.00           O  
ATOM   2547  N   SER B 115    -143.796 242.023-173.116  1.00  0.00           N  
ATOM   2548  CA  SER B 115    -144.107 241.149-174.253  1.00  0.00           C  
ATOM   2549  C   SER B 115    -145.452 240.397-174.156  1.00  0.00           C  
ATOM   2550  O   SER B 115    -145.903 239.868-175.172  1.00  0.00           O  
ATOM   2551  CB  SER B 115    -142.940 240.162-174.455  1.00  0.00           C  
ATOM   2552  OG  SER B 115    -141.850 240.820-175.070  1.00  0.00           O  
ATOM   2553  N   ALA B 116    -146.077 240.391-172.964  1.00  0.00           N  
ATOM   2554  CA  ALA B 116    -147.408 239.853-172.682  1.00  0.00           C  
ATOM   2555  C   ALA B 116    -148.508 240.475-173.560  1.00  0.00           C  
ATOM   2556  O   ALA B 116    -148.513 241.690-173.769  1.00  0.00           O  
ATOM   2557  CB  ALA B 116    -147.714 240.089-171.196  1.00  0.00           C  
ATOM   2558  N   SER B 117    -149.408 239.618-174.064  1.00  0.00           N  
ATOM   2559  CA  SER B 117    -150.511 239.996-174.947  1.00  0.00           C  
ATOM   2560  C   SER B 117    -151.684 240.603-174.154  1.00  0.00           C  
ATOM   2561  O   SER B 117    -151.983 240.135-173.055  1.00  0.00           O  
ATOM   2562  CB  SER B 117    -150.944 238.749-175.743  1.00  0.00           C  
ATOM   2563  OG  SER B 117    -151.927 239.060-176.710  1.00  0.00           O  
ATOM   2564  N   THR B 118    -152.335 241.612-174.759  1.00  0.00           N  
ATOM   2565  CA  THR B 118    -153.533 242.283-174.247  1.00  0.00           C  
ATOM   2566  C   THR B 118    -154.740 241.324-174.168  1.00  0.00           C  
ATOM   2567  O   THR B 118    -154.930 240.511-175.074  1.00  0.00           O  
ATOM   2568  CB  THR B 118    -153.907 243.486-175.155  1.00  0.00           C  
ATOM   2569  OG1 THR B 118    -152.814 244.382-175.193  1.00  0.00           O  
ATOM   2570  CG2 THR B 118    -155.158 244.286-174.743  1.00  0.00           C  
ATOM   2571  N   LYS B 119    -155.508 241.425-173.073  1.00  0.00           N  
ATOM   2572  CA  LYS B 119    -156.569 240.480-172.730  1.00  0.00           C  
ATOM   2573  C   LYS B 119    -157.666 241.182-171.913  1.00  0.00           C  
ATOM   2574  O   LYS B 119    -157.348 242.033-171.083  1.00  0.00           O  
ATOM   2575  CB  LYS B 119    -155.919 239.293-171.975  1.00  0.00           C  
ATOM   2576  CG  LYS B 119    -156.881 238.215-171.441  1.00  0.00           C  
ATOM   2577  CD  LYS B 119    -157.567 237.344-172.502  1.00  0.00           C  
ATOM   2578  CE  LYS B 119    -156.600 236.384-173.209  1.00  0.00           C  
ATOM   2579  NZ  LYS B 119    -157.326 235.465-174.102  1.00  0.00           N  
ATOM   2580  N   GLY B 120    -158.927 240.774-172.136  1.00  0.00           N  
ATOM   2581  CA  GLY B 120    -160.100 241.249-171.400  1.00  0.00           C  
ATOM   2582  C   GLY B 120    -160.462 240.258-170.273  1.00  0.00           C  
ATOM   2583  O   GLY B 120    -160.293 239.055-170.460  1.00  0.00           O  
ATOM   2584  N   PRO B 121    -160.984 240.743-169.119  1.00  0.00           N  
ATOM   2585  CA  PRO B 121    -161.227 239.944-167.901  1.00  0.00           C  
ATOM   2586  C   PRO B 121    -162.376 238.929-167.987  1.00  0.00           C  
ATOM   2587  O   PRO B 121    -163.306 239.101-168.777  1.00  0.00           O  
ATOM   2588  CD  PRO B 121    -161.286 242.149-168.875  1.00  0.00           C  
ATOM   2589  CB  PRO B 121    -161.533 241.006-166.828  1.00  0.00           C  
ATOM   2590  CG  PRO B 121    -162.112 242.175-167.599  1.00  0.00           C  
ATOM   2591  N   SER B 122    -162.291 237.932-167.095  1.00  0.00           N  
ATOM   2592  CA  SER B 122    -163.354 236.996-166.747  1.00  0.00           C  
ATOM   2593  C   SER B 122    -163.505 237.021-165.217  1.00  0.00           C  
ATOM   2594  O   SER B 122    -162.524 236.782-164.513  1.00  0.00           O  
ATOM   2595  CB  SER B 122    -162.982 235.584-167.240  1.00  0.00           C  
ATOM   2596  OG  SER B 122    -163.211 235.470-168.630  1.00  0.00           O  
ATOM   2597  N   VAL B 123    -164.722 237.321-164.733  1.00  0.00           N  
ATOM   2598  CA  VAL B 123    -165.029 237.435-163.304  1.00  0.00           C  
ATOM   2599  C   VAL B 123    -165.694 236.137-162.810  1.00  0.00           C  
ATOM   2600  O   VAL B 123    -166.594 235.617-163.472  1.00  0.00           O  
ATOM   2601  CB  VAL B 123    -165.981 238.629-163.013  1.00  0.00           C  
ATOM   2602  CG1 VAL B 123    -166.361 238.786-161.525  1.00  0.00           C  
ATOM   2603  CG2 VAL B 123    -165.380 239.954-163.519  1.00  0.00           C  
ATOM   2604  N   PHE B 124    -165.222 235.653-161.652  1.00  0.00           N  
ATOM   2605  CA  PHE B 124    -165.609 234.385-161.043  1.00  0.00           C  
ATOM   2606  C   PHE B 124    -166.098 234.643-159.601  1.00  0.00           C  
ATOM   2607  O   PHE B 124    -165.293 235.094-158.784  1.00  0.00           O  
ATOM   2608  CB  PHE B 124    -164.375 233.465-161.038  1.00  0.00           C  
ATOM   2609  CG  PHE B 124    -163.893 233.065-162.423  1.00  0.00           C  
ATOM   2610  CD1 PHE B 124    -164.648 232.163-163.205  1.00  0.00           C  
ATOM   2611  CD2 PHE B 124    -162.769 233.694-162.998  1.00  0.00           C  
ATOM   2612  CE1 PHE B 124    -164.242 231.852-164.495  1.00  0.00           C  
ATOM   2613  CE2 PHE B 124    -162.378 233.368-164.291  1.00  0.00           C  
ATOM   2614  CZ  PHE B 124    -163.106 232.446-165.032  1.00  0.00           C  
ATOM   2615  N   PRO B 125    -167.393 234.371-159.309  1.00  0.00           N  
ATOM   2616  CA  PRO B 125    -167.968 234.477-157.951  1.00  0.00           C  
ATOM   2617  C   PRO B 125    -167.279 233.680-156.831  1.00  0.00           C  
ATOM   2618  O   PRO B 125    -166.615 232.676-157.088  1.00  0.00           O  
ATOM   2619  CD  PRO B 125    -168.438 234.046-160.283  1.00  0.00           C  
ATOM   2620  CB  PRO B 125    -169.398 233.956-158.128  1.00  0.00           C  
ATOM   2621  CG  PRO B 125    -169.748 234.301-159.559  1.00  0.00           C  
ATOM   2622  N   LEU B 126    -167.521 234.147-155.599  1.00  0.00           N  
ATOM   2623  CA  LEU B 126    -167.188 233.458-154.354  1.00  0.00           C  
ATOM   2624  C   LEU B 126    -168.481 233.215-153.550  1.00  0.00           C  
ATOM   2625  O   LEU B 126    -168.494 233.374-152.330  1.00  0.00           O  
ATOM   2626  CB  LEU B 126    -166.102 234.251-153.580  1.00  0.00           C  
ATOM   2627  CG  LEU B 126    -164.656 234.123-154.117  1.00  0.00           C  
ATOM   2628  CD1 LEU B 126    -164.195 232.660-154.228  1.00  0.00           C  
ATOM   2629  CD2 LEU B 126    -164.382 234.916-155.405  1.00  0.00           C  
ATOM   2630  N   ALA B 127    -169.541 232.786-154.261  1.00  0.00           N  
ATOM   2631  CA  ALA B 127    -170.803 232.281-153.720  1.00  0.00           C  
ATOM   2632  C   ALA B 127    -170.588 230.893-153.062  1.00  0.00           C  
ATOM   2633  O   ALA B 127    -170.211 230.003-153.828  1.00  0.00           O  
ATOM   2634  CB  ALA B 127    -171.613 233.384-153.015  1.00  0.00           C  
ATOM   2635  N   PRO B 128    -170.796 230.657-151.737  1.00  0.00           N  
ATOM   2636  CA  PRO B 128    -170.486 229.331-151.175  1.00  0.00           C  
ATOM   2637  C   PRO B 128    -171.522 228.255-151.542  1.00  0.00           C  
ATOM   2638  O   PRO B 128    -172.724 228.529-151.538  1.00  0.00           O  
ATOM   2639  CB  PRO B 128    -170.387 229.572-149.663  1.00  0.00           C  
ATOM   2640  CG  PRO B 128    -171.314 230.742-149.404  1.00  0.00           C  
ATOM   2641  CD  PRO B 128    -171.180 231.586-150.667  1.00  0.00           C  
ATOM   2642  N   CYS B 129    -171.023 227.038-151.831  1.00  0.00           N  
ATOM   2643  CA  CYS B 129    -171.846 225.839-152.012  1.00  0.00           C  
ATOM   2644  C   CYS B 129    -172.517 225.392-150.698  1.00  0.00           C  
ATOM   2645  O   CYS B 129    -173.651 224.918-150.733  1.00  0.00           O  
ATOM   2646  SG  CYS B 129    -171.996 223.363-153.341  1.00  0.00           S  
ATOM   2647  CB  CYS B 129    -171.005 224.709-152.638  1.00  0.00           C  
ATOM   2648  N   SER B 130    -171.835 225.634-149.564  1.00  0.00           N  
ATOM   2649  CA  SER B 130    -172.383 225.578-148.208  1.00  0.00           C  
ATOM   2650  C   SER B 130    -173.319 226.778-147.937  1.00  0.00           C  
ATOM   2651  O   SER B 130    -173.279 227.769-148.667  1.00  0.00           O  
ATOM   2652  CB  SER B 130    -171.187 225.541-147.230  1.00  0.00           C  
ATOM   2653  OG  SER B 130    -171.591 225.365-145.886  1.00  0.00           O  
ATOM   2654  N   ARG B 131    -174.132 226.682-146.871  1.00  0.00           N  
ATOM   2655  CA  ARG B 131    -174.980 227.777-146.385  1.00  0.00           C  
ATOM   2656  C   ARG B 131    -174.158 228.965-145.841  1.00  0.00           C  
ATOM   2657  O   ARG B 131    -172.984 228.801-145.502  1.00  0.00           O  
ATOM   2658  CB  ARG B 131    -175.978 227.228-145.340  1.00  0.00           C  
ATOM   2659  CG  ARG B 131    -175.365 226.771-143.997  1.00  0.00           C  
ATOM   2660  CD  ARG B 131    -176.418 226.487-142.916  1.00  0.00           C  
ATOM   2661  NE  ARG B 131    -177.093 227.715-142.466  1.00  0.00           N  
ATOM   2662  CZ  ARG B 131    -176.593 228.633-141.620  1.00  0.00           C  
ATOM   2663  NH1 ARG B 131    -177.313 229.729-141.345  1.00  0.00           N  
ATOM   2664  NH2 ARG B 131    -175.391 228.477-141.047  1.00  0.00           N  
ATOM   2665  N   SER B 132    -174.808 230.134-145.749  1.00  0.00           N  
ATOM   2666  CA  SER B 132    -174.193 231.376-145.285  1.00  0.00           C  
ATOM   2667  C   SER B 132    -175.188 232.202-144.456  1.00  0.00           C  
ATOM   2668  O   SER B 132    -176.404 232.028-144.570  1.00  0.00           O  
ATOM   2669  CB  SER B 132    -173.640 232.142-146.510  1.00  0.00           C  
ATOM   2670  OG  SER B 132    -172.917 233.300-146.140  1.00  0.00           O  
ATOM   2671  N   THR B 133    -174.621 233.103-143.643  1.00  0.00           N  
ATOM   2672  CA  THR B 133    -175.315 234.085-142.813  1.00  0.00           C  
ATOM   2673  C   THR B 133    -174.329 235.180-142.362  1.00  0.00           C  
ATOM   2674  O   THR B 133    -174.711 236.350-142.316  1.00  0.00           O  
ATOM   2675  CB  THR B 133    -176.041 233.451-141.585  1.00  0.00           C  
ATOM   2676  OG1 THR B 133    -176.646 234.441-140.773  1.00  0.00           O  
ATOM   2677  CG2 THR B 133    -175.144 232.608-140.654  1.00  0.00           C  
ATOM   2678  N   SER B 134    -173.076 234.776-142.068  1.00  0.00           N  
ATOM   2679  CA  SER B 134    -171.958 235.613-141.616  1.00  0.00           C  
ATOM   2680  C   SER B 134    -172.287 236.410-140.335  1.00  0.00           C  
ATOM   2681  O   SER B 134    -171.963 237.593-140.232  1.00  0.00           O  
ATOM   2682  CB  SER B 134    -171.425 236.471-142.787  1.00  0.00           C  
ATOM   2683  OG  SER B 134    -170.675 235.672-143.682  1.00  0.00           O  
ATOM   2684  N   GLU B 135    -172.961 235.722-139.394  1.00  0.00           N  
ATOM   2685  CA  GLU B 135    -173.471 236.223-138.112  1.00  0.00           C  
ATOM   2686  C   GLU B 135    -174.497 237.362-138.286  1.00  0.00           C  
ATOM   2687  O   GLU B 135    -174.412 238.380-137.600  1.00  0.00           O  
ATOM   2688  CB  GLU B 135    -172.309 236.570-137.143  1.00  0.00           C  
ATOM   2689  CG  GLU B 135    -171.233 235.473-136.976  1.00  0.00           C  
ATOM   2690  CD  GLU B 135    -171.806 234.112-136.577  1.00  0.00           C  
ATOM   2691  OE1 GLU B 135    -172.147 233.962-135.384  1.00  0.00           O  
ATOM   2692  OE2 GLU B 135    -171.909 233.252-137.479  1.00  0.00           O  
ATOM   2693  N   SER B 136    -175.437 237.158-139.228  1.00  0.00           N  
ATOM   2694  CA  SER B 136    -176.495 238.092-139.643  1.00  0.00           C  
ATOM   2695  C   SER B 136    -175.957 239.410-140.246  1.00  0.00           C  
ATOM   2696  O   SER B 136    -176.595 240.453-140.110  1.00  0.00           O  
ATOM   2697  CB  SER B 136    -177.522 238.305-138.505  1.00  0.00           C  
ATOM   2698  OG  SER B 136    -178.286 237.130-138.313  1.00  0.00           O  
ATOM   2699  N   THR B 137    -174.794 239.328-140.911  1.00  0.00           N  
ATOM   2700  CA  THR B 137    -174.112 240.432-141.580  1.00  0.00           C  
ATOM   2701  C   THR B 137    -173.413 239.832-142.812  1.00  0.00           C  
ATOM   2702  O   THR B 137    -172.234 239.488-142.746  1.00  0.00           O  
ATOM   2703  CB  THR B 137    -173.084 241.132-140.639  1.00  0.00           C  
ATOM   2704  OG1 THR B 137    -173.763 241.729-139.550  1.00  0.00           O  
ATOM   2705  CG2 THR B 137    -172.227 242.244-141.276  1.00  0.00           C  
ATOM   2706  N   ALA B 138    -174.198 239.650-143.890  1.00  0.00           N  
ATOM   2707  CA  ALA B 138    -173.816 238.981-145.136  1.00  0.00           C  
ATOM   2708  C   ALA B 138    -172.557 239.563-145.797  1.00  0.00           C  
ATOM   2709  O   ALA B 138    -172.435 240.782-145.903  1.00  0.00           O  
ATOM   2710  CB  ALA B 138    -174.994 239.038-146.120  1.00  0.00           C  
ATOM   2711  N   ALA B 139    -171.675 238.659-146.250  1.00  0.00           N  
ATOM   2712  CA  ALA B 139    -170.446 238.972-146.971  1.00  0.00           C  
ATOM   2713  C   ALA B 139    -170.412 238.167-148.277  1.00  0.00           C  
ATOM   2714  O   ALA B 139    -170.701 236.970-148.263  1.00  0.00           O  
ATOM   2715  CB  ALA B 139    -169.236 238.648-146.081  1.00  0.00           C  
ATOM   2716  N   LEU B 140    -170.063 238.852-149.377  1.00  0.00           N  
ATOM   2717  CA  LEU B 140    -170.017 238.315-150.737  1.00  0.00           C  
ATOM   2718  C   LEU B 140    -168.749 238.824-151.436  1.00  0.00           C  
ATOM   2719  O   LEU B 140    -168.337 239.959-151.190  1.00  0.00           O  
ATOM   2720  CB  LEU B 140    -171.285 238.764-151.504  1.00  0.00           C  
ATOM   2721  CG  LEU B 140    -172.592 238.050-151.087  1.00  0.00           C  
ATOM   2722  CD1 LEU B 140    -173.816 238.700-151.764  1.00  0.00           C  
ATOM   2723  CD2 LEU B 140    -172.538 236.524-151.326  1.00  0.00           C  
ATOM   2724  N   GLY B 141    -168.157 237.979-152.295  1.00  0.00           N  
ATOM   2725  CA  GLY B 141    -166.894 238.272-152.969  1.00  0.00           C  
ATOM   2726  C   GLY B 141    -166.962 237.929-154.460  1.00  0.00           C  
ATOM   2727  O   GLY B 141    -167.852 237.212-154.924  1.00  0.00           O  
ATOM   2728  N   CYS B 142    -165.960 238.435-155.190  1.00  0.00           N  
ATOM   2729  CA  CYS B 142    -165.699 238.186-156.605  1.00  0.00           C  
ATOM   2730  C   CYS B 142    -164.185 238.246-156.859  1.00  0.00           C  
ATOM   2731  O   CYS B 142    -163.463 238.931-156.131  1.00  0.00           O  
ATOM   2732  CB  CYS B 142    -166.469 239.192-157.481  1.00  0.00           C  
ATOM   2733  SG  CYS B 142    -166.121 240.950-157.195  1.00  0.00           S  
ATOM   2734  N   LEU B 143    -163.740 237.529-157.902  1.00  0.00           N  
ATOM   2735  CA  LEU B 143    -162.352 237.497-158.342  1.00  0.00           C  
ATOM   2736  C   LEU B 143    -162.305 237.684-159.860  1.00  0.00           C  
ATOM   2737  O   LEU B 143    -162.788 236.830-160.602  1.00  0.00           O  
ATOM   2738  CB  LEU B 143    -161.691 236.170-157.897  1.00  0.00           C  
ATOM   2739  CG  LEU B 143    -160.206 236.002-158.303  1.00  0.00           C  
ATOM   2740  CD1 LEU B 143    -159.284 236.995-157.563  1.00  0.00           C  
ATOM   2741  CD2 LEU B 143    -159.757 234.544-158.126  1.00  0.00           C  
ATOM   2742  N   VAL B 144    -161.664 238.783-160.275  1.00  0.00           N  
ATOM   2743  CA  VAL B 144    -161.284 239.075-161.652  1.00  0.00           C  
ATOM   2744  C   VAL B 144    -159.992 238.298-161.973  1.00  0.00           C  
ATOM   2745  O   VAL B 144    -159.089 238.259-161.136  1.00  0.00           O  
ATOM   2746  CB  VAL B 144    -160.969 240.590-161.836  1.00  0.00           C  
ATOM   2747  CG1 VAL B 144    -160.856 240.976-163.320  1.00  0.00           C  
ATOM   2748  CG2 VAL B 144    -162.015 241.488-161.154  1.00  0.00           C  
ATOM   2749  N   LYS B 145    -159.924 237.697-163.169  1.00  0.00           N  
ATOM   2750  CA  LYS B 145    -158.776 236.915-163.619  1.00  0.00           C  
ATOM   2751  C   LYS B 145    -158.669 236.967-165.147  1.00  0.00           C  
ATOM   2752  O   LYS B 145    -159.689 237.035-165.832  1.00  0.00           O  
ATOM   2753  CB  LYS B 145    -158.886 235.471-163.054  1.00  0.00           C  
ATOM   2754  CG  LYS B 145    -157.833 234.451-163.544  1.00  0.00           C  
ATOM   2755  CD  LYS B 145    -156.382 234.805-163.157  1.00  0.00           C  
ATOM   2756  CE  LYS B 145    -155.322 233.913-163.826  1.00  0.00           C  
ATOM   2757  NZ  LYS B 145    -155.258 234.120-165.284  1.00  0.00           N  
ATOM   2758  N   ASP B 146    -157.418 236.890-165.631  1.00  0.00           N  
ATOM   2759  CA  ASP B 146    -157.013 236.792-167.034  1.00  0.00           C  
ATOM   2760  C   ASP B 146    -157.308 238.113-167.768  1.00  0.00           C  
ATOM   2761  O   ASP B 146    -158.307 238.205-168.475  1.00  0.00           O  
ATOM   2762  CB  ASP B 146    -157.622 235.548-167.746  1.00  0.00           C  
ATOM   2763  CG  ASP B 146    -157.011 235.239-169.117  1.00  0.00           C  
ATOM   2764  OD1 ASP B 146    -157.766 234.750-169.987  1.00  0.00           O  
ATOM   2765  OD2 ASP B 146    -155.777 235.395-169.245  1.00  0.00           O  
ATOM   2766  N   TYR B 147    -156.439 239.112-167.562  1.00  0.00           N  
ATOM   2767  CA  TYR B 147    -156.500 240.414-168.225  1.00  0.00           C  
ATOM   2768  C   TYR B 147    -155.103 241.044-168.235  1.00  0.00           C  
ATOM   2769  O   TYR B 147    -154.300 240.754-167.349  1.00  0.00           O  
ATOM   2770  CB  TYR B 147    -157.547 241.329-167.549  1.00  0.00           C  
ATOM   2771  CG  TYR B 147    -157.217 241.779-166.135  1.00  0.00           C  
ATOM   2772  CD1 TYR B 147    -156.497 242.973-165.923  1.00  0.00           C  
ATOM   2773  CE1 TYR B 147    -156.166 243.376-164.618  1.00  0.00           C  
ATOM   2774  CZ  TYR B 147    -156.563 242.590-163.521  1.00  0.00           C  
ATOM   2775  OH  TYR B 147    -156.228 242.980-162.262  1.00  0.00           O  
ATOM   2776  CD2 TYR B 147    -157.607 240.991-165.033  1.00  0.00           C  
ATOM   2777  CE2 TYR B 147    -157.285 241.398-163.725  1.00  0.00           C  
ATOM   2778  N   PHE B 148    -154.845 241.918-169.220  1.00  0.00           N  
ATOM   2779  CA  PHE B 148    -153.571 242.621-169.357  1.00  0.00           C  
ATOM   2780  C   PHE B 148    -153.773 243.879-170.223  1.00  0.00           C  
ATOM   2781  O   PHE B 148    -154.457 243.776-171.241  1.00  0.00           O  
ATOM   2782  CB  PHE B 148    -152.528 241.668-169.997  1.00  0.00           C  
ATOM   2783  CG  PHE B 148    -151.126 242.241-170.117  1.00  0.00           C  
ATOM   2784  CD1 PHE B 148    -150.740 242.966-171.264  1.00  0.00           C  
ATOM   2785  CE1 PHE B 148    -149.529 243.642-171.287  1.00  0.00           C  
ATOM   2786  CZ  PHE B 148    -148.705 243.633-170.172  1.00  0.00           C  
ATOM   2787  CD2 PHE B 148    -150.269 242.231-168.997  1.00  0.00           C  
ATOM   2788  CE2 PHE B 148    -149.065 242.921-169.035  1.00  0.00           C  
ATOM   2789  N   PRO B 149    -153.140 245.023-169.863  1.00  0.00           N  
ATOM   2790  CA  PRO B 149    -152.419 245.312-168.602  1.00  0.00           C  
ATOM   2791  C   PRO B 149    -153.372 245.690-167.448  1.00  0.00           C  
ATOM   2792  O   PRO B 149    -154.586 245.540-167.573  1.00  0.00           O  
ATOM   2793  CD  PRO B 149    -153.026 246.160-170.767  1.00  0.00           C  
ATOM   2794  CB  PRO B 149    -151.484 246.487-168.985  1.00  0.00           C  
ATOM   2795  CG  PRO B 149    -151.636 246.696-170.480  1.00  0.00           C  
ATOM   2796  N   GLU B 150    -152.801 246.244-166.367  1.00  0.00           N  
ATOM   2797  CA  GLU B 150    -153.525 247.037-165.366  1.00  0.00           C  
ATOM   2798  C   GLU B 150    -153.972 248.404-165.944  1.00  0.00           C  
ATOM   2799  O   GLU B 150    -153.371 248.866-166.917  1.00  0.00           O  
ATOM   2800  CB  GLU B 150    -152.595 247.272-164.155  1.00  0.00           C  
ATOM   2801  CG  GLU B 150    -152.352 246.017-163.304  1.00  0.00           C  
ATOM   2802  CD  GLU B 150    -151.461 246.336-162.105  1.00  0.00           C  
ATOM   2803  OE1 GLU B 150    -151.987 246.960-161.159  1.00  0.00           O  
ATOM   2804  OE2 GLU B 150    -150.270 245.963-162.158  1.00  0.00           O  
ATOM   2805  N   PRO B 151    -154.950 249.082-165.302  1.00  0.00           N  
ATOM   2806  CA  PRO B 151    -155.782 248.611-164.176  1.00  0.00           C  
ATOM   2807  C   PRO B 151    -157.070 247.899-164.637  1.00  0.00           C  
ATOM   2808  O   PRO B 151    -157.328 247.781-165.836  1.00  0.00           O  
ATOM   2809  CD  PRO B 151    -155.236 250.484-165.623  1.00  0.00           C  
ATOM   2810  CB  PRO B 151    -156.104 249.939-163.467  1.00  0.00           C  
ATOM   2811  CG  PRO B 151    -156.278 250.937-164.604  1.00  0.00           C  
ATOM   2812  N   VAL B 152    -157.885 247.509-163.644  1.00  0.00           N  
ATOM   2813  CA  VAL B 152    -159.312 247.237-163.803  1.00  0.00           C  
ATOM   2814  C   VAL B 152    -160.091 248.003-162.723  1.00  0.00           C  
ATOM   2815  O   VAL B 152    -159.687 248.022-161.559  1.00  0.00           O  
ATOM   2816  CB  VAL B 152    -159.681 245.729-163.699  1.00  0.00           C  
ATOM   2817  CG1 VAL B 152    -159.257 244.981-164.965  1.00  0.00           C  
ATOM   2818  CG2 VAL B 152    -159.179 245.011-162.431  1.00  0.00           C  
ATOM   2819  N   THR B 153    -161.208 248.609-163.146  1.00  0.00           N  
ATOM   2820  CA  THR B 153    -162.201 249.228-162.272  1.00  0.00           C  
ATOM   2821  C   THR B 153    -163.159 248.136-161.766  1.00  0.00           C  
ATOM   2822  O   THR B 153    -163.522 247.261-162.552  1.00  0.00           O  
ATOM   2823  CB  THR B 153    -163.038 250.272-163.059  1.00  0.00           C  
ATOM   2824  OG1 THR B 153    -162.184 251.316-163.485  1.00  0.00           O  
ATOM   2825  CG2 THR B 153    -164.218 250.910-162.299  1.00  0.00           C  
ATOM   2826  N   VAL B 154    -163.559 248.215-160.486  1.00  0.00           N  
ATOM   2827  CA  VAL B 154    -164.549 247.320-159.888  1.00  0.00           C  
ATOM   2828  C   VAL B 154    -165.547 248.150-159.064  1.00  0.00           C  
ATOM   2829  O   VAL B 154    -165.136 249.047-158.327  1.00  0.00           O  
ATOM   2830  CB  VAL B 154    -163.910 246.248-158.953  1.00  0.00           C  
ATOM   2831  CG1 VAL B 154    -164.950 245.297-158.319  1.00  0.00           C  
ATOM   2832  CG2 VAL B 154    -162.833 245.420-159.674  1.00  0.00           C  
ATOM   2833  N   SER B 155    -166.837 247.803-159.193  1.00  0.00           N  
ATOM   2834  CA  SER B 155    -167.951 248.384-158.449  1.00  0.00           C  
ATOM   2835  C   SER B 155    -169.004 247.301-158.161  1.00  0.00           C  
ATOM   2836  O   SER B 155    -169.067 246.298-158.871  1.00  0.00           O  
ATOM   2837  CB  SER B 155    -168.514 249.594-159.231  1.00  0.00           C  
ATOM   2838  OG  SER B 155    -169.257 249.217-160.378  1.00  0.00           O  
ATOM   2839  N   TRP B 156    -169.816 247.535-157.119  1.00  0.00           N  
ATOM   2840  CA  TRP B 156    -170.905 246.648-156.719  1.00  0.00           C  
ATOM   2841  C   TRP B 156    -172.253 247.284-157.068  1.00  0.00           C  
ATOM   2842  O   TRP B 156    -172.479 248.452-156.750  1.00  0.00           O  
ATOM   2843  CB  TRP B 156    -170.786 246.319-155.220  1.00  0.00           C  
ATOM   2844  CG  TRP B 156    -169.645 245.408-154.878  1.00  0.00           C  
ATOM   2845  CD1 TRP B 156    -168.369 245.782-154.633  1.00  0.00           C  
ATOM   2846  NE1 TRP B 156    -167.591 244.665-154.401  1.00  0.00           N  
ATOM   2847  CE2 TRP B 156    -168.327 243.504-154.513  1.00  0.00           C  
ATOM   2848  CD2 TRP B 156    -169.644 243.948-154.840  1.00  0.00           C  
ATOM   2849  CE3 TRP B 156    -170.629 242.951-155.040  1.00  0.00           C  
ATOM   2850  CZ3 TRP B 156    -170.323 241.585-154.895  1.00  0.00           C  
ATOM   2851  CZ2 TRP B 156    -168.008 242.142-154.371  1.00  0.00           C  
ATOM   2852  CH2 TRP B 156    -169.018 241.180-154.555  1.00  0.00           C  
ATOM   2853  N   ASN B 157    -173.117 246.490-157.726  1.00  0.00           N  
ATOM   2854  CA  ASN B 157    -174.464 246.843-158.203  1.00  0.00           C  
ATOM   2855  C   ASN B 157    -174.450 248.020-159.204  1.00  0.00           C  
ATOM   2856  O   ASN B 157    -175.343 248.865-159.169  1.00  0.00           O  
ATOM   2857  CB  ASN B 157    -175.440 247.069-157.011  1.00  0.00           C  
ATOM   2858  CG  ASN B 157    -175.627 245.849-156.099  1.00  0.00           C  
ATOM   2859  OD1 ASN B 157    -175.192 244.743-156.411  1.00  0.00           O  
ATOM   2860  ND2 ASN B 157    -176.303 246.043-154.964  1.00  0.00           N  
ATOM   2861  N   SER B 158    -173.416 248.060-160.066  1.00  0.00           N  
ATOM   2862  CA  SER B 158    -173.103 249.126-161.028  1.00  0.00           C  
ATOM   2863  C   SER B 158    -172.818 250.488-160.354  1.00  0.00           C  
ATOM   2864  O   SER B 158    -173.143 251.533-160.916  1.00  0.00           O  
ATOM   2865  CB  SER B 158    -174.173 249.206-162.147  1.00  0.00           C  
ATOM   2866  OG  SER B 158    -174.084 248.082-162.997  1.00  0.00           O  
ATOM   2867  N   GLY B 159    -172.215 250.447-159.153  1.00  0.00           N  
ATOM   2868  CA  GLY B 159    -171.901 251.622-158.340  1.00  0.00           C  
ATOM   2869  C   GLY B 159    -173.055 252.030-157.410  1.00  0.00           C  
ATOM   2870  O   GLY B 159    -172.891 252.993-156.661  1.00  0.00           O  
ATOM   2871  N   ALA B 160    -174.197 251.312-157.420  1.00  0.00           N  
ATOM   2872  CA  ALA B 160    -175.341 251.550-156.531  1.00  0.00           C  
ATOM   2873  C   ALA B 160    -175.151 251.001-155.102  1.00  0.00           C  
ATOM   2874  O   ALA B 160    -176.039 251.199-154.274  1.00  0.00           O  
ATOM   2875  CB  ALA B 160    -176.614 250.972-157.170  1.00  0.00           C  
ATOM   2876  N   LEU B 161    -174.014 250.336-154.832  1.00  0.00           N  
ATOM   2877  CA  LEU B 161    -173.633 249.819-153.522  1.00  0.00           C  
ATOM   2878  C   LEU B 161    -172.136 250.069-153.295  1.00  0.00           C  
ATOM   2879  O   LEU B 161    -171.328 249.850-154.199  1.00  0.00           O  
ATOM   2880  CB  LEU B 161    -174.028 248.326-153.436  1.00  0.00           C  
ATOM   2881  CG  LEU B 161    -173.739 247.621-152.091  1.00  0.00           C  
ATOM   2882  CD1 LEU B 161    -174.433 248.299-150.893  1.00  0.00           C  
ATOM   2883  CD2 LEU B 161    -174.124 246.136-152.174  1.00  0.00           C  
ATOM   2884  N   THR B 162    -171.808 250.526-152.078  1.00  0.00           N  
ATOM   2885  CA  THR B 162    -170.455 250.896-151.656  1.00  0.00           C  
ATOM   2886  C   THR B 162    -170.214 250.634-150.146  1.00  0.00           C  
ATOM   2887  O   THR B 162    -169.073 250.734-149.692  1.00  0.00           O  
ATOM   2888  CB  THR B 162    -170.149 252.379-152.032  1.00  0.00           C  
ATOM   2889  OG1 THR B 162    -168.803 252.728-151.770  1.00  0.00           O  
ATOM   2890  CG2 THR B 162    -171.034 253.416-151.316  1.00  0.00           C  
ATOM   2891  N   SER B 163    -171.273 250.272-149.398  1.00  0.00           N  
ATOM   2892  CA  SER B 163    -171.237 249.969-147.966  1.00  0.00           C  
ATOM   2893  C   SER B 163    -170.385 248.721-147.665  1.00  0.00           C  
ATOM   2894  O   SER B 163    -170.728 247.630-148.121  1.00  0.00           O  
ATOM   2895  CB  SER B 163    -172.686 249.824-147.453  1.00  0.00           C  
ATOM   2896  OG  SER B 163    -172.730 249.600-146.057  1.00  0.00           O  
ATOM   2897  N   GLY B 164    -169.288 248.930-146.915  1.00  0.00           N  
ATOM   2898  CA  GLY B 164    -168.338 247.899-146.492  1.00  0.00           C  
ATOM   2899  C   GLY B 164    -167.522 247.291-147.646  1.00  0.00           C  
ATOM   2900  O   GLY B 164    -166.965 246.207-147.469  1.00  0.00           O  
ATOM   2901  N   VAL B 165    -167.457 247.959-148.813  1.00  0.00           N  
ATOM   2902  CA  VAL B 165    -166.689 247.515-149.976  1.00  0.00           C  
ATOM   2903  C   VAL B 165    -165.185 247.787-149.795  1.00  0.00           C  
ATOM   2904  O   VAL B 165    -164.806 248.874-149.362  1.00  0.00           O  
ATOM   2905  CB  VAL B 165    -167.190 248.188-151.290  1.00  0.00           C  
ATOM   2906  CG1 VAL B 165    -166.272 248.014-152.523  1.00  0.00           C  
ATOM   2907  CG2 VAL B 165    -168.598 247.681-151.647  1.00  0.00           C  
ATOM   2908  N   HIS B 166    -164.372 246.793-150.184  1.00  0.00           N  
ATOM   2909  CA  HIS B 166    -162.922 246.897-150.313  1.00  0.00           C  
ATOM   2910  C   HIS B 166    -162.510 246.216-151.624  1.00  0.00           C  
ATOM   2911  O   HIS B 166    -162.905 245.073-151.859  1.00  0.00           O  
ATOM   2912  CB  HIS B 166    -162.217 246.248-149.103  1.00  0.00           C  
ATOM   2913  CG  HIS B 166    -162.305 247.041-147.824  1.00  0.00           C  
ATOM   2914  ND1 HIS B 166    -163.212 246.920-146.792  1.00  0.00           N  
ATOM   2915  CD2 HIS B 166    -161.402 248.064-147.517  1.00  0.00           C  
ATOM   2916  CE1 HIS B 166    -162.870 247.888-145.862  1.00  0.00           C  
ATOM   2917  NE2 HIS B 166    -161.803 248.529-146.340  1.00  0.00           N  
ATOM   2918  N   THR B 167    -161.707 246.923-152.431  1.00  0.00           N  
ATOM   2919  CA  THR B 167    -161.100 246.405-153.656  1.00  0.00           C  
ATOM   2920  C   THR B 167    -159.577 246.409-153.463  1.00  0.00           C  
ATOM   2921  O   THR B 167    -159.000 247.439-153.112  1.00  0.00           O  
ATOM   2922  CB  THR B 167    -161.452 247.273-154.896  1.00  0.00           C  
ATOM   2923  OG1 THR B 167    -162.852 247.245-155.100  1.00  0.00           O  
ATOM   2924  CG2 THR B 167    -160.787 246.827-156.214  1.00  0.00           C  
ATOM   2925  N   PHE B 168    -158.971 245.236-153.678  1.00  0.00           N  
ATOM   2926  CA  PHE B 168    -157.554 244.960-153.453  1.00  0.00           C  
ATOM   2927  C   PHE B 168    -156.789 245.183-154.776  1.00  0.00           C  
ATOM   2928  O   PHE B 168    -157.343 244.858-155.822  1.00  0.00           O  
ATOM   2929  CB  PHE B 168    -157.441 243.487-153.004  1.00  0.00           C  
ATOM   2930  CG  PHE B 168    -158.257 243.144-151.764  1.00  0.00           C  
ATOM   2931  CD1 PHE B 168    -159.610 242.758-151.883  1.00  0.00           C  
ATOM   2932  CE1 PHE B 168    -160.394 242.559-150.757  1.00  0.00           C  
ATOM   2933  CZ  PHE B 168    -159.855 242.766-149.495  1.00  0.00           C  
ATOM   2934  CD2 PHE B 168    -157.737 243.385-150.478  1.00  0.00           C  
ATOM   2935  CE2 PHE B 168    -158.539 243.182-149.363  1.00  0.00           C  
ATOM   2936  N   PRO B 169    -155.541 245.714-154.735  1.00  0.00           N  
ATOM   2937  CA  PRO B 169    -154.649 245.794-155.918  1.00  0.00           C  
ATOM   2938  C   PRO B 169    -154.402 244.465-156.666  1.00  0.00           C  
ATOM   2939  O   PRO B 169    -154.534 243.389-156.078  1.00  0.00           O  
ATOM   2940  CD  PRO B 169    -154.914 246.321-153.562  1.00  0.00           C  
ATOM   2941  CB  PRO B 169    -153.335 246.356-155.348  1.00  0.00           C  
ATOM   2942  CG  PRO B 169    -153.749 247.132-154.112  1.00  0.00           C  
ATOM   2943  N   ALA B 170    -154.048 244.573-157.955  1.00  0.00           N  
ATOM   2944  CA  ALA B 170    -153.763 243.432-158.827  1.00  0.00           C  
ATOM   2945  C   ALA B 170    -152.407 242.767-158.531  1.00  0.00           C  
ATOM   2946  O   ALA B 170    -151.491 243.423-158.036  1.00  0.00           O  
ATOM   2947  CB  ALA B 170    -153.803 243.904-160.284  1.00  0.00           C  
ATOM   2948  N   VAL B 171    -152.312 241.474-158.879  1.00  0.00           N  
ATOM   2949  CA  VAL B 171    -151.102 240.658-158.768  1.00  0.00           C  
ATOM   2950  C   VAL B 171    -150.920 239.877-160.082  1.00  0.00           C  
ATOM   2951  O   VAL B 171    -151.889 239.309-160.589  1.00  0.00           O  
ATOM   2952  CB  VAL B 171    -151.202 239.628-157.603  1.00  0.00           C  
ATOM   2953  CG1 VAL B 171    -149.933 238.762-157.452  1.00  0.00           C  
ATOM   2954  CG2 VAL B 171    -151.520 240.298-156.257  1.00  0.00           C  
ATOM   2955  N   LEU B 172    -149.678 239.863-160.602  1.00  0.00           N  
ATOM   2956  CA  LEU B 172    -149.267 239.146-161.815  1.00  0.00           C  
ATOM   2957  C   LEU B 172    -149.428 237.621-161.645  1.00  0.00           C  
ATOM   2958  O   LEU B 172    -149.032 237.098-160.602  1.00  0.00           O  
ATOM   2959  CB  LEU B 172    -147.795 239.526-162.117  1.00  0.00           C  
ATOM   2960  CG  LEU B 172    -147.268 239.138-163.521  1.00  0.00           C  
ATOM   2961  CD1 LEU B 172    -147.775 240.114-164.600  1.00  0.00           C  
ATOM   2962  CD2 LEU B 172    -145.729 239.017-163.542  1.00  0.00           C  
ATOM   2963  N   GLN B 173    -149.994 236.936-162.655  1.00  0.00           N  
ATOM   2964  CA  GLN B 173    -150.247 235.495-162.581  1.00  0.00           C  
ATOM   2965  C   GLN B 173    -150.179 234.840-163.966  1.00  0.00           C  
ATOM   2966  O   GLN B 173    -150.951 235.216-164.844  1.00  0.00           O  
ATOM   2967  CB  GLN B 173    -151.604 235.229-161.891  1.00  0.00           C  
ATOM   2968  CG  GLN B 173    -151.886 233.725-161.673  1.00  0.00           C  
ATOM   2969  CD  GLN B 173    -153.158 233.424-160.880  1.00  0.00           C  
ATOM   2970  OE1 GLN B 173    -153.443 232.135-160.703  1.00  0.00           O  
ATOM   2971  NE2 GLN B 173    -153.869 234.322-160.436  1.00  0.00           N  
ATOM   2972  N   SER B 174    -149.317 233.812-164.077  1.00  0.00           N  
ATOM   2973  CA  SER B 174    -149.099 232.935-165.234  1.00  0.00           C  
ATOM   2974  C   SER B 174    -148.452 233.679-166.415  1.00  0.00           C  
ATOM   2975  O   SER B 174    -149.153 234.068-167.350  1.00  0.00           O  
ATOM   2976  CB  SER B 174    -150.395 232.188-165.634  1.00  0.00           C  
ATOM   2977  OG  SER B 174    -150.733 231.228-164.652  1.00  0.00           O  
ATOM   2978  N   SER B 175    -147.118 233.854-166.329  1.00  0.00           N  
ATOM   2979  CA  SER B 175    -146.251 234.569-167.274  1.00  0.00           C  
ATOM   2980  C   SER B 175    -146.564 236.081-167.255  1.00  0.00           C  
ATOM   2981  O   SER B 175    -146.112 236.767-166.337  1.00  0.00           O  
ATOM   2982  CB  SER B 175    -146.276 233.898-168.674  1.00  0.00           C  
ATOM   2983  OG  SER B 175    -145.364 234.511-169.564  1.00  0.00           O  
ATOM   2984  N   GLY B 176    -147.373 236.547-168.220  1.00  0.00           N  
ATOM   2985  CA  GLY B 176    -148.017 237.858-168.201  1.00  0.00           C  
ATOM   2986  C   GLY B 176    -149.283 237.780-167.337  1.00  0.00           C  
ATOM   2987  O   GLY B 176    -149.324 237.042-166.354  1.00  0.00           O  
ATOM   2988  N   LEU B 177    -150.318 238.550-167.718  1.00  0.00           N  
ATOM   2989  CA  LEU B 177    -151.679 238.543-167.156  1.00  0.00           C  
ATOM   2990  C   LEU B 177    -151.760 238.957-165.667  1.00  0.00           C  
ATOM   2991  O   LEU B 177    -150.741 239.094-164.994  1.00  0.00           O  
ATOM   2992  CB  LEU B 177    -152.392 237.184-167.423  1.00  0.00           C  
ATOM   2993  CG  LEU B 177    -152.605 236.787-168.907  1.00  0.00           C  
ATOM   2994  CD1 LEU B 177    -153.347 237.855-169.730  1.00  0.00           C  
ATOM   2995  CD2 LEU B 177    -151.345 236.262-169.619  1.00  0.00           C  
ATOM   2996  N   TYR B 178    -152.988 239.195-165.184  1.00  0.00           N  
ATOM   2997  CA  TYR B 178    -153.262 239.701-163.839  1.00  0.00           C  
ATOM   2998  C   TYR B 178    -154.503 239.036-163.231  1.00  0.00           C  
ATOM   2999  O   TYR B 178    -155.339 238.478-163.948  1.00  0.00           O  
ATOM   3000  CB  TYR B 178    -153.423 241.238-163.891  1.00  0.00           C  
ATOM   3001  CG  TYR B 178    -152.140 242.016-164.108  1.00  0.00           C  
ATOM   3002  CD1 TYR B 178    -151.247 242.207-163.035  1.00  0.00           C  
ATOM   3003  CE1 TYR B 178    -150.037 242.900-163.230  1.00  0.00           C  
ATOM   3004  CZ  TYR B 178    -149.723 243.420-164.501  1.00  0.00           C  
ATOM   3005  OH  TYR B 178    -148.550 244.086-164.693  1.00  0.00           O  
ATOM   3006  CD2 TYR B 178    -151.831 242.552-165.375  1.00  0.00           C  
ATOM   3007  CE2 TYR B 178    -150.625 243.255-165.570  1.00  0.00           C  
ATOM   3008  N   SER B 179    -154.585 239.142-161.897  1.00  0.00           N  
ATOM   3009  CA  SER B 179    -155.672 238.669-161.047  1.00  0.00           C  
ATOM   3010  C   SER B 179    -155.910 239.719-159.950  1.00  0.00           C  
ATOM   3011  O   SER B 179    -154.942 240.281-159.440  1.00  0.00           O  
ATOM   3012  CB  SER B 179    -155.273 237.296-160.469  1.00  0.00           C  
ATOM   3013  OG  SER B 179    -156.302 236.725-159.688  1.00  0.00           O  
ATOM   3014  N   LEU B 180    -157.186 239.976-159.615  1.00  0.00           N  
ATOM   3015  CA  LEU B 180    -157.598 241.037-158.691  1.00  0.00           C  
ATOM   3016  C   LEU B 180    -158.908 240.647-157.996  1.00  0.00           C  
ATOM   3017  O   LEU B 180    -159.851 240.249-158.674  1.00  0.00           O  
ATOM   3018  CB  LEU B 180    -157.667 242.373-159.476  1.00  0.00           C  
ATOM   3019  CG  LEU B 180    -158.236 243.596-158.724  1.00  0.00           C  
ATOM   3020  CD1 LEU B 180    -157.555 244.910-159.169  1.00  0.00           C  
ATOM   3021  CD2 LEU B 180    -159.773 243.697-158.825  1.00  0.00           C  
ATOM   3022  N   SER B 181    -158.950 240.788-156.663  1.00  0.00           N  
ATOM   3023  CA  SER B 181    -160.105 240.457-155.825  1.00  0.00           C  
ATOM   3024  C   SER B 181    -160.849 241.716-155.347  1.00  0.00           C  
ATOM   3025  O   SER B 181    -160.292 242.817-155.357  1.00  0.00           O  
ATOM   3026  CB  SER B 181    -159.613 239.579-154.650  1.00  0.00           C  
ATOM   3027  OG  SER B 181    -158.777 240.289-153.761  1.00  0.00           O  
ATOM   3028  N   SER B 182    -162.097 241.507-154.900  1.00  0.00           N  
ATOM   3029  CA  SER B 182    -162.951 242.517-154.277  1.00  0.00           C  
ATOM   3030  C   SER B 182    -164.012 241.829-153.400  1.00  0.00           C  
ATOM   3031  O   SER B 182    -164.388 240.685-153.666  1.00  0.00           O  
ATOM   3032  CB  SER B 182    -163.557 243.439-155.363  1.00  0.00           C  
ATOM   3033  OG  SER B 182    -164.390 244.443-154.816  1.00  0.00           O  
ATOM   3034  N   VAL B 183    -164.468 242.556-152.370  1.00  0.00           N  
ATOM   3035  CA  VAL B 183    -165.452 242.111-151.385  1.00  0.00           C  
ATOM   3036  C   VAL B 183    -166.468 243.234-151.108  1.00  0.00           C  
ATOM   3037  O   VAL B 183    -166.143 244.411-151.268  1.00  0.00           O  
ATOM   3038  CB  VAL B 183    -164.744 241.691-150.056  1.00  0.00           C  
ATOM   3039  CG1 VAL B 183    -164.042 242.840-149.306  1.00  0.00           C  
ATOM   3040  CG2 VAL B 183    -165.660 240.929-149.079  1.00  0.00           C  
ATOM   3041  N   VAL B 184    -167.670 242.831-150.670  1.00  0.00           N  
ATOM   3042  CA  VAL B 184    -168.692 243.686-150.073  1.00  0.00           C  
ATOM   3043  C   VAL B 184    -169.239 242.980-148.821  1.00  0.00           C  
ATOM   3044  O   VAL B 184    -169.403 241.759-148.834  1.00  0.00           O  
ATOM   3045  CB  VAL B 184    -169.850 243.987-151.068  1.00  0.00           C  
ATOM   3046  CG1 VAL B 184    -170.667 242.758-151.514  1.00  0.00           C  
ATOM   3047  CG2 VAL B 184    -170.808 245.067-150.537  1.00  0.00           C  
ATOM   3048  N   THR B 185    -169.511 243.763-147.765  1.00  0.00           N  
ATOM   3049  CA  THR B 185    -170.079 243.275-146.509  1.00  0.00           C  
ATOM   3050  C   THR B 185    -171.099 244.305-145.995  1.00  0.00           C  
ATOM   3051  O   THR B 185    -170.776 245.489-145.922  1.00  0.00           O  
ATOM   3052  CB  THR B 185    -168.993 243.045-145.422  1.00  0.00           C  
ATOM   3053  OG1 THR B 185    -168.085 242.050-145.858  1.00  0.00           O  
ATOM   3054  CG2 THR B 185    -169.524 242.602-144.046  1.00  0.00           C  
ATOM   3055  N   VAL B 186    -172.309 243.832-145.665  1.00  0.00           N  
ATOM   3056  CA  VAL B 186    -173.450 244.662-145.263  1.00  0.00           C  
ATOM   3057  C   VAL B 186    -174.227 243.990-144.110  1.00  0.00           C  
ATOM   3058  O   VAL B 186    -174.243 242.761-144.043  1.00  0.00           O  
ATOM   3059  CB  VAL B 186    -174.437 244.864-146.454  1.00  0.00           C  
ATOM   3060  CG1 VAL B 186    -173.835 245.754-147.557  1.00  0.00           C  
ATOM   3061  CG2 VAL B 186    -175.003 243.558-147.052  1.00  0.00           C  
ATOM   3062  N   PRO B 187    -174.879 244.792-143.231  1.00  0.00           N  
ATOM   3063  CA  PRO B 187    -175.771 244.260-142.181  1.00  0.00           C  
ATOM   3064  C   PRO B 187    -177.038 243.604-142.765  1.00  0.00           C  
ATOM   3065  O   PRO B 187    -177.605 244.128-143.725  1.00  0.00           O  
ATOM   3066  CB  PRO B 187    -176.098 245.494-141.326  1.00  0.00           C  
ATOM   3067  CG  PRO B 187    -175.992 246.668-142.284  1.00  0.00           C  
ATOM   3068  CD  PRO B 187    -174.845 246.258-143.200  1.00  0.00           C  
ATOM   3069  N   SER B 188    -177.427 242.457-142.182  1.00  0.00           N  
ATOM   3070  CA  SER B 188    -178.519 241.577-142.622  1.00  0.00           C  
ATOM   3071  C   SER B 188    -178.182 240.877-143.960  1.00  0.00           C  
ATOM   3072  O   SER B 188    -177.005 240.759-144.304  1.00  0.00           O  
ATOM   3073  CB  SER B 188    -179.877 242.333-142.580  1.00  0.00           C  
ATOM   3074  OG  SER B 188    -180.990 241.462-142.663  1.00  0.00           O  
ATOM   3075  N   SER B 189    -179.210 240.401-144.679  1.00  0.00           N  
ATOM   3076  CA  SER B 189    -179.104 239.764-145.989  1.00  0.00           C  
ATOM   3077  C   SER B 189    -180.364 240.097-146.800  1.00  0.00           C  
ATOM   3078  O   SER B 189    -181.460 240.130-146.237  1.00  0.00           O  
ATOM   3079  CB  SER B 189    -178.906 238.243-145.809  1.00  0.00           C  
ATOM   3080  OG  SER B 189    -178.710 237.593-147.050  1.00  0.00           O  
ATOM   3081  N   SER B 190    -180.182 240.320-148.110  1.00  0.00           N  
ATOM   3082  CA  SER B 190    -181.255 240.684-149.039  1.00  0.00           C  
ATOM   3083  C   SER B 190    -180.976 240.196-150.472  1.00  0.00           C  
ATOM   3084  O   SER B 190    -181.473 240.809-151.415  1.00  0.00           O  
ATOM   3085  CB  SER B 190    -181.567 242.197-148.921  1.00  0.00           C  
ATOM   3086  OG  SER B 190    -180.537 242.999-149.464  1.00  0.00           O  
ATOM   3087  N   LEU B 191    -180.217 239.094-150.618  1.00  0.00           N  
ATOM   3088  CA  LEU B 191    -179.835 238.484-151.901  1.00  0.00           C  
ATOM   3089  C   LEU B 191    -181.030 238.004-152.757  1.00  0.00           C  
ATOM   3090  O   LEU B 191    -180.935 238.034-153.985  1.00  0.00           O  
ATOM   3091  CB  LEU B 191    -178.813 237.352-151.626  1.00  0.00           C  
ATOM   3092  CG  LEU B 191    -178.187 236.669-152.868  1.00  0.00           C  
ATOM   3093  CD1 LEU B 191    -177.445 237.667-153.777  1.00  0.00           C  
ATOM   3094  CD2 LEU B 191    -177.269 235.501-152.450  1.00  0.00           C  
ATOM   3095  N   GLY B 192    -182.132 237.599-152.101  1.00  0.00           N  
ATOM   3096  CA  GLY B 192    -183.364 237.149-152.754  1.00  0.00           C  
ATOM   3097  C   GLY B 192    -184.307 238.310-153.115  1.00  0.00           C  
ATOM   3098  O   GLY B 192    -185.251 238.090-153.871  1.00  0.00           O  
ATOM   3099  N   THR B 193    -184.065 239.526-152.590  1.00  0.00           N  
ATOM   3100  CA  THR B 193    -184.864 240.732-152.842  1.00  0.00           C  
ATOM   3101  C   THR B 193    -184.174 241.669-153.857  1.00  0.00           C  
ATOM   3102  O   THR B 193    -184.862 242.330-154.635  1.00  0.00           O  
ATOM   3103  CB  THR B 193    -185.080 241.525-151.523  1.00  0.00           C  
ATOM   3104  OG1 THR B 193    -185.737 240.694-150.586  1.00  0.00           O  
ATOM   3105  CG2 THR B 193    -185.893 242.830-151.643  1.00  0.00           C  
ATOM   3106  N   LYS B 194    -182.833 241.685-153.840  1.00  0.00           N  
ATOM   3107  CA  LYS B 194    -181.964 242.469-154.707  1.00  0.00           C  
ATOM   3108  C   LYS B 194    -180.739 241.612-155.037  1.00  0.00           C  
ATOM   3109  O   LYS B 194    -180.080 241.127-154.119  1.00  0.00           O  
ATOM   3110  CB  LYS B 194    -181.602 243.799-153.999  1.00  0.00           C  
ATOM   3111  CG  LYS B 194    -180.454 244.627-154.618  1.00  0.00           C  
ATOM   3112  CD  LYS B 194    -180.696 245.076-156.069  1.00  0.00           C  
ATOM   3113  CE  LYS B 194    -179.519 245.890-156.626  1.00  0.00           C  
ATOM   3114  NZ  LYS B 194    -179.744 246.274-158.029  1.00  0.00           N  
ATOM   3115  N   THR B 195    -180.440 241.472-156.337  1.00  0.00           N  
ATOM   3116  CA  THR B 195    -179.256 240.778-156.837  1.00  0.00           C  
ATOM   3117  C   THR B 195    -177.955 241.542-156.503  1.00  0.00           C  
ATOM   3118  O   THR B 195    -177.884 242.752-156.720  1.00  0.00           O  
ATOM   3119  CB  THR B 195    -179.366 240.539-158.372  1.00  0.00           C  
ATOM   3120  OG1 THR B 195    -178.229 239.856-158.861  1.00  0.00           O  
ATOM   3121  CG2 THR B 195    -179.534 241.803-159.237  1.00  0.00           C  
ATOM   3122  N   TYR B 196    -176.960 240.808-155.979  1.00  0.00           N  
ATOM   3123  CA  TYR B 196    -175.621 241.317-155.692  1.00  0.00           C  
ATOM   3124  C   TYR B 196    -174.702 240.913-156.847  1.00  0.00           C  
ATOM   3125  O   TYR B 196    -174.445 239.723-157.040  1.00  0.00           O  
ATOM   3126  CB  TYR B 196    -175.112 240.788-154.337  1.00  0.00           C  
ATOM   3127  CG  TYR B 196    -175.710 241.489-153.126  1.00  0.00           C  
ATOM   3128  CD1 TYR B 196    -177.069 241.308-152.798  1.00  0.00           C  
ATOM   3129  CD2 TYR B 196    -174.912 242.334-152.324  1.00  0.00           C  
ATOM   3130  CE1 TYR B 196    -177.635 241.976-151.697  1.00  0.00           C  
ATOM   3131  CE2 TYR B 196    -175.473 242.991-151.210  1.00  0.00           C  
ATOM   3132  CZ  TYR B 196    -176.837 242.820-150.903  1.00  0.00           C  
ATOM   3133  OH  TYR B 196    -177.392 243.475-149.842  1.00  0.00           O  
ATOM   3134  N   THR B 197    -174.256 241.927-157.600  1.00  0.00           N  
ATOM   3135  CA  THR B 197    -173.425 241.777-158.789  1.00  0.00           C  
ATOM   3136  C   THR B 197    -172.119 242.568-158.607  1.00  0.00           C  
ATOM   3137  O   THR B 197    -172.110 243.623-157.974  1.00  0.00           O  
ATOM   3138  CB  THR B 197    -174.166 242.300-160.054  1.00  0.00           C  
ATOM   3139  OG1 THR B 197    -174.388 243.696-160.025  1.00  0.00           O  
ATOM   3140  CG2 THR B 197    -175.519 241.615-160.311  1.00  0.00           C  
ATOM   3141  N   CYS B 198    -171.041 242.015-159.181  1.00  0.00           N  
ATOM   3142  CA  CYS B 198    -169.700 242.585-159.217  1.00  0.00           C  
ATOM   3143  C   CYS B 198    -169.395 242.950-160.674  1.00  0.00           C  
ATOM   3144  O   CYS B 198    -169.192 242.066-161.508  1.00  0.00           O  
ATOM   3145  SG  CYS B 198    -166.947 241.882-158.805  1.00  0.00           S  
ATOM   3146  CB  CYS B 198    -168.722 241.565-158.606  1.00  0.00           C  
ATOM   3147  N   ASN B 199    -169.429 244.263-160.938  1.00  0.00           N  
ATOM   3148  CA  ASN B 199    -169.325 244.872-162.261  1.00  0.00           C  
ATOM   3149  C   ASN B 199    -167.897 245.389-162.448  1.00  0.00           C  
ATOM   3150  O   ASN B 199    -167.410 246.131-161.596  1.00  0.00           O  
ATOM   3151  CB  ASN B 199    -170.342 246.028-162.394  1.00  0.00           C  
ATOM   3152  CG  ASN B 199    -171.780 245.586-162.113  1.00  0.00           C  
ATOM   3153  OD1 ASN B 199    -172.194 245.526-160.958  1.00  0.00           O  
ATOM   3154  ND2 ASN B 199    -172.544 245.281-163.162  1.00  0.00           N  
ATOM   3155  N   VAL B 200    -167.246 244.948-163.534  1.00  0.00           N  
ATOM   3156  CA  VAL B 200    -165.812 245.104-163.748  1.00  0.00           C  
ATOM   3157  C   VAL B 200    -165.543 245.528-165.198  1.00  0.00           C  
ATOM   3158  O   VAL B 200    -166.051 244.881-166.112  1.00  0.00           O  
ATOM   3159  CB  VAL B 200    -165.068 243.764-163.473  1.00  0.00           C  
ATOM   3160  CG1 VAL B 200    -163.545 243.825-163.720  1.00  0.00           C  
ATOM   3161  CG2 VAL B 200    -165.353 243.250-162.049  1.00  0.00           C  
ATOM   3162  N   ASP B 201    -164.729 246.581-165.375  1.00  0.00           N  
ATOM   3163  CA  ASP B 201    -164.336 247.131-166.675  1.00  0.00           C  
ATOM   3164  C   ASP B 201    -162.806 247.043-166.822  1.00  0.00           C  
ATOM   3165  O   ASP B 201    -162.080 247.257-165.849  1.00  0.00           O  
ATOM   3166  CB  ASP B 201    -164.827 248.596-166.821  1.00  0.00           C  
ATOM   3167  CG  ASP B 201    -164.607 249.228-168.206  1.00  0.00           C  
ATOM   3168  OD1 ASP B 201    -164.397 250.460-168.241  1.00  0.00           O  
ATOM   3169  OD2 ASP B 201    -164.725 248.496-169.214  1.00  0.00           O  
ATOM   3170  N   HIS B 202    -162.365 246.779-168.059  1.00  0.00           N  
ATOM   3171  CA  HIS B 202    -160.977 246.801-168.496  1.00  0.00           C  
ATOM   3172  C   HIS B 202    -160.927 247.590-169.808  1.00  0.00           C  
ATOM   3173  O   HIS B 202    -161.241 247.041-170.864  1.00  0.00           O  
ATOM   3174  CB  HIS B 202    -160.484 245.359-168.680  1.00  0.00           C  
ATOM   3175  CG  HIS B 202    -159.059 245.242-169.154  1.00  0.00           C  
ATOM   3176  ND1 HIS B 202    -158.735 245.041-170.497  1.00  0.00           N  
ATOM   3177  CD2 HIS B 202    -157.893 245.332-168.424  1.00  0.00           C  
ATOM   3178  CE1 HIS B 202    -157.412 245.025-170.532  1.00  0.00           C  
ATOM   3179  NE2 HIS B 202    -156.861 245.191-169.331  1.00  0.00           N  
ATOM   3180  N   LYS B 203    -160.544 248.870-169.711  1.00  0.00           N  
ATOM   3181  CA  LYS B 203    -160.515 249.792-170.842  1.00  0.00           C  
ATOM   3182  C   LYS B 203    -159.337 249.664-171.849  1.00  0.00           C  
ATOM   3183  O   LYS B 203    -159.552 250.063-172.995  1.00  0.00           O  
ATOM   3184  CB  LYS B 203    -160.748 251.226-170.328  1.00  0.00           C  
ATOM   3185  CG  LYS B 203    -161.202 252.225-171.412  1.00  0.00           C  
ATOM   3186  CD  LYS B 203    -161.858 253.508-170.865  1.00  0.00           C  
ATOM   3187  CE  LYS B 203    -163.081 253.289-169.951  1.00  0.00           C  
ATOM   3188  NZ  LYS B 203    -164.061 252.351-170.533  1.00  0.00           N  
ATOM   3189  N   PRO B 204    -158.183 249.032-171.504  1.00  0.00           N  
ATOM   3190  CA  PRO B 204    -157.138 248.699-172.500  1.00  0.00           C  
ATOM   3191  C   PRO B 204    -157.516 247.687-173.606  1.00  0.00           C  
ATOM   3192  O   PRO B 204    -156.792 247.619-174.599  1.00  0.00           O  
ATOM   3193  CB  PRO B 204    -155.944 248.209-171.664  1.00  0.00           C  
ATOM   3194  CG  PRO B 204    -156.144 248.846-170.301  1.00  0.00           C  
ATOM   3195  CD  PRO B 204    -157.658 248.854-170.147  1.00  0.00           C  
ATOM   3196  N   SER B 205    -158.632 246.957-173.442  1.00  0.00           N  
ATOM   3197  CA  SER B 205    -159.252 246.124-174.482  1.00  0.00           C  
ATOM   3198  C   SER B 205    -160.734 246.489-174.716  1.00  0.00           C  
ATOM   3199  O   SER B 205    -161.323 245.996-175.677  1.00  0.00           O  
ATOM   3200  CB  SER B 205    -159.047 244.633-174.131  1.00  0.00           C  
ATOM   3201  OG  SER B 205    -159.959 244.162-173.159  1.00  0.00           O  
ATOM   3202  N   ASN B 206    -161.306 247.335-173.835  1.00  0.00           N  
ATOM   3203  CA  ASN B 206    -162.703 247.784-173.790  1.00  0.00           C  
ATOM   3204  C   ASN B 206    -163.725 246.673-173.448  1.00  0.00           C  
ATOM   3205  O   ASN B 206    -164.926 246.888-173.621  1.00  0.00           O  
ATOM   3206  CB  ASN B 206    -163.085 248.572-175.074  1.00  0.00           C  
ATOM   3207  CG  ASN B 206    -164.063 249.734-174.843  1.00  0.00           C  
ATOM   3208  OD1 ASN B 206    -164.005 250.429-173.830  1.00  0.00           O  
ATOM   3209  ND2 ASN B 206    -164.954 249.969-175.807  1.00  0.00           N  
ATOM   3210  N   THR B 207    -163.246 245.527-172.932  1.00  0.00           N  
ATOM   3211  CA  THR B 207    -164.073 244.429-172.436  1.00  0.00           C  
ATOM   3212  C   THR B 207    -164.602 244.756-171.027  1.00  0.00           C  
ATOM   3213  O   THR B 207    -163.834 245.204-170.176  1.00  0.00           O  
ATOM   3214  CB  THR B 207    -163.256 243.112-172.362  1.00  0.00           C  
ATOM   3215  OG1 THR B 207    -162.904 242.725-173.677  1.00  0.00           O  
ATOM   3216  CG2 THR B 207    -163.949 241.909-171.687  1.00  0.00           C  
ATOM   3217  N   LYS B 208    -165.901 244.494-170.816  1.00  0.00           N  
ATOM   3218  CA  LYS B 208    -166.597 244.712-169.553  1.00  0.00           C  
ATOM   3219  C   LYS B 208    -167.435 243.469-169.218  1.00  0.00           C  
ATOM   3220  O   LYS B 208    -168.020 242.861-170.117  1.00  0.00           O  
ATOM   3221  CB  LYS B 208    -167.450 245.994-169.670  1.00  0.00           C  
ATOM   3222  CG  LYS B 208    -168.120 246.441-168.356  1.00  0.00           C  
ATOM   3223  CD  LYS B 208    -168.843 247.796-168.459  1.00  0.00           C  
ATOM   3224  CE  LYS B 208    -170.122 247.784-169.312  1.00  0.00           C  
ATOM   3225  NZ  LYS B 208    -171.196 246.997-168.682  1.00  0.00           N  
ATOM   3226  N   VAL B 209    -167.470 243.129-167.922  1.00  0.00           N  
ATOM   3227  CA  VAL B 209    -168.180 241.982-167.361  1.00  0.00           C  
ATOM   3228  C   VAL B 209    -169.081 242.474-166.214  1.00  0.00           C  
ATOM   3229  O   VAL B 209    -168.645 243.292-165.408  1.00  0.00           O  
ATOM   3230  CB  VAL B 209    -167.172 240.936-166.799  1.00  0.00           C  
ATOM   3231  CG1 VAL B 209    -167.840 239.764-166.057  1.00  0.00           C  
ATOM   3232  CG2 VAL B 209    -166.248 240.379-167.897  1.00  0.00           C  
ATOM   3233  N   ASP B 210    -170.318 241.957-166.167  1.00  0.00           N  
ATOM   3234  CA  ASP B 210    -171.369 242.340-165.213  1.00  0.00           C  
ATOM   3235  C   ASP B 210    -171.896 241.082-164.508  1.00  0.00           C  
ATOM   3236  O   ASP B 210    -173.073 240.742-164.634  1.00  0.00           O  
ATOM   3237  CB  ASP B 210    -172.494 243.168-165.883  1.00  0.00           C  
ATOM   3238  CG  ASP B 210    -171.984 244.387-166.656  1.00  0.00           C  
ATOM   3239  OD1 ASP B 210    -171.948 244.309-167.903  1.00  0.00           O  
ATOM   3240  OD2 ASP B 210    -171.649 245.388-165.985  1.00  0.00           O  
ATOM   3241  N   LYS B 211    -170.985 240.382-163.812  1.00  0.00           N  
ATOM   3242  CA  LYS B 211    -171.218 239.052-163.256  1.00  0.00           C  
ATOM   3243  C   LYS B 211    -172.018 239.094-161.945  1.00  0.00           C  
ATOM   3244  O   LYS B 211    -171.642 239.832-161.033  1.00  0.00           O  
ATOM   3245  CB  LYS B 211    -169.848 238.371-163.051  1.00  0.00           C  
ATOM   3246  CG  LYS B 211    -169.901 236.879-162.682  1.00  0.00           C  
ATOM   3247  CD  LYS B 211    -170.380 236.004-163.853  1.00  0.00           C  
ATOM   3248  CE  LYS B 211    -170.552 234.528-163.492  1.00  0.00           C  
ATOM   3249  NZ  LYS B 211    -171.718 234.305-162.619  1.00  0.00           N  
ATOM   3250  N   ARG B 212    -173.053 238.242-161.851  1.00  0.00           N  
ATOM   3251  CA  ARG B 212    -173.765 237.973-160.602  1.00  0.00           C  
ATOM   3252  C   ARG B 212    -172.951 237.020-159.718  1.00  0.00           C  
ATOM   3253  O   ARG B 212    -172.510 235.977-160.204  1.00  0.00           O  
ATOM   3254  CB  ARG B 212    -175.167 237.396-160.895  1.00  0.00           C  
ATOM   3255  CG  ARG B 212    -176.019 237.232-159.623  1.00  0.00           C  
ATOM   3256  CD  ARG B 212    -177.451 236.752-159.889  1.00  0.00           C  
ATOM   3257  NE  ARG B 212    -178.173 236.573-158.620  1.00  0.00           N  
ATOM   3258  CZ  ARG B 212    -178.127 235.488-157.831  1.00  0.00           C  
ATOM   3259  NH1 ARG B 212    -178.745 235.521-156.642  1.00  0.00           N  
ATOM   3260  NH2 ARG B 212    -177.477 234.375-158.200  1.00  0.00           N  
ATOM   3261  N   VAL B 213    -172.807 237.379-158.433  1.00  0.00           N  
ATOM   3262  CA  VAL B 213    -172.175 236.539-157.419  1.00  0.00           C  
ATOM   3263  C   VAL B 213    -173.137 235.405-156.999  1.00  0.00           C  
ATOM   3264  O   VAL B 213    -174.239 235.685-156.527  1.00  0.00           O  
ATOM   3265  CB  VAL B 213    -171.688 237.388-156.214  1.00  0.00           C  
ATOM   3266  CG1 VAL B 213    -171.279 236.572-154.977  1.00  0.00           C  
ATOM   3267  CG2 VAL B 213    -170.521 238.291-156.650  1.00  0.00           C  
ATOM   3268  N   GLU B 214    -172.724 234.158-157.286  1.00  0.00           N  
ATOM   3269  CA  GLU B 214    -173.620 233.012-157.458  1.00  0.00           C  
ATOM   3270  C   GLU B 214    -172.941 231.687-157.056  1.00  0.00           C  
ATOM   3271  O   GLU B 214    -171.714 231.587-157.099  1.00  0.00           O  
ATOM   3272  CB  GLU B 214    -174.115 233.058-158.920  1.00  0.00           C  
ATOM   3273  CG  GLU B 214    -175.107 231.963-159.344  1.00  0.00           C  
ATOM   3274  CD  GLU B 214    -175.705 232.295-160.710  1.00  0.00           C  
ATOM   3275  OE1 GLU B 214    -176.507 233.255-160.751  1.00  0.00           O  
ATOM   3276  OE2 GLU B 214    -175.339 231.604-161.684  1.00  0.00           O  
ATOM   3277  N   SER B 215    -173.768 230.714-156.629  1.00  0.00           N  
ATOM   3278  CA  SER B 215    -173.369 229.532-155.856  1.00  0.00           C  
ATOM   3279  C   SER B 215    -173.698 228.198-156.562  1.00  0.00           C  
ATOM   3280  O   SER B 215    -174.358 228.193-157.600  1.00  0.00           O  
ATOM   3281  CB  SER B 215    -174.145 229.592-154.518  1.00  0.00           C  
ATOM   3282  OG  SER B 215    -173.748 230.695-153.733  1.00  0.00           O  
ATOM   3283  N   LYS B 216    -173.287 227.095-155.903  1.00  0.00           N  
ATOM   3284  CA  LYS B 216    -173.679 225.687-156.098  1.00  0.00           C  
ATOM   3285  C   LYS B 216    -173.000 224.988-157.291  1.00  0.00           C  
ATOM   3286  O   LYS B 216    -173.022 225.513-158.401  1.00  0.00           O  
ATOM   3287  CB  LYS B 216    -175.218 225.500-156.128  1.00  0.00           C  
ATOM   3288  CG  LYS B 216    -175.964 225.993-154.870  1.00  0.00           C  
ATOM   3289  CD  LYS B 216    -175.695 225.164-153.602  1.00  0.00           C  
ATOM   3290  CE  LYS B 216    -176.362 225.739-152.341  1.00  0.00           C  
ATOM   3291  NZ  LYS B 216    -175.705 226.980-151.889  1.00  0.00           N  
ATOM   3292  N   TYR B 217    -172.445 223.796-157.013  1.00  0.00           N  
ATOM   3293  CA  TYR B 217    -171.619 222.949-157.884  1.00  0.00           C  
ATOM   3294  C   TYR B 217    -171.944 221.459-157.612  1.00  0.00           C  
ATOM   3295  O   TYR B 217    -172.547 221.148-156.582  1.00  0.00           O  
ATOM   3296  CB  TYR B 217    -170.135 223.366-157.643  1.00  0.00           C  
ATOM   3297  CG  TYR B 217    -168.998 222.412-157.988  1.00  0.00           C  
ATOM   3298  CD1 TYR B 217    -168.830 221.923-159.301  1.00  0.00           C  
ATOM   3299  CD2 TYR B 217    -168.056 222.063-156.996  1.00  0.00           C  
ATOM   3300  CE1 TYR B 217    -167.752 221.071-159.611  1.00  0.00           C  
ATOM   3301  CE2 TYR B 217    -166.964 221.232-157.311  1.00  0.00           C  
ATOM   3302  CZ  TYR B 217    -166.821 220.721-158.615  1.00  0.00           C  
ATOM   3303  OH  TYR B 217    -165.793 219.877-158.910  1.00  0.00           O  
ATOM   3304  N   GLY B 218    -171.576 220.554-158.536  1.00  0.00           N  
ATOM   3305  CA  GLY B 218    -171.806 219.116-158.368  1.00  0.00           C  
ATOM   3306  C   GLY B 218    -170.560 218.308-158.782  1.00  0.00           C  
ATOM   3307  O   GLY B 218    -169.937 218.630-159.796  1.00  0.00           O  
ATOM   3308  N   PRO B 219    -170.196 217.247-158.022  1.00  0.00           N  
ATOM   3309  CA  PRO B 219    -169.022 216.400-158.316  1.00  0.00           C  
ATOM   3310  C   PRO B 219    -169.336 215.237-159.295  1.00  0.00           C  
ATOM   3311  O   PRO B 219    -170.463 214.742-159.306  1.00  0.00           O  
ATOM   3312  CB  PRO B 219    -168.675 215.852-156.922  1.00  0.00           C  
ATOM   3313  CG  PRO B 219    -170.025 215.660-156.246  1.00  0.00           C  
ATOM   3314  CD  PRO B 219    -170.852 216.827-156.779  1.00  0.00           C  
ATOM   3315  N   PRO B 220    -168.308 214.765-160.040  1.00  0.00           N  
ATOM   3316  CA  PRO B 220    -168.383 213.509-160.815  1.00  0.00           C  
ATOM   3317  C   PRO B 220    -168.084 212.255-159.957  1.00  0.00           C  
ATOM   3318  O   PRO B 220    -168.496 212.185-158.798  1.00  0.00           O  
ATOM   3319  CD  PRO B 220    -167.014 215.429-160.224  1.00  0.00           C  
ATOM   3320  CB  PRO B 220    -167.302 213.744-161.886  1.00  0.00           C  
ATOM   3321  CG  PRO B 220    -166.217 214.520-161.155  1.00  0.00           C  
ATOM   3322  N   CYS B 221    -167.304 211.320-160.533  1.00  0.00           N  
ATOM   3323  CA  CYS B 221    -166.566 210.278-159.810  1.00  0.00           C  
ATOM   3324  C   CYS B 221    -165.052 210.591-159.966  1.00  0.00           C  
ATOM   3325  O   CYS B 221    -164.485 210.270-161.012  1.00  0.00           O  
ATOM   3326  CB  CYS B 221    -166.957 208.879-160.359  1.00  0.00           C  
ATOM   3327  SG  CYS B 221    -165.910 207.487-159.819  1.00  0.00           S  
ATOM   3328  N   PRO B 222    -164.416 211.210-158.941  1.00  0.00           N  
ATOM   3329  CA  PRO B 222    -162.967 211.501-158.958  1.00  0.00           C  
ATOM   3330  C   PRO B 222    -161.947 210.333-159.024  1.00  0.00           C  
ATOM   3331  O   PRO B 222    -160.939 210.533-159.701  1.00  0.00           O  
ATOM   3332  CD  PRO B 222    -165.051 211.829-157.775  1.00  0.00           C  
ATOM   3333  CB  PRO B 222    -162.736 212.343-157.688  1.00  0.00           C  
ATOM   3334  CG  PRO B 222    -164.091 212.931-157.353  1.00  0.00           C  
ATOM   3335  N   PRO B 223    -162.143 209.186-158.319  1.00  0.00           N  
ATOM   3336  CA  PRO B 223    -161.034 208.231-158.108  1.00  0.00           C  
ATOM   3337  C   PRO B 223    -160.582 207.440-159.348  1.00  0.00           C  
ATOM   3338  O   PRO B 223    -161.395 207.039-160.181  1.00  0.00           O  
ATOM   3339  CB  PRO B 223    -161.528 207.303-156.987  1.00  0.00           C  
ATOM   3340  CG  PRO B 223    -163.038 207.378-157.063  1.00  0.00           C  
ATOM   3341  CD  PRO B 223    -163.277 208.827-157.459  1.00  0.00           C  
ATOM   3342  N   CYS B 224    -159.260 207.227-159.385  1.00  0.00           N  
ATOM   3343  CA  CYS B 224    -158.498 206.416-160.332  1.00  0.00           C  
ATOM   3344  C   CYS B 224    -157.533 205.449-159.590  1.00  0.00           C  
ATOM   3345  O   CYS B 224    -157.614 204.253-159.869  1.00  0.00           O  
ATOM   3346  CB  CYS B 224    -157.840 207.328-161.393  1.00  0.00           C  
ATOM   3347  SG  CYS B 224    -156.684 206.572-162.574  1.00  0.00           S  
ATOM   3348  N   PRO B 225    -156.744 205.911-158.580  1.00  0.00           N  
ATOM   3349  CA  PRO B 225    -156.255 205.007-157.526  1.00  0.00           C  
ATOM   3350  C   PRO B 225    -154.921 204.300-157.841  1.00  0.00           C  
ATOM   3351  O   PRO B 225    -154.727 203.170-157.397  1.00  0.00           O  
ATOM   3352  CD  PRO B 225    -156.388 207.307-158.278  1.00  0.00           C  
ATOM   3353  CB  PRO B 225    -156.174 205.936-156.304  1.00  0.00           C  
ATOM   3354  CG  PRO B 225    -155.793 207.300-156.868  1.00  0.00           C  
ATOM   3355  N   ALA B 226    -154.020 204.995-158.560  1.00  0.00           N  
ATOM   3356  CA  ALA B 226    -152.614 204.646-158.785  1.00  0.00           C  
ATOM   3357  C   ALA B 226    -152.224 203.342-158.041  1.00  0.00           C  
ATOM   3358  O   ALA B 226    -152.533 203.249-156.851  1.00  0.00           O  
ATOM   3359  CB  ALA B 226    -151.774 205.819-158.253  1.00  0.00           C  
ATOM   3360  N   PRO B 227    -151.596 202.348-158.718  1.00  0.00           N  
ATOM   3361  CA  PRO B 227    -151.199 201.077-158.079  1.00  0.00           C  
ATOM   3362  C   PRO B 227    -150.022 201.225-157.097  1.00  0.00           C  
ATOM   3363  O   PRO B 227    -149.594 200.241-156.493  1.00  0.00           O  
ATOM   3364  CD  PRO B 227    -151.187 202.338-160.119  1.00  0.00           C  
ATOM   3365  CB  PRO B 227    -150.809 200.160-159.262  1.00  0.00           C  
ATOM   3366  CG  PRO B 227    -151.268 200.877-160.519  1.00  0.00           C  
ATOM   3367  N   GLU B 228    -149.568 202.475-156.934  1.00  0.00           N  
ATOM   3368  CA  GLU B 228    -148.627 202.908-155.898  1.00  0.00           C  
ATOM   3369  C   GLU B 228    -148.512 201.816-154.822  1.00  0.00           C  
ATOM   3370  O   GLU B 228    -149.321 201.783-153.891  1.00  0.00           O  
ATOM   3371  CB  GLU B 228    -149.072 204.263-155.293  1.00  0.00           C  
ATOM   3372  CG  GLU B 228    -148.876 205.494-156.209  1.00  0.00           C  
ATOM   3373  CD  GLU B 228    -147.418 205.760-156.605  1.00  0.00           C  
ATOM   3374  OE1 GLU B 228    -146.529 205.480-155.770  1.00  0.00           O  
ATOM   3375  OE2 GLU B 228    -147.216 206.248-157.738  1.00  0.00           O  
ATOM   3376  N   ALA B 229    -147.512 200.933-154.978  1.00  0.00           N  
ATOM   3377  CA  ALA B 229    -147.298 199.769-154.116  1.00  0.00           C  
ATOM   3378  C   ALA B 229    -146.447 200.119-152.885  1.00  0.00           C  
ATOM   3379  O   ALA B 229    -145.581 200.992-152.957  1.00  0.00           O  
ATOM   3380  CB  ALA B 229    -146.646 198.645-154.943  1.00  0.00           C  
ATOM   3381  N   ALA B 230    -146.713 199.403-151.780  1.00  0.00           N  
ATOM   3382  CA  ALA B 230    -145.997 199.507-150.508  1.00  0.00           C  
ATOM   3383  C   ALA B 230    -145.311 198.170-150.185  1.00  0.00           C  
ATOM   3384  O   ALA B 230    -145.980 197.137-150.127  1.00  0.00           O  
ATOM   3385  CB  ALA B 230    -146.985 199.907-149.401  1.00  0.00           C  
ATOM   3386  N   GLY B 231    -143.983 198.219-149.981  1.00  0.00           N  
ATOM   3387  CA  GLY B 231    -143.146 197.030-149.798  1.00  0.00           C  
ATOM   3388  C   GLY B 231    -142.702 196.811-148.342  1.00  0.00           C  
ATOM   3389  O   GLY B 231    -143.290 195.966-147.671  1.00  0.00           O  
ATOM   3390  N   GLY B 232    -141.688 197.549-147.852  1.00  0.00           N  
ATOM   3391  CA  GLY B 232    -141.115 197.379-146.510  1.00  0.00           C  
ATOM   3392  C   GLY B 232    -139.582 197.179-146.583  1.00  0.00           C  
ATOM   3393  O   GLY B 232    -139.061 196.968-147.680  1.00  0.00           O  
ATOM   3394  N   PRO B 233    -138.844 197.252-145.448  1.00  0.00           N  
ATOM   3395  CA  PRO B 233    -137.397 196.950-145.409  1.00  0.00           C  
ATOM   3396  C   PRO B 233    -137.061 195.467-145.650  1.00  0.00           C  
ATOM   3397  O   PRO B 233    -137.952 194.619-145.606  1.00  0.00           O  
ATOM   3398  CD  PRO B 233    -139.337 197.645-144.126  1.00  0.00           C  
ATOM   3399  CB  PRO B 233    -136.970 197.393-143.999  1.00  0.00           C  
ATOM   3400  CG  PRO B 233    -138.224 197.270-143.155  1.00  0.00           C  
ATOM   3401  N   SER B 234    -135.770 195.186-145.880  1.00  0.00           N  
ATOM   3402  CA  SER B 234    -135.248 193.829-146.032  1.00  0.00           C  
ATOM   3403  C   SER B 234    -133.818 193.756-145.478  1.00  0.00           C  
ATOM   3404  O   SER B 234    -133.013 194.649-145.745  1.00  0.00           O  
ATOM   3405  CB  SER B 234    -135.346 193.395-147.510  1.00  0.00           C  
ATOM   3406  OG  SER B 234    -134.898 192.066-147.692  1.00  0.00           O  
ATOM   3407  N   VAL B 235    -133.542 192.680-144.721  1.00  0.00           N  
ATOM   3408  CA  VAL B 235    -132.249 192.414-144.094  1.00  0.00           C  
ATOM   3409  C   VAL B 235    -131.326 191.670-145.073  1.00  0.00           C  
ATOM   3410  O   VAL B 235    -131.755 190.714-145.720  1.00  0.00           O  
ATOM   3411  CB  VAL B 235    -132.401 191.534-142.818  1.00  0.00           C  
ATOM   3412  CG1 VAL B 235    -131.069 191.225-142.108  1.00  0.00           C  
ATOM   3413  CG2 VAL B 235    -133.369 192.174-141.812  1.00  0.00           C  
ATOM   3414  N   PHE B 236    -130.065 192.117-145.119  1.00  0.00           N  
ATOM   3415  CA  PHE B 236    -128.967 191.513-145.868  1.00  0.00           C  
ATOM   3416  C   PHE B 236    -127.747 191.363-144.951  1.00  0.00           C  
ATOM   3417  O   PHE B 236    -127.644 192.062-143.941  1.00  0.00           O  
ATOM   3418  CB  PHE B 236    -128.650 192.366-147.114  1.00  0.00           C  
ATOM   3419  CG  PHE B 236    -129.769 192.391-148.138  1.00  0.00           C  
ATOM   3420  CD1 PHE B 236    -130.692 193.458-148.169  1.00  0.00           C  
ATOM   3421  CE1 PHE B 236    -131.779 193.409-149.032  1.00  0.00           C  
ATOM   3422  CZ  PHE B 236    -131.981 192.298-149.842  1.00  0.00           C  
ATOM   3423  CD2 PHE B 236    -130.004 191.257-148.943  1.00  0.00           C  
ATOM   3424  CE2 PHE B 236    -131.104 191.223-149.789  1.00  0.00           C  
ATOM   3425  N   LEU B 237    -126.849 190.434-145.313  1.00  0.00           N  
ATOM   3426  CA  LEU B 237    -125.687 190.069-144.504  1.00  0.00           C  
ATOM   3427  C   LEU B 237    -124.485 189.802-145.418  1.00  0.00           C  
ATOM   3428  O   LEU B 237    -124.655 189.225-146.493  1.00  0.00           O  
ATOM   3429  CB  LEU B 237    -126.057 188.847-143.630  1.00  0.00           C  
ATOM   3430  CG  LEU B 237    -125.186 188.675-142.375  1.00  0.00           C  
ATOM   3431  CD1 LEU B 237    -125.311 189.860-141.409  1.00  0.00           C  
ATOM   3432  CD2 LEU B 237    -125.533 187.373-141.649  1.00  0.00           C  
ATOM   3433  N   PHE B 238    -123.305 190.269-144.977  1.00  0.00           N  
ATOM   3434  CA  PHE B 238    -122.077 190.345-145.770  1.00  0.00           C  
ATOM   3435  C   PHE B 238    -120.878 189.849-144.933  1.00  0.00           C  
ATOM   3436  O   PHE B 238    -120.849 190.108-143.727  1.00  0.00           O  
ATOM   3437  CB  PHE B 238    -121.867 191.810-146.200  1.00  0.00           C  
ATOM   3438  CG  PHE B 238    -122.922 192.351-147.149  1.00  0.00           C  
ATOM   3439  CD1 PHE B 238    -124.079 192.977-146.639  1.00  0.00           C  
ATOM   3440  CE1 PHE B 238    -125.096 193.365-147.499  1.00  0.00           C  
ATOM   3441  CZ  PHE B 238    -124.993 193.117-148.862  1.00  0.00           C  
ATOM   3442  CD2 PHE B 238    -122.848 192.070-148.530  1.00  0.00           C  
ATOM   3443  CE2 PHE B 238    -123.876 192.468-149.375  1.00  0.00           C  
ATOM   3444  N   PRO B 239    -119.923 189.127-145.567  1.00  0.00           N  
ATOM   3445  CA  PRO B 239    -118.861 188.416-144.834  1.00  0.00           C  
ATOM   3446  C   PRO B 239    -117.656 189.309-144.453  1.00  0.00           C  
ATOM   3447  O   PRO B 239    -117.541 190.427-144.961  1.00  0.00           O  
ATOM   3448  CD  PRO B 239    -119.822 188.892-147.014  1.00  0.00           C  
ATOM   3449  CB  PRO B 239    -118.446 187.339-145.851  1.00  0.00           C  
ATOM   3450  CG  PRO B 239    -118.579 188.029-147.200  1.00  0.00           C  
ATOM   3451  N   PRO B 240    -116.715 188.751-143.656  1.00  0.00           N  
ATOM   3452  CA  PRO B 240    -115.328 189.244-143.592  1.00  0.00           C  
ATOM   3453  C   PRO B 240    -114.535 188.952-144.877  1.00  0.00           C  
ATOM   3454  O   PRO B 240    -114.910 188.072-145.657  1.00  0.00           O  
ATOM   3455  CD  PRO B 240    -116.892 187.570-142.808  1.00  0.00           C  
ATOM   3456  CB  PRO B 240    -114.731 188.450-142.419  1.00  0.00           C  
ATOM   3457  CG  PRO B 240    -115.488 187.136-142.418  1.00  0.00           C  
ATOM   3458  N   LYS B 241    -113.402 189.653-145.029  1.00  0.00           N  
ATOM   3459  CA  LYS B 241    -112.375 189.315-146.015  1.00  0.00           C  
ATOM   3460  C   LYS B 241    -111.653 188.025-145.562  1.00  0.00           C  
ATOM   3461  O   LYS B 241    -111.378 187.900-144.366  1.00  0.00           O  
ATOM   3462  CB  LYS B 241    -111.329 190.448-146.090  1.00  0.00           C  
ATOM   3463  CG  LYS B 241    -111.906 191.853-146.321  1.00  0.00           C  
ATOM   3464  CD  LYS B 241    -110.803 192.926-146.368  1.00  0.00           C  
ATOM   3465  CE  LYS B 241    -111.314 194.350-146.100  1.00  0.00           C  
ATOM   3466  NZ  LYS B 241    -111.823 194.492-144.723  1.00  0.00           N  
ATOM   3467  N   PRO B 242    -111.282 187.130-146.508  1.00  0.00           N  
ATOM   3468  CA  PRO B 242    -110.296 186.062-146.243  1.00  0.00           C  
ATOM   3469  C   PRO B 242    -108.958 186.552-145.654  1.00  0.00           C  
ATOM   3470  O   PRO B 242    -108.372 185.837-144.847  1.00  0.00           O  
ATOM   3471  CB  PRO B 242    -110.098 185.386-147.611  1.00  0.00           C  
ATOM   3472  CG  PRO B 242    -111.370 185.699-148.381  1.00  0.00           C  
ATOM   3473  CD  PRO B 242    -111.736 187.096-147.897  1.00  0.00           C  
ATOM   3474  N   LYS B 243    -108.536 187.779-146.016  1.00  0.00           N  
ATOM   3475  CA  LYS B 243    -107.354 188.447-145.473  1.00  0.00           C  
ATOM   3476  C   LYS B 243    -107.446 188.656-143.947  1.00  0.00           C  
ATOM   3477  O   LYS B 243    -106.500 188.317-143.238  1.00  0.00           O  
ATOM   3478  CB  LYS B 243    -107.139 189.792-146.206  1.00  0.00           C  
ATOM   3479  CG  LYS B 243    -105.676 190.262-146.167  1.00  0.00           C  
ATOM   3480  CD  LYS B 243    -105.415 191.532-146.988  1.00  0.00           C  
ATOM   3481  CE  LYS B 243    -103.919 191.871-147.057  1.00  0.00           C  
ATOM   3482  NZ  LYS B 243    -103.668 193.077-147.863  1.00  0.00           N  
ATOM   3483  N   ASP B 244    -108.598 189.173-143.484  1.00  0.00           N  
ATOM   3484  CA  ASP B 244    -108.892 189.471-142.076  1.00  0.00           C  
ATOM   3485  C   ASP B 244    -109.013 188.220-141.192  1.00  0.00           C  
ATOM   3486  O   ASP B 244    -108.598 188.271-140.034  1.00  0.00           O  
ATOM   3487  CB  ASP B 244    -110.128 190.385-141.876  1.00  0.00           C  
ATOM   3488  CG  ASP B 244    -110.156 191.656-142.735  1.00  0.00           C  
ATOM   3489  OD1 ASP B 244    -109.071 192.119-143.154  1.00  0.00           O  
ATOM   3490  OD2 ASP B 244    -111.273 192.183-142.928  1.00  0.00           O  
ATOM   3491  N   THR B 245    -109.552 187.126-141.754  1.00  0.00           N  
ATOM   3492  CA  THR B 245    -109.690 185.828-141.092  1.00  0.00           C  
ATOM   3493  C   THR B 245    -108.338 185.146-140.800  1.00  0.00           C  
ATOM   3494  O   THR B 245    -108.184 184.539-139.742  1.00  0.00           O  
ATOM   3495  CB  THR B 245    -110.541 184.851-141.950  1.00  0.00           C  
ATOM   3496  OG1 THR B 245    -111.809 185.424-142.198  1.00  0.00           O  
ATOM   3497  CG2 THR B 245    -110.762 183.456-141.339  1.00  0.00           C  
ATOM   3498  N   LEU B 246    -107.398 185.257-141.753  1.00  0.00           N  
ATOM   3499  CA  LEU B 246    -106.152 184.490-141.792  1.00  0.00           C  
ATOM   3500  C   LEU B 246    -104.963 185.160-141.078  1.00  0.00           C  
ATOM   3501  O   LEU B 246    -103.854 184.628-141.159  1.00  0.00           O  
ATOM   3502  CB  LEU B 246    -105.850 184.151-143.268  1.00  0.00           C  
ATOM   3503  CG  LEU B 246    -106.891 183.202-143.910  1.00  0.00           C  
ATOM   3504  CD1 LEU B 246    -106.634 183.051-145.419  1.00  0.00           C  
ATOM   3505  CD2 LEU B 246    -106.970 181.843-143.189  1.00  0.00           C  
ATOM   3506  N   MET B 247    -105.202 186.266-140.355  1.00  0.00           N  
ATOM   3507  CA  MET B 247    -104.233 186.890-139.456  1.00  0.00           C  
ATOM   3508  C   MET B 247    -104.927 187.285-138.149  1.00  0.00           C  
ATOM   3509  O   MET B 247    -105.997 187.896-138.178  1.00  0.00           O  
ATOM   3510  CB  MET B 247    -103.576 188.116-140.126  1.00  0.00           C  
ATOM   3511  CG  MET B 247    -102.358 187.747-140.983  1.00  0.00           C  
ATOM   3512  SD  MET B 247    -101.630 189.146-141.874  1.00  0.00           S  
ATOM   3513  CE  MET B 247    -100.297 188.278-142.743  1.00  0.00           C  
ATOM   3514  N   ILE B 248    -104.255 186.967-137.030  1.00  0.00           N  
ATOM   3515  CA  ILE B 248    -104.667 187.316-135.668  1.00  0.00           C  
ATOM   3516  C   ILE B 248    -104.580 188.826-135.345  1.00  0.00           C  
ATOM   3517  O   ILE B 248    -105.220 189.274-134.393  1.00  0.00           O  
ATOM   3518  CB  ILE B 248    -103.858 186.522-134.603  1.00  0.00           C  
ATOM   3519  CG2 ILE B 248    -104.192 185.020-134.678  1.00  0.00           C  
ATOM   3520  CG1 ILE B 248    -102.328 186.771-134.650  1.00  0.00           C  
ATOM   3521  CD1 ILE B 248    -101.566 186.163-133.465  1.00  0.00           C  
ATOM   3522  N   SER B 249    -103.812 189.572-136.155  1.00  0.00           N  
ATOM   3523  CA  SER B 249    -103.624 191.019-136.071  1.00  0.00           C  
ATOM   3524  C   SER B 249    -104.702 191.839-136.811  1.00  0.00           C  
ATOM   3525  O   SER B 249    -104.661 193.065-136.714  1.00  0.00           O  
ATOM   3526  CB  SER B 249    -102.202 191.335-136.584  1.00  0.00           C  
ATOM   3527  OG  SER B 249    -102.064 191.075-137.970  1.00  0.00           O  
ATOM   3528  N   ARG B 250    -105.620 191.176-137.540  1.00  0.00           N  
ATOM   3529  CA  ARG B 250    -106.634 191.823-138.377  1.00  0.00           C  
ATOM   3530  C   ARG B 250    -108.060 191.605-137.844  1.00  0.00           C  
ATOM   3531  O   ARG B 250    -108.792 192.588-137.740  1.00  0.00           O  
ATOM   3532  CB  ARG B 250    -106.506 191.312-139.822  1.00  0.00           C  
ATOM   3533  CG  ARG B 250    -105.180 191.697-140.509  1.00  0.00           C  
ATOM   3534  CD  ARG B 250    -105.119 191.247-141.976  1.00  0.00           C  
ATOM   3535  NE  ARG B 250    -106.075 191.979-142.821  1.00  0.00           N  
ATOM   3536  CZ  ARG B 250    -105.824 193.088-143.531  1.00  0.00           C  
ATOM   3537  NH1 ARG B 250    -106.843 193.678-144.166  1.00  0.00           N  
ATOM   3538  NH2 ARG B 250    -104.592 193.610-143.608  1.00  0.00           N  
ATOM   3539  N   THR B 251    -108.410 190.350-137.502  1.00  0.00           N  
ATOM   3540  CA  THR B 251    -109.683 189.893-136.915  1.00  0.00           C  
ATOM   3541  C   THR B 251    -110.907 190.025-137.865  1.00  0.00           C  
ATOM   3542  O   THR B 251    -111.246 191.146-138.248  1.00  0.00           O  
ATOM   3543  CB  THR B 251    -110.030 190.623-135.584  1.00  0.00           C  
ATOM   3544  OG1 THR B 251    -108.926 190.558-134.700  1.00  0.00           O  
ATOM   3545  CG2 THR B 251    -111.249 190.044-134.839  1.00  0.00           C  
ATOM   3546  N   PRO B 252    -111.570 188.898-138.231  1.00  0.00           N  
ATOM   3547  CA  PRO B 252    -112.762 188.944-139.097  1.00  0.00           C  
ATOM   3548  C   PRO B 252    -114.024 189.464-138.378  1.00  0.00           C  
ATOM   3549  O   PRO B 252    -114.126 189.375-137.155  1.00  0.00           O  
ATOM   3550  CD  PRO B 252    -111.261 187.521-137.830  1.00  0.00           C  
ATOM   3551  CB  PRO B 252    -112.911 187.489-139.560  1.00  0.00           C  
ATOM   3552  CG  PRO B 252    -112.376 186.656-138.414  1.00  0.00           C  
ATOM   3553  N   GLU B 253    -114.962 190.000-139.170  1.00  0.00           N  
ATOM   3554  CA  GLU B 253    -116.239 190.541-138.717  1.00  0.00           C  
ATOM   3555  C   GLU B 253    -117.286 190.383-139.831  1.00  0.00           C  
ATOM   3556  O   GLU B 253    -117.030 190.785-140.966  1.00  0.00           O  
ATOM   3557  CB  GLU B 253    -116.028 192.009-138.274  1.00  0.00           C  
ATOM   3558  CG  GLU B 253    -117.306 192.787-137.905  1.00  0.00           C  
ATOM   3559  CD  GLU B 253    -116.981 194.198-137.421  1.00  0.00           C  
ATOM   3560  OE1 GLU B 253    -116.953 194.384-136.185  1.00  0.00           O  
ATOM   3561  OE2 GLU B 253    -116.776 195.067-138.295  1.00  0.00           O  
ATOM   3562  N   VAL B 254    -118.458 189.833-139.468  1.00  0.00           N  
ATOM   3563  CA  VAL B 254    -119.656 189.793-140.309  1.00  0.00           C  
ATOM   3564  C   VAL B 254    -120.498 191.046-139.995  1.00  0.00           C  
ATOM   3565  O   VAL B 254    -120.679 191.372-138.822  1.00  0.00           O  
ATOM   3566  CB  VAL B 254    -120.501 188.513-140.023  1.00  0.00           C  
ATOM   3567  CG1 VAL B 254    -121.909 188.506-140.654  1.00  0.00           C  
ATOM   3568  CG2 VAL B 254    -119.760 187.249-140.487  1.00  0.00           C  
ATOM   3569  N   THR B 255    -120.984 191.723-141.046  1.00  0.00           N  
ATOM   3570  CA  THR B 255    -121.706 192.994-140.937  1.00  0.00           C  
ATOM   3571  C   THR B 255    -123.039 192.915-141.695  1.00  0.00           C  
ATOM   3572  O   THR B 255    -123.098 192.381-142.804  1.00  0.00           O  
ATOM   3573  CB  THR B 255    -120.852 194.152-141.513  1.00  0.00           C  
ATOM   3574  OG1 THR B 255    -119.740 194.362-140.667  1.00  0.00           O  
ATOM   3575  CG2 THR B 255    -121.555 195.512-141.710  1.00  0.00           C  
ATOM   3576  N   CYS B 256    -124.081 193.462-141.052  1.00  0.00           N  
ATOM   3577  CA  CYS B 256    -125.465 193.497-141.513  1.00  0.00           C  
ATOM   3578  C   CYS B 256    -125.806 194.863-142.114  1.00  0.00           C  
ATOM   3579  O   CYS B 256    -125.299 195.884-141.648  1.00  0.00           O  
ATOM   3580  CB  CYS B 256    -126.367 193.192-140.305  1.00  0.00           C  
ATOM   3581  SG  CYS B 256    -128.146 193.074-140.620  1.00  0.00           S  
ATOM   3582  N   VAL B 257    -126.692 194.840-143.119  1.00  0.00           N  
ATOM   3583  CA  VAL B 257    -127.243 196.022-143.772  1.00  0.00           C  
ATOM   3584  C   VAL B 257    -128.745 195.780-143.961  1.00  0.00           C  
ATOM   3585  O   VAL B 257    -129.124 194.772-144.555  1.00  0.00           O  
ATOM   3586  CB  VAL B 257    -126.633 196.254-145.182  1.00  0.00           C  
ATOM   3587  CG1 VAL B 257    -127.097 197.577-145.823  1.00  0.00           C  
ATOM   3588  CG2 VAL B 257    -125.101 196.202-145.154  1.00  0.00           C  
ATOM   3589  N   VAL B 258    -129.566 196.709-143.461  1.00  0.00           N  
ATOM   3590  CA  VAL B 258    -131.019 196.644-143.551  1.00  0.00           C  
ATOM   3591  C   VAL B 258    -131.473 197.891-144.323  1.00  0.00           C  
ATOM   3592  O   VAL B 258    -131.611 198.968-143.741  1.00  0.00           O  
ATOM   3593  CB  VAL B 258    -131.686 196.609-142.149  1.00  0.00           C  
ATOM   3594  CG1 VAL B 258    -133.218 196.437-142.232  1.00  0.00           C  
ATOM   3595  CG2 VAL B 258    -131.077 195.511-141.258  1.00  0.00           C  
ATOM   3596  N   VAL B 259    -131.642 197.717-145.643  1.00  0.00           N  
ATOM   3597  CA  VAL B 259    -132.069 198.764-146.570  1.00  0.00           C  
ATOM   3598  C   VAL B 259    -133.582 199.032-146.459  1.00  0.00           C  
ATOM   3599  O   VAL B 259    -134.340 198.144-146.064  1.00  0.00           O  
ATOM   3600  CB  VAL B 259    -131.746 198.372-148.043  1.00  0.00           C  
ATOM   3601  CG1 VAL B 259    -130.234 198.205-148.265  1.00  0.00           C  
ATOM   3602  CG2 VAL B 259    -132.513 197.142-148.575  1.00  0.00           C  
ATOM   3603  N   ASP B 260    -133.979 200.252-146.857  1.00  0.00           N  
ATOM   3604  CA  ASP B 260    -135.367 200.690-147.047  1.00  0.00           C  
ATOM   3605  C   ASP B 260    -136.220 200.716-145.760  1.00  0.00           C  
ATOM   3606  O   ASP B 260    -137.427 200.473-145.821  1.00  0.00           O  
ATOM   3607  CB  ASP B 260    -136.094 199.995-148.228  1.00  0.00           C  
ATOM   3608  CG  ASP B 260    -135.299 199.968-149.536  1.00  0.00           C  
ATOM   3609  OD1 ASP B 260    -135.468 198.972-150.269  1.00  0.00           O  
ATOM   3610  OD2 ASP B 260    -134.614 200.972-149.832  1.00  0.00           O  
ATOM   3611  N   VAL B 261    -135.586 201.042-144.620  1.00  0.00           N  
ATOM   3612  CA  VAL B 261    -136.251 201.283-143.335  1.00  0.00           C  
ATOM   3613  C   VAL B 261    -137.085 202.578-143.397  1.00  0.00           C  
ATOM   3614  O   VAL B 261    -136.655 203.552-144.013  1.00  0.00           O  
ATOM   3615  CB  VAL B 261    -135.211 201.357-142.177  1.00  0.00           C  
ATOM   3616  CG1 VAL B 261    -135.747 201.897-140.835  1.00  0.00           C  
ATOM   3617  CG2 VAL B 261    -134.549 199.986-141.957  1.00  0.00           C  
ATOM   3618  N   SER B 262    -138.277 202.544-142.783  1.00  0.00           N  
ATOM   3619  CA  SER B 262    -139.252 203.634-142.797  1.00  0.00           C  
ATOM   3620  C   SER B 262    -138.725 204.910-142.111  1.00  0.00           C  
ATOM   3621  O   SER B 262    -138.117 204.817-141.046  1.00  0.00           O  
ATOM   3622  CB  SER B 262    -140.546 203.119-142.131  1.00  0.00           C  
ATOM   3623  OG  SER B 262    -141.580 204.081-142.160  1.00  0.00           O  
ATOM   3624  N   GLN B 263    -139.013 206.077-142.713  1.00  0.00           N  
ATOM   3625  CA  GLN B 263    -138.798 207.387-142.088  1.00  0.00           C  
ATOM   3626  C   GLN B 263    -139.851 207.729-141.017  1.00  0.00           C  
ATOM   3627  O   GLN B 263    -139.579 208.581-140.171  1.00  0.00           O  
ATOM   3628  CB  GLN B 263    -138.686 208.487-143.164  1.00  0.00           C  
ATOM   3629  CG  GLN B 263    -137.364 208.410-143.957  1.00  0.00           C  
ATOM   3630  CD  GLN B 263    -137.177 209.552-144.959  1.00  0.00           C  
ATOM   3631  OE1 GLN B 263    -138.142 210.129-145.454  1.00  0.00           O  
ATOM   3632  NE2 GLN B 263    -135.922 209.861-145.294  1.00  0.00           N  
ATOM   3633  N   GLU B 264    -140.997 207.027-141.044  1.00  0.00           N  
ATOM   3634  CA  GLU B 264    -142.062 207.102-140.043  1.00  0.00           C  
ATOM   3635  C   GLU B 264    -141.858 206.092-138.893  1.00  0.00           C  
ATOM   3636  O   GLU B 264    -142.549 206.207-137.881  1.00  0.00           O  
ATOM   3637  CB  GLU B 264    -143.427 206.869-140.734  1.00  0.00           C  
ATOM   3638  CG  GLU B 264    -143.712 207.758-141.964  1.00  0.00           C  
ATOM   3639  CD  GLU B 264    -143.636 209.256-141.664  1.00  0.00           C  
ATOM   3640  OE1 GLU B 264    -144.508 209.731-140.905  1.00  0.00           O  
ATOM   3641  OE2 GLU B 264    -142.702 209.896-142.196  1.00  0.00           O  
ATOM   3642  N   ASP B 265    -140.918 205.141-139.052  1.00  0.00           N  
ATOM   3643  CA  ASP B 265    -140.543 204.155-138.039  1.00  0.00           C  
ATOM   3644  C   ASP B 265    -139.047 203.783-138.192  1.00  0.00           C  
ATOM   3645  O   ASP B 265    -138.743 202.663-138.609  1.00  0.00           O  
ATOM   3646  CB  ASP B 265    -141.497 202.929-138.025  1.00  0.00           C  
ATOM   3647  CG  ASP B 265    -141.220 201.918-136.903  1.00  0.00           C  
ATOM   3648  OD1 ASP B 265    -140.803 202.353-135.807  1.00  0.00           O  
ATOM   3649  OD2 ASP B 265    -141.491 200.723-137.147  1.00  0.00           O  
ATOM   3650  N   PRO B 266    -138.126 204.722-137.867  1.00  0.00           N  
ATOM   3651  CA  PRO B 266    -136.686 204.414-137.787  1.00  0.00           C  
ATOM   3652  C   PRO B 266    -136.280 203.624-136.524  1.00  0.00           C  
ATOM   3653  O   PRO B 266    -135.156 203.127-136.468  1.00  0.00           O  
ATOM   3654  CD  PRO B 266    -138.384 206.130-137.545  1.00  0.00           C  
ATOM   3655  CB  PRO B 266    -136.036 205.803-137.812  1.00  0.00           C  
ATOM   3656  CG  PRO B 266    -137.039 206.704-137.112  1.00  0.00           C  
ATOM   3657  N   GLU B 267    -137.200 203.518-135.547  1.00  0.00           N  
ATOM   3658  CA  GLU B 267    -137.019 202.891-134.238  1.00  0.00           C  
ATOM   3659  C   GLU B 267    -137.212 201.361-134.302  1.00  0.00           C  
ATOM   3660  O   GLU B 267    -137.984 200.801-133.521  1.00  0.00           O  
ATOM   3661  CB  GLU B 267    -137.986 203.568-133.232  1.00  0.00           C  
ATOM   3662  CG  GLU B 267    -137.872 205.105-133.128  1.00  0.00           C  
ATOM   3663  CD  GLU B 267    -136.483 205.581-132.700  1.00  0.00           C  
ATOM   3664  OE1 GLU B 267    -136.120 205.303-131.536  1.00  0.00           O  
ATOM   3665  OE2 GLU B 267    -135.810 206.212-133.543  1.00  0.00           O  
ATOM   3666  N   VAL B 268    -136.505 200.711-135.241  1.00  0.00           N  
ATOM   3667  CA  VAL B 268    -136.567 199.271-135.481  1.00  0.00           C  
ATOM   3668  C   VAL B 268    -135.825 198.486-134.382  1.00  0.00           C  
ATOM   3669  O   VAL B 268    -134.813 198.958-133.860  1.00  0.00           O  
ATOM   3670  CB  VAL B 268    -135.956 198.897-136.869  1.00  0.00           C  
ATOM   3671  CG1 VAL B 268    -136.571 199.730-138.009  1.00  0.00           C  
ATOM   3672  CG2 VAL B 268    -134.415 198.929-136.967  1.00  0.00           C  
ATOM   3673  N   GLN B 269    -136.322 197.274-134.094  1.00  0.00           N  
ATOM   3674  CA  GLN B 269    -135.615 196.273-133.296  1.00  0.00           C  
ATOM   3675  C   GLN B 269    -134.600 195.543-134.190  1.00  0.00           C  
ATOM   3676  O   GLN B 269    -134.803 195.455-135.402  1.00  0.00           O  
ATOM   3677  CB  GLN B 269    -136.618 195.265-132.701  1.00  0.00           C  
ATOM   3678  CG  GLN B 269    -137.720 195.915-131.839  1.00  0.00           C  
ATOM   3679  CD  GLN B 269    -138.698 194.906-131.229  1.00  0.00           C  
ATOM   3680  OE1 GLN B 269    -138.643 193.709-131.502  1.00  0.00           O  
ATOM   3681  NE2 GLN B 269    -139.617 195.399-130.396  1.00  0.00           N  
ATOM   3682  N   PHE B 270    -133.535 195.022-133.567  1.00  0.00           N  
ATOM   3683  CA  PHE B 270    -132.457 194.303-134.242  1.00  0.00           C  
ATOM   3684  C   PHE B 270    -131.838 193.262-133.303  1.00  0.00           C  
ATOM   3685  O   PHE B 270    -131.707 193.521-132.105  1.00  0.00           O  
ATOM   3686  CB  PHE B 270    -131.423 195.285-134.846  1.00  0.00           C  
ATOM   3687  CG  PHE B 270    -130.881 196.338-133.892  1.00  0.00           C  
ATOM   3688  CD1 PHE B 270    -129.853 196.019-132.980  1.00  0.00           C  
ATOM   3689  CD2 PHE B 270    -131.533 197.584-133.780  1.00  0.00           C  
ATOM   3690  CE1 PHE B 270    -129.479 196.938-132.008  1.00  0.00           C  
ATOM   3691  CE2 PHE B 270    -131.138 198.494-132.810  1.00  0.00           C  
ATOM   3692  CZ  PHE B 270    -130.116 198.170-131.927  1.00  0.00           C  
ATOM   3693  N   ASN B 271    -131.481 192.099-133.873  1.00  0.00           N  
ATOM   3694  CA  ASN B 271    -130.932 190.943-133.158  1.00  0.00           C  
ATOM   3695  C   ASN B 271    -129.776 190.332-133.963  1.00  0.00           C  
ATOM   3696  O   ASN B 271    -129.730 190.469-135.187  1.00  0.00           O  
ATOM   3697  CB  ASN B 271    -132.037 189.880-132.938  1.00  0.00           C  
ATOM   3698  CG  ASN B 271    -133.187 190.346-132.040  1.00  0.00           C  
ATOM   3699  OD1 ASN B 271    -132.966 190.764-130.905  1.00  0.00           O  
ATOM   3700  ND2 ASN B 271    -134.422 190.274-132.542  1.00  0.00           N  
ATOM   3701  N   TRP B 272    -128.884 189.640-133.238  1.00  0.00           N  
ATOM   3702  CA  TRP B 272    -127.746 188.896-133.773  1.00  0.00           C  
ATOM   3703  C   TRP B 272    -127.673 187.507-133.134  1.00  0.00           C  
ATOM   3704  O   TRP B 272    -127.926 187.374-131.937  1.00  0.00           O  
ATOM   3705  CB  TRP B 272    -126.442 189.668-133.514  1.00  0.00           C  
ATOM   3706  CG  TRP B 272    -126.108 190.733-134.506  1.00  0.00           C  
ATOM   3707  CD1 TRP B 272    -126.369 192.053-134.389  1.00  0.00           C  
ATOM   3708  NE1 TRP B 272    -125.862 192.719-135.486  1.00  0.00           N  
ATOM   3709  CE2 TRP B 272    -125.283 191.851-136.387  1.00  0.00           C  
ATOM   3710  CD2 TRP B 272    -125.467 190.563-135.804  1.00  0.00           C  
ATOM   3711  CE3 TRP B 272    -124.991 189.452-136.538  1.00  0.00           C  
ATOM   3712  CZ3 TRP B 272    -124.327 189.616-137.769  1.00  0.00           C  
ATOM   3713  CZ2 TRP B 272    -124.619 192.027-137.611  1.00  0.00           C  
ATOM   3714  CH2 TRP B 272    -124.125 190.905-138.296  1.00  0.00           C  
ATOM   3715  N   TYR B 273    -127.310 186.505-133.951  1.00  0.00           N  
ATOM   3716  CA  TYR B 273    -127.230 185.098-133.555  1.00  0.00           C  
ATOM   3717  C   TYR B 273    -125.970 184.461-134.157  1.00  0.00           C  
ATOM   3718  O   TYR B 273    -125.525 184.874-135.229  1.00  0.00           O  
ATOM   3719  CB  TYR B 273    -128.482 184.307-134.021  1.00  0.00           C  
ATOM   3720  CG  TYR B 273    -129.836 184.972-133.831  1.00  0.00           C  
ATOM   3721  CD1 TYR B 273    -130.270 185.965-134.736  1.00  0.00           C  
ATOM   3722  CD2 TYR B 273    -130.673 184.598-132.761  1.00  0.00           C  
ATOM   3723  CE1 TYR B 273    -131.505 186.607-134.544  1.00  0.00           C  
ATOM   3724  CE2 TYR B 273    -131.909 185.244-132.567  1.00  0.00           C  
ATOM   3725  CZ  TYR B 273    -132.321 186.258-133.451  1.00  0.00           C  
ATOM   3726  OH  TYR B 273    -133.503 186.906-133.244  1.00  0.00           O  
ATOM   3727  N   VAL B 274    -125.464 183.425-133.470  1.00  0.00           N  
ATOM   3728  CA  VAL B 274    -124.435 182.516-133.969  1.00  0.00           C  
ATOM   3729  C   VAL B 274    -124.966 181.092-133.756  1.00  0.00           C  
ATOM   3730  O   VAL B 274    -125.210 180.715-132.611  1.00  0.00           O  
ATOM   3731  CB  VAL B 274    -123.081 182.662-133.213  1.00  0.00           C  
ATOM   3732  CG1 VAL B 274    -122.012 181.638-133.656  1.00  0.00           C  
ATOM   3733  CG2 VAL B 274    -122.512 184.082-133.359  1.00  0.00           C  
ATOM   3734  N   ASP B 275    -125.154 180.342-134.857  1.00  0.00           N  
ATOM   3735  CA  ASP B 275    -125.697 178.972-134.863  1.00  0.00           C  
ATOM   3736  C   ASP B 275    -127.126 178.879-134.279  1.00  0.00           C  
ATOM   3737  O   ASP B 275    -127.456 177.915-133.588  1.00  0.00           O  
ATOM   3738  CB  ASP B 275    -124.722 177.910-134.283  1.00  0.00           C  
ATOM   3739  CG  ASP B 275    -123.311 177.950-134.888  1.00  0.00           C  
ATOM   3740  OD1 ASP B 275    -122.359 177.666-134.129  1.00  0.00           O  
ATOM   3741  OD2 ASP B 275    -123.211 178.182-136.114  1.00  0.00           O  
ATOM   3742  N   GLY B 276    -127.946 179.901-134.580  1.00  0.00           N  
ATOM   3743  CA  GLY B 276    -129.362 179.996-134.235  1.00  0.00           C  
ATOM   3744  C   GLY B 276    -129.621 180.579-132.834  1.00  0.00           C  
ATOM   3745  O   GLY B 276    -130.705 181.123-132.623  1.00  0.00           O  
ATOM   3746  N   VAL B 277    -128.660 180.495-131.895  1.00  0.00           N  
ATOM   3747  CA  VAL B 277    -128.782 181.035-130.537  1.00  0.00           C  
ATOM   3748  C   VAL B 277    -128.277 182.493-130.475  1.00  0.00           C  
ATOM   3749  O   VAL B 277    -127.248 182.814-131.070  1.00  0.00           O  
ATOM   3750  CB  VAL B 277    -128.048 180.144-129.491  1.00  0.00           C  
ATOM   3751  CG1 VAL B 277    -126.546 179.934-129.756  1.00  0.00           C  
ATOM   3752  CG2 VAL B 277    -128.267 180.612-128.038  1.00  0.00           C  
ATOM   3753  N   GLU B 278    -129.049 183.346-129.781  1.00  0.00           N  
ATOM   3754  CA  GLU B 278    -128.868 184.798-129.727  1.00  0.00           C  
ATOM   3755  C   GLU B 278    -127.675 185.198-128.840  1.00  0.00           C  
ATOM   3756  O   GLU B 278    -127.478 184.602-127.780  1.00  0.00           O  
ATOM   3757  CB  GLU B 278    -130.199 185.433-129.270  1.00  0.00           C  
ATOM   3758  CG  GLU B 278    -130.292 186.952-129.506  1.00  0.00           C  
ATOM   3759  CD  GLU B 278    -131.685 187.489-129.181  1.00  0.00           C  
ATOM   3760  OE1 GLU B 278    -132.569 187.336-130.053  1.00  0.00           O  
ATOM   3761  OE2 GLU B 278    -131.843 188.032-128.067  1.00  0.00           O  
ATOM   3762  N   VAL B 279    -126.904 186.196-129.301  1.00  0.00           N  
ATOM   3763  CA  VAL B 279    -125.687 186.673-128.639  1.00  0.00           C  
ATOM   3764  C   VAL B 279    -125.994 187.725-127.551  1.00  0.00           C  
ATOM   3765  O   VAL B 279    -127.021 188.400-127.616  1.00  0.00           O  
ATOM   3766  CB  VAL B 279    -124.691 187.304-129.662  1.00  0.00           C  
ATOM   3767  CG1 VAL B 279    -124.363 186.333-130.810  1.00  0.00           C  
ATOM   3768  CG2 VAL B 279    -125.073 188.695-130.213  1.00  0.00           C  
ATOM   3769  N   HIS B 280    -125.050 187.868-126.608  1.00  0.00           N  
ATOM   3770  CA  HIS B 280    -124.998 188.957-125.635  1.00  0.00           C  
ATOM   3771  C   HIS B 280    -123.649 189.669-125.806  1.00  0.00           C  
ATOM   3772  O   HIS B 280    -122.610 189.011-125.736  1.00  0.00           O  
ATOM   3773  CB  HIS B 280    -125.175 188.399-124.208  1.00  0.00           C  
ATOM   3774  CG  HIS B 280    -125.020 189.429-123.116  1.00  0.00           C  
ATOM   3775  CD2 HIS B 280    -124.016 189.545-122.175  1.00  0.00           C  
ATOM   3776  ND1 HIS B 280    -125.925 190.481-122.939  1.00  0.00           N  
ATOM   3777  NE2 HIS B 280    -124.312 190.670-121.428  1.00  0.00           N  
ATOM   3778  CE1 HIS B 280    -125.443 191.178-121.919  1.00  0.00           C  
ATOM   3779  N   ASN B 281    -123.706 190.995-126.029  1.00  0.00           N  
ATOM   3780  CA  ASN B 281    -122.581 191.874-126.369  1.00  0.00           C  
ATOM   3781  C   ASN B 281    -121.951 191.444-127.710  1.00  0.00           C  
ATOM   3782  O   ASN B 281    -122.465 191.840-128.753  1.00  0.00           O  
ATOM   3783  CB  ASN B 281    -121.580 192.007-125.185  1.00  0.00           C  
ATOM   3784  CG  ASN B 281    -120.552 193.128-125.390  1.00  0.00           C  
ATOM   3785  OD1 ASN B 281    -119.444 192.882-125.865  1.00  0.00           O  
ATOM   3786  ND2 ASN B 281    -120.914 194.363-125.035  1.00  0.00           N  
ATOM   3787  N   ALA B 282    -120.858 190.656-127.652  1.00  0.00           N  
ATOM   3788  CA  ALA B 282    -120.104 190.107-128.785  1.00  0.00           C  
ATOM   3789  C   ALA B 282    -119.499 191.178-129.722  1.00  0.00           C  
ATOM   3790  O   ALA B 282    -119.258 190.901-130.897  1.00  0.00           O  
ATOM   3791  CB  ALA B 282    -120.963 189.065-129.526  1.00  0.00           C  
ATOM   3792  N   LYS B 283    -119.266 192.381-129.163  1.00  0.00           N  
ATOM   3793  CA  LYS B 283    -118.748 193.591-129.813  1.00  0.00           C  
ATOM   3794  C   LYS B 283    -119.665 194.152-130.922  1.00  0.00           C  
ATOM   3795  O   LYS B 283    -119.183 194.858-131.807  1.00  0.00           O  
ATOM   3796  CB  LYS B 283    -117.280 193.396-130.270  1.00  0.00           C  
ATOM   3797  CG  LYS B 283    -116.314 192.885-129.179  1.00  0.00           C  
ATOM   3798  CD  LYS B 283    -116.278 193.743-127.903  1.00  0.00           C  
ATOM   3799  CE  LYS B 283    -115.272 193.220-126.870  1.00  0.00           C  
ATOM   3800  NZ  LYS B 283    -115.311 194.021-125.635  1.00  0.00           N  
ATOM   3801  N   THR B 284    -120.977 193.869-130.825  1.00  0.00           N  
ATOM   3802  CA  THR B 284    -122.024 194.410-131.693  1.00  0.00           C  
ATOM   3803  C   THR B 284    -122.205 195.925-131.468  1.00  0.00           C  
ATOM   3804  O   THR B 284    -122.231 196.372-130.321  1.00  0.00           O  
ATOM   3805  CB  THR B 284    -123.378 193.697-131.418  1.00  0.00           C  
ATOM   3806  OG1 THR B 284    -123.257 192.335-131.780  1.00  0.00           O  
ATOM   3807  CG2 THR B 284    -124.620 194.266-132.129  1.00  0.00           C  
ATOM   3808  N   LYS B 285    -122.325 196.673-132.576  1.00  0.00           N  
ATOM   3809  CA  LYS B 285    -122.416 198.131-132.582  1.00  0.00           C  
ATOM   3810  C   LYS B 285    -123.422 198.580-133.661  1.00  0.00           C  
ATOM   3811  O   LYS B 285    -123.041 198.647-134.831  1.00  0.00           O  
ATOM   3812  CB  LYS B 285    -121.001 198.730-132.773  1.00  0.00           C  
ATOM   3813  CG  LYS B 285    -120.933 200.272-132.816  1.00  0.00           C  
ATOM   3814  CD  LYS B 285    -121.627 201.002-131.648  1.00  0.00           C  
ATOM   3815  CE  LYS B 285    -121.093 200.614-130.259  1.00  0.00           C  
ATOM   3816  NZ  LYS B 285    -121.794 201.351-129.195  1.00  0.00           N  
ATOM   3817  N   PRO B 286    -124.685 198.870-133.265  1.00  0.00           N  
ATOM   3818  CA  PRO B 286    -125.710 199.367-134.197  1.00  0.00           C  
ATOM   3819  C   PRO B 286    -125.558 200.868-134.514  1.00  0.00           C  
ATOM   3820  O   PRO B 286    -125.057 201.633-133.689  1.00  0.00           O  
ATOM   3821  CB  PRO B 286    -127.019 199.073-133.453  1.00  0.00           C  
ATOM   3822  CG  PRO B 286    -126.660 199.238-131.985  1.00  0.00           C  
ATOM   3823  CD  PRO B 286    -125.235 198.705-131.914  1.00  0.00           C  
ATOM   3824  N   ARG B 287    -126.027 201.245-135.711  1.00  0.00           N  
ATOM   3825  CA  ARG B 287    -126.105 202.613-136.216  1.00  0.00           C  
ATOM   3826  C   ARG B 287    -127.238 202.715-137.254  1.00  0.00           C  
ATOM   3827  O   ARG B 287    -127.831 201.704-137.634  1.00  0.00           O  
ATOM   3828  CB  ARG B 287    -124.730 203.056-136.782  1.00  0.00           C  
ATOM   3829  CG  ARG B 287    -124.256 202.298-138.042  1.00  0.00           C  
ATOM   3830  CD  ARG B 287    -122.941 202.832-138.633  1.00  0.00           C  
ATOM   3831  NE  ARG B 287    -123.098 204.143-139.283  1.00  0.00           N  
ATOM   3832  CZ  ARG B 287    -123.401 204.357-140.576  1.00  0.00           C  
ATOM   3833  NH1 ARG B 287    -123.485 205.610-141.034  1.00  0.00           N  
ATOM   3834  NH2 ARG B 287    -123.615 203.346-141.429  1.00  0.00           N  
ATOM   3835  N   GLU B 288    -127.488 203.946-137.721  1.00  0.00           N  
ATOM   3836  CA  GLU B 288    -128.412 204.241-138.812  1.00  0.00           C  
ATOM   3837  C   GLU B 288    -127.837 205.371-139.677  1.00  0.00           C  
ATOM   3838  O   GLU B 288    -127.072 206.201-139.184  1.00  0.00           O  
ATOM   3839  CB  GLU B 288    -129.817 204.531-138.240  1.00  0.00           C  
ATOM   3840  CG  GLU B 288    -130.909 204.742-139.308  1.00  0.00           C  
ATOM   3841  CD  GLU B 288    -132.290 204.957-138.691  1.00  0.00           C  
ATOM   3842  OE1 GLU B 288    -133.183 204.132-138.988  1.00  0.00           O  
ATOM   3843  OE2 GLU B 288    -132.433 205.958-137.956  1.00  0.00           O  
ATOM   3844  N   GLU B 289    -128.211 205.352-140.964  1.00  0.00           N  
ATOM   3845  CA  GLU B 289    -127.713 206.250-141.997  1.00  0.00           C  
ATOM   3846  C   GLU B 289    -128.883 206.716-142.870  1.00  0.00           C  
ATOM   3847  O   GLU B 289    -129.724 205.900-143.245  1.00  0.00           O  
ATOM   3848  CB  GLU B 289    -126.658 205.484-142.810  1.00  0.00           C  
ATOM   3849  CG  GLU B 289    -125.961 206.307-143.905  1.00  0.00           C  
ATOM   3850  CD  GLU B 289    -124.914 205.456-144.609  1.00  0.00           C  
ATOM   3851  OE1 GLU B 289    -125.165 205.080-145.774  1.00  0.00           O  
ATOM   3852  OE2 GLU B 289    -123.899 205.136-143.949  1.00  0.00           O  
ATOM   3853  N   GLN B 290    -128.899 208.019-143.187  1.00  0.00           N  
ATOM   3854  CA  GLN B 290    -129.935 208.662-143.994  1.00  0.00           C  
ATOM   3855  C   GLN B 290    -129.727 208.394-145.496  1.00  0.00           C  
ATOM   3856  O   GLN B 290    -128.595 208.446-145.979  1.00  0.00           O  
ATOM   3857  CB  GLN B 290    -129.901 210.178-143.675  1.00  0.00           C  
ATOM   3858  CG  GLN B 290    -131.033 211.045-144.271  1.00  0.00           C  
ATOM   3859  CD  GLN B 290    -132.404 210.734-143.665  1.00  0.00           C  
ATOM   3860  NE2 GLN B 290    -132.844 211.545-142.703  1.00  0.00           N  
ATOM   3861  OE1 GLN B 290    -133.056 209.771-144.056  1.00  0.00           O  
ATOM   3862  N   PHE B 291    -130.845 208.184-146.206  1.00  0.00           N  
ATOM   3863  CA  PHE B 291    -130.959 208.203-147.666  1.00  0.00           C  
ATOM   3864  C   PHE B 291    -132.343 209.005-147.956  1.00  0.00           C  
ATOM   3865  O   PHE B 291    -133.242 208.916-147.130  1.00  0.00           O  
ATOM   3866  CB  PHE B 291    -130.505 206.722-148.253  1.00  0.00           C  
ATOM   3867  CG  PHE B 291    -130.752 206.310-149.742  1.00  0.00           C  
ATOM   3868  CD1 PHE B 291    -129.696 206.294-150.965  1.00  0.00           C  
ATOM   3869  CD2 PHE B 291    -132.233 206.643-149.901  1.00  0.00           C  
ATOM   3870  CE1 PHE B 291    -130.010 206.784-152.466  1.00  0.00           C  
ATOM   3871  CE2 PHE B 291    -132.739 207.183-151.217  1.00  0.00           C  
ATOM   3872  CZ  PHE B 291    -131.531 207.301-152.793  1.00  0.00           C  
ATOM   3873  N   ASN B 292    -132.501 209.839-149.038  1.00  0.00           N  
ATOM   3874  CA  ASN B 292    -133.576 210.790-149.494  1.00  0.00           C  
ATOM   3875  C   ASN B 292    -135.054 210.373-149.360  1.00  0.00           C  
ATOM   3876  O   ASN B 292    -135.900 211.262-149.435  1.00  0.00           O  
ATOM   3877  CB  ASN B 292    -133.263 211.606-150.847  1.00  0.00           C  
ATOM   3878  CG  ASN B 292    -134.034 211.425-152.233  1.00  0.00           C  
ATOM   3879  ND2 ASN B 292    -133.989 210.290-153.000  1.00  0.00           N  
ATOM   3880  OD1 ASN B 292    -134.644 212.397-152.672  1.00  0.00           O  
ATOM   3881  N   SER B 293    -135.354 209.081-149.150  1.00  0.00           N  
ATOM   3882  CA  SER B 293    -136.721 208.588-148.964  1.00  0.00           C  
ATOM   3883  C   SER B 293    -136.841 207.499-147.881  1.00  0.00           C  
ATOM   3884  O   SER B 293    -137.965 207.097-147.580  1.00  0.00           O  
ATOM   3885  CB  SER B 293    -137.277 208.095-150.320  1.00  0.00           C  
ATOM   3886  OG  SER B 293    -137.677 209.184-151.127  1.00  0.00           O  
ATOM   3887  N   THR B 294    -135.713 207.024-147.323  1.00  0.00           N  
ATOM   3888  CA  THR B 294    -135.654 205.879-146.410  1.00  0.00           C  
ATOM   3889  C   THR B 294    -134.523 206.057-145.366  1.00  0.00           C  
ATOM   3890  O   THR B 294    -133.952 207.136-145.239  1.00  0.00           O  
ATOM   3891  CB  THR B 294    -135.447 204.547-147.198  1.00  0.00           C  
ATOM   3892  OG1 THR B 294    -134.151 204.434-147.760  1.00  0.00           O  
ATOM   3893  CG2 THR B 294    -136.495 204.258-148.287  1.00  0.00           C  
ATOM   3894  N   TYR B 295    -134.227 204.990-144.618  1.00  0.00           N  
ATOM   3895  CA  TYR B 295    -133.045 204.848-143.778  1.00  0.00           C  
ATOM   3896  C   TYR B 295    -132.368 203.508-144.098  1.00  0.00           C  
ATOM   3897  O   TYR B 295    -132.999 202.597-144.640  1.00  0.00           O  
ATOM   3898  CB  TYR B 295    -133.447 204.925-142.291  1.00  0.00           C  
ATOM   3899  CG  TYR B 295    -133.675 206.322-141.745  1.00  0.00           C  
ATOM   3900  CD1 TYR B 295    -132.576 207.176-141.522  1.00  0.00           C  
ATOM   3901  CD2 TYR B 295    -134.971 206.757-141.404  1.00  0.00           C  
ATOM   3902  CE1 TYR B 295    -132.765 208.450-140.956  1.00  0.00           C  
ATOM   3903  CE2 TYR B 295    -135.161 208.032-140.833  1.00  0.00           C  
ATOM   3904  CZ  TYR B 295    -134.060 208.879-140.612  1.00  0.00           C  
ATOM   3905  OH  TYR B 295    -134.247 210.115-140.064  1.00  0.00           O  
ATOM   3906  N   ARG B 296    -131.084 203.421-143.729  1.00  0.00           N  
ATOM   3907  CA  ARG B 296    -130.266 202.224-143.838  1.00  0.00           C  
ATOM   3908  C   ARG B 296    -129.642 201.948-142.468  1.00  0.00           C  
ATOM   3909  O   ARG B 296    -128.603 202.522-142.140  1.00  0.00           O  
ATOM   3910  CB  ARG B 296    -129.225 202.407-144.961  1.00  0.00           C  
ATOM   3911  CG  ARG B 296    -128.389 201.140-145.238  1.00  0.00           C  
ATOM   3912  CD  ARG B 296    -127.379 201.309-146.382  1.00  0.00           C  
ATOM   3913  NE  ARG B 296    -126.201 202.110-146.008  1.00  0.00           N  
ATOM   3914  CZ  ARG B 296    -124.943 201.647-145.931  1.00  0.00           C  
ATOM   3915  NH1 ARG B 296    -124.652 200.376-146.222  1.00  0.00           N  
ATOM   3916  NH2 ARG B 296    -123.950 202.467-145.572  1.00  0.00           N  
ATOM   3917  N   VAL B 297    -130.300 201.072-141.693  1.00  0.00           N  
ATOM   3918  CA  VAL B 297    -129.796 200.569-140.417  1.00  0.00           C  
ATOM   3919  C   VAL B 297    -128.678 199.541-140.672  1.00  0.00           C  
ATOM   3920  O   VAL B 297    -128.877 198.606-141.445  1.00  0.00           O  
ATOM   3921  CB  VAL B 297    -130.940 199.945-139.569  1.00  0.00           C  
ATOM   3922  CG1 VAL B 297    -130.484 199.107-138.354  1.00  0.00           C  
ATOM   3923  CG2 VAL B 297    -131.908 201.045-139.102  1.00  0.00           C  
ATOM   3924  N   VAL B 298    -127.521 199.759-140.035  1.00  0.00           N  
ATOM   3925  CA  VAL B 298    -126.324 198.930-140.165  1.00  0.00           C  
ATOM   3926  C   VAL B 298    -125.881 198.499-138.757  1.00  0.00           C  
ATOM   3927  O   VAL B 298    -126.002 199.280-137.815  1.00  0.00           O  
ATOM   3928  CB  VAL B 298    -125.176 199.723-140.864  1.00  0.00           C  
ATOM   3929  CG1 VAL B 298    -123.780 199.061-140.814  1.00  0.00           C  
ATOM   3930  CG2 VAL B 298    -125.534 200.041-142.328  1.00  0.00           C  
ATOM   3931  N   SER B 299    -125.370 197.267-138.637  1.00  0.00           N  
ATOM   3932  CA  SER B 299    -124.866 196.708-137.383  1.00  0.00           C  
ATOM   3933  C   SER B 299    -123.772 195.672-137.695  1.00  0.00           C  
ATOM   3934  O   SER B 299    -123.644 195.257-138.846  1.00  0.00           O  
ATOM   3935  CB  SER B 299    -126.054 196.150-136.564  1.00  0.00           C  
ATOM   3936  OG  SER B 299    -125.667 195.759-135.262  1.00  0.00           O  
ATOM   3937  N   VAL B 300    -122.988 195.290-136.675  1.00  0.00           N  
ATOM   3938  CA  VAL B 300    -121.836 194.393-136.816  1.00  0.00           C  
ATOM   3939  C   VAL B 300    -121.873 193.252-135.781  1.00  0.00           C  
ATOM   3940  O   VAL B 300    -122.660 193.300-134.836  1.00  0.00           O  
ATOM   3941  CB  VAL B 300    -120.494 195.167-136.657  1.00  0.00           C  
ATOM   3942  CG1 VAL B 300    -120.352 196.306-137.681  1.00  0.00           C  
ATOM   3943  CG2 VAL B 300    -120.193 195.686-135.237  1.00  0.00           C  
ATOM   3944  N   LEU B 301    -121.001 192.254-135.988  1.00  0.00           N  
ATOM   3945  CA  LEU B 301    -120.741 191.148-135.072  1.00  0.00           C  
ATOM   3946  C   LEU B 301    -119.335 190.619-135.369  1.00  0.00           C  
ATOM   3947  O   LEU B 301    -119.120 190.050-136.440  1.00  0.00           O  
ATOM   3948  CB  LEU B 301    -121.828 190.054-135.215  1.00  0.00           C  
ATOM   3949  CG  LEU B 301    -121.587 188.764-134.393  1.00  0.00           C  
ATOM   3950  CD1 LEU B 301    -121.484 189.040-132.884  1.00  0.00           C  
ATOM   3951  CD2 LEU B 301    -122.640 187.688-134.697  1.00  0.00           C  
ATOM   3952  N   THR B 302    -118.413 190.802-134.411  1.00  0.00           N  
ATOM   3953  CA  THR B 302    -117.032 190.320-134.495  1.00  0.00           C  
ATOM   3954  C   THR B 302    -116.965 188.782-134.405  1.00  0.00           C  
ATOM   3955  O   THR B 302    -117.698 188.179-133.620  1.00  0.00           O  
ATOM   3956  CB  THR B 302    -116.160 190.925-133.364  1.00  0.00           C  
ATOM   3957  OG1 THR B 302    -116.182 192.333-133.490  1.00  0.00           O  
ATOM   3958  CG2 THR B 302    -114.685 190.485-133.349  1.00  0.00           C  
ATOM   3959  N   VAL B 303    -116.088 188.194-135.231  1.00  0.00           N  
ATOM   3960  CA  VAL B 303    -115.926 186.753-135.412  1.00  0.00           C  
ATOM   3961  C   VAL B 303    -114.466 186.350-135.107  1.00  0.00           C  
ATOM   3962  O   VAL B 303    -113.559 187.173-135.236  1.00  0.00           O  
ATOM   3963  CB  VAL B 303    -116.313 186.373-136.875  1.00  0.00           C  
ATOM   3964  CG1 VAL B 303    -116.003 184.923-137.292  1.00  0.00           C  
ATOM   3965  CG2 VAL B 303    -117.799 186.679-137.142  1.00  0.00           C  
ATOM   3966  N   LEU B 304    -114.266 185.089-134.686  1.00  0.00           N  
ATOM   3967  CA  LEU B 304    -112.950 184.505-134.416  1.00  0.00           C  
ATOM   3968  C   LEU B 304    -112.274 184.031-135.715  1.00  0.00           C  
ATOM   3969  O   LEU B 304    -112.952 183.573-136.637  1.00  0.00           O  
ATOM   3970  CB  LEU B 304    -113.130 183.354-133.397  1.00  0.00           C  
ATOM   3971  CG  LEU B 304    -111.846 182.624-132.924  1.00  0.00           C  
ATOM   3972  CD1 LEU B 304    -110.877 183.567-132.177  1.00  0.00           C  
ATOM   3973  CD2 LEU B 304    -112.194 181.365-132.102  1.00  0.00           C  
ATOM   3974  N   HIS B 305    -110.936 184.107-135.726  1.00  0.00           N  
ATOM   3975  CA  HIS B 305    -110.021 183.713-136.808  1.00  0.00           C  
ATOM   3976  C   HIS B 305    -110.197 182.275-137.331  1.00  0.00           C  
ATOM   3977  O   HIS B 305    -109.866 182.022-138.487  1.00  0.00           O  
ATOM   3978  CB  HIS B 305    -108.568 183.914-136.319  1.00  0.00           C  
ATOM   3979  CG  HIS B 305    -108.345 185.209-135.578  1.00  0.00           C  
ATOM   3980  ND1 HIS B 305    -108.180 185.272-134.204  1.00  0.00           N  
ATOM   3981  CD2 HIS B 305    -108.298 186.510-136.019  1.00  0.00           C  
ATOM   3982  CE1 HIS B 305    -108.082 186.564-133.879  1.00  0.00           C  
ATOM   3983  NE2 HIS B 305    -108.159 187.371-134.928  1.00  0.00           N  
ATOM   3984  N   GLN B 306    -110.709 181.372-136.478  1.00  0.00           N  
ATOM   3985  CA  GLN B 306    -110.909 179.953-136.765  1.00  0.00           C  
ATOM   3986  C   GLN B 306    -112.390 179.561-136.903  1.00  0.00           C  
ATOM   3987  O   GLN B 306    -112.658 178.511-137.486  1.00  0.00           O  
ATOM   3988  CB  GLN B 306    -110.226 179.131-135.655  1.00  0.00           C  
ATOM   3989  CG  GLN B 306    -108.690 179.205-135.720  1.00  0.00           C  
ATOM   3990  CD  GLN B 306    -108.041 178.505-134.528  1.00  0.00           C  
ATOM   3991  NE2 GLN B 306    -107.364 177.381-134.773  1.00  0.00           N  
ATOM   3992  OE1 GLN B 306    -108.139 178.978-133.399  1.00  0.00           O  
ATOM   3993  N   ASP B 307    -113.325 180.384-136.392  1.00  0.00           N  
ATOM   3994  CA  ASP B 307    -114.770 180.130-136.480  1.00  0.00           C  
ATOM   3995  C   ASP B 307    -115.381 180.480-137.846  1.00  0.00           C  
ATOM   3996  O   ASP B 307    -116.369 179.847-138.219  1.00  0.00           O  
ATOM   3997  CB  ASP B 307    -115.592 180.766-135.341  1.00  0.00           C  
ATOM   3998  CG  ASP B 307    -115.256 180.273-133.931  1.00  0.00           C  
ATOM   3999  OD1 ASP B 307    -115.882 180.815-132.996  1.00  0.00           O  
ATOM   4000  OD2 ASP B 307    -114.470 179.309-133.798  1.00  0.00           O  
ATOM   4001  N   TRP B 308    -114.769 181.418-138.595  1.00  0.00           N  
ATOM   4002  CA  TRP B 308    -115.112 181.630-140.003  1.00  0.00           C  
ATOM   4003  C   TRP B 308    -114.592 180.479-140.885  1.00  0.00           C  
ATOM   4004  O   TRP B 308    -115.321 180.055-141.780  1.00  0.00           O  
ATOM   4005  CB  TRP B 308    -114.642 183.011-140.502  1.00  0.00           C  
ATOM   4006  CG  TRP B 308    -115.113 183.370-141.885  1.00  0.00           C  
ATOM   4007  CD1 TRP B 308    -114.371 183.325-143.015  1.00  0.00           C  
ATOM   4008  NE1 TRP B 308    -115.157 183.641-144.103  1.00  0.00           N  
ATOM   4009  CE2 TRP B 308    -116.464 183.876-143.735  1.00  0.00           C  
ATOM   4010  CD2 TRP B 308    -116.467 183.717-142.315  1.00  0.00           C  
ATOM   4011  CE3 TRP B 308    -117.705 183.899-141.652  1.00  0.00           C  
ATOM   4012  CZ3 TRP B 308    -118.877 184.219-142.368  1.00  0.00           C  
ATOM   4013  CZ2 TRP B 308    -117.628 184.185-144.459  1.00  0.00           C  
ATOM   4014  CH2 TRP B 308    -118.841 184.358-143.768  1.00  0.00           C  
ATOM   4015  N   LEU B 309    -113.389 179.952-140.580  1.00  0.00           N  
ATOM   4016  CA  LEU B 309    -112.803 178.767-141.224  1.00  0.00           C  
ATOM   4017  C   LEU B 309    -113.607 177.475-140.970  1.00  0.00           C  
ATOM   4018  O   LEU B 309    -113.646 176.619-141.853  1.00  0.00           O  
ATOM   4019  CB  LEU B 309    -111.332 178.584-140.782  1.00  0.00           C  
ATOM   4020  CG  LEU B 309    -110.374 179.718-141.207  1.00  0.00           C  
ATOM   4021  CD1 LEU B 309    -108.961 179.503-140.625  1.00  0.00           C  
ATOM   4022  CD2 LEU B 309    -110.331 179.896-142.735  1.00  0.00           C  
ATOM   4023  N   ASN B 310    -114.263 177.383-139.800  1.00  0.00           N  
ATOM   4024  CA  ASN B 310    -115.202 176.319-139.433  1.00  0.00           C  
ATOM   4025  C   ASN B 310    -116.530 176.398-140.223  1.00  0.00           C  
ATOM   4026  O   ASN B 310    -117.187 175.370-140.388  1.00  0.00           O  
ATOM   4027  CB  ASN B 310    -115.435 176.382-137.904  1.00  0.00           C  
ATOM   4028  CG  ASN B 310    -116.160 175.166-137.319  1.00  0.00           C  
ATOM   4029  ND2 ASN B 310    -115.476 174.023-137.245  1.00  0.00           N  
ATOM   4030  OD1 ASN B 310    -117.321 175.261-136.931  1.00  0.00           O  
ATOM   4031  N   GLY B 311    -116.881 177.596-140.724  1.00  0.00           N  
ATOM   4032  CA  GLY B 311    -118.061 177.825-141.551  1.00  0.00           C  
ATOM   4033  C   GLY B 311    -119.346 177.853-140.710  1.00  0.00           C  
ATOM   4034  O   GLY B 311    -120.379 177.383-141.185  1.00  0.00           O  
ATOM   4035  N   LYS B 312    -119.286 178.393-139.479  1.00  0.00           N  
ATOM   4036  CA  LYS B 312    -120.445 178.604-138.603  1.00  0.00           C  
ATOM   4037  C   LYS B 312    -121.454 179.599-139.204  1.00  0.00           C  
ATOM   4038  O   LYS B 312    -121.066 180.471-139.984  1.00  0.00           O  
ATOM   4039  CB  LYS B 312    -119.966 179.111-137.227  1.00  0.00           C  
ATOM   4040  CG  LYS B 312    -119.104 178.095-136.465  1.00  0.00           C  
ATOM   4041  CD  LYS B 312    -118.839 178.520-135.015  1.00  0.00           C  
ATOM   4042  CE  LYS B 312    -117.783 177.640-134.331  1.00  0.00           C  
ATOM   4043  NZ  LYS B 312    -117.520 178.088-132.954  1.00  0.00           N  
ATOM   4044  N   GLU B 313    -122.728 179.462-138.802  1.00  0.00           N  
ATOM   4045  CA  GLU B 313    -123.782 180.415-139.144  1.00  0.00           C  
ATOM   4046  C   GLU B 313    -123.608 181.714-138.348  1.00  0.00           C  
ATOM   4047  O   GLU B 313    -123.384 181.672-137.139  1.00  0.00           O  
ATOM   4048  CB  GLU B 313    -125.173 179.785-138.909  1.00  0.00           C  
ATOM   4049  CG  GLU B 313    -126.363 180.744-139.151  1.00  0.00           C  
ATOM   4050  CD  GLU B 313    -127.710 180.090-138.862  1.00  0.00           C  
ATOM   4051  OE1 GLU B 313    -128.316 179.575-139.826  1.00  0.00           O  
ATOM   4052  OE2 GLU B 313    -128.122 180.139-137.682  1.00  0.00           O  
ATOM   4053  N   TYR B 314    -123.769 182.832-139.060  1.00  0.00           N  
ATOM   4054  CA  TYR B 314    -123.903 184.176-138.515  1.00  0.00           C  
ATOM   4055  C   TYR B 314    -125.183 184.746-139.128  1.00  0.00           C  
ATOM   4056  O   TYR B 314    -125.397 184.571-140.327  1.00  0.00           O  
ATOM   4057  CB  TYR B 314    -122.649 185.002-138.870  1.00  0.00           C  
ATOM   4058  CG  TYR B 314    -121.391 184.420-138.252  1.00  0.00           C  
ATOM   4059  CD1 TYR B 314    -120.568 183.545-138.992  1.00  0.00           C  
ATOM   4060  CD2 TYR B 314    -121.100 184.674-136.898  1.00  0.00           C  
ATOM   4061  CE1 TYR B 314    -119.486 182.896-138.367  1.00  0.00           C  
ATOM   4062  CE2 TYR B 314    -120.028 184.015-136.268  1.00  0.00           C  
ATOM   4063  CZ  TYR B 314    -119.229 183.116-137.001  1.00  0.00           C  
ATOM   4064  OH  TYR B 314    -118.216 182.447-136.384  1.00  0.00           O  
ATOM   4065  N   LYS B 315    -126.029 185.366-138.292  1.00  0.00           N  
ATOM   4066  CA  LYS B 315    -127.383 185.775-138.665  1.00  0.00           C  
ATOM   4067  C   LYS B 315    -127.704 187.153-138.079  1.00  0.00           C  
ATOM   4068  O   LYS B 315    -127.389 187.407-136.918  1.00  0.00           O  
ATOM   4069  CB  LYS B 315    -128.376 184.689-138.188  1.00  0.00           C  
ATOM   4070  CG  LYS B 315    -129.875 184.992-138.416  1.00  0.00           C  
ATOM   4071  CD  LYS B 315    -130.822 183.995-137.728  1.00  0.00           C  
ATOM   4072  CE  LYS B 315    -130.770 182.576-138.306  1.00  0.00           C  
ATOM   4073  NZ  LYS B 315    -131.782 181.705-137.690  1.00  0.00           N  
ATOM   4074  N   CYS B 316    -128.388 187.974-138.889  1.00  0.00           N  
ATOM   4075  CA  CYS B 316    -128.992 189.247-138.504  1.00  0.00           C  
ATOM   4076  C   CYS B 316    -130.506 189.167-138.763  1.00  0.00           C  
ATOM   4077  O   CYS B 316    -130.927 188.466-139.685  1.00  0.00           O  
ATOM   4078  SG  CYS B 316    -128.850 192.066-138.997  1.00  0.00           S  
ATOM   4079  CB  CYS B 316    -128.339 190.358-139.343  1.00  0.00           C  
ATOM   4080  N   LYS B 317    -131.289 189.901-137.960  1.00  0.00           N  
ATOM   4081  CA  LYS B 317    -132.750 189.951-138.035  1.00  0.00           C  
ATOM   4082  C   LYS B 317    -133.249 191.312-137.537  1.00  0.00           C  
ATOM   4083  O   LYS B 317    -132.566 191.943-136.730  1.00  0.00           O  
ATOM   4084  CB  LYS B 317    -133.320 188.785-137.194  1.00  0.00           C  
ATOM   4085  CG  LYS B 317    -134.849 188.615-137.233  1.00  0.00           C  
ATOM   4086  CD  LYS B 317    -135.294 187.294-136.582  1.00  0.00           C  
ATOM   4087  CE  LYS B 317    -136.770 186.951-136.827  1.00  0.00           C  
ATOM   4088  NZ  LYS B 317    -137.031 186.653-138.247  1.00  0.00           N  
ATOM   4089  N   VAL B 318    -134.447 191.719-137.997  1.00  0.00           N  
ATOM   4090  CA  VAL B 318    -135.163 192.897-137.498  1.00  0.00           C  
ATOM   4091  C   VAL B 318    -136.662 192.605-137.314  1.00  0.00           C  
ATOM   4092  O   VAL B 318    -137.197 191.674-137.918  1.00  0.00           O  
ATOM   4093  CB  VAL B 318    -135.031 194.130-138.443  1.00  0.00           C  
ATOM   4094  CG1 VAL B 318    -133.575 194.590-138.587  1.00  0.00           C  
ATOM   4095  CG2 VAL B 318    -135.728 193.983-139.812  1.00  0.00           C  
ATOM   4096  N   SER B 319    -137.301 193.460-136.502  1.00  0.00           N  
ATOM   4097  CA  SER B 319    -138.742 193.517-136.278  1.00  0.00           C  
ATOM   4098  C   SER B 319    -139.126 194.998-136.140  1.00  0.00           C  
ATOM   4099  O   SER B 319    -138.473 195.722-135.389  1.00  0.00           O  
ATOM   4100  CB  SER B 319    -139.095 192.691-135.021  1.00  0.00           C  
ATOM   4101  OG  SER B 319    -140.482 192.714-134.749  1.00  0.00           O  
ATOM   4102  N   ASN B 320    -140.161 195.433-136.874  1.00  0.00           N  
ATOM   4103  CA  ASN B 320    -140.605 196.831-136.900  1.00  0.00           C  
ATOM   4104  C   ASN B 320    -142.042 196.941-137.433  1.00  0.00           C  
ATOM   4105  O   ASN B 320    -142.528 196.017-138.084  1.00  0.00           O  
ATOM   4106  CB  ASN B 320    -139.588 197.725-137.664  1.00  0.00           C  
ATOM   4107  CG  ASN B 320    -139.404 197.415-139.153  1.00  0.00           C  
ATOM   4108  OD1 ASN B 320    -140.076 197.999-139.998  1.00  0.00           O  
ATOM   4109  ND2 ASN B 320    -138.471 196.519-139.483  1.00  0.00           N  
ATOM   4110  N   LYS B 321    -142.692 198.079-137.140  1.00  0.00           N  
ATOM   4111  CA  LYS B 321    -144.066 198.396-137.541  1.00  0.00           C  
ATOM   4112  C   LYS B 321    -144.198 198.750-139.039  1.00  0.00           C  
ATOM   4113  O   LYS B 321    -145.282 198.579-139.596  1.00  0.00           O  
ATOM   4114  CB  LYS B 321    -144.602 199.509-136.605  1.00  0.00           C  
ATOM   4115  CG  LYS B 321    -146.059 199.965-136.826  1.00  0.00           C  
ATOM   4116  CD  LYS B 321    -147.096 198.844-136.658  1.00  0.00           C  
ATOM   4117  CE  LYS B 321    -148.535 199.357-136.796  1.00  0.00           C  
ATOM   4118  NZ  LYS B 321    -149.507 198.260-136.655  1.00  0.00           N  
ATOM   4119  N   GLY B 322    -143.092 199.181-139.672  1.00  0.00           N  
ATOM   4120  CA  GLY B 322    -143.000 199.451-141.110  1.00  0.00           C  
ATOM   4121  C   GLY B 322    -142.833 198.171-141.956  1.00  0.00           C  
ATOM   4122  O   GLY B 322    -142.639 198.283-143.166  1.00  0.00           O  
ATOM   4123  N   LEU B 323    -142.886 196.978-141.336  1.00  0.00           N  
ATOM   4124  CA  LEU B 323    -142.652 195.671-141.947  1.00  0.00           C  
ATOM   4125  C   LEU B 323    -143.746 194.701-141.444  1.00  0.00           C  
ATOM   4126  O   LEU B 323    -143.901 194.577-140.228  1.00  0.00           O  
ATOM   4127  CB  LEU B 323    -141.238 195.228-141.498  1.00  0.00           C  
ATOM   4128  CG  LEU B 323    -140.757 193.865-142.031  1.00  0.00           C  
ATOM   4129  CD1 LEU B 323    -140.591 193.847-143.562  1.00  0.00           C  
ATOM   4130  CD2 LEU B 323    -139.458 193.432-141.331  1.00  0.00           C  
ATOM   4131  N   PRO B 324    -144.499 194.032-142.351  1.00  0.00           N  
ATOM   4132  CA  PRO B 324    -145.608 193.144-141.945  1.00  0.00           C  
ATOM   4133  C   PRO B 324    -145.198 191.815-141.271  1.00  0.00           C  
ATOM   4134  O   PRO B 324    -146.029 191.240-140.570  1.00  0.00           O  
ATOM   4135  CD  PRO B 324    -144.406 194.124-143.811  1.00  0.00           C  
ATOM   4136  CB  PRO B 324    -146.379 192.909-143.253  1.00  0.00           C  
ATOM   4137  CG  PRO B 324    -145.322 193.025-144.339  1.00  0.00           C  
ATOM   4138  N   SER B 325    -143.951 191.357-141.476  1.00  0.00           N  
ATOM   4139  CA  SER B 325    -143.410 190.134-140.881  1.00  0.00           C  
ATOM   4140  C   SER B 325    -141.875 190.207-140.869  1.00  0.00           C  
ATOM   4141  O   SER B 325    -141.280 190.609-141.868  1.00  0.00           O  
ATOM   4142  CB  SER B 325    -143.939 188.896-141.639  1.00  0.00           C  
ATOM   4143  OG  SER B 325    -143.471 187.691-141.066  1.00  0.00           O  
ATOM   4144  N   SER B 326    -141.279 189.818-139.729  1.00  0.00           N  
ATOM   4145  CA  SER B 326    -139.850 189.911-139.416  1.00  0.00           C  
ATOM   4146  C   SER B 326    -138.951 189.117-140.381  1.00  0.00           C  
ATOM   4147  O   SER B 326    -139.037 187.889-140.419  1.00  0.00           O  
ATOM   4148  CB  SER B 326    -139.646 189.424-137.970  1.00  0.00           C  
ATOM   4149  OG  SER B 326    -140.242 190.327-137.064  1.00  0.00           O  
ATOM   4150  N   ILE B 327    -138.091 189.840-141.114  1.00  0.00           N  
ATOM   4151  CA  ILE B 327    -137.138 189.293-142.085  1.00  0.00           C  
ATOM   4152  C   ILE B 327    -135.750 189.121-141.436  1.00  0.00           C  
ATOM   4153  O   ILE B 327    -135.389 189.892-140.545  1.00  0.00           O  
ATOM   4154  CB  ILE B 327    -137.042 190.224-143.338  1.00  0.00           C  
ATOM   4155  CG2 ILE B 327    -135.871 189.927-144.306  1.00  0.00           C  
ATOM   4156  CG1 ILE B 327    -138.376 190.186-144.122  1.00  0.00           C  
ATOM   4157  CD1 ILE B 327    -138.497 191.256-145.214  1.00  0.00           C  
ATOM   4158  N   GLU B 328    -135.007 188.108-141.911  1.00  0.00           N  
ATOM   4159  CA  GLU B 328    -133.645 187.778-141.492  1.00  0.00           C  
ATOM   4160  C   GLU B 328    -132.804 187.348-142.706  1.00  0.00           C  
ATOM   4161  O   GLU B 328    -133.355 187.054-143.770  1.00  0.00           O  
ATOM   4162  CB  GLU B 328    -133.702 186.688-140.392  1.00  0.00           C  
ATOM   4163  CG  GLU B 328    -134.210 185.301-140.847  1.00  0.00           C  
ATOM   4164  CD  GLU B 328    -134.331 184.327-139.674  1.00  0.00           C  
ATOM   4165  OE1 GLU B 328    -135.199 184.583-138.813  1.00  0.00           O  
ATOM   4166  OE2 GLU B 328    -133.560 183.343-139.655  1.00  0.00           O  
ATOM   4167  N   LYS B 329    -131.480 187.292-142.502  1.00  0.00           N  
ATOM   4168  CA  LYS B 329    -130.514 186.764-143.466  1.00  0.00           C  
ATOM   4169  C   LYS B 329    -129.353 186.103-142.712  1.00  0.00           C  
ATOM   4170  O   LYS B 329    -128.888 186.649-141.712  1.00  0.00           O  
ATOM   4171  CB  LYS B 329    -130.043 187.889-144.421  1.00  0.00           C  
ATOM   4172  CG  LYS B 329    -128.992 187.480-145.475  1.00  0.00           C  
ATOM   4173  CD  LYS B 329    -129.471 186.411-146.468  1.00  0.00           C  
ATOM   4174  CE  LYS B 329    -128.434 186.143-147.569  1.00  0.00           C  
ATOM   4175  NZ  LYS B 329    -128.877 185.068-148.473  1.00  0.00           N  
ATOM   4176  N   THR B 330    -128.902 184.955-143.242  1.00  0.00           N  
ATOM   4177  CA  THR B 330    -127.780 184.162-142.743  1.00  0.00           C  
ATOM   4178  C   THR B 330    -126.608 184.189-143.745  1.00  0.00           C  
ATOM   4179  O   THR B 330    -126.811 184.450-144.933  1.00  0.00           O  
ATOM   4180  CB  THR B 330    -128.199 182.676-142.560  1.00  0.00           C  
ATOM   4181  OG1 THR B 330    -128.528 182.034-143.781  1.00  0.00           O  
ATOM   4182  CG2 THR B 330    -129.353 182.493-141.574  1.00  0.00           C  
ATOM   4183  N   ILE B 331    -125.403 183.891-143.234  1.00  0.00           N  
ATOM   4184  CA  ILE B 331    -124.191 183.736-144.033  1.00  0.00           C  
ATOM   4185  C   ILE B 331    -123.175 182.839-143.298  1.00  0.00           C  
ATOM   4186  O   ILE B 331    -123.163 182.784-142.067  1.00  0.00           O  
ATOM   4187  CB  ILE B 331    -123.538 185.114-144.379  1.00  0.00           C  
ATOM   4188  CG2 ILE B 331    -122.749 185.767-143.221  1.00  0.00           C  
ATOM   4189  CG1 ILE B 331    -122.669 185.018-145.652  1.00  0.00           C  
ATOM   4190  CD1 ILE B 331    -122.299 186.378-146.246  1.00  0.00           C  
ATOM   4191  N   SER B 332    -122.329 182.174-144.096  1.00  0.00           N  
ATOM   4192  CA  SER B 332    -121.204 181.348-143.666  1.00  0.00           C  
ATOM   4193  C   SER B 332    -120.188 181.236-144.817  1.00  0.00           C  
ATOM   4194  O   SER B 332    -120.515 181.555-145.962  1.00  0.00           O  
ATOM   4195  CB  SER B 332    -121.711 179.977-143.161  1.00  0.00           C  
ATOM   4196  OG  SER B 332    -122.192 179.147-144.202  1.00  0.00           O  
ATOM   4197  N   LYS B 333    -118.968 180.779-144.488  1.00  0.00           N  
ATOM   4198  CA  LYS B 333    -117.892 180.532-145.453  1.00  0.00           C  
ATOM   4199  C   LYS B 333    -118.202 179.316-146.350  1.00  0.00           C  
ATOM   4200  O   LYS B 333    -118.852 178.373-145.894  1.00  0.00           O  
ATOM   4201  CB  LYS B 333    -116.584 180.307-144.666  1.00  0.00           C  
ATOM   4202  CG  LYS B 333    -115.307 180.286-145.527  1.00  0.00           C  
ATOM   4203  CD  LYS B 333    -114.067 179.871-144.725  1.00  0.00           C  
ATOM   4204  CE  LYS B 333    -112.801 179.724-145.576  1.00  0.00           C  
ATOM   4205  NZ  LYS B 333    -112.938 178.684-146.606  1.00  0.00           N  
ATOM   4206  N   ALA B 334    -117.676 179.345-147.589  1.00  0.00           N  
ATOM   4207  CA  ALA B 334    -117.647 178.208-148.512  1.00  0.00           C  
ATOM   4208  C   ALA B 334    -116.782 177.061-147.959  1.00  0.00           C  
ATOM   4209  O   ALA B 334    -115.613 177.274-147.636  1.00  0.00           O  
ATOM   4210  CB  ALA B 334    -117.121 178.680-149.876  1.00  0.00           C  
ATOM   4211  N   LYS B 335    -117.391 175.869-147.856  1.00  0.00           N  
ATOM   4212  CA  LYS B 335    -116.825 174.688-147.198  1.00  0.00           C  
ATOM   4213  C   LYS B 335    -116.065 173.770-148.177  1.00  0.00           C  
ATOM   4214  O   LYS B 335    -116.129 172.546-148.047  1.00  0.00           O  
ATOM   4215  CB  LYS B 335    -117.953 173.961-146.425  1.00  0.00           C  
ATOM   4216  CG  LYS B 335    -118.561 174.824-145.305  1.00  0.00           C  
ATOM   4217  CD  LYS B 335    -119.731 174.141-144.581  1.00  0.00           C  
ATOM   4218  CE  LYS B 335    -120.308 174.990-143.437  1.00  0.00           C  
ATOM   4219  NZ  LYS B 335    -120.844 176.278-143.917  1.00  0.00           N  
ATOM   4220  N   GLY B 336    -115.331 174.378-149.126  1.00  0.00           N  
ATOM   4221  CA  GLY B 336    -114.437 173.681-150.047  1.00  0.00           C  
ATOM   4222  C   GLY B 336    -113.167 173.237-149.308  1.00  0.00           C  
ATOM   4223  O   GLY B 336    -112.750 173.860-148.331  1.00  0.00           O  
ATOM   4224  N   GLN B 337    -112.556 172.146-149.795  1.00  0.00           N  
ATOM   4225  CA  GLN B 337    -111.381 171.512-149.196  1.00  0.00           C  
ATOM   4226  C   GLN B 337    -110.092 172.285-149.551  1.00  0.00           C  
ATOM   4227  O   GLN B 337    -109.965 172.709-150.699  1.00  0.00           O  
ATOM   4228  CB  GLN B 337    -111.313 170.055-149.711  1.00  0.00           C  
ATOM   4229  CG  GLN B 337    -112.534 169.181-149.344  1.00  0.00           C  
ATOM   4230  CD  GLN B 337    -112.805 169.117-147.838  1.00  0.00           C  
ATOM   4231  OE1 GLN B 337    -111.978 168.619-147.078  1.00  0.00           O  
ATOM   4232  NE2 GLN B 337    -113.963 169.620-147.400  1.00  0.00           N  
ATOM   4233  N   PRO B 338    -109.175 172.473-148.571  1.00  0.00           N  
ATOM   4234  CA  PRO B 338    -107.970 173.312-148.736  1.00  0.00           C  
ATOM   4235  C   PRO B 338    -106.977 172.782-149.790  1.00  0.00           C  
ATOM   4236  O   PRO B 338    -106.648 171.595-149.786  1.00  0.00           O  
ATOM   4237  CB  PRO B 338    -107.353 173.345-147.327  1.00  0.00           C  
ATOM   4238  CG  PRO B 338    -107.820 172.061-146.667  1.00  0.00           C  
ATOM   4239  CD  PRO B 338    -109.225 171.889-147.227  1.00  0.00           C  
ATOM   4240  N   ARG B 339    -106.530 173.693-150.665  1.00  0.00           N  
ATOM   4241  CA  ARG B 339    -105.577 173.454-151.743  1.00  0.00           C  
ATOM   4242  C   ARG B 339    -104.660 174.683-151.853  1.00  0.00           C  
ATOM   4243  O   ARG B 339    -105.158 175.801-151.985  1.00  0.00           O  
ATOM   4244  CB  ARG B 339    -106.351 173.153-153.048  1.00  0.00           C  
ATOM   4245  CG  ARG B 339    -105.468 172.989-154.296  1.00  0.00           C  
ATOM   4246  CD  ARG B 339    -106.273 172.652-155.561  1.00  0.00           C  
ATOM   4247  NE  ARG B 339    -105.451 172.801-156.770  1.00  0.00           N  
ATOM   4248  CZ  ARG B 339    -105.714 172.303-157.990  1.00  0.00           C  
ATOM   4249  NH1 ARG B 339    -106.785 171.530-158.220  1.00  0.00           N  
ATOM   4250  NH2 ARG B 339    -104.892 172.602-159.004  1.00  0.00           N  
ATOM   4251  N   GLU B 340    -103.341 174.433-151.786  1.00  0.00           N  
ATOM   4252  CA  GLU B 340    -102.272 175.433-151.769  1.00  0.00           C  
ATOM   4253  C   GLU B 340    -102.210 176.265-153.073  1.00  0.00           C  
ATOM   4254  O   GLU B 340    -101.998 175.668-154.130  1.00  0.00           O  
ATOM   4255  CB  GLU B 340    -100.943 174.687-151.526  1.00  0.00           C  
ATOM   4256  CG  GLU B 340     -99.726 175.625-151.427  1.00  0.00           C  
ATOM   4257  CD  GLU B 340     -98.443 174.873-151.088  1.00  0.00           C  
ATOM   4258  OE1 GLU B 340     -98.032 174.948-149.910  1.00  0.00           O  
ATOM   4259  OE2 GLU B 340     -97.901 174.238-152.018  1.00  0.00           O  
ATOM   4260  N   PRO B 341    -102.345 177.613-152.987  1.00  0.00           N  
ATOM   4261  CA  PRO B 341    -102.047 178.509-154.120  1.00  0.00           C  
ATOM   4262  C   PRO B 341    -100.563 178.477-154.524  1.00  0.00           C  
ATOM   4263  O   PRO B 341     -99.692 178.731-153.690  1.00  0.00           O  
ATOM   4264  CD  PRO B 341    -102.692 178.387-151.797  1.00  0.00           C  
ATOM   4265  CB  PRO B 341    -102.454 179.913-153.632  1.00  0.00           C  
ATOM   4266  CG  PRO B 341    -103.206 179.713-152.332  1.00  0.00           C  
ATOM   4267  N   GLN B 342    -100.325 178.177-155.806  1.00  0.00           N  
ATOM   4268  CA  GLN B 342     -99.016 178.180-156.442  1.00  0.00           C  
ATOM   4269  C   GLN B 342     -98.743 179.595-156.972  1.00  0.00           C  
ATOM   4270  O   GLN B 342     -99.116 179.913-158.103  1.00  0.00           O  
ATOM   4271  CB  GLN B 342     -99.001 177.108-157.560  1.00  0.00           C  
ATOM   4272  CG  GLN B 342     -99.340 175.673-157.095  1.00  0.00           C  
ATOM   4273  CD  GLN B 342     -98.441 175.172-155.960  1.00  0.00           C  
ATOM   4274  OE1 GLN B 342     -97.225 175.094-156.120  1.00  0.00           O  
ATOM   4275  NE2 GLN B 342     -99.035 174.829-154.816  1.00  0.00           N  
ATOM   4276  N   VAL B 343     -98.134 180.431-156.114  1.00  0.00           N  
ATOM   4277  CA  VAL B 343     -97.753 181.805-156.434  1.00  0.00           C  
ATOM   4278  C   VAL B 343     -96.533 181.840-157.377  1.00  0.00           C  
ATOM   4279  O   VAL B 343     -95.522 181.190-157.113  1.00  0.00           O  
ATOM   4280  CB  VAL B 343     -97.482 182.651-155.151  1.00  0.00           C  
ATOM   4281  CG1 VAL B 343     -96.312 182.153-154.276  1.00  0.00           C  
ATOM   4282  CG2 VAL B 343     -97.299 184.152-155.458  1.00  0.00           C  
ATOM   4283  N   TYR B 344     -96.677 182.610-158.462  1.00  0.00           N  
ATOM   4284  CA  TYR B 344     -95.640 182.888-159.450  1.00  0.00           C  
ATOM   4285  C   TYR B 344     -95.553 184.408-159.637  1.00  0.00           C  
ATOM   4286  O   TYR B 344     -96.552 185.103-159.448  1.00  0.00           O  
ATOM   4287  CB  TYR B 344     -95.982 182.207-160.794  1.00  0.00           C  
ATOM   4288  CG  TYR B 344     -96.270 180.716-160.735  1.00  0.00           C  
ATOM   4289  CD1 TYR B 344     -97.516 180.218-161.169  1.00  0.00           C  
ATOM   4290  CE1 TYR B 344     -97.783 178.837-161.121  1.00  0.00           C  
ATOM   4291  CZ  TYR B 344     -96.806 177.944-160.643  1.00  0.00           C  
ATOM   4292  OH  TYR B 344     -97.062 176.604-160.613  1.00  0.00           O  
ATOM   4293  CD2 TYR B 344     -95.297 179.819-160.245  1.00  0.00           C  
ATOM   4294  CE2 TYR B 344     -95.566 178.437-160.196  1.00  0.00           C  
ATOM   4295  N   THR B 345     -94.372 184.892-160.042  1.00  0.00           N  
ATOM   4296  CA  THR B 345     -94.152 186.285-160.427  1.00  0.00           C  
ATOM   4297  C   THR B 345     -93.345 186.319-161.733  1.00  0.00           C  
ATOM   4298  O   THR B 345     -92.435 185.511-161.925  1.00  0.00           O  
ATOM   4299  CB  THR B 345     -93.428 187.111-159.328  1.00  0.00           C  
ATOM   4300  OG1 THR B 345     -92.111 186.663-159.072  1.00  0.00           O  
ATOM   4301  CG2 THR B 345     -94.198 187.185-158.003  1.00  0.00           C  
ATOM   4302  N   LEU B 346     -93.743 187.250-162.615  1.00  0.00           N  
ATOM   4303  CA  LEU B 346     -93.182 187.455-163.948  1.00  0.00           C  
ATOM   4304  C   LEU B 346     -92.778 188.936-164.080  1.00  0.00           C  
ATOM   4305  O   LEU B 346     -93.458 189.795-163.512  1.00  0.00           O  
ATOM   4306  CB  LEU B 346     -94.250 187.093-165.007  1.00  0.00           C  
ATOM   4307  CG  LEU B 346     -94.645 185.598-165.053  1.00  0.00           C  
ATOM   4308  CD1 LEU B 346     -95.849 185.380-165.995  1.00  0.00           C  
ATOM   4309  CD2 LEU B 346     -93.449 184.685-165.403  1.00  0.00           C  
ATOM   4310  N   PRO B 347     -91.663 189.221-164.792  1.00  0.00           N  
ATOM   4311  CA  PRO B 347     -91.103 190.583-164.869  1.00  0.00           C  
ATOM   4312  C   PRO B 347     -92.005 191.592-165.621  1.00  0.00           C  
ATOM   4313  O   PRO B 347     -92.915 191.176-166.339  1.00  0.00           O  
ATOM   4314  CD  PRO B 347     -90.858 188.264-165.556  1.00  0.00           C  
ATOM   4315  CB  PRO B 347     -89.760 190.366-165.594  1.00  0.00           C  
ATOM   4316  CG  PRO B 347     -89.965 189.122-166.439  1.00  0.00           C  
ATOM   4317  N   PRO B 348     -91.707 192.903-165.474  1.00  0.00           N  
ATOM   4318  CA  PRO B 348     -92.390 193.958-166.238  1.00  0.00           C  
ATOM   4319  C   PRO B 348     -91.997 193.943-167.725  1.00  0.00           C  
ATOM   4320  O   PRO B 348     -90.921 193.453-168.072  1.00  0.00           O  
ATOM   4321  CD  PRO B 348     -90.648 193.456-164.627  1.00  0.00           C  
ATOM   4322  CB  PRO B 348     -91.939 195.247-165.539  1.00  0.00           C  
ATOM   4323  CG  PRO B 348     -90.557 194.931-164.994  1.00  0.00           C  
ATOM   4324  N   SER B 349     -92.892 194.480-168.570  1.00  0.00           N  
ATOM   4325  CA  SER B 349     -92.716 194.579-170.018  1.00  0.00           C  
ATOM   4326  C   SER B 349     -91.454 195.377-170.405  1.00  0.00           C  
ATOM   4327  O   SER B 349     -91.324 196.540-170.022  1.00  0.00           O  
ATOM   4328  CB  SER B 349     -93.997 195.172-170.632  1.00  0.00           C  
ATOM   4329  OG  SER B 349     -93.870 195.367-172.027  1.00  0.00           O  
ATOM   4330  N   GLN B 350     -90.568 194.718-171.170  1.00  0.00           N  
ATOM   4331  CA  GLN B 350     -89.306 195.256-171.689  1.00  0.00           C  
ATOM   4332  C   GLN B 350     -89.454 196.437-172.669  1.00  0.00           C  
ATOM   4333  O   GLN B 350     -88.515 197.217-172.806  1.00  0.00           O  
ATOM   4334  CB  GLN B 350     -88.433 194.103-172.252  1.00  0.00           C  
ATOM   4335  CG  GLN B 350     -89.107 193.105-173.230  1.00  0.00           C  
ATOM   4336  CD  GLN B 350     -89.480 193.682-174.600  1.00  0.00           C  
ATOM   4337  OE1 GLN B 350     -90.643 193.290-175.125  1.00  0.00           O  
ATOM   4338  NE2 GLN B 350     -88.726 194.454-175.186  1.00  0.00           N  
ATOM   4339  N   GLU B 351     -90.627 196.544-173.313  1.00  0.00           N  
ATOM   4340  CA  GLU B 351     -90.984 197.599-174.262  1.00  0.00           C  
ATOM   4341  C   GLU B 351     -91.866 198.690-173.623  1.00  0.00           C  
ATOM   4342  O   GLU B 351     -92.097 199.709-174.273  1.00  0.00           O  
ATOM   4343  CB  GLU B 351     -91.633 196.953-175.501  1.00  0.00           C  
ATOM   4344  CG  GLU B 351     -92.907 196.141-175.209  1.00  0.00           C  
ATOM   4345  CD  GLU B 351     -93.461 195.502-176.475  1.00  0.00           C  
ATOM   4346  OE1 GLU B 351     -94.497 196.000-176.966  1.00  0.00           O  
ATOM   4347  OE2 GLU B 351     -92.849 194.511-176.932  1.00  0.00           O  
ATOM   4348  N   GLU B 352     -92.290 198.501-172.359  1.00  0.00           N  
ATOM   4349  CA  GLU B 352     -92.840 199.566-171.515  1.00  0.00           C  
ATOM   4350  C   GLU B 352     -91.711 200.370-170.824  1.00  0.00           C  
ATOM   4351  O   GLU B 352     -91.990 201.433-170.273  1.00  0.00           O  
ATOM   4352  CB  GLU B 352     -93.867 198.964-170.531  1.00  0.00           C  
ATOM   4353  CG  GLU B 352     -94.803 200.005-169.874  1.00  0.00           C  
ATOM   4354  CD  GLU B 352     -95.909 199.396-169.009  1.00  0.00           C  
ATOM   4355  OE1 GLU B 352     -95.668 198.330-168.397  1.00  0.00           O  
ATOM   4356  OE2 GLU B 352     -96.989 200.026-168.957  1.00  0.00           O  
ATOM   4357  N   MET B 353     -90.449 199.903-170.932  1.00  0.00           N  
ATOM   4358  CA  MET B 353     -89.226 200.626-170.550  1.00  0.00           C  
ATOM   4359  C   MET B 353     -88.909 201.842-171.449  1.00  0.00           C  
ATOM   4360  O   MET B 353     -87.973 202.578-171.145  1.00  0.00           O  
ATOM   4361  CB  MET B 353     -88.019 199.663-170.513  1.00  0.00           C  
ATOM   4362  CG  MET B 353     -88.180 198.452-169.580  1.00  0.00           C  
ATOM   4363  SD  MET B 353     -88.222 198.858-167.815  1.00  0.00           S  
ATOM   4364  CE  MET B 353     -88.665 197.230-167.156  1.00  0.00           C  
ATOM   4365  N   THR B 354     -89.706 202.071-172.507  1.00  0.00           N  
ATOM   4366  CA  THR B 354     -89.758 203.326-173.264  1.00  0.00           C  
ATOM   4367  C   THR B 354     -90.428 204.474-172.465  1.00  0.00           C  
ATOM   4368  O   THR B 354     -90.269 205.633-172.847  1.00  0.00           O  
ATOM   4369  CB  THR B 354     -90.550 203.125-174.585  1.00  0.00           C  
ATOM   4370  OG1 THR B 354     -91.921 202.841-174.358  1.00  0.00           O  
ATOM   4371  CG2 THR B 354     -89.952 202.045-175.502  1.00  0.00           C  
ATOM   4372  N   LYS B 355     -91.133 204.134-171.371  1.00  0.00           N  
ATOM   4373  CA  LYS B 355     -91.825 205.052-170.467  1.00  0.00           C  
ATOM   4374  C   LYS B 355     -91.086 205.120-169.120  1.00  0.00           C  
ATOM   4375  O   LYS B 355     -90.239 204.274-168.829  1.00  0.00           O  
ATOM   4376  CB  LYS B 355     -93.270 204.550-170.249  1.00  0.00           C  
ATOM   4377  CG  LYS B 355     -94.043 204.291-171.553  1.00  0.00           C  
ATOM   4378  CD  LYS B 355     -95.500 203.880-171.302  1.00  0.00           C  
ATOM   4379  CE  LYS B 355     -96.247 203.488-172.584  1.00  0.00           C  
ATOM   4380  NZ  LYS B 355     -95.702 202.258-173.182  1.00  0.00           N  
ATOM   4381  N   ASN B 356     -91.448 206.128-168.310  1.00  0.00           N  
ATOM   4382  CA  ASN B 356     -90.914 206.361-166.962  1.00  0.00           C  
ATOM   4383  C   ASN B 356     -91.407 205.363-165.890  1.00  0.00           C  
ATOM   4384  O   ASN B 356     -90.833 205.350-164.802  1.00  0.00           O  
ATOM   4385  CB  ASN B 356     -91.177 207.833-166.549  1.00  0.00           C  
ATOM   4386  CG  ASN B 356     -92.659 208.238-166.498  1.00  0.00           C  
ATOM   4387  OD1 ASN B 356     -93.114 209.020-167.479  1.00  0.00           O  
ATOM   4388  ND2 ASN B 356     -93.381 207.859-165.580  1.00  0.00           N  
ATOM   4389  N   GLN B 357     -92.448 204.569-166.197  1.00  0.00           N  
ATOM   4390  CA  GLN B 357     -93.097 203.657-165.257  1.00  0.00           C  
ATOM   4391  C   GLN B 357     -93.585 202.398-165.988  1.00  0.00           C  
ATOM   4392  O   GLN B 357     -93.975 202.478-167.155  1.00  0.00           O  
ATOM   4393  CB  GLN B 357     -94.236 204.418-164.535  1.00  0.00           C  
ATOM   4394  CG  GLN B 357     -94.848 203.665-163.340  1.00  0.00           C  
ATOM   4395  CD  GLN B 357     -95.898 204.496-162.609  1.00  0.00           C  
ATOM   4396  OE1 GLN B 357     -97.071 204.479-162.974  1.00  0.00           O  
ATOM   4397  NE2 GLN B 357     -95.481 205.219-161.566  1.00  0.00           N  
ATOM   4398  N   VAL B 358     -93.547 201.264-165.270  1.00  0.00           N  
ATOM   4399  CA  VAL B 358     -93.929 199.938-165.754  1.00  0.00           C  
ATOM   4400  C   VAL B 358     -94.814 199.203-164.729  1.00  0.00           C  
ATOM   4401  O   VAL B 358     -94.793 199.534-163.543  1.00  0.00           O  
ATOM   4402  CB  VAL B 358     -92.677 199.056-166.039  1.00  0.00           C  
ATOM   4403  CG1 VAL B 358     -91.827 199.629-167.181  1.00  0.00           C  
ATOM   4404  CG2 VAL B 358     -91.796 198.749-164.808  1.00  0.00           C  
ATOM   4405  N   SER B 359     -95.568 198.203-165.215  1.00  0.00           N  
ATOM   4406  CA  SER B 359     -96.424 197.342-164.400  1.00  0.00           C  
ATOM   4407  C   SER B 359     -95.760 195.969-164.202  1.00  0.00           C  
ATOM   4408  O   SER B 359     -95.435 195.302-165.185  1.00  0.00           O  
ATOM   4409  CB  SER B 359     -97.798 197.220-165.090  1.00  0.00           C  
ATOM   4410  OG  SER B 359     -98.693 196.414-164.346  1.00  0.00           O  
ATOM   4411  N   LEU B 360     -95.613 195.567-162.929  1.00  0.00           N  
ATOM   4412  CA  LEU B 360     -95.185 194.231-162.505  1.00  0.00           C  
ATOM   4413  C   LEU B 360     -96.355 193.235-162.586  1.00  0.00           C  
ATOM   4414  O   LEU B 360     -97.511 193.657-162.559  1.00  0.00           O  
ATOM   4415  CB  LEU B 360     -94.666 194.293-161.049  1.00  0.00           C  
ATOM   4416  CG  LEU B 360     -93.538 195.310-160.775  1.00  0.00           C  
ATOM   4417  CD1 LEU B 360     -93.181 195.316-159.283  1.00  0.00           C  
ATOM   4418  CD2 LEU B 360     -92.292 195.060-161.644  1.00  0.00           C  
ATOM   4419  N   THR B 361     -96.034 191.933-162.664  1.00  0.00           N  
ATOM   4420  CA  THR B 361     -97.020 190.867-162.843  1.00  0.00           C  
ATOM   4421  C   THR B 361     -96.818 189.739-161.815  1.00  0.00           C  
ATOM   4422  O   THR B 361     -95.685 189.369-161.505  1.00  0.00           O  
ATOM   4423  CB  THR B 361     -96.908 190.265-164.270  1.00  0.00           C  
ATOM   4424  OG1 THR B 361     -97.220 191.260-165.225  1.00  0.00           O  
ATOM   4425  CG2 THR B 361     -97.810 189.054-164.562  1.00  0.00           C  
ATOM   4426  N   CYS B 362     -97.949 189.204-161.331  1.00  0.00           N  
ATOM   4427  CA  CYS B 362     -98.049 188.062-160.431  1.00  0.00           C  
ATOM   4428  C   CYS B 362     -99.239 187.203-160.870  1.00  0.00           C  
ATOM   4429  O   CYS B 362    -100.297 187.749-161.175  1.00  0.00           O  
ATOM   4430  CB  CYS B 362     -98.162 188.555-158.976  1.00  0.00           C  
ATOM   4431  SG  CYS B 362     -98.418 187.314-157.677  1.00  0.00           S  
ATOM   4432  N   LEU B 363     -99.025 185.880-160.892  1.00  0.00           N  
ATOM   4433  CA  LEU B 363     -99.992 184.872-161.309  1.00  0.00           C  
ATOM   4434  C   LEU B 363    -100.101 183.862-160.161  1.00  0.00           C  
ATOM   4435  O   LEU B 363     -99.172 183.087-159.940  1.00  0.00           O  
ATOM   4436  CB  LEU B 363     -99.496 184.238-162.634  1.00  0.00           C  
ATOM   4437  CG  LEU B 363    -100.521 183.402-163.442  1.00  0.00           C  
ATOM   4438  CD1 LEU B 363     -99.906 182.988-164.789  1.00  0.00           C  
ATOM   4439  CD2 LEU B 363    -101.085 182.163-162.722  1.00  0.00           C  
ATOM   4440  N   VAL B 364    -101.243 183.883-159.466  1.00  0.00           N  
ATOM   4441  CA  VAL B 364    -101.606 182.907-158.443  1.00  0.00           C  
ATOM   4442  C   VAL B 364    -102.497 181.852-159.123  1.00  0.00           C  
ATOM   4443  O   VAL B 364    -103.424 182.233-159.838  1.00  0.00           O  
ATOM   4444  CB  VAL B 364    -102.419 183.571-157.296  1.00  0.00           C  
ATOM   4445  CG1 VAL B 364    -102.679 182.606-156.125  1.00  0.00           C  
ATOM   4446  CG2 VAL B 364    -101.743 184.851-156.769  1.00  0.00           C  
ATOM   4447  N   LYS B 365    -102.190 180.562-158.922  1.00  0.00           N  
ATOM   4448  CA  LYS B 365    -102.841 179.453-159.624  1.00  0.00           C  
ATOM   4449  C   LYS B 365    -103.163 178.297-158.672  1.00  0.00           C  
ATOM   4450  O   LYS B 365    -102.408 178.040-157.738  1.00  0.00           O  
ATOM   4451  CB  LYS B 365    -101.922 178.996-160.784  1.00  0.00           C  
ATOM   4452  CG  LYS B 365    -102.382 177.727-161.533  1.00  0.00           C  
ATOM   4453  CD  LYS B 365    -101.508 177.393-162.742  1.00  0.00           C  
ATOM   4454  CE  LYS B 365    -101.926 176.079-163.414  1.00  0.00           C  
ATOM   4455  NZ  LYS B 365    -101.253 175.918-164.710  1.00  0.00           N  
ATOM   4456  N   GLY B 366    -104.239 177.570-159.010  1.00  0.00           N  
ATOM   4457  CA  GLY B 366    -104.527 176.234-158.510  1.00  0.00           C  
ATOM   4458  C   GLY B 366    -104.878 176.231-157.021  1.00  0.00           C  
ATOM   4459  O   GLY B 366    -104.217 175.523-156.264  1.00  0.00           O  
ATOM   4460  N   PHE B 367    -105.891 177.013-156.611  1.00  0.00           N  
ATOM   4461  CA  PHE B 367    -106.366 177.080-155.228  1.00  0.00           C  
ATOM   4462  C   PHE B 367    -107.879 176.850-155.143  1.00  0.00           C  
ATOM   4463  O   PHE B 367    -108.620 177.181-156.068  1.00  0.00           O  
ATOM   4464  CB  PHE B 367    -105.943 178.415-154.581  1.00  0.00           C  
ATOM   4465  CG  PHE B 367    -106.491 179.693-155.195  1.00  0.00           C  
ATOM   4466  CD1 PHE B 367    -105.785 180.337-156.233  1.00  0.00           C  
ATOM   4467  CE1 PHE B 367    -106.306 181.482-156.821  1.00  0.00           C  
ATOM   4468  CZ  PHE B 367    -107.546 181.968-156.424  1.00  0.00           C  
ATOM   4469  CD2 PHE B 367    -107.759 180.187-154.818  1.00  0.00           C  
ATOM   4470  CE2 PHE B 367    -108.268 181.324-155.429  1.00  0.00           C  
ATOM   4471  N   TYR B 368    -108.296 176.297-153.997  1.00  0.00           N  
ATOM   4472  CA  TYR B 368    -109.677 175.979-153.651  1.00  0.00           C  
ATOM   4473  C   TYR B 368    -109.734 175.883-152.112  1.00  0.00           C  
ATOM   4474  O   TYR B 368    -108.829 175.275-151.542  1.00  0.00           O  
ATOM   4475  CB  TYR B 368    -110.069 174.646-154.331  1.00  0.00           C  
ATOM   4476  CG  TYR B 368    -111.535 174.274-154.203  1.00  0.00           C  
ATOM   4477  CD1 TYR B 368    -112.515 175.040-154.871  1.00  0.00           C  
ATOM   4478  CD2 TYR B 368    -111.930 173.168-153.422  1.00  0.00           C  
ATOM   4479  CE1 TYR B 368    -113.879 174.722-154.731  1.00  0.00           C  
ATOM   4480  CE2 TYR B 368    -113.294 172.842-153.293  1.00  0.00           C  
ATOM   4481  CZ  TYR B 368    -114.270 173.626-153.940  1.00  0.00           C  
ATOM   4482  OH  TYR B 368    -115.594 173.323-153.801  1.00  0.00           O  
ATOM   4483  N   PRO B 369    -110.743 176.483-151.439  1.00  0.00           N  
ATOM   4484  CA  PRO B 369    -111.838 177.299-151.996  1.00  0.00           C  
ATOM   4485  C   PRO B 369    -111.380 178.690-152.472  1.00  0.00           C  
ATOM   4486  O   PRO B 369    -110.221 179.065-152.283  1.00  0.00           O  
ATOM   4487  CD  PRO B 369    -110.837 176.388-149.983  1.00  0.00           C  
ATOM   4488  CB  PRO B 369    -112.833 177.385-150.826  1.00  0.00           C  
ATOM   4489  CG  PRO B 369    -111.968 177.326-149.583  1.00  0.00           C  
ATOM   4490  N   SER B 370    -112.321 179.421-153.093  1.00  0.00           N  
ATOM   4491  CA  SER B 370    -112.137 180.767-153.643  1.00  0.00           C  
ATOM   4492  C   SER B 370    -111.815 181.859-152.591  1.00  0.00           C  
ATOM   4493  O   SER B 370    -111.410 182.953-152.983  1.00  0.00           O  
ATOM   4494  CB  SER B 370    -113.384 181.108-154.487  1.00  0.00           C  
ATOM   4495  OG  SER B 370    -113.213 182.276-155.263  1.00  0.00           O  
ATOM   4496  N   ASP B 371    -111.970 181.542-151.290  1.00  0.00           N  
ATOM   4497  CA  ASP B 371    -111.564 182.355-150.137  1.00  0.00           C  
ATOM   4498  C   ASP B 371    -110.037 182.551-150.100  1.00  0.00           C  
ATOM   4499  O   ASP B 371    -109.319 181.719-149.545  1.00  0.00           O  
ATOM   4500  CB  ASP B 371    -112.082 181.785-148.792  1.00  0.00           C  
ATOM   4501  CG  ASP B 371    -113.578 181.463-148.771  1.00  0.00           C  
ATOM   4502  OD1 ASP B 371    -113.906 180.259-148.856  1.00  0.00           O  
ATOM   4503  OD2 ASP B 371    -114.364 182.419-148.602  1.00  0.00           O  
ATOM   4504  N   ILE B 372    -109.578 183.651-150.719  1.00  0.00           N  
ATOM   4505  CA  ILE B 372    -108.172 184.015-150.859  1.00  0.00           C  
ATOM   4506  C   ILE B 372    -108.031 185.548-150.789  1.00  0.00           C  
ATOM   4507  O   ILE B 372    -109.001 186.275-151.018  1.00  0.00           O  
ATOM   4508  CB  ILE B 372    -107.601 183.508-152.227  1.00  0.00           C  
ATOM   4509  CG2 ILE B 372    -108.094 184.302-153.459  1.00  0.00           C  
ATOM   4510  CG1 ILE B 372    -106.056 183.419-152.218  1.00  0.00           C  
ATOM   4511  CD1 ILE B 372    -105.464 182.481-153.271  1.00  0.00           C  
ATOM   4512  N   ALA B 373    -106.801 186.001-150.518  1.00  0.00           N  
ATOM   4513  CA  ALA B 373    -106.381 187.390-150.651  1.00  0.00           C  
ATOM   4514  C   ALA B 373    -104.973 187.442-151.257  1.00  0.00           C  
ATOM   4515  O   ALA B 373    -104.203 186.491-151.111  1.00  0.00           O  
ATOM   4516  CB  ALA B 373    -106.441 188.067-149.276  1.00  0.00           C  
ATOM   4517  N   VAL B 374    -104.667 188.564-151.924  1.00  0.00           N  
ATOM   4518  CA  VAL B 374    -103.375 188.823-152.551  1.00  0.00           C  
ATOM   4519  C   VAL B 374    -103.075 190.333-152.522  1.00  0.00           C  
ATOM   4520  O   VAL B 374    -103.993 191.153-152.580  1.00  0.00           O  
ATOM   4521  CB  VAL B 374    -103.304 188.258-154.004  1.00  0.00           C  
ATOM   4522  CG1 VAL B 374    -104.313 188.895-154.974  1.00  0.00           C  
ATOM   4523  CG2 VAL B 374    -101.894 188.326-154.626  1.00  0.00           C  
ATOM   4524  N   GLU B 375    -101.781 190.654-152.409  1.00  0.00           N  
ATOM   4525  CA  GLU B 375    -101.237 192.004-152.296  1.00  0.00           C  
ATOM   4526  C   GLU B 375     -99.807 192.031-152.853  1.00  0.00           C  
ATOM   4527  O   GLU B 375     -99.302 191.009-153.324  1.00  0.00           O  
ATOM   4528  CB  GLU B 375    -101.311 192.456-150.817  1.00  0.00           C  
ATOM   4529  CG  GLU B 375    -100.376 191.710-149.838  1.00  0.00           C  
ATOM   4530  CD  GLU B 375    -100.573 192.147-148.387  1.00  0.00           C  
ATOM   4531  OE1 GLU B 375    -100.789 193.360-148.166  1.00  0.00           O  
ATOM   4532  OE2 GLU B 375    -100.568 191.250-147.518  1.00  0.00           O  
ATOM   4533  N   TRP B 376     -99.174 193.210-152.759  1.00  0.00           N  
ATOM   4534  CA  TRP B 376     -97.739 193.383-152.960  1.00  0.00           C  
ATOM   4535  C   TRP B 376     -97.135 194.116-151.761  1.00  0.00           C  
ATOM   4536  O   TRP B 376     -97.765 195.007-151.189  1.00  0.00           O  
ATOM   4537  CB  TRP B 376     -97.432 194.143-154.261  1.00  0.00           C  
ATOM   4538  CG  TRP B 376     -97.709 193.414-155.540  1.00  0.00           C  
ATOM   4539  CD1 TRP B 376     -98.935 193.126-156.030  1.00  0.00           C  
ATOM   4540  NE1 TRP B 376     -98.809 192.458-157.226  1.00  0.00           N  
ATOM   4541  CE2 TRP B 376     -97.491 192.295-157.585  1.00  0.00           C  
ATOM   4542  CD2 TRP B 376     -96.756 192.869-156.506  1.00  0.00           C  
ATOM   4543  CE3 TRP B 376     -95.345 192.814-156.596  1.00  0.00           C  
ATOM   4544  CZ3 TRP B 376     -94.703 192.203-157.692  1.00  0.00           C  
ATOM   4545  CZ2 TRP B 376     -96.866 191.727-158.704  1.00  0.00           C  
ATOM   4546  CH2 TRP B 376     -95.463 191.662-158.748  1.00  0.00           C  
ATOM   4547  N   GLU B 377     -95.899 193.717-151.437  1.00  0.00           N  
ATOM   4548  CA  GLU B 377     -95.088 194.251-150.355  1.00  0.00           C  
ATOM   4549  C   GLU B 377     -93.687 194.588-150.885  1.00  0.00           C  
ATOM   4550  O   GLU B 377     -93.213 193.964-151.835  1.00  0.00           O  
ATOM   4551  CB  GLU B 377     -95.010 193.219-149.205  1.00  0.00           C  
ATOM   4552  CG  GLU B 377     -96.383 192.777-148.653  1.00  0.00           C  
ATOM   4553  CD  GLU B 377     -96.253 191.934-147.387  1.00  0.00           C  
ATOM   4554  OE1 GLU B 377     -96.545 190.722-147.473  1.00  0.00           O  
ATOM   4555  OE2 GLU B 377     -95.853 192.520-146.357  1.00  0.00           O  
ATOM   4556  N   SER B 378     -93.044 195.561-150.228  1.00  0.00           N  
ATOM   4557  CA  SER B 378     -91.661 195.966-150.461  1.00  0.00           C  
ATOM   4558  C   SER B 378     -91.175 196.739-149.228  1.00  0.00           C  
ATOM   4559  O   SER B 378     -91.946 197.497-148.639  1.00  0.00           O  
ATOM   4560  CB  SER B 378     -91.547 196.787-151.760  1.00  0.00           C  
ATOM   4561  OG  SER B 378     -90.204 197.122-152.060  1.00  0.00           O  
ATOM   4562  N   ASN B 379     -89.905 196.510-148.852  1.00  0.00           N  
ATOM   4563  CA  ASN B 379     -89.261 197.015-147.633  1.00  0.00           C  
ATOM   4564  C   ASN B 379     -89.868 196.407-146.343  1.00  0.00           C  
ATOM   4565  O   ASN B 379     -89.862 197.056-145.296  1.00  0.00           O  
ATOM   4566  CB  ASN B 379     -89.237 198.572-147.614  1.00  0.00           C  
ATOM   4567  CG  ASN B 379     -88.068 199.204-146.845  1.00  0.00           C  
ATOM   4568  OD1 ASN B 379     -88.206 200.486-146.501  1.00  0.00           O  
ATOM   4569  ND2 ASN B 379     -87.054 198.566-146.572  1.00  0.00           N  
ATOM   4570  N   GLY B 380     -90.373 195.162-146.440  1.00  0.00           N  
ATOM   4571  CA  GLY B 380     -90.938 194.403-145.321  1.00  0.00           C  
ATOM   4572  C   GLY B 380     -92.343 194.880-144.912  1.00  0.00           C  
ATOM   4573  O   GLY B 380     -92.746 194.617-143.779  1.00  0.00           O  
ATOM   4574  N   GLN B 381     -93.069 195.583-145.796  1.00  0.00           N  
ATOM   4575  CA  GLN B 381     -94.381 196.178-145.523  1.00  0.00           C  
ATOM   4576  C   GLN B 381     -95.216 196.250-146.820  1.00  0.00           C  
ATOM   4577  O   GLN B 381     -94.616 196.347-147.891  1.00  0.00           O  
ATOM   4578  CB  GLN B 381     -94.177 197.578-144.891  1.00  0.00           C  
ATOM   4579  CG  GLN B 381     -93.433 198.594-145.791  1.00  0.00           C  
ATOM   4580  CD  GLN B 381     -93.212 199.961-145.140  1.00  0.00           C  
ATOM   4581  OE1 GLN B 381     -93.506 200.171-143.965  1.00  0.00           O  
ATOM   4582  NE2 GLN B 381     -92.677 200.905-145.916  1.00  0.00           N  
ATOM   4583  N   PRO B 382     -96.570 196.268-146.719  1.00  0.00           N  
ATOM   4584  CA  PRO B 382     -97.475 196.591-147.846  1.00  0.00           C  
ATOM   4585  C   PRO B 382     -97.127 197.888-148.599  1.00  0.00           C  
ATOM   4586  O   PRO B 382     -97.107 198.963-147.998  1.00  0.00           O  
ATOM   4587  CB  PRO B 382     -98.869 196.650-147.197  1.00  0.00           C  
ATOM   4588  CG  PRO B 382     -98.762 195.718-146.006  1.00  0.00           C  
ATOM   4589  CD  PRO B 382     -97.341 195.958-145.513  1.00  0.00           C  
ATOM   4590  N   GLU B 383     -96.824 197.734-149.898  1.00  0.00           N  
ATOM   4591  CA  GLU B 383     -96.436 198.810-150.810  1.00  0.00           C  
ATOM   4592  C   GLU B 383     -97.674 199.564-151.345  1.00  0.00           C  
ATOM   4593  O   GLU B 383     -98.787 199.043-151.292  1.00  0.00           O  
ATOM   4594  CB  GLU B 383     -95.550 198.180-151.917  1.00  0.00           C  
ATOM   4595  CG  GLU B 383     -94.966 199.125-152.991  1.00  0.00           C  
ATOM   4596  CD  GLU B 383     -94.158 200.290-152.414  1.00  0.00           C  
ATOM   4597  OE1 GLU B 383     -93.059 200.022-151.885  1.00  0.00           O  
ATOM   4598  OE2 GLU B 383     -94.662 201.432-152.502  1.00  0.00           O  
ATOM   4599  N   ASN B 384     -97.456 200.788-151.844  1.00  0.00           N  
ATOM   4600  CA  ASN B 384     -98.483 201.639-152.449  1.00  0.00           C  
ATOM   4601  C   ASN B 384     -98.748 201.239-153.910  1.00  0.00           C  
ATOM   4602  O   ASN B 384     -97.831 200.796-154.599  1.00  0.00           O  
ATOM   4603  CB  ASN B 384     -98.007 203.111-152.405  1.00  0.00           C  
ATOM   4604  CG  ASN B 384     -97.843 203.679-150.991  1.00  0.00           C  
ATOM   4605  OD1 ASN B 384     -96.863 204.565-150.805  1.00  0.00           O  
ATOM   4606  ND2 ASN B 384     -98.600 203.345-150.081  1.00  0.00           N  
ATOM   4607  N   ASN B 385     -99.983 201.497-154.371  1.00  0.00           N  
ATOM   4608  CA  ASN B 385    -100.405 201.484-155.782  1.00  0.00           C  
ATOM   4609  C   ASN B 385    -100.454 200.087-156.443  1.00  0.00           C  
ATOM   4610  O   ASN B 385    -100.368 200.014-157.671  1.00  0.00           O  
ATOM   4611  CB  ASN B 385     -99.585 202.506-156.627  1.00  0.00           C  
ATOM   4612  CG  ASN B 385     -99.668 203.957-156.140  1.00  0.00           C  
ATOM   4613  OD1 ASN B 385    -100.652 204.368-155.530  1.00  0.00           O  
ATOM   4614  ND2 ASN B 385     -98.634 204.749-156.434  1.00  0.00           N  
ATOM   4615  N   TYR B 386    -100.653 199.011-155.657  1.00  0.00           N  
ATOM   4616  CA  TYR B 386    -100.990 197.687-156.198  1.00  0.00           C  
ATOM   4617  C   TYR B 386    -102.499 197.567-156.471  1.00  0.00           C  
ATOM   4618  O   TYR B 386    -103.296 198.274-155.852  1.00  0.00           O  
ATOM   4619  CB  TYR B 386    -100.436 196.552-155.301  1.00  0.00           C  
ATOM   4620  CG  TYR B 386    -101.021 196.353-153.911  1.00  0.00           C  
ATOM   4621  CD1 TYR B 386    -102.285 195.748-153.732  1.00  0.00           C  
ATOM   4622  CE1 TYR B 386    -102.799 195.546-152.436  1.00  0.00           C  
ATOM   4623  CZ  TYR B 386    -102.044 195.930-151.310  1.00  0.00           C  
ATOM   4624  OH  TYR B 386    -102.530 195.715-150.052  1.00  0.00           O  
ATOM   4625  CD2 TYR B 386    -100.263 196.716-152.780  1.00  0.00           C  
ATOM   4626  CE2 TYR B 386    -100.770 196.505-151.483  1.00  0.00           C  
ATOM   4627  N   LYS B 387    -102.859 196.652-157.387  1.00  0.00           N  
ATOM   4628  CA  LYS B 387    -104.247 196.353-157.724  1.00  0.00           C  
ATOM   4629  C   LYS B 387    -104.390 194.876-158.122  1.00  0.00           C  
ATOM   4630  O   LYS B 387    -103.432 194.263-158.593  1.00  0.00           O  
ATOM   4631  CB  LYS B 387    -104.749 197.330-158.822  1.00  0.00           C  
ATOM   4632  CG  LYS B 387    -106.283 197.445-158.938  1.00  0.00           C  
ATOM   4633  CD  LYS B 387    -106.936 198.157-157.738  1.00  0.00           C  
ATOM   4634  CE  LYS B 387    -108.465 198.036-157.722  1.00  0.00           C  
ATOM   4635  NZ  LYS B 387    -109.044 198.764-156.581  1.00  0.00           N  
ATOM   4636  N   THR B 388    -105.596 194.337-157.893  1.00  0.00           N  
ATOM   4637  CA  THR B 388    -105.951 192.928-158.061  1.00  0.00           C  
ATOM   4638  C   THR B 388    -107.218 192.791-158.931  1.00  0.00           C  
ATOM   4639  O   THR B 388    -107.904 193.784-159.186  1.00  0.00           O  
ATOM   4640  CB  THR B 388    -106.230 192.278-156.672  1.00  0.00           C  
ATOM   4641  OG1 THR B 388    -107.472 192.662-156.104  1.00  0.00           O  
ATOM   4642  CG2 THR B 388    -105.123 192.513-155.634  1.00  0.00           C  
ATOM   4643  N   THR B 389    -107.509 191.547-159.344  1.00  0.00           N  
ATOM   4644  CA  THR B 389    -108.742 191.154-160.032  1.00  0.00           C  
ATOM   4645  C   THR B 389    -109.471 190.061-159.208  1.00  0.00           C  
ATOM   4646  O   THR B 389    -108.824 189.395-158.398  1.00  0.00           O  
ATOM   4647  CB  THR B 389    -108.432 190.599-161.451  1.00  0.00           C  
ATOM   4648  OG1 THR B 389    -107.772 189.344-161.427  1.00  0.00           O  
ATOM   4649  CG2 THR B 389    -107.633 191.577-162.324  1.00  0.00           C  
ATOM   4650  N   PRO B 390    -110.797 189.867-159.416  1.00  0.00           N  
ATOM   4651  CA  PRO B 390    -111.532 188.738-158.801  1.00  0.00           C  
ATOM   4652  C   PRO B 390    -111.036 187.338-159.253  1.00  0.00           C  
ATOM   4653  O   PRO B 390    -110.633 187.206-160.411  1.00  0.00           O  
ATOM   4654  CB  PRO B 390    -112.985 188.962-159.259  1.00  0.00           C  
ATOM   4655  CG  PRO B 390    -113.081 190.442-159.580  1.00  0.00           C  
ATOM   4656  CD  PRO B 390    -111.701 190.768-160.134  1.00  0.00           C  
ATOM   4657  N   PRO B 391    -111.136 186.314-158.368  1.00  0.00           N  
ATOM   4658  CA  PRO B 391    -110.937 184.894-158.734  1.00  0.00           C  
ATOM   4659  C   PRO B 391    -111.834 184.391-159.881  1.00  0.00           C  
ATOM   4660  O   PRO B 391    -113.030 184.681-159.901  1.00  0.00           O  
ATOM   4661  CD  PRO B 391    -111.416 186.440-156.936  1.00  0.00           C  
ATOM   4662  CB  PRO B 391    -111.239 184.123-157.437  1.00  0.00           C  
ATOM   4663  CG  PRO B 391    -110.973 185.116-156.325  1.00  0.00           C  
ATOM   4664  N   VAL B 392    -111.218 183.635-160.796  1.00  0.00           N  
ATOM   4665  CA  VAL B 392    -111.843 182.998-161.957  1.00  0.00           C  
ATOM   4666  C   VAL B 392    -111.252 181.589-162.149  1.00  0.00           C  
ATOM   4667  O   VAL B 392    -110.097 181.367-161.793  1.00  0.00           O  
ATOM   4668  CB  VAL B 392    -111.611 183.825-163.255  1.00  0.00           C  
ATOM   4669  CG1 VAL B 392    -112.673 184.923-163.421  1.00  0.00           C  
ATOM   4670  CG2 VAL B 392    -110.196 184.427-163.354  1.00  0.00           C  
ATOM   4671  N   LEU B 393    -112.065 180.649-162.663  1.00  0.00           N  
ATOM   4672  CA  LEU B 393    -111.718 179.225-162.738  1.00  0.00           C  
ATOM   4673  C   LEU B 393    -110.769 178.906-163.911  1.00  0.00           C  
ATOM   4674  O   LEU B 393    -111.003 179.361-165.031  1.00  0.00           O  
ATOM   4675  CB  LEU B 393    -113.012 178.384-162.814  1.00  0.00           C  
ATOM   4676  CG  LEU B 393    -112.850 176.937-162.287  1.00  0.00           C  
ATOM   4677  CD1 LEU B 393    -112.874 176.899-160.749  1.00  0.00           C  
ATOM   4678  CD2 LEU B 393    -113.911 175.985-162.874  1.00  0.00           C  
ATOM   4679  N   ASP B 394    -109.743 178.091-163.622  1.00  0.00           N  
ATOM   4680  CA  ASP B 394    -108.730 177.616-164.566  1.00  0.00           C  
ATOM   4681  C   ASP B 394    -109.113 176.219-165.108  1.00  0.00           C  
ATOM   4682  O   ASP B 394    -110.087 175.610-164.659  1.00  0.00           O  
ATOM   4683  CB  ASP B 394    -107.349 177.572-163.862  1.00  0.00           C  
ATOM   4684  CG  ASP B 394    -106.124 177.561-164.781  1.00  0.00           C  
ATOM   4685  OD1 ASP B 394    -105.026 177.332-164.228  1.00  0.00           O  
ATOM   4686  OD2 ASP B 394    -106.272 177.833-165.993  1.00  0.00           O  
ATOM   4687  N   SER B 395    -108.319 175.741-166.079  1.00  0.00           N  
ATOM   4688  CA  SER B 395    -108.431 174.446-166.751  1.00  0.00           C  
ATOM   4689  C   SER B 395    -108.073 173.227-165.873  1.00  0.00           C  
ATOM   4690  O   SER B 395    -108.429 172.115-166.260  1.00  0.00           O  
ATOM   4691  CB  SER B 395    -107.616 174.506-168.062  1.00  0.00           C  
ATOM   4692  OG  SER B 395    -106.220 174.568-167.836  1.00  0.00           O  
ATOM   4693  N   ASP B 396    -107.430 173.440-164.706  1.00  0.00           N  
ATOM   4694  CA  ASP B 396    -107.162 172.394-163.702  1.00  0.00           C  
ATOM   4695  C   ASP B 396    -108.379 172.110-162.787  1.00  0.00           C  
ATOM   4696  O   ASP B 396    -108.289 171.224-161.935  1.00  0.00           O  
ATOM   4697  CB  ASP B 396    -105.871 172.646-162.871  1.00  0.00           C  
ATOM   4698  CG  ASP B 396    -105.744 174.008-162.174  1.00  0.00           C  
ATOM   4699  OD1 ASP B 396    -106.789 174.655-161.947  1.00  0.00           O  
ATOM   4700  OD2 ASP B 396    -104.599 174.332-161.792  1.00  0.00           O  
ATOM   4701  N   GLY B 397    -109.487 172.852-162.974  1.00  0.00           N  
ATOM   4702  CA  GLY B 397    -110.735 172.686-162.231  1.00  0.00           C  
ATOM   4703  C   GLY B 397    -110.765 173.511-160.935  1.00  0.00           C  
ATOM   4704  O   GLY B 397    -111.675 173.311-160.132  1.00  0.00           O  
ATOM   4705  N   SER B 398    -109.799 174.422-160.722  1.00  0.00           N  
ATOM   4706  CA  SER B 398    -109.722 175.296-159.551  1.00  0.00           C  
ATOM   4707  C   SER B 398    -109.243 176.705-159.948  1.00  0.00           C  
ATOM   4708  O   SER B 398    -108.868 176.934-161.097  1.00  0.00           O  
ATOM   4709  CB  SER B 398    -108.897 174.604-158.448  1.00  0.00           C  
ATOM   4710  OG  SER B 398    -107.517 174.597-158.723  1.00  0.00           O  
ATOM   4711  N   PHE B 399    -109.355 177.650-159.003  1.00  0.00           N  
ATOM   4712  CA  PHE B 399    -109.251 179.091-159.244  1.00  0.00           C  
ATOM   4713  C   PHE B 399    -107.827 179.601-159.522  1.00  0.00           C  
ATOM   4714  O   PHE B 399    -106.858 179.023-159.031  1.00  0.00           O  
ATOM   4715  CB  PHE B 399    -109.887 179.840-158.058  1.00  0.00           C  
ATOM   4716  CG  PHE B 399    -111.389 179.661-157.935  1.00  0.00           C  
ATOM   4717  CD1 PHE B 399    -111.923 178.566-157.221  1.00  0.00           C  
ATOM   4718  CD2 PHE B 399    -112.258 180.482-158.683  1.00  0.00           C  
ATOM   4719  CE1 PHE B 399    -113.293 178.343-157.219  1.00  0.00           C  
ATOM   4720  CE2 PHE B 399    -113.626 180.245-158.664  1.00  0.00           C  
ATOM   4721  CZ  PHE B 399    -114.141 179.181-157.933  1.00  0.00           C  
ATOM   4722  N   PHE B 400    -107.758 180.714-160.269  1.00  0.00           N  
ATOM   4723  CA  PHE B 400    -106.563 181.522-160.510  1.00  0.00           C  
ATOM   4724  C   PHE B 400    -106.925 183.010-160.337  1.00  0.00           C  
ATOM   4725  O   PHE B 400    -108.100 183.378-160.393  1.00  0.00           O  
ATOM   4726  CB  PHE B 400    -105.977 181.190-161.906  1.00  0.00           C  
ATOM   4727  CG  PHE B 400    -106.577 181.872-163.131  1.00  0.00           C  
ATOM   4728  CD1 PHE B 400    -107.704 181.321-163.774  1.00  0.00           C  
ATOM   4729  CE1 PHE B 400    -108.263 181.956-164.874  1.00  0.00           C  
ATOM   4730  CZ  PHE B 400    -107.738 183.161-165.324  1.00  0.00           C  
ATOM   4731  CD2 PHE B 400    -106.076 183.113-163.581  1.00  0.00           C  
ATOM   4732  CE2 PHE B 400    -106.657 183.740-164.676  1.00  0.00           C  
ATOM   4733  N   LEU B 401    -105.890 183.838-160.121  1.00  0.00           N  
ATOM   4734  CA  LEU B 401    -106.008 185.265-159.823  1.00  0.00           C  
ATOM   4735  C   LEU B 401    -104.715 185.966-160.276  1.00  0.00           C  
ATOM   4736  O   LEU B 401    -103.631 185.478-159.956  1.00  0.00           O  
ATOM   4737  CB  LEU B 401    -106.274 185.417-158.299  1.00  0.00           C  
ATOM   4738  CG  LEU B 401    -106.961 186.724-157.846  1.00  0.00           C  
ATOM   4739  CD1 LEU B 401    -107.415 186.625-156.376  1.00  0.00           C  
ATOM   4740  CD2 LEU B 401    -106.112 187.984-158.069  1.00  0.00           C  
ATOM   4741  N   TYR B 402    -104.843 187.111-160.971  1.00  0.00           N  
ATOM   4742  CA  TYR B 402    -103.717 187.981-161.328  1.00  0.00           C  
ATOM   4743  C   TYR B 402    -103.693 189.241-160.451  1.00  0.00           C  
ATOM   4744  O   TYR B 402    -104.727 189.881-160.257  1.00  0.00           O  
ATOM   4745  CB  TYR B 402    -103.794 188.398-162.808  1.00  0.00           C  
ATOM   4746  CG  TYR B 402    -103.206 187.412-163.800  1.00  0.00           C  
ATOM   4747  CD1 TYR B 402    -104.033 186.474-164.446  1.00  0.00           C  
ATOM   4748  CE1 TYR B 402    -103.508 185.653-165.462  1.00  0.00           C  
ATOM   4749  CZ  TYR B 402    -102.150 185.751-165.822  1.00  0.00           C  
ATOM   4750  OH  TYR B 402    -101.659 184.978-166.834  1.00  0.00           O  
ATOM   4751  CD2 TYR B 402    -101.836 187.479-164.131  1.00  0.00           C  
ATOM   4752  CE2 TYR B 402    -101.307 186.646-165.135  1.00  0.00           C  
ATOM   4753  N   SER B 403    -102.483 189.595-160.000  1.00  0.00           N  
ATOM   4754  CA  SER B 403    -102.187 190.799-159.228  1.00  0.00           C  
ATOM   4755  C   SER B 403    -101.028 191.559-159.901  1.00  0.00           C  
ATOM   4756  O   SER B 403    -100.250 190.963-160.645  1.00  0.00           O  
ATOM   4757  CB  SER B 403    -101.881 190.370-157.776  1.00  0.00           C  
ATOM   4758  OG  SER B 403    -101.697 191.480-156.923  1.00  0.00           O  
ATOM   4759  N   ARG B 404    -100.945 192.871-159.636  1.00  0.00           N  
ATOM   4760  CA  ARG B 404     -99.970 193.776-160.247  1.00  0.00           C  
ATOM   4761  C   ARG B 404     -99.600 194.925-159.304  1.00  0.00           C  
ATOM   4762  O   ARG B 404    -100.334 195.210-158.358  1.00  0.00           O  
ATOM   4763  CB  ARG B 404    -100.528 194.316-161.581  1.00  0.00           C  
ATOM   4764  CG  ARG B 404    -101.904 195.004-161.485  1.00  0.00           C  
ATOM   4765  CD  ARG B 404    -102.256 195.820-162.730  1.00  0.00           C  
ATOM   4766  NE  ARG B 404    -101.494 197.071-162.807  1.00  0.00           N  
ATOM   4767  CZ  ARG B 404    -101.560 197.938-163.831  1.00  0.00           C  
ATOM   4768  NH1 ARG B 404    -100.968 199.131-163.719  1.00  0.00           N  
ATOM   4769  NH2 ARG B 404    -102.228 197.634-164.950  1.00  0.00           N  
ATOM   4770  N   LEU B 405     -98.470 195.574-159.617  1.00  0.00           N  
ATOM   4771  CA  LEU B 405     -97.938 196.724-158.893  1.00  0.00           C  
ATOM   4772  C   LEU B 405     -97.242 197.654-159.889  1.00  0.00           C  
ATOM   4773  O   LEU B 405     -96.363 197.201-160.620  1.00  0.00           O  
ATOM   4774  CB  LEU B 405     -97.006 196.219-157.761  1.00  0.00           C  
ATOM   4775  CG  LEU B 405     -96.187 197.279-156.987  1.00  0.00           C  
ATOM   4776  CD1 LEU B 405     -97.071 198.309-156.265  1.00  0.00           C  
ATOM   4777  CD2 LEU B 405     -95.156 196.626-156.043  1.00  0.00           C  
ATOM   4778  N   THR B 406     -97.621 198.943-159.877  1.00  0.00           N  
ATOM   4779  CA  THR B 406     -96.933 199.986-160.636  1.00  0.00           C  
ATOM   4780  C   THR B 406     -95.651 200.406-159.894  1.00  0.00           C  
ATOM   4781  O   THR B 406     -95.690 200.690-158.695  1.00  0.00           O  
ATOM   4782  CB  THR B 406     -97.827 201.237-160.864  1.00  0.00           C  
ATOM   4783  OG1 THR B 406     -98.168 201.923-159.674  1.00  0.00           O  
ATOM   4784  CG2 THR B 406     -99.113 200.931-161.638  1.00  0.00           C  
ATOM   4785  N   VAL B 407     -94.533 200.404-160.632  1.00  0.00           N  
ATOM   4786  CA  VAL B 407     -93.216 200.806-160.145  1.00  0.00           C  
ATOM   4787  C   VAL B 407     -92.510 201.582-161.258  1.00  0.00           C  
ATOM   4788  O   VAL B 407     -92.650 201.240-162.434  1.00  0.00           O  
ATOM   4789  CB  VAL B 407     -92.322 199.596-159.736  1.00  0.00           C  
ATOM   4790  CG1 VAL B 407     -92.987 198.756-158.637  1.00  0.00           C  
ATOM   4791  CG2 VAL B 407     -91.840 198.686-160.889  1.00  0.00           C  
ATOM   4792  N   ASP B 408     -91.753 202.616-160.867  1.00  0.00           N  
ATOM   4793  CA  ASP B 408     -90.954 203.429-161.785  1.00  0.00           C  
ATOM   4794  C   ASP B 408     -89.828 202.602-162.423  1.00  0.00           C  
ATOM   4795  O   ASP B 408     -89.293 201.698-161.780  1.00  0.00           O  
ATOM   4796  CB  ASP B 408     -90.372 204.698-161.127  1.00  0.00           C  
ATOM   4797  CG  ASP B 408     -91.382 205.511-160.310  1.00  0.00           C  
ATOM   4798  OD1 ASP B 408     -90.939 206.102-159.302  1.00  0.00           O  
ATOM   4799  OD2 ASP B 408     -92.557 205.583-160.739  1.00  0.00           O  
ATOM   4800  N   LYS B 409     -89.457 202.968-163.659  1.00  0.00           N  
ATOM   4801  CA  LYS B 409     -88.276 202.453-164.354  1.00  0.00           C  
ATOM   4802  C   LYS B 409     -86.970 202.773-163.597  1.00  0.00           C  
ATOM   4803  O   LYS B 409     -86.061 201.946-163.594  1.00  0.00           O  
ATOM   4804  CB  LYS B 409     -88.272 203.009-165.792  1.00  0.00           C  
ATOM   4805  CG  LYS B 409     -87.068 202.577-166.653  1.00  0.00           C  
ATOM   4806  CD  LYS B 409     -87.162 203.061-168.105  1.00  0.00           C  
ATOM   4807  CE  LYS B 409     -87.017 204.583-168.265  1.00  0.00           C  
ATOM   4808  NZ  LYS B 409     -87.200 204.995-169.666  1.00  0.00           N  
ATOM   4809  N   SER B 410     -86.940 203.937-162.924  1.00  0.00           N  
ATOM   4810  CA  SER B 410     -85.878 204.370-162.018  1.00  0.00           C  
ATOM   4811  C   SER B 410     -85.720 203.437-160.801  1.00  0.00           C  
ATOM   4812  O   SER B 410     -84.595 203.053-160.495  1.00  0.00           O  
ATOM   4813  CB  SER B 410     -86.148 205.832-161.605  1.00  0.00           C  
ATOM   4814  OG  SER B 410     -85.123 206.349-160.780  1.00  0.00           O  
ATOM   4815  N   ARG B 411     -86.845 203.059-160.165  1.00  0.00           N  
ATOM   4816  CA  ARG B 411     -86.885 202.149-159.014  1.00  0.00           C  
ATOM   4817  C   ARG B 411     -86.633 200.675-159.383  1.00  0.00           C  
ATOM   4818  O   ARG B 411     -86.138 199.932-158.535  1.00  0.00           O  
ATOM   4819  CB  ARG B 411     -88.225 202.301-158.264  1.00  0.00           C  
ATOM   4820  CG  ARG B 411     -88.500 203.713-157.701  1.00  0.00           C  
ATOM   4821  CD  ARG B 411     -87.510 204.192-156.627  1.00  0.00           C  
ATOM   4822  NE  ARG B 411     -87.525 203.335-155.433  1.00  0.00           N  
ATOM   4823  CZ  ARG B 411     -86.960 203.636-154.251  1.00  0.00           C  
ATOM   4824  NH1 ARG B 411     -87.033 202.757-153.243  1.00  0.00           N  
ATOM   4825  NH2 ARG B 411     -86.324 204.801-154.058  1.00  0.00           N  
ATOM   4826  N   TRP B 412     -86.946 200.278-160.629  1.00  0.00           N  
ATOM   4827  CA  TRP B 412     -86.638 198.953-161.167  1.00  0.00           C  
ATOM   4828  C   TRP B 412     -85.132 198.784-161.438  1.00  0.00           C  
ATOM   4829  O   TRP B 412     -84.570 197.767-161.040  1.00  0.00           O  
ATOM   4830  CB  TRP B 412     -87.506 198.672-162.411  1.00  0.00           C  
ATOM   4831  CG  TRP B 412     -87.309 197.328-163.057  1.00  0.00           C  
ATOM   4832  CD1 TRP B 412     -86.629 197.100-164.203  1.00  0.00           C  
ATOM   4833  NE1 TRP B 412     -86.605 195.747-164.470  1.00  0.00           N  
ATOM   4834  CE2 TRP B 412     -87.255 195.024-163.492  1.00  0.00           C  
ATOM   4835  CD2 TRP B 412     -87.713 196.010-162.567  1.00  0.00           C  
ATOM   4836  CE3 TRP B 412     -88.414 195.544-161.428  1.00  0.00           C  
ATOM   4837  CZ3 TRP B 412     -88.645 194.167-161.224  1.00  0.00           C  
ATOM   4838  CZ2 TRP B 412     -87.485 193.650-163.302  1.00  0.00           C  
ATOM   4839  CH2 TRP B 412     -88.185 193.221-162.159  1.00  0.00           C  
ATOM   4840  N   GLN B 413     -84.499 199.798-162.055  1.00  0.00           N  
ATOM   4841  CA  GLN B 413     -83.057 199.829-162.321  1.00  0.00           C  
ATOM   4842  C   GLN B 413     -82.189 200.117-161.079  1.00  0.00           C  
ATOM   4843  O   GLN B 413     -81.007 199.776-161.097  1.00  0.00           O  
ATOM   4844  CB  GLN B 413     -82.764 200.826-163.466  1.00  0.00           C  
ATOM   4845  CG  GLN B 413     -83.309 200.422-164.854  1.00  0.00           C  
ATOM   4846  CD  GLN B 413     -82.798 199.066-165.348  1.00  0.00           C  
ATOM   4847  OE1 GLN B 413     -81.615 199.050-165.965  1.00  0.00           O  
ATOM   4848  NE2 GLN B 413     -83.459 198.046-165.171  1.00  0.00           N  
ATOM   4849  N   GLU B 414     -82.785 200.694-160.021  1.00  0.00           N  
ATOM   4850  CA  GLU B 414     -82.184 200.855-158.694  1.00  0.00           C  
ATOM   4851  C   GLU B 414     -82.012 199.509-157.963  1.00  0.00           C  
ATOM   4852  O   GLU B 414     -81.032 199.338-157.239  1.00  0.00           O  
ATOM   4853  CB  GLU B 414     -83.056 201.843-157.883  1.00  0.00           C  
ATOM   4854  CG  GLU B 414     -82.639 202.102-156.422  1.00  0.00           C  
ATOM   4855  CD  GLU B 414     -83.634 203.021-155.712  1.00  0.00           C  
ATOM   4856  OE1 GLU B 414     -84.235 202.548-154.723  1.00  0.00           O  
ATOM   4857  OE2 GLU B 414     -83.801 204.170-156.176  1.00  0.00           O  
ATOM   4858  N   GLY B 415     -82.970 198.588-158.172  1.00  0.00           N  
ATOM   4859  CA  GLY B 415     -83.055 197.295-157.503  1.00  0.00           C  
ATOM   4860  C   GLY B 415     -83.792 197.486-156.173  1.00  0.00           C  
ATOM   4861  O   GLY B 415     -83.290 198.155-155.270  1.00  0.00           O  
ATOM   4862  N   ASN B 416     -84.979 196.871-156.065  1.00  0.00           N  
ATOM   4863  CA  ASN B 416     -85.876 196.913-154.907  1.00  0.00           C  
ATOM   4864  C   ASN B 416     -86.588 195.559-154.795  1.00  0.00           C  
ATOM   4865  O   ASN B 416     -86.797 194.881-155.803  1.00  0.00           O  
ATOM   4866  CB  ASN B 416     -86.890 198.069-155.089  1.00  0.00           C  
ATOM   4867  CG  ASN B 416     -86.352 199.428-154.637  1.00  0.00           C  
ATOM   4868  OD1 ASN B 416     -86.335 199.718-153.443  1.00  0.00           O  
ATOM   4869  ND2 ASN B 416     -85.920 200.270-155.577  1.00  0.00           N  
ATOM   4870  N   VAL B 417     -86.966 195.211-153.554  1.00  0.00           N  
ATOM   4871  CA  VAL B 417     -87.616 193.951-153.181  1.00  0.00           C  
ATOM   4872  C   VAL B 417     -89.152 193.985-153.402  1.00  0.00           C  
ATOM   4873  O   VAL B 417     -89.932 193.619-152.524  1.00  0.00           O  
ATOM   4874  CB  VAL B 417     -87.202 193.543-151.730  1.00  0.00           C  
ATOM   4875  CG1 VAL B 417     -87.699 194.492-150.619  1.00  0.00           C  
ATOM   4876  CG2 VAL B 417     -87.523 192.074-151.384  1.00  0.00           C  
ATOM   4877  N   PHE B 418     -89.561 194.403-154.613  1.00  0.00           N  
ATOM   4878  CA  PHE B 418     -90.942 194.367-155.095  1.00  0.00           C  
ATOM   4879  C   PHE B 418     -91.412 192.911-155.236  1.00  0.00           C  
ATOM   4880  O   PHE B 418     -90.807 192.146-155.990  1.00  0.00           O  
ATOM   4881  CB  PHE B 418     -91.052 195.127-156.429  1.00  0.00           C  
ATOM   4882  CG  PHE B 418     -90.716 196.610-156.375  1.00  0.00           C  
ATOM   4883  CD1 PHE B 418     -91.363 197.460-155.453  1.00  0.00           C  
ATOM   4884  CD2 PHE B 418     -89.827 197.174-157.316  1.00  0.00           C  
ATOM   4885  CE1 PHE B 418     -91.096 198.823-155.452  1.00  0.00           C  
ATOM   4886  CE2 PHE B 418     -89.585 198.542-157.311  1.00  0.00           C  
ATOM   4887  CZ  PHE B 418     -90.210 199.360-156.377  1.00  0.00           C  
ATOM   4888  N   SER B 419     -92.430 192.552-154.442  1.00  0.00           N  
ATOM   4889  CA  SER B 419     -92.739 191.166-154.118  1.00  0.00           C  
ATOM   4890  C   SER B 419     -94.246 190.968-153.947  1.00  0.00           C  
ATOM   4891  O   SER B 419     -94.878 191.752-153.245  1.00  0.00           O  
ATOM   4892  CB  SER B 419     -91.946 190.819-152.837  1.00  0.00           C  
ATOM   4893  OG  SER B 419     -92.154 189.494-152.419  1.00  0.00           O  
ATOM   4894  N   CYS B 420     -94.785 189.912-154.577  1.00  0.00           N  
ATOM   4895  CA  CYS B 420     -96.181 189.497-154.458  1.00  0.00           C  
ATOM   4896  C   CYS B 420     -96.347 188.605-153.218  1.00  0.00           C  
ATOM   4897  O   CYS B 420     -95.493 187.753-152.972  1.00  0.00           O  
ATOM   4898  SG  CYS B 420     -98.349 188.413-155.960  1.00  0.00           S  
ATOM   4899  CB  CYS B 420     -96.577 188.744-155.740  1.00  0.00           C  
ATOM   4900  N   SER B 421     -97.445 188.809-152.477  1.00  0.00           N  
ATOM   4901  CA  SER B 421     -97.759 188.085-151.247  1.00  0.00           C  
ATOM   4902  C   SER B 421     -99.213 187.595-151.309  1.00  0.00           C  
ATOM   4903  O   SER B 421    -100.094 188.379-151.655  1.00  0.00           O  
ATOM   4904  CB  SER B 421     -97.479 189.014-150.050  1.00  0.00           C  
ATOM   4905  OG  SER B 421     -97.728 188.389-148.808  1.00  0.00           O  
ATOM   4906  N   VAL B 422     -99.422 186.310-150.983  1.00  0.00           N  
ATOM   4907  CA  VAL B 422    -100.711 185.615-151.047  1.00  0.00           C  
ATOM   4908  C   VAL B 422    -101.055 185.049-149.658  1.00  0.00           C  
ATOM   4909  O   VAL B 422    -100.159 184.592-148.951  1.00  0.00           O  
ATOM   4910  CB  VAL B 422    -100.653 184.430-152.060  1.00  0.00           C  
ATOM   4911  CG1 VAL B 422    -101.908 183.530-152.079  1.00  0.00           C  
ATOM   4912  CG2 VAL B 422    -100.376 184.923-153.488  1.00  0.00           C  
ATOM   4913  N   MET B 423    -102.354 185.074-149.312  1.00  0.00           N  
ATOM   4914  CA  MET B 423    -102.897 184.554-148.058  1.00  0.00           C  
ATOM   4915  C   MET B 423    -104.054 183.593-148.358  1.00  0.00           C  
ATOM   4916  O   MET B 423    -105.003 183.982-149.037  1.00  0.00           O  
ATOM   4917  CB  MET B 423    -103.372 185.719-147.171  1.00  0.00           C  
ATOM   4918  CG  MET B 423    -102.237 186.645-146.706  1.00  0.00           C  
ATOM   4919  SD  MET B 423    -102.741 188.068-145.705  1.00  0.00           S  
ATOM   4920  CE  MET B 423    -103.625 187.235-144.363  1.00  0.00           C  
ATOM   4921  N   HIS B 424    -103.953 182.367-147.821  1.00  0.00           N  
ATOM   4922  CA  HIS B 424    -104.910 181.275-148.000  1.00  0.00           C  
ATOM   4923  C   HIS B 424    -104.797 180.296-146.821  1.00  0.00           C  
ATOM   4924  O   HIS B 424    -103.728 180.160-146.227  1.00  0.00           O  
ATOM   4925  CB  HIS B 424    -104.653 180.578-149.353  1.00  0.00           C  
ATOM   4926  CG  HIS B 424    -105.744 179.643-149.820  1.00  0.00           C  
ATOM   4927  CD2 HIS B 424    -106.863 179.932-150.571  1.00  0.00           C  
ATOM   4928  ND1 HIS B 424    -105.744 178.273-149.533  1.00  0.00           N  
ATOM   4929  NE2 HIS B 424    -107.554 178.745-150.726  1.00  0.00           N  
ATOM   4930  CE1 HIS B 424    -106.848 177.803-150.100  1.00  0.00           C  
ATOM   4931  N   GLU B 425    -105.918 179.623-146.522  1.00  0.00           N  
ATOM   4932  CA  GLU B 425    -106.100 178.673-145.421  1.00  0.00           C  
ATOM   4933  C   GLU B 425    -105.241 177.393-145.508  1.00  0.00           C  
ATOM   4934  O   GLU B 425    -105.019 176.764-144.474  1.00  0.00           O  
ATOM   4935  CB  GLU B 425    -107.610 178.365-145.335  1.00  0.00           C  
ATOM   4936  CG  GLU B 425    -108.171 177.580-146.540  1.00  0.00           C  
ATOM   4937  CD  GLU B 425    -109.689 177.681-146.621  1.00  0.00           C  
ATOM   4938  OE1 GLU B 425    -110.370 176.745-146.150  1.00  0.00           O
[truncated: 438,461 more chars]
