# Supplementary material for: Reconstruction of 3D structures of MET antibodies from electron microscopy 2D class averages
Source: PLoS One. 2017 Apr 13;12(4):e0175758. doi: 10.1371/journal.pone.0175758 (PMC5391116; doi:10.1371/journal.pone.0175758)
Supplement: S2 File — (ZIP) [file pone.0175758.s002.zip › IgG4-pdbs/0.8780_img6_m_1071.pdb]

MODEL        1
ATOM      1  CH3 ACE A   0     313.140-102.808 141.449  1.00  0.00           C  
ATOM      2  C   ACE A   0     311.638-103.051 141.544  1.00  0.00           C  
ATOM      3  O   ACE A   0     311.221-104.126 141.971  1.00  0.00           O  
ATOM      4  N   ASP A   1     310.853-102.040 141.133  1.00  0.00           N  
ATOM      5  CA  ASP A   1     309.384-102.007 141.093  1.00  0.00           C  
ATOM      6  C   ASP A   1     308.743-102.174 142.483  1.00  0.00           C  
ATOM      7  O   ASP A   1     308.575-103.300 142.954  1.00  0.00           O  
ATOM      8  CB  ASP A   1     308.722-102.948 140.052  1.00  0.00           C  
ATOM      9  CG  ASP A   1     309.242-102.825 138.612  1.00  0.00           C  
ATOM     10  OD1 ASP A   1     310.451-103.051 138.397  1.00  0.00           O  
ATOM     11  OD2 ASP A   1     308.391-102.572 137.730  1.00  0.00           O  
ATOM     12  N   ILE A   2     308.415-101.037 143.116  1.00  0.00           N  
ATOM     13  CA  ILE A   2     307.912-100.963 144.487  1.00  0.00           C  
ATOM     14  C   ILE A   2     306.618-100.128 144.507  1.00  0.00           C  
ATOM     15  O   ILE A   2     306.535 -99.132 143.791  1.00  0.00           O  
ATOM     16  CB  ILE A   2     308.956-100.274 145.426  1.00  0.00           C  
ATOM     17  CG2 ILE A   2     308.487-100.237 146.896  1.00  0.00           C  
ATOM     18  CG1 ILE A   2     310.360-100.937 145.356  1.00  0.00           C  
ATOM     19  CD1 ILE A   2     311.321-100.246 144.379  1.00  0.00           C  
ATOM     20  N   GLN A   3     305.660-100.532 145.362  1.00  0.00           N  
ATOM     21  CA  GLN A   3     304.451 -99.778 145.710  1.00  0.00           C  
ATOM     22  C   GLN A   3     304.334 -99.710 147.242  1.00  0.00           C  
ATOM     23  O   GLN A   3     304.622-100.699 147.913  1.00  0.00           O  
ATOM     24  CB  GLN A   3     303.216-100.425 145.035  1.00  0.00           C  
ATOM     25  CG  GLN A   3     301.841 -99.803 145.380  1.00  0.00           C  
ATOM     26  CD  GLN A   3     301.718 -98.322 145.003  1.00  0.00           C  
ATOM     27  OE1 GLN A   3     301.888 -97.957 143.842  1.00  0.00           O  
ATOM     28  NE2 GLN A   3     301.400 -97.465 145.977  1.00  0.00           N  
ATOM     29  N   MET A   4     303.912 -98.543 147.758  1.00  0.00           N  
ATOM     30  CA  MET A   4     303.816 -98.258 149.192  1.00  0.00           C  
ATOM     31  C   MET A   4     302.392 -98.389 149.750  1.00  0.00           C  
ATOM     32  O   MET A   4     301.413 -98.302 149.008  1.00  0.00           O  
ATOM     33  CB  MET A   4     304.290 -96.821 149.477  1.00  0.00           C  
ATOM     34  CG  MET A   4     305.637 -96.444 148.858  1.00  0.00           C  
ATOM     35  SD  MET A   4     306.433 -95.051 149.681  1.00  0.00           S  
ATOM     36  CE  MET A   4     307.027 -95.869 151.175  1.00  0.00           C  
ATOM     37  N   THR A   5     302.351 -98.478 151.087  1.00  0.00           N  
ATOM     38  CA  THR A   5     301.195 -98.274 151.954  1.00  0.00           C  
ATOM     39  C   THR A   5     301.662 -97.400 153.140  1.00  0.00           C  
ATOM     40  O   THR A   5     302.828 -97.486 153.529  1.00  0.00           O  
ATOM     41  CB  THR A   5     300.683 -99.636 152.501  1.00  0.00           C  
ATOM     42  OG1 THR A   5     300.119-100.374 151.433  1.00  0.00           O  
ATOM     43  CG2 THR A   5     299.635 -99.584 153.628  1.00  0.00           C  
ATOM     44  N   GLN A   6     300.750 -96.588 153.703  1.00  0.00           N  
ATOM     45  CA  GLN A   6     300.998 -95.758 154.885  1.00  0.00           C  
ATOM     46  C   GLN A   6     299.841 -95.927 155.880  1.00  0.00           C  
ATOM     47  O   GLN A   6     298.680 -95.921 155.469  1.00  0.00           O  
ATOM     48  CB  GLN A   6     301.229 -94.297 154.448  1.00  0.00           C  
ATOM     49  CG  GLN A   6     301.525 -93.315 155.607  1.00  0.00           C  
ATOM     50  CD  GLN A   6     302.198 -92.015 155.151  1.00  0.00           C  
ATOM     51  OE1 GLN A   6     302.297 -91.720 153.961  1.00  0.00           O  
ATOM     52  NE2 GLN A   6     302.666 -91.219 156.111  1.00  0.00           N  
ATOM     53  N   SER A   7     300.190 -96.098 157.167  1.00  0.00           N  
ATOM     54  CA  SER A   7     299.262 -96.464 158.238  1.00  0.00           C  
ATOM     55  C   SER A   7     299.840 -96.011 159.600  1.00  0.00           C  
ATOM     56  O   SER A   7     301.048 -96.145 159.795  1.00  0.00           O  
ATOM     57  CB  SER A   7     299.058 -97.996 158.187  1.00  0.00           C  
ATOM     58  OG  SER A   7     298.144 -98.439 159.170  1.00  0.00           O  
ATOM     59  N   PRO A   8     299.002 -95.531 160.550  1.00  0.00           N  
ATOM     60  CA  PRO A   8     297.571 -95.183 160.410  1.00  0.00           C  
ATOM     61  C   PRO A   8     297.347 -93.978 159.482  1.00  0.00           C  
ATOM     62  O   PRO A   8     298.092 -93.007 159.586  1.00  0.00           O  
ATOM     63  CD  PRO A   8     299.450 -95.319 161.925  1.00  0.00           C  
ATOM     64  CB  PRO A   8     297.134 -94.851 161.854  1.00  0.00           C  
ATOM     65  CG  PRO A   8     298.186 -95.475 162.753  1.00  0.00           C  
ATOM     66  N   SER A   9     296.335 -94.076 158.599  1.00  0.00           N  
ATOM     67  CA  SER A   9     295.947 -93.040 157.629  1.00  0.00           C  
ATOM     68  C   SER A   9     295.359 -91.761 158.276  1.00  0.00           C  
ATOM     69  O   SER A   9     295.384 -90.701 157.648  1.00  0.00           O  
ATOM     70  CB  SER A   9     294.991 -93.678 156.598  1.00  0.00           C  
ATOM     71  OG  SER A   9     294.665 -92.796 155.542  1.00  0.00           O  
ATOM     72  N   SER A  10     294.898 -91.870 159.531  1.00  0.00           N  
ATOM     73  CA  SER A  10     294.556 -90.761 160.420  1.00  0.00           C  
ATOM     74  C   SER A  10     295.104 -91.096 161.816  1.00  0.00           C  
ATOM     75  O   SER A  10     295.020 -92.251 162.242  1.00  0.00           O  
ATOM     76  CB  SER A  10     293.034 -90.497 160.375  1.00  0.00           C  
ATOM     77  OG  SER A  10     292.273 -91.534 160.965  1.00  0.00           O  
ATOM     78  N   LEU A  11     295.705 -90.096 162.477  1.00  0.00           N  
ATOM     79  CA  LEU A  11     296.560 -90.301 163.648  1.00  0.00           C  
ATOM     80  C   LEU A  11     296.473 -89.097 164.598  1.00  0.00           C  
ATOM     81  O   LEU A  11     296.197 -87.984 164.149  1.00  0.00           O  
ATOM     82  CB  LEU A  11     297.993 -90.558 163.115  1.00  0.00           C  
ATOM     83  CG  LEU A  11     299.089 -90.886 164.151  1.00  0.00           C  
ATOM     84  CD1 LEU A  11     298.743 -92.111 165.022  1.00  0.00           C  
ATOM     85  CD2 LEU A  11     300.443 -91.050 163.431  1.00  0.00           C  
ATOM     86  N   SER A  12     296.724 -89.334 165.898  1.00  0.00           N  
ATOM     87  CA  SER A  12     296.721 -88.298 166.929  1.00  0.00           C  
ATOM     88  C   SER A  12     297.667 -88.635 168.092  1.00  0.00           C  
ATOM     89  O   SER A  12     297.925 -89.807 168.369  1.00  0.00           O  
ATOM     90  CB  SER A  12     295.269 -88.001 167.385  1.00  0.00           C  
ATOM     91  OG  SER A  12     294.732 -89.014 168.211  1.00  0.00           O  
ATOM     92  N   ALA A  13     298.142 -87.569 168.756  1.00  0.00           N  
ATOM     93  CA  ALA A  13     299.004 -87.574 169.938  1.00  0.00           C  
ATOM     94  C   ALA A  13     299.112 -86.143 170.481  1.00  0.00           C  
ATOM     95  O   ALA A  13     298.959 -85.188 169.721  1.00  0.00           O  
ATOM     96  CB  ALA A  13     300.394 -88.132 169.592  1.00  0.00           C  
ATOM     97  N   SER A  14     299.350 -86.007 171.793  1.00  0.00           N  
ATOM     98  CA  SER A  14     299.401 -84.714 172.484  1.00  0.00           C  
ATOM     99  C   SER A  14     300.646 -83.883 172.119  1.00  0.00           C  
ATOM    100  O   SER A  14     301.662 -84.443 171.706  1.00  0.00           O  
ATOM    101  CB  SER A  14     299.333 -84.969 174.003  1.00  0.00           C  
ATOM    102  OG  SER A  14     298.002 -85.215 174.403  1.00  0.00           O  
ATOM    103  N   VAL A  15     300.558 -82.557 172.315  1.00  0.00           N  
ATOM    104  CA  VAL A  15     301.714 -81.658 172.258  1.00  0.00           C  
ATOM    105  C   VAL A  15     302.613 -81.884 173.497  1.00  0.00           C  
ATOM    106  O   VAL A  15     302.106 -81.993 174.615  1.00  0.00           O  
ATOM    107  CB  VAL A  15     301.275 -80.170 172.131  1.00  0.00           C  
ATOM    108  CG1 VAL A  15     300.521 -79.609 173.354  1.00  0.00           C  
ATOM    109  CG2 VAL A  15     302.441 -79.236 171.758  1.00  0.00           C  
ATOM    110  N   GLY A  16     303.925 -82.027 173.252  1.00  0.00           N  
ATOM    111  CA  GLY A  16     304.923 -82.428 174.242  1.00  0.00           C  
ATOM    112  C   GLY A  16     305.001 -83.958 174.420  1.00  0.00           C  
ATOM    113  O   GLY A  16     305.841 -84.419 175.192  1.00  0.00           O  
ATOM    114  N   ASP A  17     304.164 -84.738 173.710  1.00  0.00           N  
ATOM    115  CA  ASP A  17     304.120 -86.205 173.733  1.00  0.00           C  
ATOM    116  C   ASP A  17     304.684 -86.747 172.404  1.00  0.00           C  
ATOM    117  O   ASP A  17     304.721 -86.027 171.407  1.00  0.00           O  
ATOM    118  CB  ASP A  17     302.661 -86.681 173.959  1.00  0.00           C  
ATOM    119  CG  ASP A  17     302.470 -88.165 174.290  1.00  0.00           C  
ATOM    120  OD1 ASP A  17     303.436 -88.794 174.779  1.00  0.00           O  
ATOM    121  OD2 ASP A  17     301.326 -88.629 174.097  1.00  0.00           O  
ATOM    122  N   ARG A  18     305.118 -88.015 172.424  1.00  0.00           N  
ATOM    123  CA  ARG A  18     305.684 -88.731 171.283  1.00  0.00           C  
ATOM    124  C   ARG A  18     304.598 -89.443 170.453  1.00  0.00           C  
ATOM    125  O   ARG A  18     303.577 -89.855 171.003  1.00  0.00           O  
ATOM    126  CB  ARG A  18     306.756 -89.698 171.829  1.00  0.00           C  
ATOM    127  CG  ARG A  18     307.546 -90.482 170.764  1.00  0.00           C  
ATOM    128  CD  ARG A  18     308.824 -91.102 171.349  1.00  0.00           C  
ATOM    129  NE  ARG A  18     309.751 -91.523 170.291  1.00  0.00           N  
ATOM    130  CZ  ARG A  18     311.055 -91.795 170.461  1.00  0.00           C  
ATOM    131  NH1 ARG A  18     311.786 -92.163 169.403  1.00  0.00           N  
ATOM    132  NH2 ARG A  18     311.642 -91.699 171.663  1.00  0.00           N  
ATOM    133  N   VAL A  19     304.869 -89.598 169.148  1.00  0.00           N  
ATOM    134  CA  VAL A  19     304.024 -90.317 168.192  1.00  0.00           C  
ATOM    135  C   VAL A  19     304.908 -91.141 167.230  1.00  0.00           C  
ATOM    136  O   VAL A  19     306.082 -90.808 167.054  1.00  0.00           O  
ATOM    137  CB  VAL A  19     303.135 -89.319 167.389  1.00  0.00           C  
ATOM    138  CG1 VAL A  19     303.884 -88.486 166.332  1.00  0.00           C  
ATOM    139  CG2 VAL A  19     301.900 -89.986 166.758  1.00  0.00           C  
ATOM    140  N   THR A  20     304.324 -92.191 166.632  1.00  0.00           N  
ATOM    141  CA  THR A  20     304.977 -93.076 165.662  1.00  0.00           C  
ATOM    142  C   THR A  20     304.039 -93.328 164.465  1.00  0.00           C  
ATOM    143  O   THR A  20     302.828 -93.448 164.651  1.00  0.00           O  
ATOM    144  CB  THR A  20     305.350 -94.441 166.308  1.00  0.00           C  
ATOM    145  OG1 THR A  20     306.285 -94.222 167.348  1.00  0.00           O  
ATOM    146  CG2 THR A  20     305.955 -95.501 165.365  1.00  0.00           C  
ATOM    147  N   ILE A  21     304.635 -93.403 163.264  1.00  0.00           N  
ATOM    148  CA  ILE A  21     303.966 -93.620 161.978  1.00  0.00           C  
ATOM    149  C   ILE A  21     304.721 -94.744 161.237  1.00  0.00           C  
ATOM    150  O   ILE A  21     305.942 -94.828 161.367  1.00  0.00           O  
ATOM    151  CB  ILE A  21     304.030 -92.349 161.065  1.00  0.00           C  
ATOM    152  CG2 ILE A  21     303.004 -92.457 159.913  1.00  0.00           C  
ATOM    153  CG1 ILE A  21     303.831 -91.028 161.850  1.00  0.00           C  
ATOM    154  CD1 ILE A  21     303.898 -89.751 161.001  1.00  0.00           C  
ATOM    155  N   THR A  22     303.998 -95.573 160.462  1.00  0.00           N  
ATOM    156  CA  THR A  22     304.563 -96.700 159.710  1.00  0.00           C  
ATOM    157  C   THR A  22     304.294 -96.544 158.199  1.00  0.00           C  
ATOM    158  O   THR A  22     303.208 -96.113 157.810  1.00  0.00           O  
ATOM    159  CB  THR A  22     303.934 -98.043 160.183  1.00  0.00           C  
ATOM    160  OG1 THR A  22     304.227 -98.230 161.553  1.00  0.00           O  
ATOM    161  CG2 THR A  22     304.387 -99.316 159.436  1.00  0.00           C  
ATOM    162  N   CYS A  23     305.286 -96.937 157.383  1.00  0.00           N  
ATOM    163  CA  CYS A  23     305.150 -97.139 155.942  1.00  0.00           C  
ATOM    164  C   CYS A  23     305.764 -98.492 155.576  1.00  0.00           C  
ATOM    165  O   CYS A  23     306.971 -98.676 155.731  1.00  0.00           O  
ATOM    166  CB  CYS A  23     305.811 -96.007 155.130  1.00  0.00           C  
ATOM    167  SG  CYS A  23     304.857 -94.473 155.062  1.00  0.00           S  
ATOM    168  N   SER A  24     304.915 -99.392 155.064  1.00  0.00           N  
ATOM    169  CA  SER A  24     305.307-100.677 154.491  1.00  0.00           C  
ATOM    170  C   SER A  24     305.308-100.604 152.954  1.00  0.00           C  
ATOM    171  O   SER A  24     304.788 -99.649 152.375  1.00  0.00           O  
ATOM    172  CB  SER A  24     304.372-101.773 155.048  1.00  0.00           C  
ATOM    173  OG  SER A  24     303.042-101.650 154.579  1.00  0.00           O  
ATOM    174  N   VAL A  25     305.922-101.618 152.326  1.00  0.00           N  
ATOM    175  CA  VAL A  25     306.073-101.728 150.875  1.00  0.00           C  
ATOM    176  C   VAL A  25     305.829-103.170 150.397  1.00  0.00           C  
ATOM    177  O   VAL A  25     306.098-104.123 151.129  1.00  0.00           O  
ATOM    178  CB  VAL A  25     307.487-101.280 150.405  1.00  0.00           C  
ATOM    179  CG1 VAL A  25     307.656 -99.756 150.472  1.00  0.00           C  
ATOM    180  CG2 VAL A  25     308.657-101.985 151.118  1.00  0.00           C  
ATOM    181  N   SER A  26     305.332-103.289 149.155  1.00  0.00           N  
ATOM    182  CA  SER A  26     305.050-104.550 148.463  1.00  0.00           C  
ATOM    183  C   SER A  26     306.308-105.288 147.957  1.00  0.00           C  
ATOM    184  O   SER A  26     306.217-106.480 147.664  1.00  0.00           O  
ATOM    185  CB  SER A  26     304.054-104.265 147.319  1.00  0.00           C  
ATOM    186  OG  SER A  26     304.653-103.561 146.246  1.00  0.00           O  
ATOM    187  N   SER A  27     307.441-104.574 147.861  1.00  0.00           N  
ATOM    188  CA  SER A  27     308.729-105.085 147.406  1.00  0.00           C  
ATOM    189  C   SER A  27     309.826-104.437 148.259  1.00  0.00           C  
ATOM    190  O   SER A  27     309.807-103.220 148.442  1.00  0.00           O  
ATOM    191  CB  SER A  27     308.884-104.786 145.902  1.00  0.00           C  
ATOM    192  OG  SER A  27     310.117-105.244 145.384  1.00  0.00           O  
ATOM    193  N   SER A  28     310.748-105.275 148.764  1.00  0.00           N  
ATOM    194  CA  SER A  28     311.851-104.898 149.651  1.00  0.00           C  
ATOM    195  C   SER A  28     312.790-103.860 149.010  1.00  0.00           C  
ATOM    196  O   SER A  28     313.309-104.103 147.920  1.00  0.00           O  
ATOM    197  CB  SER A  28     312.603-106.181 150.064  1.00  0.00           C  
ATOM    198  OG  SER A  28     313.672-105.918 150.950  1.00  0.00           O  
ATOM    199  N   VAL A  29     312.977-102.727 149.706  1.00  0.00           N  
ATOM    200  CA  VAL A  29     313.846-101.638 149.266  1.00  0.00           C  
ATOM    201  C   VAL A  29     315.332-101.949 149.543  1.00  0.00           C  
ATOM    202  O   VAL A  29     315.710-102.252 150.675  1.00  0.00           O  
ATOM    203  CB  VAL A  29     313.458-100.274 149.906  1.00  0.00           C  
ATOM    204  CG1 VAL A  29     312.176 -99.704 149.275  1.00  0.00           C  
ATOM    205  CG2 VAL A  29     313.310-100.305 151.435  1.00  0.00           C  
ATOM    206  N   SER A  30     316.139-101.874 148.472  1.00  0.00           N  
ATOM    207  CA  SER A  30     317.584-102.095 148.470  1.00  0.00           C  
ATOM    208  C   SER A  30     318.312-100.949 149.187  1.00  0.00           C  
ATOM    209  O   SER A  30     317.973 -99.786 148.963  1.00  0.00           O  
ATOM    210  CB  SER A  30     318.054-102.246 147.008  1.00  0.00           C  
ATOM    211  OG  SER A  30     319.437-102.529 146.929  1.00  0.00           O  
ATOM    212  N   SER A  31     319.285-101.313 150.045  1.00  0.00           N  
ATOM    213  CA  SER A  31     320.085-100.414 150.890  1.00  0.00           C  
ATOM    214  C   SER A  31     319.220 -99.569 151.861  1.00  0.00           C  
ATOM    215  O   SER A  31     319.594 -98.448 152.204  1.00  0.00           O  
ATOM    216  CB  SER A  31     321.042 -99.586 149.996  1.00  0.00           C  
ATOM    217  OG  SER A  31     322.044 -98.914 150.736  1.00  0.00           O  
ATOM    218  N   ILE A  32     318.058-100.129 152.252  1.00  0.00           N  
ATOM    219  CA  ILE A  32     316.981 -99.533 153.051  1.00  0.00           C  
ATOM    220  C   ILE A  32     316.531 -98.126 152.581  1.00  0.00           C  
ATOM    221  O   ILE A  32     316.346 -97.224 153.393  1.00  0.00           O  
ATOM    222  CB  ILE A  32     317.220 -99.613 154.594  1.00  0.00           C  
ATOM    223  CG1 ILE A  32     318.465 -98.851 155.116  1.00  0.00           C  
ATOM    224  CG2 ILE A  32     317.227-101.082 155.063  1.00  0.00           C  
ATOM    225  CD1 ILE A  32     318.543 -98.752 156.650  1.00  0.00           C  
ATOM    226  N   TYR A  33     316.358 -97.966 151.254  1.00  0.00           N  
ATOM    227  CA  TYR A  33     315.935 -96.717 150.612  1.00  0.00           C  
ATOM    228  C   TYR A  33     314.408 -96.518 150.645  1.00  0.00           C  
ATOM    229  O   TYR A  33     313.762 -96.493 149.595  1.00  0.00           O  
ATOM    230  CB  TYR A  33     316.521 -96.633 149.180  1.00  0.00           C  
ATOM    231  CG  TYR A  33     318.033 -96.493 149.037  1.00  0.00           C  
ATOM    232  CD1 TYR A  33     318.846 -95.967 150.070  1.00  0.00           C  
ATOM    233  CD2 TYR A  33     318.634 -96.862 147.816  1.00  0.00           C  
ATOM    234  CE1 TYR A  33     320.233 -95.822 149.880  1.00  0.00           C  
ATOM    235  CE2 TYR A  33     320.021 -96.709 147.622  1.00  0.00           C  
ATOM    236  CZ  TYR A  33     320.823 -96.191 148.657  1.00  0.00           C  
ATOM    237  OH  TYR A  33     322.169 -96.056 148.481  1.00  0.00           O  
ATOM    238  N   LEU A  34     313.891 -96.305 151.865  1.00  0.00           N  
ATOM    239  CA  LEU A  34     312.595 -95.695 152.143  1.00  0.00           C  
ATOM    240  C   LEU A  34     312.868 -94.388 152.906  1.00  0.00           C  
ATOM    241  O   LEU A  34     313.736 -94.354 153.774  1.00  0.00           O  
ATOM    242  CB  LEU A  34     311.695 -96.691 152.909  1.00  0.00           C  
ATOM    243  CG  LEU A  34     310.267 -96.175 153.220  1.00  0.00           C  
ATOM    244  CD1 LEU A  34     309.251 -97.324 153.193  1.00  0.00           C  
ATOM    245  CD2 LEU A  34     310.173 -95.393 154.545  1.00  0.00           C  
ATOM    246  N   HIS A  35     312.144 -93.328 152.530  1.00  0.00           N  
ATOM    247  CA  HIS A  35     312.379 -91.945 152.949  1.00  0.00           C  
ATOM    248  C   HIS A  35     311.076 -91.350 153.506  1.00  0.00           C  
ATOM    249  O   HIS A  35     310.005 -91.893 153.236  1.00  0.00           O  
ATOM    250  CB  HIS A  35     312.899 -91.142 151.729  1.00  0.00           C  
ATOM    251  CG  HIS A  35     313.900 -91.875 150.861  1.00  0.00           C  
ATOM    252  ND1 HIS A  35     315.216 -92.125 151.262  1.00  0.00           N  
ATOM    253  CD2 HIS A  35     313.703 -92.456 149.624  1.00  0.00           C  
ATOM    254  CE1 HIS A  35     315.749 -92.842 150.283  1.00  0.00           C  
ATOM    255  NE2 HIS A  35     314.895 -93.072 149.287  1.00  0.00           N  
ATOM    256  N   TRP A  36     311.190 -90.251 154.271  1.00  0.00           N  
ATOM    257  CA  TRP A  36     310.062 -89.543 154.883  1.00  0.00           C  
ATOM    258  C   TRP A  36     310.129 -88.033 154.632  1.00  0.00           C  
ATOM    259  O   TRP A  36     311.212 -87.460 154.522  1.00  0.00           O  
ATOM    260  CB  TRP A  36     309.973 -89.829 156.393  1.00  0.00           C  
ATOM    261  CG  TRP A  36     309.629 -91.234 156.786  1.00  0.00           C  
ATOM    262  CD1 TRP A  36     310.482 -92.283 156.851  1.00  0.00           C  
ATOM    263  NE1 TRP A  36     309.795 -93.414 157.241  1.00  0.00           N  
ATOM    264  CE2 TRP A  36     308.455 -93.156 157.438  1.00  0.00           C  
ATOM    265  CD2 TRP A  36     308.317 -91.765 157.141  1.00  0.00           C  
ATOM    266  CE3 TRP A  36     307.024 -91.205 157.273  1.00  0.00           C  
ATOM    267  CZ3 TRP A  36     305.932 -91.981 157.702  1.00  0.00           C  
ATOM    268  CZ2 TRP A  36     307.369 -93.944 157.855  1.00  0.00           C  
ATOM    269  CH2 TRP A  36     306.105 -93.344 158.000  1.00  0.00           C  
ATOM    270  N   TYR A  37     308.931 -87.433 154.571  1.00  0.00           N  
ATOM    271  CA  TYR A  37     308.656 -86.023 154.306  1.00  0.00           C  
ATOM    272  C   TYR A  37     307.592 -85.508 155.294  1.00  0.00           C  
ATOM    273  O   TYR A  37     306.860 -86.305 155.883  1.00  0.00           O  
ATOM    274  CB  TYR A  37     308.166 -85.892 152.843  1.00  0.00           C  
ATOM    275  CG  TYR A  37     309.271 -85.811 151.806  1.00  0.00           C  
ATOM    276  CD1 TYR A  37     309.657 -84.554 151.307  1.00  0.00           C  
ATOM    277  CE1 TYR A  37     310.724 -84.444 150.397  1.00  0.00           C  
ATOM    278  CZ  TYR A  37     311.377 -85.601 149.937  1.00  0.00           C  
ATOM    279  OH  TYR A  37     312.389 -85.482 149.031  1.00  0.00           O  
ATOM    280  CD2 TYR A  37     309.928 -86.973 151.346  1.00  0.00           C  
ATOM    281  CE2 TYR A  37     310.981 -86.866 150.417  1.00  0.00           C  
ATOM    282  N   GLN A  38     307.515 -84.174 155.430  1.00  0.00           N  
ATOM    283  CA  GLN A  38     306.527 -83.476 156.255  1.00  0.00           C  
ATOM    284  C   GLN A  38     306.006 -82.240 155.505  1.00  0.00           C  
ATOM    285  O   GLN A  38     306.809 -81.430 155.039  1.00  0.00           O  
ATOM    286  CB  GLN A  38     307.159 -83.113 157.618  1.00  0.00           C  
ATOM    287  CG  GLN A  38     306.217 -82.374 158.595  1.00  0.00           C  
ATOM    288  CD  GLN A  38     306.893 -82.000 159.917  1.00  0.00           C  
ATOM    289  NE2 GLN A  38     306.310 -81.048 160.646  1.00  0.00           N  
ATOM    290  OE1 GLN A  38     307.918 -82.567 160.293  1.00  0.00           O  
ATOM    291  N   GLN A  39     304.671 -82.113 155.453  1.00  0.00           N  
ATOM    292  CA  GLN A  39     303.949 -81.001 154.844  1.00  0.00           C  
ATOM    293  C   GLN A  39     302.968 -80.429 155.877  1.00  0.00           C  
ATOM    294  O   GLN A  39     301.958 -81.065 156.174  1.00  0.00           O  
ATOM    295  CB  GLN A  39     303.202 -81.514 153.596  1.00  0.00           C  
ATOM    296  CG  GLN A  39     302.432 -80.413 152.841  1.00  0.00           C  
ATOM    297  CD  GLN A  39     301.524 -80.967 151.749  1.00  0.00           C  
ATOM    298  OE1 GLN A  39     301.884 -80.954 150.577  1.00  0.00           O  
ATOM    299  NE2 GLN A  39     300.340 -81.453 152.126  1.00  0.00           N  
ATOM    300  N   LYS A  40     303.257 -79.212 156.364  1.00  0.00           N  
ATOM    301  CA  LYS A  40     302.344 -78.420 157.191  1.00  0.00           C  
ATOM    302  C   LYS A  40     301.215 -77.799 156.340  1.00  0.00           C  
ATOM    303  O   LYS A  40     301.405 -77.622 155.136  1.00  0.00           O  
ATOM    304  CB  LYS A  40     303.135 -77.289 157.884  1.00  0.00           C  
ATOM    305  CG  LYS A  40     304.114 -77.778 158.958  1.00  0.00           C  
ATOM    306  CD  LYS A  40     305.006 -76.673 159.552  1.00  0.00           C  
ATOM    307  CE  LYS A  40     304.256 -75.568 160.320  1.00  0.00           C  
ATOM    308  NZ  LYS A  40     303.697 -74.529 159.437  1.00  0.00           N  
ATOM    309  N   PRO A  41     300.099 -77.386 156.986  1.00  0.00           N  
ATOM    310  CA  PRO A  41     299.129 -76.469 156.357  1.00  0.00           C  
ATOM    311  C   PRO A  41     299.769 -75.101 156.036  1.00  0.00           C  
ATOM    312  O   PRO A  41     300.325 -74.464 156.933  1.00  0.00           O  
ATOM    313  CD  PRO A  41     299.720 -77.701 158.368  1.00  0.00           C  
ATOM    314  CB  PRO A  41     297.997 -76.372 157.394  1.00  0.00           C  
ATOM    315  CG  PRO A  41     298.658 -76.671 158.730  1.00  0.00           C  
ATOM    316  N   GLY A  42     299.719 -74.712 154.752  1.00  0.00           N  
ATOM    317  CA  GLY A  42     300.342 -73.488 154.244  1.00  0.00           C  
ATOM    318  C   GLY A  42     301.822 -73.692 153.866  1.00  0.00           C  
ATOM    319  O   GLY A  42     302.544 -72.703 153.743  1.00  0.00           O  
ATOM    320  N   LYS A  43     302.278 -74.946 153.694  1.00  0.00           N  
ATOM    321  CA  LYS A  43     303.648 -75.301 153.317  1.00  0.00           C  
ATOM    322  C   LYS A  43     303.609 -76.474 152.321  1.00  0.00           C  
ATOM    323  O   LYS A  43     302.656 -77.251 152.329  1.00  0.00           O  
ATOM    324  CB  LYS A  43     304.428 -75.681 154.599  1.00  0.00           C  
ATOM    325  CG  LYS A  43     305.966 -75.681 154.457  1.00  0.00           C  
ATOM    326  CD  LYS A  43     306.714 -76.096 155.740  1.00  0.00           C  
ATOM    327  CE  LYS A  43     306.609 -77.587 156.115  1.00  0.00           C  
ATOM    328  NZ  LYS A  43     307.308 -78.466 155.160  1.00  0.00           N  
ATOM    329  N   ALA A  44     304.671 -76.599 151.508  1.00  0.00           N  
ATOM    330  CA  ALA A  44     304.931 -77.753 150.643  1.00  0.00           C  
ATOM    331  C   ALA A  44     305.740 -78.837 151.397  1.00  0.00           C  
ATOM    332  O   ALA A  44     306.311 -78.527 152.445  1.00  0.00           O  
ATOM    333  CB  ALA A  44     305.711 -77.249 149.419  1.00  0.00           C  
ATOM    334  N   PRO A  45     305.821 -80.080 150.863  1.00  0.00           N  
ATOM    335  CA  PRO A  45     306.666 -81.137 151.459  1.00  0.00           C  
ATOM    336  C   PRO A  45     308.169 -80.793 151.460  1.00  0.00           C  
ATOM    337  O   PRO A  45     308.675 -80.270 150.469  1.00  0.00           O  
ATOM    338  CD  PRO A  45     305.097 -80.592 149.698  1.00  0.00           C  
ATOM    339  CB  PRO A  45     306.367 -82.385 150.606  1.00  0.00           C  
ATOM    340  CG  PRO A  45     305.039 -82.096 149.930  1.00  0.00           C  
ATOM    341  N   LYS A  46     308.849 -81.095 152.576  1.00  0.00           N  
ATOM    342  CA  LYS A  46     310.308 -81.027 152.694  1.00  0.00           C  
ATOM    343  C   LYS A  46     310.825 -82.261 153.443  1.00  0.00           C  
ATOM    344  O   LYS A  46     310.123 -82.786 154.309  1.00  0.00           O  
ATOM    345  CB  LYS A  46     310.750 -79.713 153.373  1.00  0.00           C  
ATOM    346  CG  LYS A  46     310.647 -78.493 152.440  1.00  0.00           C  
ATOM    347  CD  LYS A  46     311.441 -77.270 152.928  1.00  0.00           C  
ATOM    348  CE  LYS A  46     310.731 -76.440 154.005  1.00  0.00           C  
ATOM    349  NZ  LYS A  46     309.615 -75.666 153.433  1.00  0.00           N  
ATOM    350  N   LEU A  47     312.033 -82.710 153.052  1.00  0.00           N  
ATOM    351  CA  LEU A  47     312.670 -83.946 153.514  1.00  0.00           C  
ATOM    352  C   LEU A  47     312.919 -83.941 155.032  1.00  0.00           C  
ATOM    353  O   LEU A  47     313.355 -82.926 155.577  1.00  0.00           O  
ATOM    354  CB  LEU A  47     313.980 -84.169 152.721  1.00  0.00           C  
ATOM    355  CG  LEU A  47     314.661 -85.545 152.932  1.00  0.00           C  
ATOM    356  CD1 LEU A  47     313.876 -86.688 152.268  1.00  0.00           C  
ATOM    357  CD2 LEU A  47     316.113 -85.539 152.432  1.00  0.00           C  
ATOM    358  N   LEU A  48     312.631 -85.088 155.662  1.00  0.00           N  
ATOM    359  CA  LEU A  48     312.687 -85.285 157.106  1.00  0.00           C  
ATOM    360  C   LEU A  48     313.668 -86.412 157.461  1.00  0.00           C  
ATOM    361  O   LEU A  48     314.534 -86.208 158.313  1.00  0.00           O  
ATOM    362  CB  LEU A  48     311.250 -85.572 157.592  1.00  0.00           C  
ATOM    363  CG  LEU A  48     311.055 -85.566 159.119  1.00  0.00           C  
ATOM    364  CD1 LEU A  48     311.240 -84.161 159.728  1.00  0.00           C  
ATOM    365  CD2 LEU A  48     309.677 -86.145 159.456  1.00  0.00           C  
ATOM    366  N   ILE A  49     313.523 -87.566 156.789  1.00  0.00           N  
ATOM    367  CA  ILE A  49     314.408 -88.725 156.904  1.00  0.00           C  
ATOM    368  C   ILE A  49     314.701 -89.232 155.479  1.00  0.00           C  
ATOM    369  O   ILE A  49     313.829 -89.167 154.615  1.00  0.00           O  
ATOM    370  CB  ILE A  49     313.751 -89.903 157.696  1.00  0.00           C  
ATOM    371  CG2 ILE A  49     314.642 -91.155 157.842  1.00  0.00           C  
ATOM    372  CG1 ILE A  49     313.195 -89.500 159.085  1.00  0.00           C  
ATOM    373  CD1 ILE A  49     314.260 -89.184 160.145  1.00  0.00           C  
ATOM    374  N   TYR A  50     315.909 -89.770 155.278  1.00  0.00           N  
ATOM    375  CA  TYR A  50     316.319 -90.470 154.066  1.00  0.00           C  
ATOM    376  C   TYR A  50     317.156 -91.692 154.467  1.00  0.00           C  
ATOM    377  O   TYR A  50     317.797 -91.680 155.520  1.00  0.00           O  
ATOM    378  CB  TYR A  50     317.073 -89.503 153.122  1.00  0.00           C  
ATOM    379  CG  TYR A  50     318.462 -89.097 153.582  1.00  0.00           C  
ATOM    380  CD1 TYR A  50     318.608 -88.154 154.619  1.00  0.00           C  
ATOM    381  CE1 TYR A  50     319.886 -87.852 155.116  1.00  0.00           C  
ATOM    382  CZ  TYR A  50     321.029 -88.452 154.555  1.00  0.00           C  
ATOM    383  OH  TYR A  50     322.264 -88.149 155.045  1.00  0.00           O  
ATOM    384  CD2 TYR A  50     319.607 -89.699 153.015  1.00  0.00           C  
ATOM    385  CE2 TYR A  50     320.889 -89.373 153.498  1.00  0.00           C  
ATOM    386  N   SER A  51     317.120 -92.739 153.625  1.00  0.00           N  
ATOM    387  CA  SER A  51     317.778 -94.035 153.835  1.00  0.00           C  
ATOM    388  C   SER A  51     317.355 -94.700 155.168  1.00  0.00           C  
ATOM    389  O   SER A  51     318.182 -95.262 155.885  1.00  0.00           O  
ATOM    390  CB  SER A  51     319.306 -93.891 153.639  1.00  0.00           C  
ATOM    391  OG  SER A  51     319.947 -95.147 153.536  1.00  0.00           O  
ATOM    392  N   THR A  52     316.048 -94.580 155.470  1.00  0.00           N  
ATOM    393  CA  THR A  52     315.294 -95.126 156.600  1.00  0.00           C  
ATOM    394  C   THR A  52     315.616 -94.530 157.987  1.00  0.00           C  
ATOM    395  O   THR A  52     314.709 -94.540 158.817  1.00  0.00           O  
ATOM    396  CB  THR A  52     315.362 -96.684 156.636  1.00  0.00           C  
ATOM    397  OG1 THR A  52     314.471 -97.160 155.646  1.00  0.00           O  
ATOM    398  CG2 THR A  52     315.045 -97.412 157.954  1.00  0.00           C  
ATOM    399  N   SER A  53     316.832 -94.013 158.235  1.00  0.00           N  
ATOM    400  CA  SER A  53     317.268 -93.609 159.578  1.00  0.00           C  
ATOM    401  C   SER A  53     318.079 -92.305 159.642  1.00  0.00           C  
ATOM    402  O   SER A  53     318.162 -91.738 160.733  1.00  0.00           O  
ATOM    403  CB  SER A  53     318.004 -94.795 160.238  1.00  0.00           C  
ATOM    404  OG  SER A  53     319.258 -95.047 159.629  1.00  0.00           O  
ATOM    405  N   ASN A  54     318.658 -91.838 158.521  1.00  0.00           N  
ATOM    406  CA  ASN A  54     319.479 -90.622 158.490  1.00  0.00           C  
ATOM    407  C   ASN A  54     318.584 -89.375 158.413  1.00  0.00           C  
ATOM    408  O   ASN A  54     317.738 -89.292 157.526  1.00  0.00           O  
ATOM    409  CB  ASN A  54     320.477 -90.651 157.309  1.00  0.00           C  
ATOM    410  CG  ASN A  54     321.413 -91.861 157.335  1.00  0.00           C  
ATOM    411  ND2 ASN A  54     321.125 -92.886 156.722  1.00  0.00           N  
ATOM    412  OD1 ASN A  54     322.540 -91.747 158.042  1.00  0.00           O  
ATOM    413  N   LEU A  55     318.794 -88.432 159.343  1.00  0.00           N  
ATOM    414  CA  LEU A  55     318.042 -87.178 159.438  1.00  0.00           C  
ATOM    415  C   LEU A  55     318.537 -86.164 158.395  1.00  0.00           C  
ATOM    416  O   LEU A  55     319.747 -86.017 158.208  1.00  0.00           O  
ATOM    417  CB  LEU A  55     318.182 -86.589 160.862  1.00  0.00           C  
ATOM    418  CG  LEU A  55     317.269 -87.223 161.937  1.00  0.00           C  
ATOM    419  CD1 LEU A  55     317.531 -88.724 162.176  1.00  0.00           C  
ATOM    420  CD2 LEU A  55     317.362 -86.431 163.255  1.00  0.00           C  
ATOM    421  N   ALA A  56     317.581 -85.451 157.779  1.00  0.00           N  
ATOM    422  CA  ALA A  56     317.827 -84.355 156.842  1.00  0.00           C  
ATOM    423  C   ALA A  56     318.389 -83.094 157.531  1.00  0.00           C  
ATOM    424  O   ALA A  56     318.412 -83.022 158.761  1.00  0.00           O  
ATOM    425  CB  ALA A  56     316.510 -84.054 156.110  1.00  0.00           C  
ATOM    426  N   SER A  57     318.843 -82.117 156.726  1.00  0.00           N  
ATOM    427  CA  SER A  57     319.420 -80.861 157.218  1.00  0.00           C  
ATOM    428  C   SER A  57     318.397 -80.015 158.004  1.00  0.00           C  
ATOM    429  O   SER A  57     317.285 -79.799 157.521  1.00  0.00           O  
ATOM    430  CB  SER A  57     320.002 -80.061 156.039  1.00  0.00           C  
ATOM    431  OG  SER A  57     320.757 -78.950 156.483  1.00  0.00           O  
ATOM    432  N   GLY A  58     318.813 -79.550 159.193  1.00  0.00           N  
ATOM    433  CA  GLY A  58     318.021 -78.696 160.079  1.00  0.00           C  
ATOM    434  C   GLY A  58     317.001 -79.469 160.934  1.00  0.00           C  
ATOM    435  O   GLY A  58     316.326 -78.843 161.750  1.00  0.00           O  
ATOM    436  N   VAL A  59     316.878 -80.800 160.768  1.00  0.00           N  
ATOM    437  CA  VAL A  59     315.961 -81.653 161.526  1.00  0.00           C  
ATOM    438  C   VAL A  59     316.618 -82.034 162.878  1.00  0.00           C  
ATOM    439  O   VAL A  59     317.695 -82.634 162.853  1.00  0.00           O  
ATOM    440  CB  VAL A  59     315.663 -82.959 160.732  1.00  0.00           C  
ATOM    441  CG1 VAL A  59     314.842 -84.002 161.513  1.00  0.00           C  
ATOM    442  CG2 VAL A  59     314.953 -82.648 159.404  1.00  0.00           C  
ATOM    443  N   PRO A  60     315.993 -81.675 164.026  1.00  0.00           N  
ATOM    444  CA  PRO A  60     316.551 -81.983 165.356  1.00  0.00           C  
ATOM    445  C   PRO A  60     316.482 -83.483 165.711  1.00  0.00           C  
ATOM    446  O   PRO A  60     315.617 -84.196 165.202  1.00  0.00           O  
ATOM    447  CD  PRO A  60     314.723 -80.949 164.138  1.00  0.00           C  
ATOM    448  CB  PRO A  60     315.711 -81.115 166.307  1.00  0.00           C  
ATOM    449  CG  PRO A  60     314.363 -80.973 165.619  1.00  0.00           C  
ATOM    450  N   SER A  61     317.408 -83.920 166.581  1.00  0.00           N  
ATOM    451  CA  SER A  61     317.641 -85.311 167.004  1.00  0.00           C  
ATOM    452  C   SER A  61     316.450 -86.051 167.653  1.00  0.00           C  
ATOM    453  O   SER A  61     316.519 -87.272 167.792  1.00  0.00           O  
ATOM    454  CB  SER A  61     318.867 -85.338 167.936  1.00  0.00           C  
ATOM    455  OG  SER A  61     320.050 -85.124 167.196  1.00  0.00           O  
ATOM    456  N   ARG A  62     315.380 -85.323 168.020  1.00  0.00           N  
ATOM    457  CA  ARG A  62     314.112 -85.865 168.517  1.00  0.00           C  
ATOM    458  C   ARG A  62     313.295 -86.618 167.440  1.00  0.00           C  
ATOM    459  O   ARG A  62     312.496 -87.481 167.801  1.00  0.00           O  
ATOM    460  CB  ARG A  62     313.311 -84.722 169.174  1.00  0.00           C  
ATOM    461  CG  ARG A  62     312.846 -83.609 168.215  1.00  0.00           C  
ATOM    462  CD  ARG A  62     312.233 -82.412 168.954  1.00  0.00           C  
ATOM    463  NE  ARG A  62     311.635 -81.449 168.021  1.00  0.00           N  
ATOM    464  CZ  ARG A  62     310.423 -81.569 167.456  1.00  0.00           C  
ATOM    465  NH1 ARG A  62     309.621 -82.604 167.738  1.00  0.00           N  
ATOM    466  NH2 ARG A  62     309.999 -80.633 166.598  1.00  0.00           N  
ATOM    467  N   PHE A  63     313.539 -86.318 166.152  1.00  0.00           N  
ATOM    468  CA  PHE A  63     313.089 -87.123 165.014  1.00  0.00           C  
ATOM    469  C   PHE A  63     314.028 -88.323 164.818  1.00  0.00           C  
ATOM    470  O   PHE A  63     315.237 -88.189 165.015  1.00  0.00           O  
ATOM    471  CB  PHE A  63     313.074 -86.268 163.732  1.00  0.00           C  
ATOM    472  CG  PHE A  63     312.016 -85.181 163.665  1.00  0.00           C  
ATOM    473  CD1 PHE A  63     312.226 -83.943 164.305  1.00  0.00           C  
ATOM    474  CE1 PHE A  63     311.246 -82.962 164.265  1.00  0.00           C  
ATOM    475  CZ  PHE A  63     310.043 -83.203 163.614  1.00  0.00           C  
ATOM    476  CD2 PHE A  63     310.769 -85.434 163.059  1.00  0.00           C  
ATOM    477  CE2 PHE A  63     309.805 -84.433 163.017  1.00  0.00           C  
ATOM    478  N   SER A  64     313.461 -89.463 164.406  1.00  0.00           N  
ATOM    479  CA  SER A  64     314.199 -90.700 164.150  1.00  0.00           C  
ATOM    480  C   SER A  64     313.361 -91.619 163.250  1.00  0.00           C  
ATOM    481  O   SER A  64     312.135 -91.516 163.245  1.00  0.00           O  
ATOM    482  CB  SER A  64     314.576 -91.361 165.499  1.00  0.00           C  
ATOM    483  OG  SER A  64     315.320 -92.552 165.327  1.00  0.00           O  
ATOM    484  N   GLY A  65     314.044 -92.512 162.522  1.00  0.00           N  
ATOM    485  CA  GLY A  65     313.420 -93.569 161.733  1.00  0.00           C  
ATOM    486  C   GLY A  65     314.223 -94.862 161.924  1.00  0.00           C  
ATOM    487  O   GLY A  65     315.388 -94.833 162.330  1.00  0.00           O  
ATOM    488  N   SER A  66     313.590 -96.000 161.604  1.00  0.00           N  
ATOM    489  CA  SER A  66     314.159 -97.342 161.738  1.00  0.00           C  
ATOM    490  C   SER A  66     313.339 -98.346 160.906  1.00  0.00           C  
ATOM    491  O   SER A  66     312.186 -98.066 160.572  1.00  0.00           O  
ATOM    492  CB  SER A  66     314.218 -97.728 163.238  1.00  0.00           C  
ATOM    493  OG  SER A  66     314.842 -98.979 163.452  1.00  0.00           O  
ATOM    494  N   GLY A  67     313.943 -99.505 160.606  1.00  0.00           N  
ATOM    495  CA  GLY A  67     313.282-100.610 159.918  1.00  0.00           C  
ATOM    496  C   GLY A  67     314.258-101.348 158.999  1.00  0.00           C  
ATOM    497  O   GLY A  67     315.412-100.951 158.822  1.00  0.00           O  
ATOM    498  N   SER A  68     313.750-102.433 158.399  1.00  0.00           N  
ATOM    499  CA  SER A  68     314.451-103.308 157.462  1.00  0.00           C  
ATOM    500  C   SER A  68     313.433-104.155 156.680  1.00  0.00           C  
ATOM    501  O   SER A  68     312.309-104.358 157.147  1.00  0.00           O  
ATOM    502  CB  SER A  68     315.502-104.166 158.211  1.00  0.00           C  
ATOM    503  OG  SER A  68     314.913-105.147 159.041  1.00  0.00           O  
ATOM    504  N   GLY A  69     313.860-104.656 155.509  1.00  0.00           N  
ATOM    505  CA  GLY A  69     313.064-105.547 154.668  1.00  0.00           C  
ATOM    506  C   GLY A  69     311.957-104.758 153.965  1.00  0.00           C  
ATOM    507  O   GLY A  69     312.236-103.995 153.039  1.00  0.00           O  
ATOM    508  N   THR A  70     310.705-104.990 154.392  1.00  0.00           N  
ATOM    509  CA  THR A  70     309.488-104.444 153.792  1.00  0.00           C  
ATOM    510  C   THR A  70     308.660-103.566 154.761  1.00  0.00           C  
ATOM    511  O   THR A  70     307.637-103.044 154.322  1.00  0.00           O  
ATOM    512  CB  THR A  70     308.576-105.600 153.295  1.00  0.00           C  
ATOM    513  OG1 THR A  70     308.131-106.418 154.364  1.00  0.00           O  
ATOM    514  CG2 THR A  70     309.229-106.484 152.221  1.00  0.00           C  
ATOM    515  N   ASP A  71     309.098-103.392 156.023  1.00  0.00           N  
ATOM    516  CA  ASP A  71     308.405-102.599 157.051  1.00  0.00           C  
ATOM    517  C   ASP A  71     309.363-101.570 157.664  1.00  0.00           C  
ATOM    518  O   ASP A  71     310.470-101.929 158.068  1.00  0.00           O  
ATOM    519  CB  ASP A  71     307.761-103.467 158.158  1.00  0.00           C  
ATOM    520  CG  ASP A  71     306.772-104.514 157.635  1.00  0.00           C  
ATOM    521  OD1 ASP A  71     306.901-105.683 158.059  1.00  0.00           O  
ATOM    522  OD2 ASP A  71     305.847-104.106 156.900  1.00  0.00           O  
ATOM    523  N   PHE A  72     308.915-100.302 157.692  1.00  0.00           N  
ATOM    524  CA  PHE A  72     309.711 -99.134 158.080  1.00  0.00           C  
ATOM    525  C   PHE A  72     308.845 -98.131 158.849  1.00  0.00           C  
ATOM    526  O   PHE A  72     307.628 -98.116 158.674  1.00  0.00           O  
ATOM    527  CB  PHE A  72     310.300 -98.471 156.817  1.00  0.00           C  
ATOM    528  CG  PHE A  72     311.218 -99.356 155.994  1.00  0.00           C  
ATOM    529  CD1 PHE A  72     310.700-100.186 154.977  1.00  0.00           C  
ATOM    530  CE1 PHE A  72     311.535-101.067 154.312  1.00  0.00           C  
ATOM    531  CZ  PHE A  72     312.880-101.153 154.650  1.00  0.00           C  
ATOM    532  CD2 PHE A  72     312.564 -99.503 156.369  1.00  0.00           C  
ATOM    533  CE2 PHE A  72     313.394-100.374 155.677  1.00  0.00           C  
ATOM    534  N   THR A  73     309.490 -97.306 159.690  1.00  0.00           N  
ATOM    535  CA  THR A  73     308.818 -96.357 160.578  1.00  0.00           C  
ATOM    536  C   THR A  73     309.543 -94.999 160.650  1.00  0.00           C  
ATOM    537  O   THR A  73     310.733 -94.895 160.347  1.00  0.00           O  
ATOM    538  CB  THR A  73     308.688 -96.918 162.029  1.00  0.00           C  
ATOM    539  OG1 THR A  73     309.916 -96.927 162.740  1.00  0.00           O  
ATOM    540  CG2 THR A  73     308.033 -98.304 162.126  1.00  0.00           C  
ATOM    541  N   LEU A  74     308.766 -94.004 161.098  1.00  0.00           N  
ATOM    542  CA  LEU A  74     309.178 -92.688 161.573  1.00  0.00           C  
ATOM    543  C   LEU A  74     308.585 -92.506 162.977  1.00  0.00           C  
ATOM    544  O   LEU A  74     307.508 -93.029 163.262  1.00  0.00           O  
ATOM    545  CB  LEU A  74     308.656 -91.617 160.587  1.00  0.00           C  
ATOM    546  CG  LEU A  74     308.700 -90.134 161.038  1.00  0.00           C  
ATOM    547  CD1 LEU A  74     310.133 -89.625 161.291  1.00  0.00           C  
ATOM    548  CD2 LEU A  74     307.955 -89.245 160.034  1.00  0.00           C  
ATOM    549  N   THR A  75     309.278 -91.726 163.812  1.00  0.00           N  
ATOM    550  CA  THR A  75     308.812 -91.337 165.134  1.00  0.00           C  
ATOM    551  C   THR A  75     309.319 -89.929 165.480  1.00  0.00           C  
ATOM    552  O   THR A  75     310.480 -89.611 165.212  1.00  0.00           O  
ATOM    553  CB  THR A  75     309.208 -92.384 166.216  1.00  0.00           C  
ATOM    554  OG1 THR A  75     308.803 -91.970 167.508  1.00  0.00           O  
ATOM    555  CG2 THR A  75     310.714 -92.694 166.285  1.00  0.00           C  
ATOM    556  N   ILE A  76     308.416 -89.113 166.040  1.00  0.00           N  
ATOM    557  CA  ILE A  76     308.649 -87.717 166.389  1.00  0.00           C  
ATOM    558  C   ILE A  76     308.434 -87.596 167.907  1.00  0.00           C  
ATOM    559  O   ILE A  76     307.291 -87.600 168.366  1.00  0.00           O  
ATOM    560  CB  ILE A  76     307.660 -86.752 165.658  1.00  0.00           C  
ATOM    561  CG2 ILE A  76     307.990 -85.277 165.980  1.00  0.00           C  
ATOM    562  CG1 ILE A  76     307.638 -86.975 164.124  1.00  0.00           C  
ATOM    563  CD1 ILE A  76     306.537 -87.931 163.640  1.00  0.00           C  
ATOM    564  N   SER A  77     309.546 -87.525 168.655  1.00  0.00           N  
ATOM    565  CA  SER A  77     309.543 -87.344 170.105  1.00  0.00           C  
ATOM    566  C   SER A  77     309.286 -85.872 170.464  1.00  0.00           C  
ATOM    567  O   SER A  77     309.902 -84.988 169.866  1.00  0.00           O  
ATOM    568  CB  SER A  77     310.869 -87.872 170.687  1.00  0.00           C  
ATOM    569  OG  SER A  77     310.853 -87.859 172.100  1.00  0.00           O  
ATOM    570  N   SER A  78     308.384 -85.660 171.439  1.00  0.00           N  
ATOM    571  CA  SER A  78     307.969 -84.366 171.991  1.00  0.00           C  
ATOM    572  C   SER A  78     307.451 -83.410 170.899  1.00  0.00           C  
ATOM    573  O   SER A  78     308.183 -82.517 170.468  1.00  0.00           O  
ATOM    574  CB  SER A  78     309.111 -83.771 172.852  1.00  0.00           C  
ATOM    575  OG  SER A  78     308.702 -82.589 173.514  1.00  0.00           O  
ATOM    576  N   LEU A  79     306.207 -83.652 170.448  1.00  0.00           N  
ATOM    577  CA  LEU A  79     305.526 -82.897 169.393  1.00  0.00           C  
ATOM    578  C   LEU A  79     305.403 -81.401 169.720  1.00  0.00           C  
ATOM    579  O   LEU A  79     305.080 -81.043 170.851  1.00  0.00           O  
ATOM    580  CB  LEU A  79     304.125 -83.496 169.151  1.00  0.00           C  
ATOM    581  CG  LEU A  79     304.111 -84.850 168.407  1.00  0.00           C  
ATOM    582  CD1 LEU A  79     302.776 -85.588 168.611  1.00  0.00           C  
ATOM    583  CD2 LEU A  79     304.416 -84.676 166.911  1.00  0.00           C  
ATOM    584  N   GLN A  80     305.653 -80.568 168.706  1.00  0.00           N  
ATOM    585  CA  GLN A  80     305.554 -79.110 168.755  1.00  0.00           C  
ATOM    586  C   GLN A  80     304.345 -78.651 167.914  1.00  0.00           C  
ATOM    587  O   GLN A  80     303.854 -79.450 167.115  1.00  0.00           O  
ATOM    588  CB  GLN A  80     306.882 -78.528 168.211  1.00  0.00           C  
ATOM    589  CG  GLN A  80     308.144 -78.960 168.992  1.00  0.00           C  
ATOM    590  CD  GLN A  80     308.077 -78.643 170.489  1.00  0.00           C  
ATOM    591  OE1 GLN A  80     307.779 -77.514 170.873  1.00  0.00           O  
ATOM    592  NE2 GLN A  80     308.363 -79.631 171.337  1.00  0.00           N  
ATOM    593  N   PRO A  81     303.893 -77.379 168.061  1.00  0.00           N  
ATOM    594  CA  PRO A  81     302.794 -76.810 167.244  1.00  0.00           C  
ATOM    595  C   PRO A  81     302.933 -76.932 165.712  1.00  0.00           C  
ATOM    596  O   PRO A  81     301.916 -77.066 165.032  1.00  0.00           O  
ATOM    597  CD  PRO A  81     304.331 -76.416 169.075  1.00  0.00           C  
ATOM    598  CB  PRO A  81     302.722 -75.344 167.691  1.00  0.00           C  
ATOM    599  CG  PRO A  81     303.227 -75.368 169.122  1.00  0.00           C  
ATOM    600  N   GLU A  82     304.180 -76.922 165.207  1.00  0.00           N  
ATOM    601  CA  GLU A  82     304.510 -77.103 163.793  1.00  0.00           C  
ATOM    602  C   GLU A  82     304.520 -78.573 163.330  1.00  0.00           C  
ATOM    603  O   GLU A  82     304.407 -78.813 162.129  1.00  0.00           O  
ATOM    604  CB  GLU A  82     305.867 -76.437 163.497  1.00  0.00           C  
ATOM    605  CG  GLU A  82     305.870 -74.919 163.758  1.00  0.00           C  
ATOM    606  CD  GLU A  82     307.136 -74.265 163.211  1.00  0.00           C  
ATOM    607  OE1 GLU A  82     308.089 -74.112 164.004  1.00  0.00           O  
ATOM    608  OE2 GLU A  82     307.127 -73.941 162.003  1.00  0.00           O  
ATOM    609  N   ASP A  83     304.643 -79.526 164.270  1.00  0.00           N  
ATOM    610  CA  ASP A  83     304.656 -80.973 164.008  1.00  0.00           C  
ATOM    611  C   ASP A  83     303.267 -81.576 163.746  1.00  0.00           C  
ATOM    612  O   ASP A  83     303.201 -82.733 163.331  1.00  0.00           O  
ATOM    613  CB  ASP A  83     305.376 -81.789 165.104  1.00  0.00           C  
ATOM    614  CG  ASP A  83     306.791 -81.330 165.458  1.00  0.00           C  
ATOM    615  OD1 ASP A  83     307.427 -80.614 164.653  1.00  0.00           O  
ATOM    616  OD2 ASP A  83     307.254 -81.777 166.526  1.00  0.00           O  
ATOM    617  N   PHE A  84     302.189 -80.801 163.964  1.00  0.00           N  
ATOM    618  CA  PHE A  84     300.818 -81.184 163.626  1.00  0.00           C  
ATOM    619  C   PHE A  84     300.574 -80.893 162.139  1.00  0.00           C  
ATOM    620  O   PHE A  84     300.123 -79.809 161.771  1.00  0.00           O  
ATOM    621  CB  PHE A  84     299.834 -80.500 164.591  1.00  0.00           C  
ATOM    622  CG  PHE A  84     300.055 -80.964 166.019  1.00  0.00           C  
ATOM    623  CD1 PHE A  84     299.701 -82.275 166.388  1.00  0.00           C  
ATOM    624  CD2 PHE A  84     300.807 -80.186 166.921  1.00  0.00           C  
ATOM    625  CE1 PHE A  84     300.075 -82.780 167.622  1.00  0.00           C  
ATOM    626  CE2 PHE A  84     301.153 -80.699 168.166  1.00  0.00           C  
ATOM    627  CZ  PHE A  84     300.789 -81.994 168.513  1.00  0.00           C  
ATOM    628  N   ALA A  85     300.991 -81.874 161.328  1.00  0.00           N  
ATOM    629  CA  ALA A  85     301.221 -81.768 159.895  1.00  0.00           C  
ATOM    630  C   ALA A  85     300.934 -83.117 159.228  1.00  0.00           C  
ATOM    631  O   ALA A  85     300.944 -84.150 159.902  1.00  0.00           O  
ATOM    632  CB  ALA A  85     302.695 -81.373 159.696  1.00  0.00           C  
ATOM    633  N   THR A  86     300.714 -83.081 157.904  1.00  0.00           N  
ATOM    634  CA  THR A  86     300.546 -84.276 157.085  1.00  0.00           C  
ATOM    635  C   THR A  86     301.916 -84.838 156.666  1.00  0.00           C  
ATOM    636  O   THR A  86     302.589 -84.256 155.814  1.00  0.00           O  
ATOM    637  CB  THR A  86     299.679 -84.037 155.823  1.00  0.00           C  
ATOM    638  OG1 THR A  86     298.449 -83.451 156.207  1.00  0.00           O  
ATOM    639  CG2 THR A  86     299.346 -85.328 155.052  1.00  0.00           C  
ATOM    640  N   TYR A  87     302.299 -85.957 157.296  1.00  0.00           N  
ATOM    641  CA  TYR A  87     303.519 -86.702 156.995  1.00  0.00           C  
ATOM    642  C   TYR A  87     303.307 -87.621 155.789  1.00  0.00           C  
ATOM    643  O   TYR A  87     302.199 -88.111 155.573  1.00  0.00           O  
ATOM    644  CB  TYR A  87     303.945 -87.517 158.227  1.00  0.00           C  
ATOM    645  CG  TYR A  87     304.408 -86.660 159.389  1.00  0.00           C  
ATOM    646  CD1 TYR A  87     305.771 -86.320 159.523  1.00  0.00           C  
ATOM    647  CE1 TYR A  87     306.192 -85.511 160.596  1.00  0.00           C  
ATOM    648  CZ  TYR A  87     305.252 -85.024 161.524  1.00  0.00           C  
ATOM    649  OH  TYR A  87     305.660 -84.218 162.545  1.00  0.00           O  
ATOM    650  CD2 TYR A  87     303.473 -86.186 160.329  1.00  0.00           C  
ATOM    651  CE2 TYR A  87     303.893 -85.364 161.392  1.00  0.00           C  
ATOM    652  N   TYR A  88     304.398 -87.842 155.048  1.00  0.00           N  
ATOM    653  CA  TYR A  88     304.452 -88.658 153.839  1.00  0.00           C  
ATOM    654  C   TYR A  88     305.718 -89.520 153.842  1.00  0.00           C  
ATOM    655  O   TYR A  88     306.624 -89.290 154.641  1.00  0.00           O  
ATOM    656  CB  TYR A  88     304.445 -87.732 152.607  1.00  0.00           C  
ATOM    657  CG  TYR A  88     303.142 -86.995 152.382  1.00  0.00           C  
ATOM    658  CD1 TYR A  88     303.056 -85.608 152.621  1.00  0.00           C  
ATOM    659  CE1 TYR A  88     301.852 -84.926 152.362  1.00  0.00           C  
ATOM    660  CZ  TYR A  88     300.732 -85.630 151.888  1.00  0.00           C  
ATOM    661  OH  TYR A  88     299.563 -84.971 151.660  1.00  0.00           O  
ATOM    662  CD2 TYR A  88     302.020 -87.700 151.904  1.00  0.00           C  
ATOM    663  CE2 TYR A  88     300.816 -87.017 151.662  1.00  0.00           C  
ATOM    664  N   CYS A  89     305.754 -90.481 152.912  1.00  0.00           N  
ATOM    665  CA  CYS A  89     306.897 -91.354 152.666  1.00  0.00           C  
ATOM    666  C   CYS A  89     307.033 -91.635 151.163  1.00  0.00           C  
ATOM    667  O   CYS A  89     306.037 -91.575 150.441  1.00  0.00           O  
ATOM    668  SG  CYS A  89     305.287 -93.636 153.253  1.00  0.00           S  
ATOM    669  CB  CYS A  89     306.769 -92.624 153.538  1.00  0.00           C  
ATOM    670  N   GLN A  90     308.269 -91.929 150.728  1.00  0.00           N  
ATOM    671  CA  GLN A  90     308.619 -92.284 149.348  1.00  0.00           C  
ATOM    672  C   GLN A  90     309.747 -93.329 149.337  1.00  0.00           C  
ATOM    673  O   GLN A  90     310.259 -93.690 150.396  1.00  0.00           O  
ATOM    674  CB  GLN A  90     308.932 -91.016 148.518  1.00  0.00           C  
ATOM    675  CG  GLN A  90     310.307 -90.354 148.738  1.00  0.00           C  
ATOM    676  CD  GLN A  90     310.577 -89.267 147.696  1.00  0.00           C  
ATOM    677  OE1 GLN A  90     309.964 -88.202 147.727  1.00  0.00           O  
ATOM    678  NE2 GLN A  90     311.506 -89.522 146.770  1.00  0.00           N  
ATOM    679  N   VAL A  91     310.118 -93.795 148.132  1.00  0.00           N  
ATOM    680  CA  VAL A  91     311.190 -94.771 147.912  1.00  0.00           C  
ATOM    681  C   VAL A  91     312.085 -94.362 146.728  1.00  0.00           C  
ATOM    682  O   VAL A  91     311.651 -93.612 145.852  1.00  0.00           O  
ATOM    683  CB  VAL A  91     310.627 -96.195 147.627  1.00  0.00           C  
ATOM    684  CG1 VAL A  91     309.926 -96.779 148.861  1.00  0.00           C  
ATOM    685  CG2 VAL A  91     309.717 -96.289 146.386  1.00  0.00           C  
ATOM    686  N   TYR A  92     313.319 -94.895 146.727  1.00  0.00           N  
ATOM    687  CA  TYR A  92     314.288 -94.766 145.637  1.00  0.00           C  
ATOM    688  C   TYR A  92     315.220 -95.993 145.608  1.00  0.00           C  
ATOM    689  O   TYR A  92     316.434 -95.849 145.483  1.00  0.00           O  
ATOM    690  CB  TYR A  92     314.991 -93.379 145.680  1.00  0.00           C  
ATOM    691  CG  TYR A  92     316.007 -93.028 144.593  1.00  0.00           C  
ATOM    692  CD1 TYR A  92     315.940 -93.584 143.294  1.00  0.00           C  
ATOM    693  CD2 TYR A  92     317.038 -92.112 144.893  1.00  0.00           C  
ATOM    694  CE1 TYR A  92     316.889 -93.233 142.316  1.00  0.00           C  
ATOM    695  CE2 TYR A  92     317.993 -91.764 143.916  1.00  0.00           C  
ATOM    696  CZ  TYR A  92     317.918 -92.323 142.626  1.00  0.00           C  
ATOM    697  OH  TYR A  92     318.832 -91.979 141.673  1.00  0.00           O  
ATOM    698  N   SER A  93     314.617 -97.190 145.709  1.00  0.00           N  
ATOM    699  CA  SER A  93     315.284 -98.472 145.476  1.00  0.00           C  
ATOM    700  C   SER A  93     315.341 -98.822 143.977  1.00  0.00           C  
ATOM    701  O   SER A  93     316.333 -99.399 143.532  1.00  0.00           O  
ATOM    702  CB  SER A  93     314.557 -99.560 146.287  1.00  0.00           C  
ATOM    703  OG  SER A  93     315.020-100.864 145.992  1.00  0.00           O  
ATOM    704  N   GLY A  94     314.278 -98.476 143.236  1.00  0.00           N  
ATOM    705  CA  GLY A  94     314.160 -98.777 141.817  1.00  0.00           C  
ATOM    706  C   GLY A  94     312.847 -98.186 141.300  1.00  0.00           C  
ATOM    707  O   GLY A  94     311.942 -97.852 142.069  1.00  0.00           O  
ATOM    708  N   TYR A  95     312.765 -98.066 139.968  1.00  0.00           N  
ATOM    709  CA  TYR A  95     311.632 -97.492 139.246  1.00  0.00           C  
ATOM    710  C   TYR A  95     310.553 -98.559 138.959  1.00  0.00           C  
ATOM    711  O   TYR A  95     310.920 -99.713 138.727  1.00  0.00           O  
ATOM    712  CB  TYR A  95     312.163 -96.874 137.938  1.00  0.00           C  
ATOM    713  CG  TYR A  95     313.097 -95.700 138.177  1.00  0.00           C  
ATOM    714  CD1 TYR A  95     314.495 -95.853 138.054  1.00  0.00           C  
ATOM    715  CE1 TYR A  95     315.348 -94.762 138.313  1.00  0.00           C  
ATOM    716  CZ  TYR A  95     314.811 -93.518 138.695  1.00  0.00           C  
ATOM    717  OH  TYR A  95     315.644 -92.466 138.942  1.00  0.00           O  
ATOM    718  CD2 TYR A  95     312.563 -94.455 138.561  1.00  0.00           C  
ATOM    719  CE2 TYR A  95     313.416 -93.366 138.819  1.00  0.00           C  
ATOM    720  N   PRO A  96     309.255 -98.173 138.935  1.00  0.00           N  
ATOM    721  CA  PRO A  96     308.717 -96.835 139.248  1.00  0.00           C  
ATOM    722  C   PRO A  96     308.777 -96.485 140.746  1.00  0.00           C  
ATOM    723  O   PRO A  96     308.526 -97.349 141.588  1.00  0.00           O  
ATOM    724  CD  PRO A  96     308.186 -99.084 138.515  1.00  0.00           C  
ATOM    725  CB  PRO A  96     307.257 -96.922 138.768  1.00  0.00           C  
ATOM    726  CG  PRO A  96     306.888 -98.389 138.897  1.00  0.00           C  
ATOM    727  N   LEU A  97     309.092 -95.209 141.037  1.00  0.00           N  
ATOM    728  CA  LEU A  97     308.990 -94.641 142.384  1.00  0.00           C  
ATOM    729  C   LEU A  97     307.514 -94.446 142.760  1.00  0.00           C  
ATOM    730  O   LEU A  97     306.671 -94.262 141.881  1.00  0.00           O  
ATOM    731  CB  LEU A  97     309.730 -93.287 142.486  1.00  0.00           C  
ATOM    732  CG  LEU A  97     311.151 -93.225 141.891  1.00  0.00           C  
ATOM    733  CD1 LEU A  97     311.767 -91.828 142.109  1.00  0.00           C  
ATOM    734  CD2 LEU A  97     312.075 -94.353 142.389  1.00  0.00           C  
ATOM    735  N   THR A  98     307.222 -94.502 144.062  1.00  0.00           N  
ATOM    736  CA  THR A  98     305.862 -94.431 144.592  1.00  0.00           C  
ATOM    737  C   THR A  98     305.878 -93.764 145.977  1.00  0.00           C  
ATOM    738  O   THR A  98     306.938 -93.612 146.587  1.00  0.00           O  
ATOM    739  CB  THR A  98     305.227 -95.843 144.715  1.00  0.00           C  
ATOM    740  OG1 THR A  98     306.070 -96.708 145.454  1.00  0.00           O  
ATOM    741  CG2 THR A  98     304.934 -96.495 143.352  1.00  0.00           C  
ATOM    742  N   PHE A  99     304.679 -93.341 146.406  1.00  0.00           N  
ATOM    743  CA  PHE A  99     304.425 -92.591 147.632  1.00  0.00           C  
ATOM    744  C   PHE A  99     303.343 -93.265 148.483  1.00  0.00           C  
ATOM    745  O   PHE A  99     302.493 -93.981 147.948  1.00  0.00           O  
ATOM    746  CB  PHE A  99     303.968 -91.165 147.265  1.00  0.00           C  
ATOM    747  CG  PHE A  99     305.058 -90.216 146.813  1.00  0.00           C  
ATOM    748  CD1 PHE A  99     305.526 -90.253 145.485  1.00  0.00           C  
ATOM    749  CE1 PHE A  99     306.575 -89.430 145.095  1.00  0.00           C  
ATOM    750  CZ  PHE A  99     307.169 -88.575 146.013  1.00  0.00           C  
ATOM    751  CD2 PHE A  99     305.700 -89.376 147.745  1.00  0.00           C  
ATOM    752  CE2 PHE A  99     306.730 -88.544 147.331  1.00  0.00           C  
ATOM    753  N   GLY A 100     303.380 -92.976 149.793  1.00  0.00           N  
ATOM    754  CA  GLY A 100     302.363 -93.381 150.760  1.00  0.00           C  
ATOM    755  C   GLY A 100     301.114 -92.487 150.655  1.00  0.00           C  
ATOM    756  O   GLY A 100     301.147 -91.395 150.084  1.00  0.00           O  
ATOM    757  N   GLY A 101     300.011 -92.969 151.252  1.00  0.00           N  
ATOM    758  CA  GLY A 101     298.689 -92.330 151.230  1.00  0.00           C  
ATOM    759  C   GLY A 101     298.554 -91.130 152.185  1.00  0.00           C  
ATOM    760  O   GLY A 101     297.496 -90.502 152.194  1.00  0.00           O  
ATOM    761  N   GLY A 102     299.596 -90.803 152.969  1.00  0.00           N  
ATOM    762  CA  GLY A 102     299.648 -89.654 153.871  1.00  0.00           C  
ATOM    763  C   GLY A 102     298.917 -89.914 155.196  1.00  0.00           C  
ATOM    764  O   GLY A 102     298.147 -90.868 155.328  1.00  0.00           O  
ATOM    765  N   THR A 103     299.149 -89.021 156.172  1.00  0.00           N  
ATOM    766  CA  THR A 103     298.433 -88.979 157.446  1.00  0.00           C  
ATOM    767  C   THR A 103     298.745 -87.683 158.206  1.00  0.00           C  
ATOM    768  O   THR A 103     299.916 -87.379 158.435  1.00  0.00           O  
ATOM    769  CB  THR A 103     298.717 -90.203 158.370  1.00  0.00           C  
ATOM    770  OG1 THR A 103     298.007 -90.098 159.590  1.00  0.00           O  
ATOM    771  CG2 THR A 103     300.191 -90.429 158.748  1.00  0.00           C  
ATOM    772  N   LYS A 104     297.680 -86.970 158.611  1.00  0.00           N  
ATOM    773  CA  LYS A 104     297.757 -85.859 159.553  1.00  0.00           C  
ATOM    774  C   LYS A 104     297.924 -86.394 160.980  1.00  0.00           C  
ATOM    775  O   LYS A 104     297.092 -87.185 161.430  1.00  0.00           O  
ATOM    776  CB  LYS A 104     296.511 -84.950 159.414  1.00  0.00           C  
ATOM    777  CG  LYS A 104     296.467 -83.784 160.428  1.00  0.00           C  
ATOM    778  CD  LYS A 104     295.300 -82.811 160.203  1.00  0.00           C  
ATOM    779  CE  LYS A 104     295.260 -81.665 161.230  1.00  0.00           C  
ATOM    780  NZ  LYS A 104     294.942 -82.145 162.587  1.00  0.00           N  
ATOM    781  N   VAL A 105     298.957 -85.891 161.673  1.00  0.00           N  
ATOM    782  CA  VAL A 105     299.077 -85.981 163.125  1.00  0.00           C  
ATOM    783  C   VAL A 105     298.274 -84.815 163.733  1.00  0.00           C  
ATOM    784  O   VAL A 105     298.471 -83.662 163.343  1.00  0.00           O  
ATOM    785  CB  VAL A 105     300.563 -85.924 163.577  1.00  0.00           C  
ATOM    786  CG1 VAL A 105     300.777 -85.753 165.093  1.00  0.00           C  
ATOM    787  CG2 VAL A 105     301.308 -87.191 163.116  1.00  0.00           C  
ATOM    788  N   GLU A 106     297.352 -85.159 164.639  1.00  0.00           N  
ATOM    789  CA  GLU A 106     296.381 -84.265 165.266  1.00  0.00           C  
ATOM    790  C   GLU A 106     296.698 -84.119 166.760  1.00  0.00           C  
ATOM    791  O   GLU A 106     297.166 -85.079 167.370  1.00  0.00           O  
ATOM    792  CB  GLU A 106     294.985 -84.877 165.004  1.00  0.00           C  
ATOM    793  CG  GLU A 106     293.786 -84.175 165.671  1.00  0.00           C  
ATOM    794  CD  GLU A 106     292.451 -84.818 165.290  1.00  0.00           C  
ATOM    795  OE1 GLU A 106     292.244 -85.027 164.074  1.00  0.00           O  
ATOM    796  OE2 GLU A 106     291.630 -85.025 166.207  1.00  0.00           O  
ATOM    797  N   ILE A 107     296.430 -82.932 167.332  1.00  0.00           N  
ATOM    798  CA  ILE A 107     296.626 -82.664 168.761  1.00  0.00           C  
ATOM    799  C   ILE A 107     295.557 -83.426 169.564  1.00  0.00           C  
ATOM    800  O   ILE A 107     294.376 -83.088 169.466  1.00  0.00           O  
ATOM    801  CB  ILE A 107     296.526 -81.148 169.129  1.00  0.00           C  
ATOM    802  CG2 ILE A 107     296.785 -80.895 170.635  1.00  0.00           C  
ATOM    803  CG1 ILE A 107     297.468 -80.268 168.280  1.00  0.00           C  
ATOM    804  CD1 ILE A 107     297.094 -78.780 168.244  1.00  0.00           C  
ATOM    805  N   LYS A 108     295.995 -84.445 170.327  1.00  0.00           N  
ATOM    806  CA  LYS A 108     295.115 -85.210 171.208  1.00  0.00           C  
ATOM    807  C   LYS A 108     294.688 -84.342 172.401  1.00  0.00           C  
ATOM    808  O   LYS A 108     295.532 -83.732 173.055  1.00  0.00           O  
ATOM    809  CB  LYS A 108     295.771 -86.541 171.627  1.00  0.00           C  
ATOM    810  CG  LYS A 108     294.907 -87.453 172.523  1.00  0.00           C  
ATOM    811  CD  LYS A 108     293.565 -87.870 171.888  1.00  0.00           C  
ATOM    812  CE  LYS A 108     292.726 -88.804 172.771  1.00  0.00           C  
ATOM    813  NZ  LYS A 108     292.284 -88.136 174.009  1.00  0.00           N  
ATOM    814  N   ARG A 109     293.369 -84.291 172.618  1.00  0.00           N  
ATOM    815  CA  ARG A 109     292.706 -83.379 173.538  1.00  0.00           C  
ATOM    816  C   ARG A 109     291.630 -84.150 174.322  1.00  0.00           C  
ATOM    817  O   ARG A 109     291.192 -85.221 173.891  1.00  0.00           O  
ATOM    818  CB  ARG A 109     292.112 -82.241 172.672  1.00  0.00           C  
ATOM    819  CG  ARG A 109     291.517 -81.029 173.409  1.00  0.00           C  
ATOM    820  CD  ARG A 109     290.639 -80.189 172.476  1.00  0.00           C  
ATOM    821  NE  ARG A 109     290.197 -78.937 173.102  1.00  0.00           N  
ATOM    822  CZ  ARG A 109     289.211 -78.782 174.001  1.00  0.00           C  
ATOM    823  NH1 ARG A 109     288.483 -79.818 174.440  1.00  0.00           N  
ATOM    824  NH2 ARG A 109     288.949 -77.554 174.464  1.00  0.00           N  
ATOM    825  N   THR A 110     291.190 -83.560 175.444  1.00  0.00           N  
ATOM    826  CA  THR A 110     289.964 -83.934 176.149  1.00  0.00           C  
ATOM    827  C   THR A 110     288.705 -83.648 175.291  1.00  0.00           C  
ATOM    828  O   THR A 110     288.728 -82.767 174.427  1.00  0.00           O  
ATOM    829  CB  THR A 110     289.867 -83.179 177.506  1.00  0.00           C  
ATOM    830  OG1 THR A 110     288.747 -83.616 178.254  1.00  0.00           O  
ATOM    831  CG2 THR A 110     289.764 -81.645 177.396  1.00  0.00           C  
ATOM    832  N   VAL A 111     287.633 -84.412 175.538  1.00  0.00           N  
ATOM    833  CA  VAL A 111     286.358 -84.306 174.830  1.00  0.00           C  
ATOM    834  C   VAL A 111     285.598 -83.006 175.189  1.00  0.00           C  
ATOM    835  O   VAL A 111     285.667 -82.552 176.331  1.00  0.00           O  
ATOM    836  CB  VAL A 111     285.483 -85.555 175.146  1.00  0.00           C  
ATOM    837  CG1 VAL A 111     284.029 -85.487 174.652  1.00  0.00           C  
ATOM    838  CG2 VAL A 111     286.135 -86.837 174.592  1.00  0.00           C  
ATOM    839  N   ALA A 112     284.885 -82.443 174.198  1.00  0.00           N  
ATOM    840  CA  ALA A 112     284.050 -81.247 174.331  1.00  0.00           C  
ATOM    841  C   ALA A 112     282.818 -81.356 173.423  1.00  0.00           C  
ATOM    842  O   ALA A 112     282.899 -81.990 172.371  1.00  0.00           O  
ATOM    843  CB  ALA A 112     284.885 -80.000 173.995  1.00  0.00           C  
ATOM    844  N   ALA A 113     281.703 -80.736 173.849  1.00  0.00           N  
ATOM    845  CA  ALA A 113     280.396 -80.809 173.183  1.00  0.00           C  
ATOM    846  C   ALA A 113     280.166 -79.652 172.177  1.00  0.00           C  
ATOM    847  O   ALA A 113     280.825 -78.619 172.306  1.00  0.00           O  
ATOM    848  CB  ALA A 113     279.308 -80.799 174.267  1.00  0.00           C  
ATOM    849  N   PRO A 114     279.235 -79.822 171.202  1.00  0.00           N  
ATOM    850  CA  PRO A 114     278.935 -78.798 170.173  1.00  0.00           C  
ATOM    851  C   PRO A 114     278.229 -77.533 170.697  1.00  0.00           C  
ATOM    852  O   PRO A 114     277.252 -77.644 171.438  1.00  0.00           O  
ATOM    853  CD  PRO A 114     278.466 -81.040 170.928  1.00  0.00           C  
ATOM    854  CB  PRO A 114     278.038 -79.537 169.157  1.00  0.00           C  
ATOM    855  CG  PRO A 114     278.255 -81.010 169.425  1.00  0.00           C  
ATOM    856  N   SER A 115     278.709 -76.365 170.240  1.00  0.00           N  
ATOM    857  CA  SER A 115     278.050 -75.064 170.389  1.00  0.00           C  
ATOM    858  C   SER A 115     277.165 -74.823 169.153  1.00  0.00           C  
ATOM    859  O   SER A 115     277.651 -74.323 168.138  1.00  0.00           O  
ATOM    860  CB  SER A 115     279.112 -73.958 170.547  1.00  0.00           C  
ATOM    861  OG  SER A 115     279.743 -74.048 171.808  1.00  0.00           O  
ATOM    862  N   VAL A 116     275.896 -75.244 169.262  1.00  0.00           N  
ATOM    863  CA  VAL A 116     274.903 -75.246 168.187  1.00  0.00           C  
ATOM    864  C   VAL A 116     274.259 -73.863 167.932  1.00  0.00           C  
ATOM    865  O   VAL A 116     273.988 -73.116 168.874  1.00  0.00           O  
ATOM    866  CB  VAL A 116     273.803 -76.311 168.486  1.00  0.00           C  
ATOM    867  CG1 VAL A 116     273.110 -76.115 169.851  1.00  0.00           C  
ATOM    868  CG2 VAL A 116     272.760 -76.485 167.362  1.00  0.00           C  
ATOM    869  N   PHE A 117     274.016 -73.580 166.642  1.00  0.00           N  
ATOM    870  CA  PHE A 117     273.324 -72.406 166.108  1.00  0.00           C  
ATOM    871  C   PHE A 117     272.408 -72.851 164.953  1.00  0.00           C  
ATOM    872  O   PHE A 117     272.606 -73.936 164.402  1.00  0.00           O  
ATOM    873  CB  PHE A 117     274.352 -71.375 165.587  1.00  0.00           C  
ATOM    874  CG  PHE A 117     275.293 -70.780 166.621  1.00  0.00           C  
ATOM    875  CD1 PHE A 117     274.849 -69.743 167.470  1.00  0.00           C  
ATOM    876  CD2 PHE A 117     276.565 -71.351 166.841  1.00  0.00           C  
ATOM    877  CE1 PHE A 117     275.689 -69.257 168.463  1.00  0.00           C  
ATOM    878  CE2 PHE A 117     277.388 -70.850 167.840  1.00  0.00           C  
ATOM    879  CZ  PHE A 117     276.953 -69.802 168.643  1.00  0.00           C  
ATOM    880  N   ILE A 118     271.449 -71.991 164.574  1.00  0.00           N  
ATOM    881  CA  ILE A 118     270.566 -72.205 163.421  1.00  0.00           C  
ATOM    882  C   ILE A 118     270.106 -70.846 162.856  1.00  0.00           C  
ATOM    883  O   ILE A 118     269.939 -69.897 163.622  1.00  0.00           O  
ATOM    884  CB  ILE A 118     269.327 -73.076 163.797  1.00  0.00           C  
ATOM    885  CG2 ILE A 118     268.281 -72.345 164.672  1.00  0.00           C  
ATOM    886  CG1 ILE A 118     268.665 -73.705 162.551  1.00  0.00           C  
ATOM    887  CD1 ILE A 118     267.616 -74.765 162.897  1.00  0.00           C  
ATOM    888  N   PHE A 119     269.921 -70.782 161.525  1.00  0.00           N  
ATOM    889  CA  PHE A 119     269.549 -69.565 160.796  1.00  0.00           C  
ATOM    890  C   PHE A 119     268.678 -69.913 159.569  1.00  0.00           C  
ATOM    891  O   PHE A 119     268.975 -70.902 158.895  1.00  0.00           O  
ATOM    892  CB  PHE A 119     270.828 -68.853 160.303  1.00  0.00           C  
ATOM    893  CG  PHE A 119     271.796 -68.378 161.371  1.00  0.00           C  
ATOM    894  CD1 PHE A 119     272.959 -69.124 161.661  1.00  0.00           C  
ATOM    895  CE1 PHE A 119     273.804 -68.721 162.686  1.00  0.00           C  
ATOM    896  CZ  PHE A 119     273.498 -67.598 163.444  1.00  0.00           C  
ATOM    897  CD2 PHE A 119     271.480 -67.259 162.171  1.00  0.00           C  
ATOM    898  CE2 PHE A 119     272.340 -66.871 163.190  1.00  0.00           C  
ATOM    899  N   PRO A 120     267.659 -69.074 159.252  1.00  0.00           N  
ATOM    900  CA  PRO A 120     266.906 -69.186 157.989  1.00  0.00           C  
ATOM    901  C   PRO A 120     267.686 -68.634 156.769  1.00  0.00           C  
ATOM    902  O   PRO A 120     268.658 -67.900 156.962  1.00  0.00           O  
ATOM    903  CD  PRO A 120     267.187 -67.938 160.046  1.00  0.00           C  
ATOM    904  CB  PRO A 120     265.657 -68.329 158.259  1.00  0.00           C  
ATOM    905  CG  PRO A 120     266.152 -67.229 159.178  1.00  0.00           C  
ATOM    906  N   PRO A 121     267.198 -68.913 155.535  1.00  0.00           N  
ATOM    907  CA  PRO A 121     267.667 -68.240 154.306  1.00  0.00           C  
ATOM    908  C   PRO A 121     267.326 -66.737 154.285  1.00  0.00           C  
ATOM    909  O   PRO A 121     266.306 -66.338 154.851  1.00  0.00           O  
ATOM    910  CD  PRO A 121     266.077 -69.796 155.232  1.00  0.00           C  
ATOM    911  CB  PRO A 121     266.917 -68.974 153.170  1.00  0.00           C  
ATOM    912  CG  PRO A 121     266.311 -70.216 153.796  1.00  0.00           C  
ATOM    913  N   SER A 122     268.162 -65.942 153.598  1.00  0.00           N  
ATOM    914  CA  SER A 122     267.881 -64.533 153.302  1.00  0.00           C  
ATOM    915  C   SER A 122     266.765 -64.359 152.254  1.00  0.00           C  
ATOM    916  O   SER A 122     266.542 -65.253 151.439  1.00  0.00           O  
ATOM    917  CB  SER A 122     269.189 -63.843 152.855  1.00  0.00           C  
ATOM    918  OG  SER A 122     269.629 -64.264 151.576  1.00  0.00           O  
ATOM    919  N   ASP A 123     266.135 -63.172 152.269  1.00  0.00           N  
ATOM    920  CA  ASP A 123     265.175 -62.674 151.271  1.00  0.00           C  
ATOM    921  C   ASP A 123     265.707 -62.763 149.828  1.00  0.00           C  
ATOM    922  O   ASP A 123     264.971 -63.145 148.922  1.00  0.00           O  
ATOM    923  CB  ASP A 123     264.792 -61.219 151.623  1.00  0.00           C  
ATOM    924  CG  ASP A 123     263.837 -60.510 150.660  1.00  0.00           C  
ATOM    925  OD1 ASP A 123     262.626 -60.809 150.732  1.00  0.00           O  
ATOM    926  OD2 ASP A 123     264.330 -59.662 149.885  1.00  0.00           O  
ATOM    927  N   GLU A 124     266.992 -62.417 149.675  1.00  0.00           N  
ATOM    928  CA  GLU A 124     267.750 -62.380 148.430  1.00  0.00           C  
ATOM    929  C   GLU A 124     267.986 -63.778 147.831  1.00  0.00           C  
ATOM    930  O   GLU A 124     267.999 -63.905 146.607  1.00  0.00           O  
ATOM    931  CB  GLU A 124     269.077 -61.661 148.734  1.00  0.00           C  
ATOM    932  CG  GLU A 124     268.867 -60.223 149.263  1.00  0.00           C  
ATOM    933  CD  GLU A 124     270.143 -59.636 149.850  1.00  0.00           C  
ATOM    934  OE1 GLU A 124     270.659 -58.664 149.260  1.00  0.00           O  
ATOM    935  OE2 GLU A 124     270.593 -60.175 150.886  1.00  0.00           O  
ATOM    936  N   GLN A 125     268.129 -64.799 148.697  1.00  0.00           N  
ATOM    937  CA  GLN A 125     268.234 -66.205 148.304  1.00  0.00           C  
ATOM    938  C   GLN A 125     266.868 -66.785 147.903  1.00  0.00           C  
ATOM    939  O   GLN A 125     266.803 -67.555 146.946  1.00  0.00           O  
ATOM    940  CB  GLN A 125     268.884 -67.006 149.450  1.00  0.00           C  
ATOM    941  CG  GLN A 125     269.317 -68.423 149.030  1.00  0.00           C  
ATOM    942  CD  GLN A 125     270.238 -69.091 150.048  1.00  0.00           C  
ATOM    943  OE1 GLN A 125     269.954 -69.104 151.242  1.00  0.00           O  
ATOM    944  NE2 GLN A 125     271.341 -69.674 149.574  1.00  0.00           N  
ATOM    945  N   LEU A 126     265.807 -66.383 148.622  1.00  0.00           N  
ATOM    946  CA  LEU A 126     264.418 -66.787 148.392  1.00  0.00           C  
ATOM    947  C   LEU A 126     263.830 -66.192 147.098  1.00  0.00           C  
ATOM    948  O   LEU A 126     263.038 -66.865 146.439  1.00  0.00           O  
ATOM    949  CB  LEU A 126     263.585 -66.423 149.642  1.00  0.00           C  
ATOM    950  CG  LEU A 126     263.970 -67.233 150.907  1.00  0.00           C  
ATOM    951  CD1 LEU A 126     263.577 -66.515 152.209  1.00  0.00           C  
ATOM    952  CD2 LEU A 126     263.413 -68.660 150.879  1.00  0.00           C  
ATOM    953  N   LYS A 127     264.280 -64.983 146.720  1.00  0.00           N  
ATOM    954  CA  LYS A 127     264.012 -64.353 145.425  1.00  0.00           C  
ATOM    955  C   LYS A 127     264.803 -64.986 144.263  1.00  0.00           C  
ATOM    956  O   LYS A 127     264.336 -64.912 143.128  1.00  0.00           O  
ATOM    957  CB  LYS A 127     264.277 -62.838 145.538  1.00  0.00           C  
ATOM    958  CG  LYS A 127     263.171 -62.103 146.317  1.00  0.00           C  
ATOM    959  CD  LYS A 127     263.503 -60.625 146.569  1.00  0.00           C  
ATOM    960  CE  LYS A 127     262.392 -59.874 147.316  1.00  0.00           C  
ATOM    961  NZ  LYS A 127     261.173 -59.732 146.503  1.00  0.00           N  
ATOM    962  N   SER A 128     265.938 -65.642 144.568  1.00  0.00           N  
ATOM    963  CA  SER A 128     266.708 -66.467 143.632  1.00  0.00           C  
ATOM    964  C   SER A 128     266.154 -67.904 143.481  1.00  0.00           C  
ATOM    965  O   SER A 128     266.709 -68.672 142.696  1.00  0.00           O  
ATOM    966  CB  SER A 128     268.196 -66.467 144.049  1.00  0.00           C  
ATOM    967  OG  SER A 128     268.812 -65.253 143.669  1.00  0.00           O  
ATOM    968  N   GLY A 129     265.068 -68.243 144.203  1.00  0.00           N  
ATOM    969  CA  GLY A 129     264.368 -69.525 144.103  1.00  0.00           C  
ATOM    970  C   GLY A 129     265.022 -70.639 144.940  1.00  0.00           C  
ATOM    971  O   GLY A 129     264.674 -71.803 144.750  1.00  0.00           O  
ATOM    972  N   THR A 130     265.946 -70.292 145.851  1.00  0.00           N  
ATOM    973  CA  THR A 130     266.700 -71.213 146.705  1.00  0.00           C  
ATOM    974  C   THR A 130     266.356 -70.952 148.186  1.00  0.00           C  
ATOM    975  O   THR A 130     265.913 -69.859 148.532  1.00  0.00           O  
ATOM    976  CB  THR A 130     268.225 -70.980 146.487  1.00  0.00           C  
ATOM    977  OG1 THR A 130     268.541 -71.284 145.142  1.00  0.00           O  
ATOM    978  CG2 THR A 130     269.193 -71.787 147.373  1.00  0.00           C  
ATOM    979  N   ALA A 131     266.567 -71.957 149.048  1.00  0.00           N  
ATOM    980  CA  ALA A 131     266.346 -71.842 150.484  1.00  0.00           C  
ATOM    981  C   ALA A 131     267.325 -72.744 151.241  1.00  0.00           C  
ATOM    982  O   ALA A 131     266.968 -73.859 151.615  1.00  0.00           O  
ATOM    983  CB  ALA A 131     264.880 -72.156 150.806  1.00  0.00           C  
ATOM    984  N   SER A 132     268.548 -72.235 151.453  1.00  0.00           N  
ATOM    985  CA  SER A 132     269.577 -72.924 152.225  1.00  0.00           C  
ATOM    986  C   SER A 132     269.468 -72.552 153.706  1.00  0.00           C  
ATOM    987  O   SER A 132     269.957 -71.498 154.115  1.00  0.00           O  
ATOM    988  CB  SER A 132     270.964 -72.615 151.651  1.00  0.00           C  
ATOM    989  OG  SER A 132     271.152 -73.275 150.414  1.00  0.00           O  
ATOM    990  N   VAL A 133     268.808 -73.437 154.466  1.00  0.00           N  
ATOM    991  CA  VAL A 133     268.624 -73.315 155.906  1.00  0.00           C  
ATOM    992  C   VAL A 133     269.869 -73.915 156.588  1.00  0.00           C  
ATOM    993  O   VAL A 133     270.124 -75.110 156.439  1.00  0.00           O  
ATOM    994  CB  VAL A 133     267.368 -74.091 156.397  1.00  0.00           C  
ATOM    995  CG1 VAL A 133     267.020 -73.695 157.841  1.00  0.00           C  
ATOM    996  CG2 VAL A 133     266.135 -73.893 155.495  1.00  0.00           C  
ATOM    997  N   VAL A 134     270.649 -73.062 157.268  1.00  0.00           N  
ATOM    998  CA  VAL A 134     271.976 -73.394 157.792  1.00  0.00           C  
ATOM    999  C   VAL A 134     271.934 -73.672 159.305  1.00  0.00           C  
ATOM   1000  O   VAL A 134     271.149 -73.061 160.030  1.00  0.00           O  
ATOM   1001  CB  VAL A 134     272.961 -72.224 157.491  1.00  0.00           C  
ATOM   1002  CG1 VAL A 134     274.274 -72.189 158.300  1.00  0.00           C  
ATOM   1003  CG2 VAL A 134     273.301 -72.183 155.990  1.00  0.00           C  
ATOM   1004  N   CYS A 135     272.819 -74.582 159.733  1.00  0.00           N  
ATOM   1005  CA  CYS A 135     273.099 -74.956 161.115  1.00  0.00           C  
ATOM   1006  C   CYS A 135     274.620 -75.086 161.277  1.00  0.00           C  
ATOM   1007  O   CYS A 135     275.279 -75.647 160.402  1.00  0.00           O  
ATOM   1008  CB  CYS A 135     272.355 -76.262 161.436  1.00  0.00           C  
ATOM   1009  SG  CYS A 135     272.606 -76.988 163.074  1.00  0.00           S  
ATOM   1010  N   LEU A 136     275.149 -74.531 162.376  1.00  0.00           N  
ATOM   1011  CA  LEU A 136     276.586 -74.383 162.607  1.00  0.00           C  
ATOM   1012  C   LEU A 136     276.920 -74.908 164.006  1.00  0.00           C  
ATOM   1013  O   LEU A 136     276.366 -74.419 164.988  1.00  0.00           O  
ATOM   1014  CB  LEU A 136     276.974 -72.891 162.447  1.00  0.00           C  
ATOM   1015  CG  LEU A 136     276.839 -72.359 161.000  1.00  0.00           C  
ATOM   1016  CD1 LEU A 136     276.722 -70.821 160.955  1.00  0.00           C  
ATOM   1017  CD2 LEU A 136     277.952 -72.903 160.082  1.00  0.00           C  
ATOM   1018  N   LEU A 137     277.832 -75.889 164.054  1.00  0.00           N  
ATOM   1019  CA  LEU A 137     278.375 -76.493 165.267  1.00  0.00           C  
ATOM   1020  C   LEU A 137     279.833 -76.043 165.402  1.00  0.00           C  
ATOM   1021  O   LEU A 137     280.563 -76.064 164.411  1.00  0.00           O  
ATOM   1022  CB  LEU A 137     278.310 -78.037 165.166  1.00  0.00           C  
ATOM   1023  CG  LEU A 137     276.902 -78.663 165.030  1.00  0.00           C  
ATOM   1024  CD1 LEU A 137     275.895 -78.091 166.042  1.00  0.00           C  
ATOM   1025  CD2 LEU A 137     276.354 -78.652 163.585  1.00  0.00           C  
ATOM   1026  N   ASN A 138     280.232 -75.641 166.619  1.00  0.00           N  
ATOM   1027  CA  ASN A 138     281.561 -75.086 166.900  1.00  0.00           C  
ATOM   1028  C   ASN A 138     282.102 -75.612 168.235  1.00  0.00           C  
ATOM   1029  O   ASN A 138     281.324 -76.020 169.097  1.00  0.00           O  
ATOM   1030  CB  ASN A 138     281.494 -73.534 166.918  1.00  0.00           C  
ATOM   1031  CG  ASN A 138     281.136 -72.896 165.569  1.00  0.00           C  
ATOM   1032  OD1 ASN A 138     279.885 -72.451 165.418  1.00  0.00           O  
ATOM   1033  ND2 ASN A 138     281.976 -72.796 164.678  1.00  0.00           N  
ATOM   1034  N   ASN A 139     283.436 -75.545 168.384  1.00  0.00           N  
ATOM   1035  CA  ASN A 139     284.200 -75.740 169.622  1.00  0.00           C  
ATOM   1036  C   ASN A 139     283.952 -77.095 170.325  1.00  0.00           C  
ATOM   1037  O   ASN A 139     283.601 -77.122 171.506  1.00  0.00           O  
ATOM   1038  CB  ASN A 139     283.991 -74.524 170.565  1.00  0.00           C  
ATOM   1039  CG  ASN A 139     285.160 -74.293 171.530  1.00  0.00           C  
ATOM   1040  ND2 ASN A 139     284.876 -74.259 172.832  1.00  0.00           N  
ATOM   1041  OD1 ASN A 139     286.304 -74.144 171.103  1.00  0.00           O  
ATOM   1042  N   PHE A 140     284.150 -78.194 169.582  1.00  0.00           N  
ATOM   1043  CA  PHE A 140     283.993 -79.565 170.073  1.00  0.00           C  
ATOM   1044  C   PHE A 140     285.225 -80.423 169.735  1.00  0.00           C  
ATOM   1045  O   PHE A 140     286.041 -80.030 168.903  1.00  0.00           O  
ATOM   1046  CB  PHE A 140     282.673 -80.143 169.518  1.00  0.00           C  
ATOM   1047  CG  PHE A 140     282.544 -80.277 168.011  1.00  0.00           C  
ATOM   1048  CD1 PHE A 140     281.817 -79.321 167.267  1.00  0.00           C  
ATOM   1049  CE1 PHE A 140     281.743 -79.433 165.887  1.00  0.00           C  
ATOM   1050  CZ  PHE A 140     282.410 -80.461 165.232  1.00  0.00           C  
ATOM   1051  CD2 PHE A 140     283.228 -81.299 167.324  1.00  0.00           C  
ATOM   1052  CE2 PHE A 140     283.150 -81.389 165.945  1.00  0.00           C  
ATOM   1053  N   TYR A 141     285.326 -81.599 170.375  1.00  0.00           N  
ATOM   1054  CA  TYR A 141     286.381 -82.582 170.123  1.00  0.00           C  
ATOM   1055  C   TYR A 141     285.867 -83.975 170.545  1.00  0.00           C  
ATOM   1056  O   TYR A 141     285.247 -84.061 171.606  1.00  0.00           O  
ATOM   1057  CB  TYR A 141     287.653 -82.185 170.910  1.00  0.00           C  
ATOM   1058  CG  TYR A 141     288.865 -83.035 170.571  1.00  0.00           C  
ATOM   1059  CD1 TYR A 141     289.733 -82.638 169.530  1.00  0.00           C  
ATOM   1060  CE1 TYR A 141     290.800 -83.470 169.140  1.00  0.00           C  
ATOM   1061  CZ  TYR A 141     290.997 -84.709 169.781  1.00  0.00           C  
ATOM   1062  OH  TYR A 141     291.998 -85.536 169.370  1.00  0.00           O  
ATOM   1063  CD2 TYR A 141     289.097 -84.255 171.244  1.00  0.00           C  
ATOM   1064  CE2 TYR A 141     290.151 -85.096 170.838  1.00  0.00           C  
ATOM   1065  N   PRO A 142     286.138 -85.051 169.764  1.00  0.00           N  
ATOM   1066  CA  PRO A 142     286.858 -85.088 168.471  1.00  0.00           C  
ATOM   1067  C   PRO A 142     286.037 -84.550 167.285  1.00  0.00           C  
ATOM   1068  O   PRO A 142     284.865 -84.214 167.449  1.00  0.00           O  
ATOM   1069  CD  PRO A 142     285.760 -86.400 170.189  1.00  0.00           C  
ATOM   1070  CB  PRO A 142     287.185 -86.583 168.305  1.00  0.00           C  
ATOM   1071  CG  PRO A 142     286.035 -87.297 168.990  1.00  0.00           C  
ATOM   1072  N   ARG A 143     286.693 -84.479 166.114  1.00  0.00           N  
ATOM   1073  CA  ARG A 143     286.159 -83.936 164.858  1.00  0.00           C  
ATOM   1074  C   ARG A 143     284.915 -84.649 164.287  1.00  0.00           C  
ATOM   1075  O   ARG A 143     284.223 -84.052 163.464  1.00  0.00           O  
ATOM   1076  CB  ARG A 143     287.303 -83.834 163.829  1.00  0.00           C  
ATOM   1077  CG  ARG A 143     287.782 -85.146 163.175  1.00  0.00           C  
ATOM   1078  CD  ARG A 143     289.024 -84.938 162.290  1.00  0.00           C  
ATOM   1079  NE  ARG A 143     288.719 -84.132 161.096  1.00  0.00           N  
ATOM   1080  CZ  ARG A 143     289.609 -83.478 160.327  1.00  0.00           C  
ATOM   1081  NH1 ARG A 143     289.171 -82.793 159.264  1.00  0.00           N  
ATOM   1082  NH2 ARG A 143     290.921 -83.486 160.593  1.00  0.00           N  
ATOM   1083  N   GLU A 144     284.639 -85.883 164.746  1.00  0.00           N  
ATOM   1084  CA  GLU A 144     283.412 -86.629 164.463  1.00  0.00           C  
ATOM   1085  C   GLU A 144     282.202 -85.978 165.159  1.00  0.00           C  
ATOM   1086  O   GLU A 144     282.291 -85.645 166.340  1.00  0.00           O  
ATOM   1087  CB  GLU A 144     283.623 -88.096 164.906  1.00  0.00           C  
ATOM   1088  CG  GLU A 144     282.422 -89.051 164.730  1.00  0.00           C  
ATOM   1089  CD  GLU A 144     282.001 -89.232 163.271  1.00  0.00           C  
ATOM   1090  OE1 GLU A 144     282.456 -90.223 162.660  1.00  0.00           O  
ATOM   1091  OE2 GLU A 144     281.197 -88.404 162.792  1.00  0.00           O  
ATOM   1092  N   ALA A 145     281.094 -85.837 164.418  1.00  0.00           N  
ATOM   1093  CA  ALA A 145     279.844 -85.243 164.885  1.00  0.00           C  
ATOM   1094  C   ALA A 145     278.705 -85.677 163.955  1.00  0.00           C  
ATOM   1095  O   ALA A 145     278.857 -85.587 162.736  1.00  0.00           O  
ATOM   1096  CB  ALA A 145     279.980 -83.710 164.938  1.00  0.00           C  
ATOM   1097  N   LYS A 146     277.590 -86.138 164.548  1.00  0.00           N  
ATOM   1098  CA  LYS A 146     276.410 -86.630 163.829  1.00  0.00           C  
ATOM   1099  C   LYS A 146     275.269 -85.610 163.939  1.00  0.00           C  
ATOM   1100  O   LYS A 146     275.134 -84.969 164.980  1.00  0.00           O  
ATOM   1101  CB  LYS A 146     275.977 -87.990 164.420  1.00  0.00           C  
ATOM   1102  CG  LYS A 146     277.053 -89.095 164.384  1.00  0.00           C  
ATOM   1103  CD  LYS A 146     277.706 -89.307 163.007  1.00  0.00           C  
ATOM   1104  CE  LYS A 146     278.615 -90.539 162.965  1.00  0.00           C  
ATOM   1105  NZ  LYS A 146     279.409 -90.571 161.724  1.00  0.00           N  
ATOM   1106  N   VAL A 147     274.479 -85.481 162.858  1.00  0.00           N  
ATOM   1107  CA  VAL A 147     273.449 -84.447 162.708  1.00  0.00           C  
ATOM   1108  C   VAL A 147     272.122 -85.036 162.186  1.00  0.00           C  
ATOM   1109  O   VAL A 147     272.086 -86.166 161.696  1.00  0.00           O  
ATOM   1110  CB  VAL A 147     273.913 -83.325 161.720  1.00  0.00           C  
ATOM   1111  CG1 VAL A 147     275.318 -82.790 162.050  1.00  0.00           C  
ATOM   1112  CG2 VAL A 147     273.825 -83.688 160.222  1.00  0.00           C  
ATOM   1113  N   GLN A 148     271.067 -84.210 162.264  1.00  0.00           N  
ATOM   1114  CA  GLN A 148     269.742 -84.446 161.695  1.00  0.00           C  
ATOM   1115  C   GLN A 148     269.016 -83.106 161.479  1.00  0.00           C  
ATOM   1116  O   GLN A 148     269.373 -82.101 162.096  1.00  0.00           O  
ATOM   1117  CB  GLN A 148     268.924 -85.415 162.586  1.00  0.00           C  
ATOM   1118  CG  GLN A 148     268.703 -84.931 164.033  1.00  0.00           C  
ATOM   1119  CD  GLN A 148     267.678 -85.776 164.785  1.00  0.00           C  
ATOM   1120  OE1 GLN A 148     266.489 -85.738 164.471  1.00  0.00           O  
ATOM   1121  NE2 GLN A 148     268.125 -86.520 165.798  1.00  0.00           N  
ATOM   1122  N   TRP A 149     267.982 -83.144 160.625  1.00  0.00           N  
ATOM   1123  CA  TRP A 149     267.044 -82.048 160.382  1.00  0.00           C  
ATOM   1124  C   TRP A 149     265.604 -82.530 160.600  1.00  0.00           C  
ATOM   1125  O   TRP A 149     265.295 -83.690 160.324  1.00  0.00           O  
ATOM   1126  CB  TRP A 149     267.238 -81.481 158.962  1.00  0.00           C  
ATOM   1127  CG  TRP A 149     268.409 -80.560 158.809  1.00  0.00           C  
ATOM   1128  CD1 TRP A 149     269.679 -80.919 158.513  1.00  0.00           C  
ATOM   1129  NE1 TRP A 149     270.487 -79.800 158.508  1.00  0.00           N  
ATOM   1130  CE2 TRP A 149     269.778 -78.659 158.824  1.00  0.00           C  
ATOM   1131  CD2 TRP A 149     268.442 -79.119 159.035  1.00  0.00           C  
ATOM   1132  CE3 TRP A 149     267.475 -78.147 159.382  1.00  0.00           C  
ATOM   1133  CZ3 TRP A 149     267.819 -76.789 159.525  1.00  0.00           C  
ATOM   1134  CZ2 TRP A 149     270.129 -77.303 158.953  1.00  0.00           C  
ATOM   1135  CH2 TRP A 149     269.145 -76.368 159.317  1.00  0.00           C  
ATOM   1136  N   LYS A 150     264.761 -81.615 161.109  1.00  0.00           N  
ATOM   1137  CA  LYS A 150     263.366 -81.859 161.476  1.00  0.00           C  
ATOM   1138  C   LYS A 150     262.477 -80.682 161.045  1.00  0.00           C  
ATOM   1139  O   LYS A 150     262.920 -79.533 161.079  1.00  0.00           O  
ATOM   1140  CB  LYS A 150     263.266 -82.116 162.996  1.00  0.00           C  
ATOM   1141  CG  LYS A 150     263.836 -83.481 163.430  1.00  0.00           C  
ATOM   1142  CD  LYS A 150     263.670 -83.775 164.928  1.00  0.00           C  
ATOM   1143  CE  LYS A 150     264.609 -82.957 165.829  1.00  0.00           C  
ATOM   1144  NZ  LYS A 150     264.443 -83.340 167.240  1.00  0.00           N  
ATOM   1145  N   VAL A 151     261.233 -81.008 160.660  1.00  0.00           N  
ATOM   1146  CA  VAL A 151     260.202 -80.078 160.187  1.00  0.00           C  
ATOM   1147  C   VAL A 151     258.804 -80.567 160.633  1.00  0.00           C  
ATOM   1148  O   VAL A 151     258.687 -81.661 161.188  1.00  0.00           O  
ATOM   1149  CB  VAL A 151     260.220 -79.945 158.629  1.00  0.00           C  
ATOM   1150  CG1 VAL A 151     261.543 -79.378 158.091  1.00  0.00           C  
ATOM   1151  CG2 VAL A 151     259.845 -81.233 157.872  1.00  0.00           C  
ATOM   1152  N   ASP A 152     257.770 -79.743 160.378  1.00  0.00           N  
ATOM   1153  CA  ASP A 152     256.351 -80.044 160.634  1.00  0.00           C  
ATOM   1154  C   ASP A 152     255.820 -81.277 159.884  1.00  0.00           C  
ATOM   1155  O   ASP A 152     256.255 -81.552 158.766  1.00  0.00           O  
ATOM   1156  CB  ASP A 152     255.423 -78.847 160.314  1.00  0.00           C  
ATOM   1157  CG  ASP A 152     255.753 -77.573 161.089  1.00  0.00           C  
ATOM   1158  OD1 ASP A 152     255.916 -77.684 162.322  1.00  0.00           O  
ATOM   1159  OD2 ASP A 152     255.732 -76.496 160.454  1.00  0.00           O  
ATOM   1160  N   ASN A 153     254.839 -81.955 160.511  1.00  0.00           N  
ATOM   1161  CA  ASN A 153     254.082 -83.099 159.984  1.00  0.00           C  
ATOM   1162  C   ASN A 153     254.942 -84.378 159.841  1.00  0.00           C  
ATOM   1163  O   ASN A 153     256.103 -84.402 160.254  1.00  0.00           O  
ATOM   1164  CB  ASN A 153     253.374 -82.699 158.652  1.00  0.00           C  
ATOM   1165  CG  ASN A 153     252.043 -83.416 158.407  1.00  0.00           C  
ATOM   1166  OD1 ASN A 153     251.988 -84.364 157.628  1.00  0.00           O  
ATOM   1167  ND2 ASN A 153     250.971 -82.972 159.067  1.00  0.00           N  
ATOM   1168  N   ALA A 154     254.349 -85.426 159.243  1.00  0.00           N  
ATOM   1169  CA  ALA A 154     255.032 -86.637 158.777  1.00  0.00           C  
ATOM   1170  C   ALA A 154     255.942 -86.392 157.555  1.00  0.00           C  
ATOM   1171  O   ALA A 154     256.750 -87.262 157.229  1.00  0.00           O  
ATOM   1172  CB  ALA A 154     253.972 -87.703 158.461  1.00  0.00           C  
ATOM   1173  N   LEU A 155     255.812 -85.211 156.925  1.00  0.00           N  
ATOM   1174  CA  LEU A 155     256.690 -84.677 155.884  1.00  0.00           C  
ATOM   1175  C   LEU A 155     258.120 -84.466 156.410  1.00  0.00           C  
ATOM   1176  O   LEU A 155     258.305 -84.135 157.582  1.00  0.00           O  
ATOM   1177  CB  LEU A 155     256.123 -83.325 155.396  1.00  0.00           C  
ATOM   1178  CG  LEU A 155     254.727 -83.388 154.737  1.00  0.00           C  
ATOM   1179  CD1 LEU A 155     254.178 -81.968 154.482  1.00  0.00           C  
ATOM   1180  CD2 LEU A 155     254.715 -84.257 153.461  1.00  0.00           C  
ATOM   1181  N   GLN A 156     259.102 -84.640 155.514  1.00  0.00           N  
ATOM   1182  CA  GLN A 156     260.517 -84.455 155.813  1.00  0.00           C  
ATOM   1183  C   GLN A 156     261.276 -84.181 154.510  1.00  0.00           C  
ATOM   1184  O   GLN A 156     260.878 -84.675 153.452  1.00  0.00           O  
ATOM   1185  CB  GLN A 156     261.061 -85.708 156.551  1.00  0.00           C  
ATOM   1186  CG  GLN A 156     262.471 -85.570 157.164  1.00  0.00           C  
ATOM   1187  CD  GLN A 156     262.552 -84.451 158.204  1.00  0.00           C  
ATOM   1188  NE2 GLN A 156     262.089 -84.733 159.423  1.00  0.00           N  
ATOM   1189  OE1 GLN A 156     263.005 -83.347 157.906  1.00  0.00           O  
ATOM   1190  N   SER A 157     262.375 -83.423 154.626  1.00  0.00           N  
ATOM   1191  CA  SER A 157     263.305 -83.140 153.539  1.00  0.00           C  
ATOM   1192  C   SER A 157     264.717 -83.509 154.020  1.00  0.00           C  
ATOM   1193  O   SER A 157     265.165 -82.997 155.047  1.00  0.00           O  
ATOM   1194  CB  SER A 157     263.155 -81.665 153.121  1.00  0.00           C  
ATOM   1195  OG  SER A 157     263.907 -81.382 151.961  1.00  0.00           O  
ATOM   1196  N   GLY A 158     265.363 -84.426 153.284  1.00  0.00           N  
ATOM   1197  CA  GLY A 158     266.631 -85.053 153.659  1.00  0.00           C  
ATOM   1198  C   GLY A 158     267.834 -84.451 152.921  1.00  0.00           C  
ATOM   1199  O   GLY A 158     268.886 -85.088 152.893  1.00  0.00           O  
ATOM   1200  N   ASN A 159     267.694 -83.259 152.312  1.00  0.00           N  
ATOM   1201  CA  ASN A 159     268.709 -82.598 151.474  1.00  0.00           C  
ATOM   1202  C   ASN A 159     269.779 -81.846 152.300  1.00  0.00           C  
ATOM   1203  O   ASN A 159     270.126 -80.714 151.966  1.00  0.00           O  
ATOM   1204  CB  ASN A 159     267.997 -81.679 150.448  1.00  0.00           C  
ATOM   1205  CG  ASN A 159     267.071 -82.436 149.490  1.00  0.00           C  
ATOM   1206  ND2 ASN A 159     267.538 -83.181 148.635  1.00  0.00           N  
ATOM   1207  OD1 ASN A 159     265.757 -82.243 149.623  1.00  0.00           O  
ATOM   1208  N   SER A 160     270.298 -82.495 153.357  1.00  0.00           N  
ATOM   1209  CA  SER A 160     271.394 -82.007 154.194  1.00  0.00           C  
ATOM   1210  C   SER A 160     272.746 -82.096 153.455  1.00  0.00           C  
ATOM   1211  O   SER A 160     272.967 -83.037 152.692  1.00  0.00           O  
ATOM   1212  CB  SER A 160     271.404 -82.805 155.514  1.00  0.00           C  
ATOM   1213  OG  SER A 160     272.369 -82.304 156.419  1.00  0.00           O  
ATOM   1214  N   GLN A 161     273.614 -81.109 153.711  1.00  0.00           N  
ATOM   1215  CA  GLN A 161     274.924 -80.954 153.093  1.00  0.00           C  
ATOM   1216  C   GLN A 161     275.919 -80.554 154.189  1.00  0.00           C  
ATOM   1217  O   GLN A 161     275.793 -79.461 154.742  1.00  0.00           O  
ATOM   1218  CB  GLN A 161     274.818 -79.893 151.974  1.00  0.00           C  
ATOM   1219  CG  GLN A 161     276.113 -79.714 151.164  1.00  0.00           C  
ATOM   1220  CD  GLN A 161     275.951 -78.652 150.079  1.00  0.00           C  
ATOM   1221  NE2 GLN A 161     275.864 -77.463 150.374  1.00  0.00           N  
ATOM   1222  OE1 GLN A 161     275.913 -79.078 148.819  1.00  0.00           O  
ATOM   1223  N   GLU A 162     276.869 -81.455 154.486  1.00  0.00           N  
ATOM   1224  CA  GLU A 162     277.817 -81.314 155.593  1.00  0.00           C  
ATOM   1225  C   GLU A 162     279.254 -81.097 155.105  1.00  0.00           C  
ATOM   1226  O   GLU A 162     279.623 -81.588 154.036  1.00  0.00           O  
ATOM   1227  CB  GLU A 162     277.763 -82.575 156.475  1.00  0.00           C  
ATOM   1228  CG  GLU A 162     276.412 -82.785 157.176  1.00  0.00           C  
ATOM   1229  CD  GLU A 162     276.431 -84.054 158.023  1.00  0.00           C  
ATOM   1230  OE1 GLU A 162     277.097 -84.025 159.080  1.00  0.00           O  
ATOM   1231  OE2 GLU A 162     275.772 -85.030 157.602  1.00  0.00           O  
ATOM   1232  N   SER A 163     280.048 -80.413 155.944  1.00  0.00           N  
ATOM   1233  CA  SER A 163     281.484 -80.214 155.758  1.00  0.00           C  
ATOM   1234  C   SER A 163     282.126 -79.808 157.095  1.00  0.00           C  
ATOM   1235  O   SER A 163     281.595 -78.930 157.775  1.00  0.00           O  
ATOM   1236  CB  SER A 163     281.741 -79.176 154.649  1.00  0.00           C  
ATOM   1237  OG  SER A 163     283.120 -79.059 154.393  1.00  0.00           O  
ATOM   1238  N   VAL A 164     283.256 -80.456 157.431  1.00  0.00           N  
ATOM   1239  CA  VAL A 164     284.003 -80.256 158.677  1.00  0.00           C  
ATOM   1240  C   VAL A 164     285.316 -79.498 158.398  1.00  0.00           C  
ATOM   1241  O   VAL A 164     285.953 -79.734 157.370  1.00  0.00           O  
ATOM   1242  CB  VAL A 164     284.315 -81.630 159.351  1.00  0.00           C  
ATOM   1243  CG1 VAL A 164     285.363 -82.502 158.626  1.00  0.00           C  
ATOM   1244  CG2 VAL A 164     284.685 -81.496 160.840  1.00  0.00           C  
ATOM   1245  N   THR A 165     285.705 -78.622 159.337  1.00  0.00           N  
ATOM   1246  CA  THR A 165     286.972 -77.886 159.319  1.00  0.00           C  
ATOM   1247  C   THR A 165     288.173 -78.776 159.714  1.00  0.00           C  
ATOM   1248  O   THR A 165     287.988 -79.878 160.232  1.00  0.00           O  
ATOM   1249  CB  THR A 165     286.929 -76.688 160.316  1.00  0.00           C  
ATOM   1250  OG1 THR A 165     286.900 -77.093 161.676  1.00  0.00           O  
ATOM   1251  CG2 THR A 165     285.771 -75.717 160.068  1.00  0.00           C  
ATOM   1252  N   GLU A 166     289.387 -78.242 159.499  1.00  0.00           N  
ATOM   1253  CA  GLU A 166     290.613 -78.707 160.153  1.00  0.00           C  
ATOM   1254  C   GLU A 166     290.787 -78.031 161.526  1.00  0.00           C  
ATOM   1255  O   GLU A 166     290.065 -77.087 161.851  1.00  0.00           O  
ATOM   1256  CB  GLU A 166     291.828 -78.476 159.228  1.00  0.00           C  
ATOM   1257  CG  GLU A 166     291.846 -79.367 157.967  1.00  0.00           C  
ATOM   1258  CD  GLU A 166     291.837 -80.872 158.268  1.00  0.00           C  
ATOM   1259  OE1 GLU A 166     292.515 -81.288 159.233  1.00  0.00           O  
ATOM   1260  OE2 GLU A 166     291.113 -81.592 157.547  1.00  0.00           O  
ATOM   1261  N   GLN A 167     291.720 -78.578 162.323  1.00  0.00           N  
ATOM   1262  CA  GLN A 167     291.914 -78.274 163.742  1.00  0.00           C  
ATOM   1263  C   GLN A 167     292.190 -76.787 164.036  1.00  0.00           C  
ATOM   1264  O   GLN A 167     293.005 -76.169 163.350  1.00  0.00           O  
ATOM   1265  CB  GLN A 167     293.053 -79.163 164.278  1.00  0.00           C  
ATOM   1266  CG  GLN A 167     293.151 -79.186 165.814  1.00  0.00           C  
ATOM   1267  CD  GLN A 167     293.910 -80.411 166.323  1.00  0.00           C  
ATOM   1268  OE1 GLN A 167     294.954 -80.774 165.784  1.00  0.00           O  
ATOM   1269  NE2 GLN A 167     293.382 -81.052 167.367  1.00  0.00           N  
ATOM   1270  N   ASP A 168     291.515 -76.271 165.074  1.00  0.00           N  
ATOM   1271  CA  ASP A 168     291.667 -74.917 165.604  1.00  0.00           C  
ATOM   1272  C   ASP A 168     293.062 -74.747 166.235  1.00  0.00           C  
ATOM   1273  O   ASP A 168     293.474 -75.586 167.036  1.00  0.00           O  
ATOM   1274  CB  ASP A 168     290.546 -74.609 166.623  1.00  0.00           C  
ATOM   1275  CG  ASP A 168     290.504 -73.148 167.068  1.00  0.00           C  
ATOM   1276  OD1 ASP A 168     289.975 -72.328 166.286  1.00  0.00           O  
ATOM   1277  OD2 ASP A 168     291.002 -72.880 168.181  1.00  0.00           O  
ATOM   1278  N   SER A 169     293.758 -73.665 165.855  1.00  0.00           N  
ATOM   1279  CA  SER A 169     295.129 -73.371 166.279  1.00  0.00           C  
ATOM   1280  C   SER A 169     295.250 -72.947 167.760  1.00  0.00           C  
ATOM   1281  O   SER A 169     296.307 -73.158 168.354  1.00  0.00           O  
ATOM   1282  CB  SER A 169     295.708 -72.309 165.318  1.00  0.00           C  
ATOM   1283  OG  SER A 169     297.077 -72.047 165.560  1.00  0.00           O  
ATOM   1284  N   LYS A 170     294.178 -72.367 168.327  1.00  0.00           N  
ATOM   1285  CA  LYS A 170     294.146 -71.836 169.687  1.00  0.00           C  
ATOM   1286  C   LYS A 170     293.740 -72.906 170.718  1.00  0.00           C  
ATOM   1287  O   LYS A 170     294.455 -73.088 171.703  1.00  0.00           O  
ATOM   1288  CB  LYS A 170     293.214 -70.602 169.702  1.00  0.00           C  
ATOM   1289  CG  LYS A 170     293.013 -69.938 171.076  1.00  0.00           C  
ATOM   1290  CD  LYS A 170     292.026 -68.760 171.017  1.00  0.00           C  
ATOM   1291  CE  LYS A 170     291.534 -68.311 172.401  1.00  0.00           C  
ATOM   1292  NZ  LYS A 170     290.586 -69.281 172.981  1.00  0.00           N  
ATOM   1293  N   ASP A 171     292.586 -73.552 170.485  1.00  0.00           N  
ATOM   1294  CA  ASP A 171     291.889 -74.412 171.453  1.00  0.00           C  
ATOM   1295  C   ASP A 171     291.975 -75.914 171.138  1.00  0.00           C  
ATOM   1296  O   ASP A 171     291.543 -76.699 171.982  1.00  0.00           O  
ATOM   1297  CB  ASP A 171     290.410 -73.983 171.632  1.00  0.00           C  
ATOM   1298  CG  ASP A 171     290.239 -72.523 172.066  1.00  0.00           C  
ATOM   1299  OD1 ASP A 171     290.942 -72.126 173.021  1.00  0.00           O  
ATOM   1300  OD2 ASP A 171     289.353 -71.843 171.506  1.00  0.00           O  
ATOM   1301  N   SER A 172     292.513 -76.300 169.965  1.00  0.00           N  
ATOM   1302  CA  SER A 172     292.657 -77.687 169.474  1.00  0.00           C  
ATOM   1303  C   SER A 172     291.320 -78.381 169.128  1.00  0.00           C  
ATOM   1304  O   SER A 172     291.304 -79.591 168.896  1.00  0.00           O  
ATOM   1305  CB  SER A 172     293.531 -78.536 170.430  1.00  0.00           C  
ATOM   1306  OG  SER A 172     294.835 -77.999 170.500  1.00  0.00           O  
ATOM   1307  N   THR A 173     290.224 -77.608 169.090  1.00  0.00           N  
ATOM   1308  CA  THR A 173     288.863 -78.050 168.803  1.00  0.00           C  
ATOM   1309  C   THR A 173     288.556 -78.015 167.287  1.00  0.00           C  
ATOM   1310  O   THR A 173     289.427 -77.702 166.475  1.00  0.00           O  
ATOM   1311  CB  THR A 173     287.855 -77.136 169.554  1.00  0.00           C  
ATOM   1312  OG1 THR A 173     287.941 -75.791 169.120  1.00  0.00           O  
ATOM   1313  CG2 THR A 173     287.997 -77.199 171.081  1.00  0.00           C  
ATOM   1314  N   TYR A 174     287.321 -78.404 166.945  1.00  0.00           N  
ATOM   1315  CA  TYR A 174     286.798 -78.559 165.593  1.00  0.00           C  
ATOM   1316  C   TYR A 174     285.393 -77.953 165.478  1.00  0.00           C  
ATOM   1317  O   TYR A 174     284.720 -77.739 166.488  1.00  0.00           O  
ATOM   1318  CB  TYR A 174     286.767 -80.063 165.263  1.00  0.00           C  
ATOM   1319  CG  TYR A 174     288.103 -80.617 164.815  1.00  0.00           C  
ATOM   1320  CD1 TYR A 174     288.431 -80.572 163.448  1.00  0.00           C  
ATOM   1321  CE1 TYR A 174     289.631 -81.143 162.991  1.00  0.00           C  
ATOM   1322  CZ  TYR A 174     290.518 -81.741 163.903  1.00  0.00           C  
ATOM   1323  OH  TYR A 174     291.657 -82.323 163.433  1.00  0.00           O  
ATOM   1324  CD2 TYR A 174     289.004 -81.193 165.737  1.00  0.00           C  
ATOM   1325  CE2 TYR A 174     290.214 -81.755 165.280  1.00  0.00           C  
ATOM   1326  N   SER A 175     284.989 -77.712 164.220  1.00  0.00           N  
ATOM   1327  CA  SER A 175     283.691 -77.162 163.839  1.00  0.00           C  
ATOM   1328  C   SER A 175     283.127 -77.963 162.650  1.00  0.00           C  
ATOM   1329  O   SER A 175     283.898 -78.423 161.807  1.00  0.00           O  
ATOM   1330  CB  SER A 175     283.863 -75.674 163.473  1.00  0.00           C  
ATOM   1331  OG  SER A 175     284.210 -74.913 164.611  1.00  0.00           O  
ATOM   1332  N   LEU A 176     281.792 -78.078 162.586  1.00  0.00           N  
ATOM   1333  CA  LEU A 176     281.040 -78.730 161.508  1.00  0.00           C  
ATOM   1334  C   LEU A 176     279.895 -77.811 161.063  1.00  0.00           C  
ATOM   1335  O   LEU A 176     279.241 -77.200 161.904  1.00  0.00           O  
ATOM   1336  CB  LEU A 176     280.524 -80.108 162.008  1.00  0.00           C  
ATOM   1337  CG  LEU A 176     279.623 -80.917 161.040  1.00  0.00           C  
ATOM   1338  CD1 LEU A 176     280.370 -81.371 159.772  1.00  0.00           C  
ATOM   1339  CD2 LEU A 176     278.962 -82.109 161.749  1.00  0.00           C  
ATOM   1340  N   SER A 177     279.654 -77.768 159.746  1.00  0.00           N  
ATOM   1341  CA  SER A 177     278.472 -77.157 159.143  1.00  0.00           C  
ATOM   1342  C   SER A 177     277.513 -78.270 158.697  1.00  0.00           C  
ATOM   1343  O   SER A 177     277.963 -79.347 158.306  1.00  0.00           O  
ATOM   1344  CB  SER A 177     278.919 -76.277 157.957  1.00  0.00           C  
ATOM   1345  OG  SER A 177     277.829 -75.634 157.322  1.00  0.00           O  
ATOM   1346  N   SER A 178     276.211 -77.969 158.736  1.00  0.00           N  
ATOM   1347  CA  SER A 178     275.132 -78.816 158.243  1.00  0.00           C  
ATOM   1348  C   SER A 178     274.075 -77.882 157.653  1.00  0.00           C  
ATOM   1349  O   SER A 178     273.607 -76.996 158.363  1.00  0.00           O  
ATOM   1350  CB  SER A 178     274.593 -79.684 159.398  1.00  0.00           C  
ATOM   1351  OG  SER A 178     273.477 -80.455 158.998  1.00  0.00           O  
ATOM   1352  N   THR A 179     273.741 -78.062 156.369  1.00  0.00           N  
ATOM   1353  CA  THR A 179     272.867 -77.143 155.642  1.00  0.00           C  
ATOM   1354  C   THR A 179     271.819 -77.932 154.852  1.00  0.00           C  
ATOM   1355  O   THR A 179     272.163 -78.580 153.864  1.00  0.00           O  
ATOM   1356  CB  THR A 179     273.672 -76.253 154.654  1.00  0.00           C  
ATOM   1357  OG1 THR A 179     274.656 -75.524 155.365  1.00  0.00           O  
ATOM   1358  CG2 THR A 179     272.824 -75.246 153.855  1.00  0.00           C  
ATOM   1359  N   LEU A 180     270.550 -77.822 155.279  1.00  0.00           N  
ATOM   1360  CA  LEU A 180     269.381 -78.285 154.534  1.00  0.00           C  
ATOM   1361  C   LEU A 180     269.137 -77.335 153.348  1.00  0.00           C  
ATOM   1362  O   LEU A 180     268.461 -76.319 153.507  1.00  0.00           O  
ATOM   1363  CB  LEU A 180     268.181 -78.405 155.505  1.00  0.00           C  
ATOM   1364  CG  LEU A 180     266.856 -78.894 154.877  1.00  0.00           C  
ATOM   1365  CD1 LEU A 180     267.019 -80.261 154.188  1.00  0.00           C  
ATOM   1366  CD2 LEU A 180     265.712 -78.923 155.910  1.00  0.00           C  
ATOM   1367  N   THR A 181     269.761 -77.665 152.207  1.00  0.00           N  
ATOM   1368  CA  THR A 181     269.745 -76.865 150.987  1.00  0.00           C  
ATOM   1369  C   THR A 181     268.588 -77.296 150.072  1.00  0.00           C  
ATOM   1370  O   THR A 181     268.517 -78.458 149.669  1.00  0.00           O  
ATOM   1371  CB  THR A 181     271.118 -76.871 150.263  1.00  0.00           C  
ATOM   1372  OG1 THR A 181     271.067 -76.057 149.106  1.00  0.00           O  
ATOM   1373  CG2 THR A 181     271.658 -78.254 149.855  1.00  0.00           C  
ATOM   1374  N   LEU A 182     267.664 -76.351 149.838  1.00  0.00           N  
ATOM   1375  CA  LEU A 182     266.371 -76.585 149.203  1.00  0.00           C  
ATOM   1376  C   LEU A 182     266.155 -75.627 148.024  1.00  0.00           C  
ATOM   1377  O   LEU A 182     266.877 -74.638 147.878  1.00  0.00           O  
ATOM   1378  CB  LEU A 182     265.239 -76.326 150.234  1.00  0.00           C  
ATOM   1379  CG  LEU A 182     265.365 -76.992 151.618  1.00  0.00           C  
ATOM   1380  CD1 LEU A 182     264.226 -76.529 152.555  1.00  0.00           C  
ATOM   1381  CD2 LEU A 182     265.462 -78.522 151.514  1.00  0.00           C  
ATOM   1382  N   SER A 183     265.073 -75.893 147.276  1.00  0.00           N  
ATOM   1383  CA  SER A 183     264.333 -74.882 146.523  1.00  0.00           C  
ATOM   1384  C   SER A 183     263.436 -74.084 147.494  1.00  0.00           C  
ATOM   1385  O   SER A 183     263.004 -74.628 148.514  1.00  0.00           O  
ATOM   1386  CB  SER A 183     263.502 -75.599 145.437  1.00  0.00           C  
ATOM   1387  OG  SER A 183     262.721 -74.701 144.673  1.00  0.00           O  
ATOM   1388  N   LYS A 184     263.128 -72.825 147.142  1.00  0.00           N  
ATOM   1389  CA  LYS A 184     262.211 -71.962 147.895  1.00  0.00           C  
ATOM   1390  C   LYS A 184     260.773 -72.517 147.992  1.00  0.00           C  
ATOM   1391  O   LYS A 184     260.103 -72.255 148.988  1.00  0.00           O  
ATOM   1392  CB  LYS A 184     262.276 -70.529 147.323  1.00  0.00           C  
ATOM   1393  CG  LYS A 184     261.449 -69.482 148.092  1.00  0.00           C  
ATOM   1394  CD  LYS A 184     260.053 -69.201 147.516  1.00  0.00           C  
ATOM   1395  CE  LYS A 184     259.271 -68.252 148.431  1.00  0.00           C  
ATOM   1396  NZ  LYS A 184     257.895 -68.035 147.957  1.00  0.00           N  
ATOM   1397  N   ALA A 185     260.350 -73.309 146.992  1.00  0.00           N  
ATOM   1398  CA  ALA A 185     259.071 -74.024 146.967  1.00  0.00           C  
ATOM   1399  C   ALA A 185     258.911 -75.072 148.085  1.00  0.00           C  
ATOM   1400  O   ALA A 185     257.783 -75.301 148.523  1.00  0.00           O  
ATOM   1401  CB  ALA A 185     258.899 -74.678 145.588  1.00  0.00           C  
ATOM   1402  N   ASP A 186     260.031 -75.664 148.540  1.00  0.00           N  
ATOM   1403  CA  ASP A 186     260.082 -76.621 149.649  1.00  0.00           C  
ATOM   1404  C   ASP A 186     260.025 -75.907 151.016  1.00  0.00           C  
ATOM   1405  O   ASP A 186     259.480 -76.470 151.963  1.00  0.00           O  
ATOM   1406  CB  ASP A 186     261.359 -77.491 149.562  1.00  0.00           C  
ATOM   1407  CG  ASP A 186     261.267 -78.845 150.275  1.00  0.00           C  
ATOM   1408  OD1 ASP A 186     262.224 -79.174 151.008  1.00  0.00           O  
ATOM   1409  OD2 ASP A 186     260.287 -79.572 149.996  1.00  0.00           O  
ATOM   1410  N   TYR A 187     260.584 -74.686 151.089  1.00  0.00           N  
ATOM   1411  CA  TYR A 187     260.690 -73.881 152.308  1.00  0.00           C  
ATOM   1412  C   TYR A 187     259.356 -73.266 152.784  1.00  0.00           C  
ATOM   1413  O   TYR A 187     259.237 -72.944 153.967  1.00  0.00           O  
ATOM   1414  CB  TYR A 187     261.798 -72.833 152.107  1.00  0.00           C  
ATOM   1415  CG  TYR A 187     262.110 -71.957 153.309  1.00  0.00           C  
ATOM   1416  CD1 TYR A 187     262.746 -72.510 154.442  1.00  0.00           C  
ATOM   1417  CE1 TYR A 187     262.996 -71.708 155.573  1.00  0.00           C  
ATOM   1418  CZ  TYR A 187     262.627 -70.349 155.570  1.00  0.00           C  
ATOM   1419  OH  TYR A 187     262.849 -69.578 156.673  1.00  0.00           O  
ATOM   1420  CD2 TYR A 187     261.751 -70.593 153.306  1.00  0.00           C  
ATOM   1421  CE2 TYR A 187     262.024 -69.787 154.427  1.00  0.00           C  
ATOM   1422  N   GLU A 188     258.369 -73.146 151.883  1.00  0.00           N  
ATOM   1423  CA  GLU A 188     257.027 -72.655 152.199  1.00  0.00           C  
ATOM   1424  C   GLU A 188     256.067 -73.758 152.694  1.00  0.00           C  
ATOM   1425  O   GLU A 188     254.999 -73.413 153.201  1.00  0.00           O  
ATOM   1426  CB  GLU A 188     256.452 -71.918 150.967  1.00  0.00           C  
ATOM   1427  CG  GLU A 188     257.254 -70.677 150.519  1.00  0.00           C  
ATOM   1428  CD  GLU A 188     257.316 -69.564 151.569  1.00  0.00           C  
ATOM   1429  OE1 GLU A 188     258.434 -69.292 152.060  1.00  0.00           O  
ATOM   1430  OE2 GLU A 188     256.245 -68.982 151.847  1.00  0.00           O  
ATOM   1431  N   LYS A 189     256.444 -75.045 152.563  1.00  0.00           N  
ATOM   1432  CA  LYS A 189     255.631 -76.201 152.973  1.00  0.00           C  
ATOM   1433  C   LYS A 189     255.466 -76.347 154.496  1.00  0.00           C  
ATOM   1434  O   LYS A 189     254.439 -76.870 154.931  1.00  0.00           O  
ATOM   1435  CB  LYS A 189     256.247 -77.502 152.421  1.00  0.00           C  
ATOM   1436  CG  LYS A 189     256.245 -77.614 150.890  1.00  0.00           C  
ATOM   1437  CD  LYS A 189     256.929 -78.908 150.431  1.00  0.00           C  
ATOM   1438  CE  LYS A 189     257.021 -79.043 148.906  1.00  0.00           C  
ATOM   1439  NZ  LYS A 189     257.897 -80.167 148.535  1.00  0.00           N  
ATOM   1440  N   HIS A 190     256.476 -75.907 155.263  1.00  0.00           N  
ATOM   1441  CA  HIS A 190     256.528 -76.009 156.722  1.00  0.00           C  
ATOM   1442  C   HIS A 190     256.837 -74.631 157.319  1.00  0.00           C  
ATOM   1443  O   HIS A 190     257.337 -73.743 156.623  1.00  0.00           O  
ATOM   1444  CB  HIS A 190     257.594 -77.046 157.165  1.00  0.00           C  
ATOM   1445  CG  HIS A 190     257.768 -78.247 156.263  1.00  0.00           C  
ATOM   1446  ND1 HIS A 190     258.741 -78.302 155.279  1.00  0.00           N  
ATOM   1447  CD2 HIS A 190     257.104 -79.452 156.193  1.00  0.00           C  
ATOM   1448  CE1 HIS A 190     258.623 -79.483 154.668  1.00  0.00           C  
ATOM   1449  NE2 HIS A 190     257.648 -80.232 155.169  1.00  0.00           N  
ATOM   1450  N   LYS A 191     256.552 -74.501 158.622  1.00  0.00           N  
ATOM   1451  CA  LYS A 191     256.908 -73.347 159.436  1.00  0.00           C  
ATOM   1452  C   LYS A 191     258.188 -73.651 160.231  1.00  0.00           C  
ATOM   1453  O   LYS A 191     259.135 -72.871 160.150  1.00  0.00           O  
ATOM   1454  CB  LYS A 191     255.721 -72.970 160.345  1.00  0.00           C  
ATOM   1455  CG  LYS A 191     255.908 -71.626 161.070  1.00  0.00           C  
ATOM   1456  CD  LYS A 191     254.758 -71.256 162.024  1.00  0.00           C  
ATOM   1457  CE  LYS A 191     253.371 -71.124 161.369  1.00  0.00           C  
ATOM   1458  NZ  LYS A 191     253.349 -70.108 160.302  1.00  0.00           N  
ATOM   1459  N   VAL A 192     258.204 -74.780 160.961  1.00  0.00           N  
ATOM   1460  CA  VAL A 192     259.357 -75.236 161.740  1.00  0.00           C  
ATOM   1461  C   VAL A 192     260.475 -75.760 160.825  1.00  0.00           C  
ATOM   1462  O   VAL A 192     260.211 -76.570 159.935  1.00  0.00           O  
ATOM   1463  CB  VAL A 192     258.979 -76.366 162.744  1.00  0.00           C  
ATOM   1464  CG1 VAL A 192     260.171 -77.067 163.438  1.00  0.00           C  
ATOM   1465  CG2 VAL A 192     258.017 -75.838 163.821  1.00  0.00           C  
ATOM   1466  N   TYR A 193     261.703 -75.318 161.127  1.00  0.00           N  
ATOM   1467  CA  TYR A 193     262.949 -75.876 160.620  1.00  0.00           C  
ATOM   1468  C   TYR A 193     263.910 -75.924 161.808  1.00  0.00           C  
ATOM   1469  O   TYR A 193     264.243 -74.878 162.366  1.00  0.00           O  
ATOM   1470  CB  TYR A 193     263.498 -75.036 159.452  1.00  0.00           C  
ATOM   1471  CG  TYR A 193     262.621 -75.067 158.215  1.00  0.00           C  
ATOM   1472  CD1 TYR A 193     262.719 -76.149 157.317  1.00  0.00           C  
ATOM   1473  CE1 TYR A 193     261.801 -76.269 156.258  1.00  0.00           C  
ATOM   1474  CZ  TYR A 193     260.793 -75.302 156.093  1.00  0.00           C  
ATOM   1475  OH  TYR A 193     259.855 -75.466 155.120  1.00  0.00           O  
ATOM   1476  CD2 TYR A 193     261.652 -74.064 158.008  1.00  0.00           C  
ATOM   1477  CE2 TYR A 193     260.736 -74.182 156.947  1.00  0.00           C  
ATOM   1478  N   ALA A 194     264.292 -77.152 162.190  1.00  0.00           N  
ATOM   1479  CA  ALA A 194     265.088 -77.448 163.374  1.00  0.00           C  
ATOM   1480  C   ALA A 194     266.287 -78.322 163.006  1.00  0.00           C  
ATOM   1481  O   ALA A 194     266.182 -79.165 162.115  1.00  0.00           O  
ATOM   1482  CB  ALA A 194     264.194 -78.165 164.395  1.00  0.00           C  
ATOM   1483  N   CYS A 195     267.389 -78.111 163.736  1.00  0.00           N  
ATOM   1484  CA  CYS A 195     268.638 -78.853 163.627  1.00  0.00           C  
ATOM   1485  C   CYS A 195     268.976 -79.423 165.008  1.00  0.00           C  
ATOM   1486  O   CYS A 195     268.891 -78.699 165.999  1.00  0.00           O  
ATOM   1487  SG  CYS A 195     271.402 -78.622 162.994  1.00  0.00           S  
ATOM   1488  CB  CYS A 195     269.744 -77.898 163.152  1.00  0.00           C  
ATOM   1489  N   GLU A 196     269.387 -80.695 165.032  1.00  0.00           N  
ATOM   1490  CA  GLU A 196     269.754 -81.412 166.246  1.00  0.00           C  
ATOM   1491  C   GLU A 196     270.976 -82.293 165.974  1.00  0.00           C  
ATOM   1492  O   GLU A 196     271.121 -82.805 164.865  1.00  0.00           O  
ATOM   1493  CB  GLU A 196     268.515 -82.171 166.763  1.00  0.00           C  
ATOM   1494  CG  GLU A 196     268.750 -83.124 167.950  1.00  0.00           C  
ATOM   1495  CD  GLU A 196     267.419 -83.638 168.487  1.00  0.00           C  
ATOM   1496  OE1 GLU A 196     266.672 -82.806 169.047  1.00  0.00           O  
ATOM   1497  OE2 GLU A 196     267.139 -84.841 168.297  1.00  0.00           O  
ATOM   1498  N   VAL A 197     271.839 -82.427 166.989  1.00  0.00           N  
ATOM   1499  CA  VAL A 197     273.087 -83.179 166.919  1.00  0.00           C  
ATOM   1500  C   VAL A 197     273.301 -83.992 168.207  1.00  0.00           C  
ATOM   1501  O   VAL A 197     272.786 -83.633 169.267  1.00  0.00           O  
ATOM   1502  CB  VAL A 197     274.319 -82.244 166.695  1.00  0.00           C  
ATOM   1503  CG1 VAL A 197     274.168 -81.402 165.419  1.00  0.00           C  
ATOM   1504  CG2 VAL A 197     274.713 -81.344 167.884  1.00  0.00           C  
ATOM   1505  N   THR A 198     274.089 -85.067 168.070  1.00  0.00           N  
ATOM   1506  CA  THR A 198     274.590 -85.892 169.166  1.00  0.00           C  
ATOM   1507  C   THR A 198     276.103 -86.098 168.966  1.00  0.00           C  
ATOM   1508  O   THR A 198     276.600 -86.035 167.837  1.00  0.00           O  
ATOM   1509  CB  THR A 198     273.882 -87.273 169.229  1.00  0.00           C  
ATOM   1510  OG1 THR A 198     274.168 -88.094 168.111  1.00  0.00           O  
ATOM   1511  CG2 THR A 198     272.359 -87.175 169.418  1.00  0.00           C  
ATOM   1512  N   HIS A 199     276.809 -86.275 170.092  1.00  0.00           N  
ATOM   1513  CA  HIS A 199     278.264 -86.165 170.166  1.00  0.00           C  
ATOM   1514  C   HIS A 199     278.849 -87.077 171.254  1.00  0.00           C  
ATOM   1515  O   HIS A 199     278.114 -87.710 172.010  1.00  0.00           O  
ATOM   1516  CB  HIS A 199     278.606 -84.679 170.424  1.00  0.00           C  
ATOM   1517  CG  HIS A 199     279.961 -84.278 169.912  1.00  0.00           C  
ATOM   1518  CD2 HIS A 199     280.339 -84.041 168.611  1.00  0.00           C  
ATOM   1519  ND1 HIS A 199     281.072 -84.130 170.747  1.00  0.00           N  
ATOM   1520  NE2 HIS A 199     281.694 -83.782 168.645  1.00  0.00           N  
ATOM   1521  CE1 HIS A 199     282.069 -83.845 169.921  1.00  0.00           C  
ATOM   1522  N   GLN A 200     280.187 -87.100 171.320  1.00  0.00           N  
ATOM   1523  CA  GLN A 200     280.971 -87.732 172.379  1.00  0.00           C  
ATOM   1524  C   GLN A 200     280.857 -86.972 173.716  1.00  0.00           C  
ATOM   1525  O   GLN A 200     280.842 -87.614 174.764  1.00  0.00           O  
ATOM   1526  CB  GLN A 200     282.454 -87.837 171.953  1.00  0.00           C  
ATOM   1527  CG  GLN A 200     282.740 -88.769 170.750  1.00  0.00           C  
ATOM   1528  CD  GLN A 200     282.422 -88.177 169.370  1.00  0.00           C  
ATOM   1529  NE2 GLN A 200     282.227 -89.037 168.370  1.00  0.00           N  
ATOM   1530  OE1 GLN A 200     282.375 -86.962 169.196  1.00  0.00           O  
ATOM   1531  N   GLY A 201     280.778 -85.629 173.653  1.00  0.00           N  
ATOM   1532  CA  GLY A 201     280.678 -84.761 174.826  1.00  0.00           C  
ATOM   1533  C   GLY A 201     279.240 -84.668 175.346  1.00  0.00           C  
ATOM   1534  O   GLY A 201     279.049 -84.563 176.558  1.00  0.00           O  
ATOM   1535  N   LEU A 202     278.244 -84.737 174.450  1.00  0.00           N  
ATOM   1536  CA  LEU A 202     276.822 -84.761 174.778  1.00  0.00           C  
ATOM   1537  C   LEU A 202     276.128 -85.684 173.773  1.00  0.00           C  
ATOM   1538  O   LEU A 202     275.717 -85.233 172.703  1.00  0.00           O  
ATOM   1539  CB  LEU A 202     276.222 -83.330 174.771  1.00  0.00           C  
ATOM   1540  CG  LEU A 202     276.471 -82.508 176.058  1.00  0.00           C  
ATOM   1541  CD1 LEU A 202     276.006 -81.050 175.893  1.00  0.00           C  
ATOM   1542  CD2 LEU A 202     275.852 -83.162 177.311  1.00  0.00           C  
ATOM   1543  N   SER A 203     276.007 -86.969 174.151  1.00  0.00           N  
ATOM   1544  CA  SER A 203     275.223 -87.980 173.430  1.00  0.00           C  
ATOM   1545  C   SER A 203     273.705 -87.727 173.553  1.00  0.00           C  
ATOM   1546  O   SER A 203     272.957 -88.083 172.643  1.00  0.00           O  
ATOM   1547  CB  SER A 203     275.640 -89.377 173.935  1.00  0.00           C  
ATOM   1548  OG  SER A 203     275.001 -90.416 173.220  1.00  0.00           O  
ATOM   1549  N   SER A 204     273.301 -87.052 174.646  1.00  0.00           N  
ATOM   1550  CA  SER A 204     271.988 -86.441 174.835  1.00  0.00           C  
ATOM   1551  C   SER A 204     271.795 -85.283 173.818  1.00  0.00           C  
ATOM   1552  O   SER A 204     272.720 -84.479 173.692  1.00  0.00           O  
ATOM   1553  CB  SER A 204     271.942 -85.914 176.284  1.00  0.00           C  
ATOM   1554  OG  SER A 204     270.676 -85.365 176.593  1.00  0.00           O  
ATOM   1555  N   PRO A 205     270.637 -85.229 173.111  1.00  0.00           N  
ATOM   1556  CA  PRO A 205     270.289 -84.181 172.127  1.00  0.00           C  
ATOM   1557  C   PRO A 205     270.665 -82.724 172.456  1.00  0.00           C  
ATOM   1558  O   PRO A 205     270.202 -82.171 173.454  1.00  0.00           O  
ATOM   1559  CD  PRO A 205     269.555 -86.218 173.196  1.00  0.00           C  
ATOM   1560  CB  PRO A 205     268.770 -84.337 171.984  1.00  0.00           C  
ATOM   1561  CG  PRO A 205     268.552 -85.830 172.118  1.00  0.00           C  
ATOM   1562  N   VAL A 206     271.491 -82.144 171.575  1.00  0.00           N  
ATOM   1563  CA  VAL A 206     271.884 -80.737 171.551  1.00  0.00           C  
ATOM   1564  C   VAL A 206     271.221 -80.126 170.303  1.00  0.00           C  
ATOM   1565  O   VAL A 206     271.463 -80.625 169.206  1.00  0.00           O  
ATOM   1566  CB  VAL A 206     273.432 -80.622 171.435  1.00  0.00           C  
ATOM   1567  CG1 VAL A 206     273.958 -79.211 171.113  1.00  0.00           C  
ATOM   1568  CG2 VAL A 206     274.126 -81.157 172.697  1.00  0.00           C  
ATOM   1569  N   THR A 207     270.360 -79.110 170.485  1.00  0.00           N  
ATOM   1570  CA  THR A 207     269.404 -78.701 169.450  1.00  0.00           C  
ATOM   1571  C   THR A 207     269.068 -77.196 169.483  1.00  0.00           C  
ATOM   1572  O   THR A 207     269.104 -76.573 170.544  1.00  0.00           O  
ATOM   1573  CB  THR A 207     268.100 -79.553 169.563  1.00  0.00           C  
ATOM   1574  OG1 THR A 207     267.143 -79.227 168.573  1.00  0.00           O  
ATOM   1575  CG2 THR A 207     267.376 -79.452 170.920  1.00  0.00           C  
ATOM   1576  N   LYS A 208     268.727 -76.669 168.295  1.00  0.00           N  
ATOM   1577  CA  LYS A 208     268.165 -75.339 168.055  1.00  0.00           C  
ATOM   1578  C   LYS A 208     267.037 -75.449 167.018  1.00  0.00           C  
ATOM   1579  O   LYS A 208     267.033 -76.366 166.197  1.00  0.00           O  
ATOM   1580  CB  LYS A 208     269.259 -74.372 167.553  1.00  0.00           C  
ATOM   1581  CG  LYS A 208     270.310 -73.962 168.595  1.00  0.00           C  
ATOM   1582  CD  LYS A 208     269.775 -73.070 169.727  1.00  0.00           C  
ATOM   1583  CE  LYS A 208     270.888 -72.616 170.680  1.00  0.00           C  
ATOM   1584  NZ  LYS A 208     270.364 -71.748 171.748  1.00  0.00           N  
ATOM   1585  N   SER A 209     266.103 -74.486 167.063  1.00  0.00           N  
ATOM   1586  CA  SER A 209     264.945 -74.429 166.176  1.00  0.00           C  
ATOM   1587  C   SER A 209     264.490 -72.976 165.984  1.00  0.00           C  
ATOM   1588  O   SER A 209     264.701 -72.142 166.866  1.00  0.00           O  
ATOM   1589  CB  SER A 209     263.826 -75.329 166.752  1.00  0.00           C  
ATOM   1590  OG  SER A 209     262.662 -75.335 165.948  1.00  0.00           O  
ATOM   1591  N   PHE A 210     263.834 -72.725 164.842  1.00  0.00           N  
ATOM   1592  CA  PHE A 210     263.103 -71.494 164.563  1.00  0.00           C  
ATOM   1593  C   PHE A 210     261.806 -71.853 163.822  1.00  0.00           C  
ATOM   1594  O   PHE A 210     261.764 -72.833 163.075  1.00  0.00           O  
ATOM   1595  CB  PHE A 210     264.002 -70.504 163.775  1.00  0.00           C  
ATOM   1596  CG  PHE A 210     264.247 -70.802 162.303  1.00  0.00           C  
ATOM   1597  CD1 PHE A 210     263.320 -70.387 161.323  1.00  0.00           C  
ATOM   1598  CE1 PHE A 210     263.482 -70.770 160.001  1.00  0.00           C  
ATOM   1599  CZ  PHE A 210     264.571 -71.547 159.630  1.00  0.00           C  
ATOM   1600  CD2 PHE A 210     265.316 -71.637 161.919  1.00  0.00           C  
ATOM   1601  CE2 PHE A 210     265.483 -71.981 160.585  1.00  0.00           C  
ATOM   1602  N   ASN A 211     260.794 -70.996 164.016  1.00  0.00           N  
ATOM   1603  CA  ASN A 211     259.559 -70.964 163.235  1.00  0.00           C  
ATOM   1604  C   ASN A 211     259.672 -69.813 162.234  1.00  0.00           C  
ATOM   1605  O   ASN A 211     260.020 -68.695 162.617  1.00  0.00           O  
ATOM   1606  CB  ASN A 211     258.361 -70.750 164.186  1.00  0.00           C  
ATOM   1607  CG  ASN A 211     257.911 -72.044 164.864  1.00  0.00           C  
ATOM   1608  ND2 ASN A 211     258.503 -72.380 166.011  1.00  0.00           N  
ATOM   1609  OD1 ASN A 211     257.031 -72.731 164.353  1.00  0.00           O  
ATOM   1610  N   ARG A 212     259.342 -70.116 160.971  1.00  0.00           N  
ATOM   1611  CA  ARG A 212     259.282 -69.172 159.855  1.00  0.00           C  
ATOM   1612  C   ARG A 212     258.191 -68.097 160.033  1.00  0.00           C  
ATOM   1613  O   ARG A 212     258.353 -67.003 159.500  1.00  0.00           O  
ATOM   1614  CB  ARG A 212     259.127 -69.988 158.550  1.00  0.00           C  
ATOM   1615  CG  ARG A 212     259.085 -69.170 157.247  1.00  0.00           C  
ATOM   1616  CD  ARG A 212     259.021 -70.035 155.978  1.00  0.00           C  
ATOM   1617  NE  ARG A 212     257.725 -70.704 155.799  1.00  0.00           N  
ATOM   1618  CZ  ARG A 212     256.621 -70.129 155.294  1.00  0.00           C  
ATOM   1619  NH1 ARG A 212     256.604 -68.831 154.958  1.00  0.00           N  
ATOM   1620  NH2 ARG A 212     255.521 -70.869 155.112  1.00  0.00           N  
ATOM   1621  N   GLY A 213     257.128 -68.402 160.804  1.00  0.00           N  
ATOM   1622  CA  GLY A 213     256.039 -67.484 161.138  1.00  0.00           C  
ATOM   1623  C   GLY A 213     255.287 -67.032 159.878  1.00  0.00           C  
ATOM   1624  O   GLY A 213     255.040 -67.836 158.977  1.00  0.00           O  
ATOM   1625  N   GLU A 214     254.937 -65.739 159.842  1.00  0.00           N  
ATOM   1626  CA  GLU A 214     254.357 -65.053 158.683  1.00  0.00           C  
ATOM   1627  C   GLU A 214     255.424 -64.357 157.809  1.00  0.00           C  
ATOM   1628  O   GLU A 214     255.049 -63.671 156.858  1.00  0.00           O  
ATOM   1629  CB  GLU A 214     253.267 -64.074 159.165  1.00  0.00           C  
ATOM   1630  CG  GLU A 214     252.077 -64.788 159.833  1.00  0.00           C  
ATOM   1631  CD  GLU A 214     250.989 -63.805 160.256  1.00  0.00           C  
ATOM   1632  OE1 GLU A 214     249.995 -63.694 159.504  1.00  0.00           O  
ATOM   1633  OE2 GLU A 214     251.170 -63.182 161.325  1.00  0.00           O  
ATOM   1634  N   CYS A 215     256.722 -64.565 158.108  1.00  0.00           N  
ATOM   1635  CA  CYS A 215     257.854 -64.141 157.279  1.00  0.00           C  
ATOM   1636  C   CYS A 215     257.983 -65.090 156.072  1.00  0.00           C  
ATOM   1637  O   CYS A 215     258.671 -66.107 156.153  1.00  0.00           O  
ATOM   1638  CB  CYS A 215     259.125 -64.045 158.155  1.00  0.00           C  
ATOM   1639  SG  CYS A 215     260.617 -63.472 157.309  1.00  0.00           S  
ATOM   1640  N   NMA A 215A    257.244 -64.751 155.005  1.00  0.00           N  
ATOM   1641  CA  NMA A 215A    257.053 -65.558 153.811  1.00  0.00           C  
ATOM   1642  CH3 ACE B   0     321.951 -70.249 147.347  1.00  0.00           C  
ATOM   1643  C   ACE B   0     320.717 -71.078 147.681  1.00  0.00           C  
ATOM   1644  O   ACE B   0     319.620 -70.713 147.265  1.00  0.00           O  
ATOM   1645  N   GLN B   1     320.929 -72.185 148.416  1.00  0.00           N  
ATOM   1646  CA  GLN B   1     319.977 -73.210 148.877  1.00  0.00           C  
ATOM   1647  C   GLN B   1     319.285 -74.010 147.754  1.00  0.00           C  
ATOM   1648  O   GLN B   1     319.304 -73.623 146.586  1.00  0.00           O  
ATOM   1649  CB  GLN B   1     318.966 -72.662 149.929  1.00  0.00           C  
ATOM   1650  CG  GLN B   1     317.802 -71.774 149.415  1.00  0.00           C  
ATOM   1651  CD  GLN B   1     316.666 -71.603 150.422  1.00  0.00           C  
ATOM   1652  OE1 GLN B   1     315.462 -71.324 149.923  1.00  0.00           O  
ATOM   1653  NE2 GLN B   1     316.869 -71.683 151.632  1.00  0.00           N  
ATOM   1654  N   VAL B   2     318.649 -75.124 148.156  1.00  0.00           N  
ATOM   1655  CA  VAL B   2     317.713 -75.870 147.321  1.00  0.00           C  
ATOM   1656  C   VAL B   2     316.358 -75.137 147.269  1.00  0.00           C  
ATOM   1657  O   VAL B   2     315.816 -74.772 148.314  1.00  0.00           O  
ATOM   1658  CB  VAL B   2     317.536 -77.336 147.811  1.00  0.00           C  
ATOM   1659  CG1 VAL B   2     317.086 -77.489 149.279  1.00  0.00           C  
ATOM   1660  CG2 VAL B   2     316.627 -78.164 146.883  1.00  0.00           C  
ATOM   1661  N   GLN B   3     315.860 -74.909 146.045  1.00  0.00           N  
ATOM   1662  CA  GLN B   3     314.642 -74.147 145.791  1.00  0.00           C  
ATOM   1663  C   GLN B   3     314.059 -74.602 144.449  1.00  0.00           C  
ATOM   1664  O   GLN B   3     314.708 -74.426 143.417  1.00  0.00           O  
ATOM   1665  CB  GLN B   3     314.966 -72.632 145.816  1.00  0.00           C  
ATOM   1666  CG  GLN B   3     313.759 -71.683 145.656  1.00  0.00           C  
ATOM   1667  CD  GLN B   3     312.777 -71.734 146.831  1.00  0.00           C  
ATOM   1668  OE1 GLN B   3     311.519 -71.368 146.584  1.00  0.00           O  
ATOM   1669  NE2 GLN B   3     313.150 -72.069 147.953  1.00  0.00           N  
ATOM   1670  N   LEU B   4     312.845 -75.164 144.500  1.00  0.00           N  
ATOM   1671  CA  LEU B   4     312.053 -75.568 143.341  1.00  0.00           C  
ATOM   1672  C   LEU B   4     310.671 -74.923 143.475  1.00  0.00           C  
ATOM   1673  O   LEU B   4     310.091 -74.974 144.559  1.00  0.00           O  
ATOM   1674  CB  LEU B   4     311.900 -77.104 143.286  1.00  0.00           C  
ATOM   1675  CG  LEU B   4     313.187 -77.891 142.952  1.00  0.00           C  
ATOM   1676  CD1 LEU B   4     314.058 -78.162 144.196  1.00  0.00           C  
ATOM   1677  CD2 LEU B   4     312.836 -79.204 142.237  1.00  0.00           C  
ATOM   1678  N   VAL B   5     310.160 -74.347 142.377  1.00  0.00           N  
ATOM   1679  CA  VAL B   5     308.820 -73.762 142.310  1.00  0.00           C  
ATOM   1680  C   VAL B   5     308.226 -74.067 140.927  1.00  0.00           C  
ATOM   1681  O   VAL B   5     308.872 -73.776 139.919  1.00  0.00           O  
ATOM   1682  CB  VAL B   5     308.818 -72.219 142.548  1.00  0.00           C  
ATOM   1683  CG1 VAL B   5     307.440 -71.553 142.334  1.00  0.00           C  
ATOM   1684  CG2 VAL B   5     309.334 -71.851 143.950  1.00  0.00           C  
ATOM   1685  N   GLN B   6     307.003 -74.624 140.920  1.00  0.00           N  
ATOM   1686  CA  GLN B   6     306.231 -74.908 139.709  1.00  0.00           C  
ATOM   1687  C   GLN B   6     305.264 -73.750 139.387  1.00  0.00           C  
ATOM   1688  O   GLN B   6     304.980 -72.917 140.249  1.00  0.00           O  
ATOM   1689  CB  GLN B   6     305.539 -76.293 139.828  1.00  0.00           C  
ATOM   1690  CG  GLN B   6     304.173 -76.371 140.538  1.00  0.00           C  
ATOM   1691  CD  GLN B   6     304.247 -76.041 142.027  1.00  0.00           C  
ATOM   1692  OE1 GLN B   6     304.503 -76.918 142.846  1.00  0.00           O  
ATOM   1693  NE2 GLN B   6     304.032 -74.775 142.387  1.00  0.00           N  
ATOM   1694  N   SER B   7     304.768 -73.734 138.142  1.00  0.00           N  
ATOM   1695  CA  SER B   7     303.878 -72.702 137.613  1.00  0.00           C  
ATOM   1696  C   SER B   7     302.943 -73.283 136.540  1.00  0.00           C  
ATOM   1697  O   SER B   7     303.337 -74.185 135.799  1.00  0.00           O  
ATOM   1698  CB  SER B   7     304.721 -71.508 137.105  1.00  0.00           C  
ATOM   1699  OG  SER B   7     305.468 -71.821 135.943  1.00  0.00           O  
ATOM   1700  N   GLY B   8     301.724 -72.726 136.475  1.00  0.00           N  
ATOM   1701  CA  GLY B   8     300.680 -73.091 135.516  1.00  0.00           C  
ATOM   1702  C   GLY B   8     299.865 -74.298 136.007  1.00  0.00           C  
ATOM   1703  O   GLY B   8     300.376 -75.165 136.715  1.00  0.00           O  
ATOM   1704  N   ALA B   9     298.592 -74.351 135.583  1.00  0.00           N  
ATOM   1705  CA  ALA B   9     297.652 -75.441 135.836  1.00  0.00           C  
ATOM   1706  C   ALA B   9     296.370 -75.213 135.027  1.00  0.00           C  
ATOM   1707  O   ALA B   9     296.193 -75.878 134.009  1.00  0.00           O  
ATOM   1708  CB  ALA B   9     297.362 -75.631 137.337  1.00  0.00           C  
ATOM   1709  N   GLU B  10     295.515 -74.276 135.484  1.00  0.00           N  
ATOM   1710  CA  GLU B  10     294.254 -73.840 134.860  1.00  0.00           C  
ATOM   1711  C   GLU B  10     293.130 -74.909 134.897  1.00  0.00           C  
ATOM   1712  O   GLU B  10     293.400 -76.105 135.015  1.00  0.00           O  
ATOM   1713  CB  GLU B  10     294.547 -73.250 133.447  1.00  0.00           C  
ATOM   1714  CG  GLU B  10     293.345 -72.711 132.647  1.00  0.00           C  
ATOM   1715  CD  GLU B  10     293.778 -72.191 131.278  1.00  0.00           C  
ATOM   1716  OE1 GLU B  10     293.723 -72.997 130.324  1.00  0.00           O  
ATOM   1717  OE2 GLU B  10     294.170 -71.006 131.213  1.00  0.00           O  
ATOM   1718  N   VAL B  11     291.873 -74.442 134.803  1.00  0.00           N  
ATOM   1719  CA  VAL B  11     290.670 -75.265 134.649  1.00  0.00           C  
ATOM   1720  C   VAL B  11     290.607 -75.936 133.258  1.00  0.00           C  
ATOM   1721  O   VAL B  11     290.732 -75.253 132.241  1.00  0.00           O  
ATOM   1722  CB  VAL B  11     289.382 -74.421 134.899  1.00  0.00           C  
ATOM   1723  CG1 VAL B  11     289.258 -73.158 134.021  1.00  0.00           C  
ATOM   1724  CG2 VAL B  11     288.085 -75.248 134.798  1.00  0.00           C  
ATOM   1725  N   LYS B  12     290.426 -77.266 133.254  1.00  0.00           N  
ATOM   1726  CA  LYS B  12     290.398 -78.116 132.061  1.00  0.00           C  
ATOM   1727  C   LYS B  12     289.150 -79.014 132.061  1.00  0.00           C  
ATOM   1728  O   LYS B  12     288.392 -79.038 133.032  1.00  0.00           O  
ATOM   1729  CB  LYS B  12     291.678 -78.990 132.017  1.00  0.00           C  
ATOM   1730  CG  LYS B  12     293.013 -78.227 132.033  1.00  0.00           C  
ATOM   1731  CD  LYS B  12     293.216 -77.279 130.840  1.00  0.00           C  
ATOM   1732  CE  LYS B  12     294.561 -76.550 130.919  1.00  0.00           C  
ATOM   1733  NZ  LYS B  12     294.744 -75.614 129.800  1.00  0.00           N  
ATOM   1734  N   LYS B  13     288.982 -79.750 130.950  1.00  0.00           N  
ATOM   1735  CA  LYS B  13     287.944 -80.759 130.742  1.00  0.00           C  
ATOM   1736  C   LYS B  13     288.608 -82.090 130.312  1.00  0.00           C  
ATOM   1737  O   LYS B  13     289.746 -82.055 129.837  1.00  0.00           O  
ATOM   1738  CB  LYS B  13     286.955 -80.257 129.665  1.00  0.00           C  
ATOM   1739  CG  LYS B  13     286.261 -78.935 130.036  1.00  0.00           C  
ATOM   1740  CD  LYS B  13     285.138 -78.545 129.063  1.00  0.00           C  
ATOM   1741  CE  LYS B  13     284.536 -77.161 129.353  1.00  0.00           C  
ATOM   1742  NZ  LYS B  13     283.923 -77.090 130.691  1.00  0.00           N  
ATOM   1743  N   PRO B  14     287.906 -83.242 130.462  1.00  0.00           N  
ATOM   1744  CA  PRO B  14     288.385 -84.548 129.967  1.00  0.00           C  
ATOM   1745  C   PRO B  14     288.690 -84.572 128.460  1.00  0.00           C  
ATOM   1746  O   PRO B  14     287.898 -84.058 127.671  1.00  0.00           O  
ATOM   1747  CD  PRO B  14     286.626 -83.391 131.153  1.00  0.00           C  
ATOM   1748  CB  PRO B  14     287.249 -85.524 130.321  1.00  0.00           C  
ATOM   1749  CG  PRO B  14     286.519 -84.872 131.478  1.00  0.00           C  
ATOM   1750  N   GLY B  15     289.842 -85.158 128.104  1.00  0.00           N  
ATOM   1751  CA  GLY B  15     290.290 -85.302 126.720  1.00  0.00           C  
ATOM   1752  C   GLY B  15     291.104 -84.097 126.216  1.00  0.00           C  
ATOM   1753  O   GLY B  15     291.581 -84.147 125.084  1.00  0.00           O  
ATOM   1754  N   ALA B  16     291.277 -83.032 127.026  1.00  0.00           N  
ATOM   1755  CA  ALA B  16     292.015 -81.811 126.679  1.00  0.00           C  
ATOM   1756  C   ALA B  16     293.543 -81.980 126.835  1.00  0.00           C  
ATOM   1757  O   ALA B  16     294.057 -83.083 126.645  1.00  0.00           O  
ATOM   1758  CB  ALA B  16     291.440 -80.643 127.506  1.00  0.00           C  
ATOM   1759  N   SER B  17     294.246 -80.889 127.178  1.00  0.00           N  
ATOM   1760  CA  SER B  17     295.686 -80.868 127.441  1.00  0.00           C  
ATOM   1761  C   SER B  17     296.018 -79.845 128.538  1.00  0.00           C  
ATOM   1762  O   SER B  17     295.303 -78.852 128.684  1.00  0.00           O  
ATOM   1763  CB  SER B  17     296.457 -80.552 126.140  1.00  0.00           C  
ATOM   1764  OG  SER B  17     296.603 -81.707 125.340  1.00  0.00           O  
ATOM   1765  N   VAL B  18     297.121 -80.095 129.257  1.00  0.00           N  
ATOM   1766  CA  VAL B  18     297.660 -79.219 130.298  1.00  0.00           C  
ATOM   1767  C   VAL B  18     299.194 -79.324 130.336  1.00  0.00           C  
ATOM   1768  O   VAL B  18     299.746 -80.361 129.977  1.00  0.00           O  
ATOM   1769  CB  VAL B  18     297.060 -79.552 131.701  1.00  0.00           C  
ATOM   1770  CG1 VAL B  18     297.435 -80.935 132.261  1.00  0.00           C  
ATOM   1771  CG2 VAL B  18     297.386 -78.487 132.761  1.00  0.00           C  
ATOM   1772  N   LYS B  19     299.852 -78.246 130.788  1.00  0.00           N  
ATOM   1773  CA  LYS B  19     301.289 -78.204 131.033  1.00  0.00           C  
ATOM   1774  C   LYS B  19     301.553 -77.465 132.347  1.00  0.00           C  
ATOM   1775  O   LYS B  19     300.946 -76.422 132.597  1.00  0.00           O  
ATOM   1776  CB  LYS B  19     302.018 -77.586 129.816  1.00  0.00           C  
ATOM   1777  CG  LYS B  19     303.544 -77.455 129.994  1.00  0.00           C  
ATOM   1778  CD  LYS B  19     304.301 -77.190 128.685  1.00  0.00           C  
ATOM   1779  CE  LYS B  19     305.823 -77.310 128.876  1.00  0.00           C  
ATOM   1780  NZ  LYS B  19     306.531 -77.335 127.587  1.00  0.00           N  
ATOM   1781  N   VAL B  20     302.480 -78.022 133.140  1.00  0.00           N  
ATOM   1782  CA  VAL B  20     302.992 -77.425 134.363  1.00  0.00           C  
ATOM   1783  C   VAL B  20     304.523 -77.377 134.223  1.00  0.00           C  
ATOM   1784  O   VAL B  20     305.163 -78.418 134.055  1.00  0.00           O  
ATOM   1785  CB  VAL B  20     302.612 -78.244 135.633  1.00  0.00           C  
ATOM   1786  CG1 VAL B  20     303.084 -77.571 136.938  1.00  0.00           C  
ATOM   1787  CG2 VAL B  20     301.094 -78.506 135.716  1.00  0.00           C  
ATOM   1788  N   SER B  21     305.071 -76.156 134.266  1.00  0.00           N  
ATOM   1789  CA  SER B  21     306.504 -75.864 134.201  1.00  0.00           C  
ATOM   1790  C   SER B  21     307.079 -75.756 135.622  1.00  0.00           C  
ATOM   1791  O   SER B  21     306.314 -75.581 136.567  1.00  0.00           O  
ATOM   1792  CB  SER B  21     306.680 -74.530 133.449  1.00  0.00           C  
ATOM   1793  OG  SER B  21     306.368 -74.689 132.078  1.00  0.00           O  
ATOM   1794  N   CYS B  22     308.410 -75.850 135.756  1.00  0.00           N  
ATOM   1795  CA  CYS B  22     309.126 -75.699 137.027  1.00  0.00           C  
ATOM   1796  C   CYS B  22     310.543 -75.171 136.785  1.00  0.00           C  
ATOM   1797  O   CYS B  22     311.132 -75.464 135.746  1.00  0.00           O  
ATOM   1798  CB  CYS B  22     309.085 -77.025 137.826  1.00  0.00           C  
ATOM   1799  SG  CYS B  22     310.135 -77.173 139.308  1.00  0.00           S  
ATOM   1800  N   LYS B  23     311.056 -74.401 137.757  1.00  0.00           N  
ATOM   1801  CA  LYS B  23     312.387 -73.805 137.717  1.00  0.00           C  
ATOM   1802  C   LYS B  23     313.149 -74.102 139.013  1.00  0.00           C  
ATOM   1803  O   LYS B  23     312.591 -73.961 140.102  1.00  0.00           O  
ATOM   1804  CB  LYS B  23     312.253 -72.292 137.437  1.00  0.00           C  
ATOM   1805  CG  LYS B  23     313.605 -71.571 137.307  1.00  0.00           C  
ATOM   1806  CD  LYS B  23     313.512 -70.200 136.625  1.00  0.00           C  
ATOM   1807  CE  LYS B  23     314.873 -69.496 136.509  1.00  0.00           C  
ATOM   1808  NZ  LYS B  23     315.831 -70.274 135.700  1.00  0.00           N  
ATOM   1809  N   ALA B  24     314.434 -74.459 138.847  1.00  0.00           N  
ATOM   1810  CA  ALA B  24     315.422 -74.577 139.915  1.00  0.00           C  
ATOM   1811  C   ALA B  24     316.129 -73.232 140.133  1.00  0.00           C  
ATOM   1812  O   ALA B  24     316.319 -72.476 139.178  1.00  0.00           O  
ATOM   1813  CB  ALA B  24     316.451 -75.638 139.504  1.00  0.00           C  
ATOM   1814  N   SER B  25     316.533 -72.975 141.386  1.00  0.00           N  
ATOM   1815  CA  SER B  25     317.209 -71.744 141.784  1.00  0.00           C  
ATOM   1816  C   SER B  25     318.198 -72.034 142.921  1.00  0.00           C  
ATOM   1817  O   SER B  25     317.875 -72.792 143.834  1.00  0.00           O  
ATOM   1818  CB  SER B  25     316.147 -70.692 142.173  1.00  0.00           C  
ATOM   1819  OG  SER B  25     316.734 -69.459 142.541  1.00  0.00           O  
ATOM   1820  N   GLY B  26     319.376 -71.392 142.851  1.00  0.00           N  
ATOM   1821  CA  GLY B  26     320.387 -71.393 143.909  1.00  0.00           C  
ATOM   1822  C   GLY B  26     321.207 -72.691 144.015  1.00  0.00           C  
ATOM   1823  O   GLY B  26     322.004 -72.812 144.944  1.00  0.00           O  
ATOM   1824  N   TYR B  27     321.031 -73.642 143.085  1.00  0.00           N  
ATOM   1825  CA  TYR B  27     321.788 -74.890 143.015  1.00  0.00           C  
ATOM   1826  C   TYR B  27     321.975 -75.287 141.541  1.00  0.00           C  
ATOM   1827  O   TYR B  27     321.176 -74.894 140.688  1.00  0.00           O  
ATOM   1828  CB  TYR B  27     321.089 -75.985 143.859  1.00  0.00           C  
ATOM   1829  CG  TYR B  27     319.852 -76.637 143.256  1.00  0.00           C  
ATOM   1830  CD1 TYR B  27     319.978 -77.785 142.447  1.00  0.00           C  
ATOM   1831  CD2 TYR B  27     318.574 -76.101 143.505  1.00  0.00           C  
ATOM   1832  CE1 TYR B  27     318.837 -78.396 141.893  1.00  0.00           C  
ATOM   1833  CE2 TYR B  27     317.431 -76.713 142.956  1.00  0.00           C  
ATOM   1834  CZ  TYR B  27     317.560 -77.866 142.156  1.00  0.00           C  
ATOM   1835  OH  TYR B  27     316.454 -78.470 141.638  1.00  0.00           O  
ATOM   1836  N   THR B  28     323.027 -76.081 141.283  1.00  0.00           N  
ATOM   1837  CA  THR B  28     323.364 -76.609 139.962  1.00  0.00           C  
ATOM   1838  C   THR B  28     322.333 -77.661 139.505  1.00  0.00           C  
ATOM   1839  O   THR B  28     322.254 -78.738 140.095  1.00  0.00           O  
ATOM   1840  CB  THR B  28     324.775 -77.257 139.961  1.00  0.00           C  
ATOM   1841  OG1 THR B  28     325.726 -76.281 140.338  1.00  0.00           O  
ATOM   1842  CG2 THR B  28     325.224 -77.854 138.614  1.00  0.00           C  
ATOM   1843  N   PHE B  29     321.564 -77.309 138.462  1.00  0.00           N  
ATOM   1844  CA  PHE B  29     320.505 -78.128 137.865  1.00  0.00           C  
ATOM   1845  C   PHE B  29     321.005 -79.478 137.320  1.00  0.00           C  
ATOM   1846  O   PHE B  29     320.317 -80.484 137.483  1.00  0.00           O  
ATOM   1847  CB  PHE B  29     319.804 -77.286 136.779  1.00  0.00           C  
ATOM   1848  CG  PHE B  29     318.658 -77.943 136.028  1.00  0.00           C  
ATOM   1849  CD1 PHE B  29     317.339 -77.808 136.502  1.00  0.00           C  
ATOM   1850  CE1 PHE B  29     316.297 -78.430 135.835  1.00  0.00           C  
ATOM   1851  CZ  PHE B  29     316.550 -79.230 134.729  1.00  0.00           C  
ATOM   1852  CD2 PHE B  29     318.905 -78.794 134.932  1.00  0.00           C  
ATOM   1853  CE2 PHE B  29     317.851 -79.424 134.287  1.00  0.00           C  
ATOM   1854  N   THR B  30     322.197 -79.466 136.701  1.00  0.00           N  
ATOM   1855  CA  THR B  30     322.872 -80.623 136.108  1.00  0.00           C  
ATOM   1856  C   THR B  30     323.290 -81.705 137.129  1.00  0.00           C  
ATOM   1857  O   THR B  30     323.402 -82.874 136.759  1.00  0.00           O  
ATOM   1858  CB  THR B  30     324.144 -80.168 135.339  1.00  0.00           C  
ATOM   1859  OG1 THR B  30     323.815 -79.103 134.467  1.00  0.00           O  
ATOM   1860  CG2 THR B  30     324.839 -81.253 134.496  1.00  0.00           C  
ATOM   1861  N   ASP B  31     323.498 -81.294 138.393  1.00  0.00           N  
ATOM   1862  CA  ASP B  31     323.983 -82.124 139.495  1.00  0.00           C  
ATOM   1863  C   ASP B  31     322.889 -83.044 140.091  1.00  0.00           C  
ATOM   1864  O   ASP B  31     323.239 -84.034 140.731  1.00  0.00           O  
ATOM   1865  CB  ASP B  31     324.603 -81.207 140.582  1.00  0.00           C  
ATOM   1866  CG  ASP B  31     325.480 -81.903 141.627  1.00  0.00           C  
ATOM   1867  OD1 ASP B  31     325.506 -81.388 142.766  1.00  0.00           O  
ATOM   1868  OD2 ASP B  31     326.186 -82.865 141.253  1.00  0.00           O  
ATOM   1869  N   TYR B  32     321.599 -82.715 139.883  1.00  0.00           N  
ATOM   1870  CA  TYR B  32     320.463 -83.408 140.499  1.00  0.00           C  
ATOM   1871  C   TYR B  32     319.378 -83.747 139.474  1.00  0.00           C  
ATOM   1872  O   TYR B  32     319.118 -82.961 138.566  1.00  0.00           O  
ATOM   1873  CB  TYR B  32     319.871 -82.523 141.610  1.00  0.00           C  
ATOM   1874  CG  TYR B  32     320.795 -82.316 142.791  1.00  0.00           C  
ATOM   1875  CD1 TYR B  32     321.538 -81.125 142.918  1.00  0.00           C  
ATOM   1876  CE1 TYR B  32     322.411 -80.950 144.009  1.00  0.00           C  
ATOM   1877  CZ  TYR B  32     322.549 -81.971 144.970  1.00  0.00           C  
ATOM   1878  OH  TYR B  32     323.392 -81.804 146.030  1.00  0.00           O  
ATOM   1879  CD2 TYR B  32     320.936 -83.336 143.749  1.00  0.00           C  
ATOM   1880  CE2 TYR B  32     321.819 -83.169 144.830  1.00  0.00           C  
ATOM   1881  N   TYR B  33     318.732 -84.906 139.677  1.00  0.00           N  
ATOM   1882  CA  TYR B  33     317.651 -85.404 138.828  1.00  0.00           C  
ATOM   1883  C   TYR B  33     316.310 -84.806 139.277  1.00  0.00           C  
ATOM   1884  O   TYR B  33     316.007 -84.805 140.472  1.00  0.00           O  
ATOM   1885  CB  TYR B  33     317.612 -86.947 138.864  1.00  0.00           C  
ATOM   1886  CG  TYR B  33     318.898 -87.715 138.569  1.00  0.00           C  
ATOM   1887  CD1 TYR B  33     318.991 -89.066 138.968  1.00  0.00           C  
ATOM   1888  CE1 TYR B  33     320.173 -89.799 138.752  1.00  0.00           C  
ATOM   1889  CZ  TYR B  33     321.276 -89.187 138.126  1.00  0.00           C  
ATOM   1890  OH  TYR B  33     322.423 -89.897 137.923  1.00  0.00           O  
ATOM   1891  CD2 TYR B  33     320.002 -87.117 137.916  1.00  0.00           C  
ATOM   1892  CE2 TYR B  33     321.189 -87.846 137.705  1.00  0.00           C  
ATOM   1893  N   MET B  34     315.544 -84.303 138.299  1.00  0.00           N  
ATOM   1894  CA  MET B  34     314.301 -83.566 138.515  1.00  0.00           C  
ATOM   1895  C   MET B  34     313.103 -84.522 138.543  1.00  0.00           C  
ATOM   1896  O   MET B  34     312.912 -85.281 137.595  1.00  0.00           O  
ATOM   1897  CB  MET B  34     314.140 -82.514 137.399  1.00  0.00           C  
ATOM   1898  CG  MET B  34     315.334 -81.552 137.260  1.00  0.00           C  
ATOM   1899  SD  MET B  34     315.778 -80.592 138.739  1.00  0.00           S  
ATOM   1900  CE  MET B  34     314.300 -79.560 138.928  1.00  0.00           C  
ATOM   1901  N   HIS B  35     312.324 -84.452 139.632  1.00  0.00           N  
ATOM   1902  CA  HIS B  35     311.133 -85.272 139.859  1.00  0.00           C  
ATOM   1903  C   HIS B  35     309.865 -84.489 139.490  1.00  0.00           C  
ATOM   1904  O   HIS B  35     309.868 -83.257 139.495  1.00  0.00           O  
ATOM   1905  CB  HIS B  35     311.024 -85.651 141.351  1.00  0.00           C  
ATOM   1906  CG  HIS B  35     312.150 -86.422 141.997  1.00  0.00           C  
ATOM   1907  ND1 HIS B  35     313.489 -86.097 141.865  1.00  0.00           N  
ATOM   1908  CD2 HIS B  35     312.120 -87.506 142.847  1.00  0.00           C  
ATOM   1909  CE1 HIS B  35     314.180 -86.945 142.626  1.00  0.00           C  
ATOM   1910  NE2 HIS B  35     313.415 -87.831 143.252  1.00  0.00           N  
ATOM   1911  N   TRP B  36     308.785 -85.250 139.267  1.00  0.00           N  
ATOM   1912  CA  TRP B  36     307.414 -84.765 139.166  1.00  0.00           C  
ATOM   1913  C   TRP B  36     306.498 -85.686 139.979  1.00  0.00           C  
ATOM   1914  O   TRP B  36     306.636 -86.910 139.919  1.00  0.00           O  
ATOM   1915  CB  TRP B  36     306.990 -84.682 137.694  1.00  0.00           C  
ATOM   1916  CG  TRP B  36     307.510 -83.481 136.966  1.00  0.00           C  
ATOM   1917  CD1 TRP B  36     308.636 -83.415 136.218  1.00  0.00           C  
ATOM   1918  NE1 TRP B  36     308.828 -82.120 135.789  1.00  0.00           N  
ATOM   1919  CE2 TRP B  36     307.844 -81.274 136.260  1.00  0.00           C  
ATOM   1920  CD2 TRP B  36     306.979 -82.125 137.010  1.00  0.00           C  
ATOM   1921  CE3 TRP B  36     305.853 -81.526 137.618  1.00  0.00           C  
ATOM   1922  CZ3 TRP B  36     305.614 -80.143 137.513  1.00  0.00           C  
ATOM   1923  CZ2 TRP B  36     307.606 -79.895 136.131  1.00  0.00           C  
ATOM   1924  CH2 TRP B  36     306.492 -79.329 136.774  1.00  0.00           C  
ATOM   1925  N   VAL B  37     305.594 -85.059 140.743  1.00  0.00           N  
ATOM   1926  CA  VAL B  37     304.686 -85.701 141.693  1.00  0.00           C  
ATOM   1927  C   VAL B  37     303.364 -84.894 141.709  1.00  0.00           C  
ATOM   1928  O   VAL B  37     303.371 -83.711 141.369  1.00  0.00           O  
ATOM   1929  CB  VAL B  37     305.276 -85.706 143.143  1.00  0.00           C  
ATOM   1930  CG1 VAL B  37     304.520 -86.668 144.078  1.00  0.00           C  
ATOM   1931  CG2 VAL B  37     306.776 -86.061 143.209  1.00  0.00           C  
ATOM   1932  N   ARG B  38     302.253 -85.527 142.117  1.00  0.00           N  
ATOM   1933  CA  ARG B  38     300.981 -84.856 142.397  1.00  0.00           C  
ATOM   1934  C   ARG B  38     300.423 -85.290 143.759  1.00  0.00           C  
ATOM   1935  O   ARG B  38     300.891 -86.270 144.337  1.00  0.00           O  
ATOM   1936  CB  ARG B  38     299.976 -85.103 141.252  1.00  0.00           C  
ATOM   1937  CG  ARG B  38     299.492 -86.558 141.083  1.00  0.00           C  
ATOM   1938  CD  ARG B  38     298.408 -86.682 140.005  1.00  0.00           C  
ATOM   1939  NE  ARG B  38     298.180 -88.081 139.625  1.00  0.00           N  
ATOM   1940  CZ  ARG B  38     297.830 -88.522 138.405  1.00  0.00           C  
ATOM   1941  NH1 ARG B  38     297.666 -87.672 137.382  1.00  0.00           N  
ATOM   1942  NH2 ARG B  38     297.642 -89.833 138.215  1.00  0.00           N  
ATOM   1943  N   GLN B  39     299.409 -84.548 144.230  1.00  0.00           N  
ATOM   1944  CA  GLN B  39     298.719 -84.795 145.489  1.00  0.00           C  
ATOM   1945  C   GLN B  39     297.208 -84.748 145.245  1.00  0.00           C  
ATOM   1946  O   GLN B  39     296.708 -83.782 144.668  1.00  0.00           O  
ATOM   1947  CB  GLN B  39     299.147 -83.723 146.508  1.00  0.00           C  
ATOM   1948  CG  GLN B  39     298.838 -84.102 147.966  1.00  0.00           C  
ATOM   1949  CD  GLN B  39     299.478 -83.110 148.931  1.00  0.00           C  
ATOM   1950  OE1 GLN B  39     298.805 -82.241 149.478  1.00  0.00           O  
ATOM   1951  NE2 GLN B  39     300.790 -83.231 149.133  1.00  0.00           N  
ATOM   1952  N   ALA B  40     296.514 -85.781 145.743  1.00  0.00           N  
ATOM   1953  CA  ALA B  40     295.056 -85.877 145.780  1.00  0.00           C  
ATOM   1954  C   ALA B  40     294.450 -84.906 146.818  1.00  0.00           C  
ATOM   1955  O   ALA B  40     295.138 -84.566 147.782  1.00  0.00           O  
ATOM   1956  CB  ALA B  40     294.701 -87.330 146.143  1.00  0.00           C  
ATOM   1957  N   PRO B  41     293.162 -84.521 146.654  1.00  0.00           N  
ATOM   1958  CA  PRO B  41     292.430 -83.742 147.677  1.00  0.00           C  
ATOM   1959  C   PRO B  41     292.161 -84.494 149.002  1.00  0.00           C  
ATOM   1960  O   PRO B  41     291.871 -83.841 150.003  1.00  0.00           O  
ATOM   1961  CD  PRO B  41     292.311 -84.802 145.494  1.00  0.00           C  
ATOM   1962  CB  PRO B  41     291.131 -83.337 146.963  1.00  0.00           C  
ATOM   1963  CG  PRO B  41     290.898 -84.441 145.944  1.00  0.00           C  
ATOM   1964  N   GLY B  42     292.317 -85.831 148.999  1.00  0.00           N  
ATOM   1965  CA  GLY B  42     292.323 -86.680 150.194  1.00  0.00           C  
ATOM   1966  C   GLY B  42     293.686 -86.672 150.913  1.00  0.00           C  
ATOM   1967  O   GLY B  42     293.844 -87.391 151.897  1.00  0.00           O  
ATOM   1968  N   GLN B  43     294.656 -85.870 150.430  1.00  0.00           N  
ATOM   1969  CA  GLN B  43     295.994 -85.636 150.978  1.00  0.00           C  
ATOM   1970  C   GLN B  43     296.888 -86.889 150.953  1.00  0.00           C  
ATOM   1971  O   GLN B  43     297.522 -87.208 151.959  1.00  0.00           O  
ATOM   1972  CB  GLN B  43     295.919 -84.944 152.367  1.00  0.00           C  
ATOM   1973  CG  GLN B  43     295.172 -83.591 152.407  1.00  0.00           C  
ATOM   1974  CD  GLN B  43     295.707 -82.566 151.404  1.00  0.00           C  
ATOM   1975  OE1 GLN B  43     296.662 -81.739 151.830  1.00  0.00           O  
ATOM   1976  NE2 GLN B  43     295.267 -82.524 150.258  1.00  0.00           N  
ATOM   1977  N   GLY B  44     296.939 -87.546 149.784  1.00  0.00           N  
ATOM   1978  CA  GLY B  44     297.846 -88.652 149.490  1.00  0.00           C  
ATOM   1979  C   GLY B  44     298.691 -88.248 148.280  1.00  0.00           C  
ATOM   1980  O   GLY B  44     298.145 -87.783 147.279  1.00  0.00           O  
ATOM   1981  N   LEU B  45     300.014 -88.464 148.365  1.00  0.00           N  
ATOM   1982  CA  LEU B  45     300.964 -88.229 147.274  1.00  0.00           C  
ATOM   1983  C   LEU B  45     300.983 -89.406 146.280  1.00  0.00           C  
ATOM   1984  O   LEU B  45     300.656 -90.536 146.648  1.00  0.00           O  
ATOM   1985  CB  LEU B  45     302.370 -87.967 147.864  1.00  0.00           C  
ATOM   1986  CG  LEU B  45     302.588 -86.531 148.385  1.00  0.00           C  
ATOM   1987  CD1 LEU B  45     303.924 -86.402 149.136  1.00  0.00           C  
ATOM   1988  CD2 LEU B  45     302.507 -85.485 147.266  1.00  0.00           C  
ATOM   1989  N   GLU B  46     301.379 -89.099 145.036  1.00  0.00           N  
ATOM   1990  CA  GLU B  46     301.395 -90.015 143.898  1.00  0.00           C  
ATOM   1991  C   GLU B  46     302.444 -89.528 142.888  1.00  0.00           C  
ATOM   1992  O   GLU B  46     302.345 -88.391 142.428  1.00  0.00           O  
ATOM   1993  CB  GLU B  46     299.974 -90.068 143.286  1.00  0.00           C  
ATOM   1994  CG  GLU B  46     299.834 -90.916 142.001  1.00  0.00           C  
ATOM   1995  CD  GLU B  46     298.429 -90.882 141.392  1.00  0.00           C  
ATOM   1996  OE1 GLU B  46     297.629 -90.004 141.780  1.00  0.00           O  
ATOM   1997  OE2 GLU B  46     298.183 -91.704 140.484  1.00  0.00           O  
ATOM   1998  N   TRP B  47     303.412 -90.393 142.540  1.00  0.00           N  
ATOM   1999  CA  TRP B  47     304.475 -90.100 141.572  1.00  0.00           C  
ATOM   2000  C   TRP B  47     303.943 -90.022 140.127  1.00  0.00           C  
ATOM   2001  O   TRP B  47     302.883 -90.574 139.829  1.00  0.00           O  
ATOM   2002  CB  TRP B  47     305.571 -91.175 141.704  1.00  0.00           C  
ATOM   2003  CG  TRP B  47     306.863 -90.949 140.968  1.00  0.00           C  
ATOM   2004  CD1 TRP B  47     307.747 -89.954 141.209  1.00  0.00           C  
ATOM   2005  NE1 TRP B  47     308.858 -90.114 140.406  1.00  0.00           N  
ATOM   2006  CE2 TRP B  47     308.742 -91.220 139.591  1.00  0.00           C  
ATOM   2007  CD2 TRP B  47     307.450 -91.746 139.898  1.00  0.00           C  
ATOM   2008  CE3 TRP B  47     307.034 -92.881 139.171  1.00  0.00           C  
ATOM   2009  CZ3 TRP B  47     307.866 -93.479 138.207  1.00  0.00           C  
ATOM   2010  CZ2 TRP B  47     309.589 -91.821 138.645  1.00  0.00           C  
ATOM   2011  CH2 TRP B  47     309.145 -92.955 137.945  1.00  0.00           C  
ATOM   2012  N   MET B  48     304.701 -89.327 139.270  1.00  0.00           N  
ATOM   2013  CA  MET B  48     304.370 -89.082 137.866  1.00  0.00           C  
ATOM   2014  C   MET B  48     305.502 -89.572 136.953  1.00  0.00           C  
ATOM   2015  O   MET B  48     305.226 -90.180 135.919  1.00  0.00           O  
ATOM   2016  CB  MET B  48     304.139 -87.567 137.660  1.00  0.00           C  
ATOM   2017  CG  MET B  48     303.077 -86.947 138.579  1.00  0.00           C  
ATOM   2018  SD  MET B  48     301.381 -87.379 138.144  1.00  0.00           S  
ATOM   2019  CE  MET B  48     300.890 -85.788 137.448  1.00  0.00           C  
ATOM   2020  N   GLY B  49     306.751 -89.284 137.347  1.00  0.00           N  
ATOM   2021  CA  GLY B  49     307.928 -89.560 136.539  1.00  0.00           C  
ATOM   2022  C   GLY B  49     309.115 -88.757 137.082  1.00  0.00           C  
ATOM   2023  O   GLY B  49     308.976 -87.933 137.988  1.00  0.00           O  
ATOM   2024  N   ARG B  50     310.298 -89.029 136.517  1.00  0.00           N  
ATOM   2025  CA  ARG B  50     311.566 -88.407 136.882  1.00  0.00           C  
ATOM   2026  C   ARG B  50     312.471 -88.408 135.646  1.00  0.00           C  
ATOM   2027  O   ARG B  50     312.566 -89.435 134.971  1.00  0.00           O  
ATOM   2028  CB  ARG B  50     312.181 -89.166 138.079  1.00  0.00           C  
ATOM   2029  CG  ARG B  50     313.496 -88.603 138.648  1.00  0.00           C  
ATOM   2030  CD  ARG B  50     313.921 -89.400 139.888  1.00  0.00           C  
ATOM   2031  NE  ARG B  50     315.250 -89.032 140.388  1.00  0.00           N  
ATOM   2032  CZ  ARG B  50     315.784 -89.481 141.539  1.00  0.00           C  
ATOM   2033  NH1 ARG B  50     316.995 -89.058 141.920  1.00  0.00           N  
ATOM   2034  NH2 ARG B  50     315.128 -90.353 142.317  1.00  0.00           N  
ATOM   2035  N   VAL B  51     313.101 -87.258 135.368  1.00  0.00           N  
ATOM   2036  CA  VAL B  51     313.919 -87.044 134.177  1.00  0.00           C  
ATOM   2037  C   VAL B  51     315.280 -86.455 134.578  1.00  0.00           C  
ATOM   2038  O   VAL B  51     315.347 -85.504 135.357  1.00  0.00           O  
ATOM   2039  CB  VAL B  51     313.202 -86.102 133.162  1.00  0.00           C  
ATOM   2040  CG1 VAL B  51     314.059 -85.654 131.959  1.00  0.00           C  
ATOM   2041  CG2 VAL B  51     311.908 -86.748 132.640  1.00  0.00           C  
ATOM   2042  N   ASN B  52     316.338 -87.049 134.005  1.00  0.00           N  
ATOM   2043  CA  ASN B  52     317.737 -86.641 134.141  1.00  0.00           C  
ATOM   2044  C   ASN B  52     317.975 -85.328 133.357  1.00  0.00           C  
ATOM   2045  O   ASN B  52     317.387 -85.190 132.285  1.00  0.00           O  
ATOM   2046  CB  ASN B  52     318.628 -87.767 133.567  1.00  0.00           C  
ATOM   2047  CG  ASN B  52     318.498 -89.093 134.325  1.00  0.00           C  
ATOM   2048  OD1 ASN B  52     319.378 -89.335 135.296  1.00  0.00           O  
ATOM   2049  ND2 ASN B  52     317.616 -89.895 134.031  1.00  0.00           N  
ATOM   2050  N   PRO B  53     318.820 -84.395 133.863  1.00  0.00           N  
ATOM   2051  CA  PRO B  53     319.097 -83.091 133.209  1.00  0.00           C  
ATOM   2052  C   PRO B  53     319.535 -83.094 131.731  1.00  0.00           C  
ATOM   2053  O   PRO B  53     319.324 -82.092 131.052  1.00  0.00           O  
ATOM   2054  CB  PRO B  53     320.172 -82.453 134.099  1.00  0.00           C  
ATOM   2055  CG  PRO B  53     319.922 -83.054 135.464  1.00  0.00           C  
ATOM   2056  CD  PRO B  53     319.523 -84.484 135.141  1.00  0.00           C  
ATOM   2057  N   ASN B  54     320.091 -84.223 131.257  1.00  0.00           N  
ATOM   2058  CA  ASN B  54     320.435 -84.489 129.851  1.00  0.00           C  
ATOM   2059  C   ASN B  54     319.220 -84.635 128.906  1.00  0.00           C  
ATOM   2060  O   ASN B  54     319.420 -84.633 127.693  1.00  0.00           O  
ATOM   2061  CB  ASN B  54     321.382 -85.714 129.775  1.00  0.00           C  
ATOM   2062  CG  ASN B  54     320.840 -87.005 130.413  1.00  0.00           C  
ATOM   2063  OD1 ASN B  54     319.807 -87.527 130.002  1.00  0.00           O  
ATOM   2064  ND2 ASN B  54     321.547 -87.534 131.413  1.00  0.00           N  
ATOM   2065  N   ARG B  55     318.004 -84.776 129.470  1.00  0.00           N  
ATOM   2066  CA  ARG B  55     316.690 -84.908 128.825  1.00  0.00           C  
ATOM   2067  C   ARG B  55     316.402 -86.310 128.246  1.00  0.00           C  
ATOM   2068  O   ARG B  55     315.233 -86.684 128.162  1.00  0.00           O  
ATOM   2069  CB  ARG B  55     316.461 -83.764 127.801  1.00  0.00           C  
ATOM   2070  CG  ARG B  55     315.017 -83.612 127.287  1.00  0.00           C  
ATOM   2071  CD  ARG B  55     314.868 -82.527 126.209  1.00  0.00           C  
ATOM   2072  NE  ARG B  55     315.470 -82.928 124.929  1.00  0.00           N  
ATOM   2073  CZ  ARG B  55     314.912 -83.752 124.026  1.00  0.00           C  
ATOM   2074  NH1 ARG B  55     315.587 -84.050 122.909  1.00  0.00           N  
ATOM   2075  NH2 ARG B  55     313.695 -84.281 124.220  1.00  0.00           N  
ATOM   2076  N   ARG B  56     317.449 -87.061 127.867  1.00  0.00           N  
ATOM   2077  CA  ARG B  56     317.348 -88.375 127.228  1.00  0.00           C  
ATOM   2078  C   ARG B  56     316.983 -89.508 128.203  1.00  0.00           C  
ATOM   2079  O   ARG B  56     316.285 -90.435 127.794  1.00  0.00           O  
ATOM   2080  CB  ARG B  56     318.653 -88.701 126.467  1.00  0.00           C  
ATOM   2081  CG  ARG B  56     319.132 -87.622 125.476  1.00  0.00           C  
ATOM   2082  CD  ARG B  56     318.058 -87.183 124.464  1.00  0.00           C  
ATOM   2083  NE  ARG B  56     318.612 -86.330 123.402  1.00  0.00           N  
ATOM   2084  CZ  ARG B  56     319.033 -85.058 123.522  1.00  0.00           C  
ATOM   2085  NH1 ARG B  56     319.532 -84.434 122.448  1.00  0.00           N  
ATOM   2086  NH2 ARG B  56     318.964 -84.395 124.685  1.00  0.00           N  
ATOM   2087  N   GLY B  57     317.436 -89.410 129.466  1.00  0.00           N  
ATOM   2088  CA  GLY B  57     317.092 -90.356 130.523  1.00  0.00           C  
ATOM   2089  C   GLY B  57     315.742 -89.934 131.113  1.00  0.00           C  
ATOM   2090  O   GLY B  57     315.627 -88.830 131.646  1.00  0.00           O  
ATOM   2091  N   THR B  58     314.740 -90.823 131.018  1.00  0.00           N  
ATOM   2092  CA  THR B  58     313.371 -90.604 131.491  1.00  0.00           C  
ATOM   2093  C   THR B  58     312.807 -91.914 132.075  1.00  0.00           C  
ATOM   2094  O   THR B  58     313.161 -93.000 131.609  1.00  0.00           O  
ATOM   2095  CB  THR B  58     312.427 -90.114 130.347  1.00  0.00           C  
ATOM   2096  OG1 THR B  58     312.084 -91.128 129.418  1.00  0.00           O  
ATOM   2097  CG2 THR B  58     312.926 -88.885 129.567  1.00  0.00           C  
ATOM   2098  N   THR B  59     311.938 -91.778 133.087  1.00  0.00           N  
ATOM   2099  CA  THR B  59     311.235 -92.877 133.754  1.00  0.00           C  
ATOM   2100  C   THR B  59     309.823 -92.402 134.146  1.00  0.00           C  
ATOM   2101  O   THR B  59     309.645 -91.229 134.479  1.00  0.00           O  
ATOM   2102  CB  THR B  59     311.983 -93.359 135.033  1.00  0.00           C  
ATOM   2103  OG1 THR B  59     311.998 -92.391 136.066  1.00  0.00           O  
ATOM   2104  CG2 THR B  59     313.422 -93.837 134.789  1.00  0.00           C  
ATOM   2105  N   TYR B  60     308.847 -93.324 134.074  1.00  0.00           N  
ATOM   2106  CA  TYR B  60     307.418 -93.070 134.303  1.00  0.00           C  
ATOM   2107  C   TYR B  60     306.762 -94.293 134.963  1.00  0.00           C  
ATOM   2108  O   TYR B  60     307.283 -95.404 134.844  1.00  0.00           O  
ATOM   2109  CB  TYR B  60     306.708 -92.773 132.958  1.00  0.00           C  
ATOM   2110  CG  TYR B  60     307.321 -91.674 132.106  1.00  0.00           C  
ATOM   2111  CD1 TYR B  60     307.281 -90.334 132.542  1.00  0.00           C  
ATOM   2112  CE1 TYR B  60     307.870 -89.321 131.763  1.00  0.00           C  
ATOM   2113  CZ  TYR B  60     308.488 -89.635 130.539  1.00  0.00           C  
ATOM   2114  OH  TYR B  60     309.043 -88.642 129.783  1.00  0.00           O  
ATOM   2115  CD2 TYR B  60     307.946 -91.988 130.881  1.00  0.00           C  
ATOM   2116  CE2 TYR B  60     308.529 -90.972 130.098  1.00  0.00           C  
ATOM   2117  N   ASN B  61     305.607 -94.069 135.615  1.00  0.00           N  
ATOM   2118  CA  ASN B  61     304.710 -95.126 136.102  1.00  0.00           C  
ATOM   2119  C   ASN B  61     303.524 -95.301 135.143  1.00  0.00           C  
ATOM   2120  O   ASN B  61     303.092 -94.336 134.513  1.00  0.00           O  
ATOM   2121  CB  ASN B  61     304.245 -94.861 137.559  1.00  0.00           C  
ATOM   2122  CG  ASN B  61     303.515 -93.542 137.857  1.00  0.00           C  
ATOM   2123  OD1 ASN B  61     303.467 -92.622 137.046  1.00  0.00           O  
ATOM   2124  ND2 ASN B  61     302.953 -93.441 139.063  1.00  0.00           N  
ATOM   2125  N   GLN B  62     303.009 -96.541 135.073  1.00  0.00           N  
ATOM   2126  CA  GLN B  62     301.947 -96.948 134.147  1.00  0.00           C  
ATOM   2127  C   GLN B  62     300.554 -96.366 134.448  1.00  0.00           C  
ATOM   2128  O   GLN B  62     299.708 -96.360 133.554  1.00  0.00           O  
ATOM   2129  CB  GLN B  62     301.920 -98.488 134.024  1.00  0.00           C  
ATOM   2130  CG  GLN B  62     303.216 -99.145 133.490  1.00  0.00           C  
ATOM   2131  CD  GLN B  62     303.796 -98.477 132.239  1.00  0.00           C  
ATOM   2132  OE1 GLN B  62     303.366 -98.918 131.055  1.00  0.00           O  
ATOM   2133  NE2 GLN B  62     304.617 -97.569 132.341  1.00  0.00           N  
ATOM   2134  N   LYS B  63     300.356 -95.843 135.670  1.00  0.00           N  
ATOM   2135  CA  LYS B  63     299.182 -95.072 136.083  1.00  0.00           C  
ATOM   2136  C   LYS B  63     299.066 -93.712 135.356  1.00  0.00           C  
ATOM   2137  O   LYS B  63     297.948 -93.243 135.134  1.00  0.00           O  
ATOM   2138  CB  LYS B  63     299.236 -94.929 137.622  1.00  0.00           C  
ATOM   2139  CG  LYS B  63     298.167 -94.039 138.284  1.00  0.00           C  
ATOM   2140  CD  LYS B  63     296.717 -94.518 138.085  1.00  0.00           C  
ATOM   2141  CE  LYS B  63     295.669 -93.497 138.556  1.00  0.00           C  
ATOM   2142  NZ  LYS B  63     295.778 -93.189 139.992  1.00  0.00           N  
ATOM   2143  N   PHE B  64     300.218 -93.122 134.987  1.00  0.00           N  
ATOM   2144  CA  PHE B  64     300.310 -91.824 134.317  1.00  0.00           C  
ATOM   2145  C   PHE B  64     300.739 -91.954 132.839  1.00  0.00           C  
ATOM   2146  O   PHE B  64     300.637 -90.969 132.107  1.00  0.00           O  
ATOM   2147  CB  PHE B  64     301.277 -90.938 135.136  1.00  0.00           C  
ATOM   2148  CG  PHE B  64     301.191 -89.452 134.837  1.00  0.00           C  
ATOM   2149  CD1 PHE B  64     299.953 -88.786 134.952  1.00  0.00           C  
ATOM   2150  CD2 PHE B  64     302.341 -88.710 134.500  1.00  0.00           C  
ATOM   2151  CE1 PHE B  64     299.868 -87.431 134.679  1.00  0.00           C  
ATOM   2152  CE2 PHE B  64     302.235 -87.349 134.245  1.00  0.00           C  
ATOM   2153  CZ  PHE B  64     301.002 -86.718 134.318  1.00  0.00           C  
ATOM   2154  N   GLU B  65     301.181 -93.152 132.415  1.00  0.00           N  
ATOM   2155  CA  GLU B  65     301.624 -93.449 131.051  1.00  0.00           C  
ATOM   2156  C   GLU B  65     300.456 -93.492 130.046  1.00  0.00           C  
ATOM   2157  O   GLU B  65     299.299 -93.675 130.436  1.00  0.00           O  
ATOM   2158  CB  GLU B  65     302.451 -94.757 131.067  1.00  0.00           C  
ATOM   2159  CG  GLU B  65     303.221 -95.114 129.778  1.00  0.00           C  
ATOM   2160  CD  GLU B  65     304.176 -94.006 129.335  1.00  0.00           C  
ATOM   2161  OE1 GLU B  65     305.258 -93.899 129.953  1.00  0.00           O  
ATOM   2162  OE2 GLU B  65     303.788 -93.265 128.407  1.00  0.00           O  
ATOM   2163  N   GLY B  66     300.794 -93.291 128.762  1.00  0.00           N  
ATOM   2164  CA  GLY B  66     299.841 -93.142 127.661  1.00  0.00           C  
ATOM   2165  C   GLY B  66     299.309 -91.701 127.564  1.00  0.00           C  
ATOM   2166  O   GLY B  66     298.437 -91.437 126.738  1.00  0.00           O  
ATOM   2167  N   ARG B  67     299.816 -90.788 128.409  1.00  0.00           N  
ATOM   2168  CA  ARG B  67     299.434 -89.381 128.498  1.00  0.00           C  
ATOM   2169  C   ARG B  67     300.664 -88.483 128.715  1.00  0.00           C  
ATOM   2170  O   ARG B  67     300.666 -87.351 128.234  1.00  0.00           O  
ATOM   2171  CB  ARG B  67     298.423 -89.182 129.650  1.00  0.00           C  
ATOM   2172  CG  ARG B  67     297.119 -89.980 129.525  1.00  0.00           C  
ATOM   2173  CD  ARG B  67     295.996 -89.455 130.435  1.00  0.00           C  
ATOM   2174  NE  ARG B  67     296.301 -89.428 131.876  1.00  0.00           N  
ATOM   2175  CZ  ARG B  67     296.727 -90.431 132.666  1.00  0.00           C  
ATOM   2176  NH1 ARG B  67     297.059 -91.639 132.188  1.00  0.00           N  
ATOM   2177  NH2 ARG B  67     296.806 -90.216 133.983  1.00  0.00           N  
ATOM   2178  N   VAL B  68     301.664 -88.983 129.460  1.00  0.00           N  
ATOM   2179  CA  VAL B  68     302.830 -88.232 129.921  1.00  0.00           C  
ATOM   2180  C   VAL B  68     303.870 -87.925 128.823  1.00  0.00           C  
ATOM   2181  O   VAL B  68     304.113 -88.751 127.943  1.00  0.00           O  
ATOM   2182  CB  VAL B  68     303.534 -89.008 131.075  1.00  0.00           C  
ATOM   2183  CG1 VAL B  68     304.162 -90.352 130.650  1.00  0.00           C  
ATOM   2184  CG2 VAL B  68     304.588 -88.160 131.808  1.00  0.00           C  
ATOM   2185  N   THR B  69     304.498 -86.749 128.968  1.00  0.00           N  
ATOM   2186  CA  THR B  69     305.754 -86.351 128.339  1.00  0.00           C  
ATOM   2187  C   THR B  69     306.442 -85.393 129.327  1.00  0.00           C  
ATOM   2188  O   THR B  69     305.790 -84.484 129.843  1.00  0.00           O  
ATOM   2189  CB  THR B  69     305.529 -85.605 126.992  1.00  0.00           C  
ATOM   2190  OG1 THR B  69     305.118 -86.526 126.002  1.00  0.00           O  
ATOM   2191  CG2 THR B  69     306.730 -84.821 126.421  1.00  0.00           C  
ATOM   2192  N   MET B  70     307.744 -85.604 129.572  1.00  0.00           N  
ATOM   2193  CA  MET B  70     308.566 -84.749 130.430  1.00  0.00           C  
ATOM   2194  C   MET B  70     309.899 -84.448 129.740  1.00  0.00           C  
ATOM   2195  O   MET B  70     310.434 -85.302 129.031  1.00  0.00           O  
ATOM   2196  CB  MET B  70     308.816 -85.434 131.785  1.00  0.00           C  
ATOM   2197  CG  MET B  70     307.586 -85.553 132.686  1.00  0.00           C  
ATOM   2198  SD  MET B  70     307.940 -86.439 134.221  1.00  0.00           S  
ATOM   2199  CE  MET B  70     306.269 -86.521 134.893  1.00  0.00           C  
ATOM   2200  N   THR B  71     310.413 -83.236 129.992  1.00  0.00           N  
ATOM   2201  CA  THR B  71     311.684 -82.739 129.469  1.00  0.00           C  
ATOM   2202  C   THR B  71     312.384 -81.851 130.517  1.00  0.00           C  
ATOM   2203  O   THR B  71     311.771 -81.443 131.503  1.00  0.00           O  
ATOM   2204  CB  THR B  71     311.493 -81.920 128.156  1.00  0.00           C  
ATOM   2205  OG1 THR B  71     310.791 -80.708 128.355  1.00  0.00           O  
ATOM   2206  CG2 THR B  71     310.838 -82.693 127.002  1.00  0.00           C  
ATOM   2207  N   THR B  72     313.677 -81.595 130.278  1.00  0.00           N  
ATOM   2208  CA  THR B  72     314.569 -80.792 131.115  1.00  0.00           C  
ATOM   2209  C   THR B  72     315.576 -80.049 130.211  1.00  0.00           C  
ATOM   2210  O   THR B  72     315.806 -80.460 129.071  1.00  0.00           O  
ATOM   2211  CB  THR B  72     315.385 -81.696 132.084  1.00  0.00           C  
ATOM   2212  OG1 THR B  72     316.071 -82.712 131.378  1.00  0.00           O  
ATOM   2213  CG2 THR B  72     314.558 -82.326 133.214  1.00  0.00           C  
ATOM   2214  N   ASP B  73     316.171 -78.973 130.756  1.00  0.00           N  
ATOM   2215  CA  ASP B  73     317.246 -78.217 130.119  1.00  0.00           C  
ATOM   2216  C   ASP B  73     318.157 -77.625 131.207  1.00  0.00           C  
ATOM   2217  O   ASP B  73     317.661 -76.996 132.143  1.00  0.00           O  
ATOM   2218  CB  ASP B  73     316.716 -77.117 129.166  1.00  0.00           C  
ATOM   2219  CG  ASP B  73     317.827 -76.376 128.407  1.00  0.00           C  
ATOM   2220  OD1 ASP B  73     318.739 -77.062 127.898  1.00  0.00           O  
ATOM   2221  OD2 ASP B  73     317.729 -75.135 128.319  1.00  0.00           O  
ATOM   2222  N   THR B  74     319.473 -77.816 131.028  1.00  0.00           N  
ATOM   2223  CA  THR B  74     320.525 -77.320 131.916  1.00  0.00           C  
ATOM   2224  C   THR B  74     320.818 -75.816 131.740  1.00  0.00           C  
ATOM   2225  O   THR B  74     321.154 -75.169 132.733  1.00  0.00           O  
ATOM   2226  CB  THR B  74     321.851 -78.102 131.706  1.00  0.00           C  
ATOM   2227  OG1 THR B  74     322.450 -77.843 130.448  1.00  0.00           O  
ATOM   2228  CG2 THR B  74     321.713 -79.622 131.883  1.00  0.00           C  
ATOM   2229  N   SER B  75     320.679 -75.289 130.510  1.00  0.00           N  
ATOM   2230  CA  SER B  75     320.966 -73.892 130.177  1.00  0.00           C  
ATOM   2231  C   SER B  75     319.897 -72.932 130.731  1.00  0.00           C  
ATOM   2232  O   SER B  75     320.251 -71.909 131.316  1.00  0.00           O  
ATOM   2233  CB  SER B  75     321.149 -73.763 128.651  1.00  0.00           C  
ATOM   2234  OG  SER B  75     321.523 -72.452 128.274  1.00  0.00           O  
ATOM   2235  N   THR B  76     318.616 -73.308 130.574  1.00  0.00           N  
ATOM   2236  CA  THR B  76     317.469 -72.572 131.110  1.00  0.00           C  
ATOM   2237  C   THR B  76     317.247 -72.832 132.620  1.00  0.00           C  
ATOM   2238  O   THR B  76     316.671 -71.976 133.294  1.00  0.00           O  
ATOM   2239  CB  THR B  76     316.163 -72.928 130.341  1.00  0.00           C  
ATOM   2240  OG1 THR B  76     316.377 -72.786 128.951  1.00  0.00           O  
ATOM   2241  CG2 THR B  76     314.946 -72.045 130.668  1.00  0.00           C  
ATOM   2242  N   SER B  77     317.742 -73.981 133.125  1.00  0.00           N  
ATOM   2243  CA  SER B  77     317.666 -74.446 134.516  1.00  0.00           C  
ATOM   2244  C   SER B  77     316.207 -74.722 134.945  1.00  0.00           C  
ATOM   2245  O   SER B  77     315.752 -74.222 135.976  1.00  0.00           O  
ATOM   2246  CB  SER B  77     318.453 -73.485 135.445  1.00  0.00           C  
ATOM   2247  OG  SER B  77     318.566 -73.973 136.768  1.00  0.00           O  
ATOM   2248  N   THR B  78     315.487 -75.485 134.105  1.00  0.00           N  
ATOM   2249  CA  THR B  78     314.055 -75.750 134.242  1.00  0.00           C  
ATOM   2250  C   THR B  78     313.716 -77.197 133.851  1.00  0.00           C  
ATOM   2251  O   THR B  78     314.311 -77.758 132.930  1.00  0.00           O  
ATOM   2252  CB  THR B  78     313.214 -74.816 133.327  1.00  0.00           C  
ATOM   2253  OG1 THR B  78     313.650 -74.877 131.982  1.00  0.00           O  
ATOM   2254  CG2 THR B  78     313.207 -73.348 133.773  1.00  0.00           C  
ATOM   2255  N   ALA B  79     312.728 -77.742 134.575  1.00  0.00           N  
ATOM   2256  CA  ALA B  79     312.073 -79.023 134.331  1.00  0.00           C  
ATOM   2257  C   ALA B  79     310.635 -78.775 133.860  1.00  0.00           C  
ATOM   2258  O   ALA B  79     310.058 -77.729 134.160  1.00  0.00           O  
ATOM   2259  CB  ALA B  79     312.066 -79.822 135.643  1.00  0.00           C  
ATOM   2260  N   TYR B  80     310.077 -79.748 133.128  1.00  0.00           N  
ATOM   2261  CA  TYR B  80     308.763 -79.640 132.498  1.00  0.00           C  
ATOM   2262  C   TYR B  80     308.014 -80.971 132.575  1.00  0.00           C  
ATOM   2263  O   TYR B  80     308.627 -82.037 132.505  1.00  0.00           O  
ATOM   2264  CB  TYR B  80     308.934 -79.246 131.017  1.00  0.00           C  
ATOM   2265  CG  TYR B  80     309.621 -77.919 130.764  1.00  0.00           C  
ATOM   2266  CD1 TYR B  80     308.923 -76.714 130.976  1.00  0.00           C  
ATOM   2267  CE1 TYR B  80     309.550 -75.479 130.722  1.00  0.00           C  
ATOM   2268  CZ  TYR B  80     310.875 -75.445 130.246  1.00  0.00           C  
ATOM   2269  OH  TYR B  80     311.468 -74.248 129.967  1.00  0.00           O  
ATOM   2270  CD2 TYR B  80     310.959 -77.881 130.316  1.00  0.00           C  
ATOM   2271  CE2 TYR B  80     311.582 -76.647 130.052  1.00  0.00           C  
ATOM   2272  N   MET B  81     306.681 -80.853 132.635  1.00  0.00           N  
ATOM   2273  CA  MET B  81     305.733 -81.930 132.398  1.00  0.00           C  
ATOM   2274  C   MET B  81     304.595 -81.352 131.553  1.00  0.00           C  
ATOM   2275  O   MET B  81     304.013 -80.339 131.935  1.00  0.00           O  
ATOM   2276  CB  MET B  81     305.229 -82.505 133.738  1.00  0.00           C  
ATOM   2277  CG  MET B  81     304.134 -83.586 133.601  1.00  0.00           C  
ATOM   2278  SD  MET B  81     302.726 -83.374 134.715  1.00  0.00           S  
ATOM   2279  CE  MET B  81     301.933 -81.930 133.949  1.00  0.00           C  
ATOM   2280  N   GLU B  82     304.279 -82.041 130.449  1.00  0.00           N  
ATOM   2281  CA  GLU B  82     303.174 -81.722 129.554  1.00  0.00           C  
ATOM   2282  C   GLU B  82     302.363 -82.996 129.280  1.00  0.00           C  
ATOM   2283  O   GLU B  82     302.920 -84.089 129.174  1.00  0.00           O  
ATOM   2284  CB  GLU B  82     303.707 -81.016 128.294  1.00  0.00           C  
ATOM   2285  CG  GLU B  82     304.794 -81.776 127.514  1.00  0.00           C  
ATOM   2286  CD  GLU B  82     305.263 -80.984 126.297  1.00  0.00           C  
ATOM   2287  OE1 GLU B  82     305.881 -79.917 126.509  1.00  0.00           O  
ATOM   2288  OE2 GLU B  82     304.981 -81.458 125.175  1.00  0.00           O  
ATOM   2289  N   LEU B  83     301.039 -82.812 129.244  1.00  0.00           N  
ATOM   2290  CA  LEU B  83     300.045 -83.854 129.471  1.00  0.00           C  
ATOM   2291  C   LEU B  83     298.858 -83.660 128.511  1.00  0.00           C  
ATOM   2292  O   LEU B  83     298.586 -82.535 128.092  1.00  0.00           O  
ATOM   2293  CB  LEU B  83     299.657 -83.745 130.966  1.00  0.00           C  
ATOM   2294  CG  LEU B  83     298.669 -84.793 131.505  1.00  0.00           C  
ATOM   2295  CD1 LEU B  83     299.279 -86.195 131.418  1.00  0.00           C  
ATOM   2296  CD2 LEU B  83     298.231 -84.442 132.941  1.00  0.00           C  
ATOM   2297  N   ARG B  84     298.185 -84.770 128.170  1.00  0.00           N  
ATOM   2298  CA  ARG B  84     297.166 -84.830 127.118  1.00  0.00           C  
ATOM   2299  C   ARG B  84     296.242 -86.038 127.322  1.00  0.00           C  
ATOM   2300  O   ARG B  84     296.651 -87.029 127.927  1.00  0.00           O  
ATOM   2301  CB  ARG B  84     297.851 -84.851 125.730  1.00  0.00           C  
ATOM   2302  CG  ARG B  84     298.872 -85.992 125.529  1.00  0.00           C  
ATOM   2303  CD  ARG B  84     299.794 -85.801 124.314  1.00  0.00           C  
ATOM   2304  NE  ARG B  84     300.692 -84.640 124.452  1.00  0.00           N  
ATOM   2305  CZ  ARG B  84     301.721 -84.495 125.306  1.00  0.00           C  
ATOM   2306  NH1 ARG B  84     302.433 -83.363 125.270  1.00  0.00           N  
ATOM   2307  NH2 ARG B  84     302.054 -85.449 126.187  1.00  0.00           N  
ATOM   2308  N   SER B  85     295.011 -85.920 126.794  1.00  0.00           N  
ATOM   2309  CA  SER B  85     293.913 -86.891 126.885  1.00  0.00           C  
ATOM   2310  C   SER B  85     293.448 -87.082 128.348  1.00  0.00           C  
ATOM   2311  O   SER B  85     293.444 -88.203 128.856  1.00  0.00           O  
ATOM   2312  CB  SER B  85     294.281 -88.202 126.148  1.00  0.00           C  
ATOM   2313  OG  SER B  85     293.158 -89.051 126.001  1.00  0.00           O  
ATOM   2314  N   LEU B  86     293.142 -85.951 129.010  1.00  0.00           N  
ATOM   2315  CA  LEU B  86     293.014 -85.824 130.466  1.00  0.00           C  
ATOM   2316  C   LEU B  86     291.927 -86.705 131.105  1.00  0.00           C  
ATOM   2317  O   LEU B  86     290.882 -86.941 130.501  1.00  0.00           O  
ATOM   2318  CB  LEU B  86     292.792 -84.346 130.853  1.00  0.00           C  
ATOM   2319  CG  LEU B  86     293.816 -83.342 130.285  1.00  0.00           C  
ATOM   2320  CD1 LEU B  86     293.576 -81.923 130.833  1.00  0.00           C  
ATOM   2321  CD2 LEU B  86     295.269 -83.780 130.491  1.00  0.00           C  
ATOM   2322  N   ARG B  87     292.220 -87.146 132.339  1.00  0.00           N  
ATOM   2323  CA  ARG B  87     291.391 -88.024 133.163  1.00  0.00           C  
ATOM   2324  C   ARG B  87     291.024 -87.349 134.494  1.00  0.00           C  
ATOM   2325  O   ARG B  87     291.617 -86.334 134.863  1.00  0.00           O  
ATOM   2326  CB  ARG B  87     292.196 -89.307 133.459  1.00  0.00           C  
ATOM   2327  CG  ARG B  87     292.547 -90.138 132.218  1.00  0.00           C  
ATOM   2328  CD  ARG B  87     293.281 -91.426 132.608  1.00  0.00           C  
ATOM   2329  NE  ARG B  87     293.744 -92.175 131.435  1.00  0.00           N  
ATOM   2330  CZ  ARG B  87     294.408 -93.342 131.487  1.00  0.00           C  
ATOM   2331  NH1 ARG B  87     294.808 -93.921 130.347  1.00  0.00           N  
ATOM   2332  NH2 ARG B  87     294.682 -93.933 132.661  1.00  0.00           N  
ATOM   2333  N   SER B  88     290.103 -87.991 135.236  1.00  0.00           N  
ATOM   2334  CA  SER B  88     289.799 -87.693 136.642  1.00  0.00           C  
ATOM   2335  C   SER B  88     290.990 -87.976 137.592  1.00  0.00           C  
ATOM   2336  O   SER B  88     291.075 -87.350 138.646  1.00  0.00           O  
ATOM   2337  CB  SER B  88     288.530 -88.473 137.045  1.00  0.00           C  
ATOM   2338  OG  SER B  88     288.094 -88.148 138.350  1.00  0.00           O  
ATOM   2339  N   ASP B  89     291.921 -88.856 137.169  1.00  0.00           N  
ATOM   2340  CA  ASP B  89     293.246 -89.073 137.773  1.00  0.00           C  
ATOM   2341  C   ASP B  89     294.101 -87.791 137.805  1.00  0.00           C  
ATOM   2342  O   ASP B  89     294.857 -87.585 138.753  1.00  0.00           O  
ATOM   2343  CB  ASP B  89     294.068 -90.172 137.051  1.00  0.00           C  
ATOM   2344  CG  ASP B  89     293.333 -91.482 136.745  1.00  0.00           C  
ATOM   2345  OD1 ASP B  89     293.755 -92.148 135.774  1.00  0.00           O  
ATOM   2346  OD2 ASP B  89     292.437 -91.850 137.535  1.00  0.00           O  
ATOM   2347  N   ASP B  90     293.952 -86.971 136.752  1.00  0.00           N  
ATOM   2348  CA  ASP B  90     294.692 -85.735 136.491  1.00  0.00           C  
ATOM   2349  C   ASP B  90     294.062 -84.495 137.167  1.00  0.00           C  
ATOM   2350  O   ASP B  90     294.622 -83.406 137.040  1.00  0.00           O  
ATOM   2351  CB  ASP B  90     294.944 -85.528 134.971  1.00  0.00           C  
ATOM   2352  CG  ASP B  90     295.503 -86.759 134.233  1.00  0.00           C  
ATOM   2353  OD1 ASP B  90     296.238 -87.556 134.860  1.00  0.00           O  
ATOM   2354  OD2 ASP B  90     295.240 -86.860 133.015  1.00  0.00           O  
ATOM   2355  N   THR B  91     292.955 -84.674 137.915  1.00  0.00           N  
ATOM   2356  CA  THR B  91     292.427 -83.690 138.865  1.00  0.00           C  
ATOM   2357  C   THR B  91     293.219 -83.820 140.183  1.00  0.00           C  
ATOM   2358  O   THR B  91     292.974 -84.751 140.953  1.00  0.00           O  
ATOM   2359  CB  THR B  91     290.918 -83.928 139.161  1.00  0.00           C  
ATOM   2360  OG1 THR B  91     290.176 -83.763 137.971  1.00  0.00           O  
ATOM   2361  CG2 THR B  91     290.298 -83.004 140.228  1.00  0.00           C  
ATOM   2362  N   ALA B  92     294.189 -82.916 140.387  1.00  0.00           N  
ATOM   2363  CA  ALA B  92     295.158 -82.966 141.483  1.00  0.00           C  
ATOM   2364  C   ALA B  92     295.959 -81.659 141.572  1.00  0.00           C  
ATOM   2365  O   ALA B  92     295.886 -80.826 140.668  1.00  0.00           O  
ATOM   2366  CB  ALA B  92     296.108 -84.162 141.275  1.00  0.00           C  
ATOM   2367  N   VAL B  93     296.737 -81.525 142.659  1.00  0.00           N  
ATOM   2368  CA  VAL B  93     297.686 -80.433 142.872  1.00  0.00           C  
ATOM   2369  C   VAL B  93     299.086 -80.926 142.465  1.00  0.00           C  
ATOM   2370  O   VAL B  93     299.540 -81.937 142.994  1.00  0.00           O  
ATOM   2371  CB  VAL B  93     297.727 -79.991 144.362  1.00  0.00           C  
ATOM   2372  CG1 VAL B  93     298.651 -78.780 144.597  1.00  0.00           C  
ATOM   2373  CG2 VAL B  93     296.320 -79.670 144.901  1.00  0.00           C  
ATOM   2374  N   TYR B  94     299.722 -80.229 141.510  1.00  0.00           N  
ATOM   2375  CA  TYR B  94     300.959 -80.651 140.843  1.00  0.00           C  
ATOM   2376  C   TYR B  94     302.193 -80.019 141.503  1.00  0.00           C  
ATOM   2377  O   TYR B  94     302.129 -78.874 141.945  1.00  0.00           O  
ATOM   2378  CB  TYR B  94     300.862 -80.285 139.345  1.00  0.00           C  
ATOM   2379  CG  TYR B  94     299.991 -81.225 138.519  1.00  0.00           C  
ATOM   2380  CD1 TYR B  94     298.617 -81.378 138.800  1.00  0.00           C  
ATOM   2381  CE1 TYR B  94     297.835 -82.308 138.091  1.00  0.00           C  
ATOM   2382  CZ  TYR B  94     298.413 -83.061 137.053  1.00  0.00           C  
ATOM   2383  OH  TYR B  94     297.671 -83.974 136.365  1.00  0.00           O  
ATOM   2384  CD2 TYR B  94     300.560 -81.974 137.466  1.00  0.00           C  
ATOM   2385  CE2 TYR B  94     299.766 -82.872 136.727  1.00  0.00           C  
ATOM   2386  N   TYR B  95     303.289 -80.798 141.550  1.00  0.00           N  
ATOM   2387  CA  TYR B  95     304.546 -80.474 142.229  1.00  0.00           C  
ATOM   2388  C   TYR B  95     305.760 -80.966 141.424  1.00  0.00           C  
ATOM   2389  O   TYR B  95     305.668 -81.977 140.730  1.00  0.00           O  
ATOM   2390  CB  TYR B  95     304.578 -81.157 143.616  1.00  0.00           C  
ATOM   2391  CG  TYR B  95     303.560 -80.669 144.628  1.00  0.00           C  
ATOM   2392  CD1 TYR B  95     302.313 -81.314 144.752  1.00  0.00           C  
ATOM   2393  CE1 TYR B  95     301.377 -80.857 145.699  1.00  0.00           C  
ATOM   2394  CZ  TYR B  95     301.689 -79.771 146.538  1.00  0.00           C  
ATOM   2395  OH  TYR B  95     300.778 -79.340 147.457  1.00  0.00           O  
ATOM   2396  CD2 TYR B  95     303.870 -79.578 145.465  1.00  0.00           C  
ATOM   2397  CE2 TYR B  95     302.939 -79.134 146.424  1.00  0.00           C  
ATOM   2398  N   CYS B  96     306.900 -80.290 141.631  1.00  0.00           N  
ATOM   2399  CA  CYS B  96     308.239 -80.756 141.255  1.00  0.00           C  
ATOM   2400  C   CYS B  96     309.095 -80.915 142.526  1.00  0.00           C  
ATOM   2401  O   CYS B  96     308.853 -80.219 143.513  1.00  0.00           O  
ATOM   2402  SG  CYS B  96     308.946 -78.033 140.723  1.00  0.00           S  
ATOM   2403  CB  CYS B  96     308.867 -79.782 140.238  1.00  0.00           C  
ATOM   2404  N   ALA B  97     310.066 -81.845 142.481  1.00  0.00           N  
ATOM   2405  CA  ALA B  97     310.862 -82.262 143.642  1.00  0.00           C  
ATOM   2406  C   ALA B  97     312.283 -82.714 143.249  1.00  0.00           C  
ATOM   2407  O   ALA B  97     312.656 -82.636 142.076  1.00  0.00           O  
ATOM   2408  CB  ALA B  97     310.085 -83.345 144.413  1.00  0.00           C  
ATOM   2409  N   ARG B  98     313.058 -83.154 144.255  1.00  0.00           N  
ATOM   2410  CA  ARG B  98     314.473 -83.521 144.141  1.00  0.00           C  
ATOM   2411  C   ARG B  98     314.817 -84.652 145.141  1.00  0.00           C  
ATOM   2412  O   ARG B  98     313.950 -85.056 145.919  1.00  0.00           O  
ATOM   2413  CB  ARG B  98     315.312 -82.236 144.349  1.00  0.00           C  
ATOM   2414  CG  ARG B  98     316.730 -82.270 143.753  1.00  0.00           C  
ATOM   2415  CD  ARG B  98     317.556 -81.030 144.106  1.00  0.00           C  
ATOM   2416  NE  ARG B  98     318.010 -81.062 145.504  1.00  0.00           N  
ATOM   2417  CZ  ARG B  98     318.965 -80.273 146.020  1.00  0.00           C  
ATOM   2418  NH1 ARG B  98     319.635 -79.392 145.267  1.00  0.00           N  
ATOM   2419  NH2 ARG B  98     319.261 -80.366 147.318  1.00  0.00           N  
ATOM   2420  N   ALA B  99     316.068 -85.145 145.103  1.00  0.00           N  
ATOM   2421  CA  ALA B  99     316.621 -86.133 146.037  1.00  0.00           C  
ATOM   2422  C   ALA B  99     318.049 -85.731 146.454  1.00  0.00           C  
ATOM   2423  O   ALA B  99     318.912 -85.584 145.587  1.00  0.00           O  
ATOM   2424  CB  ALA B  99     316.601 -87.524 145.384  1.00  0.00           C  
ATOM   2425  N   ASN B 100     318.261 -85.574 147.774  1.00  0.00           N  
ATOM   2426  CA  ASN B 100     319.509 -85.150 148.427  1.00  0.00           C  
ATOM   2427  C   ASN B 100     319.375 -85.348 149.961  1.00  0.00           C  
ATOM   2428  O   ASN B 100     318.421 -85.975 150.417  1.00  0.00           O  
ATOM   2429  CB  ASN B 100     319.835 -83.668 148.059  1.00  0.00           C  
ATOM   2430  CG  ASN B 100     321.277 -83.224 148.348  1.00  0.00           C  
ATOM   2431  OD1 ASN B 100     322.231 -83.940 148.055  1.00  0.00           O  
ATOM   2432  ND2 ASN B 100     321.443 -82.047 148.955  1.00  0.00           N  
ATOM   2433  N   TRP B 101     320.327 -84.793 150.734  1.00  0.00           N  
ATOM   2434  CA  TRP B 101     320.289 -84.595 152.187  1.00  0.00           C  
ATOM   2435  C   TRP B 101     319.202 -83.595 152.649  1.00  0.00           C  
ATOM   2436  O   TRP B 101     318.789 -83.654 153.806  1.00  0.00           O  
ATOM   2437  CB  TRP B 101     321.700 -84.140 152.638  1.00  0.00           C  
ATOM   2438  CG  TRP B 101     321.913 -83.799 154.089  1.00  0.00           C  
ATOM   2439  CD1 TRP B 101     321.541 -84.569 155.135  1.00  0.00           C  
ATOM   2440  CD2 TRP B 101     322.581 -82.638 154.675  1.00  0.00           C  
ATOM   2441  NE1 TRP B 101     321.896 -83.961 156.321  1.00  0.00           N  
ATOM   2442  CE2 TRP B 101     322.550 -82.768 156.099  1.00  0.00           C  
ATOM   2443  CE3 TRP B 101     323.208 -81.482 154.152  1.00  0.00           C  
ATOM   2444  CZ2 TRP B 101     323.107 -81.802 156.956  1.00  0.00           C  
ATOM   2445  CZ3 TRP B 101     323.770 -80.507 155.001  1.00  0.00           C  
ATOM   2446  CH2 TRP B 101     323.720 -80.665 156.401  1.00  0.00           C  
ATOM   2447  N   LEU B 102     318.747 -82.708 151.752  1.00  0.00           N  
ATOM   2448  CA  LEU B 102     317.658 -81.761 151.983  1.00  0.00           C  
ATOM   2449  C   LEU B 102     317.066 -81.380 150.628  1.00  0.00           C  
ATOM   2450  O   LEU B 102     317.827 -81.102 149.702  1.00  0.00           O  
ATOM   2451  CB  LEU B 102     318.175 -80.522 152.749  1.00  0.00           C  
ATOM   2452  CG  LEU B 102     317.089 -79.483 153.125  1.00  0.00           C  
ATOM   2453  CD1 LEU B 102     316.045 -80.066 154.104  1.00  0.00           C  
ATOM   2454  CD2 LEU B 102     317.714 -78.169 153.639  1.00  0.00           C  
ATOM   2455  N   ASP B 103     315.727 -81.359 150.548  1.00  0.00           N  
ATOM   2456  CA  ASP B 103     314.969 -81.104 149.320  1.00  0.00           C  
ATOM   2457  C   ASP B 103     313.809 -80.140 149.579  1.00  0.00           C  
ATOM   2458  O   ASP B 103     313.236 -80.137 150.670  1.00  0.00           O  
ATOM   2459  CB  ASP B 103     314.476 -82.401 148.643  1.00  0.00           C  
ATOM   2460  CG  ASP B 103     315.615 -83.377 148.346  1.00  0.00           C  
ATOM   2461  OD1 ASP B 103     315.550 -84.516 148.857  1.00  0.00           O  
ATOM   2462  OD2 ASP B 103     316.519 -82.965 147.582  1.00  0.00           O  
ATOM   2463  N   TYR B 104     313.494 -79.353 148.538  1.00  0.00           N  
ATOM   2464  CA  TYR B 104     312.431 -78.354 148.513  1.00  0.00           C  
ATOM   2465  C   TYR B 104     311.452 -78.710 147.386  1.00  0.00           C  
ATOM   2466  O   TYR B 104     311.878 -79.156 146.321  1.00  0.00           O  
ATOM   2467  CB  TYR B 104     313.071 -76.962 148.308  1.00  0.00           C  
ATOM   2468  CG  TYR B 104     312.174 -75.773 148.599  1.00  0.00           C  
ATOM   2469  CD1 TYR B 104     311.229 -75.342 147.649  1.00  0.00           C  
ATOM   2470  CE1 TYR B 104     310.385 -74.249 147.926  1.00  0.00           C  
ATOM   2471  CZ  TYR B 104     310.499 -73.568 149.153  1.00  0.00           C  
ATOM   2472  OH  TYR B 104     309.692 -72.499 149.412  1.00  0.00           O  
ATOM   2473  CD2 TYR B 104     312.295 -75.078 149.821  1.00  0.00           C  
ATOM   2474  CE2 TYR B 104     311.457 -73.981 150.100  1.00  0.00           C  
ATOM   2475  N   TRP B 105     310.154 -78.501 147.651  1.00  0.00           N  
ATOM   2476  CA  TRP B 105     309.061 -78.698 146.697  1.00  0.00           C  
ATOM   2477  C   TRP B 105     308.334 -77.368 146.474  1.00  0.00           C  
ATOM   2478  O   TRP B 105     308.292 -76.532 147.380  1.00  0.00           O  
ATOM   2479  CB  TRP B 105     308.056 -79.736 147.238  1.00  0.00           C  
ATOM   2480  CG  TRP B 105     308.470 -81.176 147.346  1.00  0.00           C  
ATOM   2481  CD1 TRP B 105     309.640 -81.663 147.829  1.00  0.00           C  
ATOM   2482  NE1 TRP B 105     309.609 -83.038 147.829  1.00  0.00           N  
ATOM   2483  CE2 TRP B 105     308.399 -83.520 147.391  1.00  0.00           C  
ATOM   2484  CD2 TRP B 105     307.649 -82.350 147.064  1.00  0.00           C  
ATOM   2485  CE3 TRP B 105     306.337 -82.547 146.575  1.00  0.00           C  
ATOM   2486  CZ3 TRP B 105     305.804 -83.841 146.417  1.00  0.00           C  
ATOM   2487  CZ2 TRP B 105     307.879 -84.816 147.248  1.00  0.00           C  
ATOM   2488  CH2 TRP B 105     306.571 -84.970 146.763  1.00  0.00           C  
ATOM   2489  N   GLY B 106     307.736 -77.216 145.282  1.00  0.00           N  
ATOM   2490  CA  GLY B 106     306.990 -76.022 144.886  1.00  0.00           C  
ATOM   2491  C   GLY B 106     305.678 -75.852 145.666  1.00  0.00           C  
ATOM   2492  O   GLY B 106     305.213 -76.759 146.351  1.00  0.00           O  
ATOM   2493  N   GLN B 107     305.085 -74.657 145.535  1.00  0.00           N  
ATOM   2494  CA  GLN B 107     303.900 -74.183 146.259  1.00  0.00           C  
ATOM   2495  C   GLN B 107     302.571 -74.922 145.973  1.00  0.00           C  
ATOM   2496  O   GLN B 107     301.598 -74.675 146.684  1.00  0.00           O  
ATOM   2497  CB  GLN B 107     303.761 -72.671 145.984  1.00  0.00           C  
ATOM   2498  CG  GLN B 107     304.890 -71.836 146.621  1.00  0.00           C  
ATOM   2499  CD  GLN B 107     304.858 -70.383 146.150  1.00  0.00           C  
ATOM   2500  OE1 GLN B 107     305.186 -70.095 145.001  1.00  0.00           O  
ATOM   2501  NE2 GLN B 107     304.479 -69.460 147.036  1.00  0.00           N  
ATOM   2502  N   GLY B 108     302.545 -75.795 144.954  1.00  0.00           N  
ATOM   2503  CA  GLY B 108     301.364 -76.500 144.465  1.00  0.00           C  
ATOM   2504  C   GLY B 108     300.623 -75.639 143.428  1.00  0.00           C  
ATOM   2505  O   GLY B 108     300.478 -74.430 143.607  1.00  0.00           O  
ATOM   2506  N   THR B 109     300.119 -76.283 142.364  1.00  0.00           N  
ATOM   2507  CA  THR B 109     299.240 -75.676 141.359  1.00  0.00           C  
ATOM   2508  C   THR B 109     298.112 -76.674 141.032  1.00  0.00           C  
ATOM   2509  O   THR B 109     298.374 -77.786 140.569  1.00  0.00           O  
ATOM   2510  CB  THR B 109     299.991 -75.280 140.056  1.00  0.00           C  
ATOM   2511  OG1 THR B 109     300.636 -76.375 139.427  1.00  0.00           O  
ATOM   2512  CG2 THR B 109     301.011 -74.152 140.246  1.00  0.00           C  
ATOM   2513  N   THR B 110     296.870 -76.258 141.326  1.00  0.00           N  
ATOM   2514  CA  THR B 110     295.671 -77.091 141.248  1.00  0.00           C  
ATOM   2515  C   THR B 110     295.106 -77.151 139.816  1.00  0.00           C  
ATOM   2516  O   THR B 110     294.538 -76.167 139.340  1.00  0.00           O  
ATOM   2517  CB  THR B 110     294.558 -76.572 142.198  1.00  0.00           C  
ATOM   2518  OG1 THR B 110     295.073 -76.471 143.512  1.00  0.00           O  
ATOM   2519  CG2 THR B 110     293.294 -77.452 142.254  1.00  0.00           C  
ATOM   2520  N   VAL B 111     295.255 -78.322 139.179  1.00  0.00           N  
ATOM   2521  CA  VAL B 111     294.591 -78.673 137.925  1.00  0.00           C  
ATOM   2522  C   VAL B 111     293.261 -79.365 138.277  1.00  0.00           C  
ATOM   2523  O   VAL B 111     293.236 -80.211 139.172  1.00  0.00           O  
ATOM   2524  CB  VAL B 111     295.445 -79.672 137.087  1.00  0.00           C  
ATOM   2525  CG1 VAL B 111     294.756 -80.169 135.798  1.00  0.00           C  
ATOM   2526  CG2 VAL B 111     296.819 -79.084 136.720  1.00  0.00           C  
ATOM   2527  N   THR B 112     292.192 -79.011 137.550  1.00  0.00           N  
ATOM   2528  CA  THR B 112     290.888 -79.662 137.651  1.00  0.00           C  
ATOM   2529  C   THR B 112     290.447 -80.087 136.241  1.00  0.00           C  
ATOM   2530  O   THR B 112     290.635 -79.333 135.290  1.00  0.00           O  
ATOM   2531  CB  THR B 112     289.815 -78.733 138.288  1.00  0.00           C  
ATOM   2532  OG1 THR B 112     289.426 -77.653 137.458  1.00  0.00           O  
ATOM   2533  CG2 THR B 112     290.220 -78.192 139.668  1.00  0.00           C  
ATOM   2534  N   VAL B 113     289.909 -81.312 136.143  1.00  0.00           N  
ATOM   2535  CA  VAL B 113     289.525 -81.948 134.887  1.00  0.00           C  
ATOM   2536  C   VAL B 113     288.080 -82.456 135.037  1.00  0.00           C  
ATOM   2537  O   VAL B 113     287.854 -83.547 135.563  1.00  0.00           O  
ATOM   2538  CB  VAL B 113     290.472 -83.134 134.531  1.00  0.00           C  
ATOM   2539  CG1 VAL B 113     290.115 -83.805 133.193  1.00  0.00           C  
ATOM   2540  CG2 VAL B 113     291.950 -82.703 134.505  1.00  0.00           C  
ATOM   2541  N   SER B 114     287.123 -81.628 134.589  1.00  0.00           N  
ATOM   2542  CA  SER B 114     285.693 -81.933 134.600  1.00  0.00           C  
ATOM   2543  C   SER B 114     284.983 -81.058 133.557  1.00  0.00           C  
ATOM   2544  O   SER B 114     285.336 -79.891 133.393  1.00  0.00           O  
ATOM   2545  CB  SER B 114     285.114 -81.758 136.022  1.00  0.00           C  
ATOM   2546  OG  SER B 114     283.720 -81.995 136.063  1.00  0.00           O  
ATOM   2547  N   SER B 115     283.982 -81.653 132.885  1.00  0.00           N  
ATOM   2548  CA  SER B 115     283.171 -81.038 131.828  1.00  0.00           C  
ATOM   2549  C   SER B 115     282.307 -79.840 132.274  1.00  0.00           C  
ATOM   2550  O   SER B 115     281.820 -79.113 131.408  1.00  0.00           O  
ATOM   2551  CB  SER B 115     282.303 -82.129 131.171  1.00  0.00           C  
ATOM   2552  OG  SER B 115     283.091 -82.923 130.307  1.00  0.00           O  
ATOM   2553  N   ALA B 116     282.163 -79.636 133.598  1.00  0.00           N  
ATOM   2554  CA  ALA B 116     281.497 -78.499 134.234  1.00  0.00           C  
ATOM   2555  C   ALA B 116     282.091 -77.142 133.815  1.00  0.00           C  
ATOM   2556  O   ALA B 116     283.313 -77.003 133.737  1.00  0.00           O  
ATOM   2557  CB  ALA B 116     281.598 -78.677 135.755  1.00  0.00           C  
ATOM   2558  N   SER B 117     281.201 -76.175 133.544  1.00  0.00           N  
ATOM   2559  CA  SER B 117     281.552 -74.826 133.098  1.00  0.00           C  
ATOM   2560  C   SER B 117     282.001 -73.943 134.276  1.00  0.00           C  
ATOM   2561  O   SER B 117     281.430 -74.041 135.364  1.00  0.00           O  
ATOM   2562  CB  SER B 117     280.336 -74.227 132.365  1.00  0.00           C  
ATOM   2563  OG  SER B 117     280.636 -72.969 131.795  1.00  0.00           O  
ATOM   2564  N   THR B 118     282.994 -73.078 134.011  1.00  0.00           N  
ATOM   2565  CA  THR B 118     283.526 -72.075 134.939  1.00  0.00           C  
ATOM   2566  C   THR B 118     282.467 -71.013 135.304  1.00  0.00           C  
ATOM   2567  O   THR B 118     281.711 -70.583 134.431  1.00  0.00           O  
ATOM   2568  CB  THR B 118     284.757 -71.363 134.318  1.00  0.00           C  
ATOM   2569  OG1 THR B 118     285.741 -72.335 134.021  1.00  0.00           O  
ATOM   2570  CG2 THR B 118     285.419 -70.272 135.180  1.00  0.00           C  
ATOM   2571  N   LYS B 119     282.425 -70.637 136.591  1.00  0.00           N  
ATOM   2572  CA  LYS B 119     281.373 -69.795 137.161  1.00  0.00           C  
ATOM   2573  C   LYS B 119     281.920 -68.987 138.348  1.00  0.00           C  
ATOM   2574  O   LYS B 119     282.731 -69.510 139.111  1.00  0.00           O  
ATOM   2575  CB  LYS B 119     280.191 -70.719 137.552  1.00  0.00           C  
ATOM   2576  CG  LYS B 119     279.001 -70.041 138.258  1.00  0.00           C  
ATOM   2577  CD  LYS B 119     278.158 -69.098 137.391  1.00  0.00           C  
ATOM   2578  CE  LYS B 119     277.335 -69.833 136.325  1.00  0.00           C  
ATOM   2579  NZ  LYS B 119     276.427 -68.908 135.625  1.00  0.00           N  
ATOM   2580  N   GLY B 120     281.428 -67.745 138.499  1.00  0.00           N  
ATOM   2581  CA  GLY B 120     281.749 -66.850 139.612  1.00  0.00           C  
ATOM   2582  C   GLY B 120     280.652 -66.926 140.696  1.00  0.00           C  
ATOM   2583  O   GLY B 120     279.483 -67.091 140.349  1.00  0.00           O  
ATOM   2584  N   PRO B 121     281.005 -66.781 141.995  1.00  0.00           N  
ATOM   2585  CA  PRO B 121     280.102 -66.989 143.146  1.00  0.00           C  
ATOM   2586  C   PRO B 121     279.005 -65.930 143.332  1.00  0.00           C  
ATOM   2587  O   PRO B 121     279.157 -64.787 142.899  1.00  0.00           O  
ATOM   2588  CD  PRO B 121     282.361 -66.499 142.457  1.00  0.00           C  
ATOM   2589  CB  PRO B 121     281.053 -66.990 144.357  1.00  0.00           C  
ATOM   2590  CG  PRO B 121     282.224 -66.131 143.926  1.00  0.00           C  
ATOM   2591  N   SER B 122     277.955 -66.354 144.050  1.00  0.00           N  
ATOM   2592  CA  SER B 122     276.912 -65.513 144.627  1.00  0.00           C  
ATOM   2593  C   SER B 122     276.811 -65.865 146.120  1.00  0.00           C  
ATOM   2594  O   SER B 122     276.602 -67.033 146.449  1.00  0.00           O  
ATOM   2595  CB  SER B 122     275.576 -65.782 143.908  1.00  0.00           C  
ATOM   2596  OG  SER B 122     275.546 -65.121 142.659  1.00  0.00           O  
ATOM   2597  N   VAL B 123     276.974 -64.855 146.992  1.00  0.00           N  
ATOM   2598  CA  VAL B 123     276.956 -65.022 148.448  1.00  0.00           C  
ATOM   2599  C   VAL B 123     275.576 -64.623 149.001  1.00  0.00           C  
ATOM   2600  O   VAL B 123     275.034 -63.587 148.614  1.00  0.00           O  
ATOM   2601  CB  VAL B 123     278.044 -64.153 149.140  1.00  0.00           C  
ATOM   2602  CG1 VAL B 123     278.059 -64.268 150.680  1.00  0.00           C  
ATOM   2603  CG2 VAL B 123     279.447 -64.485 148.600  1.00  0.00           C  
ATOM   2604  N   PHE B 124     275.049 -65.470 149.897  1.00  0.00           N  
ATOM   2605  CA  PHE B 124     273.711 -65.371 150.473  1.00  0.00           C  
ATOM   2606  C   PHE B 124     273.822 -65.362 152.012  1.00  0.00           C  
ATOM   2607  O   PHE B 124     274.276 -66.362 152.570  1.00  0.00           O  
ATOM   2608  CB  PHE B 124     272.898 -66.588 149.996  1.00  0.00           C  
ATOM   2609  CG  PHE B 124     272.641 -66.616 148.498  1.00  0.00           C  
ATOM   2610  CD1 PHE B 124     271.742 -65.699 147.913  1.00  0.00           C  
ATOM   2611  CD2 PHE B 124     273.401 -67.458 147.658  1.00  0.00           C  
ATOM   2612  CE1 PHE B 124     271.560 -65.681 146.537  1.00  0.00           C  
ATOM   2613  CE2 PHE B 124     273.205 -67.426 146.283  1.00  0.00           C  
ATOM   2614  CZ  PHE B 124     272.283 -66.548 145.728  1.00  0.00           C  
ATOM   2615  N   PRO B 125     273.422 -64.249 152.674  1.00  0.00           N  
ATOM   2616  CA  PRO B 125     273.381 -64.140 154.147  1.00  0.00           C  
ATOM   2617  C   PRO B 125     272.563 -65.196 154.908  1.00  0.00           C  
ATOM   2618  O   PRO B 125     271.638 -65.794 154.357  1.00  0.00           O  
ATOM   2619  CD  PRO B 125     273.085 -62.964 152.055  1.00  0.00           C  
ATOM   2620  CB  PRO B 125     272.758 -62.759 154.384  1.00  0.00           C  
ATOM   2621  CG  PRO B 125     273.178 -61.946 153.180  1.00  0.00           C  
ATOM   2622  N   LEU B 126     272.917 -65.341 156.192  1.00  0.00           N  
ATOM   2623  CA  LEU B 126     272.167 -66.096 157.194  1.00  0.00           C  
ATOM   2624  C   LEU B 126     271.759 -65.148 158.340  1.00  0.00           C  
ATOM   2625  O   LEU B 126     271.827 -65.523 159.509  1.00  0.00           O  
ATOM   2626  CB  LEU B 126     272.988 -67.330 157.655  1.00  0.00           C  
ATOM   2627  CG  LEU B 126     273.019 -68.528 156.677  1.00  0.00           C  
ATOM   2628  CD1 LEU B 126     271.610 -69.007 156.284  1.00  0.00           C  
ATOM   2629  CD2 LEU B 126     273.923 -68.328 155.451  1.00  0.00           C  
ATOM   2630  N   ALA B 127     271.299 -63.940 157.965  1.00  0.00           N  
ATOM   2631  CA  ALA B 127     270.653 -62.950 158.828  1.00  0.00           C  
ATOM   2632  C   ALA B 127     269.244 -63.442 159.247  1.00  0.00           C  
ATOM   2633  O   ALA B 127     268.446 -63.598 158.319  1.00  0.00           O  
ATOM   2634  CB  ALA B 127     271.631 -62.353 159.856  1.00  0.00           C  
ATOM   2635  N   PRO B 128     268.894 -63.687 160.539  1.00  0.00           N  
ATOM   2636  CA  PRO B 128     267.559 -64.233 160.843  1.00  0.00           C  
ATOM   2637  C   PRO B 128     266.432 -63.194 160.723  1.00  0.00           C  
ATOM   2638  O   PRO B 128     266.606 -62.045 161.135  1.00  0.00           O  
ATOM   2639  CB  PRO B 128     267.696 -64.803 162.263  1.00  0.00           C  
ATOM   2640  CG  PRO B 128     268.764 -63.949 162.913  1.00  0.00           C  
ATOM   2641  CD  PRO B 128     269.706 -63.620 161.761  1.00  0.00           C  
ATOM   2642  N   CYS B 129     265.286 -63.637 160.175  1.00  0.00           N  
ATOM   2643  CA  CYS B 129     264.040 -62.866 160.150  1.00  0.00           C  
ATOM   2644  C   CYS B 129     263.442 -62.682 161.561  1.00  0.00           C  
ATOM   2645  O   CYS B 129     262.882 -61.624 161.842  1.00  0.00           O  
ATOM   2646  SG  CYS B 129     261.663 -62.427 158.706  1.00  0.00           S  
ATOM   2647  CB  CYS B 129     263.032 -63.517 159.184  1.00  0.00           C  
ATOM   2648  N   SER B 130     263.657 -63.680 162.437  1.00  0.00           N  
ATOM   2649  CA  SER B 130     263.455 -63.605 163.884  1.00  0.00           C  
ATOM   2650  C   SER B 130     264.551 -62.744 164.553  1.00  0.00           C  
ATOM   2651  O   SER B 130     265.594 -62.491 163.946  1.00  0.00           O  
ATOM   2652  CB  SER B 130     263.444 -65.053 164.423  1.00  0.00           C  
ATOM   2653  OG  SER B 130     263.137 -65.117 165.803  1.00  0.00           O  
ATOM   2654  N   ARG B 131     264.310 -62.325 165.806  1.00  0.00           N  
ATOM   2655  CA  ARG B 131     265.293 -61.623 166.641  1.00  0.00           C  
ATOM   2656  C   ARG B 131     266.501 -62.513 167.007  1.00  0.00           C  
ATOM   2657  O   ARG B 131     266.410 -63.739 166.939  1.00  0.00           O  
ATOM   2658  CB  ARG B 131     264.589 -61.049 167.890  1.00  0.00           C  
ATOM   2659  CG  ARG B 131     264.086 -62.088 168.919  1.00  0.00           C  
ATOM   2660  CD  ARG B 131     263.637 -61.458 170.247  1.00  0.00           C  
ATOM   2661  NE  ARG B 131     264.769 -60.900 171.004  1.00  0.00           N  
ATOM   2662  CZ  ARG B 131     265.660 -61.596 171.731  1.00  0.00           C  
ATOM   2663  NH1 ARG B 131     266.670 -60.947 172.324  1.00  0.00           N  
ATOM   2664  NH2 ARG B 131     265.562 -62.925 171.874  1.00  0.00           N  
ATOM   2665  N   SER B 132     267.603 -61.865 167.413  1.00  0.00           N  
ATOM   2666  CA  SER B 132     268.854 -62.529 167.774  1.00  0.00           C  
ATOM   2667  C   SER B 132     269.533 -61.812 168.953  1.00  0.00           C  
ATOM   2668  O   SER B 132     269.268 -60.637 169.214  1.00  0.00           O  
ATOM   2669  CB  SER B 132     269.750 -62.613 166.518  1.00  0.00           C  
ATOM   2670  OG  SER B 132     270.935 -63.353 166.747  1.00  0.00           O  
ATOM   2671  N   THR B 133     270.414 -62.562 169.625  1.00  0.00           N  
ATOM   2672  CA  THR B 133     271.272 -62.123 170.723  1.00  0.00           C  
ATOM   2673  C   THR B 133     272.408 -63.141 170.941  1.00  0.00           C  
ATOM   2674  O   THR B 133     273.536 -62.733 171.218  1.00  0.00           O  
ATOM   2675  CB  THR B 133     270.491 -61.870 172.052  1.00  0.00           C  
ATOM   2676  OG1 THR B 133     271.366 -61.508 173.106  1.00  0.00           O  
ATOM   2677  CG2 THR B 133     269.659 -63.064 172.564  1.00  0.00           C  
ATOM   2678  N   SER B 134     272.088 -64.443 170.781  1.00  0.00           N  
ATOM   2679  CA  SER B 134     272.978 -65.599 170.932  1.00  0.00           C  
ATOM   2680  C   SER B 134     273.648 -65.659 172.323  1.00  0.00           C  
ATOM   2681  O   SER B 134     274.843 -65.936 172.429  1.00  0.00           O  
ATOM   2682  CB  SER B 134     273.960 -65.678 169.742  1.00  0.00           C  
ATOM   2683  OG  SER B 134     273.295 -66.139 168.583  1.00  0.00           O  
ATOM   2684  N   GLU B 135     272.841 -65.366 173.358  1.00  0.00           N  
ATOM   2685  CA  GLU B 135     273.202 -65.272 174.777  1.00  0.00           C  
ATOM   2686  C   GLU B 135     274.263 -64.185 175.050  1.00  0.00           C  
ATOM   2687  O   GLU B 135     275.231 -64.433 175.767  1.00  0.00           O  
ATOM   2688  CB  GLU B 135     273.571 -66.666 175.355  1.00  0.00           C  
ATOM   2689  CG  GLU B 135     272.555 -67.794 175.066  1.00  0.00           C  
ATOM   2690  CD  GLU B 135     271.126 -67.456 175.493  1.00  0.00           C  
ATOM   2691  OE1 GLU B 135     270.862 -67.528 176.713  1.00  0.00           O  
ATOM   2692  OE2 GLU B 135     270.330 -67.112 174.592  1.00  0.00           O  
ATOM   2693  N   SER B 136     274.053 -63.002 174.439  1.00  0.00           N  
ATOM   2694  CA  SER B 136     274.923 -61.819 174.474  1.00  0.00           C  
ATOM   2695  C   SER B 136     276.322 -62.060 173.861  1.00  0.00           C  
ATOM   2696  O   SER B 136     277.297 -61.445 174.292  1.00  0.00           O  
ATOM   2697  CB  SER B 136     274.967 -61.205 175.896  1.00  0.00           C  
ATOM   2698  OG  SER B 136     273.723 -60.610 176.205  1.00  0.00           O  
ATOM   2699  N   THR B 137     276.384 -62.949 172.856  1.00  0.00           N  
ATOM   2700  CA  THR B 137     277.588 -63.317 172.115  1.00  0.00           C  
ATOM   2701  C   THR B 137     277.139 -63.610 170.674  1.00  0.00           C  
ATOM   2702  O   THR B 137     276.889 -64.764 170.326  1.00  0.00           O  
ATOM   2703  CB  THR B 137     278.299 -64.555 172.744  1.00  0.00           C  
ATOM   2704  OG1 THR B 137     278.755 -64.234 174.043  1.00  0.00           O  
ATOM   2705  CG2 THR B 137     279.521 -65.097 171.976  1.00  0.00           C  
ATOM   2706  N   ALA B 138     276.973 -62.529 169.889  1.00  0.00           N  
ATOM   2707  CA  ALA B 138     276.432 -62.524 168.527  1.00  0.00           C  
ATOM   2708  C   ALA B 138     277.163 -63.466 167.560  1.00  0.00           C  
ATOM   2709  O   ALA B 138     278.392 -63.482 167.538  1.00  0.00           O  
ATOM   2710  CB  ALA B 138     276.464 -61.089 167.980  1.00  0.00           C  
ATOM   2711  N   ALA B 139     276.370 -64.202 166.765  1.00  0.00           N  
ATOM   2712  CA  ALA B 139     276.835 -65.112 165.723  1.00  0.00           C  
ATOM   2713  C   ALA B 139     276.134 -64.765 164.404  1.00  0.00           C  
ATOM   2714  O   ALA B 139     274.919 -64.560 164.395  1.00  0.00           O  
ATOM   2715  CB  ALA B 139     276.547 -66.562 166.147  1.00  0.00           C  
ATOM   2716  N   LEU B 140     276.925 -64.702 163.322  1.00  0.00           N  
ATOM   2717  CA  LEU B 140     276.494 -64.333 161.972  1.00  0.00           C  
ATOM   2718  C   LEU B 140     277.157 -65.278 160.959  1.00  0.00           C  
ATOM   2719  O   LEU B 140     278.300 -65.685 161.169  1.00  0.00           O  
ATOM   2720  CB  LEU B 140     276.894 -62.863 161.695  1.00  0.00           C  
ATOM   2721  CG  LEU B 140     276.046 -61.802 162.436  1.00  0.00           C  
ATOM   2722  CD1 LEU B 140     276.641 -60.391 162.249  1.00  0.00           C  
ATOM   2723  CD2 LEU B 140     274.552 -61.857 162.046  1.00  0.00           C  
ATOM   2724  N   GLY B 141     276.429 -65.604 159.879  1.00  0.00           N  
ATOM   2725  CA  GLY B 141     276.873 -66.563 158.871  1.00  0.00           C  
ATOM   2726  C   GLY B 141     276.636 -66.034 157.453  1.00  0.00           C  
ATOM   2727  O   GLY B 141     275.886 -65.082 157.229  1.00  0.00           O  
ATOM   2728  N   CYS B 142     277.275 -66.716 156.494  1.00  0.00           N  
ATOM   2729  CA  CYS B 142     277.154 -66.518 155.052  1.00  0.00           C  
ATOM   2730  C   CYS B 142     277.357 -67.863 154.337  1.00  0.00           C  
ATOM   2731  O   CYS B 142     278.043 -68.743 154.860  1.00  0.00           O  
ATOM   2732  CB  CYS B 142     278.155 -65.453 154.568  1.00  0.00           C  
ATOM   2733  SG  CYS B 142     279.910 -65.780 154.896  1.00  0.00           S  
ATOM   2734  N   LEU B 143     276.758 -67.984 153.144  1.00  0.00           N  
ATOM   2735  CA  LEU B 143     276.871 -69.155 152.283  1.00  0.00           C  
ATOM   2736  C   LEU B 143     277.174 -68.698 150.855  1.00  0.00           C  
ATOM   2737  O   LEU B 143     276.339 -68.047 150.226  1.00  0.00           O  
ATOM   2738  CB  LEU B 143     275.575 -69.994 152.366  1.00  0.00           C  
ATOM   2739  CG  LEU B 143     275.559 -71.275 151.495  1.00  0.00           C  
ATOM   2740  CD1 LEU B 143     276.568 -72.331 151.995  1.00  0.00           C  
ATOM   2741  CD2 LEU B 143     274.133 -71.835 151.379  1.00  0.00           C  
ATOM   2742  N   VAL B 144     278.349 -69.109 150.365  1.00  0.00           N  
ATOM   2743  CA  VAL B 144     278.772 -69.007 148.974  1.00  0.00           C  
ATOM   2744  C   VAL B 144     278.128 -70.165 148.186  1.00  0.00           C  
ATOM   2745  O   VAL B 144     278.103 -71.290 148.685  1.00  0.00           O  
ATOM   2746  CB  VAL B 144     280.317 -69.163 148.846  1.00  0.00           C  
ATOM   2747  CG1 VAL B 144     280.819 -68.767 147.447  1.00  0.00           C  
ATOM   2748  CG2 VAL B 144     281.074 -68.347 149.908  1.00  0.00           C  
ATOM   2749  N   LYS B 145     277.626 -69.874 146.979  1.00  0.00           N  
ATOM   2750  CA  LYS B 145     276.976 -70.855 146.113  1.00  0.00           C  
ATOM   2751  C   LYS B 145     277.149 -70.457 144.643  1.00  0.00           C  
ATOM   2752  O   LYS B 145     277.184 -69.268 144.328  1.00  0.00           O  
ATOM   2753  CB  LYS B 145     275.490 -71.012 146.542  1.00  0.00           C  
ATOM   2754  CG  LYS B 145     274.599 -71.902 145.647  1.00  0.00           C  
ATOM   2755  CD  LYS B 145     275.041 -73.378 145.585  1.00  0.00           C  
ATOM   2756  CE  LYS B 145     274.291 -74.212 144.532  1.00  0.00           C  
ATOM   2757  NZ  LYS B 145     274.609 -73.790 143.156  1.00  0.00           N  
ATOM   2758  N   ASP B 146     277.211 -71.488 143.781  1.00  0.00           N  
ATOM   2759  CA  ASP B 146     277.251 -71.421 142.320  1.00  0.00           C  
ATOM   2760  C   ASP B 146     278.593 -70.834 141.849  1.00  0.00           C  
ATOM   2761  O   ASP B 146     278.655 -69.656 141.509  1.00  0.00           O  
ATOM   2762  CB  ASP B 146     276.016 -70.682 141.723  1.00  0.00           C  
ATOM   2763  CG  ASP B 146     275.860 -70.832 140.205  1.00  0.00           C  
ATOM   2764  OD1 ASP B 146     275.377 -69.863 139.577  1.00  0.00           O  
ATOM   2765  OD2 ASP B 146     276.127 -71.947 139.707  1.00  0.00           O  
ATOM   2766  N   TYR B 147     279.642 -71.667 141.863  1.00  0.00           N  
ATOM   2767  CA  TYR B 147     280.981 -71.324 141.383  1.00  0.00           C  
ATOM   2768  C   TYR B 147     281.721 -72.607 140.989  1.00  0.00           C  
ATOM   2769  O   TYR B 147     281.434 -73.668 141.541  1.00  0.00           O  
ATOM   2770  CB  TYR B 147     281.754 -70.504 142.441  1.00  0.00           C  
ATOM   2771  CG  TYR B 147     282.124 -71.251 143.712  1.00  0.00           C  
ATOM   2772  CD1 TYR B 147     283.354 -71.934 143.799  1.00  0.00           C  
ATOM   2773  CE1 TYR B 147     283.686 -72.649 144.963  1.00  0.00           C  
ATOM   2774  CZ  TYR B 147     282.791 -72.671 146.049  1.00  0.00           C  
ATOM   2775  OH  TYR B 147     283.113 -73.374 147.167  1.00  0.00           O  
ATOM   2776  CD2 TYR B 147     281.227 -71.281 144.800  1.00  0.00           C  
ATOM   2777  CE2 TYR B 147     281.562 -71.987 145.971  1.00  0.00           C  
ATOM   2778  N   PHE B 148     282.685 -72.485 140.063  1.00  0.00           N  
ATOM   2779  CA  PHE B 148     283.499 -73.605 139.596  1.00  0.00           C  
ATOM   2780  C   PHE B 148     284.796 -73.066 138.965  1.00  0.00           C  
ATOM   2781  O   PHE B 148     284.711 -72.096 138.211  1.00  0.00           O  
ATOM   2782  CB  PHE B 148     282.683 -74.434 138.568  1.00  0.00           C  
ATOM   2783  CG  PHE B 148     283.377 -75.690 138.065  1.00  0.00           C  
ATOM   2784  CD1 PHE B 148     284.214 -75.642 136.930  1.00  0.00           C  
ATOM   2785  CE1 PHE B 148     284.987 -76.742 136.589  1.00  0.00           C  
ATOM   2786  CZ  PHE B 148     284.963 -77.883 137.377  1.00  0.00           C  
ATOM   2787  CD2 PHE B 148     283.354 -76.861 138.848  1.00  0.00           C  
ATOM   2788  CE2 PHE B 148     284.142 -77.949 138.496  1.00  0.00           C  
ATOM   2789  N   PRO B 149     285.958 -73.718 139.213  1.00  0.00           N  
ATOM   2790  CA  PRO B 149     286.211 -74.792 140.200  1.00  0.00           C  
ATOM   2791  C   PRO B 149     286.424 -74.245 141.628  1.00  0.00           C  
ATOM   2792  O   PRO B 149     286.185 -73.066 141.883  1.00  0.00           O  
ATOM   2793  CD  PRO B 149     287.164 -73.472 138.433  1.00  0.00           C  
ATOM   2794  CB  PRO B 149     287.484 -75.488 139.656  1.00  0.00           C  
ATOM   2795  CG  PRO B 149     287.790 -74.848 138.313  1.00  0.00           C  
ATOM   2796  N   GLU B 150     286.940 -75.105 142.521  1.00  0.00           N  
ATOM   2797  CA  GLU B 150     287.596 -74.702 143.770  1.00  0.00           C  
ATOM   2798  C   GLU B 150     288.961 -74.020 143.499  1.00  0.00           C  
ATOM   2799  O   GLU B 150     289.541 -74.247 142.435  1.00  0.00           O  
ATOM   2800  CB  GLU B 150     287.816 -75.961 144.639  1.00  0.00           C  
ATOM   2801  CG  GLU B 150     286.527 -76.534 145.244  1.00  0.00           C  
ATOM   2802  CD  GLU B 150     286.829 -77.746 146.122  1.00  0.00           C  
ATOM   2803  OE1 GLU B 150     287.336 -77.521 147.242  1.00  0.00           O  
ATOM   2804  OE2 GLU B 150     286.559 -78.874 145.657  1.00  0.00           O  
ATOM   2805  N   PRO B 151     289.508 -73.267 144.480  1.00  0.00           N  
ATOM   2806  CA  PRO B 151     288.888 -72.871 145.761  1.00  0.00           C  
ATOM   2807  C   PRO B 151     288.108 -71.543 145.668  1.00  0.00           C  
ATOM   2808  O   PRO B 151     288.058 -70.917 144.608  1.00  0.00           O  
ATOM   2809  CD  PRO B 151     290.901 -72.818 144.405  1.00  0.00           C  
ATOM   2810  CB  PRO B 151     290.130 -72.726 146.661  1.00  0.00           C  
ATOM   2811  CG  PRO B 151     291.191 -72.138 145.740  1.00  0.00           C  
ATOM   2812  N   VAL B 152     287.580 -71.116 146.826  1.00  0.00           N  
ATOM   2813  CA  VAL B 152     287.205 -69.732 147.104  1.00  0.00           C  
ATOM   2814  C   VAL B 152     287.823 -69.305 148.443  1.00  0.00           C  
ATOM   2815  O   VAL B 152     287.789 -70.062 149.415  1.00  0.00           O  
ATOM   2816  CB  VAL B 152     285.668 -69.499 147.174  1.00  0.00           C  
ATOM   2817  CG1 VAL B 152     285.052 -69.529 145.774  1.00  0.00           C  
ATOM   2818  CG2 VAL B 152     284.902 -70.422 148.141  1.00  0.00           C  
ATOM   2819  N   THR B 153     288.364 -68.079 148.458  1.00  0.00           N  
ATOM   2820  CA  THR B 153     288.833 -67.391 149.658  1.00  0.00           C  
ATOM   2821  C   THR B 153     287.632 -66.709 150.335  1.00  0.00           C  
ATOM   2822  O   THR B 153     286.791 -66.159 149.625  1.00  0.00           O  
ATOM   2823  CB  THR B 153     289.861 -66.289 149.282  1.00  0.00           C  
ATOM   2824  OG1 THR B 153     291.000 -66.902 148.710  1.00  0.00           O  
ATOM   2825  CG2 THR B 153     290.342 -65.386 150.434  1.00  0.00           C  
ATOM   2826  N   VAL B 154     287.584 -66.742 151.677  1.00  0.00           N  
ATOM   2827  CA  VAL B 154     286.568 -66.049 152.469  1.00  0.00           C  
ATOM   2828  C   VAL B 154     287.251 -65.327 153.644  1.00  0.00           C  
ATOM   2829  O   VAL B 154     288.122 -65.906 154.295  1.00  0.00           O  
ATOM   2830  CB  VAL B 154     285.487 -67.012 153.045  1.00  0.00           C  
ATOM   2831  CG1 VAL B 154     284.410 -66.287 153.882  1.00  0.00           C  
ATOM   2832  CG2 VAL B 154     284.806 -67.841 151.944  1.00  0.00           C  
ATOM   2833  N   SER B 155     286.810 -64.087 153.899  1.00  0.00           N  
ATOM   2834  CA  SER B 155     287.240 -63.244 155.010  1.00  0.00           C  
ATOM   2835  C   SER B 155     286.056 -62.402 155.513  1.00  0.00           C  
ATOM   2836  O   SER B 155     285.107 -62.166 154.766  1.00  0.00           O  
ATOM   2837  CB  SER B 155     288.455 -62.393 154.568  1.00  0.00           C  
ATOM   2838  OG  SER B 155     288.104 -61.341 153.687  1.00  0.00           O  
ATOM   2839  N   TRP B 156     286.147 -61.959 156.776  1.00  0.00           N  
ATOM   2840  CA  TRP B 156     285.145 -61.107 157.415  1.00  0.00           C  
ATOM   2841  C   TRP B 156     285.693 -59.686 157.575  1.00  0.00           C  
ATOM   2842  O   TRP B 156     286.812 -59.514 158.060  1.00  0.00           O  
ATOM   2843  CB  TRP B 156     284.719 -61.723 158.759  1.00  0.00           C  
ATOM   2844  CG  TRP B 156     283.881 -62.962 158.630  1.00  0.00           C  
ATOM   2845  CD1 TRP B 156     284.340 -64.225 158.491  1.00  0.00           C  
ATOM   2846  NE1 TRP B 156     283.276 -65.095 158.356  1.00  0.00           N  
ATOM   2847  CE2 TRP B 156     282.069 -64.427 158.373  1.00  0.00           C  
ATOM   2848  CD2 TRP B 156     282.427 -63.052 158.526  1.00  0.00           C  
ATOM   2849  CE3 TRP B 156     281.371 -62.112 158.555  1.00  0.00           C  
ATOM   2850  CZ3 TRP B 156     280.027 -62.521 158.462  1.00  0.00           C  
ATOM   2851  CZ2 TRP B 156     280.732 -64.847 158.276  1.00  0.00           C  
ATOM   2852  CH2 TRP B 156     279.707 -63.886 158.328  1.00  0.00           C  
ATOM   2853  N   ASN B 157     284.881 -58.701 157.152  1.00  0.00           N  
ATOM   2854  CA  ASN B 157     285.157 -57.254 157.165  1.00  0.00           C  
ATOM   2855  C   ASN B 157     286.402 -56.881 156.329  1.00  0.00           C  
ATOM   2856  O   ASN B 157     287.165 -56.003 156.728  1.00  0.00           O  
ATOM   2857  CB  ASN B 157     285.214 -56.707 158.622  1.00  0.00           C  
ATOM   2858  CG  ASN B 157     283.918 -56.890 159.425  1.00  0.00           C  
ATOM   2859  OD1 ASN B 157     282.878 -57.260 158.885  1.00  0.00           O  
ATOM   2860  ND2 ASN B 157     283.973 -56.610 160.728  1.00  0.00           N  
ATOM   2861  N   SER B 158     286.589 -57.576 155.192  1.00  0.00           N  
ATOM   2862  CA  SER B 158     287.746 -57.503 154.287  1.00  0.00           C  
ATOM   2863  C   SER B 158     289.073 -57.917 154.963  1.00  0.00           C  
ATOM   2864  O   SER B 158     290.127 -57.371 154.637  1.00  0.00           O  
ATOM   2865  CB  SER B 158     287.820 -56.125 153.580  1.00  0.00           C  
ATOM   2866  OG  SER B 158     286.773 -55.993 152.642  1.00  0.00           O  
ATOM   2867  N   GLY B 159     288.993 -58.876 155.901  1.00  0.00           N  
ATOM   2868  CA  GLY B 159     290.127 -59.374 156.680  1.00  0.00           C  
ATOM   2869  C   GLY B 159     290.368 -58.562 157.964  1.00  0.00           C  
ATOM   2870  O   GLY B 159     291.284 -58.908 158.711  1.00  0.00           O  
ATOM   2871  N   ALA B 160     289.563 -57.519 158.248  1.00  0.00           N  
ATOM   2872  CA  ALA B 160     289.641 -56.714 159.474  1.00  0.00           C  
ATOM   2873  C   ALA B 160     289.004 -57.386 160.709  1.00  0.00           C  
ATOM   2874  O   ALA B 160     289.067 -56.804 161.791  1.00  0.00           O  
ATOM   2875  CB  ALA B 160     289.007 -55.337 159.220  1.00  0.00           C  
ATOM   2876  N   LEU B 161     288.417 -58.583 160.538  1.00  0.00           N  
ATOM   2877  CA  LEU B 161     287.837 -59.395 161.603  1.00  0.00           C  
ATOM   2878  C   LEU B 161     288.192 -60.869 161.364  1.00  0.00           C  
ATOM   2879  O   LEU B 161     288.108 -61.350 160.233  1.00  0.00           O  
ATOM   2880  CB  LEU B 161     286.316 -59.130 161.666  1.00  0.00           C  
ATOM   2881  CG  LEU B 161     285.539 -59.877 162.775  1.00  0.00           C  
ATOM   2882  CD1 LEU B 161     286.068 -59.572 164.189  1.00  0.00           C  
ATOM   2883  CD2 LEU B 161     284.038 -59.567 162.675  1.00  0.00           C  
ATOM   2884  N   THR B 162     288.584 -61.548 162.452  1.00  0.00           N  
ATOM   2885  CA  THR B 162     289.031 -62.943 162.455  1.00  0.00           C  
ATOM   2886  C   THR B 162     288.680 -63.674 163.778  1.00  0.00           C  
ATOM   2887  O   THR B 162     288.839 -64.893 163.853  1.00  0.00           O  
ATOM   2888  CB  THR B 162     290.557 -63.030 162.146  1.00  0.00           C  
ATOM   2889  OG1 THR B 162     290.996 -64.367 162.000  1.00  0.00           O  
ATOM   2890  CG2 THR B 162     291.464 -62.369 163.203  1.00  0.00           C  
ATOM   2891  N   SER B 163     288.177 -62.935 164.785  1.00  0.00           N  
ATOM   2892  CA  SER B 163     287.774 -63.449 166.096  1.00  0.00           C  
ATOM   2893  C   SER B 163     286.580 -64.419 165.988  1.00  0.00           C  
ATOM   2894  O   SER B 163     285.503 -64.006 165.562  1.00  0.00           O  
ATOM   2895  CB  SER B 163     287.473 -62.255 167.026  1.00  0.00           C  
ATOM   2896  OG  SER B 163     287.144 -62.676 168.335  1.00  0.00           O  
ATOM   2897  N   GLY B 164     286.823 -65.686 166.368  1.00  0.00           N  
ATOM   2898  CA  GLY B 164     285.845 -66.777 166.365  1.00  0.00           C  
ATOM   2899  C   GLY B 164     285.392 -67.206 164.959  1.00  0.00           C  
ATOM   2900  O   GLY B 164     284.348 -67.848 164.845  1.00  0.00           O  
ATOM   2901  N   VAL B 165     286.148 -66.853 163.902  1.00  0.00           N  
ATOM   2902  CA  VAL B 165     285.855 -67.226 162.518  1.00  0.00           C  
ATOM   2903  C   VAL B 165     286.236 -68.692 162.237  1.00  0.00           C  
ATOM   2904  O   VAL B 165     287.316 -69.131 162.629  1.00  0.00           O  
ATOM   2905  CB  VAL B 165     286.581 -66.291 161.503  1.00  0.00           C  
ATOM   2906  CG1 VAL B 165     286.574 -66.768 160.031  1.00  0.00           C  
ATOM   2907  CG2 VAL B 165     285.989 -64.874 161.564  1.00  0.00           C  
ATOM   2908  N   HIS B 166     285.343 -69.387 161.516  1.00  0.00           N  
ATOM   2909  CA  HIS B 166     285.576 -70.709 160.943  1.00  0.00           C  
ATOM   2910  C   HIS B 166     285.029 -70.710 159.510  1.00  0.00           C  
ATOM   2911  O   HIS B 166     283.879 -70.323 159.303  1.00  0.00           O  
ATOM   2912  CB  HIS B 166     284.900 -71.803 161.798  1.00  0.00           C  
ATOM   2913  CG  HIS B 166     285.587 -72.089 163.107  1.00  0.00           C  
ATOM   2914  ND1 HIS B 166     285.315 -71.574 164.359  1.00  0.00           N  
ATOM   2915  CD2 HIS B 166     286.655 -72.987 163.209  1.00  0.00           C  
ATOM   2916  CE1 HIS B 166     286.237 -72.146 165.219  1.00  0.00           C  
ATOM   2917  NE2 HIS B 166     286.998 -72.965 164.491  1.00  0.00           N  
ATOM   2918  N   THR B 167     285.859 -71.170 158.561  1.00  0.00           N  
ATOM   2919  CA  THR B 167     285.483 -71.373 157.163  1.00  0.00           C  
ATOM   2920  C   THR B 167     285.597 -72.875 156.861  1.00  0.00           C  
ATOM   2921  O   THR B 167     286.643 -73.478 157.109  1.00  0.00           O  
ATOM   2922  CB  THR B 167     286.408 -70.593 156.188  1.00  0.00           C  
ATOM   2923  OG1 THR B 167     286.281 -69.206 156.439  1.00  0.00           O  
ATOM   2924  CG2 THR B 167     286.117 -70.818 154.691  1.00  0.00           C  
ATOM   2925  N   PHE B 168     284.497 -73.440 156.352  1.00  0.00           N  
ATOM   2926  CA  PHE B 168     284.323 -74.867 156.087  1.00  0.00           C  
ATOM   2927  C   PHE B 168     284.705 -75.150 154.618  1.00  0.00           C  
ATOM   2928  O   PHE B 168     284.412 -74.305 153.777  1.00  0.00           O  
ATOM   2929  CB  PHE B 168     282.835 -75.198 156.333  1.00  0.00           C  
ATOM   2930  CG  PHE B 168     282.335 -74.848 157.730  1.00  0.00           C  
ATOM   2931  CD1 PHE B 168     281.849 -73.552 158.011  1.00  0.00           C  
ATOM   2932  CE1 PHE B 168     281.504 -73.187 159.304  1.00  0.00           C  
ATOM   2933  CZ  PHE B 168     281.661 -74.094 160.342  1.00  0.00           C  
ATOM   2934  CD2 PHE B 168     282.523 -75.743 158.801  1.00  0.00           C  
ATOM   2935  CE2 PHE B 168     282.172 -75.358 160.088  1.00  0.00           C  
ATOM   2936  N   PRO B 169     285.331 -76.312 154.311  1.00  0.00           N  
ATOM   2937  CA  PRO B 169     285.572 -76.769 152.920  1.00  0.00           C  
ATOM   2938  C   PRO B 169     284.326 -76.831 152.008  1.00  0.00           C  
ATOM   2939  O   PRO B 169     283.203 -76.955 152.502  1.00  0.00           O  
ATOM   2940  CD  PRO B 169     285.900 -77.253 155.277  1.00  0.00           C  
ATOM   2941  CB  PRO B 169     286.196 -78.165 153.094  1.00  0.00           C  
ATOM   2942  CG  PRO B 169     286.842 -78.130 154.466  1.00  0.00           C  
ATOM   2943  N   ALA B 170     284.557 -76.742 150.689  1.00  0.00           N  
ATOM   2944  CA  ALA B 170     283.511 -76.790 149.667  1.00  0.00           C  
ATOM   2945  C   ALA B 170     282.940 -78.202 149.451  1.00  0.00           C  
ATOM   2946  O   ALA B 170     283.631 -79.193 149.691  1.00  0.00           O  
ATOM   2947  CB  ALA B 170     284.085 -76.255 148.351  1.00  0.00           C  
ATOM   2948  N   VAL B 171     281.689 -78.250 148.968  1.00  0.00           N  
ATOM   2949  CA  VAL B 171     280.968 -79.471 148.609  1.00  0.00           C  
ATOM   2950  C   VAL B 171     280.305 -79.261 147.236  1.00  0.00           C  
ATOM   2951  O   VAL B 171     279.697 -78.213 147.013  1.00  0.00           O  
ATOM   2952  CB  VAL B 171     279.851 -79.811 149.641  1.00  0.00           C  
ATOM   2953  CG1 VAL B 171     279.083 -81.104 149.298  1.00  0.00           C  
ATOM   2954  CG2 VAL B 171     280.391 -79.910 151.077  1.00  0.00           C  
ATOM   2955  N   LEU B 172     280.430 -80.266 146.350  1.00  0.00           N  
ATOM   2956  CA  LEU B 172     279.841 -80.300 145.007  1.00  0.00           C  
ATOM   2957  C   LEU B 172     278.299 -80.286 145.072  1.00  0.00           C  
ATOM   2958  O   LEU B 172     277.734 -81.026 145.879  1.00  0.00           O  
ATOM   2959  CB  LEU B 172     280.362 -81.572 144.291  1.00  0.00           C  
ATOM   2960  CG  LEU B 172     280.123 -81.636 142.761  1.00  0.00           C  
ATOM   2961  CD1 LEU B 172     281.131 -80.756 141.998  1.00  0.00           C  
ATOM   2962  CD2 LEU B 172     280.130 -83.090 142.240  1.00  0.00           C  
ATOM   2963  N   GLN B 173     277.646 -79.461 144.234  1.00  0.00           N  
ATOM   2964  CA  GLN B 173     276.189 -79.323 144.244  1.00  0.00           C  
ATOM   2965  C   GLN B 173     275.645 -78.976 142.854  1.00  0.00           C  
ATOM   2966  O   GLN B 173     276.020 -77.940 142.307  1.00  0.00           O  
ATOM   2967  CB  GLN B 173     275.761 -78.279 145.301  1.00  0.00           C  
ATOM   2968  CG  GLN B 173     274.228 -78.165 145.452  1.00  0.00           C  
ATOM   2969  CD  GLN B 173     273.766 -77.237 146.575  1.00  0.00           C  
ATOM   2970  OE1 GLN B 173     272.448 -77.095 146.708  1.00  0.00           O  
ATOM   2971  NE2 GLN B 173     274.568 -76.660 147.307  1.00  0.00           N  
ATOM   2972  N   SER B 174     274.703 -79.809 142.377  1.00  0.00           N  
ATOM   2973  CA  SER B 174     273.934 -79.687 141.132  1.00  0.00           C  
ATOM   2974  C   SER B 174     274.814 -79.875 139.883  1.00  0.00           C  
ATOM   2975  O   SER B 174     275.212 -78.890 139.262  1.00  0.00           O  
ATOM   2976  CB  SER B 174     273.114 -78.373 141.094  1.00  0.00           C  
ATOM   2977  OG  SER B 174     272.061 -78.424 142.035  1.00  0.00           O  
ATOM   2978  N   SER B 175     275.090 -81.153 139.557  1.00  0.00           N  
ATOM   2979  CA  SER B 175     275.943 -81.628 138.458  1.00  0.00           C  
ATOM   2980  C   SER B 175     277.417 -81.258 138.721  1.00  0.00           C  
ATOM   2981  O   SER B 175     278.068 -81.943 139.510  1.00  0.00           O  
ATOM   2982  CB  SER B 175     275.377 -81.188 137.082  1.00  0.00           C  
ATOM   2983  OG  SER B 175     276.126 -81.728 136.012  1.00  0.00           O  
ATOM   2984  N   GLY B 176     277.886 -80.155 138.113  1.00  0.00           N  
ATOM   2985  CA  GLY B 176     279.135 -79.483 138.462  1.00  0.00           C  
ATOM   2986  C   GLY B 176     278.890 -78.571 139.672  1.00  0.00           C  
ATOM   2987  O   GLY B 176     278.080 -78.891 140.541  1.00  0.00           O  
ATOM   2988  N   LEU B 177     279.597 -77.428 139.716  1.00  0.00           N  
ATOM   2989  CA  LEU B 177     279.438 -76.325 140.678  1.00  0.00           C  
ATOM   2990  C   LEU B 177     279.733 -76.708 142.148  1.00  0.00           C  
ATOM   2991  O   LEU B 177     279.903 -77.882 142.471  1.00  0.00           O  
ATOM   2992  CB  LEU B 177     278.049 -75.639 140.521  1.00  0.00           C  
ATOM   2993  CG  LEU B 177     277.746 -74.977 139.152  1.00  0.00           C  
ATOM   2994  CD1 LEU B 177     278.806 -73.953 138.713  1.00  0.00           C  
ATOM   2995  CD2 LEU B 177     277.379 -75.966 138.029  1.00  0.00           C  
ATOM   2996  N   TYR B 178     279.832 -75.691 143.017  1.00  0.00           N  
ATOM   2997  CA  TYR B 178     280.214 -75.842 144.421  1.00  0.00           C  
ATOM   2998  C   TYR B 178     279.407 -74.901 145.325  1.00  0.00           C  
ATOM   2999  O   TYR B 178     278.836 -73.910 144.861  1.00  0.00           O  
ATOM   3000  CB  TYR B 178     281.732 -75.590 144.572  1.00  0.00           C  
ATOM   3001  CG  TYR B 178     282.627 -76.689 144.034  1.00  0.00           C  
ATOM   3002  CD1 TYR B 178     282.811 -77.871 144.781  1.00  0.00           C  
ATOM   3003  CE1 TYR B 178     283.612 -78.911 144.278  1.00  0.00           C  
ATOM   3004  CZ  TYR B 178     284.250 -78.768 143.029  1.00  0.00           C  
ATOM   3005  OH  TYR B 178     285.022 -79.779 142.539  1.00  0.00           O  
ATOM   3006  CD2 TYR B 178     283.278 -76.542 142.791  1.00  0.00           C  
ATOM   3007  CE2 TYR B 178     284.090 -77.580 142.293  1.00  0.00           C  
ATOM   3008  N   SER B 179     279.407 -75.251 146.620  1.00  0.00           N  
ATOM   3009  CA  SER B 179     278.784 -74.525 147.722  1.00  0.00           C  
ATOM   3010  C   SER B 179     279.728 -74.598 148.933  1.00  0.00           C  
ATOM   3011  O   SER B 179     280.328 -75.648 149.160  1.00  0.00           O  
ATOM   3012  CB  SER B 179     277.410 -75.163 148.007  1.00  0.00           C  
ATOM   3013  OG  SER B 179     276.701 -74.476 149.017  1.00  0.00           O  
ATOM   3014  N   LEU B 180     279.854 -73.489 149.679  1.00  0.00           N  
ATOM   3015  CA  LEU B 180     280.806 -73.341 150.784  1.00  0.00           C  
ATOM   3016  C   LEU B 180     280.259 -72.349 151.819  1.00  0.00           C  
ATOM   3017  O   LEU B 180     279.837 -71.260 151.440  1.00  0.00           O  
ATOM   3018  CB  LEU B 180     282.186 -72.949 150.193  1.00  0.00           C  
ATOM   3019  CG  LEU B 180     283.300 -72.590 151.202  1.00  0.00           C  
ATOM   3020  CD1 LEU B 180     284.694 -73.018 150.691  1.00  0.00           C  
ATOM   3021  CD2 LEU B 180     283.282 -71.100 151.605  1.00  0.00           C  
ATOM   3022  N   SER B 181     280.298 -72.734 153.103  1.00  0.00           N  
ATOM   3023  CA  SER B 181     279.812 -71.933 154.229  1.00  0.00           C  
ATOM   3024  C   SER B 181     280.968 -71.316 155.037  1.00  0.00           C  
ATOM   3025  O   SER B 181     282.108 -71.780 154.956  1.00  0.00           O  
ATOM   3026  CB  SER B 181     278.895 -72.825 155.096  1.00  0.00           C  
ATOM   3027  OG  SER B 181     279.602 -73.864 155.737  1.00  0.00           O  
ATOM   3028  N   SER B 182     280.625 -70.294 155.835  1.00  0.00           N  
ATOM   3029  CA  SER B 182     281.513 -69.634 156.792  1.00  0.00           C  
ATOM   3030  C   SER B 182     280.677 -68.952 157.890  1.00  0.00           C  
ATOM   3031  O   SER B 182     279.529 -68.574 157.649  1.00  0.00           O  
ATOM   3032  CB  SER B 182     282.459 -68.662 156.049  1.00  0.00           C  
ATOM   3033  OG  SER B 182     283.349 -67.997 156.926  1.00  0.00           O  
ATOM   3034  N   VAL B 183     281.285 -68.817 159.076  1.00  0.00           N  
ATOM   3035  CA  VAL B 183     280.691 -68.231 160.276  1.00  0.00           C  
ATOM   3036  C   VAL B 183     281.703 -67.299 160.967  1.00  0.00           C  
ATOM   3037  O   VAL B 183     282.910 -67.491 160.827  1.00  0.00           O  
ATOM   3038  CB  VAL B 183     280.234 -69.353 161.263  1.00  0.00           C  
ATOM   3039  CG1 VAL B 183     281.377 -70.197 161.859  1.00  0.00           C  
ATOM   3040  CG2 VAL B 183     279.328 -68.844 162.402  1.00  0.00           C  
ATOM   3041  N   VAL B 184     281.171 -66.328 161.724  1.00  0.00           N  
ATOM   3042  CA  VAL B 184     281.892 -65.511 162.695  1.00  0.00           C  
ATOM   3043  C   VAL B 184     281.055 -65.437 163.983  1.00  0.00           C  
ATOM   3044  O   VAL B 184     279.828 -65.343 163.903  1.00  0.00           O  
ATOM   3045  CB  VAL B 184     282.171 -64.077 162.153  1.00  0.00           C  
ATOM   3046  CG1 VAL B 184     280.914 -63.227 161.874  1.00  0.00           C  
ATOM   3047  CG2 VAL B 184     283.126 -63.286 163.062  1.00  0.00           C  
ATOM   3048  N   THR B 185     281.733 -65.480 165.140  1.00  0.00           N  
ATOM   3049  CA  THR B 185     281.109 -65.376 166.457  1.00  0.00           C  
ATOM   3050  C   THR B 185     282.010 -64.524 167.366  1.00  0.00           C  
ATOM   3051  O   THR B 185     283.208 -64.789 167.446  1.00  0.00           O  
ATOM   3052  CB  THR B 185     280.888 -66.767 167.115  1.00  0.00           C  
ATOM   3053  OG1 THR B 185     280.006 -67.536 166.320  1.00  0.00           O  
ATOM   3054  CG2 THR B 185     280.304 -66.735 168.539  1.00  0.00           C  
ATOM   3055  N   VAL B 186     281.416 -63.513 168.017  1.00  0.00           N  
ATOM   3056  CA  VAL B 186     282.118 -62.522 168.838  1.00  0.00           C  
ATOM   3057  C   VAL B 186     281.302 -62.197 170.109  1.00  0.00           C  
ATOM   3058  O   VAL B 186     280.074 -62.269 170.058  1.00  0.00           O  
ATOM   3059  CB  VAL B 186     282.326 -61.193 168.047  1.00  0.00           C  
ATOM   3060  CG1 VAL B 186     283.342 -61.356 166.902  1.00  0.00           C  
ATOM   3061  CG2 VAL B 186     281.025 -60.534 167.538  1.00  0.00           C  
ATOM   3062  N   PRO B 187     281.980 -61.822 171.222  1.00  0.00           N  
ATOM   3063  CA  PRO B 187     281.300 -61.349 172.444  1.00  0.00           C  
ATOM   3064  C   PRO B 187     280.587 -59.997 172.233  1.00  0.00           C  
ATOM   3065  O   PRO B 187     281.132 -59.123 171.558  1.00  0.00           O  
ATOM   3066  CB  PRO B 187     282.437 -61.250 173.474  1.00  0.00           C  
ATOM   3067  CG  PRO B 187     283.683 -60.977 172.649  1.00  0.00           C  
ATOM   3068  CD  PRO B 187     283.438 -61.785 171.381  1.00  0.00           C  
ATOM   3069  N   SER B 188     279.373 -59.880 172.796  1.00  0.00           N  
ATOM   3070  CA  SER B 188     278.441 -58.755 172.644  1.00  0.00           C  
ATOM   3071  C   SER B 188     277.872 -58.677 171.207  1.00  0.00           C  
ATOM   3072  O   SER B 188     277.876 -59.683 170.497  1.00  0.00           O  
ATOM   3073  CB  SER B 188     279.078 -57.446 173.188  1.00  0.00           C  
ATOM   3074  OG  SER B 188     278.127 -56.413 173.379  1.00  0.00           O  
ATOM   3075  N   SER B 189     277.366 -57.499 170.810  1.00  0.00           N  
ATOM   3076  CA  SER B 189     276.840 -57.210 169.480  1.00  0.00           C  
ATOM   3077  C   SER B 189     277.126 -55.739 169.146  1.00  0.00           C  
ATOM   3078  O   SER B 189     277.029 -54.884 170.029  1.00  0.00           O  
ATOM   3079  CB  SER B 189     275.331 -57.537 169.440  1.00  0.00           C  
ATOM   3080  OG  SER B 189     274.793 -57.355 168.145  1.00  0.00           O  
ATOM   3081  N   SER B 190     277.460 -55.474 167.875  1.00  0.00           N  
ATOM   3082  CA  SER B 190     277.802 -54.140 167.375  1.00  0.00           C  
ATOM   3083  C   SER B 190     277.447 -53.965 165.887  1.00  0.00           C  
ATOM   3084  O   SER B 190     278.084 -53.158 165.215  1.00  0.00           O  
ATOM   3085  CB  SER B 190     279.272 -53.803 167.731  1.00  0.00           C  
ATOM   3086  OG  SER B 190     280.193 -54.556 166.968  1.00  0.00           O  
ATOM   3087  N   LEU B 191     276.423 -54.696 165.402  1.00  0.00           N  
ATOM   3088  CA  LEU B 191     275.943 -54.673 164.012  1.00  0.00           C  
ATOM   3089  C   LEU B 191     275.431 -53.293 163.537  1.00  0.00           C  
ATOM   3090  O   LEU B 191     275.560 -52.984 162.353  1.00  0.00           O  
ATOM   3091  CB  LEU B 191     274.882 -55.790 163.838  1.00  0.00           C  
ATOM   3092  CG  LEU B 191     274.346 -56.014 162.401  1.00  0.00           C  
ATOM   3093  CD1 LEU B 191     275.465 -56.367 161.404  1.00  0.00           C  
ATOM   3094  CD2 LEU B 191     273.229 -57.081 162.392  1.00  0.00           C  
ATOM   3095  N   GLY B 192     274.890 -52.487 164.469  1.00  0.00           N  
ATOM   3096  CA  GLY B 192     274.390 -51.136 164.200  1.00  0.00           C  
ATOM   3097  C   GLY B 192     275.493 -50.065 164.272  1.00  0.00           C  
ATOM   3098  O   GLY B 192     275.252 -48.941 163.838  1.00  0.00           O  
ATOM   3099  N   THR B 193     276.682 -50.398 164.807  1.00  0.00           N  
ATOM   3100  CA  THR B 193     277.834 -49.497 164.939  1.00  0.00           C  
ATOM   3101  C   THR B 193     278.897 -49.770 163.854  1.00  0.00           C  
ATOM   3102  O   THR B 193     279.555 -48.832 163.402  1.00  0.00           O  
ATOM   3103  CB  THR B 193     278.508 -49.677 166.328  1.00  0.00           C  
ATOM   3104  OG1 THR B 193     277.558 -49.405 167.341  1.00  0.00           O  
ATOM   3105  CG2 THR B 193     279.746 -48.801 166.599  1.00  0.00           C  
ATOM   3106  N   LYS B 194     279.022 -51.041 163.444  1.00  0.00           N  
ATOM   3107  CA  LYS B 194     279.937 -51.539 162.426  1.00  0.00           C  
ATOM   3108  C   LYS B 194     279.209 -52.636 161.642  1.00  0.00           C  
ATOM   3109  O   LYS B 194     278.714 -53.582 162.251  1.00  0.00           O  
ATOM   3110  CB  LYS B 194     281.236 -52.038 163.107  1.00  0.00           C  
ATOM   3111  CG  LYS B 194     282.199 -52.878 162.237  1.00  0.00           C  
ATOM   3112  CD  LYS B 194     282.732 -52.155 160.989  1.00  0.00           C  
ATOM   3113  CE  LYS B 194     283.679 -53.041 160.168  1.00  0.00           C  
ATOM   3114  NZ  LYS B 194     284.145 -52.355 158.953  1.00  0.00           N  
ATOM   3115  N   THR B 195     279.190 -52.505 160.308  1.00  0.00           N  
ATOM   3116  CA  THR B 195     278.635 -53.498 159.393  1.00  0.00           C  
ATOM   3117  C   THR B 195     279.477 -54.794 159.367  1.00  0.00           C  
ATOM   3118  O   THR B 195     280.702 -54.725 159.257  1.00  0.00           O  
ATOM   3119  CB  THR B 195     278.502 -52.910 157.957  1.00  0.00           C  
ATOM   3120  OG1 THR B 195     277.952 -53.862 157.068  1.00  0.00           O  
ATOM   3121  CG2 THR B 195     279.809 -52.402 157.317  1.00  0.00           C  
ATOM   3122  N   TYR B 196     278.790 -55.943 159.476  1.00  0.00           N  
ATOM   3123  CA  TYR B 196     279.384 -57.273 159.369  1.00  0.00           C  
ATOM   3124  C   TYR B 196     279.144 -57.788 157.949  1.00  0.00           C  
ATOM   3125  O   TYR B 196     277.996 -58.033 157.570  1.00  0.00           O  
ATOM   3126  CB  TYR B 196     278.800 -58.221 160.435  1.00  0.00           C  
ATOM   3127  CG  TYR B 196     279.359 -58.011 161.834  1.00  0.00           C  
ATOM   3128  CD1 TYR B 196     279.043 -56.843 162.559  1.00  0.00           C  
ATOM   3129  CD2 TYR B 196     280.205 -58.979 162.419  1.00  0.00           C  
ATOM   3130  CE1 TYR B 196     279.579 -56.629 163.842  1.00  0.00           C  
ATOM   3131  CE2 TYR B 196     280.730 -58.774 163.711  1.00  0.00           C  
ATOM   3132  CZ  TYR B 196     280.425 -57.594 164.418  1.00  0.00           C  
ATOM   3133  OH  TYR B 196     280.952 -57.379 165.657  1.00  0.00           O  
ATOM   3134  N   THR B 197     280.243 -57.912 157.194  1.00  0.00           N  
ATOM   3135  CA  THR B 197     280.251 -58.319 155.795  1.00  0.00           C  
ATOM   3136  C   THR B 197     281.130 -59.570 155.626  1.00  0.00           C  
ATOM   3137  O   THR B 197     282.133 -59.727 156.322  1.00  0.00           O  
ATOM   3138  CB  THR B 197     280.802 -57.181 154.887  1.00  0.00           C  
ATOM   3139  OG1 THR B 197     282.170 -56.906 155.119  1.00  0.00           O  
ATOM   3140  CG2 THR B 197     280.030 -55.857 155.008  1.00  0.00           C  
ATOM   3141  N   CYS B 198     280.712 -60.430 154.689  1.00  0.00           N  
ATOM   3142  CA  CYS B 198     281.390 -61.656 154.285  1.00  0.00           C  
ATOM   3143  C   CYS B 198     281.885 -61.452 152.848  1.00  0.00           C  
ATOM   3144  O   CYS B 198     281.085 -61.423 151.911  1.00  0.00           O  
ATOM   3145  SG  CYS B 198     280.887 -64.427 153.730  1.00  0.00           S  
ATOM   3146  CB  CYS B 198     280.412 -62.832 154.452  1.00  0.00           C  
ATOM   3147  N   ASN B 199     283.207 -61.264 152.736  1.00  0.00           N  
ATOM   3148  CA  ASN B 199     283.919 -60.901 151.513  1.00  0.00           C  
ATOM   3149  C   ASN B 199     284.564 -62.161 150.933  1.00  0.00           C  
ATOM   3150  O   ASN B 199     285.278 -62.857 151.654  1.00  0.00           O  
ATOM   3151  CB  ASN B 199     284.994 -59.834 151.823  1.00  0.00           C  
ATOM   3152  CG  ASN B 199     284.416 -58.592 152.502  1.00  0.00           C  
ATOM   3153  OD1 ASN B 199     284.237 -58.578 153.717  1.00  0.00           O  
ATOM   3154  ND2 ASN B 199     284.128 -57.547 151.727  1.00  0.00           N  
ATOM   3155  N   VAL B 200     284.258 -62.448 149.660  1.00  0.00           N  
ATOM   3156  CA  VAL B 200     284.547 -63.726 149.017  1.00  0.00           C  
ATOM   3157  C   VAL B 200     285.098 -63.486 147.604  1.00  0.00           C  
ATOM   3158  O   VAL B 200     284.480 -62.745 146.842  1.00  0.00           O  
ATOM   3159  CB  VAL B 200     283.256 -64.589 148.911  1.00  0.00           C  
ATOM   3160  CG1 VAL B 200     283.461 -65.944 148.200  1.00  0.00           C  
ATOM   3161  CG2 VAL B 200     282.618 -64.809 150.295  1.00  0.00           C  
ATOM   3162  N   ASP B 201     286.225 -64.142 147.279  1.00  0.00           N  
ATOM   3163  CA  ASP B 201     286.899 -64.061 145.981  1.00  0.00           C  
ATOM   3164  C   ASP B 201     286.947 -65.464 145.349  1.00  0.00           C  
ATOM   3165  O   ASP B 201     287.149 -66.453 146.055  1.00  0.00           O  
ATOM   3166  CB  ASP B 201     288.326 -63.472 146.140  1.00  0.00           C  
ATOM   3167  CG  ASP B 201     289.074 -63.196 144.825  1.00  0.00           C  
ATOM   3168  OD1 ASP B 201     290.318 -63.318 144.845  1.00  0.00           O  
ATOM   3169  OD2 ASP B 201     288.412 -62.799 143.842  1.00  0.00           O  
ATOM   3170  N   HIS B 202     286.814 -65.494 144.016  1.00  0.00           N  
ATOM   3171  CA  HIS B 202     286.982 -66.663 143.165  1.00  0.00           C  
ATOM   3172  C   HIS B 202     287.866 -66.242 141.987  1.00  0.00           C  
ATOM   3173  O   HIS B 202     287.374 -65.633 141.038  1.00  0.00           O  
ATOM   3174  CB  HIS B 202     285.602 -67.147 142.696  1.00  0.00           C  
ATOM   3175  CG  HIS B 202     285.638 -68.346 141.784  1.00  0.00           C  
ATOM   3176  ND1 HIS B 202     285.563 -68.227 140.394  1.00  0.00           N  
ATOM   3177  CD2 HIS B 202     285.769 -69.678 142.110  1.00  0.00           C  
ATOM   3178  CE1 HIS B 202     285.658 -69.466 139.939  1.00  0.00           C  
ATOM   3179  NE2 HIS B 202     285.780 -70.367 140.914  1.00  0.00           N  
ATOM   3180  N   LYS B 203     289.163 -66.566 142.080  1.00  0.00           N  
ATOM   3181  CA  LYS B 203     290.165 -66.178 141.092  1.00  0.00           C  
ATOM   3182  C   LYS B 203     290.209 -66.972 139.755  1.00  0.00           C  
ATOM   3183  O   LYS B 203     290.672 -66.377 138.783  1.00  0.00           O  
ATOM   3184  CB  LYS B 203     291.532 -66.048 141.790  1.00  0.00           C  
ATOM   3185  CG  LYS B 203     292.568 -65.214 141.007  1.00  0.00           C  
ATOM   3186  CD  LYS B 203     293.749 -64.702 141.855  1.00  0.00           C  
ATOM   3187  CE  LYS B 203     293.363 -63.854 143.086  1.00  0.00           C  
ATOM   3188  NZ  LYS B 203     292.394 -62.790 142.758  1.00  0.00           N  
ATOM   3189  N   PRO B 204     289.649 -68.207 139.654  1.00  0.00           N  
ATOM   3190  CA  PRO B 204     289.477 -68.890 138.350  1.00  0.00           C  
ATOM   3191  C   PRO B 204     288.522 -68.229 137.329  1.00  0.00           C  
ATOM   3192  O   PRO B 204     288.588 -68.595 136.156  1.00  0.00           O  
ATOM   3193  CB  PRO B 204     289.027 -70.314 138.712  1.00  0.00           C  
ATOM   3194  CG  PRO B 204     289.543 -70.533 140.122  1.00  0.00           C  
ATOM   3195  CD  PRO B 204     289.416 -69.151 140.751  1.00  0.00           C  
ATOM   3196  N   SER B 205     287.693 -67.267 137.770  1.00  0.00           N  
ATOM   3197  CA  SER B 205     286.891 -66.390 136.905  1.00  0.00           C  
ATOM   3198  C   SER B 205     287.150 -64.894 137.191  1.00  0.00           C  
ATOM   3199  O   SER B 205     286.682 -64.055 136.424  1.00  0.00           O  
ATOM   3200  CB  SER B 205     285.400 -66.777 137.027  1.00  0.00           C  
ATOM   3201  OG  SER B 205     284.786 -66.257 138.188  1.00  0.00           O  
ATOM   3202  N   ASN B 206     287.879 -64.594 138.284  1.00  0.00           N  
ATOM   3203  CA  ASN B 206     288.207 -63.265 138.815  1.00  0.00           C  
ATOM   3204  C   ASN B 206     286.993 -62.471 139.355  1.00  0.00           C  
ATOM   3205  O   ASN B 206     287.122 -61.269 139.594  1.00  0.00           O  
ATOM   3206  CB  ASN B 206     289.054 -62.445 137.801  1.00  0.00           C  
ATOM   3207  CG  ASN B 206     290.112 -61.535 138.441  1.00  0.00           C  
ATOM   3208  OD1 ASN B 206     290.732 -61.880 139.446  1.00  0.00           O  
ATOM   3209  ND2 ASN B 206     290.342 -60.367 137.838  1.00  0.00           N  
ATOM   3210  N   THR B 207     285.856 -63.151 139.579  1.00  0.00           N  
ATOM   3211  CA  THR B 207     284.660 -62.590 140.205  1.00  0.00           C  
ATOM   3212  C   THR B 207     284.836 -62.530 141.733  1.00  0.00           C  
ATOM   3213  O   THR B 207     285.283 -63.506 142.335  1.00  0.00           O  
ATOM   3214  CB  THR B 207     283.412 -63.458 139.887  1.00  0.00           C  
ATOM   3215  OG1 THR B 207     283.153 -63.385 138.499  1.00  0.00           O  
ATOM   3216  CG2 THR B 207     282.111 -63.086 140.628  1.00  0.00           C  
ATOM   3217  N   LYS B 208     284.455 -61.385 142.320  1.00  0.00           N  
ATOM   3218  CA  LYS B 208     284.521 -61.125 143.753  1.00  0.00           C  
ATOM   3219  C   LYS B 208     283.193 -60.509 144.216  1.00  0.00           C  
ATOM   3220  O   LYS B 208     282.607 -59.699 143.495  1.00  0.00           O  
ATOM   3221  CB  LYS B 208     285.734 -60.212 144.038  1.00  0.00           C  
ATOM   3222  CG  LYS B 208     286.027 -59.980 145.532  1.00  0.00           C  
ATOM   3223  CD  LYS B 208     287.321 -59.191 145.795  1.00  0.00           C  
ATOM   3224  CE  LYS B 208     287.267 -57.708 145.396  1.00  0.00           C  
ATOM   3225  NZ  LYS B 208     286.351 -56.941 146.257  1.00  0.00           N  
ATOM   3226  N   VAL B 209     282.756 -60.913 145.416  1.00  0.00           N  
ATOM   3227  CA  VAL B 209     281.517 -60.488 146.061  1.00  0.00           C  
ATOM   3228  C   VAL B 209     281.848 -59.980 147.477  1.00  0.00           C  
ATOM   3229  O   VAL B 209     282.637 -60.609 148.177  1.00  0.00           O  
ATOM   3230  CB  VAL B 209     280.518 -61.677 146.171  1.00  0.00           C  
ATOM   3231  CG1 VAL B 209     279.244 -61.350 146.970  1.00  0.00           C  
ATOM   3232  CG2 VAL B 209     280.121 -62.224 144.787  1.00  0.00           C  
ATOM   3233  N   ASP B 210     281.227 -58.855 147.865  1.00  0.00           N  
ATOM   3234  CA  ASP B 210     281.452 -58.151 149.135  1.00  0.00           C  
ATOM   3235  C   ASP B 210     280.106 -57.950 149.847  1.00  0.00           C  
ATOM   3236  O   ASP B 210     279.681 -56.815 150.070  1.00  0.00           O  
ATOM   3237  CB  ASP B 210     282.232 -56.827 148.941  1.00  0.00           C  
ATOM   3238  CG  ASP B 210     283.542 -56.993 148.167  1.00  0.00           C  
ATOM   3239  OD1 ASP B 210     283.560 -56.627 146.971  1.00  0.00           O  
ATOM   3240  OD2 ASP B 210     284.515 -57.472 148.790  1.00  0.00           O  
ATOM   3241  N   LYS B 211     279.434 -59.073 150.146  1.00  0.00           N  
ATOM   3242  CA  LYS B 211     278.053 -59.104 150.616  1.00  0.00           C  
ATOM   3243  C   LYS B 211     277.933 -58.772 152.112  1.00  0.00           C  
ATOM   3244  O   LYS B 211     278.630 -59.382 152.923  1.00  0.00           O  
ATOM   3245  CB  LYS B 211     277.473 -60.502 150.310  1.00  0.00           C  
ATOM   3246  CG  LYS B 211     275.959 -60.652 150.531  1.00  0.00           C  
ATOM   3247  CD  LYS B 211     275.136 -59.868 149.494  1.00  0.00           C  
ATOM   3248  CE  LYS B 211     273.628 -59.902 149.747  1.00  0.00           C  
ATOM   3249  NZ  LYS B 211     273.246 -59.095 150.920  1.00  0.00           N  
ATOM   3250  N   ARG B 212     276.993 -57.870 152.449  1.00  0.00           N  
ATOM   3251  CA  ARG B 212     276.575 -57.616 153.826  1.00  0.00           C  
ATOM   3252  C   ARG B 212     275.629 -58.723 154.309  1.00  0.00           C  
ATOM   3253  O   ARG B 212     274.665 -59.038 153.610  1.00  0.00           O  
ATOM   3254  CB  ARG B 212     275.909 -56.228 153.940  1.00  0.00           C  
ATOM   3255  CG  ARG B 212     275.580 -55.844 155.395  1.00  0.00           C  
ATOM   3256  CD  ARG B 212     275.006 -54.431 155.553  1.00  0.00           C  
ATOM   3257  NE  ARG B 212     274.676 -54.170 156.962  1.00  0.00           N  
ATOM   3258  CZ  ARG B 212     273.543 -54.528 157.588  1.00  0.00           C  
ATOM   3259  NH1 ARG B 212     273.438 -54.327 158.908  1.00  0.00           N  
ATOM   3260  NH2 ARG B 212     272.517 -55.082 156.926  1.00  0.00           N  
ATOM   3261  N   VAL B 213     275.903 -59.255 155.511  1.00  0.00           N  
ATOM   3262  CA  VAL B 213     275.046 -60.227 156.185  1.00  0.00           C  
ATOM   3263  C   VAL B 213     273.809 -59.515 156.778  1.00  0.00           C  
ATOM   3264  O   VAL B 213     273.962 -58.612 157.600  1.00  0.00           O  
ATOM   3265  CB  VAL B 213     275.841 -61.030 157.248  1.00  0.00           C  
ATOM   3266  CG1 VAL B 213     274.972 -61.862 158.207  1.00  0.00           C  
ATOM   3267  CG2 VAL B 213     276.866 -61.943 156.553  1.00  0.00           C  
ATOM   3268  N   GLU B 214     272.624 -59.879 156.255  1.00  0.00           N  
ATOM   3269  CA  GLU B 214     271.425 -59.040 156.268  1.00  0.00           C  
ATOM   3270  C   GLU B 214     270.133 -59.882 156.303  1.00  0.00           C  
ATOM   3271  O   GLU B 214     270.138 -61.034 155.863  1.00  0.00           O  
ATOM   3272  CB  GLU B 214     271.538 -58.096 155.050  1.00  0.00           C  
ATOM   3273  CG  GLU B 214     270.399 -57.082 154.861  1.00  0.00           C  
ATOM   3274  CD  GLU B 214     270.780 -56.055 153.795  1.00  0.00           C  
ATOM   3275  OE1 GLU B 214     271.673 -55.233 154.103  1.00  0.00           O  
ATOM   3276  OE2 GLU B 214     270.195 -56.123 152.693  1.00  0.00           O  
ATOM   3277  N   SER B 215     269.068 -59.292 156.875  1.00  0.00           N  
ATOM   3278  CA  SER B 215     267.867 -59.984 157.365  1.00  0.00           C  
ATOM   3279  C   SER B 215     266.567 -59.515 156.675  1.00  0.00           C  
ATOM   3280  O   SER B 215     266.585 -58.556 155.905  1.00  0.00           O  
ATOM   3281  CB  SER B 215     267.765 -59.681 158.879  1.00  0.00           C  
ATOM   3282  OG  SER B 215     268.836 -60.250 159.599  1.00  0.00           O  
ATOM   3283  N   LYS B 216     265.456 -60.176 157.059  1.00  0.00           N  
ATOM   3284  CA  LYS B 216     264.039 -59.819 156.864  1.00  0.00           C  
ATOM   3285  C   LYS B 216     263.488 -60.113 155.456  1.00  0.00           C  
ATOM   3286  O   LYS B 216     264.090 -59.703 154.467  1.00  0.00           O  
ATOM   3287  CB  LYS B 216     263.729 -58.366 157.308  1.00  0.00           C  
ATOM   3288  CG  LYS B 216     264.066 -58.042 158.779  1.00  0.00           C  
ATOM   3289  CD  LYS B 216     263.169 -58.753 159.809  1.00  0.00           C  
ATOM   3290  CE  LYS B 216     263.593 -58.499 161.266  1.00  0.00           C  
ATOM   3291  NZ  LYS B 216     264.847 -59.199 161.603  1.00  0.00           N  
ATOM   3292  N   TYR B 217     262.328 -60.791 155.428  1.00  0.00           N  
ATOM   3293  CA  TYR B 217     261.618 -61.335 154.261  1.00  0.00           C  
ATOM   3294  C   TYR B 217     260.091 -61.195 154.478  1.00  0.00           C  
ATOM   3295  O   TYR B 217     259.657 -60.976 155.611  1.00  0.00           O  
ATOM   3296  CB  TYR B 217     262.137 -62.792 154.057  1.00  0.00           C  
ATOM   3297  CG  TYR B 217     261.308 -63.805 153.279  1.00  0.00           C  
ATOM   3298  CD1 TYR B 217     260.932 -63.566 151.940  1.00  0.00           C  
ATOM   3299  CD2 TYR B 217     260.965 -65.036 153.881  1.00  0.00           C  
ATOM   3300  CE1 TYR B 217     260.196 -64.529 151.223  1.00  0.00           C  
ATOM   3301  CE2 TYR B 217     260.252 -66.009 153.158  1.00  0.00           C  
ATOM   3302  CZ  TYR B 217     259.852 -65.750 151.833  1.00  0.00           C  
ATOM   3303  OH  TYR B 217     259.119 -66.671 151.147  1.00  0.00           O  
ATOM   3304  N   GLY B 218     259.290 -61.293 153.403  1.00  0.00           N  
ATOM   3305  CA  GLY B 218     257.829 -61.208 153.496  1.00  0.00           C  
ATOM   3306  C   GLY B 218     257.216 -62.591 153.788  1.00  0.00           C  
ATOM   3307  O   GLY B 218     257.844 -63.610 153.487  1.00  0.00           O  
ATOM   3308  N   PRO B 219     255.986 -62.648 154.356  1.00  0.00           N  
ATOM   3309  CA  PRO B 219     255.299 -63.911 154.684  1.00  0.00           C  
ATOM   3310  C   PRO B 219     254.473 -64.485 153.502  1.00  0.00           C  
ATOM   3311  O   PRO B 219     254.167 -63.748 152.563  1.00  0.00           O  
ATOM   3312  CB  PRO B 219     254.367 -63.474 155.827  1.00  0.00           C  
ATOM   3313  CG  PRO B 219     253.947 -62.060 155.450  1.00  0.00           C  
ATOM   3314  CD  PRO B 219     255.196 -61.488 154.786  1.00  0.00           C  
ATOM   3315  N   PRO B 220     254.055 -65.770 153.608  1.00  0.00           N  
ATOM   3316  CA  PRO B 220     253.055 -66.370 152.700  1.00  0.00           C  
ATOM   3317  C   PRO B 220     251.597 -66.065 153.125  1.00  0.00           C  
ATOM   3318  O   PRO B 220     251.375 -65.299 154.064  1.00  0.00           O  
ATOM   3319  CD  PRO B 220     254.548 -66.748 154.582  1.00  0.00           C  
ATOM   3320  CB  PRO B 220     253.388 -67.869 152.826  1.00  0.00           C  
ATOM   3321  CG  PRO B 220     253.792 -68.038 154.283  1.00  0.00           C  
ATOM   3322  N   CYS B 221     250.639 -66.735 152.460  1.00  0.00           N  
ATOM   3323  CA  CYS B 221     249.263 -66.926 152.935  1.00  0.00           C  
ATOM   3324  C   CYS B 221     249.086 -68.439 153.246  1.00  0.00           C  
ATOM   3325  O   CYS B 221     248.874 -69.215 152.312  1.00  0.00           O  
ATOM   3326  CB  CYS B 221     248.261 -66.405 151.869  1.00  0.00           C  
ATOM   3327  SG  CYS B 221     246.511 -66.850 152.129  1.00  0.00           S  
ATOM   3328  N   PRO B 222     249.176 -68.842 154.538  1.00  0.00           N  
ATOM   3329  CA  PRO B 222     248.965 -70.245 154.953  1.00  0.00           C  
ATOM   3330  C   PRO B 222     247.584 -70.915 154.730  1.00  0.00           C  
ATOM   3331  O   PRO B 222     247.604 -72.104 154.411  1.00  0.00           O  
ATOM   3332  CD  PRO B 222     249.652 -68.037 155.666  1.00  0.00           C  
ATOM   3333  CB  PRO B 222     249.329 -70.255 156.451  1.00  0.00           C  
ATOM   3334  CG  PRO B 222     250.226 -69.048 156.645  1.00  0.00           C  
ATOM   3335  N   PRO B 223     246.426 -70.231 154.939  1.00  0.00           N  
ATOM   3336  CA  PRO B 223     245.138 -70.947 155.060  1.00  0.00           C  
ATOM   3337  C   PRO B 223     244.587 -71.566 153.764  1.00  0.00           C  
ATOM   3338  O   PRO B 223     244.704 -70.991 152.682  1.00  0.00           O  
ATOM   3339  CB  PRO B 223     244.172 -69.909 155.654  1.00  0.00           C  
ATOM   3340  CG  PRO B 223     244.759 -68.569 155.264  1.00  0.00           C  
ATOM   3341  CD  PRO B 223     246.256 -68.830 155.341  1.00  0.00           C  
ATOM   3342  N   CYS B 224     243.966 -72.736 153.960  1.00  0.00           N  
ATOM   3343  CA  CYS B 224     243.219 -73.540 152.996  1.00  0.00           C  
ATOM   3344  C   CYS B 224     241.830 -73.950 153.566  1.00  0.00           C  
ATOM   3345  O   CYS B 224     240.842 -73.675 152.886  1.00  0.00           O  
ATOM   3346  CB  CYS B 224     244.100 -74.704 152.489  1.00  0.00           C  
ATOM   3347  SG  CYS B 224     243.332 -75.958 151.419  1.00  0.00           S  
ATOM   3348  N   PRO B 225     241.732 -74.461 154.824  1.00  0.00           N  
ATOM   3349  CA  PRO B 225     240.479 -74.350 155.591  1.00  0.00           C  
ATOM   3350  C   PRO B 225     239.476 -75.501 155.369  1.00  0.00           C  
ATOM   3351  O   PRO B 225     238.970 -75.642 154.257  1.00  0.00           O  
ATOM   3352  CD  PRO B 225     242.805 -75.029 155.656  1.00  0.00           C  
ATOM   3353  CB  PRO B 225     240.986 -74.258 157.039  1.00  0.00           C  
ATOM   3354  CG  PRO B 225     242.241 -75.120 157.076  1.00  0.00           C  
ATOM   3355  N   ALA B 226     239.182 -76.265 156.436  1.00  0.00           N  
ATOM   3356  CA  ALA B 226     238.102 -77.252 156.544  1.00  0.00           C  
ATOM   3357  C   ALA B 226     236.731 -76.570 156.790  1.00  0.00           C  
ATOM   3358  O   ALA B 226     236.707 -75.588 157.535  1.00  0.00           O  
ATOM   3359  CB  ALA B 226     238.450 -78.164 157.731  1.00  0.00           C  
ATOM   3360  N   PRO B 227     235.626 -77.047 156.163  1.00  0.00           N  
ATOM   3361  CA  PRO B 227     234.287 -76.448 156.344  1.00  0.00           C  
ATOM   3362  C   PRO B 227     233.680 -76.711 157.734  1.00  0.00           C  
ATOM   3363  O   PRO B 227     234.067 -77.669 158.405  1.00  0.00           O  
ATOM   3364  CD  PRO B 227     235.530 -78.189 155.260  1.00  0.00           C  
ATOM   3365  CB  PRO B 227     233.424 -77.099 155.238  1.00  0.00           C  
ATOM   3366  CG  PRO B 227     234.393 -77.828 154.324  1.00  0.00           C  
ATOM   3367  N   GLU B 228     232.700 -75.874 158.098  1.00  0.00           N  
ATOM   3368  CA  GLU B 228     231.816 -76.051 159.253  1.00  0.00           C  
ATOM   3369  C   GLU B 228     230.414 -75.520 158.909  1.00  0.00           C  
ATOM   3370  O   GLU B 228     230.265 -74.742 157.964  1.00  0.00           O  
ATOM   3371  CB  GLU B 228     232.404 -75.347 160.501  1.00  0.00           C  
ATOM   3372  CG  GLU B 228     233.634 -76.039 161.134  1.00  0.00           C  
ATOM   3373  CD  GLU B 228     233.363 -77.462 161.641  1.00  0.00           C  
ATOM   3374  OE1 GLU B 228     232.225 -77.708 162.102  1.00  0.00           O  
ATOM   3375  OE2 GLU B 228     234.304 -78.281 161.569  1.00  0.00           O  
ATOM   3376  N   ALA B 229     229.408 -75.963 159.681  1.00  0.00           N  
ATOM   3377  CA  ALA B 229     227.996 -75.651 159.454  1.00  0.00           C  
ATOM   3378  C   ALA B 229     227.199 -75.620 160.768  1.00  0.00           C  
ATOM   3379  O   ALA B 229     227.658 -76.141 161.786  1.00  0.00           O  
ATOM   3380  CB  ALA B 229     227.406 -76.680 158.471  1.00  0.00           C  
ATOM   3381  N   ALA B 230     226.002 -75.014 160.702  1.00  0.00           N  
ATOM   3382  CA  ALA B 230     225.038 -74.914 161.798  1.00  0.00           C  
ATOM   3383  C   ALA B 230     223.611 -75.092 161.255  1.00  0.00           C  
ATOM   3384  O   ALA B 230     223.333 -74.695 160.122  1.00  0.00           O  
ATOM   3385  CB  ALA B 230     225.201 -73.554 162.495  1.00  0.00           C  
ATOM   3386  N   GLY B 231     222.733 -75.690 162.079  1.00  0.00           N  
ATOM   3387  CA  GLY B 231     221.373 -76.066 161.683  1.00  0.00           C  
ATOM   3388  C   GLY B 231     220.316 -75.013 162.053  1.00  0.00           C  
ATOM   3389  O   GLY B 231     219.265 -74.987 161.414  1.00  0.00           O  
ATOM   3390  N   GLY B 232     220.571 -74.156 163.060  1.00  0.00           N  
ATOM   3391  CA  GLY B 232     219.614 -73.163 163.565  1.00  0.00           C  
ATOM   3392  C   GLY B 232     218.198 -73.775 163.695  1.00  0.00           C  
ATOM   3393  O   GLY B 232     218.067 -74.997 163.602  1.00  0.00           O  
ATOM   3394  N   PRO B 233     217.137 -72.961 163.918  1.00  0.00           N  
ATOM   3395  CA  PRO B 233     215.740 -73.447 163.929  1.00  0.00           C  
ATOM   3396  C   PRO B 233     215.227 -73.903 162.551  1.00  0.00           C  
ATOM   3397  O   PRO B 233     215.859 -73.621 161.534  1.00  0.00           O  
ATOM   3398  CD  PRO B 233     217.199 -71.524 164.193  1.00  0.00           C  
ATOM   3399  CB  PRO B 233     214.939 -72.240 164.447  1.00  0.00           C  
ATOM   3400  CG  PRO B 233     215.765 -71.028 164.059  1.00  0.00           C  
ATOM   3401  N   SER B 234     214.071 -74.584 162.551  1.00  0.00           N  
ATOM   3402  CA  SER B 234     213.380 -75.012 161.335  1.00  0.00           C  
ATOM   3403  C   SER B 234     211.862 -74.991 161.565  1.00  0.00           C  
ATOM   3404  O   SER B 234     211.396 -75.449 162.609  1.00  0.00           O  
ATOM   3405  CB  SER B 234     213.906 -76.395 160.896  1.00  0.00           C  
ATOM   3406  OG  SER B 234     213.299 -76.822 159.692  1.00  0.00           O  
ATOM   3407  N   VAL B 235     211.131 -74.462 160.569  1.00  0.00           N  
ATOM   3408  CA  VAL B 235     209.675 -74.340 160.580  1.00  0.00           C  
ATOM   3409  C   VAL B 235     209.029 -75.632 160.052  1.00  0.00           C  
ATOM   3410  O   VAL B 235     209.462 -76.164 159.029  1.00  0.00           O  
ATOM   3411  CB  VAL B 235     209.191 -73.162 159.684  1.00  0.00           C  
ATOM   3412  CG1 VAL B 235     207.661 -72.981 159.661  1.00  0.00           C  
ATOM   3413  CG2 VAL B 235     209.847 -71.838 160.101  1.00  0.00           C  
ATOM   3414  N   PHE B 236     207.980 -76.074 160.755  1.00  0.00           N  
ATOM   3415  CA  PHE B 236     207.122 -77.200 160.400  1.00  0.00           C  
ATOM   3416  C   PHE B 236     205.652 -76.774 160.508  1.00  0.00           C  
ATOM   3417  O   PHE B 236     205.339 -75.810 161.210  1.00  0.00           O  
ATOM   3418  CB  PHE B 236     207.438 -78.409 161.305  1.00  0.00           C  
ATOM   3419  CG  PHE B 236     208.829 -78.980 161.096  1.00  0.00           C  
ATOM   3420  CD1 PHE B 236     209.894 -78.608 161.944  1.00  0.00           C  
ATOM   3421  CE1 PHE B 236     211.183 -79.046 161.669  1.00  0.00           C  
ATOM   3422  CZ  PHE B 236     211.435 -79.820 160.544  1.00  0.00           C  
ATOM   3423  CD2 PHE B 236     209.105 -79.740 159.941  1.00  0.00           C  
ATOM   3424  CE2 PHE B 236     210.402 -80.157 159.678  1.00  0.00           C  
ATOM   3425  N   LEU B 237     204.775 -77.494 159.791  1.00  0.00           N  
ATOM   3426  CA  LEU B 237     203.355 -77.165 159.677  1.00  0.00           C  
ATOM   3427  C   LEU B 237     202.525 -78.455 159.674  1.00  0.00           C  
ATOM   3428  O   LEU B 237     202.947 -79.447 159.078  1.00  0.00           O  
ATOM   3429  CB  LEU B 237     203.145 -76.315 158.402  1.00  0.00           C  
ATOM   3430  CG  LEU B 237     201.871 -75.454 158.415  1.00  0.00           C  
ATOM   3431  CD1 LEU B 237     201.878 -74.414 159.543  1.00  0.00           C  
ATOM   3432  CD2 LEU B 237     201.676 -74.756 157.066  1.00  0.00           C  
ATOM   3433  N   PHE B 238     201.383 -78.412 160.379  1.00  0.00           N  
ATOM   3434  CA  PHE B 238     200.554 -79.571 160.716  1.00  0.00           C  
ATOM   3435  C   PHE B 238     199.064 -79.239 160.482  1.00  0.00           C  
ATOM   3436  O   PHE B 238     198.663 -78.101 160.737  1.00  0.00           O  
ATOM   3437  CB  PHE B 238     200.802 -79.931 162.193  1.00  0.00           C  
ATOM   3438  CG  PHE B 238     202.208 -80.415 162.502  1.00  0.00           C  
ATOM   3439  CD1 PHE B 238     203.210 -79.490 162.868  1.00  0.00           C  
ATOM   3440  CE1 PHE B 238     204.520 -79.914 163.034  1.00  0.00           C  
ATOM   3441  CZ  PHE B 238     204.857 -81.245 162.819  1.00  0.00           C  
ATOM   3442  CD2 PHE B 238     202.572 -81.754 162.248  1.00  0.00           C  
ATOM   3443  CE2 PHE B 238     203.889 -82.160 162.422  1.00  0.00           C  
ATOM   3444  N   PRO B 239     198.273 -80.217 159.980  1.00  0.00           N  
ATOM   3445  CA  PRO B 239     196.902 -79.952 159.507  1.00  0.00           C  
ATOM   3446  C   PRO B 239     195.841 -79.941 160.634  1.00  0.00           C  
ATOM   3447  O   PRO B 239     196.136 -80.369 161.752  1.00  0.00           O  
ATOM   3448  CD  PRO B 239     198.644 -81.623 159.777  1.00  0.00           C  
ATOM   3449  CB  PRO B 239     196.670 -81.131 158.546  1.00  0.00           C  
ATOM   3450  CG  PRO B 239     197.403 -82.293 159.197  1.00  0.00           C  
ATOM   3451  N   PRO B 240     194.589 -79.562 160.285  1.00  0.00           N  
ATOM   3452  CA  PRO B 240     193.395 -79.942 161.060  1.00  0.00           C  
ATOM   3453  C   PRO B 240     193.066 -81.440 160.946  1.00  0.00           C  
ATOM   3454  O   PRO B 240     193.510 -82.108 160.010  1.00  0.00           O  
ATOM   3455  CD  PRO B 240     194.220 -78.800 159.090  1.00  0.00           C  
ATOM   3456  CB  PRO B 240     192.279 -79.111 160.406  1.00  0.00           C  
ATOM   3457  CG  PRO B 240     192.713 -78.952 158.961  1.00  0.00           C  
ATOM   3458  N   LYS B 241     192.221 -81.917 161.872  1.00  0.00           N  
ATOM   3459  CA  LYS B 241     191.563 -83.219 161.762  1.00  0.00           C  
ATOM   3460  C   LYS B 241     190.489 -83.145 160.652  1.00  0.00           C  
ATOM   3461  O   LYS B 241     189.790 -82.130 160.584  1.00  0.00           O  
ATOM   3462  CB  LYS B 241     190.855 -83.562 163.090  1.00  0.00           C  
ATOM   3463  CG  LYS B 241     191.741 -83.469 164.343  1.00  0.00           C  
ATOM   3464  CD  LYS B 241     190.960 -83.810 165.625  1.00  0.00           C  
ATOM   3465  CE  LYS B 241     191.613 -83.273 166.907  1.00  0.00           C  
ATOM   3466  NZ  LYS B 241     191.621 -81.798 166.934  1.00  0.00           N  
ATOM   3467  N   PRO B 242     190.307 -84.227 159.859  1.00  0.00           N  
ATOM   3468  CA  PRO B 242     189.102 -84.401 159.023  1.00  0.00           C  
ATOM   3469  C   PRO B 242     187.766 -84.273 159.783  1.00  0.00           C  
ATOM   3470  O   PRO B 242     186.804 -83.775 159.206  1.00  0.00           O  
ATOM   3471  CB  PRO B 242     189.270 -85.802 158.409  1.00  0.00           C  
ATOM   3472  CG  PRO B 242     190.766 -86.060 158.449  1.00  0.00           C  
ATOM   3473  CD  PRO B 242     191.206 -85.373 159.734  1.00  0.00           C  
ATOM   3474  N   LYS B 243     187.749 -84.661 161.073  1.00  0.00           N  
ATOM   3475  CA  LYS B 243     186.607 -84.508 161.974  1.00  0.00           C  
ATOM   3476  C   LYS B 243     186.195 -83.032 162.153  1.00  0.00           C  
ATOM   3477  O   LYS B 243     185.012 -82.721 162.019  1.00  0.00           O  
ATOM   3478  CB  LYS B 243     186.934 -85.163 163.337  1.00  0.00           C  
ATOM   3479  CG  LYS B 243     185.675 -85.594 164.105  1.00  0.00           C  
ATOM   3480  CD  LYS B 243     185.976 -86.353 165.405  1.00  0.00           C  
ATOM   3481  CE  LYS B 243     184.698 -86.906 166.052  1.00  0.00           C  
ATOM   3482  NZ  LYS B 243     184.990 -87.652 167.287  1.00  0.00           N  
ATOM   3483  N   ASP B 244     187.186 -82.162 162.414  1.00  0.00           N  
ATOM   3484  CA  ASP B 244     187.017 -80.720 162.638  1.00  0.00           C  
ATOM   3485  C   ASP B 244     186.570 -79.949 161.386  1.00  0.00           C  
ATOM   3486  O   ASP B 244     185.792 -79.005 161.520  1.00  0.00           O  
ATOM   3487  CB  ASP B 244     188.257 -80.037 163.269  1.00  0.00           C  
ATOM   3488  CG  ASP B 244     188.836 -80.732 164.508  1.00  0.00           C  
ATOM   3489  OD1 ASP B 244     188.083 -81.462 165.191  1.00  0.00           O  
ATOM   3490  OD2 ASP B 244     190.030 -80.487 164.787  1.00  0.00           O  
ATOM   3491  N   THR B 245     187.047 -80.374 160.205  1.00  0.00           N  
ATOM   3492  CA  THR B 245     186.683 -79.808 158.905  1.00  0.00           C  
ATOM   3493  C   THR B 245     185.210 -80.054 158.523  1.00  0.00           C  
ATOM   3494  O   THR B 245     184.576 -79.164 157.959  1.00  0.00           O  
ATOM   3495  CB  THR B 245     187.572 -80.394 157.773  1.00  0.00           C  
ATOM   3496  OG1 THR B 245     188.933 -80.145 158.066  1.00  0.00           O  
ATOM   3497  CG2 THR B 245     187.285 -79.855 156.360  1.00  0.00           C  
ATOM   3498  N   LEU B 246     184.708 -81.260 158.834  1.00  0.00           N  
ATOM   3499  CA  LEU B 246     183.431 -81.785 158.348  1.00  0.00           C  
ATOM   3500  C   LEU B 246     182.223 -81.474 159.252  1.00  0.00           C  
ATOM   3501  O   LEU B 246     181.133 -81.973 158.967  1.00  0.00           O  
ATOM   3502  CB  LEU B 246     183.609 -83.296 158.085  1.00  0.00           C  
ATOM   3503  CG  LEU B 246     184.601 -83.613 156.940  1.00  0.00           C  
ATOM   3504  CD1 LEU B 246     184.869 -85.125 156.853  1.00  0.00           C  
ATOM   3505  CD2 LEU B 246     184.151 -83.017 155.592  1.00  0.00           C  
ATOM   3506  N   MET B 247     182.404 -80.630 160.280  1.00  0.00           N  
ATOM   3507  CA  MET B 247     181.323 -80.073 161.092  1.00  0.00           C  
ATOM   3508  C   MET B 247     181.575 -78.581 161.327  1.00  0.00           C  
ATOM   3509  O   MET B 247     182.684 -78.192 161.697  1.00  0.00           O  
ATOM   3510  CB  MET B 247     181.200 -80.831 162.431  1.00  0.00           C  
ATOM   3511  CG  MET B 247     180.316 -82.080 162.331  1.00  0.00           C  
ATOM   3512  SD  MET B 247     180.239 -83.056 163.856  1.00  0.00           S  
ATOM   3513  CE  MET B 247     179.156 -84.395 163.292  1.00  0.00           C  
ATOM   3514  N   ILE B 248     180.503 -77.790 161.153  1.00  0.00           N  
ATOM   3515  CA  ILE B 248     180.467 -76.346 161.403  1.00  0.00           C  
ATOM   3516  C   ILE B 248     180.571 -75.956 162.896  1.00  0.00           C  
ATOM   3517  O   ILE B 248     180.909 -74.811 163.195  1.00  0.00           O  
ATOM   3518  CB  ILE B 248     179.195 -75.690 160.794  1.00  0.00           C  
ATOM   3519  CG2 ILE B 248     179.232 -75.762 159.256  1.00  0.00           C  
ATOM   3520  CG1 ILE B 248     177.861 -76.241 161.362  1.00  0.00           C  
ATOM   3521  CD1 ILE B 248     176.626 -75.442 160.925  1.00  0.00           C  
ATOM   3522  N   SER B 249     180.301 -76.921 163.791  1.00  0.00           N  
ATOM   3523  CA  SER B 249     180.384 -76.794 165.244  1.00  0.00           C  
ATOM   3524  C   SER B 249     181.793 -77.052 165.821  1.00  0.00           C  
ATOM   3525  O   SER B 249     181.963 -76.880 167.027  1.00  0.00           O  
ATOM   3526  CB  SER B 249     179.327 -77.739 165.855  1.00  0.00           C  
ATOM   3527  OG  SER B 249     179.638 -79.103 165.635  1.00  0.00           O  
ATOM   3528  N   ARG B 250     182.760 -77.469 164.981  1.00  0.00           N  
ATOM   3529  CA  ARG B 250     184.110 -77.853 165.401  1.00  0.00           C  
ATOM   3530  C   ARG B 250     185.182 -76.881 164.885  1.00  0.00           C  
ATOM   3531  O   ARG B 250     186.009 -76.455 165.691  1.00  0.00           O  
ATOM   3532  CB  ARG B 250     184.402 -79.290 164.934  1.00  0.00           C  
ATOM   3533  CG  ARG B 250     183.507 -80.359 165.593  1.00  0.00           C  
ATOM   3534  CD  ARG B 250     183.881 -81.787 165.171  1.00  0.00           C  
ATOM   3535  NE  ARG B 250     185.196 -82.192 165.687  1.00  0.00           N  
ATOM   3536  CZ  ARG B 250     185.436 -82.856 166.827  1.00  0.00           C  
ATOM   3537  NH1 ARG B 250     186.708 -83.054 167.190  1.00  0.00           N  
ATOM   3538  NH2 ARG B 250     184.439 -83.312 167.597  1.00  0.00           N  
ATOM   3539  N   THR B 251     185.135 -76.538 163.583  1.00  0.00           N  
ATOM   3540  CA  THR B 251     186.003 -75.587 162.865  1.00  0.00           C  
ATOM   3541  C   THR B 251     187.484 -76.044 162.739  1.00  0.00           C  
ATOM   3542  O   THR B 251     188.150 -76.198 163.763  1.00  0.00           O  
ATOM   3543  CB  THR B 251     185.994 -74.164 163.501  1.00  0.00           C  
ATOM   3544  OG1 THR B 251     184.660 -73.722 163.667  1.00  0.00           O  
ATOM   3545  CG2 THR B 251     186.732 -73.093 162.674  1.00  0.00           C  
ATOM   3546  N   PRO B 252     187.998 -76.245 161.498  1.00  0.00           N  
ATOM   3547  CA  PRO B 252     189.403 -76.642 161.294  1.00  0.00           C  
ATOM   3548  C   PRO B 252     190.406 -75.494 161.532  1.00  0.00           C  
ATOM   3549  O   PRO B 252     190.051 -74.322 161.420  1.00  0.00           O  
ATOM   3550  CD  PRO B 252     187.303 -76.084 160.216  1.00  0.00           C  
ATOM   3551  CB  PRO B 252     189.417 -77.137 159.842  1.00  0.00           C  
ATOM   3552  CG  PRO B 252     188.358 -76.314 159.137  1.00  0.00           C  
ATOM   3553  N   GLU B 253     191.649 -75.871 161.860  1.00  0.00           N  
ATOM   3554  CA  GLU B 253     192.764 -74.966 162.118  1.00  0.00           C  
ATOM   3555  C   GLU B 253     194.084 -75.659 161.746  1.00  0.00           C  
ATOM   3556  O   GLU B 253     194.329 -76.779 162.196  1.00  0.00           O  
ATOM   3557  CB  GLU B 253     192.703 -74.509 163.596  1.00  0.00           C  
ATOM   3558  CG  GLU B 253     193.895 -73.664 164.084  1.00  0.00           C  
ATOM   3559  CD  GLU B 253     193.704 -73.213 165.530  1.00  0.00           C  
ATOM   3560  OE1 GLU B 253     193.280 -72.052 165.714  1.00  0.00           O  
ATOM   3561  OE2 GLU B 253     193.997 -74.034 166.427  1.00  0.00           O  
ATOM   3562  N   VAL B 254     194.919 -74.959 160.959  1.00  0.00           N  
ATOM   3563  CA  VAL B 254     196.304 -75.337 160.669  1.00  0.00           C  
ATOM   3564  C   VAL B 254     197.210 -74.657 161.714  1.00  0.00           C  
ATOM   3565  O   VAL B 254     197.025 -73.471 161.991  1.00  0.00           O  
ATOM   3566  CB  VAL B 254     196.724 -74.878 159.239  1.00  0.00           C  
ATOM   3567  CG1 VAL B 254     198.233 -74.984 158.936  1.00  0.00           C  
ATOM   3568  CG2 VAL B 254     195.961 -75.666 158.161  1.00  0.00           C  
ATOM   3569  N   THR B 255     198.159 -75.419 162.277  1.00  0.00           N  
ATOM   3570  CA  THR B 255     199.030 -74.970 163.366  1.00  0.00           C  
ATOM   3571  C   THR B 255     200.502 -75.227 163.010  1.00  0.00           C  
ATOM   3572  O   THR B 255     200.841 -76.286 162.479  1.00  0.00           O  
ATOM   3573  CB  THR B 255     198.680 -75.713 164.681  1.00  0.00           C  
ATOM   3574  OG1 THR B 255     197.406 -75.288 165.118  1.00  0.00           O  
ATOM   3575  CG2 THR B 255     199.660 -75.550 165.862  1.00  0.00           C  
ATOM   3576  N   CYS B 256     201.336 -74.224 163.322  1.00  0.00           N  
ATOM   3577  CA  CYS B 256     202.771 -74.177 163.065  1.00  0.00           C  
ATOM   3578  C   CYS B 256     203.564 -74.516 164.330  1.00  0.00           C  
ATOM   3579  O   CYS B 256     203.136 -74.175 165.434  1.00  0.00           O  
ATOM   3580  CB  CYS B 256     203.110 -72.759 162.571  1.00  0.00           C  
ATOM   3581  SG  CYS B 256     204.826 -72.451 162.081  1.00  0.00           S  
ATOM   3582  N   VAL B 257     204.725 -75.152 164.124  1.00  0.00           N  
ATOM   3583  CA  VAL B 257     205.692 -75.482 165.165  1.00  0.00           C  
ATOM   3584  C   VAL B 257     207.084 -75.160 164.611  1.00  0.00           C  
ATOM   3585  O   VAL B 257     207.443 -75.664 163.548  1.00  0.00           O  
ATOM   3586  CB  VAL B 257     205.676 -76.993 165.525  1.00  0.00           C  
ATOM   3587  CG1 VAL B 257     206.588 -77.331 166.723  1.00  0.00           C  
ATOM   3588  CG2 VAL B 257     204.255 -77.498 165.799  1.00  0.00           C  
ATOM   3589  N   VAL B 258     207.842 -74.338 165.344  1.00  0.00           N  
ATOM   3590  CA  VAL B 258     209.190 -73.927 164.973  1.00  0.00           C  
ATOM   3591  C   VAL B 258     210.123 -74.396 166.099  1.00  0.00           C  
ATOM   3592  O   VAL B 258     210.256 -73.720 167.120  1.00  0.00           O  
ATOM   3593  CB  VAL B 258     209.299 -72.388 164.793  1.00  0.00           C  
ATOM   3594  CG1 VAL B 258     210.695 -71.952 164.301  1.00  0.00           C  
ATOM   3595  CG2 VAL B 258     208.211 -71.849 163.846  1.00  0.00           C  
ATOM   3596  N   VAL B 259     210.709 -75.586 165.897  1.00  0.00           N  
ATOM   3597  CA  VAL B 259     211.633 -76.225 166.833  1.00  0.00           C  
ATOM   3598  C   VAL B 259     213.031 -75.580 166.775  1.00  0.00           C  
ATOM   3599  O   VAL B 259     213.410 -75.019 165.745  1.00  0.00           O  
ATOM   3600  CB  VAL B 259     211.780 -77.745 166.523  1.00  0.00           C  
ATOM   3601  CG1 VAL B 259     210.442 -78.487 166.681  1.00  0.00           C  
ATOM   3602  CG2 VAL B 259     212.428 -78.075 165.161  1.00  0.00           C  
ATOM   3603  N   ASP B 260     213.774 -75.721 167.884  1.00  0.00           N  
ATOM   3604  CA  ASP B 260     215.197 -75.386 168.019  1.00  0.00           C  
ATOM   3605  C   ASP B 260     215.529 -73.887 167.860  1.00  0.00           C  
ATOM   3606  O   ASP B 260     216.606 -73.548 167.368  1.00  0.00           O  
ATOM   3607  CB  ASP B 260     216.142 -76.296 167.190  1.00  0.00           C  
ATOM   3608  CG  ASP B 260     215.871 -77.795 167.337  1.00  0.00           C  
ATOM   3609  OD1 ASP B 260     216.088 -78.500 166.330  1.00  0.00           O  
ATOM   3610  OD2 ASP B 260     215.546 -78.230 168.465  1.00  0.00           O  
ATOM   3611  N   VAL B 261     214.610 -73.013 168.309  1.00  0.00           N  
ATOM   3612  CA  VAL B 261     214.812 -71.563 168.399  1.00  0.00           C  
ATOM   3613  C   VAL B 261     215.852 -71.233 169.489  1.00  0.00           C  
ATOM   3614  O   VAL B 261     215.868 -71.882 170.534  1.00  0.00           O  
ATOM   3615  CB  VAL B 261     213.468 -70.832 168.688  1.00  0.00           C  
ATOM   3616  CG1 VAL B 261     213.590 -69.349 169.097  1.00  0.00           C  
ATOM   3617  CG2 VAL B 261     212.514 -70.960 167.487  1.00  0.00           C  
ATOM   3618  N   SER B 262     216.719 -70.251 169.201  1.00  0.00           N  
ATOM   3619  CA  SER B 262     217.831 -69.844 170.060  1.00  0.00           C  
ATOM   3620  C   SER B 262     217.358 -69.284 171.416  1.00  0.00           C  
ATOM   3621  O   SER B 262     216.408 -68.504 171.451  1.00  0.00           O  
ATOM   3622  CB  SER B 262     218.677 -68.815 169.281  1.00  0.00           C  
ATOM   3623  OG  SER B 262     219.824 -68.412 170.002  1.00  0.00           O  
ATOM   3624  N   GLN B 263     218.063 -69.658 172.498  1.00  0.00           N  
ATOM   3625  CA  GLN B 263     217.903 -69.045 173.822  1.00  0.00           C  
ATOM   3626  C   GLN B 263     218.556 -67.654 173.930  1.00  0.00           C  
ATOM   3627  O   GLN B 263     218.177 -66.889 174.817  1.00  0.00           O  
ATOM   3628  CB  GLN B 263     218.397 -70.005 174.924  1.00  0.00           C  
ATOM   3629  CG  GLN B 263     217.452 -71.208 175.132  1.00  0.00           C  
ATOM   3630  CD  GLN B 263     217.859 -72.121 176.291  1.00  0.00           C  
ATOM   3631  OE1 GLN B 263     219.031 -72.207 176.653  1.00  0.00           O  
ATOM   3632  NE2 GLN B 263     216.891 -72.843 176.860  1.00  0.00           N  
ATOM   3633  N   GLU B 264     219.476 -67.340 173.001  1.00  0.00           N  
ATOM   3634  CA  GLU B 264     220.111 -66.030 172.846  1.00  0.00           C  
ATOM   3635  C   GLU B 264     219.320 -65.103 171.898  1.00  0.00           C  
ATOM   3636  O   GLU B 264     219.618 -63.909 171.861  1.00  0.00           O  
ATOM   3637  CB  GLU B 264     221.558 -66.225 172.332  1.00  0.00           C  
ATOM   3638  CG  GLU B 264     222.428 -67.209 173.145  1.00  0.00           C  
ATOM   3639  CD  GLU B 264     222.547 -66.838 174.623  1.00  0.00           C  
ATOM   3640  OE1 GLU B 264     223.171 -65.791 174.901  1.00  0.00           O  
ATOM   3641  OE2 GLU B 264     222.007 -67.607 175.449  1.00  0.00           O  
ATOM   3642  N   ASP B 265     218.329 -65.649 171.168  1.00  0.00           N  
ATOM   3643  CA  ASP B 265     217.435 -64.907 170.280  1.00  0.00           C  
ATOM   3644  C   ASP B 265     216.047 -65.595 170.234  1.00  0.00           C  
ATOM   3645  O   ASP B 265     215.696 -66.176 169.205  1.00  0.00           O  
ATOM   3646  CB  ASP B 265     218.062 -64.661 168.879  1.00  0.00           C  
ATOM   3647  CG  ASP B 265     217.213 -63.785 167.946  1.00  0.00           C  
ATOM   3648  OD1 ASP B 265     216.531 -62.869 168.456  1.00  0.00           O  
ATOM   3649  OD2 ASP B 265     217.312 -64.013 166.723  1.00  0.00           O  
ATOM   3650  N   PRO B 266     215.276 -65.534 171.345  1.00  0.00           N  
ATOM   3651  CA  PRO B 266     213.869 -65.979 171.349  1.00  0.00           C  
ATOM   3652  C   PRO B 266     212.897 -64.998 170.658  1.00  0.00           C  
ATOM   3653  O   PRO B 266     211.751 -65.371 170.409  1.00  0.00           O  
ATOM   3654  CD  PRO B 266     215.675 -65.034 172.666  1.00  0.00           C  
ATOM   3655  CB  PRO B 266     213.556 -66.118 172.844  1.00  0.00           C  
ATOM   3656  CG  PRO B 266     214.405 -65.047 173.510  1.00  0.00           C  
ATOM   3657  N   GLU B 267     213.373 -63.776 170.356  1.00  0.00           N  
ATOM   3658  CA  GLU B 267     212.622 -62.662 169.777  1.00  0.00           C  
ATOM   3659  C   GLU B 267     212.520 -62.774 168.242  1.00  0.00           C  
ATOM   3660  O   GLU B 267     212.840 -61.821 167.528  1.00  0.00           O  
ATOM   3661  CB  GLU B 267     213.285 -61.335 170.231  1.00  0.00           C  
ATOM   3662  CG  GLU B 267     213.446 -61.158 171.757  1.00  0.00           C  
ATOM   3663  CD  GLU B 267     212.118 -61.198 172.514  1.00  0.00           C  
ATOM   3664  OE1 GLU B 267     211.320 -60.255 172.316  1.00  0.00           O  
ATOM   3665  OE2 GLU B 267     211.924 -62.170 173.276  1.00  0.00           O  
ATOM   3666  N   VAL B 268     212.076 -63.947 167.759  1.00  0.00           N  
ATOM   3667  CA  VAL B 268     211.935 -64.262 166.339  1.00  0.00           C  
ATOM   3668  C   VAL B 268     210.714 -63.550 165.725  1.00  0.00           C  
ATOM   3669  O   VAL B 268     209.696 -63.373 166.398  1.00  0.00           O  
ATOM   3670  CB  VAL B 268     211.792 -65.800 166.108  1.00  0.00           C  
ATOM   3671  CG1 VAL B 268     212.921 -66.590 166.795  1.00  0.00           C  
ATOM   3672  CG2 VAL B 268     210.423 -66.420 166.465  1.00  0.00           C  
ATOM   3673  N   GLN B 269     210.828 -63.204 164.435  1.00  0.00           N  
ATOM   3674  CA  GLN B 269     209.703 -62.779 163.603  1.00  0.00           C  
ATOM   3675  C   GLN B 269     208.946 -64.021 163.107  1.00  0.00           C  
ATOM   3676  O   GLN B 269     209.542 -65.092 162.982  1.00  0.00           O  
ATOM   3677  CB  GLN B 269     210.212 -61.955 162.403  1.00  0.00           C  
ATOM   3678  CG  GLN B 269     211.044 -60.719 162.802  1.00  0.00           C  
ATOM   3679  CD  GLN B 269     211.525 -59.890 161.608  1.00  0.00           C  
ATOM   3680  OE1 GLN B 269     211.335 -60.257 160.450  1.00  0.00           O  
ATOM   3681  NE2 GLN B 269     212.168 -58.756 161.892  1.00  0.00           N  
ATOM   3682  N   PHE B 270     207.649 -63.845 162.821  1.00  0.00           N  
ATOM   3683  CA  PHE B 270     206.761 -64.904 162.349  1.00  0.00           C  
ATOM   3684  C   PHE B 270     205.658 -64.319 161.458  1.00  0.00           C  
ATOM   3685  O   PHE B 270     205.167 -63.224 161.736  1.00  0.00           O  
ATOM   3686  CB  PHE B 270     206.221 -65.749 163.529  1.00  0.00           C  
ATOM   3687  CG  PHE B 270     205.596 -64.960 164.669  1.00  0.00           C  
ATOM   3688  CD1 PHE B 270     204.271 -64.486 164.572  1.00  0.00           C  
ATOM   3689  CD2 PHE B 270     206.398 -64.534 165.750  1.00  0.00           C  
ATOM   3690  CE1 PHE B 270     203.767 -63.633 165.546  1.00  0.00           C  
ATOM   3691  CE2 PHE B 270     205.873 -63.692 166.718  1.00  0.00           C  
ATOM   3692  CZ  PHE B 270     204.563 -63.242 166.615  1.00  0.00           C  
ATOM   3693  N   ASN B 271     205.304 -65.066 160.400  1.00  0.00           N  
ATOM   3694  CA  ASN B 271     204.322 -64.676 159.384  1.00  0.00           C  
ATOM   3695  C   ASN B 271     203.429 -65.874 159.034  1.00  0.00           C  
ATOM   3696  O   ASN B 271     203.845 -67.025 159.182  1.00  0.00           O  
ATOM   3697  CB  ASN B 271     205.046 -64.172 158.110  1.00  0.00           C  
ATOM   3698  CG  ASN B 271     205.873 -62.900 158.319  1.00  0.00           C  
ATOM   3699  OD1 ASN B 271     205.352 -61.882 158.770  1.00  0.00           O  
ATOM   3700  ND2 ASN B 271     207.165 -62.950 157.989  1.00  0.00           N  
ATOM   3701  N   TRP B 272     202.220 -65.557 158.543  1.00  0.00           N  
ATOM   3702  CA  TRP B 272     201.222 -66.507 158.059  1.00  0.00           C  
ATOM   3703  C   TRP B 272     200.656 -66.042 156.714  1.00  0.00           C  
ATOM   3704  O   TRP B 272     200.439 -64.846 156.527  1.00  0.00           O  
ATOM   3705  CB  TRP B 272     200.089 -66.653 159.088  1.00  0.00           C  
ATOM   3706  CG  TRP B 272     200.343 -67.614 160.204  1.00  0.00           C  
ATOM   3707  CD1 TRP B 272     200.801 -67.312 161.438  1.00  0.00           C  
ATOM   3708  NE1 TRP B 272     200.855 -68.461 162.200  1.00  0.00           N  
ATOM   3709  CE2 TRP B 272     200.472 -69.570 161.477  1.00  0.00           C  
ATOM   3710  CD2 TRP B 272     200.181 -69.062 160.178  1.00  0.00           C  
ATOM   3711  CE3 TRP B 272     199.787 -69.999 159.194  1.00  0.00           C  
ATOM   3712  CZ3 TRP B 272     199.646 -71.367 159.500  1.00  0.00           C  
ATOM   3713  CZ2 TRP B 272     200.332 -70.930 161.793  1.00  0.00           C  
ATOM   3714  CH2 TRP B 272     199.901 -71.829 160.804  1.00  0.00           C  
ATOM   3715  N   TYR B 273     200.415 -67.009 155.814  1.00  0.00           N  
ATOM   3716  CA  TYR B 273     199.925 -66.776 154.455  1.00  0.00           C  
ATOM   3717  C   TYR B 273     198.860 -67.822 154.101  1.00  0.00           C  
ATOM   3718  O   TYR B 273     198.912 -68.947 154.602  1.00  0.00           O  
ATOM   3719  CB  TYR B 273     201.079 -66.843 153.419  1.00  0.00           C  
ATOM   3720  CG  TYR B 273     202.382 -66.148 153.782  1.00  0.00           C  
ATOM   3721  CD1 TYR B 273     203.294 -66.767 154.663  1.00  0.00           C  
ATOM   3722  CD2 TYR B 273     202.696 -64.887 153.236  1.00  0.00           C  
ATOM   3723  CE1 TYR B 273     204.482 -66.113 155.029  1.00  0.00           C  
ATOM   3724  CE2 TYR B 273     203.886 -64.229 153.605  1.00  0.00           C  
ATOM   3725  CZ  TYR B 273     204.774 -64.837 154.512  1.00  0.00           C  
ATOM   3726  OH  TYR B 273     205.910 -64.185 154.894  1.00  0.00           O  
ATOM   3727  N   VAL B 274     197.951 -67.435 153.193  1.00  0.00           N  
ATOM   3728  CA  VAL B 274     197.007 -68.327 152.524  1.00  0.00           C  
ATOM   3729  C   VAL B 274     197.137 -68.055 151.020  1.00  0.00           C  
ATOM   3730  O   VAL B 274     196.882 -66.929 150.595  1.00  0.00           O  
ATOM   3731  CB  VAL B 274     195.530 -68.073 152.951  1.00  0.00           C  
ATOM   3732  CG1 VAL B 274     194.507 -68.936 152.178  1.00  0.00           C  
ATOM   3733  CG2 VAL B 274     195.341 -68.295 154.459  1.00  0.00           C  
ATOM   3734  N   ASP B 275     197.550 -69.079 150.251  1.00  0.00           N  
ATOM   3735  CA  ASP B 275     197.780 -69.004 148.797  1.00  0.00           C  
ATOM   3736  C   ASP B 275     198.862 -67.973 148.401  1.00  0.00           C  
ATOM   3737  O   ASP B 275     198.731 -67.288 147.387  1.00  0.00           O  
ATOM   3738  CB  ASP B 275     196.474 -68.880 147.963  1.00  0.00           C  
ATOM   3739  CG  ASP B 275     195.405 -69.928 148.303  1.00  0.00           C  
ATOM   3740  OD1 ASP B 275     194.210 -69.568 148.224  1.00  0.00           O  
ATOM   3741  OD2 ASP B 275     195.791 -71.092 148.555  1.00  0.00           O  
ATOM   3742  N   GLY B 276     199.920 -67.894 149.227  1.00  0.00           N  
ATOM   3743  CA  GLY B 276     201.113 -67.075 149.020  1.00  0.00           C  
ATOM   3744  C   GLY B 276     200.969 -65.630 149.531  1.00  0.00           C  
ATOM   3745  O   GLY B 276     201.993 -65.018 149.832  1.00  0.00           O  
ATOM   3746  N   VAL B 277     199.742 -65.088 149.649  1.00  0.00           N  
ATOM   3747  CA  VAL B 277     199.481 -63.734 150.146  1.00  0.00           C  
ATOM   3748  C   VAL B 277     199.284 -63.736 151.677  1.00  0.00           C  
ATOM   3749  O   VAL B 277     198.615 -64.622 152.211  1.00  0.00           O  
ATOM   3750  CB  VAL B 277     198.265 -63.077 149.426  1.00  0.00           C  
ATOM   3751  CG1 VAL B 277     196.944 -63.858 149.540  1.00  0.00           C  
ATOM   3752  CG2 VAL B 277     198.045 -61.606 149.833  1.00  0.00           C  
ATOM   3753  N   GLU B 278     199.914 -62.754 152.345  1.00  0.00           N  
ATOM   3754  CA  GLU B 278     200.014 -62.654 153.802  1.00  0.00           C  
ATOM   3755  C   GLU B 278     198.689 -62.203 154.442  1.00  0.00           C  
ATOM   3756  O   GLU B 278     198.018 -61.326 153.898  1.00  0.00           O  
ATOM   3757  CB  GLU B 278     201.196 -61.719 154.139  1.00  0.00           C  
ATOM   3758  CG  GLU B 278     201.663 -61.789 155.606  1.00  0.00           C  
ATOM   3759  CD  GLU B 278     202.928 -60.965 155.835  1.00  0.00           C  
ATOM   3760  OE1 GLU B 278     204.014 -61.488 155.501  1.00  0.00           O  
ATOM   3761  OE2 GLU B 278     202.786 -59.825 156.328  1.00  0.00           O  
ATOM   3762  N   VAL B 279     198.343 -62.822 155.582  1.00  0.00           N  
ATOM   3763  CA  VAL B 279     197.089 -62.585 156.304  1.00  0.00           C  
ATOM   3764  C   VAL B 279     197.193 -61.380 157.263  1.00  0.00           C  
ATOM   3765  O   VAL B 279     198.289 -61.034 157.706  1.00  0.00           O  
ATOM   3766  CB  VAL B 279     196.663 -63.836 157.135  1.00  0.00           C  
ATOM   3767  CG1 VAL B 279     196.577 -65.098 156.259  1.00  0.00           C  
ATOM   3768  CG2 VAL B 279     197.481 -64.111 158.416  1.00  0.00           C  
ATOM   3769  N   HIS B 280     196.025 -60.811 157.600  1.00  0.00           N  
ATOM   3770  CA  HIS B 280     195.848 -59.834 158.672  1.00  0.00           C  
ATOM   3771  C   HIS B 280     194.815 -60.402 159.654  1.00  0.00           C  
ATOM   3772  O   HIS B 280     193.710 -60.746 159.230  1.00  0.00           O  
ATOM   3773  CB  HIS B 280     195.397 -58.481 158.084  1.00  0.00           C  
ATOM   3774  CG  HIS B 280     195.072 -57.432 159.120  1.00  0.00           C  
ATOM   3775  CD2 HIS B 280     193.845 -56.889 159.442  1.00  0.00           C  
ATOM   3776  ND1 HIS B 280     196.045 -56.874 159.956  1.00  0.00           N  
ATOM   3777  NE2 HIS B 280     194.074 -56.000 160.477  1.00  0.00           N  
ATOM   3778  CE1 HIS B 280     195.382 -56.031 160.736  1.00  0.00           C  
ATOM   3779  N   ASN B 281     195.206 -60.488 160.938  1.00  0.00           N  
ATOM   3780  CA  ASN B 281     194.470 -61.125 162.036  1.00  0.00           C  
ATOM   3781  C   ASN B 281     194.282 -62.630 161.754  1.00  0.00           C  
ATOM   3782  O   ASN B 281     195.199 -63.398 162.036  1.00  0.00           O  
ATOM   3783  CB  ASN B 281     193.163 -60.351 162.374  1.00  0.00           C  
ATOM   3784  CG  ASN B 281     192.516 -60.810 163.688  1.00  0.00           C  
ATOM   3785  OD1 ASN B 281     191.621 -61.655 163.684  1.00  0.00           O  
ATOM   3786  ND2 ASN B 281     192.964 -60.258 164.817  1.00  0.00           N  
ATOM   3787  N   ALA B 282     193.107 -63.013 161.215  1.00  0.00           N  
ATOM   3788  CA  ALA B 282     192.709 -64.376 160.842  1.00  0.00           C  
ATOM   3789  C   ALA B 282     192.697 -65.377 162.020  1.00  0.00           C  
ATOM   3790  O   ALA B 282     192.837 -66.582 161.804  1.00  0.00           O  
ATOM   3791  CB  ALA B 282     193.551 -64.854 159.644  1.00  0.00           C  
ATOM   3792  N   LYS B 283     192.524 -64.841 163.243  1.00  0.00           N  
ATOM   3793  CA  LYS B 283     192.517 -65.533 164.537  1.00  0.00           C  
ATOM   3794  C   LYS B 283     193.858 -66.211 164.895  1.00  0.00           C  
ATOM   3795  O   LYS B 283     193.868 -67.151 165.691  1.00  0.00           O  
ATOM   3796  CB  LYS B 283     191.297 -66.481 164.658  1.00  0.00           C  
ATOM   3797  CG  LYS B 283     189.928 -65.833 164.360  1.00  0.00           C  
ATOM   3798  CD  LYS B 283     189.614 -64.585 165.201  1.00  0.00           C  
ATOM   3799  CE  LYS B 283     188.226 -64.005 164.900  1.00  0.00           C  
ATOM   3800  NZ  LYS B 283     187.983 -62.773 165.671  1.00  0.00           N  
ATOM   3801  N   THR B 284     194.968 -65.692 164.340  1.00  0.00           N  
ATOM   3802  CA  THR B 284     196.338 -66.101 164.652  1.00  0.00           C  
ATOM   3803  C   THR B 284     196.723 -65.711 166.093  1.00  0.00           C  
ATOM   3804  O   THR B 284     196.429 -64.594 166.521  1.00  0.00           O  
ATOM   3805  CB  THR B 284     197.340 -65.433 163.667  1.00  0.00           C  
ATOM   3806  OG1 THR B 284     197.089 -65.919 162.363  1.00  0.00           O  
ATOM   3807  CG2 THR B 284     198.839 -65.627 163.963  1.00  0.00           C  
ATOM   3808  N   LYS B 285     197.370 -66.648 166.803  1.00  0.00           N  
ATOM   3809  CA  LYS B 285     197.742 -66.509 168.208  1.00  0.00           C  
ATOM   3810  C   LYS B 285     199.132 -67.137 168.438  1.00  0.00           C  
ATOM   3811  O   LYS B 285     199.210 -68.358 168.588  1.00  0.00           O  
ATOM   3812  CB  LYS B 285     196.633 -67.128 169.093  1.00  0.00           C  
ATOM   3813  CG  LYS B 285     196.890 -67.071 170.616  1.00  0.00           C  
ATOM   3814  CD  LYS B 285     197.256 -65.683 171.178  1.00  0.00           C  
ATOM   3815  CE  LYS B 285     196.201 -64.598 170.907  1.00  0.00           C  
ATOM   3816  NZ  LYS B 285     196.612 -63.303 171.475  1.00  0.00           N  
ATOM   3817  N   PRO B 286     200.204 -66.309 168.452  1.00  0.00           N  
ATOM   3818  CA  PRO B 286     201.569 -66.790 168.725  1.00  0.00           C  
ATOM   3819  C   PRO B 286     201.837 -67.022 170.225  1.00  0.00           C  
ATOM   3820  O   PRO B 286     201.238 -66.363 171.076  1.00  0.00           O  
ATOM   3821  CB  PRO B 286     202.446 -65.666 168.158  1.00  0.00           C  
ATOM   3822  CG  PRO B 286     201.632 -64.403 168.390  1.00  0.00           C  
ATOM   3823  CD  PRO B 286     200.199 -64.869 168.170  1.00  0.00           C  
ATOM   3824  N   ARG B 287     202.763 -67.951 170.498  1.00  0.00           N  
ATOM   3825  CA  ARG B 287     203.281 -68.291 171.821  1.00  0.00           C  
ATOM   3826  C   ARG B 287     204.704 -68.864 171.685  1.00  0.00           C  
ATOM   3827  O   ARG B 287     205.182 -69.094 170.572  1.00  0.00           O  
ATOM   3828  CB  ARG B 287     202.310 -69.259 172.547  1.00  0.00           C  
ATOM   3829  CG  ARG B 287     202.172 -70.660 171.911  1.00  0.00           C  
ATOM   3830  CD  ARG B 287     201.283 -71.624 172.712  1.00  0.00           C  
ATOM   3831  NE  ARG B 287     201.913 -72.076 173.963  1.00  0.00           N  
ATOM   3832  CZ  ARG B 287     202.689 -73.165 174.112  1.00  0.00           C  
ATOM   3833  NH1 ARG B 287     203.175 -73.468 175.321  1.00  0.00           N  
ATOM   3834  NH2 ARG B 287     202.987 -73.968 173.082  1.00  0.00           N  
ATOM   3835  N   GLU B 288     205.340 -69.119 172.837  1.00  0.00           N  
ATOM   3836  CA  GLU B 288     206.628 -69.799 172.933  1.00  0.00           C  
ATOM   3837  C   GLU B 288     206.630 -70.719 174.162  1.00  0.00           C  
ATOM   3838  O   GLU B 288     205.919 -70.456 175.134  1.00  0.00           O  
ATOM   3839  CB  GLU B 288     207.769 -68.758 172.917  1.00  0.00           C  
ATOM   3840  CG  GLU B 288     209.186 -69.365 172.896  1.00  0.00           C  
ATOM   3841  CD  GLU B 288     210.273 -68.295 172.812  1.00  0.00           C  
ATOM   3842  OE1 GLU B 288     211.033 -68.330 171.818  1.00  0.00           O  
ATOM   3843  OE2 GLU B 288     210.342 -67.480 173.757  1.00  0.00           O  
ATOM   3844  N   GLU B 289     207.422 -71.795 174.068  1.00  0.00           N  
ATOM   3845  CA  GLU B 289     207.508 -72.863 175.055  1.00  0.00           C  
ATOM   3846  C   GLU B 289     208.978 -73.241 175.266  1.00  0.00           C  
ATOM   3847  O   GLU B 289     209.719 -73.367 174.292  1.00  0.00           O  
ATOM   3848  CB  GLU B 289     206.678 -74.047 174.532  1.00  0.00           C  
ATOM   3849  CG  GLU B 289     206.590 -75.247 175.488  1.00  0.00           C  
ATOM   3850  CD  GLU B 289     205.713 -76.333 174.880  1.00  0.00           C  
ATOM   3851  OE1 GLU B 289     206.279 -77.365 174.464  1.00  0.00           O  
ATOM   3852  OE2 GLU B 289     204.488 -76.089 174.780  1.00  0.00           O  
ATOM   3853  N   GLN B 290     209.361 -73.431 176.538  1.00  0.00           N  
ATOM   3854  CA  GLN B 290     210.719 -73.780 176.949  1.00  0.00           C  
ATOM   3855  C   GLN B 290     211.006 -75.278 176.737  1.00  0.00           C  
ATOM   3856  O   GLN B 290     210.151 -76.115 177.029  1.00  0.00           O  
ATOM   3857  CB  GLN B 290     210.874 -73.374 178.437  1.00  0.00           C  
ATOM   3858  CG  GLN B 290     212.290 -73.476 179.047  1.00  0.00           C  
ATOM   3859  CD  GLN B 290     213.269 -72.461 178.451  1.00  0.00           C  
ATOM   3860  NE2 GLN B 290     213.492 -71.346 179.148  1.00  0.00           N  
ATOM   3861  OE1 GLN B 290     213.815 -72.677 177.373  1.00  0.00           O  
ATOM   3862  N   PHE B 291     212.238 -75.573 176.297  1.00  0.00           N  
ATOM   3863  CA  PHE B 291     212.861 -76.899 176.297  1.00  0.00           C  
ATOM   3864  C   PHE B 291     214.387 -76.631 176.789  1.00  0.00           C  
ATOM   3865  O   PHE B 291     214.901 -75.555 176.509  1.00  0.00           O  
ATOM   3866  CB  PHE B 291     212.362 -77.719 174.948  1.00  0.00           C  
ATOM   3867  CG  PHE B 291     213.032 -79.060 174.498  1.00  0.00           C  
ATOM   3868  CD1 PHE B 291     212.494 -80.569 174.710  1.00  0.00           C  
ATOM   3869  CD2 PHE B 291     214.508 -78.673 174.511  1.00  0.00           C  
ATOM   3870  CE1 PHE B 291     213.407 -81.827 175.128  1.00  0.00           C  
ATOM   3871  CE2 PHE B 291     215.542 -79.688 174.935  1.00  0.00           C  
ATOM   3872  CZ  PHE B 291     215.016 -81.569 175.313  1.00  0.00           C  
ATOM   3873  N   ASN B 292     215.078 -77.525 177.574  1.00  0.00           N  
ATOM   3874  CA  ASN B 292     216.409 -77.508 178.278  1.00  0.00           C  
ATOM   3875  C   ASN B 292     217.632 -76.906 177.557  1.00  0.00           C  
ATOM   3876  O   ASN B 292     218.607 -76.615 178.248  1.00  0.00           O  
ATOM   3877  CB  ASN B 292     216.761 -78.818 179.147  1.00  0.00           C  
ATOM   3878  CG  ASN B 292     217.919 -79.863 178.812  1.00  0.00           C  
ATOM   3879  ND2 ASN B 292     217.926 -80.685 177.714  1.00  0.00           N  
ATOM   3880  OD1 ASN B 292     218.824 -79.988 179.634  1.00  0.00           O  
ATOM   3881  N   SER B 293     217.578 -76.706 176.231  1.00  0.00           N  
ATOM   3882  CA  SER B 293     218.666 -76.100 175.459  1.00  0.00           C  
ATOM   3883  C   SER B 293     218.179 -75.130 174.365  1.00  0.00           C  
ATOM   3884  O   SER B 293     219.022 -74.493 173.734  1.00  0.00           O  
ATOM   3885  CB  SER B 293     219.556 -77.216 174.864  1.00  0.00           C  
ATOM   3886  OG  SER B 293     220.421 -77.749 175.847  1.00  0.00           O  
ATOM   3887  N   THR B 294     216.857 -75.033 174.138  1.00  0.00           N  
ATOM   3888  CA  THR B 294     216.256 -74.288 173.028  1.00  0.00           C  
ATOM   3889  C   THR B 294     214.888 -73.687 173.437  1.00  0.00           C  
ATOM   3890  O   THR B 294     214.533 -73.680 174.613  1.00  0.00           O  
ATOM   3891  CB  THR B 294     216.083 -75.201 171.772  1.00  0.00           C  
ATOM   3892  OG1 THR B 294     215.073 -76.182 171.938  1.00  0.00           O  
ATOM   3893  CG2 THR B 294     217.368 -75.881 171.273  1.00  0.00           C  
ATOM   3894  N   TYR B 295     214.143 -73.172 172.455  1.00  0.00           N  
ATOM   3895  CA  TYR B 295     212.737 -72.803 172.563  1.00  0.00           C  
ATOM   3896  C   TYR B 295     211.967 -73.440 171.398  1.00  0.00           C  
ATOM   3897  O   TYR B 295     212.557 -73.801 170.376  1.00  0.00           O  
ATOM   3898  CB  TYR B 295     212.596 -71.268 172.548  1.00  0.00           C  
ATOM   3899  CG  TYR B 295     212.887 -70.570 173.864  1.00  0.00           C  
ATOM   3900  CD1 TYR B 295     211.971 -70.674 174.930  1.00  0.00           C  
ATOM   3901  CD2 TYR B 295     214.037 -69.771 174.013  1.00  0.00           C  
ATOM   3902  CE1 TYR B 295     212.194 -69.980 176.133  1.00  0.00           C  
ATOM   3903  CE2 TYR B 295     214.261 -69.072 175.217  1.00  0.00           C  
ATOM   3904  CZ  TYR B 295     213.342 -69.178 176.278  1.00  0.00           C  
ATOM   3905  OH  TYR B 295     213.563 -68.505 177.444  1.00  0.00           O  
ATOM   3906  N   ARG B 296     210.646 -73.544 171.583  1.00  0.00           N  
ATOM   3907  CA  ARG B 296     209.701 -74.021 170.587  1.00  0.00           C  
ATOM   3908  C   ARG B 296     208.592 -72.975 170.444  1.00  0.00           C  
ATOM   3909  O   ARG B 296     207.638 -72.981 171.224  1.00  0.00           O  
ATOM   3910  CB  ARG B 296     209.180 -75.416 170.989  1.00  0.00           C  
ATOM   3911  CG  ARG B 296     208.265 -76.061 169.929  1.00  0.00           C  
ATOM   3912  CD  ARG B 296     207.777 -77.466 170.312  1.00  0.00           C  
ATOM   3913  NE  ARG B 296     206.725 -77.459 171.342  1.00  0.00           N  
ATOM   3914  CZ  ARG B 296     205.456 -77.856 171.156  1.00  0.00           C  
ATOM   3915  NH1 ARG B 296     205.042 -78.328 169.976  1.00  0.00           N  
ATOM   3916  NH2 ARG B 296     204.583 -77.798 172.167  1.00  0.00           N  
ATOM   3917  N   VAL B 297     208.749 -72.092 169.446  1.00  0.00           N  
ATOM   3918  CA  VAL B 297     207.738 -71.111 169.057  1.00  0.00           C  
ATOM   3919  C   VAL B 297     206.603 -71.814 168.290  1.00  0.00           C  
ATOM   3920  O   VAL B 297     206.874 -72.541 167.336  1.00  0.00           O  
ATOM   3921  CB  VAL B 297     208.363 -69.972 168.202  1.00  0.00           C  
ATOM   3922  CG1 VAL B 297     207.351 -69.057 167.476  1.00  0.00           C  
ATOM   3923  CG2 VAL B 297     209.300 -69.115 169.071  1.00  0.00           C  
ATOM   3924  N   VAL B 298     205.363 -71.599 168.745  1.00  0.00           N  
ATOM   3925  CA  VAL B 298     204.150 -72.196 168.188  1.00  0.00           C  
ATOM   3926  C   VAL B 298     203.163 -71.065 167.857  1.00  0.00           C  
ATOM   3927  O   VAL B 298     203.095 -70.082 168.591  1.00  0.00           O  
ATOM   3928  CB  VAL B 298     203.502 -73.184 169.209  1.00  0.00           C  
ATOM   3929  CG1 VAL B 298     202.078 -73.669 168.857  1.00  0.00           C  
ATOM   3930  CG2 VAL B 298     204.410 -74.406 169.449  1.00  0.00           C  
ATOM   3931  N   SER B 299     202.412 -71.225 166.760  1.00  0.00           N  
ATOM   3932  CA  SER B 299     201.398 -70.269 166.315  1.00  0.00           C  
ATOM   3933  C   SER B 299     200.303 -71.017 165.536  1.00  0.00           C  
ATOM   3934  O   SER B 299     200.511 -72.170 165.160  1.00  0.00           O  
ATOM   3935  CB  SER B 299     202.086 -69.137 165.516  1.00  0.00           C  
ATOM   3936  OG  SER B 299     201.195 -68.083 165.212  1.00  0.00           O  
ATOM   3937  N   VAL B 300     199.151 -70.363 165.325  1.00  0.00           N  
ATOM   3938  CA  VAL B 300     197.970 -70.961 164.692  1.00  0.00           C  
ATOM   3939  C   VAL B 300     197.415 -70.068 163.565  1.00  0.00           C  
ATOM   3940  O   VAL B 300     197.811 -68.910 163.442  1.00  0.00           O  
ATOM   3941  CB  VAL B 300     196.839 -71.214 165.732  1.00  0.00           C  
ATOM   3942  CG1 VAL B 300     197.295 -72.132 166.879  1.00  0.00           C  
ATOM   3943  CG2 VAL B 300     196.165 -69.948 166.298  1.00  0.00           C  
ATOM   3944  N   LEU B 301     196.494 -70.639 162.775  1.00  0.00           N  
ATOM   3945  CA  LEU B 301     195.715 -69.959 161.747  1.00  0.00           C  
ATOM   3946  C   LEU B 301     194.429 -70.762 161.527  1.00  0.00           C  
ATOM   3947  O   LEU B 301     194.499 -71.882 161.021  1.00  0.00           O  
ATOM   3948  CB  LEU B 301     196.544 -69.803 160.447  1.00  0.00           C  
ATOM   3949  CG  LEU B 301     195.781 -69.218 159.235  1.00  0.00           C  
ATOM   3950  CD1 LEU B 301     195.208 -67.820 159.522  1.00  0.00           C  
ATOM   3951  CD2 LEU B 301     196.639 -69.223 157.962  1.00  0.00           C  
ATOM   3952  N   THR B 302     193.284 -70.168 161.898  1.00  0.00           N  
ATOM   3953  CA  THR B 302     191.956 -70.759 161.720  1.00  0.00           C  
ATOM   3954  C   THR B 302     191.560 -70.818 160.230  1.00  0.00           C  
ATOM   3955  O   THR B 302     191.835 -69.878 159.483  1.00  0.00           O  
ATOM   3956  CB  THR B 302     190.878 -69.954 162.492  1.00  0.00           C  
ATOM   3957  OG1 THR B 302     191.220 -69.955 163.863  1.00  0.00           O  
ATOM   3958  CG2 THR B 302     189.437 -70.482 162.373  1.00  0.00           C  
ATOM   3959  N   VAL B 303     190.934 -71.938 159.844  1.00  0.00           N  
ATOM   3960  CA  VAL B 303     190.566 -72.275 158.470  1.00  0.00           C  
ATOM   3961  C   VAL B 303     189.043 -72.524 158.384  1.00  0.00           C  
ATOM   3962  O   VAL B 303     188.422 -72.893 159.381  1.00  0.00           O  
ATOM   3963  CB  VAL B 303     191.361 -73.541 158.022  1.00  0.00           C  
ATOM   3964  CG1 VAL B 303     190.939 -74.151 156.672  1.00  0.00           C  
ATOM   3965  CG2 VAL B 303     192.875 -73.256 158.007  1.00  0.00           C  
ATOM   3966  N   LEU B 304     188.464 -72.297 157.192  1.00  0.00           N  
ATOM   3967  CA  LEU B 304     187.050 -72.542 156.900  1.00  0.00           C  
ATOM   3968  C   LEU B 304     186.797 -74.028 156.584  1.00  0.00           C  
ATOM   3969  O   LEU B 304     187.652 -74.693 155.996  1.00  0.00           O  
ATOM   3970  CB  LEU B 304     186.628 -71.617 155.733  1.00  0.00           C  
ATOM   3971  CG  LEU B 304     185.143 -71.673 155.289  1.00  0.00           C  
ATOM   3972  CD1 LEU B 304     184.179 -71.234 156.414  1.00  0.00           C  
ATOM   3973  CD2 LEU B 304     184.924 -70.882 153.982  1.00  0.00           C  
ATOM   3974  N   HIS B 305     185.591 -74.493 156.941  1.00  0.00           N  
ATOM   3975  CA  HIS B 305     185.059 -75.850 156.753  1.00  0.00           C  
ATOM   3976  C   HIS B 305     185.122 -76.392 155.312  1.00  0.00           C  
ATOM   3977  O   HIS B 305     185.177 -77.607 155.139  1.00  0.00           O  
ATOM   3978  CB  HIS B 305     183.596 -75.877 157.255  1.00  0.00           C  
ATOM   3979  CG  HIS B 305     183.386 -75.160 158.565  1.00  0.00           C  
ATOM   3980  ND1 HIS B 305     182.763 -73.926 158.658  1.00  0.00           N  
ATOM   3981  CD2 HIS B 305     183.755 -75.487 159.849  1.00  0.00           C  
ATOM   3982  CE1 HIS B 305     182.812 -73.555 159.939  1.00  0.00           C  
ATOM   3983  NE2 HIS B 305     183.411 -74.447 160.716  1.00  0.00           N  
ATOM   3984  N   GLN B 306     185.111 -75.487 154.319  1.00  0.00           N  
ATOM   3985  CA  GLN B 306     185.116 -75.797 152.890  1.00  0.00           C  
ATOM   3986  C   GLN B 306     186.442 -75.447 152.194  1.00  0.00           C  
ATOM   3987  O   GLN B 306     186.687 -75.982 151.114  1.00  0.00           O  
ATOM   3988  CB  GLN B 306     183.938 -75.058 152.228  1.00  0.00           C  
ATOM   3989  CG  GLN B 306     182.570 -75.641 152.625  1.00  0.00           C  
ATOM   3990  CD  GLN B 306     181.418 -74.804 152.073  1.00  0.00           C  
ATOM   3991  NE2 GLN B 306     180.664 -75.354 151.119  1.00  0.00           N  
ATOM   3992  OE1 GLN B 306     181.203 -73.677 152.512  1.00  0.00           O  
ATOM   3993  N   ASP B 307     187.279 -74.584 152.799  1.00  0.00           N  
ATOM   3994  CA  ASP B 307     188.582 -74.188 152.246  1.00  0.00           C  
ATOM   3995  C   ASP B 307     189.692 -75.228 152.463  1.00  0.00           C  
ATOM   3996  O   ASP B 307     190.603 -75.287 151.636  1.00  0.00           O  
ATOM   3997  CB  ASP B 307     189.058 -72.790 152.689  1.00  0.00           C  
ATOM   3998  CG  ASP B 307     188.155 -71.624 152.273  1.00  0.00           C  
ATOM   3999  OD1 ASP B 307     188.505 -70.492 152.668  1.00  0.00           O  
ATOM   4000  OD2 ASP B 307     187.200 -71.845 151.497  1.00  0.00           O  
ATOM   4001  N   TRP B 308     189.581 -76.067 153.512  1.00  0.00           N  
ATOM   4002  CA  TRP B 308     190.433 -77.250 153.652  1.00  0.00           C  
ATOM   4003  C   TRP B 308     190.043 -78.344 152.639  1.00  0.00           C  
ATOM   4004  O   TRP B 308     190.941 -78.963 152.074  1.00  0.00           O  
ATOM   4005  CB  TRP B 308     190.451 -77.771 155.102  1.00  0.00           C  
ATOM   4006  CG  TRP B 308     191.440 -78.875 155.358  1.00  0.00           C  
ATOM   4007  CD1 TRP B 308     191.152 -80.191 155.475  1.00  0.00           C  
ATOM   4008  NE1 TRP B 308     192.317 -80.914 155.621  1.00  0.00           N  
ATOM   4009  CE2 TRP B 308     193.429 -80.101 155.573  1.00  0.00           C  
ATOM   4010  CD2 TRP B 308     192.899 -78.784 155.412  1.00  0.00           C  
ATOM   4011  CE3 TRP B 308     193.833 -77.724 155.326  1.00  0.00           C  
ATOM   4012  CZ3 TRP B 308     195.221 -77.966 155.393  1.00  0.00           C  
ATOM   4013  CZ2 TRP B 308     194.810 -80.355 155.632  1.00  0.00           C  
ATOM   4014  CH2 TRP B 308     195.709 -79.277 155.542  1.00  0.00           C  
ATOM   4015  N   LEU B 309     188.731 -78.513 152.377  1.00  0.00           N  
ATOM   4016  CA  LEU B 309     188.189 -79.410 151.346  1.00  0.00           C  
ATOM   4017  C   LEU B 309     188.580 -78.996 149.912  1.00  0.00           C  
ATOM   4018  O   LEU B 309     188.759 -79.875 149.070  1.00  0.00           O  
ATOM   4019  CB  LEU B 309     186.651 -79.516 151.476  1.00  0.00           C  
ATOM   4020  CG  LEU B 309     186.148 -80.156 152.788  1.00  0.00           C  
ATOM   4021  CD1 LEU B 309     184.607 -80.115 152.876  1.00  0.00           C  
ATOM   4022  CD2 LEU B 309     186.683 -81.586 152.978  1.00  0.00           C  
ATOM   4023  N   ASN B 310     188.749 -77.682 149.680  1.00  0.00           N  
ATOM   4024  CA  ASN B 310     189.270 -77.098 148.439  1.00  0.00           C  
ATOM   4025  C   ASN B 310     190.778 -77.375 148.238  1.00  0.00           C  
ATOM   4026  O   ASN B 310     191.236 -77.383 147.095  1.00  0.00           O  
ATOM   4027  CB  ASN B 310     188.956 -75.582 148.447  1.00  0.00           C  
ATOM   4028  CG  ASN B 310     189.174 -74.881 147.102  1.00  0.00           C  
ATOM   4029  ND2 ASN B 310     188.297 -75.136 146.130  1.00  0.00           N  
ATOM   4030  OD1 ASN B 310     190.117 -74.110 146.949  1.00  0.00           O  
ATOM   4031  N   GLY B 311     191.512 -77.630 149.337  1.00  0.00           N  
ATOM   4032  CA  GLY B 311     192.928 -77.979 149.314  1.00  0.00           C  
ATOM   4033  C   GLY B 311     193.813 -76.748 149.067  1.00  0.00           C  
ATOM   4034  O   GLY B 311     194.833 -76.873 148.390  1.00  0.00           O  
ATOM   4035  N   LYS B 312     193.430 -75.575 149.603  1.00  0.00           N  
ATOM   4036  CA  LYS B 312     194.223 -74.340 149.561  1.00  0.00           C  
ATOM   4037  C   LYS B 312     195.553 -74.477 150.322  1.00  0.00           C  
ATOM   4038  O   LYS B 312     195.645 -75.273 151.259  1.00  0.00           O  
ATOM   4039  CB  LYS B 312     193.399 -73.178 150.153  1.00  0.00           C  
ATOM   4040  CG  LYS B 312     192.141 -72.841 149.340  1.00  0.00           C  
ATOM   4041  CD  LYS B 312     191.471 -71.542 149.806  1.00  0.00           C  
ATOM   4042  CE  LYS B 312     190.091 -71.334 149.167  1.00  0.00           C  
ATOM   4043  NZ  LYS B 312     189.452 -70.101 149.656  1.00  0.00           N  
ATOM   4044  N   GLU B 313     196.550 -73.673 149.917  1.00  0.00           N  
ATOM   4045  CA  GLU B 313     197.822 -73.557 150.626  1.00  0.00           C  
ATOM   4046  C   GLU B 313     197.637 -72.771 151.931  1.00  0.00           C  
ATOM   4047  O   GLU B 313     196.998 -71.720 151.932  1.00  0.00           O  
ATOM   4048  CB  GLU B 313     198.888 -72.907 149.716  1.00  0.00           C  
ATOM   4049  CG  GLU B 313     200.251 -72.650 150.402  1.00  0.00           C  
ATOM   4050  CD  GLU B 313     201.252 -71.966 149.477  1.00  0.00           C  
ATOM   4051  OE1 GLU B 313     202.045 -72.700 148.849  1.00  0.00           O  
ATOM   4052  OE2 GLU B 313     201.222 -70.716 149.434  1.00  0.00           O  
ATOM   4053  N   TYR B 314     198.256 -73.295 152.992  1.00  0.00           N  
ATOM   4054  CA  TYR B 314     198.451 -72.634 154.275  1.00  0.00           C  
ATOM   4055  C   TYR B 314     199.950 -72.722 154.564  1.00  0.00           C  
ATOM   4056  O   TYR B 314     200.535 -73.784 154.351  1.00  0.00           O  
ATOM   4057  CB  TYR B 314     197.591 -73.334 155.348  1.00  0.00           C  
ATOM   4058  CG  TYR B 314     196.108 -73.233 155.044  1.00  0.00           C  
ATOM   4059  CD1 TYR B 314     195.444 -74.277 154.365  1.00  0.00           C  
ATOM   4060  CD2 TYR B 314     195.414 -72.047 155.349  1.00  0.00           C  
ATOM   4061  CE1 TYR B 314     194.107 -74.115 153.957  1.00  0.00           C  
ATOM   4062  CE2 TYR B 314     194.082 -71.877 154.929  1.00  0.00           C  
ATOM   4063  CZ  TYR B 314     193.433 -72.908 154.222  1.00  0.00           C  
ATOM   4064  OH  TYR B 314     192.157 -72.732 153.780  1.00  0.00           O  
ATOM   4065  N   LYS B 315     200.551 -71.601 154.988  1.00  0.00           N  
ATOM   4066  CA  LYS B 315     202.002 -71.452 155.102  1.00  0.00           C  
ATOM   4067  C   LYS B 315     202.359 -70.686 156.379  1.00  0.00           C  
ATOM   4068  O   LYS B 315     201.712 -69.688 156.690  1.00  0.00           O  
ATOM   4069  CB  LYS B 315     202.528 -70.748 153.829  1.00  0.00           C  
ATOM   4070  CG  LYS B 315     204.039 -70.422 153.809  1.00  0.00           C  
ATOM   4071  CD  LYS B 315     204.467 -69.530 152.632  1.00  0.00           C  
ATOM   4072  CE  LYS B 315     204.344 -70.199 151.258  1.00  0.00           C  
ATOM   4073  NZ  LYS B 315     204.881 -69.342 150.190  1.00  0.00           N  
ATOM   4074  N   CYS B 316     203.433 -71.145 157.039  1.00  0.00           N  
ATOM   4075  CA  CYS B 316     204.100 -70.478 158.154  1.00  0.00           C  
ATOM   4076  C   CYS B 316     205.560 -70.206 157.757  1.00  0.00           C  
ATOM   4077  O   CYS B 316     206.132 -70.977 156.986  1.00  0.00           O  
ATOM   4078  SG  CYS B 316     204.699 -70.769 160.942  1.00  0.00           S  
ATOM   4079  CB  CYS B 316     204.017 -71.401 159.381  1.00  0.00           C  
ATOM   4080  N   LYS B 317     206.138 -69.127 158.306  1.00  0.00           N  
ATOM   4081  CA  LYS B 317     207.511 -68.691 158.046  1.00  0.00           C  
ATOM   4082  C   LYS B 317     208.059 -67.947 159.269  1.00  0.00           C  
ATOM   4083  O   LYS B 317     207.273 -67.378 160.027  1.00  0.00           O  
ATOM   4084  CB  LYS B 317     207.506 -67.799 156.783  1.00  0.00           C  
ATOM   4085  CG  LYS B 317     208.885 -67.322 156.293  1.00  0.00           C  
ATOM   4086  CD  LYS B 317     208.803 -66.662 154.906  1.00  0.00           C  
ATOM   4087  CE  LYS B 317     210.172 -66.410 154.259  1.00  0.00           C  
ATOM   4088  NZ  LYS B 317     210.853 -67.672 153.918  1.00  0.00           N  
ATOM   4089  N   VAL B 318     209.397 -67.933 159.415  1.00  0.00           N  
ATOM   4090  CA  VAL B 318     210.108 -67.129 160.413  1.00  0.00           C  
ATOM   4091  C   VAL B 318     211.357 -66.463 159.810  1.00  0.00           C  
ATOM   4092  O   VAL B 318     211.876 -66.917 158.789  1.00  0.00           O  
ATOM   4093  CB  VAL B 318     210.563 -67.962 161.649  1.00  0.00           C  
ATOM   4094  CG1 VAL B 318     209.373 -68.562 162.408  1.00  0.00           C  
ATOM   4095  CG2 VAL B 318     211.655 -69.015 161.363  1.00  0.00           C  
ATOM   4096  N   SER B 319     211.823 -65.416 160.508  1.00  0.00           N  
ATOM   4097  CA  SER B 319     213.074 -64.707 160.258  1.00  0.00           C  
ATOM   4098  C   SER B 319     213.668 -64.331 161.623  1.00  0.00           C  
ATOM   4099  O   SER B 319     212.948 -63.796 162.466  1.00  0.00           O  
ATOM   4100  CB  SER B 319     212.790 -63.474 159.372  1.00  0.00           C  
ATOM   4101  OG  SER B 319     213.968 -62.740 159.100  1.00  0.00           O  
ATOM   4102  N   ASN B 320     214.959 -64.627 161.833  1.00  0.00           N  
ATOM   4103  CA  ASN B 320     215.649 -64.390 163.105  1.00  0.00           C  
ATOM   4104  C   ASN B 320     217.174 -64.386 162.910  1.00  0.00           C  
ATOM   4105  O   ASN B 320     217.666 -64.899 161.906  1.00  0.00           O  
ATOM   4106  CB  ASN B 320     215.164 -65.385 164.196  1.00  0.00           C  
ATOM   4107  CG  ASN B 320     215.460 -66.866 163.938  1.00  0.00           C  
ATOM   4108  OD1 ASN B 320     216.488 -67.379 164.369  1.00  0.00           O  
ATOM   4109  ND2 ASN B 320     214.547 -67.566 163.260  1.00  0.00           N  
ATOM   4110  N   LYS B 321     217.888 -63.799 163.884  1.00  0.00           N  
ATOM   4111  CA  LYS B 321     219.350 -63.677 163.904  1.00  0.00           C  
ATOM   4112  C   LYS B 321     220.068 -65.005 164.228  1.00  0.00           C  
ATOM   4113  O   LYS B 321     221.222 -65.167 163.834  1.00  0.00           O  
ATOM   4114  CB  LYS B 321     219.729 -62.530 164.875  1.00  0.00           C  
ATOM   4115  CG  LYS B 321     221.228 -62.200 165.014  1.00  0.00           C  
ATOM   4116  CD  LYS B 321     221.898 -61.773 163.698  1.00  0.00           C  
ATOM   4117  CE  LYS B 321     223.364 -61.366 163.896  1.00  0.00           C  
ATOM   4118  NZ  LYS B 321     223.987 -60.985 162.618  1.00  0.00           N  
ATOM   4119  N   GLY B 322     219.365 -65.945 164.886  1.00  0.00           N  
ATOM   4120  CA  GLY B 322     219.841 -67.301 165.173  1.00  0.00           C  
ATOM   4121  C   GLY B 322     219.735 -68.250 163.960  1.00  0.00           C  
ATOM   4122  O   GLY B 322     220.007 -69.439 164.115  1.00  0.00           O  
ATOM   4123  N   LEU B 323     219.330 -67.744 162.781  1.00  0.00           N  
ATOM   4124  CA  LEU B 323     219.074 -68.498 161.556  1.00  0.00           C  
ATOM   4125  C   LEU B 323     219.707 -67.726 160.375  1.00  0.00           C  
ATOM   4126  O   LEU B 323     219.395 -66.545 160.216  1.00  0.00           O  
ATOM   4127  CB  LEU B 323     217.535 -68.599 161.420  1.00  0.00           C  
ATOM   4128  CG  LEU B 323     217.015 -69.370 160.192  1.00  0.00           C  
ATOM   4129  CD1 LEU B 323     217.400 -70.860 160.214  1.00  0.00           C  
ATOM   4130  CD2 LEU B 323     215.495 -69.195 160.041  1.00  0.00           C  
ATOM   4131  N   PRO B 324     220.584 -68.367 159.564  1.00  0.00           N  
ATOM   4132  CA  PRO B 324     221.280 -67.675 158.460  1.00  0.00           C  
ATOM   4133  C   PRO B 324     220.406 -67.289 157.246  1.00  0.00           C  
ATOM   4134  O   PRO B 324     220.806 -66.392 156.505  1.00  0.00           O  
ATOM   4135  CD  PRO B 324     221.032 -69.759 159.679  1.00  0.00           C  
ATOM   4136  CB  PRO B 324     222.401 -68.652 158.072  1.00  0.00           C  
ATOM   4137  CG  PRO B 324     221.840 -70.023 158.413  1.00  0.00           C  
ATOM   4138  N   SER B 325     219.247 -67.946 157.063  1.00  0.00           N  
ATOM   4139  CA  SER B 325     218.302 -67.670 155.980  1.00  0.00           C  
ATOM   4140  C   SER B 325     216.908 -68.181 156.376  1.00  0.00           C  
ATOM   4141  O   SER B 325     216.796 -69.290 156.898  1.00  0.00           O  
ATOM   4142  CB  SER B 325     218.810 -68.294 154.660  1.00  0.00           C  
ATOM   4143  OG  SER B 325     217.942 -68.012 153.580  1.00  0.00           O  
ATOM   4144  N   SER B 326     215.884 -67.351 156.117  1.00  0.00           N  
ATOM   4145  CA  SER B 326     214.485 -67.542 156.510  1.00  0.00           C  
ATOM   4146  C   SER B 326     213.847 -68.816 155.927  1.00  0.00           C  
ATOM   4147  O   SER B 326     213.698 -68.918 154.709  1.00  0.00           O  
ATOM   4148  CB  SER B 326     213.692 -66.297 156.072  1.00  0.00           C  
ATOM   4149  OG  SER B 326     214.095 -65.174 156.826  1.00  0.00           O  
ATOM   4150  N   ILE B 327     213.461 -69.742 156.819  1.00  0.00           N  
ATOM   4151  CA  ILE B 327     212.824 -71.021 156.489  1.00  0.00           C  
ATOM   4152  C   ILE B 327     211.291 -70.905 156.612  1.00  0.00           C  
ATOM   4153  O   ILE B 327     210.799 -70.135 157.439  1.00  0.00           O  
ATOM   4154  CB  ILE B 327     213.362 -72.154 157.423  1.00  0.00           C  
ATOM   4155  CG2 ILE B 327     212.573 -73.486 157.384  1.00  0.00           C  
ATOM   4156  CG1 ILE B 327     214.852 -72.431 157.106  1.00  0.00           C  
ATOM   4157  CD1 ILE B 327     215.557 -73.328 158.131  1.00  0.00           C  
ATOM   4158  N   GLU B 328     210.580 -71.684 155.781  1.00  0.00           N  
ATOM   4159  CA  GLU B 328     209.122 -71.786 155.745  1.00  0.00           C  
ATOM   4160  C   GLU B 328     208.696 -73.245 155.507  1.00  0.00           C  
ATOM   4161  O   GLU B 328     209.518 -74.074 155.106  1.00  0.00           O  
ATOM   4162  CB  GLU B 328     208.572 -70.822 154.664  1.00  0.00           C  
ATOM   4163  CG  GLU B 328     208.923 -71.181 153.203  1.00  0.00           C  
ATOM   4164  CD  GLU B 328     208.429 -70.118 152.221  1.00  0.00           C  
ATOM   4165  OE1 GLU B 328     208.969 -68.993 152.284  1.00  0.00           O  
ATOM   4166  OE2 GLU B 328     207.523 -70.441 151.422  1.00  0.00           O  
ATOM   4167  N   LYS B 329     207.402 -73.515 155.731  1.00  0.00           N  
ATOM   4168  CA  LYS B 329     206.754 -74.789 155.423  1.00  0.00           C  
ATOM   4169  C   LYS B 329     205.296 -74.535 155.019  1.00  0.00           C  
ATOM   4170  O   LYS B 329     204.625 -73.717 155.648  1.00  0.00           O  
ATOM   4171  CB  LYS B 329     206.881 -75.758 156.625  1.00  0.00           C  
ATOM   4172  CG  LYS B 329     206.211 -77.138 156.451  1.00  0.00           C  
ATOM   4173  CD  LYS B 329     206.790 -77.986 155.309  1.00  0.00           C  
ATOM   4174  CE  LYS B 329     206.177 -79.393 155.270  1.00  0.00           C  
ATOM   4175  NZ  LYS B 329     206.690 -80.170 154.129  1.00  0.00           N  
ATOM   4176  N   THR B 330     204.845 -75.276 153.995  1.00  0.00           N  
ATOM   4177  CA  THR B 330     203.487 -75.257 153.456  1.00  0.00           C  
ATOM   4178  C   THR B 330     202.773 -76.595 153.734  1.00  0.00           C  
ATOM   4179  O   THR B 330     203.430 -77.617 153.950  1.00  0.00           O  
ATOM   4180  CB  THR B 330     203.513 -75.057 151.914  1.00  0.00           C  
ATOM   4181  OG1 THR B 330     204.118 -76.136 151.221  1.00  0.00           O  
ATOM   4182  CG2 THR B 330     204.184 -73.751 151.488  1.00  0.00           C  
ATOM   4183  N   ILE B 331     201.432 -76.556 153.695  1.00  0.00           N  
ATOM   4184  CA  ILE B 331     200.575 -77.732 153.803  1.00  0.00           C  
ATOM   4185  C   ILE B 331     199.210 -77.464 153.138  1.00  0.00           C  
ATOM   4186  O   ILE B 331     198.753 -76.321 153.084  1.00  0.00           O  
ATOM   4187  CB  ILE B 331     200.371 -78.174 155.289  1.00  0.00           C  
ATOM   4188  CG2 ILE B 331     199.368 -77.310 156.090  1.00  0.00           C  
ATOM   4189  CG1 ILE B 331     200.006 -79.671 155.384  1.00  0.00           C  
ATOM   4190  CD1 ILE B 331     200.145 -80.248 156.793  1.00  0.00           C  
ATOM   4191  N   SER B 332     198.587 -78.553 152.670  1.00  0.00           N  
ATOM   4192  CA  SER B 332     197.243 -78.602 152.100  1.00  0.00           C  
ATOM   4193  C   SER B 332     196.697 -80.038 152.209  1.00  0.00           C  
ATOM   4194  O   SER B 332     197.464 -80.971 152.455  1.00  0.00           O  
ATOM   4195  CB  SER B 332     197.259 -78.063 150.651  1.00  0.00           C  
ATOM   4196  OG  SER B 332     197.903 -78.936 149.742  1.00  0.00           O  
ATOM   4197  N   LYS B 333     195.376 -80.186 152.019  1.00  0.00           N  
ATOM   4198  CA  LYS B 333     194.683 -81.478 152.009  1.00  0.00           C  
ATOM   4199  C   LYS B 333     195.044 -82.305 150.758  1.00  0.00           C  
ATOM   4200  O   LYS B 333     195.293 -81.728 149.697  1.00  0.00           O  
ATOM   4201  CB  LYS B 333     193.165 -81.209 152.063  1.00  0.00           C  
ATOM   4202  CG  LYS B 333     192.296 -82.456 152.315  1.00  0.00           C  
ATOM   4203  CD  LYS B 333     190.798 -82.165 152.169  1.00  0.00           C  
ATOM   4204  CE  LYS B 333     189.910 -83.408 152.296  1.00  0.00           C  
ATOM   4205  NZ  LYS B 333     190.195 -84.405 151.255  1.00  0.00           N  
ATOM   4206  N   ALA B 334     195.006 -83.643 150.902  1.00  0.00           N  
ATOM   4207  CA  ALA B 334     195.082 -84.605 149.800  1.00  0.00           C  
ATOM   4208  C   ALA B 334     193.870 -84.475 148.860  1.00  0.00           C  
ATOM   4209  O   ALA B 334     192.728 -84.558 149.314  1.00  0.00           O  
ATOM   4210  CB  ALA B 334     195.174 -86.026 150.377  1.00  0.00           C  
ATOM   4211  N   LYS B 335     194.156 -84.261 147.566  1.00  0.00           N  
ATOM   4212  CA  LYS B 335     193.173 -83.932 146.528  1.00  0.00           C  
ATOM   4213  C   LYS B 335     192.643 -85.182 145.796  1.00  0.00           C  
ATOM   4214  O   LYS B 335     192.415 -85.133 144.586  1.00  0.00           O  
ATOM   4215  CB  LYS B 335     193.789 -82.878 145.577  1.00  0.00           C  
ATOM   4216  CG  LYS B 335     194.120 -81.553 146.288  1.00  0.00           C  
ATOM   4217  CD  LYS B 335     194.800 -80.526 145.371  1.00  0.00           C  
ATOM   4218  CE  LYS B 335     195.091 -79.192 146.075  1.00  0.00           C  
ATOM   4219  NZ  LYS B 335     196.004 -79.356 147.221  1.00  0.00           N  
ATOM   4220  N   GLY B 336     192.426 -86.275 146.549  1.00  0.00           N  
ATOM   4221  CA  GLY B 336     191.796 -87.499 146.059  1.00  0.00           C  
ATOM   4222  C   GLY B 336     190.286 -87.279 145.892  1.00  0.00           C  
ATOM   4223  O   GLY B 336     189.683 -86.459 146.586  1.00  0.00           O  
ATOM   4224  N   GLN B 337     189.685 -88.030 144.957  1.00  0.00           N  
ATOM   4225  CA  GLN B 337     188.274 -87.922 144.583  1.00  0.00           C  
ATOM   4226  C   GLN B 337     187.372 -88.638 145.612  1.00  0.00           C  
ATOM   4227  O   GLN B 337     187.744 -89.723 146.057  1.00  0.00           O  
ATOM   4228  CB  GLN B 337     188.106 -88.541 143.175  1.00  0.00           C  
ATOM   4229  CG  GLN B 337     188.922 -87.846 142.061  1.00  0.00           C  
ATOM   4230  CD  GLN B 337     188.626 -86.348 141.936  1.00  0.00           C  
ATOM   4231  OE1 GLN B 337     187.503 -85.960 141.622  1.00  0.00           O  
ATOM   4232  NE2 GLN B 337     189.629 -85.501 142.181  1.00  0.00           N  
ATOM   4233  N   PRO B 338     186.224 -88.022 145.987  1.00  0.00           N  
ATOM   4234  CA  PRO B 338     185.345 -88.527 147.063  1.00  0.00           C  
ATOM   4235  C   PRO B 338     184.704 -89.895 146.758  1.00  0.00           C  
ATOM   4236  O   PRO B 338     184.168 -90.097 145.668  1.00  0.00           O  
ATOM   4237  CB  PRO B 338     184.290 -87.418 147.220  1.00  0.00           C  
ATOM   4238  CG  PRO B 338     184.232 -86.739 145.864  1.00  0.00           C  
ATOM   4239  CD  PRO B 338     185.680 -86.793 145.401  1.00  0.00           C  
ATOM   4240  N   ARG B 339     184.783 -90.797 147.746  1.00  0.00           N  
ATOM   4241  CA  ARG B 339     184.244 -92.153 147.718  1.00  0.00           C  
ATOM   4242  C   ARG B 339     183.686 -92.475 149.113  1.00  0.00           C  
ATOM   4243  O   ARG B 339     184.409 -92.340 150.101  1.00  0.00           O  
ATOM   4244  CB  ARG B 339     185.354 -93.130 147.265  1.00  0.00           C  
ATOM   4245  CG  ARG B 339     184.955 -94.615 147.295  1.00  0.00           C  
ATOM   4246  CD  ARG B 339     186.071 -95.548 146.799  1.00  0.00           C  
ATOM   4247  NE  ARG B 339     185.774 -96.950 147.123  1.00  0.00           N  
ATOM   4248  CZ  ARG B 339     186.348 -98.040 146.585  1.00  0.00           C  
ATOM   4249  NH1 ARG B 339     187.256 -97.947 145.604  1.00  0.00           N  
ATOM   4250  NH2 ARG B 339     186.013 -99.249 147.055  1.00  0.00           N  
ATOM   4251  N   GLU B 340     182.407 -92.887 149.148  1.00  0.00           N  
ATOM   4252  CA  GLU B 340     181.620 -93.161 150.351  1.00  0.00           C  
ATOM   4253  C   GLU B 340     182.187 -94.337 151.182  1.00  0.00           C  
ATOM   4254  O   GLU B 340     182.249 -95.446 150.646  1.00  0.00           O  
ATOM   4255  CB  GLU B 340     180.171 -93.449 149.902  1.00  0.00           C  
ATOM   4256  CG  GLU B 340     179.208 -93.702 151.076  1.00  0.00           C  
ATOM   4257  CD  GLU B 340     177.767 -93.885 150.612  1.00  0.00           C  
ATOM   4258  OE1 GLU B 340     176.990 -92.918 150.768  1.00  0.00           O  
ATOM   4259  OE2 GLU B 340     177.474 -94.991 150.109  1.00  0.00           O  
ATOM   4260  N   PRO B 341     182.545 -94.106 152.471  1.00  0.00           N  
ATOM   4261  CA  PRO B 341     182.848 -95.198 153.414  1.00  0.00           C  
ATOM   4262  C   PRO B 341     181.628 -96.089 153.697  1.00  0.00           C  
ATOM   4263  O   PRO B 341     180.587 -95.589 154.127  1.00  0.00           O  
ATOM   4264  CD  PRO B 341     182.595 -92.812 153.149  1.00  0.00           C  
ATOM   4265  CB  PRO B 341     183.326 -94.492 154.698  1.00  0.00           C  
ATOM   4266  CG  PRO B 341     183.515 -93.033 154.338  1.00  0.00           C  
ATOM   4267  N   GLN B 342     181.804 -97.394 153.459  1.00  0.00           N  
ATOM   4268  CA  GLN B 342     180.830 -98.440 153.741  1.00  0.00           C  
ATOM   4269  C   GLN B 342     181.047 -98.920 155.184  1.00  0.00           C  
ATOM   4270  O   GLN B 342     181.849 -99.825 155.419  1.00  0.00           O  
ATOM   4271  CB  GLN B 342     181.000 -99.575 152.700  1.00  0.00           C  
ATOM   4272  CG  GLN B 342     180.864 -99.134 151.224  1.00  0.00           C  
ATOM   4273  CD  GLN B 342     179.543 -98.421 150.921  1.00  0.00           C  
ATOM   4274  OE1 GLN B 342     178.472 -98.995 151.102  1.00  0.00           O  
ATOM   4275  NE2 GLN B 342     179.615 -97.172 150.455  1.00  0.00           N  
ATOM   4276  N   VAL B 343     180.351 -98.261 156.127  1.00  0.00           N  
ATOM   4277  CA  VAL B 343     180.386 -98.585 157.551  1.00  0.00           C  
ATOM   4278  C   VAL B 343     179.610 -99.884 157.847  1.00  0.00           C  
ATOM   4279  O   VAL B 343     178.463-100.036 157.424  1.00  0.00           O  
ATOM   4280  CB  VAL B 343     179.852 -97.412 158.431  1.00  0.00           C  
ATOM   4281  CG1 VAL B 343     178.375 -97.034 158.188  1.00  0.00           C  
ATOM   4282  CG2 VAL B 343     180.088 -97.646 159.938  1.00  0.00           C  
ATOM   4283  N   TYR B 344     180.276-100.790 158.572  1.00  0.00           N  
ATOM   4284  CA  TYR B 344     179.730-102.050 159.067  1.00  0.00           C  
ATOM   4285  C   TYR B 344     180.016-102.136 160.571  1.00  0.00           C  
ATOM   4286  O   TYR B 344     181.000-101.562 161.038  1.00  0.00           O  
ATOM   4287  CB  TYR B 344     180.384-103.242 158.333  1.00  0.00           C  
ATOM   4288  CG  TYR B 344     180.332-103.204 156.815  1.00  0.00           C  
ATOM   4289  CD1 TYR B 344     181.527-103.221 156.067  1.00  0.00           C  
ATOM   4290  CE1 TYR B 344     181.483-103.190 154.660  1.00  0.00           C  
ATOM   4291  CZ  TYR B 344     180.245-103.150 153.992  1.00  0.00           C  
ATOM   4292  OH  TYR B 344     180.205-103.138 152.628  1.00  0.00           O  
ATOM   4293  CD2 TYR B 344     179.093-103.151 156.142  1.00  0.00           C  
ATOM   4294  CE2 TYR B 344     179.050-103.120 154.735  1.00  0.00           C  
ATOM   4295  N   THR B 345     179.173-102.884 161.295  1.00  0.00           N  
ATOM   4296  CA  THR B 345     179.382-103.212 162.705  1.00  0.00           C  
ATOM   4297  C   THR B 345     179.111-104.709 162.913  1.00  0.00           C  
ATOM   4298  O   THR B 345     178.188-105.265 162.317  1.00  0.00           O  
ATOM   4299  CB  THR B 345     178.495-102.369 163.662  1.00  0.00           C  
ATOM   4300  OG1 THR B 345     177.111-102.617 163.502  1.00  0.00           O  
ATOM   4301  CG2 THR B 345     178.745-100.858 163.566  1.00  0.00           C  
ATOM   4302  N   LEU B 346     179.970-105.325 163.742  1.00  0.00           N  
ATOM   4303  CA  LEU B 346     179.967-106.750 164.066  1.00  0.00           C  
ATOM   4304  C   LEU B 346     179.935-106.897 165.599  1.00  0.00           C  
ATOM   4305  O   LEU B 346     180.526-106.065 166.293  1.00  0.00           O  
ATOM   4306  CB  LEU B 346     181.247-107.401 163.489  1.00  0.00           C  
ATOM   4307  CG  LEU B 346     181.330-107.424 161.945  1.00  0.00           C  
ATOM   4308  CD1 LEU B 346     182.721-107.908 161.481  1.00  0.00           C  
ATOM   4309  CD2 LEU B 346     180.180-108.235 161.307  1.00  0.00           C  
ATOM   4310  N   PRO B 347     179.223-107.925 166.116  1.00  0.00           N  
ATOM   4311  CA  PRO B 347     179.006-108.084 167.566  1.00  0.00           C  
ATOM   4312  C   PRO B 347     180.294-108.398 168.363  1.00  0.00           C  
ATOM   4313  O   PRO B 347     181.299-108.789 167.767  1.00  0.00           O  
ATOM   4314  CD  PRO B 347     178.568-108.991 165.354  1.00  0.00           C  
ATOM   4315  CB  PRO B 347     177.991-109.241 167.640  1.00  0.00           C  
ATOM   4316  CG  PRO B 347     178.231-110.057 166.384  1.00  0.00           C  
ATOM   4317  N   PRO B 348     180.228-108.261 169.708  1.00  0.00           N  
ATOM   4318  CA  PRO B 348     181.330-108.659 170.597  1.00  0.00           C  
ATOM   4319  C   PRO B 348     181.493-110.187 170.671  1.00  0.00           C  
ATOM   4320  O   PRO B 348     180.534-110.920 170.420  1.00  0.00           O  
ATOM   4321  CD  PRO B 348     179.069-107.790 170.469  1.00  0.00           C  
ATOM   4322  CB  PRO B 348     180.925-108.060 171.950  1.00  0.00           C  
ATOM   4323  CG  PRO B 348     179.406-108.050 171.932  1.00  0.00           C  
ATOM   4324  N   SER B 349     182.715-110.627 171.009  1.00  0.00           N  
ATOM   4325  CA  SER B 349     183.084-112.036 171.148  1.00  0.00           C  
ATOM   4326  C   SER B 349     182.224-112.770 172.196  1.00  0.00           C  
ATOM   4327  O   SER B 349     182.198-112.366 173.359  1.00  0.00           O  
ATOM   4328  CB  SER B 349     184.589-112.122 171.458  1.00  0.00           C  
ATOM   4329  OG  SER B 349     185.004-113.456 171.681  1.00  0.00           O  
ATOM   4330  N   GLN B 350     181.553-113.842 171.742  1.00  0.00           N  
ATOM   4331  CA  GLN B 350     180.688-114.720 172.537  1.00  0.00           C  
ATOM   4332  C   GLN B 350     181.402-115.494 173.663  1.00  0.00           C  
ATOM   4333  O   GLN B 350     180.744-115.885 174.625  1.00  0.00           O  
ATOM   4334  CB  GLN B 350     179.861-115.636 171.596  1.00  0.00           C  
ATOM   4335  CG  GLN B 350     180.627-116.398 170.482  1.00  0.00           C  
ATOM   4336  CD  GLN B 350     181.564-117.506 170.971  1.00  0.00           C  
ATOM   4337  OE1 GLN B 350     182.736-117.627 170.344  1.00  0.00           O  
ATOM   4338  NE2 GLN B 350     181.233-118.254 171.888  1.00  0.00           N  
ATOM   4339  N   GLU B 351     182.723-115.685 173.522  1.00  0.00           N  
ATOM   4340  CA  GLU B 351     183.591-116.367 174.481  1.00  0.00           C  
ATOM   4341  C   GLU B 351     184.387-115.381 175.358  1.00  0.00           C  
ATOM   4342  O   GLU B 351     185.029-115.831 176.307  1.00  0.00           O  
ATOM   4343  CB  GLU B 351     184.495-117.354 173.716  1.00  0.00           C  
ATOM   4344  CG  GLU B 351     185.398-116.705 172.652  1.00  0.00           C  
ATOM   4345  CD  GLU B 351     186.226-117.748 171.915  1.00  0.00           C  
ATOM   4346  OE1 GLU B 351     187.444-117.813 172.184  1.00  0.00           O  
ATOM   4347  OE2 GLU B 351     185.632-118.464 171.077  1.00  0.00           O  
ATOM   4348  N   GLU B 352     184.293-114.067 175.079  1.00  0.00           N  
ATOM   4349  CA  GLU B 352     184.707-113.005 176.001  1.00  0.00           C  
ATOM   4350  C   GLU B 352     183.589-112.685 177.023  1.00  0.00           C  
ATOM   4351  O   GLU B 352     183.859-111.990 178.001  1.00  0.00           O  
ATOM   4352  CB  GLU B 352     185.181-111.777 175.192  1.00  0.00           C  
ATOM   4353  CG  GLU B 352     186.010-110.760 176.010  1.00  0.00           C  
ATOM   4354  CD  GLU B 352     186.597-109.617 175.177  1.00  0.00           C  
ATOM   4355  OE1 GLU B 352     185.951-109.211 174.184  1.00  0.00           O  
ATOM   4356  OE2 GLU B 352     187.690-109.148 175.564  1.00  0.00           O  
ATOM   4357  N   MET B 353     182.380-113.256 176.835  1.00  0.00           N  
ATOM   4358  CA  MET B 353     181.270-113.264 177.798  1.00  0.00           C  
ATOM   4359  C   MET B 353     181.536-114.120 179.057  1.00  0.00           C  
ATOM   4360  O   MET B 353     180.717-114.100 179.973  1.00  0.00           O  
ATOM   4361  CB  MET B 353     179.963-113.719 177.112  1.00  0.00           C  
ATOM   4362  CG  MET B 353     179.543-112.885 175.892  1.00  0.00           C  
ATOM   4363  SD  MET B 353     179.038-111.187 176.273  1.00  0.00           S  
ATOM   4364  CE  MET B 353     178.890-110.545 174.586  1.00  0.00           C  
ATOM   4365  N   THR B 354     182.683-114.817 179.116  1.00  0.00           N  
ATOM   4366  CA  THR B 354     183.244-115.410 180.334  1.00  0.00           C  
ATOM   4367  C   THR B 354     183.802-114.343 181.311  1.00  0.00           C  
ATOM   4368  O   THR B 354     184.019-114.665 182.479  1.00  0.00           O  
ATOM   4369  CB  THR B 354     184.395-116.389 179.974  1.00  0.00           C  
ATOM   4370  OG1 THR B 354     185.514-115.727 179.406  1.00  0.00           O  
ATOM   4371  CG2 THR B 354     183.960-117.536 179.048  1.00  0.00           C  
ATOM   4372  N   LYS B 355     183.994-113.102 180.827  1.00  0.00           N  
ATOM   4373  CA  LYS B 355     184.488-111.947 181.574  1.00  0.00           C  
ATOM   4374  C   LYS B 355     183.350-110.936 181.792  1.00  0.00           C  
ATOM   4375  O   LYS B 355     182.306-111.021 181.144  1.00  0.00           O  
ATOM   4376  CB  LYS B 355     185.635-111.284 180.777  1.00  0.00           C  
ATOM   4377  CG  LYS B 355     186.750-112.259 180.365  1.00  0.00           C  
ATOM   4378  CD  LYS B 355     187.914-111.554 179.654  1.00  0.00           C  
ATOM   4379  CE  LYS B 355     188.972-112.528 179.118  1.00  0.00           C  
ATOM   4380  NZ  LYS B 355     188.443-113.371 178.032  1.00  0.00           N  
ATOM   4381  N   ASN B 356     183.593-109.975 182.698  1.00  0.00           N  
ATOM   4382  CA  ASN B 356     182.675-108.880 183.034  1.00  0.00           C  
ATOM   4383  C   ASN B 356     182.552-107.784 181.951  1.00  0.00           C  
ATOM   4384  O   ASN B 356     181.640-106.965 182.056  1.00  0.00           O  
ATOM   4385  CB  ASN B 356     183.060-108.288 184.416  1.00  0.00           C  
ATOM   4386  CG  ASN B 356     184.477-107.699 184.498  1.00  0.00           C  
ATOM   4387  OD1 ASN B 356     185.393-108.399 185.169  1.00  0.00           O  
ATOM   4388  ND2 ASN B 356     184.739-106.621 183.971  1.00  0.00           N  
ATOM   4389  N   GLN B 357     183.457-107.775 180.955  1.00  0.00           N  
ATOM   4390  CA  GLN B 357     183.539-106.743 179.924  1.00  0.00           C  
ATOM   4391  C   GLN B 357     183.996-107.357 178.592  1.00  0.00           C  
ATOM   4392  O   GLN B 357     184.780-108.308 178.592  1.00  0.00           O  
ATOM   4393  CB  GLN B 357     184.476-105.617 180.424  1.00  0.00           C  
ATOM   4394  CG  GLN B 357     184.466-104.346 179.554  1.00  0.00           C  
ATOM   4395  CD  GLN B 357     185.332-103.236 180.142  1.00  0.00           C  
ATOM   4396  OE1 GLN B 357     186.530-103.176 179.879  1.00  0.00           O  
ATOM   4397  NE2 GLN B 357     184.725-102.347 180.933  1.00  0.00           N  
ATOM   4398  N   VAL B 358     183.485-106.786 177.490  1.00  0.00           N  
ATOM   4399  CA  VAL B 358     183.743-107.211 176.114  1.00  0.00           C  
ATOM   4400  C   VAL B 358     184.047-106.004 175.205  1.00  0.00           C  
ATOM   4401  O   VAL B 358     183.674-104.876 175.529  1.00  0.00           O  
ATOM   4402  CB  VAL B 358     182.526-107.977 175.518  1.00  0.00           C  
ATOM   4403  CG1 VAL B 358     182.264-109.294 176.262  1.00  0.00           C  
ATOM   4404  CG2 VAL B 358     181.224-107.152 175.400  1.00  0.00           C  
ATOM   4405  N   SER B 359     184.711-106.278 174.070  1.00  0.00           N  
ATOM   4406  CA  SER B 359     185.038-105.288 173.044  1.00  0.00           C  
ATOM   4407  C   SER B 359     184.091-105.438 171.843  1.00  0.00           C  
ATOM   4408  O   SER B 359     184.009-106.521 171.263  1.00  0.00           O  
ATOM   4409  CB  SER B 359     186.514-105.469 172.637  1.00  0.00           C  
ATOM   4410  OG  SER B 359     186.911-104.528 171.658  1.00  0.00           O  
ATOM   4411  N   LEU B 360     183.427-104.328 171.476  1.00  0.00           N  
ATOM   4412  CA  LEU B 360     182.623-104.183 170.260  1.00  0.00           C  
ATOM   4413  C   LEU B 360     183.527-103.933 169.039  1.00  0.00           C  
ATOM   4414  O   LEU B 360     184.658-103.477 169.207  1.00  0.00           O  
ATOM   4415  CB  LEU B 360     181.647-102.994 170.425  1.00  0.00           C  
ATOM   4416  CG  LEU B 360     180.718-103.047 171.657  1.00  0.00           C  
ATOM   4417  CD1 LEU B 360     179.867-101.773 171.733  1.00  0.00           C  
ATOM   4418  CD2 LEU B 360     179.836-104.308 171.679  1.00  0.00           C  
ATOM   4419  N   THR B 361     183.004-104.218 167.835  1.00  0.00           N  
ATOM   4420  CA  THR B 361     183.760-104.129 166.584  1.00  0.00           C  
ATOM   4421  C   THR B 361     182.990-103.324 165.522  1.00  0.00           C  
ATOM   4422  O   THR B 361     181.771-103.453 165.399  1.00  0.00           O  
ATOM   4423  CB  THR B 361     184.042-105.550 166.025  1.00  0.00           C  
ATOM   4424  OG1 THR B 361     184.861-106.259 166.935  1.00  0.00           O  
ATOM   4425  CG2 THR B 361     184.732-105.606 164.652  1.00  0.00           C  
ATOM   4426  N   CYS B 362     183.749-102.524 164.758  1.00  0.00           N  
ATOM   4427  CA  CYS B 362     183.298-101.736 163.617  1.00  0.00           C  
ATOM   4428  C   CYS B 362     184.372-101.805 162.528  1.00  0.00           C  
ATOM   4429  O   CYS B 362     185.556-101.683 162.839  1.00  0.00           O  
ATOM   4430  CB  CYS B 362     182.985-100.298 164.070  1.00  0.00           C  
ATOM   4431  SG  CYS B 362     182.516 -99.090 162.799  1.00  0.00           S  
ATOM   4432  N   LEU B 363     183.924-102.001 161.280  1.00  0.00           N  
ATOM   4433  CA  LEU B 363     184.758-102.137 160.092  1.00  0.00           C  
ATOM   4434  C   LEU B 363     184.253-101.104 159.077  1.00  0.00           C  
ATOM   4435  O   LEU B 363     183.174-101.278 158.516  1.00  0.00           O  
ATOM   4436  CB  LEU B 363     184.647-103.597 159.582  1.00  0.00           C  
ATOM   4437  CG  LEU B 363     185.705-104.065 158.550  1.00  0.00           C  
ATOM   4438  CD1 LEU B 363     185.536-105.570 158.280  1.00  0.00           C  
ATOM   4439  CD2 LEU B 363     185.723-103.294 157.218  1.00  0.00           C  
ATOM   4440  N   VAL B 364     185.057-100.059 158.854  1.00  0.00           N  
ATOM   4441  CA  VAL B 364     184.836 -99.053 157.820  1.00  0.00           C  
ATOM   4442  C   VAL B 364     185.684 -99.465 156.602  1.00  0.00           C  
ATOM   4443  O   VAL B 364     186.859 -99.785 156.781  1.00  0.00           O  
ATOM   4444  CB  VAL B 364     185.306 -97.648 158.293  1.00  0.00           C  
ATOM   4445  CG1 VAL B 364     184.941 -96.538 157.291  1.00  0.00           C  
ATOM   4446  CG2 VAL B 364     184.753 -97.288 159.685  1.00  0.00           C  
ATOM   4447  N   LYS B 365     185.078 -99.482 155.406  1.00  0.00           N  
ATOM   4448  CA  LYS B 365     185.703-100.001 154.187  1.00  0.00           C  
ATOM   4449  C   LYS B 365     185.435 -99.090 152.986  1.00  0.00           C  
ATOM   4450  O   LYS B 365     184.363 -98.496 152.891  1.00  0.00           O  
ATOM   4451  CB  LYS B 365     185.182-101.439 153.938  1.00  0.00           C  
ATOM   4452  CG  LYS B 365     185.617-102.080 152.603  1.00  0.00           C  
ATOM   4453  CD  LYS B 365     185.179-103.538 152.466  1.00  0.00           C  
ATOM   4454  CE  LYS B 365     185.540-104.125 151.096  1.00  0.00           C  
ATOM   4455  NZ  LYS B 365     185.349-105.582 151.085  1.00  0.00           N  
ATOM   4456  N   GLY B 366     186.394 -99.092 152.048  1.00  0.00           N  
ATOM   4457  CA  GLY B 366     186.218 -98.630 150.680  1.00  0.00           C  
ATOM   4458  C   GLY B 366     186.014 -97.115 150.598  1.00  0.00           C  
ATOM   4459  O   GLY B 366     185.003 -96.689 150.043  1.00  0.00           O  
ATOM   4460  N   PHE B 367     186.950 -96.323 151.147  1.00  0.00           N  
ATOM   4461  CA  PHE B 367     186.910 -94.859 151.106  1.00  0.00           C  
ATOM   4462  C   PHE B 367     188.219 -94.278 150.561  1.00  0.00           C  
ATOM   4463  O   PHE B 367     189.288 -94.862 150.731  1.00  0.00           O  
ATOM   4464  CB  PHE B 367     186.557 -94.296 152.499  1.00  0.00           C  
ATOM   4465  CG  PHE B 367     187.526 -94.582 153.635  1.00  0.00           C  
ATOM   4466  CD1 PHE B 367     187.374 -95.747 154.417  1.00  0.00           C  
ATOM   4467  CE1 PHE B 367     188.283 -96.028 155.427  1.00  0.00           C  
ATOM   4468  CZ  PHE B 367     189.373 -95.192 155.639  1.00  0.00           C  
ATOM   4469  CD2 PHE B 367     188.650 -93.755 153.847  1.00  0.00           C  
ATOM   4470  CE2 PHE B 367     189.556 -94.063 154.853  1.00  0.00           C  
ATOM   4471  N   TYR B 368     188.086 -93.104 149.929  1.00  0.00           N  
ATOM   4472  CA  TYR B 368     189.165 -92.330 149.325  1.00  0.00           C  
ATOM   4473  C   TYR B 368     188.655 -90.878 149.214  1.00  0.00           C  
ATOM   4474  O   TYR B 368     187.507 -90.704 148.809  1.00  0.00           O  
ATOM   4475  CB  TYR B 368     189.502 -92.935 147.942  1.00  0.00           C  
ATOM   4476  CG  TYR B 368     190.725 -92.339 147.268  1.00  0.00           C  
ATOM   4477  CD1 TYR B 368     192.007 -92.568 147.811  1.00  0.00           C  
ATOM   4478  CD2 TYR B 368     190.592 -91.559 146.100  1.00  0.00           C  
ATOM   4479  CE1 TYR B 368     193.143 -91.992 147.211  1.00  0.00           C  
ATOM   4480  CE2 TYR B 368     191.730 -90.994 145.492  1.00  0.00           C  
ATOM   4481  CZ  TYR B 368     193.006 -91.202 146.054  1.00  0.00           C  
ATOM   4482  OH  TYR B 368     194.108 -90.640 145.478  1.00  0.00           O  
ATOM   4483  N   PRO B 369     189.459 -89.854 149.584  1.00  0.00           N  
ATOM   4484  CA  PRO B 369     190.817 -89.935 150.152  1.00  0.00           C  
ATOM   4485  C   PRO B 369     190.841 -90.429 151.610  1.00  0.00           C  
ATOM   4486  O   PRO B 369     189.788 -90.623 152.221  1.00  0.00           O  
ATOM   4487  CD  PRO B 369     189.012 -88.467 149.466  1.00  0.00           C  
ATOM   4488  CB  PRO B 369     191.333 -88.491 150.021  1.00  0.00           C  
ATOM   4489  CG  PRO B 369     190.091 -87.631 150.143  1.00  0.00           C  
ATOM   4490  N   SER B 370     192.064 -90.630 152.127  1.00  0.00           N  
ATOM   4491  CA  SER B 370     192.355 -91.104 153.484  1.00  0.00           C  
ATOM   4492  C   SER B 370     191.904 -90.145 154.616  1.00  0.00           C  
ATOM   4493  O   SER B 370     191.887 -90.566 155.772  1.00  0.00           O  
ATOM   4494  CB  SER B 370     193.860 -91.437 153.557  1.00  0.00           C  
ATOM   4495  OG  SER B 370     194.208 -92.132 154.737  1.00  0.00           O  
ATOM   4496  N   ASP B 371     191.524 -88.899 154.269  1.00  0.00           N  
ATOM   4497  CA  ASP B 371     190.906 -87.896 155.145  1.00  0.00           C  
ATOM   4498  C   ASP B 371     189.534 -88.373 155.660  1.00  0.00           C  
ATOM   4499  O   ASP B 371     188.518 -88.165 154.997  1.00  0.00           O  
ATOM   4500  CB  ASP B 371     190.793 -86.504 154.474  1.00  0.00           C  
ATOM   4501  CG  ASP B 371     192.090 -85.995 153.842  1.00  0.00           C  
ATOM   4502  OD1 ASP B 371     192.185 -86.055 152.597  1.00  0.00           O  
ATOM   4503  OD2 ASP B 371     192.938 -85.492 154.611  1.00  0.00           O  
ATOM   4504  N   ILE B 372     189.549 -89.024 156.834  1.00  0.00           N  
ATOM   4505  CA  ILE B 372     188.384 -89.610 157.488  1.00  0.00           C  
ATOM   4506  C   ILE B 372     188.532 -89.475 159.016  1.00  0.00           C  
ATOM   4507  O   ILE B 372     189.643 -89.298 159.521  1.00  0.00           O  
ATOM   4508  CB  ILE B 372     188.245 -91.126 157.117  1.00  0.00           C  
ATOM   4509  CG2 ILE B 372     189.287 -92.048 157.793  1.00  0.00           C  
ATOM   4510  CG1 ILE B 372     186.811 -91.656 157.358  1.00  0.00           C  
ATOM   4511  CD1 ILE B 372     186.457 -92.919 156.570  1.00  0.00           C  
ATOM   4512  N   ALA B 373     187.401 -89.609 159.717  1.00  0.00           N  
ATOM   4513  CA  ALA B 373     187.337 -89.770 161.164  1.00  0.00           C  
ATOM   4514  C   ALA B 373     186.273 -90.817 161.515  1.00  0.00           C  
ATOM   4515  O   ALA B 373     185.330 -91.019 160.748  1.00  0.00           O  
ATOM   4516  CB  ALA B 373     187.040 -88.410 161.809  1.00  0.00           C  
ATOM   4517  N   VAL B 374     186.449 -91.459 162.678  1.00  0.00           N  
ATOM   4518  CA  VAL B 374     185.539 -92.471 163.208  1.00  0.00           C  
ATOM   4519  C   VAL B 374     185.552 -92.429 164.747  1.00  0.00           C  
ATOM   4520  O   VAL B 374     186.573 -92.104 165.354  1.00  0.00           O  
ATOM   4521  CB  VAL B 374     185.876 -93.899 162.675  1.00  0.00           C  
ATOM   4522  CG1 VAL B 374     187.266 -94.410 163.088  1.00  0.00           C  
ATOM   4523  CG2 VAL B 374     184.819 -94.961 163.042  1.00  0.00           C  
ATOM   4524  N   GLU B 375     184.391 -92.744 165.334  1.00  0.00           N  
ATOM   4525  CA  GLU B 375     184.120 -92.721 166.767  1.00  0.00           C  
ATOM   4526  C   GLU B 375     183.013 -93.732 167.098  1.00  0.00           C  
ATOM   4527  O   GLU B 375     182.516 -94.426 166.208  1.00  0.00           O  
ATOM   4528  CB  GLU B 375     183.754 -91.276 167.188  1.00  0.00           C  
ATOM   4529  CG  GLU B 375     182.407 -90.740 166.654  1.00  0.00           C  
ATOM   4530  CD  GLU B 375     182.161 -89.281 167.035  1.00  0.00           C  
ATOM   4531  OE1 GLU B 375     182.519 -88.905 168.174  1.00  0.00           O  
ATOM   4532  OE2 GLU B 375     181.674 -88.539 166.156  1.00  0.00           O  
ATOM   4533  N   TRP B 376     182.633 -93.769 168.385  1.00  0.00           N  
ATOM   4534  CA  TRP B 376     181.425 -94.439 168.858  1.00  0.00           C  
ATOM   4535  C   TRP B 376     180.594 -93.467 169.698  1.00  0.00           C  
ATOM   4536  O   TRP B 376     181.144 -92.647 170.434  1.00  0.00           O  
ATOM   4537  CB  TRP B 376     181.753 -95.703 169.670  1.00  0.00           C  
ATOM   4538  CG  TRP B 376     182.314 -96.860 168.903  1.00  0.00           C  
ATOM   4539  CD1 TRP B 376     183.552 -96.920 168.364  1.00  0.00           C  
ATOM   4540  NE1 TRP B 376     183.727 -98.134 167.742  1.00  0.00           N  
ATOM   4541  CE2 TRP B 376     182.616 -98.936 167.862  1.00  0.00           C  
ATOM   4542  CD2 TRP B 376     181.676 -98.134 168.576  1.00  0.00           C  
ATOM   4543  CE3 TRP B 376     180.407 -98.709 168.821  1.00  0.00           C  
ATOM   4544  CZ3 TRP B 376     180.085-100.003 168.363  1.00  0.00           C  
ATOM   4545  CZ2 TRP B 376     182.327-100.243 167.443  1.00  0.00           C  
ATOM   4546  CH2 TRP B 376     181.047-100.771 167.677  1.00  0.00           C  
ATOM   4547  N   GLU B 377     179.270 -93.621 169.568  1.00  0.00           N  
ATOM   4548  CA  GLU B 377     178.252 -92.846 170.258  1.00  0.00           C  
ATOM   4549  C   GLU B 377     177.224 -93.798 170.885  1.00  0.00           C  
ATOM   4550  O   GLU B 377     177.002 -94.898 170.379  1.00  0.00           O  
ATOM   4551  CB  GLU B 377     177.572 -91.877 169.262  1.00  0.00           C  
ATOM   4552  CG  GLU B 377     178.545 -90.923 168.538  1.00  0.00           C  
ATOM   4553  CD  GLU B 377     177.815 -89.848 167.737  1.00  0.00           C  
ATOM   4554  OE1 GLU B 377     177.873 -89.922 166.490  1.00  0.00           O  
ATOM   4555  OE2 GLU B 377     177.200 -88.977 168.390  1.00  0.00           O  
ATOM   4556  N   SER B 378     176.594 -93.329 171.970  1.00  0.00           N  
ATOM   4557  CA  SER B 378     175.492 -93.991 172.660  1.00  0.00           C  
ATOM   4558  C   SER B 378     174.764 -92.944 173.513  1.00  0.00           C  
ATOM   4559  O   SER B 378     175.411 -92.069 174.089  1.00  0.00           O  
ATOM   4560  CB  SER B 378     176.007 -95.183 173.491  1.00  0.00           C  
ATOM   4561  OG  SER B 378     174.951 -95.899 174.103  1.00  0.00           O  
ATOM   4562  N   ASN B 379     173.425 -93.048 173.557  1.00  0.00           N  
ATOM   4563  CA  ASN B 379     172.505 -92.089 174.182  1.00  0.00           C  
ATOM   4564  C   ASN B 379     172.485 -90.721 173.455  1.00  0.00           C  
ATOM   4565  O   ASN B 379     172.238 -89.693 174.087  1.00  0.00           O  
ATOM   4566  CB  ASN B 379     172.783 -91.959 175.709  1.00  0.00           C  
ATOM   4567  CG  ASN B 379     171.566 -91.592 176.572  1.00  0.00           C  
ATOM   4568  OD1 ASN B 379     171.823 -91.123 177.794  1.00  0.00           O  
ATOM   4569  ND2 ASN B 379     170.416 -91.736 176.161  1.00  0.00           N  
ATOM   4570  N   GLY B 380     172.736 -90.735 172.132  1.00  0.00           N  
ATOM   4571  CA  GLY B 380     172.709 -89.553 171.267  1.00  0.00           C  
ATOM   4572  C   GLY B 380     173.944 -88.649 171.434  1.00  0.00           C  
ATOM   4573  O   GLY B 380     173.861 -87.470 171.088  1.00  0.00           O  
ATOM   4574  N   GLN B 381     175.059 -89.172 171.971  1.00  0.00           N  
ATOM   4575  CA  GLN B 381     176.279 -88.418 172.274  1.00  0.00           C  
ATOM   4576  C   GLN B 381     177.515 -89.339 172.172  1.00  0.00           C  
ATOM   4577  O   GLN B 381     177.362 -90.540 172.398  1.00  0.00           O  
ATOM   4578  CB  GLN B 381     176.145 -87.788 173.683  1.00  0.00           C  
ATOM   4579  CG  GLN B 381     175.982 -88.807 174.837  1.00  0.00           C  
ATOM   4580  CD  GLN B 381     175.819 -88.168 176.217  1.00  0.00           C  
ATOM   4581  OE1 GLN B 381     175.715 -86.951 176.357  1.00  0.00           O  
ATOM   4582  NE2 GLN B 381     175.788 -89.005 177.256  1.00  0.00           N  
ATOM   4583  N   PRO B 382     178.721 -88.777 171.904  1.00  0.00           N  
ATOM   4584  CA  PRO B 382     180.011 -89.495 172.032  1.00  0.00           C  
ATOM   4585  C   PRO B 382     180.213 -90.219 173.376  1.00  0.00           C  
ATOM   4586  O   PRO B 382     180.194 -89.579 174.428  1.00  0.00           O  
ATOM   4587  CB  PRO B 382     181.068 -88.403 171.792  1.00  0.00           C  
ATOM   4588  CG  PRO B 382     180.366 -87.398 170.900  1.00  0.00           C  
ATOM   4589  CD  PRO B 382     178.940 -87.407 171.433  1.00  0.00           C  
ATOM   4590  N   GLU B 383     180.364 -91.550 173.294  1.00  0.00           N  
ATOM   4591  CA  GLU B 383     180.542 -92.453 174.431  1.00  0.00           C  
ATOM   4592  C   GLU B 383     182.012 -92.469 174.907  1.00  0.00           C  
ATOM   4593  O   GLU B 383     182.909 -92.077 174.163  1.00  0.00           O  
ATOM   4594  CB  GLU B 383     179.998 -93.843 174.005  1.00  0.00           C  
ATOM   4595  CG  GLU B 383     180.028 -94.975 175.056  1.00  0.00           C  
ATOM   4596  CD  GLU B 383     179.315 -94.623 176.364  1.00  0.00           C  
ATOM   4597  OE1 GLU B 383     178.070 -94.527 176.333  1.00  0.00           O  
ATOM   4598  OE2 GLU B 383     180.032 -94.443 177.374  1.00  0.00           O  
ATOM   4599  N   ASN B 384     182.230 -92.916 176.151  1.00  0.00           N  
ATOM   4600  CA  ASN B 384     183.550 -93.063 176.768  1.00  0.00           C  
ATOM   4601  C   ASN B 384     184.229 -94.369 176.326  1.00  0.00           C  
ATOM   4602  O   ASN B 384     183.546 -95.364 176.089  1.00  0.00           O  
ATOM   4603  CB  ASN B 384     183.388 -93.071 178.307  1.00  0.00           C  
ATOM   4604  CG  ASN B 384     182.851 -91.759 178.892  1.00  0.00           C  
ATOM   4605  OD1 ASN B 384     182.063 -91.854 179.964  1.00  0.00           O  
ATOM   4606  ND2 ASN B 384     183.157 -90.674 178.403  1.00  0.00           N  
ATOM   4607  N   ASN B 385     185.572 -94.355 176.319  1.00  0.00           N  
ATOM   4608  CA  ASN B 385     186.453 -95.531 176.221  1.00  0.00           C  
ATOM   4609  C   ASN B 385     186.456 -96.242 174.848  1.00  0.00           C  
ATOM   4610  O   ASN B 385     186.796 -97.426 174.799  1.00  0.00           O  
ATOM   4611  CB  ASN B 385     186.202 -96.524 177.396  1.00  0.00           C  
ATOM   4612  CG  ASN B 385     186.392 -95.928 178.796  1.00  0.00           C  
ATOM   4613  OD1 ASN B 385     187.158 -94.986 178.987  1.00  0.00           O  
ATOM   4614  ND2 ASN B 385     185.706 -96.497 179.789  1.00  0.00           N  
ATOM   4615  N   TYR B 386     186.149 -95.521 173.751  1.00  0.00           N  
ATOM   4616  CA  TYR B 386     186.389 -96.015 172.387  1.00  0.00           C  
ATOM   4617  C   TYR B 386     187.841 -95.760 171.952  1.00  0.00           C  
ATOM   4618  O   TYR B 386     188.491 -94.851 172.473  1.00  0.00           O  
ATOM   4619  CB  TYR B 386     185.342 -95.455 171.392  1.00  0.00           C  
ATOM   4620  CG  TYR B 386     185.347 -93.968 171.070  1.00  0.00           C  
ATOM   4621  CD1 TYR B 386     186.321 -93.412 170.210  1.00  0.00           C  
ATOM   4622  CE1 TYR B 386     186.294 -92.038 169.900  1.00  0.00           C  
ATOM   4623  CZ  TYR B 386     185.282 -91.215 170.431  1.00  0.00           C  
ATOM   4624  OH  TYR B 386     185.241 -89.887 170.114  1.00  0.00           O  
ATOM   4625  CD2 TYR B 386     184.326 -93.143 171.581  1.00  0.00           C  
ATOM   4626  CE2 TYR B 386     184.291 -91.771 171.263  1.00  0.00           C  
ATOM   4627  N   LYS B 387     188.314 -96.565 170.985  1.00  0.00           N  
ATOM   4628  CA  LYS B 387     189.644 -96.426 170.400  1.00  0.00           C  
ATOM   4629  C   LYS B 387     189.624 -96.863 168.928  1.00  0.00           C  
ATOM   4630  O   LYS B 387     188.793 -97.681 168.534  1.00  0.00           O  
ATOM   4631  CB  LYS B 387     190.682 -97.204 171.253  1.00  0.00           C  
ATOM   4632  CG  LYS B 387     192.149 -96.775 171.041  1.00  0.00           C  
ATOM   4633  CD  LYS B 387     192.463 -95.372 171.594  1.00  0.00           C  
ATOM   4634  CE  LYS B 387     193.832 -94.840 171.153  1.00  0.00           C  
ATOM   4635  NZ  LYS B 387     194.103 -93.517 171.738  1.00  0.00           N  
ATOM   4636  N   THR B 388     190.541 -96.276 168.145  1.00  0.00           N  
ATOM   4637  CA  THR B 388     190.647 -96.421 166.694  1.00  0.00           C  
ATOM   4638  C   THR B 388     192.087 -96.809 166.294  1.00  0.00           C  
ATOM   4639  O   THR B 388     192.999 -96.734 167.121  1.00  0.00           O  
ATOM   4640  CB  THR B 388     190.284 -95.076 165.995  1.00  0.00           C  
ATOM   4641  OG1 THR B 388     191.296 -94.086 166.106  1.00  0.00           O  
ATOM   4642  CG2 THR B 388     188.952 -94.467 166.455  1.00  0.00           C  
ATOM   4643  N   THR B 389     192.254 -97.192 165.019  1.00  0.00           N  
ATOM   4644  CA  THR B 389     193.547 -97.442 164.376  1.00  0.00           C  
ATOM   4645  C   THR B 389     193.708 -96.505 163.151  1.00  0.00           C  
ATOM   4646  O   THR B 389     192.699 -96.022 162.634  1.00  0.00           O  
ATOM   4647  CB  THR B 389     193.655 -98.920 163.904  1.00  0.00           C  
ATOM   4648  OG1 THR B 389     192.796 -99.222 162.817  1.00  0.00           O  
ATOM   4649  CG2 THR B 389     193.425 -99.936 165.032  1.00  0.00           C  
ATOM   4650  N   PRO B 390     194.957 -96.259 162.681  1.00  0.00           N  
ATOM   4651  CA  PRO B 390     195.189 -95.518 161.421  1.00  0.00           C  
ATOM   4652  C   PRO B 390     194.620 -96.220 160.159  1.00  0.00           C  
ATOM   4653  O   PRO B 390     194.634 -97.453 160.119  1.00  0.00           O  
ATOM   4654  CB  PRO B 390     196.724 -95.429 161.334  1.00  0.00           C  
ATOM   4655  CG  PRO B 390     197.216 -95.582 162.761  1.00  0.00           C  
ATOM   4656  CD  PRO B 390     196.214 -96.549 163.373  1.00  0.00           C  
ATOM   4657  N   PRO B 391     194.197 -95.438 159.133  1.00  0.00           N  
ATOM   4658  CA  PRO B 391     193.865 -95.959 157.789  1.00  0.00           C  
ATOM   4659  C   PRO B 391     194.992 -96.763 157.112  1.00  0.00           C  
ATOM   4660  O   PRO B 391     196.150 -96.347 157.142  1.00  0.00           O  
ATOM   4661  CD  PRO B 391     193.973 -93.991 159.193  1.00  0.00           C  
ATOM   4662  CB  PRO B 391     193.532 -94.702 156.967  1.00  0.00           C  
ATOM   4663  CG  PRO B 391     193.092 -93.675 157.990  1.00  0.00           C  
ATOM   4664  N   VAL B 392     194.602 -97.890 156.506  1.00  0.00           N  
ATOM   4665  CA  VAL B 392     195.458 -98.811 155.755  1.00  0.00           C  
ATOM   4666  C   VAL B 392     194.708 -99.303 154.504  1.00  0.00           C  
ATOM   4667  O   VAL B 392     193.482 -99.385 154.531  1.00  0.00           O  
ATOM   4668  CB  VAL B 392     195.867-100.040 156.617  1.00  0.00           C  
ATOM   4669  CG1 VAL B 392     197.113 -99.745 157.466  1.00  0.00           C  
ATOM   4670  CG2 VAL B 392     194.726-100.573 157.505  1.00  0.00           C  
ATOM   4671  N   LEU B 393     195.449 -99.577 153.415  1.00  0.00           N  
ATOM   4672  CA  LEU B 393     194.877 -99.878 152.097  1.00  0.00           C  
ATOM   4673  C   LEU B 393     194.361-101.327 151.990  1.00  0.00           C  
ATOM   4674  O   LEU B 393     195.059-102.258 152.389  1.00  0.00           O  
ATOM   4675  CB  LEU B 393     195.922 -99.569 151.001  1.00  0.00           C  
ATOM   4676  CG  LEU B 393     195.304 -99.244 149.619  1.00  0.00           C  
ATOM   4677  CD1 LEU B 393     194.776 -97.800 149.572  1.00  0.00           C  
ATOM   4678  CD2 LEU B 393     196.293 -99.502 148.466  1.00  0.00           C  
ATOM   4679  N   ASP B 394     193.159-101.473 151.409  1.00  0.00           N  
ATOM   4680  CA  ASP B 394     192.472-102.741 151.162  1.00  0.00           C  
ATOM   4681  C   ASP B 394     192.739-103.225 149.718  1.00  0.00           C  
ATOM   4682  O   ASP B 394     193.352-102.518 148.916  1.00  0.00           O  
ATOM   4683  CB  ASP B 394     190.952-102.561 151.409  1.00  0.00           C  
ATOM   4684  CG  ASP B 394     190.153-103.844 151.661  1.00  0.00           C  
ATOM   4685  OD1 ASP B 394     188.909-103.722 151.668  1.00  0.00           O  
ATOM   4686  OD2 ASP B 394     190.770-104.906 151.900  1.00  0.00           O  
ATOM   4687  N   SER B 395     192.261-104.445 149.422  1.00  0.00           N  
ATOM   4688  CA  SER B 395     192.346-105.135 148.136  1.00  0.00           C  
ATOM   4689  C   SER B 395     191.469-104.532 147.017  1.00  0.00           C  
ATOM   4690  O   SER B 395     191.713-104.859 145.856  1.00  0.00           O  
ATOM   4691  CB  SER B 395     192.075-106.639 148.370  1.00  0.00           C  
ATOM   4692  OG  SER B 395     190.730-106.903 148.726  1.00  0.00           O  
ATOM   4693  N   ASP B 396     190.510-103.645 147.357  1.00  0.00           N  
ATOM   4694  CA  ASP B 396     189.706-102.879 146.388  1.00  0.00           C  
ATOM   4695  C   ASP B 396     190.441-101.626 145.850  1.00  0.00           C  
ATOM   4696  O   ASP B 396     189.884-100.929 145.000  1.00  0.00           O  
ATOM   4697  CB  ASP B 396     188.282-102.526 146.904  1.00  0.00           C  
ATOM   4698  CG  ASP B 396     188.187-101.812 148.259  1.00  0.00           C  
ATOM   4699  OD1 ASP B 396     189.190-101.189 148.670  1.00  0.00           O  
ATOM   4700  OD2 ASP B 396     187.069-101.823 148.817  1.00  0.00           O  
ATOM   4701  N   GLY B 397     191.666-101.362 146.341  1.00  0.00           N  
ATOM   4702  CA  GLY B 397     192.512-100.250 145.912  1.00  0.00           C  
ATOM   4703  C   GLY B 397     192.245 -98.963 146.708  1.00  0.00           C  
ATOM   4704  O   GLY B 397     192.755 -97.914 146.317  1.00  0.00           O  
ATOM   4705  N   SER B 398     191.465 -99.025 147.801  1.00  0.00           N  
ATOM   4706  CA  SER B 398     191.154 -97.888 148.669  1.00  0.00           C  
ATOM   4707  C   SER B 398     191.133 -98.315 150.148  1.00  0.00           C  
ATOM   4708  O   SER B 398     191.241 -99.501 150.455  1.00  0.00           O  
ATOM   4709  CB  SER B 398     189.874 -97.194 148.162  1.00  0.00           C  
ATOM   4710  OG  SER B 398     188.707 -97.927 148.448  1.00  0.00           O  
ATOM   4711  N   PHE B 399     191.088 -97.318 151.045  1.00  0.00           N  
ATOM   4712  CA  PHE B 399     191.361 -97.468 152.475  1.00  0.00           C  
ATOM   4713  C   PHE B 399     190.257 -98.178 153.276  1.00  0.00           C  
ATOM   4714  O   PHE B 399     189.084 -98.097 152.915  1.00  0.00           O  
ATOM   4715  CB  PHE B 399     191.672 -96.081 153.069  1.00  0.00           C  
ATOM   4716  CG  PHE B 399     192.968 -95.463 152.576  1.00  0.00           C  
ATOM   4717  CD1 PHE B 399     192.989 -94.696 151.391  1.00  0.00           C  
ATOM   4718  CD2 PHE B 399     194.188 -95.800 153.197  1.00  0.00           C  
ATOM   4719  CE1 PHE B 399     194.198 -94.240 150.882  1.00  0.00           C  
ATOM   4720  CE2 PHE B 399     195.386 -95.330 152.676  1.00  0.00           C  
ATOM   4721  CZ  PHE B 399     195.390 -94.551 151.525  1.00  0.00           C  
ATOM   4722  N   PHE B 400     190.677 -98.815 154.382  1.00  0.00           N  
ATOM   4723  CA  PHE B 400     189.828 -99.389 155.424  1.00  0.00           C  
ATOM   4724  C   PHE B 400     190.390 -98.987 156.802  1.00  0.00           C  
ATOM   4725  O   PHE B 400     191.557 -98.606 156.913  1.00  0.00           O  
ATOM   4726  CB  PHE B 400     189.719-100.923 155.229  1.00  0.00           C  
ATOM   4727  CG  PHE B 400     190.834-101.809 155.773  1.00  0.00           C  
ATOM   4728  CD1 PHE B 400     191.984-102.065 154.998  1.00  0.00           C  
ATOM   4729  CE1 PHE B 400     193.008-102.853 155.504  1.00  0.00           C  
ATOM   4730  CZ  PHE B 400     192.923-103.361 156.795  1.00  0.00           C  
ATOM   4731  CD2 PHE B 400     190.779-102.306 157.094  1.00  0.00           C  
ATOM   4732  CE2 PHE B 400     191.820-103.082 157.587  1.00  0.00           C  
ATOM   4733  N   LEU B 401     189.530 -99.077 157.829  1.00  0.00           N  
ATOM   4734  CA  LEU B 401     189.814 -98.646 159.198  1.00  0.00           C  
ATOM   4735  C   LEU B 401     188.928 -99.460 160.158  1.00  0.00           C  
ATOM   4736  O   LEU B 401     187.728 -99.571 159.909  1.00  0.00           O  
ATOM   4737  CB  LEU B 401     189.549 -97.117 159.285  1.00  0.00           C  
ATOM   4738  CG  LEU B 401     190.275 -96.354 160.415  1.00  0.00           C  
ATOM   4739  CD1 LEU B 401     190.152 -94.830 160.218  1.00  0.00           C  
ATOM   4740  CD2 LEU B 401     189.825 -96.758 161.827  1.00  0.00           C  
ATOM   4741  N   TYR B 402     189.517 -99.977 161.252  1.00  0.00           N  
ATOM   4742  CA  TYR B 402     188.784-100.631 162.342  1.00  0.00           C  
ATOM   4743  C   TYR B 402     188.700 -99.721 163.576  1.00  0.00           C  
ATOM   4744  O   TYR B 402     189.703 -99.134 163.982  1.00  0.00           O  
ATOM   4745  CB  TYR B 402     189.458-101.957 162.738  1.00  0.00           C  
ATOM   4746  CG  TYR B 402     189.076-103.164 161.903  1.00  0.00           C  
ATOM   4747  CD1 TYR B 402     189.876-103.557 160.813  1.00  0.00           C  
ATOM   4748  CE1 TYR B 402     189.593-104.752 160.125  1.00  0.00           C  
ATOM   4749  CZ  TYR B 402     188.497-105.549 160.510  1.00  0.00           C  
ATOM   4750  OH  TYR B 402     188.253-106.725 159.862  1.00  0.00           O  
ATOM   4751  CD2 TYR B 402     187.953-103.940 162.259  1.00  0.00           C  
ATOM   4752  CE2 TYR B 402     187.660-105.126 161.560  1.00  0.00           C  
ATOM   4753  N   SER B 403     187.503 -99.687 164.177  1.00  0.00           N  
ATOM   4754  CA  SER B 403     187.197 -98.974 165.413  1.00  0.00           C  
ATOM   4755  C   SER B 403     186.524 -99.943 166.404  1.00  0.00           C  
ATOM   4756  O   SER B 403     185.957-100.954 165.988  1.00  0.00           O  
ATOM   4757  CB  SER B 403     186.321 -97.754 165.054  1.00  0.00           C  
ATOM   4758  OG  SER B 403     186.070 -96.933 166.174  1.00  0.00           O  
ATOM   4759  N   ARG B 404     186.612 -99.621 167.702  1.00  0.00           N  
ATOM   4760  CA  ARG B 404     186.115-100.459 168.795  1.00  0.00           C  
ATOM   4761  C   ARG B 404     185.669 -99.614 169.993  1.00  0.00           C  
ATOM   4762  O   ARG B 404     186.063 -98.454 170.113  1.00  0.00           O  
ATOM   4763  CB  ARG B 404     187.202-101.472 169.209  1.00  0.00           C  
ATOM   4764  CG  ARG B 404     188.561-100.855 169.591  1.00  0.00           C  
ATOM   4765  CD  ARG B 404     189.484-101.836 170.318  1.00  0.00           C  
ATOM   4766  NE  ARG B 404     189.060-102.073 171.702  1.00  0.00           N  
ATOM   4767  CZ  ARG B 404     189.653-102.940 172.539  1.00  0.00           C  
ATOM   4768  NH1 ARG B 404     189.306-102.947 173.830  1.00  0.00           N  
ATOM   4769  NH2 ARG B 404     190.599-103.782 172.104  1.00  0.00           N  
ATOM   4770  N   LEU B 405     184.874-100.245 170.868  1.00  0.00           N  
ATOM   4771  CA  LEU B 405     184.358 -99.662 172.101  1.00  0.00           C  
ATOM   4772  C   LEU B 405     184.255-100.761 173.161  1.00  0.00           C  
ATOM   4773  O   LEU B 405     183.620-101.782 172.906  1.00  0.00           O  
ATOM   4774  CB  LEU B 405     183.006 -98.963 171.801  1.00  0.00           C  
ATOM   4775  CG  LEU B 405     182.192 -98.438 173.007  1.00  0.00           C  
ATOM   4776  CD1 LEU B 405     182.950 -97.378 173.825  1.00  0.00           C  
ATOM   4777  CD2 LEU B 405     180.788 -97.960 172.585  1.00  0.00           C  
ATOM   4778  N   THR B 406     184.852-100.519 174.340  1.00  0.00           N  
ATOM   4779  CA  THR B 406     184.696-101.384 175.508  1.00  0.00           C  
ATOM   4780  C   THR B 406     183.344-101.099 176.188  1.00  0.00           C  
ATOM   4781  O   THR B 406     183.012 -99.942 176.453  1.00  0.00           O  
ATOM   4782  CB  THR B 406     185.840-101.193 176.543  1.00  0.00           C  
ATOM   4783  OG1 THR B 406     185.867 -99.908 177.137  1.00  0.00           O  
ATOM   4784  CG2 THR B 406     187.229-101.498 175.974  1.00  0.00           C  
ATOM   4785  N   VAL B 407     182.581-102.174 176.425  1.00  0.00           N  
ATOM   4786  CA  VAL B 407     181.283-102.140 177.094  1.00  0.00           C  
ATOM   4787  C   VAL B 407     181.183-103.365 178.006  1.00  0.00           C  
ATOM   4788  O   VAL B 407     181.658-104.443 177.647  1.00  0.00           O  
ATOM   4789  CB  VAL B 407     180.083-102.160 176.099  1.00  0.00           C  
ATOM   4790  CG1 VAL B 407     180.138-100.968 175.134  1.00  0.00           C  
ATOM   4791  CG2 VAL B 407     179.870-103.475 175.316  1.00  0.00           C  
ATOM   4792  N   ASP B 408     180.556-103.179 179.175  1.00  0.00           N  
ATOM   4793  CA  ASP B 408     180.309-104.250 180.142  1.00  0.00           C  
ATOM   4794  C   ASP B 408     179.341-105.298 179.574  1.00  0.00           C  
ATOM   4795  O   ASP B 408     178.447-104.952 178.801  1.00  0.00           O  
ATOM   4796  CB  ASP B 408     179.794-103.736 181.503  1.00  0.00           C  
ATOM   4797  CG  ASP B 408     180.589-102.560 182.081  1.00  0.00           C  
ATOM   4798  OD1 ASP B 408     179.945-101.723 182.749  1.00  0.00           O  
ATOM   4799  OD2 ASP B 408     181.830-102.552 181.905  1.00  0.00           O  
ATOM   4800  N   LYS B 409     179.510-106.554 180.015  1.00  0.00           N  
ATOM   4801  CA  LYS B 409     178.573-107.651 179.763  1.00  0.00           C  
ATOM   4802  C   LYS B 409     177.175-107.367 180.349  1.00  0.00           C  
ATOM   4803  O   LYS B 409     176.179-107.742 179.734  1.00  0.00           O  
ATOM   4804  CB  LYS B 409     179.187-108.955 180.313  1.00  0.00           C  
ATOM   4805  CG  LYS B 409     178.304-110.208 180.148  1.00  0.00           C  
ATOM   4806  CD  LYS B 409     178.997-111.497 180.606  1.00  0.00           C  
ATOM   4807  CE  LYS B 409     179.221-111.578 182.125  1.00  0.00           C  
ATOM   4808  NZ  LYS B 409     179.964-112.794 182.493  1.00  0.00           N  
ATOM   4809  N   SER B 410     177.139-106.658 181.492  1.00  0.00           N  
ATOM   4810  CA  SER B 410     175.933-106.142 182.137  1.00  0.00           C  
ATOM   4811  C   SER B 410     175.176-105.130 181.254  1.00  0.00           C  
ATOM   4812  O   SER B 410     173.962-105.261 181.115  1.00  0.00           O  
ATOM   4813  CB  SER B 410     176.322-105.548 183.507  1.00  0.00           C  
ATOM   4814  OG  SER B 410     175.195-105.089 184.225  1.00  0.00           O  
ATOM   4815  N   ARG B 411     175.905-104.177 180.644  1.00  0.00           N  
ATOM   4816  CA  ARG B 411     175.357-103.157 179.742  1.00  0.00           C  
ATOM   4817  C   ARG B 411     174.967-103.703 178.357  1.00  0.00           C  
ATOM   4818  O   ARG B 411     174.069-103.138 177.732  1.00  0.00           O  
ATOM   4819  CB  ARG B 411     176.348-101.982 179.605  1.00  0.00           C  
ATOM   4820  CG  ARG B 411     176.679-101.251 180.925  1.00  0.00           C  
ATOM   4821  CD  ARG B 411     175.488-100.549 181.599  1.00  0.00           C  
ATOM   4822  NE  ARG B 411     174.912 -99.493 180.754  1.00  0.00           N  
ATOM   4823  CZ  ARG B 411     174.037 -98.559 181.164  1.00  0.00           C  
ATOM   4824  NH1 ARG B 411     173.576 -97.659 180.286  1.00  0.00           N  
ATOM   4825  NH2 ARG B 411     173.617 -98.507 182.435  1.00  0.00           N  
ATOM   4826  N   TRP B 412     175.615-104.792 177.906  1.00  0.00           N  
ATOM   4827  CA  TRP B 412     175.262-105.505 176.679  1.00  0.00           C  
ATOM   4828  C   TRP B 412     173.947-106.290 176.833  1.00  0.00           C  
ATOM   4829  O   TRP B 412     173.092-106.190 175.956  1.00  0.00           O  
ATOM   4830  CB  TRP B 412     176.440-106.393 176.224  1.00  0.00           C  
ATOM   4831  CG  TRP B 412     176.223-107.169 174.954  1.00  0.00           C  
ATOM   4832  CD1 TRP B 412     175.961-108.493 174.880  1.00  0.00           C  
ATOM   4833  NE1 TRP B 412     175.767-108.857 173.563  1.00  0.00           N  
ATOM   4834  CE2 TRP B 412     175.873-107.774 172.716  1.00  0.00           C  
ATOM   4835  CD2 TRP B 412     176.160-106.674 173.580  1.00  0.00           C  
ATOM   4836  CE3 TRP B 412     176.308-105.403 172.972  1.00  0.00           C  
ATOM   4837  CZ3 TRP B 412     176.176-105.240 171.576  1.00  0.00           C  
ATOM   4838  CZ2 TRP B 412     175.747-107.624 171.323  1.00  0.00           C  
ATOM   4839  CH2 TRP B 412     175.899-106.347 170.752  1.00  0.00           C  
ATOM   4840  N   GLN B 413     173.785-107.007 177.960  1.00  0.00           N  
ATOM   4841  CA  GLN B 413     172.565-107.749 178.296  1.00  0.00           C  
ATOM   4842  C   GLN B 413     171.390-106.863 178.757  1.00  0.00           C  
ATOM   4843  O   GLN B 413     170.248-107.313 178.674  1.00  0.00           O  
ATOM   4844  CB  GLN B 413     172.898-108.843 179.336  1.00  0.00           C  
ATOM   4845  CG  GLN B 413     173.807-109.987 178.831  1.00  0.00           C  
ATOM   4846  CD  GLN B 413     173.246-110.730 177.615  1.00  0.00           C  
ATOM   4847  OE1 GLN B 413     172.379-111.716 177.852  1.00  0.00           O  
ATOM   4848  NE2 GLN B 413     173.588-110.417 176.479  1.00  0.00           N  
ATOM   4849  N   GLU B 414     171.676-105.624 179.191  1.00  0.00           N  
ATOM   4850  CA  GLU B 414     170.689-104.576 179.471  1.00  0.00           C  
ATOM   4851  C   GLU B 414     170.009-104.056 178.189  1.00  0.00           C  
ATOM   4852  O   GLU B 414     168.824-103.730 178.227  1.00  0.00           O  
ATOM   4853  CB  GLU B 414     171.395-103.441 180.249  1.00  0.00           C  
ATOM   4854  CG  GLU B 414     170.549-102.197 180.586  1.00  0.00           C  
ATOM   4855  CD  GLU B 414     171.390-101.119 181.271  1.00  0.00           C  
ATOM   4856  OE1 GLU B 414     171.497-100.023 180.678  1.00  0.00           O  
ATOM   4857  OE2 GLU B 414     171.932-101.406 182.360  1.00  0.00           O  
ATOM   4858  N   GLY B 415     170.778-103.994 177.087  1.00  0.00           N  
ATOM   4859  CA  GLY B 415     170.365-103.439 175.803  1.00  0.00           C  
ATOM   4860  C   GLY B 415     170.608-101.926 175.830  1.00  0.00           C  
ATOM   4861  O   GLY B 415     169.962-101.202 176.586  1.00  0.00           O  
ATOM   4862  N   ASN B 416     171.534-101.464 174.977  1.00  0.00           N  
ATOM   4863  CA  ASN B 416     171.955-100.068 174.824  1.00  0.00           C  
ATOM   4864  C   ASN B 416     172.300 -99.824 173.350  1.00  0.00           C  
ATOM   4865  O   ASN B 416     172.714-100.748 172.646  1.00  0.00           O  
ATOM   4866  CB  ASN B 416     173.174 -99.801 175.740  1.00  0.00           C  
ATOM   4867  CG  ASN B 416     172.790 -99.457 177.180  1.00  0.00           C  
ATOM   4868  OD1 ASN B 416     172.410 -98.323 177.463  1.00  0.00           O  
ATOM   4869  ND2 ASN B 416     172.892-100.419 178.098  1.00  0.00           N  
ATOM   4870  N   VAL B 417     172.140 -98.560 172.926  1.00  0.00           N  
ATOM   4871  CA  VAL B 417     172.355 -98.085 171.555  1.00  0.00           C  
ATOM   4872  C   VAL B 417     173.844 -97.761 171.264  1.00  0.00           C  
ATOM   4873  O   VAL B 417     174.176 -96.699 170.738  1.00  0.00           O  
ATOM   4874  CB  VAL B 417     171.384 -96.902 171.239  1.00  0.00           C  
ATOM   4875  CG1 VAL B 417     171.633 -95.617 172.058  1.00  0.00           C  
ATOM   4876  CG2 VAL B 417     171.266 -96.581 169.734  1.00  0.00           C  
ATOM   4877  N   PHE B 418     174.728 -98.721 171.590  1.00  0.00           N  
ATOM   4878  CA  PHE B 418     176.154 -98.699 171.264  1.00  0.00           C  
ATOM   4879  C   PHE B 418     176.348 -98.783 169.743  1.00  0.00           C  
ATOM   4880  O   PHE B 418     175.909 -99.755 169.125  1.00  0.00           O  
ATOM   4881  CB  PHE B 418     176.875 -99.850 171.988  1.00  0.00           C  
ATOM   4882  CG  PHE B 418     176.840 -99.800 173.509  1.00  0.00           C  
ATOM   4883  CD1 PHE B 418     177.274 -98.648 174.200  1.00  0.00           C  
ATOM   4884  CD2 PHE B 418     176.470-100.943 174.252  1.00  0.00           C  
ATOM   4885  CE1 PHE B 418     177.298 -98.634 175.588  1.00  0.00           C  
ATOM   4886  CE2 PHE B 418     176.516-100.915 175.640  1.00  0.00           C  
ATOM   4887  CZ  PHE B 418     176.919 -99.763 176.304  1.00  0.00           C  
ATOM   4888  N   SER B 419     176.928 -97.718 169.174  1.00  0.00           N  
ATOM   4889  CA  SER B 419     176.824 -97.416 167.753  1.00  0.00           C  
ATOM   4890  C   SER B 419     178.103 -96.752 167.240  1.00  0.00           C  
ATOM   4891  O   SER B 419     178.588 -95.817 167.870  1.00  0.00           O  
ATOM   4892  CB  SER B 419     175.578 -96.517 167.577  1.00  0.00           C  
ATOM   4893  OG  SER B 419     175.360 -96.157 166.237  1.00  0.00           O  
ATOM   4894  N   CYS B 420     178.610 -97.239 166.096  1.00  0.00           N  
ATOM   4895  CA  CYS B 420     179.764 -96.678 165.394  1.00  0.00           C  
ATOM   4896  C   CYS B 420     179.303 -95.531 164.484  1.00  0.00           C  
ATOM   4897  O   CYS B 420     178.267 -95.661 163.830  1.00  0.00           O  
ATOM   4898  SG  CYS B 420     182.064 -97.422 163.882  1.00  0.00           S  
ATOM   4899  CB  CYS B 420     180.431 -97.801 164.579  1.00  0.00           C  
ATOM   4900  N   SER B 421     180.086 -94.444 164.448  1.00  0.00           N  
ATOM   4901  CA  SER B 421     179.796 -93.241 163.670  1.00  0.00           C  
ATOM   4902  C   SER B 421     181.052 -92.837 162.884  1.00  0.00           C  
ATOM   4903  O   SER B 421     182.134 -92.796 163.465  1.00  0.00           O  
ATOM   4904  CB  SER B 421     179.301 -92.145 164.633  1.00  0.00           C  
ATOM   4905  OG  SER B 421     178.968 -90.946 163.965  1.00  0.00           O  
ATOM   4906  N   VAL B 422     180.876 -92.560 161.582  1.00  0.00           N  
ATOM   4907  CA  VAL B 422     181.941 -92.230 160.630  1.00  0.00           C  
ATOM   4908  C   VAL B 422     181.654 -90.856 159.999  1.00  0.00           C  
ATOM   4909  O   VAL B 422     180.495 -90.538 159.740  1.00  0.00           O  
ATOM   4910  CB  VAL B 422     182.011 -93.290 159.488  1.00  0.00           C  
ATOM   4911  CG1 VAL B 422     182.989 -92.946 158.343  1.00  0.00           C  
ATOM   4912  CG2 VAL B 422     182.359 -94.683 160.033  1.00  0.00           C  
ATOM   4913  N   MET B 423     182.724 -90.083 159.748  1.00  0.00           N  
ATOM   4914  CA  MET B 423     182.677 -88.764 159.120  1.00  0.00           C  
ATOM   4915  C   MET B 423     183.652 -88.721 157.938  1.00  0.00           C  
ATOM   4916  O   MET B 423     184.836 -88.999 158.119  1.00  0.00           O  
ATOM   4917  CB  MET B 423     183.027 -87.679 160.156  1.00  0.00           C  
ATOM   4918  CG  MET B 423     182.007 -87.563 161.300  1.00  0.00           C  
ATOM   4919  SD  MET B 423     182.395 -86.342 162.580  1.00  0.00           S  
ATOM   4920  CE  MET B 423     182.567 -84.847 161.574  1.00  0.00           C  
ATOM   4921  N   HIS B 424     183.129 -88.348 156.759  1.00  0.00           N  
ATOM   4922  CA  HIS B 424     183.853 -88.271 155.490  1.00  0.00           C  
ATOM   4923  C   HIS B 424     183.141 -87.283 154.553  1.00  0.00           C  
ATOM   4924  O   HIS B 424     181.927 -87.105 154.644  1.00  0.00           O  
ATOM   4925  CB  HIS B 424     183.958 -89.680 154.867  1.00  0.00           C  
ATOM   4926  CG  HIS B 424     184.937 -89.814 153.724  1.00  0.00           C  
ATOM   4927  CD2 HIS B 424     186.282 -90.109 153.773  1.00  0.00           C  
ATOM   4928  ND1 HIS B 424     184.566 -89.652 152.384  1.00  0.00           N  
ATOM   4929  NE2 HIS B 424     186.735 -90.109 152.467  1.00  0.00           N  
ATOM   4930  CE1 HIS B 424     185.683 -89.839 151.694  1.00  0.00           C  
ATOM   4931  N   GLU B 425     183.928 -86.670 153.657  1.00  0.00           N  
ATOM   4932  CA  GLU B 425     183.519 -85.651 152.686  1.00  0.00           C  
ATOM   4933  C   GLU B 425     182.513 -86.128 151.617  1.00  0.00           C  
ATOM   4934  O   GLU B 425     181.820 -85.286 151.046  1.00  0.00           O  
ATOM   4935  CB  GLU B 425     184.810 -85.075 152.066  1.00  0.00           C  
ATOM   4936  CG  GLU B 425     185.594 -86.070 151.184  1.00  0.00           C  
ATOM   4937  CD  GLU B 425     187.031 -85.616 150.962  1.00  0.00           C  
ATOM   4938  OE1 GLU B 425     187.303 -85.014 149.901  1.00  0.00           O
[truncated: 438,461 more chars]
